# Supplementary material for: A lipophilicity-based energy function for membrane-protein modelling and design
Source: PLoS Comput Biol. 2019 Aug 28;15(8):e1007318. doi: 10.1371/journal.pcbi.1007318 (PMC6736313; doi:10.1371/journal.pcbi.1007318)
Supplement: S2 File — (GZ) [file pcbi.1007318.s008.tar.gz]

Archive with 20 entries (20 files):
- 1AFO_all.pdb
- 2HAC_all.pdb
- 2J5D_all.pdb
- 2J7A_all.pdb
- 2JWA_all.pdb
- 2K1K_all.pdb
- 2K9Y_all.pdb
- 2KIX_all.pdb
- 2KYV_all.pdb
- 2L2T_all.pdb
- 2L34_all.pdb
- 2L6W_all.pdb
- 2L9U_all.pdb
- 2LZ3_all.pdb
- 2LZL_all.pdb
- 2M0B_all.pdb
- 2MEU_all.pdb
- 2MIC_all.pdb
- 2MK9_all.pdb
- 3LBW_all.pdb
