# Supplementary material for: A lipophilicity-based energy function for membrane-protein modelling and design
Source: PLoS Comput Biol. 2019 Aug 28;15(8):e1007318. doi: 10.1371/journal.pcbi.1007318 (PMC6736313; doi:10.1371/journal.pcbi.1007318)
Supplement: S2 File — (GZ) [file pcbi.1007318.s008.tar.gz › 1AFO_all.pdb]

#MODEL 0
ATOM      1  N   ILE A   1      -1.915   7.228  12.908  1.00  0.00           N  
ATOM      2  CA  ILE A   1      -1.095   6.194  13.528  1.00  0.00           C  
ATOM      3  C   ILE A   1       0.103   5.843  12.655  1.00  0.00           C  
ATOM      4  O   ILE A   1      -0.045   5.564  11.465  1.00  0.00           O  
ATOM      5  CB  ILE A   1      -1.923   4.925  13.799  1.00  0.00           C  
ATOM      6  CG1 ILE A   1      -3.035   5.218  14.809  1.00  0.00           C  
ATOM      7  CG2 ILE A   1      -1.027   3.802  14.301  1.00  0.00           C  
ATOM      8  CD1 ILE A   1      -4.027   4.089  14.970  1.00  0.00           C  
ATOM      9 1H   ILE A   1      -2.692   7.438  13.502  1.00  0.00           H  
ATOM     10 2H   ILE A   1      -1.367   8.053  12.773  1.00  0.00           H  
ATOM     11 3H   ILE A   1      -2.250   6.902  12.024  1.00  0.00           H  
ATOM     12  HA  ILE A   1      -0.723   6.573  14.480  1.00  0.00           H  
ATOM     13  HB  ILE A   1      -2.409   4.604  12.879  1.00  0.00           H  
ATOM     14 1HG1 ILE A   1      -2.596   5.428  15.784  1.00  0.00           H  
ATOM     15 2HG1 ILE A   1      -3.582   6.109  14.499  1.00  0.00           H  
ATOM     16 1HG2 ILE A   1      -1.628   2.913  14.488  1.00  0.00           H  
ATOM     17 2HG2 ILE A   1      -0.271   3.578  13.550  1.00  0.00           H  
ATOM     18 3HG2 ILE A   1      -0.539   4.112  15.226  1.00  0.00           H  
ATOM     19 1HD1 ILE A   1      -4.785   4.372  15.701  1.00  0.00           H  
ATOM     20 2HD1 ILE A   1      -4.506   3.885  14.011  1.00  0.00           H  
ATOM     21 3HD1 ILE A   1      -3.508   3.195  15.314  1.00  0.00           H  
ATOM     22  N   THR A   2       1.289   5.859  13.253  1.00  0.00           N  
ATOM     23  CA  THR A   2       2.526   5.654  12.507  1.00  0.00           C  
ATOM     24  C   THR A   2       2.562   4.270  11.871  1.00  0.00           C  
ATOM     25  O   THR A   2       2.990   4.112  10.728  1.00  0.00           O  
ATOM     26  CB  THR A   2       3.757   5.839  13.413  1.00  0.00           C  
ATOM     27  OG1 THR A   2       3.779   7.178  13.925  1.00  0.00           O  
ATOM     28  CG2 THR A   2       5.037   5.576  12.634  1.00  0.00           C  
ATOM     29  H   THR A   2       1.336   6.018  14.249  1.00  0.00           H  
ATOM     30  HA  THR A   2       2.574   6.393  11.707  1.00  0.00           H  
ATOM     31  HB  THR A   2       3.699   5.145  14.251  1.00  0.00           H  
ATOM     32  HG1 THR A   2       4.663   7.385  14.239  1.00  0.00           H  
ATOM     33 1HG2 THR A   2       5.896   5.712  13.291  1.00  0.00           H  
ATOM     34 2HG2 THR A   2       5.028   4.555  12.253  1.00  0.00           H  
ATOM     35 3HG2 THR A   2       5.104   6.274  11.801  1.00  0.00           H  
ATOM     36  N   LEU A   3       2.109   3.269  12.619  1.00  0.00           N  
ATOM     37  CA  LEU A   3       2.158   1.886  12.159  1.00  0.00           C  
ATOM     38  C   LEU A   3       1.349   1.702  10.881  1.00  0.00           C  
ATOM     39  O   LEU A   3       1.755   0.971   9.978  1.00  0.00           O  
ATOM     40  CB  LEU A   3       1.626   0.946  13.248  1.00  0.00           C  
ATOM     41  CG  LEU A   3       2.533   0.765  14.471  1.00  0.00           C  
ATOM     42  CD1 LEU A   3       1.754   0.079  15.585  1.00  0.00           C  
ATOM     43  CD2 LEU A   3       3.757  -0.049  14.079  1.00  0.00           C  
ATOM     44  H   LEU A   3       1.721   3.471  13.529  1.00  0.00           H  
ATOM     45  HA  LEU A   3       3.195   1.628  11.949  1.00  0.00           H  
ATOM     46 1HB  LEU A   3       0.669   1.328  13.600  1.00  0.00           H  
ATOM     47 2HB  LEU A   3       1.461  -0.037  12.808  1.00  0.00           H  
ATOM     48  HG  LEU A   3       2.849   1.741  14.838  1.00  0.00           H  
ATOM     49 1HD1 LEU A   3       2.398  -0.050  16.454  1.00  0.00           H  
ATOM     50 2HD1 LEU A   3       0.895   0.691  15.859  1.00  0.00           H  
ATOM     51 3HD1 LEU A   3       1.410  -0.896  15.241  1.00  0.00           H  
ATOM     52 1HD2 LEU A   3       4.403  -0.178  14.949  1.00  0.00           H  
ATOM     53 2HD2 LEU A   3       3.443  -1.027  13.713  1.00  0.00           H  
ATOM     54 3HD2 LEU A   3       4.305   0.473  13.295  1.00  0.00           H  
ATOM     55  N   ILE A   4       0.202   2.369  10.812  1.00  0.00           N  
ATOM     56  CA  ILE A   4      -0.632   2.337   9.616  1.00  0.00           C  
ATOM     57  C   ILE A   4       0.047   3.048   8.452  1.00  0.00           C  
ATOM     58  O   ILE A   4       0.081   2.535   7.334  1.00  0.00           O  
ATOM     59  CB  ILE A   4      -2.003   2.984   9.885  1.00  0.00           C  
ATOM     60  CG1 ILE A   4      -2.811   2.134  10.868  1.00  0.00           C  
ATOM     61  CG2 ILE A   4      -2.768   3.169   8.583  1.00  0.00           C  
ATOM     62  CD1 ILE A   4      -4.123   2.760  11.282  1.00  0.00           C  
ATOM     63  H   ILE A   4      -0.100   2.913  11.607  1.00  0.00           H  
ATOM     64  HA  ILE A   4      -0.791   1.297   9.333  1.00  0.00           H  
ATOM     65  HB  ILE A   4      -1.860   3.957  10.353  1.00  0.00           H  
ATOM     66 1HG1 ILE A   4      -3.022   1.163  10.421  1.00  0.00           H  
ATOM     67 2HG1 ILE A   4      -2.220   1.957  11.767  1.00  0.00           H  
ATOM     68 1HG2 ILE A   4      -3.734   3.627   8.792  1.00  0.00           H  
ATOM     69 2HG2 ILE A   4      -2.198   3.814   7.915  1.00  0.00           H  
ATOM     70 3HG2 ILE A   4      -2.920   2.200   8.109  1.00  0.00           H  
ATOM     71 1HD1 ILE A   4      -4.638   2.099  11.980  1.00  0.00           H  
ATOM     72 2HD1 ILE A   4      -3.932   3.719  11.765  1.00  0.00           H  
ATOM     73 3HD1 ILE A   4      -4.746   2.913  10.402  1.00  0.00           H  
ATOM     74  N   ILE A   5       0.585   4.232   8.722  1.00  0.00           N  
ATOM     75  CA  ILE A   5       1.279   5.009   7.701  1.00  0.00           C  
ATOM     76  C   ILE A   5       2.451   4.230   7.118  1.00  0.00           C  
ATOM     77  O   ILE A   5       2.659   4.218   5.905  1.00  0.00           O  
ATOM     78  CB  ILE A   5       1.783   6.345   8.276  1.00  0.00           C  
ATOM     79  CG1 ILE A   5       0.604   7.261   8.611  1.00  0.00           C  
ATOM     80  CG2 ILE A   5       2.727   7.024   7.294  1.00  0.00           C  
ATOM     81  CD1 ILE A   5       0.981   8.458   9.454  1.00  0.00           C  
ATOM     82  H   ILE A   5       0.512   4.604   9.658  1.00  0.00           H  
ATOM     83  HA  ILE A   5       0.578   5.223   6.894  1.00  0.00           H  
ATOM     84  HB  ILE A   5       2.315   6.162   9.209  1.00  0.00           H  
ATOM     85 1HG1 ILE A   5       0.150   7.623   7.689  1.00  0.00           H  
ATOM     86 2HG1 ILE A   5      -0.157   6.694   9.148  1.00  0.00           H  
ATOM     87 1HG2 ILE A   5       3.073   7.967   7.716  1.00  0.00           H  
ATOM     88 2HG2 ILE A   5       3.581   6.376   7.104  1.00  0.00           H  
ATOM     89 3HG2 ILE A   5       2.201   7.216   6.359  1.00  0.00           H  
ATOM     90 1HD1 ILE A   5       0.093   9.059   9.651  1.00  0.00           H  
ATOM     91 2HD1 ILE A   5       1.406   8.118  10.400  1.00  0.00           H  
ATOM     92 3HD1 ILE A   5       1.716   9.061   8.922  1.00  0.00           H  
ATOM     93  N   PHE A   6       3.216   3.582   7.990  1.00  0.00           N  
ATOM     94  CA  PHE A   6       4.275   2.678   7.557  1.00  0.00           C  
ATOM     95  C   PHE A   6       3.738   1.617   6.605  1.00  0.00           C  
ATOM     96  O   PHE A   6       4.285   1.408   5.522  1.00  0.00           O  
ATOM     97  CB  PHE A   6       4.928   2.003   8.764  1.00  0.00           C  
ATOM     98  CG  PHE A   6       5.921   0.937   8.398  1.00  0.00           C  
ATOM     99  CD1 PHE A   6       7.204   1.274   7.991  1.00  0.00           C  
ATOM    100  CD2 PHE A   6       5.576  -0.405   8.460  1.00  0.00           C  
ATOM    101  CE1 PHE A   6       8.118   0.294   7.654  1.00  0.00           C  
ATOM    102  CE2 PHE A   6       6.488  -1.386   8.125  1.00  0.00           C  
ATOM    103  CZ  PHE A   6       7.761  -1.036   7.721  1.00  0.00           C  
ATOM    104  H   PHE A   6       3.060   3.719   8.979  1.00  0.00           H  
ATOM    105  HA  PHE A   6       5.032   3.260   7.030  1.00  0.00           H  
ATOM    106 1HB  PHE A   6       5.440   2.752   9.367  1.00  0.00           H  
ATOM    107 2HB  PHE A   6       4.159   1.551   9.389  1.00  0.00           H  
ATOM    108  HD1 PHE A   6       7.487   2.326   7.940  1.00  0.00           H  
ATOM    109  HD2 PHE A   6       4.570  -0.681   8.778  1.00  0.00           H  
ATOM    110  HE1 PHE A   6       9.122   0.573   7.336  1.00  0.00           H  
ATOM    111  HE2 PHE A   6       6.204  -2.437   8.178  1.00  0.00           H  
ATOM    112  HZ  PHE A   6       8.480  -1.809   7.455  1.00  0.00           H  
ATOM    113  N   GLY A   7       2.664   0.951   7.014  1.00  0.00           N  
ATOM    114  CA  GLY A   7       2.050  -0.088   6.196  1.00  0.00           C  
ATOM    115  C   GLY A   7       1.661   0.448   4.825  1.00  0.00           C  
ATOM    116  O   GLY A   7       1.917  -0.189   3.803  1.00  0.00           O  
ATOM    117  H   GLY A   7       2.263   1.169   7.915  1.00  0.00           H  
ATOM    118 1HA  GLY A   7       2.745  -0.921   6.082  1.00  0.00           H  
ATOM    119 2HA  GLY A   7       1.166  -0.475   6.703  1.00  0.00           H  
ATOM    120  N   VAL A   8       1.041   1.623   4.808  1.00  0.00           N  
ATOM    121  CA  VAL A   8       0.591   2.234   3.564  1.00  0.00           C  
ATOM    122  C   VAL A   8       1.755   2.455   2.606  1.00  0.00           C  
ATOM    123  O   VAL A   8       1.664   2.141   1.420  1.00  0.00           O  
ATOM    124  CB  VAL A   8      -0.098   3.582   3.849  1.00  0.00           C  
ATOM    125  CG1 VAL A   8      -0.315   4.354   2.556  1.00  0.00           C  
ATOM    126  CG2 VAL A   8      -1.420   3.347   4.564  1.00  0.00           C  
ATOM    127  H   VAL A   8       0.876   2.104   5.681  1.00  0.00           H  
ATOM    128  HA  VAL A   8      -0.129   1.566   3.090  1.00  0.00           H  
ATOM    129  HB  VAL A   8       0.554   4.187   4.479  1.00  0.00           H  
ATOM    130 1HG1 VAL A   8      -0.802   5.304   2.776  1.00  0.00           H  
ATOM    131 2HG1 VAL A   8       0.647   4.542   2.080  1.00  0.00           H  
ATOM    132 3HG1 VAL A   8      -0.945   3.770   1.885  1.00  0.00           H  
ATOM    133 1HG2 VAL A   8      -1.901   4.304   4.764  1.00  0.00           H  
ATOM    134 2HG2 VAL A   8      -2.070   2.737   3.937  1.00  0.00           H  
ATOM    135 3HG2 VAL A   8      -1.237   2.830   5.507  1.00  0.00           H  
ATOM    136  N   MET A   9       2.849   2.998   3.129  1.00  0.00           N  
ATOM    137  CA  MET A   9       4.045   3.233   2.329  1.00  0.00           C  
ATOM    138  C   MET A   9       4.575   1.934   1.735  1.00  0.00           C  
ATOM    139  O   MET A   9       4.940   1.880   0.561  1.00  0.00           O  
ATOM    140  CB  MET A   9       5.121   3.911   3.174  1.00  0.00           C  
ATOM    141  CG  MET A   9       4.822   5.360   3.532  1.00  0.00           C  
ATOM    142  SD  MET A   9       6.242   6.206   4.253  1.00  0.00           S  
ATOM    143  CE  MET A   9       6.386   5.349   5.819  1.00  0.00           C  
ATOM    144  H   MET A   9       2.853   3.254   4.106  1.00  0.00           H  
ATOM    145  HA  MET A   9       3.783   3.892   1.501  1.00  0.00           H  
ATOM    146 1HB  MET A   9       5.255   3.359   4.104  1.00  0.00           H  
ATOM    147 2HB  MET A   9       6.072   3.888   2.640  1.00  0.00           H  
ATOM    148 1HG  MET A   9       4.518   5.900   2.636  1.00  0.00           H  
ATOM    149 2HG  MET A   9       4.000   5.396   4.246  1.00  0.00           H  
ATOM    150 1HE  MET A   9       7.224   5.760   6.383  1.00  0.00           H  
ATOM    151 2HE  MET A   9       5.466   5.477   6.390  1.00  0.00           H  
ATOM    152 3HE  MET A   9       6.557   4.287   5.639  1.00  0.00           H  
ATOM    153  N   ALA A  10       4.615   0.888   2.554  1.00  0.00           N  
ATOM    154  CA  ALA A  10       5.040  -0.429   2.095  1.00  0.00           C  
ATOM    155  C   ALA A  10       4.099  -0.969   1.025  1.00  0.00           C  
ATOM    156  O   ALA A  10       4.540  -1.561   0.039  1.00  0.00           O  
ATOM    157  CB  ALA A  10       5.121  -1.397   3.265  1.00  0.00           C  
ATOM    158  H   ALA A  10       4.344   1.009   3.519  1.00  0.00           H  
ATOM    159  HA  ALA A  10       6.030  -0.329   1.650  1.00  0.00           H  
ATOM    160 1HB  ALA A  10       5.439  -2.376   2.906  1.00  0.00           H  
ATOM    161 2HB  ALA A  10       5.841  -1.027   3.995  1.00  0.00           H  
ATOM    162 3HB  ALA A  10       4.142  -1.484   3.734  1.00  0.00           H  
ATOM    163  N   GLY A  11       2.802  -0.761   1.224  1.00  0.00           N  
ATOM    164  CA  GLY A  11       1.798  -1.219   0.272  1.00  0.00           C  
ATOM    165  C   GLY A  11       1.952  -0.518  -1.071  1.00  0.00           C  
ATOM    166  O   GLY A  11       1.985  -1.164  -2.119  1.00  0.00           O  
ATOM    167  H   GLY A  11       2.505  -0.273   2.057  1.00  0.00           H  
ATOM    168 1HA  GLY A  11       1.888  -2.297   0.137  1.00  0.00           H  
ATOM    169 2HA  GLY A  11       0.803  -1.028   0.673  1.00  0.00           H  
ATOM    170  N   VAL A  12       2.047   0.807  -1.035  1.00  0.00           N  
ATOM    171  CA  VAL A  12       2.134   1.603  -2.254  1.00  0.00           C  
ATOM    172  C   VAL A  12       3.394   1.268  -3.041  1.00  0.00           C  
ATOM    173  O   VAL A  12       3.337   1.020  -4.246  1.00  0.00           O  
ATOM    174  CB  VAL A  12       2.129   3.104  -1.912  1.00  0.00           C  
ATOM    175  CG1 VAL A  12       2.448   3.932  -3.148  1.00  0.00           C  
ATOM    176  CG2 VAL A  12       0.779   3.499  -1.333  1.00  0.00           C  
ATOM    177  H   VAL A  12       2.060   1.275  -0.140  1.00  0.00           H  
ATOM    178  HA  VAL A  12       1.264   1.381  -2.874  1.00  0.00           H  
ATOM    179  HB  VAL A  12       2.912   3.304  -1.181  1.00  0.00           H  
ATOM    180 1HG1 VAL A  12       2.440   4.991  -2.889  1.00  0.00           H  
ATOM    181 2HG1 VAL A  12       3.433   3.659  -3.525  1.00  0.00           H  
ATOM    182 3HG1 VAL A  12       1.699   3.743  -3.917  1.00  0.00           H  
ATOM    183 1HG2 VAL A  12       0.783   4.562  -1.093  1.00  0.00           H  
ATOM    184 2HG2 VAL A  12      -0.005   3.294  -2.062  1.00  0.00           H  
ATOM    185 3HG2 VAL A  12       0.590   2.924  -0.426  1.00  0.00           H  
ATOM    186  N   ILE A  13       4.531   1.263  -2.355  1.00  0.00           N  
ATOM    187  CA  ILE A  13       5.817   1.033  -3.003  1.00  0.00           C  
ATOM    188  C   ILE A  13       5.878  -0.356  -3.626  1.00  0.00           C  
ATOM    189  O   ILE A  13       6.266  -0.511  -4.784  1.00  0.00           O  
ATOM    190  CB  ILE A  13       6.974   1.198  -2.001  1.00  0.00           C  
ATOM    191  CG1 ILE A  13       7.096   2.660  -1.563  1.00  0.00           C  
ATOM    192  CG2 ILE A  13       8.280   0.712  -2.612  1.00  0.00           C  
ATOM    193  CD1 ILE A  13       7.992   2.865  -0.362  1.00  0.00           C  
ATOM    194  H   ILE A  13       4.505   1.424  -1.358  1.00  0.00           H  
ATOM    195  HA  ILE A  13       5.940   1.768  -3.797  1.00  0.00           H  
ATOM    196  HB  ILE A  13       6.765   0.616  -1.104  1.00  0.00           H  
ATOM    197 1HG1 ILE A  13       7.487   3.256  -2.386  1.00  0.00           H  
ATOM    198 2HG1 ILE A  13       6.107   3.050  -1.319  1.00  0.00           H  
ATOM    199 1HG2 ILE A  13       9.087   0.837  -1.891  1.00  0.00           H  
ATOM    200 2HG2 ILE A  13       8.188  -0.341  -2.875  1.00  0.00           H  
ATOM    201 3HG2 ILE A  13       8.500   1.293  -3.508  1.00  0.00           H  
ATOM    202 1HD1 ILE A  13       8.027   3.925  -0.111  1.00  0.00           H  
ATOM    203 2HD1 ILE A  13       7.598   2.304   0.486  1.00  0.00           H  
ATOM    204 3HD1 ILE A  13       8.996   2.514  -0.594  1.00  0.00           H  
ATOM    205  N   GLY A  14       5.493  -1.364  -2.851  1.00  0.00           N  
ATOM    206  CA  GLY A  14       5.485  -2.741  -3.332  1.00  0.00           C  
ATOM    207  C   GLY A  14       4.609  -2.886  -4.569  1.00  0.00           C  
ATOM    208  O   GLY A  14       5.015  -3.491  -5.562  1.00  0.00           O  
ATOM    209  H   GLY A  14       5.198  -1.172  -1.904  1.00  0.00           H  
ATOM    210 1HA  GLY A  14       6.504  -3.051  -3.564  1.00  0.00           H  
ATOM    211 2HA  GLY A  14       5.120  -3.399  -2.544  1.00  0.00           H  
ATOM    212  N   THR A  15       3.404  -2.329  -4.505  1.00  0.00           N  
ATOM    213  CA  THR A  15       2.462  -2.409  -5.615  1.00  0.00           C  
ATOM    214  C   THR A  15       3.058  -1.820  -6.887  1.00  0.00           C  
ATOM    215  O   THR A  15       2.984  -2.424  -7.956  1.00  0.00           O  
ATOM    216  CB  THR A  15       1.145  -1.687  -5.277  1.00  0.00           C  
ATOM    217  OG1 THR A  15       0.550  -2.288  -4.120  1.00  0.00           O  
ATOM    218  CG2 THR A  15       0.175  -1.774  -6.445  1.00  0.00           C  
ATOM    219  H   THR A  15       3.135  -1.837  -3.665  1.00  0.00           H  
ATOM    220  HA  THR A  15       2.239  -3.460  -5.803  1.00  0.00           H  
ATOM    221  HB  THR A  15       1.350  -0.639  -5.060  1.00  0.00           H  
ATOM    222  HG1 THR A  15       0.996  -1.973  -3.331  1.00  0.00           H  
ATOM    223 1HG2 THR A  15      -0.750  -1.258  -6.189  1.00  0.00           H  
ATOM    224 2HG2 THR A  15       0.620  -1.307  -7.324  1.00  0.00           H  
ATOM    225 3HG2 THR A  15      -0.042  -2.819  -6.661  1.00  0.00           H  
ATOM    226  N   ILE A  16       3.649  -0.636  -6.764  1.00  0.00           N  
ATOM    227  CA  ILE A  16       4.225   0.056  -7.911  1.00  0.00           C  
ATOM    228  C   ILE A  16       5.340  -0.765  -8.546  1.00  0.00           C  
ATOM    229  O   ILE A  16       5.421  -0.878  -9.769  1.00  0.00           O  
ATOM    230  CB  ILE A  16       4.772   1.436  -7.502  1.00  0.00           C  
ATOM    231  CG1 ILE A  16       3.622   2.380  -7.142  1.00  0.00           C  
ATOM    232  CG2 ILE A  16       5.618   2.025  -8.620  1.00  0.00           C  
ATOM    233  CD1 ILE A  16       4.069   3.653  -6.460  1.00  0.00           C  
ATOM    234  H   ILE A  16       3.701  -0.204  -5.852  1.00  0.00           H  
ATOM    235  HA  ILE A  16       3.443   0.201  -8.655  1.00  0.00           H  
ATOM    236  HB  ILE A  16       5.387   1.333  -6.609  1.00  0.00           H  
ATOM    237 1HG1 ILE A  16       3.076   2.650  -8.045  1.00  0.00           H  
ATOM    238 2HG1 ILE A  16       2.924   1.867  -6.480  1.00  0.00           H  
ATOM    239 1HG2 ILE A  16       5.996   3.000  -8.315  1.00  0.00           H  
ATOM    240 2HG2 ILE A  16       6.455   1.361  -8.831  1.00  0.00           H  
ATOM    241 3HG2 ILE A  16       5.009   2.136  -9.518  1.00  0.00           H  
ATOM    242 1HD1 ILE A  16       3.198   4.270  -6.235  1.00  0.00           H  
ATOM    243 2HD1 ILE A  16       4.588   3.407  -5.533  1.00  0.00           H  
ATOM    244 3HD1 ILE A  16       4.741   4.201  -7.118  1.00  0.00           H  
ATOM    245  N   LEU A  17       6.198  -1.338  -7.708  1.00  0.00           N  
ATOM    246  CA  LEU A  17       7.331  -2.120  -8.188  1.00  0.00           C  
ATOM    247  C   LEU A  17       6.867  -3.390  -8.889  1.00  0.00           C  
ATOM    248  O   LEU A  17       7.449  -3.806  -9.891  1.00  0.00           O  
ATOM    249  CB  LEU A  17       8.257  -2.482  -7.020  1.00  0.00           C  
ATOM    250  CG  LEU A  17       9.011  -1.310  -6.380  1.00  0.00           C  
ATOM    251  CD1 LEU A  17       9.737  -1.793  -5.132  1.00  0.00           C  
ATOM    252  CD2 LEU A  17       9.988  -0.724  -7.389  1.00  0.00           C  
ATOM    253  H   LEU A  17       6.061  -1.228  -6.714  1.00  0.00           H  
ATOM    254  HA  LEU A  17       7.889  -1.517  -8.903  1.00  0.00           H  
ATOM    255 1HB  LEU A  17       7.663  -2.958  -6.241  1.00  0.00           H  
ATOM    256 2HB  LEU A  17       8.997  -3.200  -7.373  1.00  0.00           H  
ATOM    257  HG  LEU A  17       8.300  -0.542  -6.076  1.00  0.00           H  
ATOM    258 1HD1 LEU A  17      10.274  -0.960  -4.678  1.00  0.00           H  
ATOM    259 2HD1 LEU A  17       9.013  -2.189  -4.420  1.00  0.00           H  
ATOM    260 3HD1 LEU A  17      10.445  -2.575  -5.403  1.00  0.00           H  
ATOM    261 1HD2 LEU A  17      10.524   0.110  -6.935  1.00  0.00           H  
ATOM    262 2HD2 LEU A  17      10.701  -1.491  -7.693  1.00  0.00           H  
ATOM    263 3HD2 LEU A  17       9.441  -0.371  -8.263  1.00  0.00           H  
ATOM    264  N   LEU A  18       5.814  -4.002  -8.357  1.00  0.00           N  
ATOM    265  CA  LEU A  18       5.321  -5.271  -8.880  1.00  0.00           C  
ATOM    266  C   LEU A  18       4.674  -5.090 -10.247  1.00  0.00           C  
ATOM    267  O   LEU A  18       4.858  -5.910 -11.145  1.00  0.00           O  
ATOM    268  CB  LEU A  18       4.310  -5.888  -7.906  1.00  0.00           C  
ATOM    269  CG  LEU A  18       4.896  -6.444  -6.602  1.00  0.00           C  
ATOM    270  CD1 LEU A  18       3.765  -6.786  -5.641  1.00  0.00           C  
ATOM    271  CD2 LEU A  18       5.743  -7.671  -6.908  1.00  0.00           C  
ATOM    272  H   LEU A  18       5.344  -3.578  -7.571  1.00  0.00           H  
ATOM    273  HA  LEU A  18       6.165  -5.952  -8.987  1.00  0.00           H  
ATOM    274 1HB  LEU A  18       3.575  -5.129  -7.641  1.00  0.00           H  
ATOM    275 2HB  LEU A  18       3.793  -6.704  -8.411  1.00  0.00           H  
ATOM    276  HG  LEU A  18       5.517  -5.683  -6.128  1.00  0.00           H  
ATOM    277 1HD1 LEU A  18       4.181  -7.181  -4.714  1.00  0.00           H  
ATOM    278 2HD1 LEU A  18       3.188  -5.887  -5.424  1.00  0.00           H  
ATOM    279 3HD1 LEU A  18       3.116  -7.534  -6.095  1.00  0.00           H  
ATOM    280 1HD2 LEU A  18       6.160  -8.065  -5.981  1.00  0.00           H  
ATOM    281 2HD2 LEU A  18       5.122  -8.433  -7.380  1.00  0.00           H  
ATOM    282 3HD2 LEU A  18       6.553  -7.394  -7.582  1.00  0.00           H  
ATOM    283  N   ILE A  19       3.915  -4.010 -10.397  1.00  0.00           N  
ATOM    284  CA  ILE A  19       3.218  -3.732 -11.648  1.00  0.00           C  
ATOM    285  C   ILE A  19       4.201  -3.448 -12.775  1.00  0.00           C  
ATOM    286  O   ILE A  19       4.747  -4.357 -13.338  1.00  0.00           O  
ATOM    287  OXT ILE A  19       4.431  -2.316 -13.101  1.00  0.00           O  
ATOM    288  CB  ILE A  19       2.260  -2.537 -11.488  1.00  0.00           C  
ATOM    289  CG1 ILE A  19       1.121  -2.889 -10.528  1.00  0.00           C  
ATOM    290  CG2 ILE A  19       1.708  -2.114 -12.841  1.00  0.00           C  
ATOM    291  CD1 ILE A  19       0.273  -1.705 -10.125  1.00  0.00           C  
ATOM    292  H   ILE A  19       3.818  -3.365  -9.626  1.00  0.00           H  
ATOM    293  HA  ILE A  19       2.632  -4.609 -11.919  1.00  0.00           H  
ATOM    294  HB  ILE A  19       2.796  -1.697 -11.047  1.00  0.00           H  
ATOM    295 1HG1 ILE A  19       0.472  -3.633 -10.990  1.00  0.00           H  
ATOM    296 2HG1 ILE A  19       1.534  -3.335  -9.622  1.00  0.00           H  
ATOM    297 1HG2 ILE A  19       1.032  -1.269 -12.710  1.00  0.00           H  
ATOM    298 2HG2 ILE A  19       2.529  -1.824 -13.495  1.00  0.00           H  
ATOM    299 3HG2 ILE A  19       1.164  -2.947 -13.289  1.00  0.00           H  
ATOM    300 1HD1 ILE A  19      -0.512  -2.034  -9.443  1.00  0.00           H  
ATOM    301 2HD1 ILE A  19       0.898  -0.962  -9.628  1.00  0.00           H  
ATOM    302 3HD1 ILE A  19      -0.179  -1.263 -11.012  1.00  0.00           H  
TER                                                                             
ATOM    304  N   ILE B  20       1.915  -7.228  12.908  1.00  0.00           N  
ATOM    305  CA  ILE B  20       1.095  -6.194  13.528  1.00  0.00           C  
ATOM    306  C   ILE B  20      -0.103  -5.843  12.655  1.00  0.00           C  
ATOM    307  O   ILE B  20       0.045  -5.564  11.465  1.00  0.00           O  
ATOM    308  CB  ILE B  20       1.923  -4.925  13.799  1.00  0.00           C  
ATOM    309  CG1 ILE B  20       3.035  -5.218  14.809  1.00  0.00           C  
ATOM    310  CG2 ILE B  20       1.027  -3.802  14.301  1.00  0.00           C  
ATOM    311  CD1 ILE B  20       4.028  -4.089  14.970  1.00  0.00           C  
ATOM    312 1H   ILE B  20       2.692  -7.438  13.501  1.00  0.00           H  
ATOM    313 2H   ILE B  20       1.367  -8.053  12.773  1.00  0.00           H  
ATOM    314 3H   ILE B  20       2.250  -6.902  12.024  1.00  0.00           H  
ATOM    315  HA  ILE B  20       0.723  -6.573  14.480  1.00  0.00           H  
ATOM    316  HB  ILE B  20       2.409  -4.604  12.879  1.00  0.00           H  
ATOM    317 1HG1 ILE B  20       2.596  -5.428  15.784  1.00  0.00           H  
ATOM    318 2HG1 ILE B  20       3.582  -6.109  14.499  1.00  0.00           H  
ATOM    319 1HG2 ILE B  20       1.628  -2.913  14.488  1.00  0.00           H  
ATOM    320 2HG2 ILE B  20       0.271  -3.578  13.550  1.00  0.00           H  
ATOM    321 3HG2 ILE B  20       0.539  -4.112  15.226  1.00  0.00           H  
ATOM    322 1HD1 ILE B  20       4.785  -4.372  15.701  1.00  0.00           H  
ATOM    323 2HD1 ILE B  20       4.506  -3.886  14.011  1.00  0.00           H  
ATOM    324 3HD1 ILE B  20       3.509  -3.195  15.313  1.00  0.00           H  
ATOM    325  N   THR B  21      -1.289  -5.859  13.252  1.00  0.00           N  
ATOM    326  CA  THR B  21      -2.525  -5.654  12.507  1.00  0.00           C  
ATOM    327  C   THR B  21      -2.561  -4.270  11.871  1.00  0.00           C  
ATOM    328  O   THR B  21      -2.990  -4.112  10.728  1.00  0.00           O  
ATOM    329  CB  THR B  21      -3.757  -5.839  13.413  1.00  0.00           C  
ATOM    330  OG1 THR B  21      -3.783  -7.179  13.921  1.00  0.00           O  
ATOM    331  CG2 THR B  21      -5.036  -5.570  12.636  1.00  0.00           C  
ATOM    332  H   THR B  21      -1.336  -6.018  14.249  1.00  0.00           H  
ATOM    333  HA  THR B  21      -2.574  -6.393  11.707  1.00  0.00           H  
ATOM    334  HB  THR B  21      -3.697  -5.148  14.254  1.00  0.00           H  
ATOM    335  HG1 THR B  21      -4.667  -7.386  14.232  1.00  0.00           H  
ATOM    336 1HG2 THR B  21      -5.896  -5.705  13.292  1.00  0.00           H  
ATOM    337 2HG2 THR B  21      -5.025  -4.548  12.259  1.00  0.00           H  
ATOM    338 3HG2 THR B  21      -5.106  -6.265  11.800  1.00  0.00           H  
ATOM    339  N   LEU B  22      -2.109  -3.269  12.619  1.00  0.00           N  
ATOM    340  CA  LEU B  22      -2.157  -1.886  12.159  1.00  0.00           C  
ATOM    341  C   LEU B  22      -1.349  -1.702  10.881  1.00  0.00           C  
ATOM    342  O   LEU B  22      -1.755  -0.971   9.978  1.00  0.00           O  
ATOM    343  CB  LEU B  22      -1.626  -0.946  13.248  1.00  0.00           C  
ATOM    344  CG  LEU B  22      -2.533  -0.765  14.471  1.00  0.00           C  
ATOM    345  CD1 LEU B  22      -1.754  -0.078  15.585  1.00  0.00           C  
ATOM    346  CD2 LEU B  22      -3.757   0.049  14.079  1.00  0.00           C  
ATOM    347  H   LEU B  22      -1.721  -3.471  13.529  1.00  0.00           H  
ATOM    348  HA  LEU B  22      -3.195  -1.628  11.949  1.00  0.00           H  
ATOM    349 1HB  LEU B  22      -0.669  -1.329  13.600  1.00  0.00           H  
ATOM    350 2HB  LEU B  22      -1.461   0.037  12.808  1.00  0.00           H  
ATOM    351  HG  LEU B  22      -2.849  -1.741  14.839  1.00  0.00           H  
ATOM    352 1HD1 LEU B  22      -2.399   0.051  16.454  1.00  0.00           H  
ATOM    353 2HD1 LEU B  22      -0.895  -0.691  15.859  1.00  0.00           H  
ATOM    354 3HD1 LEU B  22      -1.410   0.896  15.241  1.00  0.00           H  
ATOM    355 1HD2 LEU B  22      -4.403   0.177  14.949  1.00  0.00           H  
ATOM    356 2HD2 LEU B  22      -3.443   1.027  13.713  1.00  0.00           H  
ATOM    357 3HD2 LEU B  22      -4.305  -0.473  13.295  1.00  0.00           H  
ATOM    358  N   ILE B  23      -0.202  -2.369  10.812  1.00  0.00           N  
ATOM    359  CA  ILE B  23       0.632  -2.337   9.616  1.00  0.00           C  
ATOM    360  C   ILE B  23      -0.047  -3.048   8.452  1.00  0.00           C  
ATOM    361  O   ILE B  23      -0.081  -2.534   7.334  1.00  0.00           O  
ATOM    362  CB  ILE B  23       2.003  -2.984   9.885  1.00  0.00           C  
ATOM    363  CG1 ILE B  23       2.811  -2.133  10.868  1.00  0.00           C  
ATOM    364  CG2 ILE B  23       2.768  -3.170   8.583  1.00  0.00           C  
ATOM    365  CD1 ILE B  23       4.123  -2.760  11.282  1.00  0.00           C  
ATOM    366  H   ILE B  23       0.100  -2.913  11.607  1.00  0.00           H  
ATOM    367  HA  ILE B  23       0.791  -1.297   9.333  1.00  0.00           H  
ATOM    368  HB  ILE B  23       1.860  -3.957  10.353  1.00  0.00           H  
ATOM    369 1HG1 ILE B  23       3.022  -1.163  10.421  1.00  0.00           H  
ATOM    370 2HG1 ILE B  23       2.220  -1.956  11.767  1.00  0.00           H  
ATOM    371 1HG2 ILE B  23       3.734  -3.627   8.791  1.00  0.00           H  
ATOM    372 2HG2 ILE B  23       2.198  -3.814   7.915  1.00  0.00           H  
ATOM    373 3HG2 ILE B  23       2.920  -2.200   8.109  1.00  0.00           H  
ATOM    374 1HD1 ILE B  23       4.638  -2.098  11.980  1.00  0.00           H  
ATOM    375 2HD1 ILE B  23       3.932  -3.719  11.765  1.00  0.00           H  
ATOM    376 3HD1 ILE B  23       4.746  -2.914  10.402  1.00  0.00           H  
ATOM    377  N   ILE B  24      -0.585  -4.232   8.722  1.00  0.00           N  
ATOM    378  CA  ILE B  24      -1.279  -5.009   7.701  1.00  0.00           C  
ATOM    379  C   ILE B  24      -2.451  -4.230   7.118  1.00  0.00           C  
ATOM    380  O   ILE B  24      -2.659  -4.217   5.905  1.00  0.00           O  
ATOM    381  CB  ILE B  24      -1.783  -6.345   8.276  1.00  0.00           C  
ATOM    382  CG1 ILE B  24      -0.604  -7.262   8.611  1.00  0.00           C  
ATOM    383  CG2 ILE B  24      -2.727  -7.023   7.294  1.00  0.00           C  
ATOM    384  CD1 ILE B  24      -0.981  -8.458   9.454  1.00  0.00           C  
ATOM    385  H   ILE B  24      -0.512  -4.604   9.658  1.00  0.00           H  
ATOM    386  HA  ILE B  24      -0.578  -5.223   6.894  1.00  0.00           H  
ATOM    387  HB  ILE B  24      -2.315  -6.162   9.209  1.00  0.00           H  
ATOM    388 1HG1 ILE B  24      -0.151  -7.623   7.688  1.00  0.00           H  
ATOM    389 2HG1 ILE B  24       0.157  -6.694   9.147  1.00  0.00           H  
ATOM    390 1HG2 ILE B  24      -3.074  -7.966   7.716  1.00  0.00           H  
ATOM    391 2HG2 ILE B  24      -3.581  -6.375   7.104  1.00  0.00           H  
ATOM    392 3HG2 ILE B  24      -2.202  -7.216   6.359  1.00  0.00           H  
ATOM    393 1HD1 ILE B  24      -0.093  -9.060   9.650  1.00  0.00           H  
ATOM    394 2HD1 ILE B  24      -1.405  -8.119  10.399  1.00  0.00           H  
ATOM    395 3HD1 ILE B  24      -1.716  -9.061   8.921  1.00  0.00           H  
ATOM    396  N   PHE B  25      -3.216  -3.582   7.990  1.00  0.00           N  
ATOM    397  CA  PHE B  25      -4.275  -2.678   7.557  1.00  0.00           C  
ATOM    398  C   PHE B  25      -3.738  -1.617   6.605  1.00  0.00           C  
ATOM    399  O   PHE B  25      -4.285  -1.408   5.522  1.00  0.00           O  
ATOM    400  CB  PHE B  25      -4.928  -2.003   8.764  1.00  0.00           C  
ATOM    401  CG  PHE B  25      -5.921  -0.937   8.398  1.00  0.00           C  
ATOM    402  CD1 PHE B  25      -7.204  -1.274   7.991  1.00  0.00           C  
ATOM    403  CD2 PHE B  25      -5.575   0.405   8.460  1.00  0.00           C  
ATOM    404  CE1 PHE B  25      -8.118  -0.294   7.654  1.00  0.00           C  
ATOM    405  CE2 PHE B  25      -6.488   1.386   8.125  1.00  0.00           C  
ATOM    406  CZ  PHE B  25      -7.761   1.036   7.721  1.00  0.00           C  
ATOM    407  H   PHE B  25      -3.060  -3.719   8.979  1.00  0.00           H  
ATOM    408  HA  PHE B  25      -5.032  -3.260   7.030  1.00  0.00           H  
ATOM    409 1HB  PHE B  25      -5.440  -2.752   9.367  1.00  0.00           H  
ATOM    410 2HB  PHE B  25      -4.159  -1.551   9.389  1.00  0.00           H  
ATOM    411  HD1 PHE B  25      -7.487  -2.325   7.940  1.00  0.00           H  
ATOM    412  HD2 PHE B  25      -4.570   0.681   8.778  1.00  0.00           H  
ATOM    413  HE1 PHE B  25      -9.122  -0.573   7.336  1.00  0.00           H  
ATOM    414  HE2 PHE B  25      -6.203   2.437   8.178  1.00  0.00           H  
ATOM    415  HZ  PHE B  25      -8.480   1.809   7.455  1.00  0.00           H  
ATOM    416  N   GLY B  26      -2.664  -0.950   7.014  1.00  0.00           N  
ATOM    417  CA  GLY B  26      -2.050   0.089   6.197  1.00  0.00           C  
ATOM    418  C   GLY B  26      -1.661  -0.448   4.825  1.00  0.00           C  
ATOM    419  O   GLY B  26      -1.917   0.189   3.803  1.00  0.00           O  
ATOM    420  H   GLY B  26      -2.263  -1.169   7.915  1.00  0.00           H  
ATOM    421 1HA  GLY B  26      -2.745   0.921   6.082  1.00  0.00           H  
ATOM    422 2HA  GLY B  26      -1.166   0.475   6.703  1.00  0.00           H  
ATOM    423  N   VAL B  27      -1.041  -1.623   4.808  1.00  0.00           N  
ATOM    424  CA  VAL B  27      -0.591  -2.234   3.564  1.00  0.00           C  
ATOM    425  C   VAL B  27      -1.755  -2.455   2.606  1.00  0.00           C  
ATOM    426  O   VAL B  27      -1.664  -2.141   1.420  1.00  0.00           O  
ATOM    427  CB  VAL B  27       0.098  -3.582   3.849  1.00  0.00           C  
ATOM    428  CG1 VAL B  27       0.315  -4.354   2.556  1.00  0.00           C  
ATOM    429  CG2 VAL B  27       1.420  -3.346   4.564  1.00  0.00           C  
ATOM    430  H   VAL B  27      -0.876  -2.104   5.681  1.00  0.00           H  
ATOM    431  HA  VAL B  27       0.129  -1.566   3.090  1.00  0.00           H  
ATOM    432  HB  VAL B  27      -0.554  -4.187   4.479  1.00  0.00           H  
ATOM    433 1HG1 VAL B  27       0.802  -5.304   2.776  1.00  0.00           H  
ATOM    434 2HG1 VAL B  27      -0.647  -4.542   2.079  1.00  0.00           H  
ATOM    435 3HG1 VAL B  27       0.945  -3.770   1.885  1.00  0.00           H  
ATOM    436 1HG2 VAL B  27       1.901  -4.304   4.764  1.00  0.00           H  
ATOM    437 2HG2 VAL B  27       2.070  -2.737   3.937  1.00  0.00           H  
ATOM    438 3HG2 VAL B  27       1.237  -2.830   5.507  1.00  0.00           H  
ATOM    439  N   MET B  28      -2.849  -2.998   3.129  1.00  0.00           N  
ATOM    440  CA  MET B  28      -4.045  -3.233   2.329  1.00  0.00           C  
ATOM    441  C   MET B  28      -4.575  -1.934   1.735  1.00  0.00           C  
ATOM    442  O   MET B  28      -4.940  -1.880   0.561  1.00  0.00           O  
ATOM    443  CB  MET B  28      -5.121  -3.911   3.174  1.00  0.00           C  
ATOM    444  CG  MET B  28      -4.822  -5.359   3.532  1.00  0.00           C  
ATOM    445  SD  MET B  28      -6.242  -6.206   4.253  1.00  0.00           S  
ATOM    446  CE  MET B  28      -6.387  -5.351   5.819  1.00  0.00           C  
ATOM    447  H   MET B  28      -2.853  -3.254   4.106  1.00  0.00           H  
ATOM    448  HA  MET B  28      -3.783  -3.892   1.501  1.00  0.00           H  
ATOM    449 1HB  MET B  28      -5.255  -3.358   4.103  1.00  0.00           H  
ATOM    450 2HB  MET B  28      -6.072  -3.888   2.640  1.00  0.00           H  
ATOM    451 1HG  MET B  28      -4.516  -5.899   2.637  1.00  0.00           H  
ATOM    452 2HG  MET B  28      -4.001  -5.395   4.248  1.00  0.00           H  
ATOM    453 1HE  MET B  28      -7.225  -5.763   6.383  1.00  0.00           H  
ATOM    454 2HE  MET B  28      -5.466  -5.480   6.390  1.00  0.00           H  
ATOM    455 3HE  MET B  28      -6.557  -4.289   5.640  1.00  0.00           H  
ATOM    456  N   ALA B  29      -4.615  -0.888   2.554  1.00  0.00           N  
ATOM    457  CA  ALA B  29      -5.040   0.429   2.095  1.00  0.00           C  
ATOM    458  C   ALA B  29      -4.099   0.969   1.025  1.00  0.00           C  
ATOM    459  O   ALA B  29      -4.540   1.561   0.039  1.00  0.00           O  
ATOM    460  CB  ALA B  29      -5.121   1.397   3.265  1.00  0.00           C  
ATOM    461  H   ALA B  29      -4.344  -1.009   3.519  1.00  0.00           H  
ATOM    462  HA  ALA B  29      -6.030   0.329   1.650  1.00  0.00           H  
ATOM    463 1HB  ALA B  29      -5.439   2.376   2.906  1.00  0.00           H  
ATOM    464 2HB  ALA B  29      -5.841   1.027   3.995  1.00  0.00           H  
ATOM    465 3HB  ALA B  29      -4.142   1.484   3.734  1.00  0.00           H  
ATOM    466  N   GLY B  30      -2.802   0.761   1.224  1.00  0.00           N  
ATOM    467  CA  GLY B  30      -1.798   1.219   0.272  1.00  0.00           C  
ATOM    468  C   GLY B  30      -1.952   0.518  -1.071  1.00  0.00           C  
ATOM    469  O   GLY B  30      -1.985   1.164  -2.119  1.00  0.00           O  
ATOM    470  H   GLY B  30      -2.505   0.273   2.057  1.00  0.00           H  
ATOM    471 1HA  GLY B  30      -1.888   2.297   0.138  1.00  0.00           H  
ATOM    472 2HA  GLY B  30      -0.803   1.028   0.674  1.00  0.00           H  
ATOM    473  N   VAL B  31      -2.047  -0.807  -1.035  1.00  0.00           N  
ATOM    474  CA  VAL B  31      -2.134  -1.602  -2.254  1.00  0.00           C  
ATOM    475  C   VAL B  31      -3.394  -1.268  -3.041  1.00  0.00           C  
ATOM    476  O   VAL B  31      -3.337  -1.019  -4.246  1.00  0.00           O  
ATOM    477  CB  VAL B  31      -2.129  -3.104  -1.912  1.00  0.00           C  
ATOM    478  CG1 VAL B  31      -2.448  -3.932  -3.148  1.00  0.00           C  
ATOM    479  CG2 VAL B  31      -0.779  -3.499  -1.333  1.00  0.00           C  
ATOM    480  H   VAL B  31      -2.060  -1.274  -0.140  1.00  0.00           H  
ATOM    481  HA  VAL B  31      -1.264  -1.381  -2.874  1.00  0.00           H  
ATOM    482  HB  VAL B  31      -2.912  -3.304  -1.181  1.00  0.00           H  
ATOM    483 1HG1 VAL B  31      -2.440  -4.991  -2.889  1.00  0.00           H  
ATOM    484 2HG1 VAL B  31      -3.433  -3.659  -3.525  1.00  0.00           H  
ATOM    485 3HG1 VAL B  31      -1.699  -3.742  -3.917  1.00  0.00           H  
ATOM    486 1HG2 VAL B  31      -0.783  -4.562  -1.093  1.00  0.00           H  
ATOM    487 2HG2 VAL B  31       0.005  -3.294  -2.063  1.00  0.00           H  
ATOM    488 3HG2 VAL B  31      -0.590  -2.924  -0.426  1.00  0.00           H  
ATOM    489  N   ILE B  32      -4.531  -1.263  -2.355  1.00  0.00           N  
ATOM    490  CA  ILE B  32      -5.817  -1.032  -3.003  1.00  0.00           C  
ATOM    491  C   ILE B  32      -5.878   0.356  -3.626  1.00  0.00           C  
ATOM    492  O   ILE B  32      -6.266   0.511  -4.784  1.00  0.00           O  
ATOM    493  CB  ILE B  32      -6.974  -1.198  -2.001  1.00  0.00           C  
ATOM    494  CG1 ILE B  32      -7.096  -2.660  -1.563  1.00  0.00           C  
ATOM    495  CG2 ILE B  32      -8.280  -0.712  -2.612  1.00  0.00           C  
ATOM    496  CD1 ILE B  32      -7.992  -2.865  -0.362  1.00  0.00           C  
ATOM    497  H   ILE B  32      -4.505  -1.424  -1.358  1.00  0.00           H  
ATOM    498  HA  ILE B  32      -5.940  -1.768  -3.797  1.00  0.00           H  
ATOM    499  HB  ILE B  32      -6.765  -0.616  -1.104  1.00  0.00           H  
ATOM    500 1HG1 ILE B  32      -7.487  -3.255  -2.386  1.00  0.00           H  
ATOM    501 2HG1 ILE B  32      -6.107  -3.050  -1.319  1.00  0.00           H  
ATOM    502 1HG2 ILE B  32      -9.087  -0.837  -1.891  1.00  0.00           H  
ATOM    503 2HG2 ILE B  32      -8.188   0.341  -2.875  1.00  0.00           H  
ATOM    504 3HG2 ILE B  32      -8.500  -1.292  -3.508  1.00  0.00           H  
ATOM    505 1HD1 ILE B  32      -8.027  -3.925  -0.111  1.00  0.00           H  
ATOM    506 2HD1 ILE B  32      -7.598  -2.304   0.486  1.00  0.00           H  
ATOM    507 3HD1 ILE B  32      -8.996  -2.514  -0.594  1.00  0.00           H  
ATOM    508  N   GLY B  33      -5.493   1.364  -2.851  1.00  0.00           N  
ATOM    509  CA  GLY B  33      -5.485   2.741  -3.332  1.00  0.00           C  
ATOM    510  C   GLY B  33      -4.609   2.886  -4.569  1.00  0.00           C  
ATOM    511  O   GLY B  33      -5.015   3.491  -5.562  1.00  0.00           O  
ATOM    512  H   GLY B  33      -5.198   1.172  -1.904  1.00  0.00           H  
ATOM    513 1HA  GLY B  33      -6.504   3.051  -3.564  1.00  0.00           H  
ATOM    514 2HA  GLY B  33      -5.120   3.399  -2.544  1.00  0.00           H  
ATOM    515  N   THR B  34      -3.405   2.329  -4.505  1.00  0.00           N  
ATOM    516  CA  THR B  34      -2.462   2.409  -5.615  1.00  0.00           C  
ATOM    517  C   THR B  34      -3.058   1.820  -6.887  1.00  0.00           C  
ATOM    518  O   THR B  34      -2.984   2.424  -7.956  1.00  0.00           O  
ATOM    519  CB  THR B  34      -1.145   1.687  -5.277  1.00  0.00           C  
ATOM    520  OG1 THR B  34      -0.550   2.289  -4.120  1.00  0.00           O  
ATOM    521  CG2 THR B  34      -0.175   1.774  -6.445  1.00  0.00           C  
ATOM    522  H   THR B  34      -3.135   1.837  -3.665  1.00  0.00           H  
ATOM    523  HA  THR B  34      -2.239   3.460  -5.803  1.00  0.00           H  
ATOM    524  HB  THR B  34      -1.350   0.639  -5.060  1.00  0.00           H  
ATOM    525  HG1 THR B  34      -0.993   1.970  -3.330  1.00  0.00           H  
ATOM    526 1HG2 THR B  34       0.750   1.258  -6.189  1.00  0.00           H  
ATOM    527 2HG2 THR B  34      -0.620   1.307  -7.323  1.00  0.00           H  
ATOM    528 3HG2 THR B  34       0.042   2.819  -6.661  1.00  0.00           H  
ATOM    529  N   ILE B  35      -3.649   0.636  -6.764  1.00  0.00           N  
ATOM    530  CA  ILE B  35      -4.225  -0.055  -7.911  1.00  0.00           C  
ATOM    531  C   ILE B  35      -5.340   0.766  -8.546  1.00  0.00           C  
ATOM    532  O   ILE B  35      -5.421   0.878  -9.769  1.00  0.00           O  
ATOM    533  CB  ILE B  35      -4.772  -1.435  -7.502  1.00  0.00           C  
ATOM    534  CG1 ILE B  35      -3.622  -2.380  -7.142  1.00  0.00           C  
ATOM    535  CG2 ILE B  35      -5.618  -2.024  -8.620  1.00  0.00           C  
ATOM    536  CD1 ILE B  35      -4.069  -3.653  -6.460  1.00  0.00           C  
ATOM    537  H   ILE B  35      -3.701   0.205  -5.852  1.00  0.00           H  
ATOM    538  HA  ILE B  35      -3.443  -0.201  -8.655  1.00  0.00           H  
ATOM    539  HB  ILE B  35      -5.387  -1.333  -6.609  1.00  0.00           H  
ATOM    540 1HG1 ILE B  35      -3.076  -2.650  -8.045  1.00  0.00           H  
ATOM    541 2HG1 ILE B  35      -2.924  -1.867  -6.480  1.00  0.00           H  
ATOM    542 1HG2 ILE B  35      -5.996  -3.000  -8.315  1.00  0.00           H  
ATOM    543 2HG2 ILE B  35      -6.455  -1.361  -8.831  1.00  0.00           H  
ATOM    544 3HG2 ILE B  35      -5.009  -2.136  -9.518  1.00  0.00           H  
ATOM    545 1HD1 ILE B  35      -3.198  -4.270  -6.235  1.00  0.00           H  
ATOM    546 2HD1 ILE B  35      -4.588  -3.407  -5.533  1.00  0.00           H  
ATOM    547 3HD1 ILE B  35      -4.741  -4.201  -7.118  1.00  0.00           H  
ATOM    548  N   LEU B  36      -6.198   1.338  -7.708  1.00  0.00           N  
ATOM    549  CA  LEU B  36      -7.331   2.120  -8.188  1.00  0.00           C  
ATOM    550  C   LEU B  36      -6.867   3.390  -8.889  1.00  0.00           C  
ATOM    551  O   LEU B  36      -7.449   3.806  -9.890  1.00  0.00           O  
ATOM    552  CB  LEU B  36      -8.257   2.482  -7.020  1.00  0.00           C  
ATOM    553  CG  LEU B  36      -9.011   1.310  -6.380  1.00  0.00           C  
ATOM    554  CD1 LEU B  36      -9.737   1.793  -5.132  1.00  0.00           C  
ATOM    555  CD2 LEU B  36      -9.989   0.724  -7.389  1.00  0.00           C  
ATOM    556  H   LEU B  36      -6.061   1.228  -6.714  1.00  0.00           H  
ATOM    557  HA  LEU B  36      -7.889   1.517  -8.903  1.00  0.00           H  
ATOM    558 1HB  LEU B  36      -7.663   2.958  -6.241  1.00  0.00           H  
ATOM    559 2HB  LEU B  36      -8.997   3.200  -7.373  1.00  0.00           H  
ATOM    560  HG  LEU B  36      -8.300   0.542  -6.076  1.00  0.00           H  
ATOM    561 1HD1 LEU B  36     -10.274   0.960  -4.678  1.00  0.00           H  
ATOM    562 2HD1 LEU B  36      -9.013   2.189  -4.420  1.00  0.00           H  
ATOM    563 3HD1 LEU B  36     -10.446   2.575  -5.403  1.00  0.00           H  
ATOM    564 1HD2 LEU B  36     -10.524  -0.110  -6.935  1.00  0.00           H  
ATOM    565 2HD2 LEU B  36     -10.701   1.491  -7.693  1.00  0.00           H  
ATOM    566 3HD2 LEU B  36      -9.441   0.371  -8.263  1.00  0.00           H  
ATOM    567  N   LEU B  37      -5.814   4.002  -8.357  1.00  0.00           N  
ATOM    568  CA  LEU B  37      -5.321   5.271  -8.880  1.00  0.00           C  
ATOM    569  C   LEU B  37      -4.674   5.090 -10.246  1.00  0.00           C  
ATOM    570  O   LEU B  37      -4.859   5.911 -11.145  1.00  0.00           O  
ATOM    571  CB  LEU B  37      -4.310   5.888  -7.906  1.00  0.00           C  
ATOM    572  CG  LEU B  37      -4.896   6.444  -6.602  1.00  0.00           C  
ATOM    573  CD1 LEU B  37      -3.765   6.786  -5.641  1.00  0.00           C  
ATOM    574  CD2 LEU B  37      -5.743   7.671  -6.908  1.00  0.00           C  
ATOM    575  H   LEU B  37      -5.344   3.578  -7.571  1.00  0.00           H  
ATOM    576  HA  LEU B  37      -6.165   5.952  -8.987  1.00  0.00           H  
ATOM    577 1HB  LEU B  37      -3.575   5.130  -7.641  1.00  0.00           H  
ATOM    578 2HB  LEU B  37      -3.793   6.704  -8.411  1.00  0.00           H  
ATOM    579  HG  LEU B  37      -5.517   5.684  -6.128  1.00  0.00           H  
ATOM    580 1HD1 LEU B  37      -4.181   7.181  -4.714  1.00  0.00           H  
ATOM    581 2HD1 LEU B  37      -3.188   5.887  -5.424  1.00  0.00           H  
ATOM    582 3HD1 LEU B  37      -3.116   7.534  -6.095  1.00  0.00           H  
ATOM    583 1HD2 LEU B  37      -6.160   8.066  -5.981  1.00  0.00           H  
ATOM    584 2HD2 LEU B  37      -5.122   8.433  -7.380  1.00  0.00           H  
ATOM    585 3HD2 LEU B  37      -6.553   7.394  -7.582  1.00  0.00           H  
ATOM    586  N   ILE B  38      -3.915   4.010 -10.397  1.00  0.00           N  
ATOM    587  CA  ILE B  38      -3.218   3.732 -11.647  1.00  0.00           C  
ATOM    588  C   ILE B  38      -4.201   3.449 -12.775  1.00  0.00           C  
ATOM    589  O   ILE B  38      -4.747   4.357 -13.338  1.00  0.00           O  
ATOM    590  OXT ILE B  38      -4.431   2.317 -13.101  1.00  0.00           O  
ATOM    591  CB  ILE B  38      -2.260   2.537 -11.488  1.00  0.00           C  
ATOM    592  CG1 ILE B  38      -1.121   2.890 -10.527  1.00  0.00           C  
ATOM    593  CG2 ILE B  38      -1.708   2.115 -12.841  1.00  0.00           C  
ATOM    594  CD1 ILE B  38      -0.273   1.705 -10.125  1.00  0.00           C  
ATOM    595  H   ILE B  38      -3.818   3.365  -9.626  1.00  0.00           H  
ATOM    596  HA  ILE B  38      -2.632   4.610 -11.919  1.00  0.00           H  
ATOM    597  HB  ILE B  38      -2.796   1.698 -11.047  1.00  0.00           H  
ATOM    598 1HG1 ILE B  38      -0.473   3.633 -10.990  1.00  0.00           H  
ATOM    599 2HG1 ILE B  38      -1.534   3.335  -9.622  1.00  0.00           H  
ATOM    600 1HG2 ILE B  38      -1.032   1.270 -12.710  1.00  0.00           H  
ATOM    601 2HG2 ILE B  38      -2.529   1.824 -13.495  1.00  0.00           H  
ATOM    602 3HG2 ILE B  38      -1.164   2.947 -13.288  1.00  0.00           H  
ATOM    603 1HD1 ILE B  38       0.512   2.034  -9.444  1.00  0.00           H  
ATOM    604 2HD1 ILE B  38      -0.898   0.962  -9.628  1.00  0.00           H  
ATOM    605 3HD1 ILE B  38       0.179   1.264 -11.012  1.00  0.00           H  
TER                                                                             
HETATM  607 THKN MEM C  41      15.000   0.000   0.000  1.00  0.00           X  
HETATM  608 CNTR MEM C  41       0.000   0.000   0.000  1.00  0.00           X  
HETATM  609 NORM MEM C  41      -0.000  -0.000   1.000  1.00  0.00           X  
TER                                                                             
CONECT  607  608                                                                
CONECT  608  607  609                                                           
CONECT  609  608                                                                
a_angle_1 0.794
a_angle_2 21.596
a_bind 0.726
a_ddg -39.475
a_helicality 0.049
a_helicality_symm 0.049
a_hha_ang -43.192
a_hha_dst_atm 3.245
a_hha_dst_vec 6.109
a_marl -16.155
a_pack 0.719
a_res_lipo -52.73
a_rmsd 1.022
a_sasa 959.534
a_shape 0.808
a_span_topo 0.5
a_tms_span 1
a_tms_span_fa 1
a_unsat 1
maxsub 38
rms 1.022
score -121.161
silent_score -121.161
time 36
total -121.161

#MODEL 1
ATOM      1  N   ILE A   1      -0.215  -7.277  12.283  1.00  0.00           N  
ATOM      2  CA  ILE A   1      -0.574  -6.270  11.292  1.00  0.00           C  
ATOM      3  C   ILE A   1      -0.191  -6.718   9.887  1.00  0.00           C  
ATOM      4  O   ILE A   1       0.277  -5.919   9.076  1.00  0.00           O  
ATOM      5  CB  ILE A   1       0.106  -4.925  11.605  1.00  0.00           C  
ATOM      6  CG1 ILE A   1       1.629  -5.072  11.558  1.00  0.00           C  
ATOM      7  CG2 ILE A   1      -0.339  -4.407  12.964  1.00  0.00           C  
ATOM      8  CD1 ILE A   1       2.371  -3.755  11.572  1.00  0.00           C  
ATOM      9 1H   ILE A   1      -0.477  -6.958  13.193  1.00  0.00           H  
ATOM     10 2H   ILE A   1      -0.694  -8.131  12.079  1.00  0.00           H  
ATOM     11 3H   ILE A   1       0.772  -7.435  12.256  1.00  0.00           H  
ATOM     12  HA  ILE A   1      -1.653  -6.125  11.321  1.00  0.00           H  
ATOM     13  HB  ILE A   1      -0.163  -4.194  10.843  1.00  0.00           H  
ATOM     14 1HG1 ILE A   1       1.964  -5.662  12.411  1.00  0.00           H  
ATOM     15 2HG1 ILE A   1       1.915  -5.614  10.656  1.00  0.00           H  
ATOM     16 1HG2 ILE A   1       0.151  -3.456  13.171  1.00  0.00           H  
ATOM     17 2HG2 ILE A   1      -1.419  -4.266  12.963  1.00  0.00           H  
ATOM     18 3HG2 ILE A   1      -0.069  -5.129  13.735  1.00  0.00           H  
ATOM     19 1HD1 ILE A   1       3.445  -3.942  11.536  1.00  0.00           H  
ATOM     20 2HD1 ILE A   1       2.077  -3.162  10.705  1.00  0.00           H  
ATOM     21 3HD1 ILE A   1       2.129  -3.211  12.484  1.00  0.00           H  
ATOM     22  N   THR A   2      -0.392  -8.000   9.605  1.00  0.00           N  
ATOM     23  CA  THR A   2       0.066  -8.591   8.353  1.00  0.00           C  
ATOM     24  C   THR A   2      -0.575  -7.906   7.154  1.00  0.00           C  
ATOM     25  O   THR A   2       0.103  -7.569   6.183  1.00  0.00           O  
ATOM     26  CB  THR A   2      -0.235 -10.100   8.309  1.00  0.00           C  
ATOM     27  OG1 THR A   2       0.481 -10.764   9.358  1.00  0.00           O  
ATOM     28  CG2 THR A   2       0.178 -10.688   6.968  1.00  0.00           C  
ATOM     29  H   THR A   2      -0.875  -8.581  10.275  1.00  0.00           H  
ATOM     30  HA  THR A   2       1.146  -8.454   8.281  1.00  0.00           H  
ATOM     31  HB  THR A   2      -1.302 -10.263   8.457  1.00  0.00           H  
ATOM     32  HG1 THR A   2       0.595 -11.690   9.131  1.00  0.00           H  
ATOM     33 1HG2 THR A   2      -0.043 -11.755   6.955  1.00  0.00           H  
ATOM     34 2HG2 THR A   2      -0.374 -10.193   6.169  1.00  0.00           H  
ATOM     35 3HG2 THR A   2       1.246 -10.537   6.819  1.00  0.00           H  
ATOM     36  N   LEU A   3      -1.886  -7.702   7.226  1.00  0.00           N  
ATOM     37  CA  LEU A   3      -2.633  -7.117   6.119  1.00  0.00           C  
ATOM     38  C   LEU A   3      -2.176  -5.692   5.838  1.00  0.00           C  
ATOM     39  O   LEU A   3      -2.122  -5.263   4.685  1.00  0.00           O  
ATOM     40  CB  LEU A   3      -4.135  -7.128   6.429  1.00  0.00           C  
ATOM     41  CG  LEU A   3      -4.793  -8.512   6.489  1.00  0.00           C  
ATOM     42  CD1 LEU A   3      -6.246  -8.367   6.919  1.00  0.00           C  
ATOM     43  CD2 LEU A   3      -4.690  -9.183   5.127  1.00  0.00           C  
ATOM     44  H   LEU A   3      -2.378  -7.959   8.070  1.00  0.00           H  
ATOM     45  HA  LEU A   3      -2.455  -7.717   5.227  1.00  0.00           H  
ATOM     46 1HB  LEU A   3      -4.295  -6.644   7.391  1.00  0.00           H  
ATOM     47 2HB  LEU A   3      -4.652  -6.548   5.664  1.00  0.00           H  
ATOM     48  HG  LEU A   3      -4.284  -9.125   7.234  1.00  0.00           H  
ATOM     49 1HD1 LEU A   3      -6.713  -9.351   6.961  1.00  0.00           H  
ATOM     50 2HD1 LEU A   3      -6.289  -7.903   7.904  1.00  0.00           H  
ATOM     51 3HD1 LEU A   3      -6.777  -7.744   6.200  1.00  0.00           H  
ATOM     52 1HD2 LEU A   3      -5.156 -10.168   5.170  1.00  0.00           H  
ATOM     53 2HD2 LEU A   3      -5.199  -8.572   4.381  1.00  0.00           H  
ATOM     54 3HD2 LEU A   3      -3.640  -9.290   4.852  1.00  0.00           H  
ATOM     55  N   ILE A   4      -1.848  -4.961   6.898  1.00  0.00           N  
ATOM     56  CA  ILE A   4      -1.330  -3.605   6.764  1.00  0.00           C  
ATOM     57  C   ILE A   4       0.021  -3.598   6.060  1.00  0.00           C  
ATOM     58  O   ILE A   4       0.262  -2.786   5.167  1.00  0.00           O  
ATOM     59  CB  ILE A   4      -1.196  -2.929   8.141  1.00  0.00           C  
ATOM     60  CG1 ILE A   4      -2.578  -2.669   8.745  1.00  0.00           C  
ATOM     61  CG2 ILE A   4      -0.410  -1.632   8.022  1.00  0.00           C  
ATOM     62  CD1 ILE A   4      -2.541  -2.260  10.200  1.00  0.00           C  
ATOM     63  H   ILE A   4      -1.960  -5.356   7.821  1.00  0.00           H  
ATOM     64  HA  ILE A   4      -2.030  -3.026   6.163  1.00  0.00           H  
ATOM     65  HB  ILE A   4      -0.673  -3.598   8.824  1.00  0.00           H  
ATOM     66 1HG1 ILE A   4      -3.079  -1.883   8.182  1.00  0.00           H  
ATOM     67 2HG1 ILE A   4      -3.187  -3.570   8.661  1.00  0.00           H  
ATOM     68 1HG2 ILE A   4      -0.325  -1.167   9.004  1.00  0.00           H  
ATOM     69 2HG2 ILE A   4       0.585  -1.844   7.633  1.00  0.00           H  
ATOM     70 3HG2 ILE A   4      -0.928  -0.954   7.344  1.00  0.00           H  
ATOM     71 1HD1 ILE A   4      -3.557  -2.094  10.557  1.00  0.00           H  
ATOM     72 2HD1 ILE A   4      -2.073  -3.050  10.789  1.00  0.00           H  
ATOM     73 3HD1 ILE A   4      -1.966  -1.341  10.304  1.00  0.00           H  
ATOM     74  N   ILE A   5       0.899  -4.509   6.467  1.00  0.00           N  
ATOM     75  CA  ILE A   5       2.209  -4.642   5.842  1.00  0.00           C  
ATOM     76  C   ILE A   5       2.082  -4.971   4.360  1.00  0.00           C  
ATOM     77  O   ILE A   5       2.770  -4.387   3.523  1.00  0.00           O  
ATOM     78  CB  ILE A   5       3.042  -5.733   6.540  1.00  0.00           C  
ATOM     79  CG1 ILE A   5       3.432  -5.285   7.952  1.00  0.00           C  
ATOM     80  CG2 ILE A   5       4.281  -6.062   5.722  1.00  0.00           C  
ATOM     81  CD1 ILE A   5       3.983  -6.397   8.815  1.00  0.00           C  
ATOM     82  H   ILE A   5       0.652  -5.124   7.229  1.00  0.00           H  
ATOM     83  HA  ILE A   5       2.736  -3.693   5.936  1.00  0.00           H  
ATOM     84  HB  ILE A   5       2.441  -6.635   6.651  1.00  0.00           H  
ATOM     85 1HG1 ILE A   5       4.182  -4.498   7.889  1.00  0.00           H  
ATOM     86 2HG1 ILE A   5       2.560  -4.865   8.454  1.00  0.00           H  
ATOM     87 1HG2 ILE A   5       4.858  -6.834   6.230  1.00  0.00           H  
ATOM     88 2HG2 ILE A   5       3.982  -6.421   4.738  1.00  0.00           H  
ATOM     89 3HG2 ILE A   5       4.892  -5.166   5.610  1.00  0.00           H  
ATOM     90 1HD1 ILE A   5       4.236  -6.003   9.799  1.00  0.00           H  
ATOM     91 2HD1 ILE A   5       3.233  -7.182   8.920  1.00  0.00           H  
ATOM     92 3HD1 ILE A   5       4.877  -6.809   8.349  1.00  0.00           H  
ATOM     93  N   PHE A   6       1.197  -5.909   4.041  1.00  0.00           N  
ATOM     94  CA  PHE A   6       0.932  -6.273   2.654  1.00  0.00           C  
ATOM     95  C   PHE A   6       0.379  -5.090   1.871  1.00  0.00           C  
ATOM     96  O   PHE A   6       0.734  -4.881   0.711  1.00  0.00           O  
ATOM     97  CB  PHE A   6      -0.054  -7.441   2.587  1.00  0.00           C  
ATOM     98  CG  PHE A   6       0.551  -8.766   2.955  1.00  0.00           C  
ATOM     99  CD1 PHE A   6       1.927  -8.918   3.038  1.00  0.00           C  
ATOM    100  CD2 PHE A   6      -0.255  -9.864   3.218  1.00  0.00           C  
ATOM    101  CE1 PHE A   6       2.484 -10.136   3.376  1.00  0.00           C  
ATOM    102  CE2 PHE A   6       0.300 -11.083   3.558  1.00  0.00           C  
ATOM    103  CZ  PHE A   6       1.671 -11.219   3.636  1.00  0.00           C  
ATOM    104  H   PHE A   6       0.694  -6.383   4.779  1.00  0.00           H  
ATOM    105  HA  PHE A   6       1.870  -6.582   2.192  1.00  0.00           H  
ATOM    106 1HB  PHE A   6      -0.890  -7.251   3.259  1.00  0.00           H  
ATOM    107 2HB  PHE A   6      -0.457  -7.520   1.578  1.00  0.00           H  
ATOM    108  HD1 PHE A   6       2.570  -8.061   2.834  1.00  0.00           H  
ATOM    109  HD2 PHE A   6      -1.338  -9.756   3.156  1.00  0.00           H  
ATOM    110  HE1 PHE A   6       3.567 -10.241   3.437  1.00  0.00           H  
ATOM    111  HE2 PHE A   6      -0.345 -11.937   3.763  1.00  0.00           H  
ATOM    112  HZ  PHE A   6       2.109 -12.180   3.902  1.00  0.00           H  
ATOM    113  N   GLY A   7      -0.494  -4.318   2.510  1.00  0.00           N  
ATOM    114  CA  GLY A   7      -1.035  -3.108   1.904  1.00  0.00           C  
ATOM    115  C   GLY A   7       0.075  -2.136   1.527  1.00  0.00           C  
ATOM    116  O   GLY A   7       0.158  -1.686   0.384  1.00  0.00           O  
ATOM    117  H   GLY A   7      -0.789  -4.577   3.441  1.00  0.00           H  
ATOM    118 1HA  GLY A   7      -1.610  -3.372   1.016  1.00  0.00           H  
ATOM    119 2HA  GLY A   7      -1.722  -2.629   2.600  1.00  0.00           H  
ATOM    120  N   VAL A   8       0.928  -1.816   2.494  1.00  0.00           N  
ATOM    121  CA  VAL A   8       2.039  -0.900   2.264  1.00  0.00           C  
ATOM    122  C   VAL A   8       2.990  -1.443   1.206  1.00  0.00           C  
ATOM    123  O   VAL A   8       3.430  -0.712   0.319  1.00  0.00           O  
ATOM    124  CB  VAL A   8       2.815  -0.662   3.573  1.00  0.00           C  
ATOM    125  CG1 VAL A   8       4.083   0.135   3.303  1.00  0.00           C  
ATOM    126  CG2 VAL A   8       1.928   0.061   4.576  1.00  0.00           C  
ATOM    127  H   VAL A   8       0.803  -2.217   3.413  1.00  0.00           H  
ATOM    128  HA  VAL A   8       1.636   0.052   1.917  1.00  0.00           H  
ATOM    129  HB  VAL A   8       3.120  -1.624   3.984  1.00  0.00           H  
ATOM    130 1HG1 VAL A   8       4.619   0.294   4.240  1.00  0.00           H  
ATOM    131 2HG1 VAL A   8       4.718  -0.418   2.612  1.00  0.00           H  
ATOM    132 3HG1 VAL A   8       3.821   1.098   2.867  1.00  0.00           H  
ATOM    133 1HG2 VAL A   8       2.482   0.225   5.499  1.00  0.00           H  
ATOM    134 2HG2 VAL A   8       1.617   1.020   4.162  1.00  0.00           H  
ATOM    135 3HG2 VAL A   8       1.047  -0.546   4.786  1.00  0.00           H  
ATOM    136  N   MET A   9       3.304  -2.731   1.304  1.00  0.00           N  
ATOM    137  CA  MET A   9       4.127  -3.397   0.302  1.00  0.00           C  
ATOM    138  C   MET A   9       3.520  -3.260  -1.089  1.00  0.00           C  
ATOM    139  O   MET A   9       4.214  -2.922  -2.048  1.00  0.00           O  
ATOM    140  CB  MET A   9       4.306  -4.871   0.662  1.00  0.00           C  
ATOM    141  CG  MET A   9       5.129  -5.668  -0.340  1.00  0.00           C  
ATOM    142  SD  MET A   9       5.054  -7.446  -0.044  1.00  0.00           S  
ATOM    143  CE  MET A   9       3.368  -7.799  -0.532  1.00  0.00           C  
ATOM    144  H   MET A   9       2.965  -3.261   2.094  1.00  0.00           H  
ATOM    145  HA  MET A   9       5.106  -2.919   0.284  1.00  0.00           H  
ATOM    146 1HB  MET A   9       4.793  -4.951   1.633  1.00  0.00           H  
ATOM    147 2HB  MET A   9       3.329  -5.347   0.746  1.00  0.00           H  
ATOM    148 1HG  MET A   9       4.766  -5.471  -1.348  1.00  0.00           H  
ATOM    149 2HG  MET A   9       6.172  -5.354  -0.287  1.00  0.00           H  
ATOM    150 1HE  MET A   9       3.168  -8.864  -0.405  1.00  0.00           H  
ATOM    151 2HE  MET A   9       2.681  -7.224   0.089  1.00  0.00           H  
ATOM    152 3HE  MET A   9       3.227  -7.526  -1.578  1.00  0.00           H  
ATOM    153  N   ALA A  10       2.222  -3.524  -1.191  1.00  0.00           N  
ATOM    154  CA  ALA A  10       1.512  -3.397  -2.458  1.00  0.00           C  
ATOM    155  C   ALA A  10       1.593  -1.974  -2.995  1.00  0.00           C  
ATOM    156  O   ALA A  10       1.661  -1.759  -4.205  1.00  0.00           O  
ATOM    157  CB  ALA A  10       0.060  -3.820  -2.296  1.00  0.00           C  
ATOM    158  H   ALA A  10       1.714  -3.820  -0.370  1.00  0.00           H  
ATOM    159  HA  ALA A  10       1.993  -4.055  -3.183  1.00  0.00           H  
ATOM    160 1HB  ALA A  10      -0.457  -3.720  -3.251  1.00  0.00           H  
ATOM    161 2HB  ALA A  10       0.017  -4.859  -1.968  1.00  0.00           H  
ATOM    162 3HB  ALA A  10      -0.423  -3.186  -1.555  1.00  0.00           H  
ATOM    163  N   GLY A  11       1.584  -1.003  -2.087  1.00  0.00           N  
ATOM    164  CA  GLY A  11       1.738   0.397  -2.461  1.00  0.00           C  
ATOM    165  C   GLY A  11       3.071   0.638  -3.158  1.00  0.00           C  
ATOM    166  O   GLY A  11       3.132   1.307  -4.190  1.00  0.00           O  
ATOM    167  H   GLY A  11       1.467  -1.242  -1.113  1.00  0.00           H  
ATOM    168 1HA  GLY A  11       0.921   0.690  -3.121  1.00  0.00           H  
ATOM    169 2HA  GLY A  11       1.671   1.021  -1.571  1.00  0.00           H  
ATOM    170  N   VAL A  12       4.138   0.088  -2.589  1.00  0.00           N  
ATOM    171  CA  VAL A  12       5.468   0.210  -3.175  1.00  0.00           C  
ATOM    172  C   VAL A  12       5.542  -0.494  -4.524  1.00  0.00           C  
ATOM    173  O   VAL A  12       6.025   0.072  -5.504  1.00  0.00           O  
ATOM    174  CB  VAL A  12       6.526  -0.388  -2.228  1.00  0.00           C  
ATOM    175  CG1 VAL A  12       7.886  -0.429  -2.908  1.00  0.00           C  
ATOM    176  CG2 VAL A  12       6.589   0.424  -0.944  1.00  0.00           C  
ATOM    177  H   VAL A  12       4.025  -0.428  -1.728  1.00  0.00           H  
ATOM    178  HA  VAL A  12       5.686   1.268  -3.320  1.00  0.00           H  
ATOM    179  HB  VAL A  12       6.252  -1.417  -1.996  1.00  0.00           H  
ATOM    180 1HG1 VAL A  12       8.622  -0.854  -2.225  1.00  0.00           H  
ATOM    181 2HG1 VAL A  12       7.826  -1.044  -3.806  1.00  0.00           H  
ATOM    182 3HG1 VAL A  12       8.187   0.583  -3.180  1.00  0.00           H  
ATOM    183 1HG2 VAL A  12       7.338  -0.005  -0.279  1.00  0.00           H  
ATOM    184 2HG2 VAL A  12       6.857   1.454  -1.177  1.00  0.00           H  
ATOM    185 3HG2 VAL A  12       5.615   0.404  -0.453  1.00  0.00           H  
ATOM    186  N   ILE A  13       5.061  -1.732  -4.567  1.00  0.00           N  
ATOM    187  CA  ILE A  13       5.106  -2.529  -5.787  1.00  0.00           C  
ATOM    188  C   ILE A  13       4.247  -1.909  -6.882  1.00  0.00           C  
ATOM    189  O   ILE A  13       4.683  -1.776  -8.025  1.00  0.00           O  
ATOM    190  CB  ILE A  13       4.635  -3.970  -5.519  1.00  0.00           C  
ATOM    191  CG1 ILE A  13       5.628  -4.695  -4.605  1.00  0.00           C  
ATOM    192  CG2 ILE A  13       4.463  -4.726  -6.828  1.00  0.00           C  
ATOM    193  CD1 ILE A  13       5.115  -6.012  -4.069  1.00  0.00           C  
ATOM    194  H   ILE A  13       4.654  -2.131  -3.733  1.00  0.00           H  
ATOM    195  HA  ILE A  13       6.136  -2.563  -6.140  1.00  0.00           H  
ATOM    196  HB  ILE A  13       3.681  -3.950  -4.994  1.00  0.00           H  
ATOM    197 1HG1 ILE A  13       6.552  -4.884  -5.150  1.00  0.00           H  
ATOM    198 2HG1 ILE A  13       5.875  -4.056  -3.757  1.00  0.00           H  
ATOM    199 1HG2 ILE A  13       4.130  -5.742  -6.620  1.00  0.00           H  
ATOM    200 2HG2 ILE A  13       3.720  -4.220  -7.444  1.00  0.00           H  
ATOM    201 3HG2 ILE A  13       5.414  -4.756  -7.358  1.00  0.00           H  
ATOM    202 1HD1 ILE A  13       5.873  -6.465  -3.430  1.00  0.00           H  
ATOM    203 2HD1 ILE A  13       4.207  -5.840  -3.489  1.00  0.00           H  
ATOM    204 3HD1 ILE A  13       4.894  -6.681  -4.899  1.00  0.00           H  
ATOM    205  N   GLY A  14       3.024  -1.532  -6.525  1.00  0.00           N  
ATOM    206  CA  GLY A  14       2.104  -0.919  -7.476  1.00  0.00           C  
ATOM    207  C   GLY A  14       2.720   0.315  -8.121  1.00  0.00           C  
ATOM    208  O   GLY A  14       2.701   0.464  -9.343  1.00  0.00           O  
ATOM    209  H   GLY A  14       2.724  -1.673  -5.571  1.00  0.00           H  
ATOM    210 1HA  GLY A  14       1.840  -1.644  -8.246  1.00  0.00           H  
ATOM    211 2HA  GLY A  14       1.182  -0.645  -6.964  1.00  0.00           H  
ATOM    212  N   THR A  15       3.266   1.200  -7.294  1.00  0.00           N  
ATOM    213  CA  THR A  15       3.905   2.415  -7.784  1.00  0.00           C  
ATOM    214  C   THR A  15       5.002   2.093  -8.791  1.00  0.00           C  
ATOM    215  O   THR A  15       5.073   2.699  -9.860  1.00  0.00           O  
ATOM    216  CB  THR A  15       4.495   3.238  -6.624  1.00  0.00           C  
ATOM    217  OG1 THR A  15       3.449   3.602  -5.713  1.00  0.00           O  
ATOM    218  CG2 THR A  15       5.165   4.498  -7.150  1.00  0.00           C  
ATOM    219  H   THR A  15       3.238   1.026  -6.299  1.00  0.00           H  
ATOM    220  HA  THR A  15       3.153   3.022  -8.288  1.00  0.00           H  
ATOM    221  HB  THR A  15       5.231   2.638  -6.089  1.00  0.00           H  
ATOM    222  HG1 THR A  15       3.229   2.847  -5.162  1.00  0.00           H  
ATOM    223 1HG2 THR A  15       5.576   5.067  -6.316  1.00  0.00           H  
ATOM    224 2HG2 THR A  15       5.968   4.224  -7.834  1.00  0.00           H  
ATOM    225 3HG2 THR A  15       4.431   5.107  -7.677  1.00  0.00           H  
ATOM    226  N   ILE A  16       5.854   1.135  -8.444  1.00  0.00           N  
ATOM    227  CA  ILE A  16       6.959   0.742  -9.310  1.00  0.00           C  
ATOM    228  C   ILE A  16       6.452   0.210 -10.644  1.00  0.00           C  
ATOM    229  O   ILE A  16       6.962   0.575 -11.703  1.00  0.00           O  
ATOM    230  CB  ILE A  16       7.836  -0.326  -8.631  1.00  0.00           C  
ATOM    231  CG1 ILE A  16       8.588   0.277  -7.442  1.00  0.00           C  
ATOM    232  CG2 ILE A  16       8.811  -0.928  -9.632  1.00  0.00           C  
ATOM    233  CD1 ILE A  16       9.228  -0.752  -6.539  1.00  0.00           C  
ATOM    234  H   ILE A  16       5.733   0.666  -7.557  1.00  0.00           H  
ATOM    235  HA  ILE A  16       7.574   1.620  -9.505  1.00  0.00           H  
ATOM    236  HB  ILE A  16       7.202  -1.119  -8.234  1.00  0.00           H  
ATOM    237 1HG1 ILE A  16       9.368   0.945  -7.806  1.00  0.00           H  
ATOM    238 2HG1 ILE A  16       7.901   0.875  -6.843  1.00  0.00           H  
ATOM    239 1HG2 ILE A  16       9.423  -1.681  -9.135  1.00  0.00           H  
ATOM    240 2HG2 ILE A  16       8.256  -1.392 -10.446  1.00  0.00           H  
ATOM    241 3HG2 ILE A  16       9.454  -0.143 -10.031  1.00  0.00           H  
ATOM    242 1HD1 ILE A  16       9.741  -0.248  -5.719  1.00  0.00           H  
ATOM    243 2HD1 ILE A  16       8.459  -1.410  -6.134  1.00  0.00           H  
ATOM    244 3HD1 ILE A  16       9.946  -1.340  -7.109  1.00  0.00           H  
ATOM    245  N   LEU A  17       5.444  -0.653 -10.586  1.00  0.00           N  
ATOM    246  CA  LEU A  17       4.885  -1.261 -11.788  1.00  0.00           C  
ATOM    247  C   LEU A  17       4.277  -0.209 -12.706  1.00  0.00           C  
ATOM    248  O   LEU A  17       4.487  -0.233 -13.919  1.00  0.00           O  
ATOM    249  CB  LEU A  17       3.819  -2.298 -11.412  1.00  0.00           C  
ATOM    250  CG  LEU A  17       4.346  -3.598 -10.791  1.00  0.00           C  
ATOM    251  CD1 LEU A  17       3.174  -4.440 -10.305  1.00  0.00           C  
ATOM    252  CD2 LEU A  17       5.173  -4.354 -11.820  1.00  0.00           C  
ATOM    253  H   LEU A  17       5.054  -0.895  -9.686  1.00  0.00           H  
ATOM    254  HA  LEU A  17       5.689  -1.764 -12.326  1.00  0.00           H  
ATOM    255 1HB  LEU A  17       3.131  -1.845 -10.700  1.00  0.00           H  
ATOM    256 2HB  LEU A  17       3.259  -2.562 -12.309  1.00  0.00           H  
ATOM    257  HG  LEU A  17       4.968  -3.363  -9.927  1.00  0.00           H  
ATOM    258 1HD1 LEU A  17       3.548  -5.364  -9.863  1.00  0.00           H  
ATOM    259 2HD1 LEU A  17       2.611  -3.883  -9.556  1.00  0.00           H  
ATOM    260 3HD1 LEU A  17       2.523  -4.678 -11.146  1.00  0.00           H  
ATOM    261 1HD2 LEU A  17       5.547  -5.278 -11.378  1.00  0.00           H  
ATOM    262 2HD2 LEU A  17       4.551  -4.591 -12.683  1.00  0.00           H  
ATOM    263 3HD2 LEU A  17       6.013  -3.736 -12.136  1.00  0.00           H  
ATOM    264  N   LEU A  18       3.523   0.715 -12.121  1.00  0.00           N  
ATOM    265  CA  LEU A  18       2.871   1.770 -12.888  1.00  0.00           C  
ATOM    266  C   LEU A  18       3.894   2.660 -13.581  1.00  0.00           C  
ATOM    267  O   LEU A  18       3.676   3.113 -14.705  1.00  0.00           O  
ATOM    268  CB  LEU A  18       1.983   2.620 -11.970  1.00  0.00           C  
ATOM    269  CG  LEU A  18       0.699   1.943 -11.474  1.00  0.00           C  
ATOM    270  CD1 LEU A  18       0.064   2.795 -10.383  1.00  0.00           C  
ATOM    271  CD2 LEU A  18      -0.257   1.749 -12.641  1.00  0.00           C  
ATOM    272  H   LEU A  18       3.399   0.686 -11.119  1.00  0.00           H  
ATOM    273  HA  LEU A  18       2.245   1.307 -13.650  1.00  0.00           H  
ATOM    274 1HB  LEU A  18       2.564   2.910 -11.096  1.00  0.00           H  
ATOM    275 2HB  LEU A  18       1.695   3.525 -12.506  1.00  0.00           H  
ATOM    276  HG  LEU A  18       0.943   0.973 -11.039  1.00  0.00           H  
ATOM    277 1HD1 LEU A  18      -0.848   2.315 -10.030  1.00  0.00           H  
ATOM    278 2HD1 LEU A  18       0.762   2.902  -9.552  1.00  0.00           H  
ATOM    279 3HD1 LEU A  18      -0.176   3.779 -10.784  1.00  0.00           H  
ATOM    280 1HD2 LEU A  18      -1.170   1.267 -12.288  1.00  0.00           H  
ATOM    281 2HD2 LEU A  18      -0.503   2.718 -13.075  1.00  0.00           H  
ATOM    282 3HD2 LEU A  18       0.215   1.122 -13.398  1.00  0.00           H  
ATOM    283  N   ILE A  19       5.011   2.907 -12.906  1.00  0.00           N  
ATOM    284  CA  ILE A  19       6.123   3.636 -13.504  1.00  0.00           C  
ATOM    285  C   ILE A  19       6.802   2.811 -14.590  1.00  0.00           C  
ATOM    286  O   ILE A  19       7.157   3.331 -15.647  1.00  0.00           O  
ATOM    287  CB  ILE A  19       7.158   4.031 -12.435  1.00  0.00           C  
ATOM    288  CG1 ILE A  19       6.567   5.069 -11.478  1.00  0.00           C  
ATOM    289  CG2 ILE A  19       8.422   4.566 -13.092  1.00  0.00           C  
ATOM    290  CD1 ILE A  19       7.404   5.304 -10.241  1.00  0.00           C  
ATOM    291  H   ILE A  19       5.092   2.581 -11.953  1.00  0.00           H  
ATOM    292  HA  ILE A  19       5.734   4.545 -13.960  1.00  0.00           H  
ATOM    293  HB  ILE A  19       7.414   3.158 -11.836  1.00  0.00           H  
ATOM    294 1HG1 ILE A  19       6.452   6.020 -11.997  1.00  0.00           H  
ATOM    295 2HG1 ILE A  19       5.575   4.748 -11.161  1.00  0.00           H  
ATOM    296 1HG2 ILE A  19       9.143   4.841 -12.322  1.00  0.00           H  
ATOM    297 2HG2 ILE A  19       8.852   3.798 -13.733  1.00  0.00           H  
ATOM    298 3HG2 ILE A  19       8.177   5.444 -13.690  1.00  0.00           H  
ATOM    299 1HD1 ILE A  19       6.920   6.051  -9.611  1.00  0.00           H  
ATOM    300 2HD1 ILE A  19       7.502   4.371  -9.685  1.00  0.00           H  
ATOM    301 3HD1 ILE A  19       8.391   5.660 -10.531  1.00  0.00           H  
ATOM    302  N   SER A  20       6.980   1.522 -14.322  1.00  0.00           N  
ATOM    303  CA  SER A  20       7.694   0.640 -15.238  1.00  0.00           C  
ATOM    304  C   SER A  20       6.951   0.504 -16.561  1.00  0.00           C  
ATOM    305  O   SER A  20       7.564   0.490 -17.629  1.00  0.00           O  
ATOM    306  CB  SER A  20       7.879  -0.727 -14.609  1.00  0.00           C  
ATOM    307  OG  SER A  20       8.682  -0.648 -13.464  1.00  0.00           O  
ATOM    308  H   SER A  20       6.612   1.143 -13.461  1.00  0.00           H  
ATOM    309  HA  SER A  20       8.675   1.071 -15.439  1.00  0.00           H  
ATOM    310 1HB  SER A  20       6.906  -1.142 -14.347  1.00  0.00           H  
ATOM    311 2HB  SER A  20       8.337  -1.401 -15.332  1.00  0.00           H  
ATOM    312  HG  SER A  20       8.215  -0.072 -12.853  1.00  0.00           H  
ATOM    313  N   TYR A  21       5.628   0.404 -16.484  1.00  0.00           N  
ATOM    314  CA  TYR A  21       4.806   0.196 -17.670  1.00  0.00           C  
ATOM    315  C   TYR A  21       4.702   1.469 -18.499  1.00  0.00           C  
ATOM    316  O   TYR A  21       5.597   1.781 -19.235  1.00  0.00           O  
ATOM    317  OXT TYR A  21       3.724   2.161 -18.416  1.00  0.00           O  
ATOM    318  CB  TYR A  21       3.411  -0.295 -17.274  1.00  0.00           C  
ATOM    319  CG  TYR A  21       3.383  -1.727 -16.787  1.00  0.00           C  
ATOM    320  CD1 TYR A  21       2.877  -2.022 -15.530  1.00  0.00           C  
ATOM    321  CD2 TYR A  21       3.864  -2.744 -17.598  1.00  0.00           C  
ATOM    322  CE1 TYR A  21       2.852  -3.330 -15.085  1.00  0.00           C  
ATOM    323  CE2 TYR A  21       3.838  -4.052 -17.154  1.00  0.00           C  
ATOM    324  CZ  TYR A  21       3.335  -4.346 -15.903  1.00  0.00           C  
ATOM    325  OH  TYR A  21       3.310  -5.649 -15.460  1.00  0.00           O  
ATOM    326  H   TYR A  21       5.182   0.475 -15.581  1.00  0.00           H  
ATOM    327  HA  TYR A  21       5.280  -0.565 -18.290  1.00  0.00           H  
ATOM    328 1HB  TYR A  21       3.012   0.341 -16.483  1.00  0.00           H  
ATOM    329 2HB  TYR A  21       2.741  -0.213 -18.129  1.00  0.00           H  
ATOM    330  HD1 TYR A  21       2.499  -1.223 -14.893  1.00  0.00           H  
ATOM    331  HD2 TYR A  21       4.263  -2.512 -18.585  1.00  0.00           H  
ATOM    332  HE1 TYR A  21       2.454  -3.562 -14.098  1.00  0.00           H  
ATOM    333  HE2 TYR A  21       4.217  -4.852 -17.791  1.00  0.00           H  
ATOM    334  HH  TYR A  21       3.669  -6.223 -16.140  1.00  0.00           H  
TER                                                                             
ATOM    336  N   ILE B  22       0.215   7.277  12.283  1.00  0.00           N  
ATOM    337  CA  ILE B  22       0.574   6.270  11.292  1.00  0.00           C  
ATOM    338  C   ILE B  22       0.191   6.718   9.887  1.00  0.00           C  
ATOM    339  O   ILE B  22      -0.277   5.919   9.076  1.00  0.00           O  
ATOM    340  CB  ILE B  22      -0.106   4.925  11.605  1.00  0.00           C  
ATOM    341  CG1 ILE B  22      -1.629   5.072  11.558  1.00  0.00           C  
ATOM    342  CG2 ILE B  22       0.339   4.407  12.964  1.00  0.00           C  
ATOM    343  CD1 ILE B  22      -2.371   3.755  11.572  1.00  0.00           C  
ATOM    344 1H   ILE B  22       0.477   6.958  13.193  1.00  0.00           H  
ATOM    345 2H   ILE B  22       0.694   8.131  12.079  1.00  0.00           H  
ATOM    346 3H   ILE B  22      -0.772   7.435  12.256  1.00  0.00           H  
ATOM    347  HA  ILE B  22       1.653   6.125  11.321  1.00  0.00           H  
ATOM    348  HB  ILE B  22       0.163   4.194  10.843  1.00  0.00           H  
ATOM    349 1HG1 ILE B  22      -1.964   5.662  12.411  1.00  0.00           H  
ATOM    350 2HG1 ILE B  22      -1.915   5.614  10.656  1.00  0.00           H  
ATOM    351 1HG2 ILE B  22      -0.151   3.456  13.171  1.00  0.00           H  
ATOM    352 2HG2 ILE B  22       1.419   4.266  12.963  1.00  0.00           H  
ATOM    353 3HG2 ILE B  22       0.069   5.129  13.735  1.00  0.00           H  
ATOM    354 1HD1 ILE B  22      -3.445   3.942  11.536  1.00  0.00           H  
ATOM    355 2HD1 ILE B  22      -2.077   3.162  10.705  1.00  0.00           H  
ATOM    356 3HD1 ILE B  22      -2.129   3.211  12.484  1.00  0.00           H  
ATOM    357  N   THR B  23       0.392   8.000   9.605  1.00  0.00           N  
ATOM    358  CA  THR B  23      -0.066   8.591   8.353  1.00  0.00           C  
ATOM    359  C   THR B  23       0.575   7.906   7.154  1.00  0.00           C  
ATOM    360  O   THR B  23      -0.103   7.569   6.183  1.00  0.00           O  
ATOM    361  CB  THR B  23       0.235  10.100   8.309  1.00  0.00           C  
ATOM    362  OG1 THR B  23      -0.481  10.764   9.358  1.00  0.00           O  
ATOM    363  CG2 THR B  23      -0.178  10.688   6.968  1.00  0.00           C  
ATOM    364  H   THR B  23       0.875   8.581  10.275  1.00  0.00           H  
ATOM    365  HA  THR B  23      -1.146   8.454   8.281  1.00  0.00           H  
ATOM    366  HB  THR B  23       1.302  10.263   8.457  1.00  0.00           H  
ATOM    367  HG1 THR B  23      -0.595  11.690   9.131  1.00  0.00           H  
ATOM    368 1HG2 THR B  23       0.043  11.755   6.955  1.00  0.00           H  
ATOM    369 2HG2 THR B  23       0.374  10.193   6.169  1.00  0.00           H  
ATOM    370 3HG2 THR B  23      -1.246  10.537   6.819  1.00  0.00           H  
ATOM    371  N   LEU B  24       1.886   7.702   7.226  1.00  0.00           N  
ATOM    372  CA  LEU B  24       2.633   7.117   6.119  1.00  0.00           C  
ATOM    373  C   LEU B  24       2.176   5.692   5.838  1.00  0.00           C  
ATOM    374  O   LEU B  24       2.122   5.263   4.685  1.00  0.00           O  
ATOM    375  CB  LEU B  24       4.135   7.128   6.429  1.00  0.00           C  
ATOM    376  CG  LEU B  24       4.793   8.512   6.489  1.00  0.00           C  
ATOM    377  CD1 LEU B  24       6.246   8.367   6.919  1.00  0.00           C  
ATOM    378  CD2 LEU B  24       4.690   9.183   5.127  1.00  0.00           C  
ATOM    379  H   LEU B  24       2.378   7.959   8.070  1.00  0.00           H  
ATOM    380  HA  LEU B  24       2.455   7.717   5.227  1.00  0.00           H  
ATOM    381 1HB  LEU B  24       4.295   6.644   7.391  1.00  0.00           H  
ATOM    382 2HB  LEU B  24       4.652   6.548   5.664  1.00  0.00           H  
ATOM    383  HG  LEU B  24       4.284   9.125   7.234  1.00  0.00           H  
ATOM    384 1HD1 LEU B  24       6.713   9.351   6.961  1.00  0.00           H  
ATOM    385 2HD1 LEU B  24       6.289   7.903   7.904  1.00  0.00           H  
ATOM    386 3HD1 LEU B  24       6.777   7.744   6.200  1.00  0.00           H  
ATOM    387 1HD2 LEU B  24       5.156  10.168   5.170  1.00  0.00           H  
ATOM    388 2HD2 LEU B  24       5.199   8.572   4.381  1.00  0.00           H  
ATOM    389 3HD2 LEU B  24       3.640   9.290   4.853  1.00  0.00           H  
ATOM    390  N   ILE B  25       1.848   4.961   6.898  1.00  0.00           N  
ATOM    391  CA  ILE B  25       1.330   3.605   6.764  1.00  0.00           C  
ATOM    392  C   ILE B  25      -0.021   3.598   6.060  1.00  0.00           C  
ATOM    393  O   ILE B  25      -0.262   2.786   5.167  1.00  0.00           O  
ATOM    394  CB  ILE B  25       1.196   2.929   8.141  1.00  0.00           C  
ATOM    395  CG1 ILE B  25       2.578   2.669   8.745  1.00  0.00           C  
ATOM    396  CG2 ILE B  25       0.410   1.632   8.022  1.00  0.00           C  
ATOM    397  CD1 ILE B  25       2.541   2.260  10.200  1.00  0.00           C  
ATOM    398  H   ILE B  25       1.960   5.356   7.821  1.00  0.00           H  
ATOM    399  HA  ILE B  25       2.030   3.026   6.163  1.00  0.00           H  
ATOM    400  HB  ILE B  25       0.673   3.598   8.824  1.00  0.00           H  
ATOM    401 1HG1 ILE B  25       3.079   1.883   8.182  1.00  0.00           H  
ATOM    402 2HG1 ILE B  25       3.187   3.570   8.661  1.00  0.00           H  
ATOM    403 1HG2 ILE B  25       0.325   1.167   9.004  1.00  0.00           H  
ATOM    404 2HG2 ILE B  25      -0.585   1.844   7.633  1.00  0.00           H  
ATOM    405 3HG2 ILE B  25       0.928   0.954   7.344  1.00  0.00           H  
ATOM    406 1HD1 ILE B  25       3.557   2.094  10.557  1.00  0.00           H  
ATOM    407 2HD1 ILE B  25       2.073   3.050  10.789  1.00  0.00           H  
ATOM    408 3HD1 ILE B  25       1.966   1.341  10.304  1.00  0.00           H  
ATOM    409  N   ILE B  26      -0.899   4.509   6.467  1.00  0.00           N  
ATOM    410  CA  ILE B  26      -2.209   4.642   5.842  1.00  0.00           C  
ATOM    411  C   ILE B  26      -2.082   4.971   4.360  1.00  0.00           C  
ATOM    412  O   ILE B  26      -2.770   4.387   3.523  1.00  0.00           O  
ATOM    413  CB  ILE B  26      -3.042   5.733   6.540  1.00  0.00           C  
ATOM    414  CG1 ILE B  26      -3.432   5.285   7.952  1.00  0.00           C  
ATOM    415  CG2 ILE B  26      -4.281   6.062   5.722  1.00  0.00           C  
ATOM    416  CD1 ILE B  26      -3.983   6.397   8.815  1.00  0.00           C  
ATOM    417  H   ILE B  26      -0.652   5.124   7.229  1.00  0.00           H  
ATOM    418  HA  ILE B  26      -2.736   3.693   5.936  1.00  0.00           H  
ATOM    419  HB  ILE B  26      -2.441   6.635   6.651  1.00  0.00           H  
ATOM    420 1HG1 ILE B  26      -4.182   4.498   7.889  1.00  0.00           H  
ATOM    421 2HG1 ILE B  26      -2.560   4.865   8.454  1.00  0.00           H  
ATOM    422 1HG2 ILE B  26      -4.858   6.834   6.230  1.00  0.00           H  
ATOM    423 2HG2 ILE B  26      -3.982   6.421   4.738  1.00  0.00           H  
ATOM    424 3HG2 ILE B  26      -4.892   5.166   5.610  1.00  0.00           H  
ATOM    425 1HD1 ILE B  26      -4.235   6.003   9.799  1.00  0.00           H  
ATOM    426 2HD1 ILE B  26      -3.233   7.182   8.920  1.00  0.00           H  
ATOM    427 3HD1 ILE B  26      -4.877   6.809   8.349  1.00  0.00           H  
ATOM    428  N   PHE B  27      -1.197   5.909   4.041  1.00  0.00           N  
ATOM    429  CA  PHE B  27      -0.932   6.273   2.654  1.00  0.00           C  
ATOM    430  C   PHE B  27      -0.379   5.090   1.871  1.00  0.00           C  
ATOM    431  O   PHE B  27      -0.734   4.881   0.711  1.00  0.00           O  
ATOM    432  CB  PHE B  27       0.054   7.441   2.587  1.00  0.00           C  
ATOM    433  CG  PHE B  27      -0.551   8.766   2.955  1.00  0.00           C  
ATOM    434  CD1 PHE B  27      -1.927   8.918   3.038  1.00  0.00           C  
ATOM    435  CD2 PHE B  27       0.255   9.864   3.218  1.00  0.00           C  
ATOM    436  CE1 PHE B  27      -2.484  10.136   3.376  1.00  0.00           C  
ATOM    437  CE2 PHE B  27      -0.300  11.083   3.558  1.00  0.00           C  
ATOM    438  CZ  PHE B  27      -1.671  11.219   3.636  1.00  0.00           C  
ATOM    439  H   PHE B  27      -0.694   6.383   4.779  1.00  0.00           H  
ATOM    440  HA  PHE B  27      -1.870   6.582   2.192  1.00  0.00           H  
ATOM    441 1HB  PHE B  27       0.890   7.251   3.259  1.00  0.00           H  
ATOM    442 2HB  PHE B  27       0.457   7.520   1.578  1.00  0.00           H  
ATOM    443  HD1 PHE B  27      -2.570   8.061   2.833  1.00  0.00           H  
ATOM    444  HD2 PHE B  27       1.338   9.756   3.156  1.00  0.00           H  
ATOM    445  HE1 PHE B  27      -3.567  10.241   3.437  1.00  0.00           H  
ATOM    446  HE2 PHE B  27       0.345  11.937   3.763  1.00  0.00           H  
ATOM    447  HZ  PHE B  27      -2.109  12.180   3.902  1.00  0.00           H  
ATOM    448  N   GLY B  28       0.494   4.318   2.510  1.00  0.00           N  
ATOM    449  CA  GLY B  28       1.035   3.108   1.904  1.00  0.00           C  
ATOM    450  C   GLY B  28      -0.075   2.136   1.527  1.00  0.00           C  
ATOM    451  O   GLY B  28      -0.158   1.686   0.384  1.00  0.00           O  
ATOM    452  H   GLY B  28       0.789   4.577   3.441  1.00  0.00           H  
ATOM    453 1HA  GLY B  28       1.610   3.372   1.016  1.00  0.00           H  
ATOM    454 2HA  GLY B  28       1.722   2.629   2.600  1.00  0.00           H  
ATOM    455  N   VAL B  29      -0.928   1.816   2.494  1.00  0.00           N  
ATOM    456  CA  VAL B  29      -2.039   0.900   2.264  1.00  0.00           C  
ATOM    457  C   VAL B  29      -2.990   1.443   1.206  1.00  0.00           C  
ATOM    458  O   VAL B  29      -3.430   0.712   0.319  1.00  0.00           O  
ATOM    459  CB  VAL B  29      -2.815   0.662   3.573  1.00  0.00           C  
ATOM    460  CG1 VAL B  29      -4.083  -0.134   3.303  1.00  0.00           C  
ATOM    461  CG2 VAL B  29      -1.928  -0.061   4.576  1.00  0.00           C  
ATOM    462  H   VAL B  29      -0.803   2.217   3.413  1.00  0.00           H  
ATOM    463  HA  VAL B  29      -1.636  -0.052   1.917  1.00  0.00           H  
ATOM    464  HB  VAL B  29      -3.120   1.624   3.984  1.00  0.00           H  
ATOM    465 1HG1 VAL B  29      -4.619  -0.294   4.240  1.00  0.00           H  
ATOM    466 2HG1 VAL B  29      -4.718   0.418   2.612  1.00  0.00           H  
ATOM    467 3HG1 VAL B  29      -3.821  -1.098   2.867  1.00  0.00           H  
ATOM    468 1HG2 VAL B  29      -2.482  -0.225   5.499  1.00  0.00           H  
ATOM    469 2HG2 VAL B  29      -1.617  -1.020   4.162  1.00  0.00           H  
ATOM    470 3HG2 VAL B  29      -1.047   0.546   4.786  1.00  0.00           H  
ATOM    471  N   MET B  30      -3.304   2.731   1.304  1.00  0.00           N  
ATOM    472  CA  MET B  30      -4.127   3.397   0.302  1.00  0.00           C  
ATOM    473  C   MET B  30      -3.520   3.260  -1.089  1.00  0.00           C  
ATOM    474  O   MET B  30      -4.214   2.922  -2.048  1.00  0.00           O  
ATOM    475  CB  MET B  30      -4.306   4.871   0.662  1.00  0.00           C  
ATOM    476  CG  MET B  30      -5.129   5.668  -0.340  1.00  0.00           C  
ATOM    477  SD  MET B  30      -5.054   7.446  -0.044  1.00  0.00           S  
ATOM    478  CE  MET B  30      -3.368   7.799  -0.532  1.00  0.00           C  
ATOM    479  H   MET B  30      -2.965   3.261   2.094  1.00  0.00           H  
ATOM    480  HA  MET B  30      -5.106   2.919   0.284  1.00  0.00           H  
ATOM    481 1HB  MET B  30      -4.793   4.951   1.633  1.00  0.00           H  
ATOM    482 2HB  MET B  30      -3.329   5.347   0.746  1.00  0.00           H  
ATOM    483 1HG  MET B  30      -4.766   5.471  -1.348  1.00  0.00           H  
ATOM    484 2HG  MET B  30      -6.172   5.354  -0.287  1.00  0.00           H  
ATOM    485 1HE  MET B  30      -3.168   8.864  -0.405  1.00  0.00           H  
ATOM    486 2HE  MET B  30      -2.681   7.224   0.089  1.00  0.00           H  
ATOM    487 3HE  MET B  30      -3.227   7.526  -1.578  1.00  0.00           H  
ATOM    488  N   ALA B  31      -2.222   3.524  -1.191  1.00  0.00           N  
ATOM    489  CA  ALA B  31      -1.512   3.397  -2.458  1.00  0.00           C  
ATOM    490  C   ALA B  31      -1.593   1.974  -2.995  1.00  0.00           C  
ATOM    491  O   ALA B  31      -1.661   1.759  -4.205  1.00  0.00           O  
ATOM    492  CB  ALA B  31      -0.060   3.820  -2.296  1.00  0.00           C  
ATOM    493  H   ALA B  31      -1.714   3.820  -0.370  1.00  0.00           H  
ATOM    494  HA  ALA B  31      -1.993   4.055  -3.183  1.00  0.00           H  
ATOM    495 1HB  ALA B  31       0.457   3.720  -3.251  1.00  0.00           H  
ATOM    496 2HB  ALA B  31      -0.017   4.859  -1.968  1.00  0.00           H  
ATOM    497 3HB  ALA B  31       0.423   3.186  -1.555  1.00  0.00           H  
ATOM    498  N   GLY B  32      -1.584   1.003  -2.087  1.00  0.00           N  
ATOM    499  CA  GLY B  32      -1.738  -0.397  -2.461  1.00  0.00           C  
ATOM    500  C   GLY B  32      -3.071  -0.638  -3.158  1.00  0.00           C  
ATOM    501  O   GLY B  32      -3.132  -1.307  -4.190  1.00  0.00           O  
ATOM    502  H   GLY B  32      -1.467   1.242  -1.113  1.00  0.00           H  
ATOM    503 1HA  GLY B  32      -0.921  -0.690  -3.121  1.00  0.00           H  
ATOM    504 2HA  GLY B  32      -1.671  -1.021  -1.571  1.00  0.00           H  
ATOM    505  N   VAL B  33      -4.138  -0.088  -2.589  1.00  0.00           N  
ATOM    506  CA  VAL B  33      -5.468  -0.210  -3.175  1.00  0.00           C  
ATOM    507  C   VAL B  33      -5.542   0.494  -4.524  1.00  0.00           C  
ATOM    508  O   VAL B  33      -6.025  -0.072  -5.504  1.00  0.00           O  
ATOM    509  CB  VAL B  33      -6.526   0.388  -2.228  1.00  0.00           C  
ATOM    510  CG1 VAL B  33      -7.886   0.429  -2.908  1.00  0.00           C  
ATOM    511  CG2 VAL B  33      -6.589  -0.424  -0.944  1.00  0.00           C  
ATOM    512  H   VAL B  33      -4.025   0.428  -1.728  1.00  0.00           H  
ATOM    513  HA  VAL B  33      -5.686  -1.268  -3.320  1.00  0.00           H  
ATOM    514  HB  VAL B  33      -6.252   1.417  -1.996  1.00  0.00           H  
ATOM    515 1HG1 VAL B  33      -8.622   0.854  -2.225  1.00  0.00           H  
ATOM    516 2HG1 VAL B  33      -7.826   1.044  -3.806  1.00  0.00           H  
ATOM    517 3HG1 VAL B  33      -8.187  -0.583  -3.180  1.00  0.00           H  
ATOM    518 1HG2 VAL B  33      -7.338   0.005  -0.279  1.00  0.00           H  
ATOM    519 2HG2 VAL B  33      -6.857  -1.454  -1.177  1.00  0.00           H  
ATOM    520 3HG2 VAL B  33      -5.615  -0.404  -0.453  1.00  0.00           H  
ATOM    521  N   ILE B  34      -5.061   1.732  -4.567  1.00  0.00           N  
ATOM    522  CA  ILE B  34      -5.106   2.529  -5.787  1.00  0.00           C  
ATOM    523  C   ILE B  34      -4.247   1.909  -6.882  1.00  0.00           C  
ATOM    524  O   ILE B  34      -4.683   1.776  -8.025  1.00  0.00           O  
ATOM    525  CB  ILE B  34      -4.635   3.970  -5.519  1.00  0.00           C  
ATOM    526  CG1 ILE B  34      -5.628   4.695  -4.605  1.00  0.00           C  
ATOM    527  CG2 ILE B  34      -4.463   4.726  -6.828  1.00  0.00           C  
ATOM    528  CD1 ILE B  34      -5.115   6.012  -4.069  1.00  0.00           C  
ATOM    529  H   ILE B  34      -4.654   2.131  -3.733  1.00  0.00           H  
ATOM    530  HA  ILE B  34      -6.136   2.563  -6.140  1.00  0.00           H  
ATOM    531  HB  ILE B  34      -3.681   3.950  -4.994  1.00  0.00           H  
ATOM    532 1HG1 ILE B  34      -6.552   4.884  -5.150  1.00  0.00           H  
ATOM    533 2HG1 ILE B  34      -5.875   4.056  -3.757  1.00  0.00           H  
ATOM    534 1HG2 ILE B  34      -4.130   5.742  -6.620  1.00  0.00           H  
ATOM    535 2HG2 ILE B  34      -3.720   4.220  -7.444  1.00  0.00           H  
ATOM    536 3HG2 ILE B  34      -5.414   4.756  -7.358  1.00  0.00           H  
ATOM    537 1HD1 ILE B  34      -5.873   6.465  -3.430  1.00  0.00           H  
ATOM    538 2HD1 ILE B  34      -4.207   5.840  -3.489  1.00  0.00           H  
ATOM    539 3HD1 ILE B  34      -4.894   6.681  -4.899  1.00  0.00           H  
ATOM    540  N   GLY B  35      -3.024   1.532  -6.525  1.00  0.00           N  
ATOM    541  CA  GLY B  35      -2.104   0.919  -7.476  1.00  0.00           C  
ATOM    542  C   GLY B  35      -2.720  -0.315  -8.121  1.00  0.00           C  
ATOM    543  O   GLY B  35      -2.701  -0.464  -9.343  1.00  0.00           O  
ATOM    544  H   GLY B  35      -2.724   1.673  -5.571  1.00  0.00           H  
ATOM    545 1HA  GLY B  35      -1.840   1.644  -8.246  1.00  0.00           H  
ATOM    546 2HA  GLY B  35      -1.182   0.645  -6.964  1.00  0.00           H  
ATOM    547  N   THR B  36      -3.266  -1.200  -7.294  1.00  0.00           N  
ATOM    548  CA  THR B  36      -3.905  -2.415  -7.784  1.00  0.00           C  
ATOM    549  C   THR B  36      -5.002  -2.093  -8.791  1.00  0.00           C  
ATOM    550  O   THR B  36      -5.073  -2.699  -9.860  1.00  0.00           O  
ATOM    551  CB  THR B  36      -4.495  -3.238  -6.624  1.00  0.00           C  
ATOM    552  OG1 THR B  36      -3.449  -3.602  -5.713  1.00  0.00           O  
ATOM    553  CG2 THR B  36      -5.165  -4.498  -7.150  1.00  0.00           C  
ATOM    554  H   THR B  36      -3.238  -1.026  -6.299  1.00  0.00           H  
ATOM    555  HA  THR B  36      -3.153  -3.022  -8.288  1.00  0.00           H  
ATOM    556  HB  THR B  36      -5.231  -2.638  -6.089  1.00  0.00           H  
ATOM    557  HG1 THR B  36      -3.229  -2.847  -5.161  1.00  0.00           H  
ATOM    558 1HG2 THR B  36      -5.576  -5.067  -6.316  1.00  0.00           H  
ATOM    559 2HG2 THR B  36      -5.968  -4.224  -7.834  1.00  0.00           H  
ATOM    560 3HG2 THR B  36      -4.431  -5.107  -7.677  1.00  0.00           H  
ATOM    561  N   ILE B  37      -5.854  -1.135  -8.444  1.00  0.00           N  
ATOM    562  CA  ILE B  37      -6.959  -0.742  -9.310  1.00  0.00           C  
ATOM    563  C   ILE B  37      -6.452  -0.210 -10.644  1.00  0.00           C  
ATOM    564  O   ILE B  37      -6.962  -0.575 -11.703  1.00  0.00           O  
ATOM    565  CB  ILE B  37      -7.836   0.326  -8.631  1.00  0.00           C  
ATOM    566  CG1 ILE B  37      -8.588  -0.277  -7.442  1.00  0.00           C  
ATOM    567  CG2 ILE B  37      -8.811   0.928  -9.632  1.00  0.00           C  
ATOM    568  CD1 ILE B  37      -9.228   0.752  -6.539  1.00  0.00           C  
ATOM    569  H   ILE B  37      -5.733  -0.666  -7.557  1.00  0.00           H  
ATOM    570  HA  ILE B  37      -7.574  -1.620  -9.505  1.00  0.00           H  
ATOM    571  HB  ILE B  37      -7.202   1.119  -8.234  1.00  0.00           H  
ATOM    572 1HG1 ILE B  37      -9.368  -0.945  -7.806  1.00  0.00           H  
ATOM    573 2HG1 ILE B  37      -7.901  -0.875  -6.843  1.00  0.00           H  
ATOM    574 1HG2 ILE B  37      -9.423   1.681  -9.135  1.00  0.00           H  
ATOM    575 2HG2 ILE B  37      -8.256   1.392 -10.446  1.00  0.00           H  
ATOM    576 3HG2 ILE B  37      -9.454   0.143 -10.031  1.00  0.00           H  
ATOM    577 1HD1 ILE B  37      -9.741   0.248  -5.719  1.00  0.00           H  
ATOM    578 2HD1 ILE B  37      -8.459   1.410  -6.134  1.00  0.00           H  
ATOM    579 3HD1 ILE B  37      -9.946   1.340  -7.109  1.00  0.00           H  
ATOM    580  N   LEU B  38      -5.444   0.653 -10.586  1.00  0.00           N  
ATOM    581  CA  LEU B  38      -4.885   1.261 -11.788  1.00  0.00           C  
ATOM    582  C   LEU B  38      -4.277   0.209 -12.706  1.00  0.00           C  
ATOM    583  O   LEU B  38      -4.487   0.233 -13.919  1.00  0.00           O  
ATOM    584  CB  LEU B  38      -3.819   2.298 -11.412  1.00  0.00           C  
ATOM    585  CG  LEU B  38      -4.346   3.598 -10.791  1.00  0.00           C  
ATOM    586  CD1 LEU B  38      -3.174   4.440 -10.305  1.00  0.00           C  
ATOM    587  CD2 LEU B  38      -5.173   4.354 -11.820  1.00  0.00           C  
ATOM    588  H   LEU B  38      -5.054   0.895  -9.686  1.00  0.00           H  
ATOM    589  HA  LEU B  38      -5.689   1.764 -12.326  1.00  0.00           H  
ATOM    590 1HB  LEU B  38      -3.131   1.845 -10.700  1.00  0.00           H  
ATOM    591 2HB  LEU B  38      -3.259   2.562 -12.309  1.00  0.00           H  
ATOM    592  HG  LEU B  38      -4.968   3.363  -9.927  1.00  0.00           H  
ATOM    593 1HD1 LEU B  38      -3.548   5.364  -9.863  1.00  0.00           H  
ATOM    594 2HD1 LEU B  38      -2.611   3.883  -9.556  1.00  0.00           H  
ATOM    595 3HD1 LEU B  38      -2.523   4.678 -11.146  1.00  0.00           H  
ATOM    596 1HD2 LEU B  38      -5.548   5.278 -11.378  1.00  0.00           H  
ATOM    597 2HD2 LEU B  38      -4.551   4.591 -12.683  1.00  0.00           H  
ATOM    598 3HD2 LEU B  38      -6.013   3.736 -12.136  1.00  0.00           H  
ATOM    599  N   LEU B  39      -3.523  -0.715 -12.121  1.00  0.00           N  
ATOM    600  CA  LEU B  39      -2.871  -1.770 -12.888  1.00  0.00           C  
ATOM    601  C   LEU B  39      -3.894  -2.660 -13.581  1.00  0.00           C  
ATOM    602  O   LEU B  39      -3.676  -3.113 -14.705  1.00  0.00           O  
ATOM    603  CB  LEU B  39      -1.983  -2.620 -11.970  1.00  0.00           C  
ATOM    604  CG  LEU B  39      -0.699  -1.943 -11.473  1.00  0.00           C  
ATOM    605  CD1 LEU B  39      -0.065  -2.795 -10.382  1.00  0.00           C  
ATOM    606  CD2 LEU B  39       0.257  -1.749 -12.641  1.00  0.00           C  
ATOM    607  H   LEU B  39      -3.399  -0.686 -11.119  1.00  0.00           H  
ATOM    608  HA  LEU B  39      -2.245  -1.307 -13.650  1.00  0.00           H  
ATOM    609 1HB  LEU B  39      -2.564  -2.910 -11.096  1.00  0.00           H  
ATOM    610 2HB  LEU B  39      -1.695  -3.524 -12.506  1.00  0.00           H  
ATOM    611  HG  LEU B  39      -0.943  -0.973 -11.039  1.00  0.00           H  
ATOM    612 1HD1 LEU B  39       0.848  -2.314 -10.029  1.00  0.00           H  
ATOM    613 2HD1 LEU B  39      -0.763  -2.902  -9.552  1.00  0.00           H  
ATOM    614 3HD1 LEU B  39       0.176  -3.779 -10.783  1.00  0.00           H  
ATOM    615 1HD2 LEU B  39       1.169  -1.267 -12.287  1.00  0.00           H  
ATOM    616 2HD2 LEU B  39       0.503  -2.718 -13.075  1.00  0.00           H  
ATOM    617 3HD2 LEU B  39      -0.215  -1.121 -13.397  1.00  0.00           H  
ATOM    618  N   ILE B  40      -5.011  -2.907 -12.906  1.00  0.00           N  
ATOM    619  CA  ILE B  40      -6.123  -3.636 -13.504  1.00  0.00           C  
ATOM    620  C   ILE B  40      -6.802  -2.811 -14.590  1.00  0.00           C  
ATOM    621  O   ILE B  40      -7.157  -3.331 -15.647  1.00  0.00           O  
ATOM    622  CB  ILE B  40      -7.158  -4.031 -12.435  1.00  0.00           C  
ATOM    623  CG1 ILE B  40      -6.567  -5.069 -11.478  1.00  0.00           C  
ATOM    624  CG2 ILE B  40      -8.422  -4.566 -13.092  1.00  0.00           C  
ATOM    625  CD1 ILE B  40      -7.404  -5.304 -10.241  1.00  0.00           C  
ATOM    626  H   ILE B  40      -5.092  -2.581 -11.953  1.00  0.00           H  
ATOM    627  HA  ILE B  40      -5.734  -4.545 -13.960  1.00  0.00           H  
ATOM    628  HB  ILE B  40      -7.414  -3.158 -11.836  1.00  0.00           H  
ATOM    629 1HG1 ILE B  40      -6.452  -6.020 -11.997  1.00  0.00           H  
ATOM    630 2HG1 ILE B  40      -5.575  -4.748 -11.161  1.00  0.00           H  
ATOM    631 1HG2 ILE B  40      -9.143  -4.841 -12.322  1.00  0.00           H  
ATOM    632 2HG2 ILE B  40      -8.852  -3.798 -13.733  1.00  0.00           H  
ATOM    633 3HG2 ILE B  40      -8.177  -5.444 -13.690  1.00  0.00           H  
ATOM    634 1HD1 ILE B  40      -6.920  -6.051  -9.611  1.00  0.00           H  
ATOM    635 2HD1 ILE B  40      -7.502  -4.371  -9.685  1.00  0.00           H  
ATOM    636 3HD1 ILE B  40      -8.391  -5.660 -10.531  1.00  0.00           H  
ATOM    637  N   SER B  41      -6.980  -1.522 -14.322  1.00  0.00           N  
ATOM    638  CA  SER B  41      -7.694  -0.640 -15.238  1.00  0.00           C  
ATOM    639  C   SER B  41      -6.951  -0.504 -16.561  1.00  0.00           C  
ATOM    640  O   SER B  41      -7.564  -0.490 -17.629  1.00  0.00           O  
ATOM    641  CB  SER B  41      -7.879   0.727 -14.609  1.00  0.00           C  
ATOM    642  OG  SER B  41      -8.682   0.648 -13.464  1.00  0.00           O  
ATOM    643  H   SER B  41      -6.612  -1.143 -13.461  1.00  0.00           H  
ATOM    644  HA  SER B  41      -8.675  -1.071 -15.439  1.00  0.00           H  
ATOM    645 1HB  SER B  41      -6.906   1.142 -14.347  1.00  0.00           H  
ATOM    646 2HB  SER B  41      -8.337   1.401 -15.332  1.00  0.00           H  
ATOM    647  HG  SER B  41      -8.216   0.072 -12.853  1.00  0.00           H  
ATOM    648  N   TYR B  42      -5.628  -0.404 -16.484  1.00  0.00           N  
ATOM    649  CA  TYR B  42      -4.806  -0.196 -17.670  1.00  0.00           C  
ATOM    650  C   TYR B  42      -4.702  -1.469 -18.499  1.00  0.00           C  
ATOM    651  O   TYR B  42      -5.597  -1.781 -19.235  1.00  0.00           O  
ATOM    652  OXT TYR B  42      -3.724  -2.161 -18.416  1.00  0.00           O  
ATOM    653  CB  TYR B  42      -3.411   0.295 -17.274  1.00  0.00           C  
ATOM    654  CG  TYR B  42      -3.383   1.727 -16.787  1.00  0.00           C  
ATOM    655  CD1 TYR B  42      -2.877   2.022 -15.530  1.00  0.00           C  
ATOM    656  CD2 TYR B  42      -3.864   2.744 -17.598  1.00  0.00           C  
ATOM    657  CE1 TYR B  42      -2.852   3.330 -15.085  1.00  0.00           C  
ATOM    658  CE2 TYR B  42      -3.839   4.052 -17.153  1.00  0.00           C  
ATOM    659  CZ  TYR B  42      -3.335   4.346 -15.903  1.00  0.00           C  
ATOM    660  OH  TYR B  42      -3.310   5.648 -15.460  1.00  0.00           O  
ATOM    661  H   TYR B  42      -5.182  -0.475 -15.581  1.00  0.00           H  
ATOM    662  HA  TYR B  42      -5.280   0.565 -18.290  1.00  0.00           H  
ATOM    663 1HB  TYR B  42      -3.012  -0.341 -16.483  1.00  0.00           H  
ATOM    664 2HB  TYR B  42      -2.741   0.213 -18.129  1.00  0.00           H  
ATOM    665  HD1 TYR B  42      -2.499   1.223 -14.893  1.00  0.00           H  
ATOM    666  HD2 TYR B  42      -4.263   2.512 -18.585  1.00  0.00           H  
ATOM    667  HE1 TYR B  42      -2.454   3.562 -14.098  1.00  0.00           H  
ATOM    668  HE2 TYR B  42      -4.217   4.852 -17.790  1.00  0.00           H  
ATOM    669  HH  TYR B  42      -3.669   6.223 -16.140  1.00  0.00           H  
TER                                                                             
HETATM  671 THKN MEM C  45      15.000   0.000   0.000  1.00  0.00           X  
HETATM  672 CNTR MEM C  45       0.000   0.000   0.000  1.00  0.00           X  
HETATM  673 NORM MEM C  45      -0.000  -0.000   1.000  1.00  0.00           X  
TER                                                                             
CONECT  671  672                                                                
CONECT  672  671  673                                                           
CONECT  673  672                                                                
a_angle_1 0.845
a_angle_2 25.049
a_bind 0.122
a_ddg -36.024
a_helicality 0.064
a_helicality_symm 0.064
a_hha_ang 46.481
a_hha_dst_atm 3.388
a_hha_dst_vec 6.662
a_marl -14.142
a_pack 0.67
a_res_lipo -60.366
a_rmsd 7.094
a_sasa 707.903
a_shape 0.724
a_span_topo 0.5
a_tms_span 1
a_tms_span_fa 1
a_unsat 0
maxsub 29
rms 7.094
score -131.578
silent_score -131.578
time 32
total -131.576

#MODEL 2
ATOM      1  N   ILE A   1       7.782   1.773  13.715  1.00  0.00           N  
ATOM      2  CA  ILE A   1       8.270   0.636  12.943  1.00  0.00           C  
ATOM      3  C   ILE A   1       7.118  -0.230  12.450  1.00  0.00           C  
ATOM      4  O   ILE A   1       7.049  -0.575  11.270  1.00  0.00           O  
ATOM      5  CB  ILE A   1       9.236  -0.222  13.780  1.00  0.00           C  
ATOM      6  CG1 ILE A   1      10.485   0.585  14.147  1.00  0.00           C  
ATOM      7  CG2 ILE A   1       9.618  -1.484  13.022  1.00  0.00           C  
ATOM      8  CD1 ILE A   1      11.372  -0.094  15.166  1.00  0.00           C  
ATOM      9 1H   ILE A   1       8.557   2.323  14.026  1.00  0.00           H  
ATOM     10 2H   ILE A   1       7.184   2.334  13.142  1.00  0.00           H  
ATOM     11 3H   ILE A   1       7.270   1.442  14.508  1.00  0.00           H  
ATOM     12  HA  ILE A   1       8.808   1.014  12.074  1.00  0.00           H  
ATOM     13  HB  ILE A   1       8.756  -0.503  14.716  1.00  0.00           H  
ATOM     14 1HG1 ILE A   1      11.075   0.770  13.250  1.00  0.00           H  
ATOM     15 2HG1 ILE A   1      10.187   1.554  14.548  1.00  0.00           H  
ATOM     16 1HG2 ILE A   1      10.302  -2.079  13.627  1.00  0.00           H  
ATOM     17 2HG2 ILE A   1       8.722  -2.066  12.810  1.00  0.00           H  
ATOM     18 3HG2 ILE A   1      10.105  -1.213  12.085  1.00  0.00           H  
ATOM     19 1HD1 ILE A   1      12.235   0.539  15.376  1.00  0.00           H  
ATOM     20 2HD1 ILE A   1      10.810  -0.257  16.086  1.00  0.00           H  
ATOM     21 3HD1 ILE A   1      11.711  -1.051  14.773  1.00  0.00           H  
ATOM     22  N   THR A   2       6.214  -0.578  13.360  1.00  0.00           N  
ATOM     23  CA  THR A   2       5.130  -1.502  13.049  1.00  0.00           C  
ATOM     24  C   THR A   2       4.286  -0.990  11.889  1.00  0.00           C  
ATOM     25  O   THR A   2       3.965  -1.737  10.965  1.00  0.00           O  
ATOM     26  CB  THR A   2       4.233  -1.738  14.278  1.00  0.00           C  
ATOM     27  OG1 THR A   2       5.006  -2.328  15.331  1.00  0.00           O  
ATOM     28  CG2 THR A   2       3.077  -2.661  13.925  1.00  0.00           C  
ATOM     29  H   THR A   2       6.280  -0.192  14.291  1.00  0.00           H  
ATOM     30  HA  THR A   2       5.564  -2.457  12.752  1.00  0.00           H  
ATOM     31  HB  THR A   2       3.836  -0.785  14.627  1.00  0.00           H  
ATOM     32  HG1 THR A   2       4.481  -2.997  15.777  1.00  0.00           H  
ATOM     33 1HG2 THR A   2       2.453  -2.816  14.805  1.00  0.00           H  
ATOM     34 2HG2 THR A   2       2.480  -2.210  13.132  1.00  0.00           H  
ATOM     35 3HG2 THR A   2       3.467  -3.619  13.584  1.00  0.00           H  
ATOM     36  N   LEU A   3       3.928   0.289  11.944  1.00  0.00           N  
ATOM     37  CA  LEU A   3       3.107   0.899  10.905  1.00  0.00           C  
ATOM     38  C   LEU A   3       3.806   0.855   9.553  1.00  0.00           C  
ATOM     39  O   LEU A   3       3.179   0.592   8.527  1.00  0.00           O  
ATOM     40  CB  LEU A   3       2.782   2.353  11.273  1.00  0.00           C  
ATOM     41  CG  LEU A   3       1.818   2.542  12.451  1.00  0.00           C  
ATOM     42  CD1 LEU A   3       1.708   4.023  12.785  1.00  0.00           C  
ATOM     43  CD2 LEU A   3       0.459   1.959  12.094  1.00  0.00           C  
ATOM     44  H   LEU A   3       4.232   0.852  12.725  1.00  0.00           H  
ATOM     45  HA  LEU A   3       2.175   0.341  10.828  1.00  0.00           H  
ATOM     46 1HB  LEU A   3       3.711   2.864  11.519  1.00  0.00           H  
ATOM     47 2HB  LEU A   3       2.342   2.841  10.403  1.00  0.00           H  
ATOM     48  HG  LEU A   3       2.213   2.030  13.330  1.00  0.00           H  
ATOM     49 1HD1 LEU A   3       1.023   4.158  13.623  1.00  0.00           H  
ATOM     50 2HD1 LEU A   3       2.691   4.409  13.056  1.00  0.00           H  
ATOM     51 3HD1 LEU A   3       1.331   4.564  11.918  1.00  0.00           H  
ATOM     52 1HD2 LEU A   3      -0.226   2.093  12.932  1.00  0.00           H  
ATOM     53 2HD2 LEU A   3       0.063   2.471  11.216  1.00  0.00           H  
ATOM     54 3HD2 LEU A   3       0.564   0.896  11.877  1.00  0.00           H  
ATOM     55  N   ILE A   4       5.110   1.114   9.558  1.00  0.00           N  
ATOM     56  CA  ILE A   4       5.891   1.136   8.327  1.00  0.00           C  
ATOM     57  C   ILE A   4       5.903  -0.231   7.657  1.00  0.00           C  
ATOM     58  O   ILE A   4       5.690  -0.343   6.450  1.00  0.00           O  
ATOM     59  CB  ILE A   4       7.338   1.586   8.603  1.00  0.00           C  
ATOM     60  CG1 ILE A   4       7.367   3.054   9.036  1.00  0.00           C  
ATOM     61  CG2 ILE A   4       8.205   1.373   7.372  1.00  0.00           C  
ATOM     62  CD1 ILE A   4       8.696   3.496   9.605  1.00  0.00           C  
ATOM     63  H   ILE A   4       5.571   1.300  10.437  1.00  0.00           H  
ATOM     64  HA  ILE A   4       5.434   1.848   7.641  1.00  0.00           H  
ATOM     65  HB  ILE A   4       7.747   1.005   9.430  1.00  0.00           H  
ATOM     66 1HG1 ILE A   4       7.133   3.689   8.183  1.00  0.00           H  
ATOM     67 2HG1 ILE A   4       6.600   3.226   9.791  1.00  0.00           H  
ATOM     68 1HG2 ILE A   4       9.224   1.696   7.585  1.00  0.00           H  
ATOM     69 2HG2 ILE A   4       8.207   0.316   7.108  1.00  0.00           H  
ATOM     70 3HG2 ILE A   4       7.806   1.954   6.541  1.00  0.00           H  
ATOM     71 1HD1 ILE A   4       8.639   4.547   9.889  1.00  0.00           H  
ATOM     72 2HD1 ILE A   4       8.934   2.895  10.483  1.00  0.00           H  
ATOM     73 3HD1 ILE A   4       9.474   3.366   8.854  1.00  0.00           H  
ATOM     74  N   ILE A   5       6.151  -1.270   8.447  1.00  0.00           N  
ATOM     75  CA  ILE A   5       6.171  -2.635   7.936  1.00  0.00           C  
ATOM     76  C   ILE A   5       4.830  -3.011   7.319  1.00  0.00           C  
ATOM     77  O   ILE A   5       4.775  -3.578   6.227  1.00  0.00           O  
ATOM     78  CB  ILE A   5       6.522  -3.635   9.052  1.00  0.00           C  
ATOM     79  CG1 ILE A   5       7.972  -3.443   9.504  1.00  0.00           C  
ATOM     80  CG2 ILE A   5       6.293  -5.063   8.579  1.00  0.00           C  
ATOM     81  CD1 ILE A   5       8.315  -4.174  10.782  1.00  0.00           C  
ATOM     82  H   ILE A   5       6.332  -1.110   9.428  1.00  0.00           H  
ATOM     83  HA  ILE A   5       6.933  -2.703   7.160  1.00  0.00           H  
ATOM     84  HB  ILE A   5       5.893  -3.446   9.921  1.00  0.00           H  
ATOM     85 1HG1 ILE A   5       8.646  -3.790   8.722  1.00  0.00           H  
ATOM     86 2HG1 ILE A   5       8.168  -2.382   9.657  1.00  0.00           H  
ATOM     87 1HG2 ILE A   5       6.547  -5.756   9.380  1.00  0.00           H  
ATOM     88 2HG2 ILE A   5       5.247  -5.191   8.305  1.00  0.00           H  
ATOM     89 3HG2 ILE A   5       6.923  -5.264   7.712  1.00  0.00           H  
ATOM     90 1HD1 ILE A   5       9.358  -3.990  11.039  1.00  0.00           H  
ATOM     91 2HD1 ILE A   5       7.674  -3.817  11.589  1.00  0.00           H  
ATOM     92 3HD1 ILE A   5       8.160  -5.243  10.643  1.00  0.00           H  
ATOM     93  N   PHE A   6       3.750  -2.693   8.024  1.00  0.00           N  
ATOM     94  CA  PHE A   6       2.405  -2.956   7.526  1.00  0.00           C  
ATOM     95  C   PHE A   6       2.117  -2.148   6.267  1.00  0.00           C  
ATOM     96  O   PHE A   6       1.544  -2.662   5.306  1.00  0.00           O  
ATOM     97  CB  PHE A   6       1.365  -2.627   8.598  1.00  0.00           C  
ATOM     98  CG  PHE A   6       0.018  -3.243   8.346  1.00  0.00           C  
ATOM     99  CD1 PHE A   6      -0.278  -4.514   8.816  1.00  0.00           C  
ATOM    100  CD2 PHE A   6      -0.954  -2.554   7.637  1.00  0.00           C  
ATOM    101  CE1 PHE A   6      -1.517  -5.082   8.584  1.00  0.00           C  
ATOM    102  CE2 PHE A   6      -2.193  -3.119   7.404  1.00  0.00           C  
ATOM    103  CZ  PHE A   6      -2.474  -4.385   7.878  1.00  0.00           C  
ATOM    104  H   PHE A   6       3.864  -2.259   8.929  1.00  0.00           H  
ATOM    105  HA  PHE A   6       2.328  -4.015   7.279  1.00  0.00           H  
ATOM    106 1HB  PHE A   6       1.720  -2.972   9.568  1.00  0.00           H  
ATOM    107 2HB  PHE A   6       1.238  -1.547   8.663  1.00  0.00           H  
ATOM    108  HD1 PHE A   6       0.479  -5.064   9.375  1.00  0.00           H  
ATOM    109  HD2 PHE A   6      -0.732  -1.555   7.262  1.00  0.00           H  
ATOM    110  HE1 PHE A   6      -1.736  -6.081   8.959  1.00  0.00           H  
ATOM    111  HE2 PHE A   6      -2.949  -2.567   6.846  1.00  0.00           H  
ATOM    112  HZ  PHE A   6      -3.450  -4.832   7.694  1.00  0.00           H  
ATOM    113  N   GLY A   7       2.517  -0.881   6.278  1.00  0.00           N  
ATOM    114  CA  GLY A   7       2.302  -0.000   5.137  1.00  0.00           C  
ATOM    115  C   GLY A   7       2.995  -0.534   3.890  1.00  0.00           C  
ATOM    116  O   GLY A   7       2.388  -0.630   2.823  1.00  0.00           O  
ATOM    117  H   GLY A   7       2.983  -0.520   7.098  1.00  0.00           H  
ATOM    118 1HA  GLY A   7       1.232   0.098   4.949  1.00  0.00           H  
ATOM    119 2HA  GLY A   7       2.679   0.995   5.370  1.00  0.00           H  
ATOM    120  N   VAL A   8       4.270  -0.879   4.031  1.00  0.00           N  
ATOM    121  CA  VAL A   8       5.045  -1.419   2.920  1.00  0.00           C  
ATOM    122  C   VAL A   8       4.409  -2.690   2.371  1.00  0.00           C  
ATOM    123  O   VAL A   8       4.309  -2.872   1.158  1.00  0.00           O  
ATOM    124  CB  VAL A   8       6.486  -1.723   3.371  1.00  0.00           C  
ATOM    125  CG1 VAL A   8       7.214  -2.539   2.313  1.00  0.00           C  
ATOM    126  CG2 VAL A   8       7.225  -0.424   3.653  1.00  0.00           C  
ATOM    127  H   VAL A   8       4.715  -0.765   4.930  1.00  0.00           H  
ATOM    128  HA  VAL A   8       5.077  -0.673   2.125  1.00  0.00           H  
ATOM    129  HB  VAL A   8       6.454  -2.328   4.277  1.00  0.00           H  
ATOM    130 1HG1 VAL A   8       8.231  -2.745   2.648  1.00  0.00           H  
ATOM    131 2HG1 VAL A   8       6.688  -3.480   2.153  1.00  0.00           H  
ATOM    132 3HG1 VAL A   8       7.248  -1.977   1.379  1.00  0.00           H  
ATOM    133 1HG2 VAL A   8       8.243  -0.646   3.972  1.00  0.00           H  
ATOM    134 2HG2 VAL A   8       7.252   0.184   2.748  1.00  0.00           H  
ATOM    135 3HG2 VAL A   8       6.709   0.124   4.442  1.00  0.00           H  
ATOM    136  N   MET A   9       3.980  -3.567   3.272  1.00  0.00           N  
ATOM    137  CA  MET A   9       3.265  -4.777   2.884  1.00  0.00           C  
ATOM    138  C   MET A   9       2.046  -4.448   2.032  1.00  0.00           C  
ATOM    139  O   MET A   9       1.848  -5.028   0.965  1.00  0.00           O  
ATOM    140  CB  MET A   9       2.851  -5.567   4.124  1.00  0.00           C  
ATOM    141  CG  MET A   9       2.070  -6.839   3.829  1.00  0.00           C  
ATOM    142  SD  MET A   9       1.236  -7.498   5.287  1.00  0.00           S  
ATOM    143  CE  MET A   9      -0.059  -6.282   5.514  1.00  0.00           C  
ATOM    144  H   MET A   9       4.153  -3.391   4.252  1.00  0.00           H  
ATOM    145  HA  MET A   9       3.932  -5.395   2.282  1.00  0.00           H  
ATOM    146 1HB  MET A   9       3.738  -5.844   4.692  1.00  0.00           H  
ATOM    147 2HB  MET A   9       2.234  -4.937   4.767  1.00  0.00           H  
ATOM    148 1HG  MET A   9       1.320  -6.637   3.065  1.00  0.00           H  
ATOM    149 2HG  MET A   9       2.748  -7.602   3.447  1.00  0.00           H  
ATOM    150 1HE  MET A   9      -0.663  -6.551   6.381  1.00  0.00           H  
ATOM    151 2HE  MET A   9       0.388  -5.300   5.672  1.00  0.00           H  
ATOM    152 3HE  MET A   9      -0.691  -6.254   4.626  1.00  0.00           H  
ATOM    153  N   ALA A  10       1.232  -3.513   2.510  1.00  0.00           N  
ATOM    154  CA  ALA A  10       0.046  -3.083   1.779  1.00  0.00           C  
ATOM    155  C   ALA A  10       0.416  -2.513   0.416  1.00  0.00           C  
ATOM    156  O   ALA A  10      -0.289  -2.728  -0.570  1.00  0.00           O  
ATOM    157  CB  ALA A  10      -0.733  -2.057   2.588  1.00  0.00           C  
ATOM    158  H   ALA A  10       1.440  -3.089   3.402  1.00  0.00           H  
ATOM    159  HA  ALA A  10      -0.585  -3.957   1.615  1.00  0.00           H  
ATOM    160 1HB  ALA A  10      -1.615  -1.746   2.029  1.00  0.00           H  
ATOM    161 2HB  ALA A  10      -1.040  -2.499   3.536  1.00  0.00           H  
ATOM    162 3HB  ALA A  10      -0.101  -1.191   2.780  1.00  0.00           H  
ATOM    163  N   GLY A  11       1.526  -1.784   0.366  1.00  0.00           N  
ATOM    164  CA  GLY A  11       2.033  -1.245  -0.890  1.00  0.00           C  
ATOM    165  C   GLY A  11       2.344  -2.359  -1.882  1.00  0.00           C  
ATOM    166  O   GLY A  11       1.962  -2.287  -3.050  1.00  0.00           O  
ATOM    167  H   GLY A  11       2.031  -1.599   1.221  1.00  0.00           H  
ATOM    168 1HA  GLY A  11       1.296  -0.566  -1.319  1.00  0.00           H  
ATOM    169 2HA  GLY A  11       2.934  -0.663  -0.698  1.00  0.00           H  
ATOM    170  N   VAL A  12       3.039  -3.388  -1.409  1.00  0.00           N  
ATOM    171  CA  VAL A  12       3.379  -4.532  -2.247  1.00  0.00           C  
ATOM    172  C   VAL A  12       2.128  -5.255  -2.727  1.00  0.00           C  
ATOM    173  O   VAL A  12       2.009  -5.598  -3.903  1.00  0.00           O  
ATOM    174  CB  VAL A  12       4.272  -5.517  -1.470  1.00  0.00           C  
ATOM    175  CG1 VAL A  12       4.442  -6.812  -2.251  1.00  0.00           C  
ATOM    176  CG2 VAL A  12       5.623  -4.877  -1.185  1.00  0.00           C  
ATOM    177  H   VAL A  12       3.338  -3.378  -0.445  1.00  0.00           H  
ATOM    178  HA  VAL A  12       3.930  -4.171  -3.117  1.00  0.00           H  
ATOM    179  HB  VAL A  12       3.784  -5.771  -0.529  1.00  0.00           H  
ATOM    180 1HG1 VAL A  12       5.076  -7.496  -1.686  1.00  0.00           H  
ATOM    181 2HG1 VAL A  12       3.467  -7.270  -2.412  1.00  0.00           H  
ATOM    182 3HG1 VAL A  12       4.907  -6.598  -3.213  1.00  0.00           H  
ATOM    183 1HG2 VAL A  12       6.248  -5.579  -0.635  1.00  0.00           H  
ATOM    184 2HG2 VAL A  12       6.108  -4.618  -2.126  1.00  0.00           H  
ATOM    185 3HG2 VAL A  12       5.480  -3.975  -0.590  1.00  0.00           H  
ATOM    186  N   ILE A  13       1.195  -5.485  -1.809  1.00  0.00           N  
ATOM    187  CA  ILE A  13      -0.056  -6.158  -2.140  1.00  0.00           C  
ATOM    188  C   ILE A  13      -0.836  -5.383  -3.194  1.00  0.00           C  
ATOM    189  O   ILE A  13      -1.310  -5.956  -4.175  1.00  0.00           O  
ATOM    190  CB  ILE A  13      -0.929  -6.340  -0.885  1.00  0.00           C  
ATOM    191  CG1 ILE A  13      -0.283  -7.343   0.074  1.00  0.00           C  
ATOM    192  CG2 ILE A  13      -2.328  -6.795  -1.272  1.00  0.00           C  
ATOM    193  CD1 ILE A  13      -0.899  -7.353   1.454  1.00  0.00           C  
ATOM    194  H   ILE A  13       1.356  -5.186  -0.858  1.00  0.00           H  
ATOM    195  HA  ILE A  13       0.177  -7.142  -2.544  1.00  0.00           H  
ATOM    196  HB  ILE A  13      -1.000  -5.394  -0.350  1.00  0.00           H  
ATOM    197 1HG1 ILE A  13      -0.362  -8.347  -0.342  1.00  0.00           H  
ATOM    198 2HG1 ILE A  13       0.778  -7.116   0.177  1.00  0.00           H  
ATOM    199 1HG2 ILE A  13      -2.932  -6.920  -0.374  1.00  0.00           H  
ATOM    200 2HG2 ILE A  13      -2.788  -6.047  -1.917  1.00  0.00           H  
ATOM    201 3HG2 ILE A  13      -2.268  -7.745  -1.804  1.00  0.00           H  
ATOM    202 1HD1 ILE A  13      -0.388  -8.088   2.076  1.00  0.00           H  
ATOM    203 2HD1 ILE A  13      -0.799  -6.365   1.904  1.00  0.00           H  
ATOM    204 3HD1 ILE A  13      -1.954  -7.613   1.380  1.00  0.00           H  
ATOM    205  N   GLY A  14      -0.967  -4.077  -2.985  1.00  0.00           N  
ATOM    206  CA  GLY A  14      -1.606  -3.205  -3.963  1.00  0.00           C  
ATOM    207  C   GLY A  14      -0.933  -3.319  -5.325  1.00  0.00           C  
ATOM    208  O   GLY A  14      -1.595  -3.544  -6.339  1.00  0.00           O  
ATOM    209  H   GLY A  14      -0.614  -3.678  -2.127  1.00  0.00           H  
ATOM    210 1HA  GLY A  14      -2.660  -3.467  -4.051  1.00  0.00           H  
ATOM    211 2HA  GLY A  14      -1.559  -2.174  -3.616  1.00  0.00           H  
ATOM    212  N   THR A  15       0.386  -3.163  -5.343  1.00  0.00           N  
ATOM    213  CA  THR A  15       1.151  -3.243  -6.582  1.00  0.00           C  
ATOM    214  C   THR A  15       0.843  -4.530  -7.337  1.00  0.00           C  
ATOM    215  O   THR A  15       0.582  -4.508  -8.539  1.00  0.00           O  
ATOM    216  CB  THR A  15       2.663  -3.153  -6.307  1.00  0.00           C  
ATOM    217  OG1 THR A  15       2.954  -1.932  -5.615  1.00  0.00           O  
ATOM    218  CG2 THR A  15       3.446  -3.192  -7.611  1.00  0.00           C  
ATOM    219  H   THR A  15       0.872  -2.984  -4.476  1.00  0.00           H  
ATOM    220  HA  THR A  15       0.867  -2.404  -7.218  1.00  0.00           H  
ATOM    221  HB  THR A  15       2.970  -3.991  -5.681  1.00  0.00           H  
ATOM    222  HG1 THR A  15       2.653  -2.001  -4.705  1.00  0.00           H  
ATOM    223 1HG2 THR A  15       4.512  -3.128  -7.397  1.00  0.00           H  
ATOM    224 2HG2 THR A  15       3.236  -4.124  -8.134  1.00  0.00           H  
ATOM    225 3HG2 THR A  15       3.151  -2.351  -8.237  1.00  0.00           H  
ATOM    226  N   ILE A  16       0.877  -5.651  -6.623  1.00  0.00           N  
ATOM    227  CA  ILE A  16       0.640  -6.954  -7.233  1.00  0.00           C  
ATOM    228  C   ILE A  16      -0.750  -7.028  -7.853  1.00  0.00           C  
ATOM    229  O   ILE A  16      -0.918  -7.530  -8.964  1.00  0.00           O  
ATOM    230  CB  ILE A  16       0.801  -8.082  -6.197  1.00  0.00           C  
ATOM    231  CG1 ILE A  16       2.268  -8.218  -5.780  1.00  0.00           C  
ATOM    232  CG2 ILE A  16       0.279  -9.396  -6.756  1.00  0.00           C  
ATOM    233  CD1 ILE A  16       2.477  -9.083  -4.558  1.00  0.00           C  
ATOM    234  H   ILE A  16       1.071  -5.598  -5.634  1.00  0.00           H  
ATOM    235  HA  ILE A  16       1.374  -7.105  -8.023  1.00  0.00           H  
ATOM    236  HB  ILE A  16       0.240  -7.832  -5.297  1.00  0.00           H  
ATOM    237 1HG1 ILE A  16       2.841  -8.645  -6.602  1.00  0.00           H  
ATOM    238 2HG1 ILE A  16       2.680  -7.231  -5.573  1.00  0.00           H  
ATOM    239 1HG2 ILE A  16       0.401 -10.182  -6.012  1.00  0.00           H  
ATOM    240 2HG2 ILE A  16      -0.777  -9.292  -7.004  1.00  0.00           H  
ATOM    241 3HG2 ILE A  16       0.838  -9.657  -7.655  1.00  0.00           H  
ATOM    242 1HD1 ILE A  16       3.541  -9.131  -4.324  1.00  0.00           H  
ATOM    243 2HD1 ILE A  16       1.939  -8.654  -3.712  1.00  0.00           H  
ATOM    244 3HD1 ILE A  16       2.104 -10.087  -4.754  1.00  0.00           H  
ATOM    245  N   LEU A  17      -1.743  -6.525  -7.128  1.00  0.00           N  
ATOM    246  CA  LEU A  17      -3.125  -6.564  -7.590  1.00  0.00           C  
ATOM    247  C   LEU A  17      -3.325  -5.669  -8.806  1.00  0.00           C  
ATOM    248  O   LEU A  17      -4.112  -5.985  -9.699  1.00  0.00           O  
ATOM    249  CB  LEU A  17      -4.073  -6.129  -6.466  1.00  0.00           C  
ATOM    250  CG  LEU A  17      -4.174  -7.088  -5.272  1.00  0.00           C  
ATOM    251  CD1 LEU A  17      -4.995  -6.439  -4.167  1.00  0.00           C  
ATOM    252  CD2 LEU A  17      -4.803  -8.397  -5.724  1.00  0.00           C  
ATOM    253  H   LEU A  17      -1.535  -6.104  -6.234  1.00  0.00           H  
ATOM    254  HA  LEU A  17      -3.365  -7.588  -7.875  1.00  0.00           H  
ATOM    255 1HB  LEU A  17      -3.743  -5.163  -6.087  1.00  0.00           H  
ATOM    256 2HB  LEU A  17      -5.074  -6.011  -6.881  1.00  0.00           H  
ATOM    257  HG  LEU A  17      -3.177  -7.282  -4.876  1.00  0.00           H  
ATOM    258 1HD1 LEU A  17      -5.067  -7.120  -3.319  1.00  0.00           H  
ATOM    259 2HD1 LEU A  17      -4.512  -5.515  -3.849  1.00  0.00           H  
ATOM    260 3HD1 LEU A  17      -5.995  -6.217  -4.539  1.00  0.00           H  
ATOM    261 1HD2 LEU A  17      -4.874  -9.079  -4.876  1.00  0.00           H  
ATOM    262 2HD2 LEU A  17      -5.801  -8.204  -6.119  1.00  0.00           H  
ATOM    263 3HD2 LEU A  17      -4.186  -8.848  -6.502  1.00  0.00           H  
ATOM    264  N   LEU A  18      -2.609  -4.550  -8.835  1.00  0.00           N  
ATOM    265  CA  LEU A  18      -2.741  -3.584  -9.919  1.00  0.00           C  
ATOM    266  C   LEU A  18      -2.168  -4.133 -11.219  1.00  0.00           C  
ATOM    267  O   LEU A  18      -2.715  -3.901 -12.297  1.00  0.00           O  
ATOM    268  CB  LEU A  18      -2.030  -2.275  -9.552  1.00  0.00           C  
ATOM    269  CG  LEU A  18      -2.698  -1.442  -8.450  1.00  0.00           C  
ATOM    270  CD1 LEU A  18      -1.738  -0.358  -7.980  1.00  0.00           C  
ATOM    271  CD2 LEU A  18      -3.988  -0.836  -8.984  1.00  0.00           C  
ATOM    272  H   LEU A  18      -1.957  -4.364  -8.087  1.00  0.00           H  
ATOM    273  HA  LEU A  18      -3.800  -3.377 -10.071  1.00  0.00           H  
ATOM    274 1HB  LEU A  18      -1.019  -2.510  -9.223  1.00  0.00           H  
ATOM    275 2HB  LEU A  18      -1.965  -1.653 -10.444  1.00  0.00           H  
ATOM    276  HG  LEU A  18      -2.924  -2.081  -7.596  1.00  0.00           H  
ATOM    277 1HD1 LEU A  18      -2.212   0.234  -7.197  1.00  0.00           H  
ATOM    278 2HD1 LEU A  18      -0.832  -0.820  -7.586  1.00  0.00           H  
ATOM    279 3HD1 LEU A  18      -1.480   0.288  -8.818  1.00  0.00           H  
ATOM    280 1HD2 LEU A  18      -4.463  -0.244  -8.200  1.00  0.00           H  
ATOM    281 2HD2 LEU A  18      -3.763  -0.195  -9.837  1.00  0.00           H  
ATOM    282 3HD2 LEU A  18      -4.663  -1.633  -9.296  1.00  0.00           H  
ATOM    283  N   ILE A  19      -1.062  -4.862 -11.111  1.00  0.00           N  
ATOM    284  CA  ILE A  19      -0.385  -5.405 -12.283  1.00  0.00           C  
ATOM    285  C   ILE A  19      -1.195  -6.529 -12.915  1.00  0.00           C  
ATOM    286  O   ILE A  19      -2.122  -6.271 -13.631  1.00  0.00           O  
ATOM    287  OXT ILE A  19      -0.906  -7.673 -12.697  1.00  0.00           O  
ATOM    288  CB  ILE A  19       1.017  -5.925 -11.915  1.00  0.00           C  
ATOM    289  CG1 ILE A  19       1.917  -4.769 -11.472  1.00  0.00           C  
ATOM    290  CG2 ILE A  19       1.635  -6.665 -13.091  1.00  0.00           C  
ATOM    291  CD1 ILE A  19       3.215  -5.213 -10.837  1.00  0.00           C  
ATOM    292  H   ILE A  19      -0.681  -5.044 -10.194  1.00  0.00           H  
ATOM    293  HA  ILE A  19      -0.275  -4.609 -13.018  1.00  0.00           H  
ATOM    294  HB  ILE A  19       0.941  -6.607 -11.068  1.00  0.00           H  
ATOM    295 1HG1 ILE A  19       2.154  -4.143 -12.331  1.00  0.00           H  
ATOM    296 2HG1 ILE A  19       1.382  -4.147 -10.753  1.00  0.00           H  
ATOM    297 1HG2 ILE A  19       2.625  -7.025 -12.814  1.00  0.00           H  
ATOM    298 2HG2 ILE A  19       1.004  -7.510 -13.362  1.00  0.00           H  
ATOM    299 3HG2 ILE A  19       1.720  -5.989 -13.942  1.00  0.00           H  
ATOM    300 1HD1 ILE A  19       3.798  -4.338 -10.550  1.00  0.00           H  
ATOM    301 2HD1 ILE A  19       3.000  -5.814  -9.952  1.00  0.00           H  
ATOM    302 3HD1 ILE A  19       3.783  -5.809 -11.551  1.00  0.00           H  
TER                                                                             
ATOM    304  N   ILE B  20      -7.782  -1.773  13.715  1.00  0.00           N  
ATOM    305  CA  ILE B  20      -8.270  -0.636  12.943  1.00  0.00           C  
ATOM    306  C   ILE B  20      -7.118   0.230  12.450  1.00  0.00           C  
ATOM    307  O   ILE B  20      -7.049   0.575  11.270  1.00  0.00           O  
ATOM    308  CB  ILE B  20      -9.236   0.222  13.780  1.00  0.00           C  
ATOM    309  CG1 ILE B  20     -10.485  -0.585  14.147  1.00  0.00           C  
ATOM    310  CG2 ILE B  20      -9.618   1.484  13.022  1.00  0.00           C  
ATOM    311  CD1 ILE B  20     -11.372   0.094  15.166  1.00  0.00           C  
ATOM    312 1H   ILE B  20      -8.557  -2.323  14.026  1.00  0.00           H  
ATOM    313 2H   ILE B  20      -7.184  -2.334  13.142  1.00  0.00           H  
ATOM    314 3H   ILE B  20      -7.270  -1.442  14.508  1.00  0.00           H  
ATOM    315  HA  ILE B  20      -8.808  -1.014  12.074  1.00  0.00           H  
ATOM    316  HB  ILE B  20      -8.756   0.503  14.716  1.00  0.00           H  
ATOM    317 1HG1 ILE B  20     -11.075  -0.770  13.250  1.00  0.00           H  
ATOM    318 2HG1 ILE B  20     -10.187  -1.554  14.547  1.00  0.00           H  
ATOM    319 1HG2 ILE B  20     -10.302   2.079  13.627  1.00  0.00           H  
ATOM    320 2HG2 ILE B  20      -8.722   2.066  12.810  1.00  0.00           H  
ATOM    321 3HG2 ILE B  20     -10.105   1.213  12.085  1.00  0.00           H  
ATOM    322 1HD1 ILE B  20     -12.235  -0.539  15.375  1.00  0.00           H  
ATOM    323 2HD1 ILE B  20     -10.810   0.257  16.086  1.00  0.00           H  
ATOM    324 3HD1 ILE B  20     -11.711   1.051  14.773  1.00  0.00           H  
ATOM    325  N   THR B  21      -6.214   0.578  13.360  1.00  0.00           N  
ATOM    326  CA  THR B  21      -5.130   1.502  13.049  1.00  0.00           C  
ATOM    327  C   THR B  21      -4.286   0.990  11.889  1.00  0.00           C  
ATOM    328  O   THR B  21      -3.965   1.737  10.965  1.00  0.00           O  
ATOM    329  CB  THR B  21      -4.233   1.738  14.278  1.00  0.00           C  
ATOM    330  OG1 THR B  21      -5.007   2.326  15.332  1.00  0.00           O  
ATOM    331  CG2 THR B  21      -3.078   2.662  13.925  1.00  0.00           C  
ATOM    332  H   THR B  21      -6.280   0.192  14.291  1.00  0.00           H  
ATOM    333  HA  THR B  21      -5.564   2.457  12.752  1.00  0.00           H  
ATOM    334  HB  THR B  21      -3.835   0.785  14.626  1.00  0.00           H  
ATOM    335  HG1 THR B  21      -4.480   2.991  15.781  1.00  0.00           H  
ATOM    336 1HG2 THR B  21      -2.454   2.817  14.806  1.00  0.00           H  
ATOM    337 2HG2 THR B  21      -2.481   2.213  13.132  1.00  0.00           H  
ATOM    338 3HG2 THR B  21      -3.469   3.620  13.586  1.00  0.00           H  
ATOM    339  N   LEU B  22      -3.928  -0.289  11.944  1.00  0.00           N  
ATOM    340  CA  LEU B  22      -3.107  -0.899  10.905  1.00  0.00           C  
ATOM    341  C   LEU B  22      -3.806  -0.855   9.553  1.00  0.00           C  
ATOM    342  O   LEU B  22      -3.179  -0.592   8.527  1.00  0.00           O  
ATOM    343  CB  LEU B  22      -2.782  -2.353  11.273  1.00  0.00           C  
ATOM    344  CG  LEU B  22      -1.819  -2.542  12.451  1.00  0.00           C  
ATOM    345  CD1 LEU B  22      -1.709  -4.023  12.786  1.00  0.00           C  
ATOM    346  CD2 LEU B  22      -0.459  -1.959  12.095  1.00  0.00           C  
ATOM    347  H   LEU B  22      -4.232  -0.852  12.725  1.00  0.00           H  
ATOM    348  HA  LEU B  22      -2.175  -0.341  10.828  1.00  0.00           H  
ATOM    349 1HB  LEU B  22      -3.711  -2.864  11.519  1.00  0.00           H  
ATOM    350 2HB  LEU B  22      -2.342  -2.841  10.403  1.00  0.00           H  
ATOM    351  HG  LEU B  22      -2.213  -2.030  13.330  1.00  0.00           H  
ATOM    352 1HD1 LEU B  22      -1.024  -4.158  13.623  1.00  0.00           H  
ATOM    353 2HD1 LEU B  22      -2.692  -4.409  13.056  1.00  0.00           H  
ATOM    354 3HD1 LEU B  22      -1.331  -4.565  11.919  1.00  0.00           H  
ATOM    355 1HD2 LEU B  22       0.225  -2.093  12.933  1.00  0.00           H  
ATOM    356 2HD2 LEU B  22      -0.063  -2.471  11.217  1.00  0.00           H  
ATOM    357 3HD2 LEU B  22      -0.564  -0.896  11.878  1.00  0.00           H  
ATOM    358  N   ILE B  23      -5.110  -1.114   9.558  1.00  0.00           N  
ATOM    359  CA  ILE B  23      -5.891  -1.136   8.327  1.00  0.00           C  
ATOM    360  C   ILE B  23      -5.903   0.231   7.657  1.00  0.00           C  
ATOM    361  O   ILE B  23      -5.690   0.343   6.450  1.00  0.00           O  
ATOM    362  CB  ILE B  23      -7.338  -1.586   8.603  1.00  0.00           C  
ATOM    363  CG1 ILE B  23      -7.367  -3.054   9.036  1.00  0.00           C  
ATOM    364  CG2 ILE B  23      -8.205  -1.373   7.372  1.00  0.00           C  
ATOM    365  CD1 ILE B  23      -8.696  -3.496   9.605  1.00  0.00           C  
ATOM    366  H   ILE B  23      -5.571  -1.300  10.437  1.00  0.00           H  
ATOM    367  HA  ILE B  23      -5.434  -1.848   7.641  1.00  0.00           H  
ATOM    368  HB  ILE B  23      -7.747  -1.005   9.430  1.00  0.00           H  
ATOM    369 1HG1 ILE B  23      -7.133  -3.689   8.183  1.00  0.00           H  
ATOM    370 2HG1 ILE B  23      -6.600  -3.226   9.791  1.00  0.00           H  
ATOM    371 1HG2 ILE B  23      -9.224  -1.696   7.585  1.00  0.00           H  
ATOM    372 2HG2 ILE B  23      -8.207  -0.316   7.108  1.00  0.00           H  
ATOM    373 3HG2 ILE B  23      -7.806  -1.954   6.541  1.00  0.00           H  
ATOM    374 1HD1 ILE B  23      -8.639  -4.547   9.889  1.00  0.00           H  
ATOM    375 2HD1 ILE B  23      -8.934  -2.895  10.483  1.00  0.00           H  
ATOM    376 3HD1 ILE B  23      -9.474  -3.366   8.854  1.00  0.00           H  
ATOM    377  N   ILE B  24      -6.151   1.270   8.447  1.00  0.00           N  
ATOM    378  CA  ILE B  24      -6.171   2.635   7.936  1.00  0.00           C  
ATOM    379  C   ILE B  24      -4.830   3.011   7.319  1.00  0.00           C  
ATOM    380  O   ILE B  24      -4.775   3.578   6.227  1.00  0.00           O  
ATOM    381  CB  ILE B  24      -6.522   3.635   9.052  1.00  0.00           C  
ATOM    382  CG1 ILE B  24      -7.972   3.443   9.504  1.00  0.00           C  
ATOM    383  CG2 ILE B  24      -6.293   5.063   8.579  1.00  0.00           C  
ATOM    384  CD1 ILE B  24      -8.315   4.174  10.782  1.00  0.00           C  
ATOM    385  H   ILE B  24      -6.332   1.110   9.428  1.00  0.00           H  
ATOM    386  HA  ILE B  24      -6.933   2.703   7.160  1.00  0.00           H  
ATOM    387  HB  ILE B  24      -5.893   3.446   9.921  1.00  0.00           H  
ATOM    388 1HG1 ILE B  24      -8.646   3.790   8.722  1.00  0.00           H  
ATOM    389 2HG1 ILE B  24      -8.168   2.382   9.657  1.00  0.00           H  
ATOM    390 1HG2 ILE B  24      -6.547   5.756   9.380  1.00  0.00           H  
ATOM    391 2HG2 ILE B  24      -5.247   5.191   8.305  1.00  0.00           H  
ATOM    392 3HG2 ILE B  24      -6.923   5.264   7.712  1.00  0.00           H  
ATOM    393 1HD1 ILE B  24      -9.358   3.990  11.039  1.00  0.00           H  
ATOM    394 2HD1 ILE B  24      -7.674   3.817  11.589  1.00  0.00           H  
ATOM    395 3HD1 ILE B  24      -8.160   5.243  10.643  1.00  0.00           H  
ATOM    396  N   PHE B  25      -3.750   2.693   8.024  1.00  0.00           N  
ATOM    397  CA  PHE B  25      -2.405   2.956   7.526  1.00  0.00           C  
ATOM    398  C   PHE B  25      -2.117   2.148   6.267  1.00  0.00           C  
ATOM    399  O   PHE B  25      -1.544   2.662   5.306  1.00  0.00           O  
ATOM    400  CB  PHE B  25      -1.365   2.627   8.598  1.00  0.00           C  
ATOM    401  CG  PHE B  25      -0.018   3.243   8.346  1.00  0.00           C  
ATOM    402  CD1 PHE B  25       0.277   4.515   8.815  1.00  0.00           C  
ATOM    403  CD2 PHE B  25       0.955   2.554   7.638  1.00  0.00           C  
ATOM    404  CE1 PHE B  25       1.516   5.083   8.583  1.00  0.00           C  
ATOM    405  CE2 PHE B  25       2.194   3.119   7.406  1.00  0.00           C  
ATOM    406  CZ  PHE B  25       2.474   4.385   7.879  1.00  0.00           C  
ATOM    407  H   PHE B  25      -3.864   2.259   8.929  1.00  0.00           H  
ATOM    408  HA  PHE B  25      -2.328   4.015   7.279  1.00  0.00           H  
ATOM    409 1HB  PHE B  25      -1.720   2.972   9.568  1.00  0.00           H  
ATOM    410 2HB  PHE B  25      -1.237   1.547   8.663  1.00  0.00           H  
ATOM    411  HD1 PHE B  25      -0.480   5.066   9.373  1.00  0.00           H  
ATOM    412  HD2 PHE B  25       0.733   1.554   7.264  1.00  0.00           H  
ATOM    413  HE1 PHE B  25       1.735   6.083   8.957  1.00  0.00           H  
ATOM    414  HE2 PHE B  25       2.950   2.567   6.849  1.00  0.00           H  
ATOM    415  HZ  PHE B  25       3.450   4.833   7.695  1.00  0.00           H  
ATOM    416  N   GLY B  26      -2.517   0.881   6.278  1.00  0.00           N  
ATOM    417  CA  GLY B  26      -2.302   0.000   5.137  1.00  0.00           C  
ATOM    418  C   GLY B  26      -2.995   0.534   3.890  1.00  0.00           C  
ATOM    419  O   GLY B  26      -2.388   0.630   2.823  1.00  0.00           O  
ATOM    420  H   GLY B  26      -2.983   0.520   7.098  1.00  0.00           H  
ATOM    421 1HA  GLY B  26      -1.232  -0.098   4.949  1.00  0.00           H  
ATOM    422 2HA  GLY B  26      -2.679  -0.995   5.370  1.00  0.00           H  
ATOM    423  N   VAL B  27      -4.270   0.879   4.031  1.00  0.00           N  
ATOM    424  CA  VAL B  27      -5.045   1.419   2.920  1.00  0.00           C  
ATOM    425  C   VAL B  27      -4.409   2.690   2.371  1.00  0.00           C  
ATOM    426  O   VAL B  27      -4.309   2.872   1.158  1.00  0.00           O  
ATOM    427  CB  VAL B  27      -6.486   1.723   3.371  1.00  0.00           C  
ATOM    428  CG1 VAL B  27      -7.214   2.539   2.313  1.00  0.00           C  
ATOM    429  CG2 VAL B  27      -7.225   0.424   3.653  1.00  0.00           C  
ATOM    430  H   VAL B  27      -4.715   0.765   4.930  1.00  0.00           H  
ATOM    431  HA  VAL B  27      -5.077   0.673   2.125  1.00  0.00           H  
ATOM    432  HB  VAL B  27      -6.454   2.328   4.277  1.00  0.00           H  
ATOM    433 1HG1 VAL B  27      -8.231   2.745   2.648  1.00  0.00           H  
ATOM    434 2HG1 VAL B  27      -6.688   3.480   2.153  1.00  0.00           H  
ATOM    435 3HG1 VAL B  27      -7.248   1.977   1.379  1.00  0.00           H  
ATOM    436 1HG2 VAL B  27      -8.243   0.646   3.972  1.00  0.00           H  
ATOM    437 2HG2 VAL B  27      -7.252  -0.184   2.748  1.00  0.00           H  
ATOM    438 3HG2 VAL B  27      -6.709  -0.124   4.442  1.00  0.00           H  
ATOM    439  N   MET B  28      -3.980   3.567   3.272  1.00  0.00           N  
ATOM    440  CA  MET B  28      -3.265   4.777   2.884  1.00  0.00           C  
ATOM    441  C   MET B  28      -2.046   4.448   2.032  1.00  0.00           C  
ATOM    442  O   MET B  28      -1.848   5.028   0.965  1.00  0.00           O  
ATOM    443  CB  MET B  28      -2.851   5.567   4.124  1.00  0.00           C  
ATOM    444  CG  MET B  28      -2.071   6.840   3.829  1.00  0.00           C  
ATOM    445  SD  MET B  28      -1.232   7.495   5.285  1.00  0.00           S  
ATOM    446  CE  MET B  28       0.062   6.278   5.507  1.00  0.00           C  
ATOM    447  H   MET B  28      -4.153   3.391   4.252  1.00  0.00           H  
ATOM    448  HA  MET B  28      -3.932   5.395   2.282  1.00  0.00           H  
ATOM    449 1HB  MET B  28      -3.738   5.843   4.693  1.00  0.00           H  
ATOM    450 2HB  MET B  28      -2.233   4.938   4.767  1.00  0.00           H  
ATOM    451 1HG  MET B  28      -1.324   6.639   3.062  1.00  0.00           H  
ATOM    452 2HG  MET B  28      -2.751   7.604   3.451  1.00  0.00           H  
ATOM    453 1HE  MET B  28       0.669   6.545   6.372  1.00  0.00           H  
ATOM    454 2HE  MET B  28      -0.386   5.296   5.665  1.00  0.00           H  
ATOM    455 3HE  MET B  28       0.692   6.250   4.617  1.00  0.00           H  
ATOM    456  N   ALA B  29      -1.232   3.513   2.510  1.00  0.00           N  
ATOM    457  CA  ALA B  29      -0.046   3.083   1.779  1.00  0.00           C  
ATOM    458  C   ALA B  29      -0.416   2.513   0.416  1.00  0.00           C  
ATOM    459  O   ALA B  29       0.289   2.728  -0.570  1.00  0.00           O  
ATOM    460  CB  ALA B  29       0.733   2.057   2.588  1.00  0.00           C  
ATOM    461  H   ALA B  29      -1.440   3.089   3.402  1.00  0.00           H  
ATOM    462  HA  ALA B  29       0.585   3.957   1.615  1.00  0.00           H  
ATOM    463 1HB  ALA B  29       1.615   1.746   2.029  1.00  0.00           H  
ATOM    464 2HB  ALA B  29       1.040   2.499   3.536  1.00  0.00           H  
ATOM    465 3HB  ALA B  29       0.101   1.191   2.780  1.00  0.00           H  
ATOM    466  N   GLY B  30      -1.526   1.784   0.366  1.00  0.00           N  
ATOM    467  CA  GLY B  30      -2.033   1.245  -0.890  1.00  0.00           C  
ATOM    468  C   GLY B  30      -2.344   2.359  -1.882  1.00  0.00           C  
ATOM    469  O   GLY B  30      -1.962   2.287  -3.050  1.00  0.00           O  
ATOM    470  H   GLY B  30      -2.031   1.599   1.221  1.00  0.00           H  
ATOM    471 1HA  GLY B  30      -1.296   0.566  -1.319  1.00  0.00           H  
ATOM    472 2HA  GLY B  30      -2.934   0.663  -0.698  1.00  0.00           H  
ATOM    473  N   VAL B  31      -3.039   3.388  -1.409  1.00  0.00           N  
ATOM    474  CA  VAL B  31      -3.379   4.532  -2.247  1.00  0.00           C  
ATOM    475  C   VAL B  31      -2.128   5.255  -2.727  1.00  0.00           C  
ATOM    476  O   VAL B  31      -2.009   5.598  -3.903  1.00  0.00           O  
ATOM    477  CB  VAL B  31      -4.272   5.517  -1.470  1.00  0.00           C  
ATOM    478  CG1 VAL B  31      -4.442   6.812  -2.251  1.00  0.00           C  
ATOM    479  CG2 VAL B  31      -5.623   4.877  -1.185  1.00  0.00           C  
ATOM    480  H   VAL B  31      -3.338   3.378  -0.445  1.00  0.00           H  
ATOM    481  HA  VAL B  31      -3.930   4.171  -3.117  1.00  0.00           H  
ATOM    482  HB  VAL B  31      -3.784   5.771  -0.529  1.00  0.00           H  
ATOM    483 1HG1 VAL B  31      -5.076   7.496  -1.686  1.00  0.00           H  
ATOM    484 2HG1 VAL B  31      -3.467   7.270  -2.412  1.00  0.00           H  
ATOM    485 3HG1 VAL B  31      -4.907   6.598  -3.213  1.00  0.00           H  
ATOM    486 1HG2 VAL B  31      -6.248   5.579  -0.635  1.00  0.00           H  
ATOM    487 2HG2 VAL B  31      -6.108   4.618  -2.126  1.00  0.00           H  
ATOM    488 3HG2 VAL B  31      -5.480   3.975  -0.590  1.00  0.00           H  
ATOM    489  N   ILE B  32      -1.195   5.485  -1.809  1.00  0.00           N  
ATOM    490  CA  ILE B  32       0.056   6.158  -2.140  1.00  0.00           C  
ATOM    491  C   ILE B  32       0.836   5.383  -3.194  1.00  0.00           C  
ATOM    492  O   ILE B  32       1.310   5.956  -4.175  1.00  0.00           O  
ATOM    493  CB  ILE B  32       0.929   6.340  -0.885  1.00  0.00           C  
ATOM    494  CG1 ILE B  32       0.283   7.343   0.074  1.00  0.00           C  
ATOM    495  CG2 ILE B  32       2.328   6.795  -1.272  1.00  0.00           C  
ATOM    496  CD1 ILE B  32       0.899   7.353   1.454  1.00  0.00           C  
ATOM    497  H   ILE B  32      -1.356   5.186  -0.858  1.00  0.00           H  
ATOM    498  HA  ILE B  32      -0.177   7.142  -2.544  1.00  0.00           H  
ATOM    499  HB  ILE B  32       1.000   5.394  -0.350  1.00  0.00           H  
ATOM    500 1HG1 ILE B  32       0.362   8.347  -0.342  1.00  0.00           H  
ATOM    501 2HG1 ILE B  32      -0.778   7.116   0.177  1.00  0.00           H  
ATOM    502 1HG2 ILE B  32       2.932   6.920  -0.374  1.00  0.00           H  
ATOM    503 2HG2 ILE B  32       2.788   6.047  -1.917  1.00  0.00           H  
ATOM    504 3HG2 ILE B  32       2.268   7.745  -1.804  1.00  0.00           H  
ATOM    505 1HD1 ILE B  32       0.388   8.088   2.076  1.00  0.00           H  
ATOM    506 2HD1 ILE B  32       0.799   6.365   1.904  1.00  0.00           H  
ATOM    507 3HD1 ILE B  32       1.954   7.613   1.380  1.00  0.00           H  
ATOM    508  N   GLY B  33       0.967   4.077  -2.985  1.00  0.00           N  
ATOM    509  CA  GLY B  33       1.606   3.205  -3.963  1.00  0.00           C  
ATOM    510  C   GLY B  33       0.933   3.319  -5.325  1.00  0.00           C  
ATOM    511  O   GLY B  33       1.595   3.544  -6.339  1.00  0.00           O  
ATOM    512  H   GLY B  33       0.614   3.678  -2.127  1.00  0.00           H  
ATOM    513 1HA  GLY B  33       2.660   3.467  -4.051  1.00  0.00           H  
ATOM    514 2HA  GLY B  33       1.559   2.174  -3.616  1.00  0.00           H  
ATOM    515  N   THR B  34      -0.386   3.163  -5.343  1.00  0.00           N  
ATOM    516  CA  THR B  34      -1.151   3.243  -6.582  1.00  0.00           C  
ATOM    517  C   THR B  34      -0.843   4.530  -7.337  1.00  0.00           C  
ATOM    518  O   THR B  34      -0.582   4.508  -8.539  1.00  0.00           O  
ATOM    519  CB  THR B  34      -2.663   3.153  -6.307  1.00  0.00           C  
ATOM    520  OG1 THR B  34      -2.954   1.933  -5.614  1.00  0.00           O  
ATOM    521  CG2 THR B  34      -3.446   3.190  -7.611  1.00  0.00           C  
ATOM    522  H   THR B  34      -0.872   2.984  -4.476  1.00  0.00           H  
ATOM    523  HA  THR B  34      -0.867   2.404  -7.218  1.00  0.00           H  
ATOM    524  HB  THR B  34      -2.970   3.992  -5.682  1.00  0.00           H  
ATOM    525  HG1 THR B  34      -2.675   2.011  -4.698  1.00  0.00           H  
ATOM    526 1HG2 THR B  34      -4.512   3.126  -7.397  1.00  0.00           H  
ATOM    527 2HG2 THR B  34      -3.236   4.123  -8.135  1.00  0.00           H  
ATOM    528 3HG2 THR B  34      -3.150   2.349  -8.236  1.00  0.00           H  
ATOM    529  N   ILE B  35      -0.877   5.651  -6.623  1.00  0.00           N  
ATOM    530  CA  ILE B  35      -0.640   6.954  -7.233  1.00  0.00           C  
ATOM    531  C   ILE B  35       0.750   7.028  -7.853  1.00  0.00           C  
ATOM    532  O   ILE B  35       0.918   7.530  -8.964  1.00  0.00           O  
ATOM    533  CB  ILE B  35      -0.801   8.082  -6.197  1.00  0.00           C  
ATOM    534  CG1 ILE B  35      -2.268   8.218  -5.780  1.00  0.00           C  
ATOM    535  CG2 ILE B  35      -0.279   9.396  -6.756  1.00  0.00           C  
ATOM    536  CD1 ILE B  35      -2.477   9.083  -4.558  1.00  0.00           C  
ATOM    537  H   ILE B  35      -1.071   5.598  -5.634  1.00  0.00           H  
ATOM    538  HA  ILE B  35      -1.374   7.105  -8.023  1.00  0.00           H  
ATOM    539  HB  ILE B  35      -0.240   7.832  -5.297  1.00  0.00           H  
ATOM    540 1HG1 ILE B  35      -2.841   8.645  -6.602  1.00  0.00           H  
ATOM    541 2HG1 ILE B  35      -2.680   7.231  -5.573  1.00  0.00           H  
ATOM    542 1HG2 ILE B  35      -0.401  10.182  -6.012  1.00  0.00           H  
ATOM    543 2HG2 ILE B  35       0.777   9.292  -7.004  1.00  0.00           H  
ATOM    544 3HG2 ILE B  35      -0.838   9.657  -7.655  1.00  0.00           H  
ATOM    545 1HD1 ILE B  35      -3.541   9.131  -4.324  1.00  0.00           H  
ATOM    546 2HD1 ILE B  35      -1.939   8.654  -3.712  1.00  0.00           H  
ATOM    547 3HD1 ILE B  35      -2.104  10.087  -4.754  1.00  0.00           H  
ATOM    548  N   LEU B  36       1.743   6.525  -7.128  1.00  0.00           N  
ATOM    549  CA  LEU B  36       3.125   6.564  -7.590  1.00  0.00           C  
ATOM    550  C   LEU B  36       3.325   5.669  -8.806  1.00  0.00           C  
ATOM    551  O   LEU B  36       4.112   5.985  -9.699  1.00  0.00           O  
ATOM    552  CB  LEU B  36       4.073   6.129  -6.466  1.00  0.00           C  
ATOM    553  CG  LEU B  36       4.174   7.088  -5.272  1.00  0.00           C  
ATOM    554  CD1 LEU B  36       4.995   6.439  -4.167  1.00  0.00           C  
ATOM    555  CD2 LEU B  36       4.803   8.397  -5.724  1.00  0.00           C  
ATOM    556  H   LEU B  36       1.535   6.104  -6.234  1.00  0.00           H  
ATOM    557  HA  LEU B  36       3.365   7.588  -7.875  1.00  0.00           H  
ATOM    558 1HB  LEU B  36       3.743   5.163  -6.087  1.00  0.00           H  
ATOM    559 2HB  LEU B  36       5.074   6.011  -6.881  1.00  0.00           H  
ATOM    560  HG  LEU B  36       3.177   7.282  -4.876  1.00  0.00           H  
ATOM    561 1HD1 LEU B  36       5.067   7.120  -3.319  1.00  0.00           H  
ATOM    562 2HD1 LEU B  36       4.512   5.515  -3.849  1.00  0.00           H  
ATOM    563 3HD1 LEU B  36       5.995   6.217  -4.539  1.00  0.00           H  
ATOM    564 1HD2 LEU B  36       4.874   9.079  -4.876  1.00  0.00           H  
ATOM    565 2HD2 LEU B  36       5.801   8.204  -6.119  1.00  0.00           H  
ATOM    566 3HD2 LEU B  36       4.186   8.848  -6.502  1.00  0.00           H  
ATOM    567  N   LEU B  37       2.609   4.550  -8.835  1.00  0.00           N  
ATOM    568  CA  LEU B  37       2.741   3.584  -9.919  1.00  0.00           C  
ATOM    569  C   LEU B  37       2.168   4.133 -11.219  1.00  0.00           C  
ATOM    570  O   LEU B  37       2.715   3.901 -12.297  1.00  0.00           O  
ATOM    571  CB  LEU B  37       2.030   2.275  -9.552  1.00  0.00           C  
ATOM    572  CG  LEU B  37       2.699   1.442  -8.451  1.00  0.00           C  
ATOM    573  CD1 LEU B  37       1.738   0.358  -7.980  1.00  0.00           C  
ATOM    574  CD2 LEU B  37       3.988   0.835  -8.985  1.00  0.00           C  
ATOM    575  H   LEU B  37       1.957   4.364  -8.087  1.00  0.00           H  
ATOM    576  HA  LEU B  37       3.800   3.377 -10.071  1.00  0.00           H  
ATOM    577 1HB  LEU B  37       1.020   2.510  -9.222  1.00  0.00           H  
ATOM    578 2HB  LEU B  37       1.964   1.653 -10.444  1.00  0.00           H  
ATOM    579  HG  LEU B  37       2.925   2.081  -7.597  1.00  0.00           H  
ATOM    580 1HD1 LEU B  37       2.213  -0.235  -7.198  1.00  0.00           H  
ATOM    581 2HD1 LEU B  37       0.833   0.820  -7.586  1.00  0.00           H  
ATOM    582 3HD1 LEU B  37       1.481  -0.289  -8.819  1.00  0.00           H  
ATOM    583 1HD2 LEU B  37       4.463   0.243  -8.203  1.00  0.00           H  
ATOM    584 2HD2 LEU B  37       3.763   0.195  -9.838  1.00  0.00           H  
ATOM    585 3HD2 LEU B  37       4.663   1.633  -9.298  1.00  0.00           H  
ATOM    586  N   ILE B  38       1.062   4.862 -11.111  1.00  0.00           N  
ATOM    587  CA  ILE B  38       0.385   5.405 -12.283  1.00  0.00           C  
ATOM    588  C   ILE B  38       1.195   6.529 -12.915  1.00  0.00           C  
ATOM    589  O   ILE B  38       2.122   6.271 -13.631  1.00  0.00           O  
ATOM    590  OXT ILE B  38       0.906   7.673 -12.697  1.00  0.00           O  
ATOM    591  CB  ILE B  38      -1.017   5.925 -11.915  1.00  0.00           C  
ATOM    592  CG1 ILE B  38      -1.917   4.769 -11.472  1.00  0.00           C  
ATOM    593  CG2 ILE B  38      -1.635   6.665 -13.091  1.00  0.00           C  
ATOM    594  CD1 ILE B  38      -3.215   5.213 -10.837  1.00  0.00           C  
ATOM    595  H   ILE B  38       0.681   5.044 -10.194  1.00  0.00           H  
ATOM    596  HA  ILE B  38       0.275   4.609 -13.018  1.00  0.00           H  
ATOM    597  HB  ILE B  38      -0.941   6.607 -11.068  1.00  0.00           H  
ATOM    598 1HG1 ILE B  38      -2.154   4.143 -12.331  1.00  0.00           H  
ATOM    599 2HG1 ILE B  38      -1.382   4.147 -10.753  1.00  0.00           H  
ATOM    600 1HG2 ILE B  38      -2.625   7.025 -12.814  1.00  0.00           H  
ATOM    601 2HG2 ILE B  38      -1.004   7.510 -13.362  1.00  0.00           H  
ATOM    602 3HG2 ILE B  38      -1.720   5.989 -13.942  1.00  0.00           H  
ATOM    603 1HD1 ILE B  38      -3.798   4.338 -10.549  1.00  0.00           H  
ATOM    604 2HD1 ILE B  38      -3.000   5.814  -9.952  1.00  0.00           H  
ATOM    605 3HD1 ILE B  38      -3.783   5.808 -11.551  1.00  0.00           H  
TER                                                                             
HETATM  607 THKN MEM C  41      15.000   0.000   0.000  1.00  0.00           X  
HETATM  608 CNTR MEM C  41       0.000   0.000   0.000  1.00  0.00           X  
HETATM  609 NORM MEM C  41      -0.000  -0.000   1.000  1.00  0.00           X  
TER                                                                             
CONECT  607  608                                                                
CONECT  608  607  609                                                           
CONECT  609  608                                                                
a_angle_1 0.81
a_angle_2 22.979
a_bind 1.215
a_ddg -31.712
a_helicality 0.08
a_helicality_symm 0.08
a_hha_ang -45.958
a_hha_dst_atm 4.35
a_hha_dst_vec 7.201
a_marl -16.801
a_pack 0.633
a_res_lipo -60.153
a_rmsd 3.005
a_sasa 811.458
a_shape 0.737
a_span_topo 0.5
a_tms_span 1
a_tms_span_fa 1
a_unsat 0
maxsub 38
rms 3.005
score -110.323
silent_score -110.323
time 36
total -110.324

#MODEL 3
ATOM      1  N   ILE A   1      -4.816  -4.987  11.920  1.00  0.00           N  
ATOM      2  CA  ILE A   1      -3.909  -4.327  10.990  1.00  0.00           C  
ATOM      3  C   ILE A   1      -3.845  -5.069   9.661  1.00  0.00           C  
ATOM      4  O   ILE A   1      -3.063  -4.717   8.779  1.00  0.00           O  
ATOM      5  CB  ILE A   1      -2.493  -4.218  11.586  1.00  0.00           C  
ATOM      6  CG1 ILE A   1      -1.891  -5.611  11.788  1.00  0.00           C  
ATOM      7  CG2 ILE A   1      -2.527  -3.454  12.900  1.00  0.00           C  
ATOM      8  CD1 ILE A   1      -0.424  -5.595  12.152  1.00  0.00           C  
ATOM      9 1H   ILE A   1      -4.838  -4.480  12.782  1.00  0.00           H  
ATOM     10 2H   ILE A   1      -5.735  -5.016  11.527  1.00  0.00           H  
ATOM     11 3H   ILE A   1      -4.498  -5.920  12.091  1.00  0.00           H  
ATOM     12  HA  ILE A   1      -4.280  -3.320  10.800  1.00  0.00           H  
ATOM     13  HB  ILE A   1      -1.843  -3.693  10.887  1.00  0.00           H  
ATOM     14 1HG1 ILE A   1      -2.433  -6.130  12.578  1.00  0.00           H  
ATOM     15 2HG1 ILE A   1      -2.009  -6.195  10.875  1.00  0.00           H  
ATOM     16 1HG2 ILE A   1      -1.519  -3.387  13.308  1.00  0.00           H  
ATOM     17 2HG2 ILE A   1      -2.915  -2.451  12.728  1.00  0.00           H  
ATOM     18 3HG2 ILE A   1      -3.171  -3.975  13.608  1.00  0.00           H  
ATOM     19 1HD1 ILE A   1      -0.069  -6.619  12.278  1.00  0.00           H  
ATOM     20 2HD1 ILE A   1       0.143  -5.110  11.356  1.00  0.00           H  
ATOM     21 3HD1 ILE A   1      -0.286  -5.047  13.082  1.00  0.00           H  
ATOM     22  N   THR A   2      -4.673  -6.099   9.525  1.00  0.00           N  
ATOM     23  CA  THR A   2      -4.646  -6.953   8.343  1.00  0.00           C  
ATOM     24  C   THR A   2      -4.837  -6.138   7.071  1.00  0.00           C  
ATOM     25  O   THR A   2      -4.094  -6.298   6.103  1.00  0.00           O  
ATOM     26  CB  THR A   2      -5.728  -8.046   8.425  1.00  0.00           C  
ATOM     27  OG1 THR A   2      -5.475  -8.889   9.556  1.00  0.00           O  
ATOM     28  CG2 THR A   2      -5.729  -8.890   7.159  1.00  0.00           C  
ATOM     29  H   THR A   2      -5.339  -6.296  10.259  1.00  0.00           H  
ATOM     30  HA  THR A   2      -3.672  -7.438   8.289  1.00  0.00           H  
ATOM     31  HB  THR A   2      -6.706  -7.582   8.546  1.00  0.00           H  
ATOM     32  HG1 THR A   2      -5.657  -9.802   9.321  1.00  0.00           H  
ATOM     33 1HG2 THR A   2      -6.500  -9.657   7.234  1.00  0.00           H  
ATOM     34 2HG2 THR A   2      -5.933  -8.254   6.298  1.00  0.00           H  
ATOM     35 3HG2 THR A   2      -4.757  -9.365   7.038  1.00  0.00           H  
ATOM     36  N   LEU A   3      -5.838  -5.264   7.078  1.00  0.00           N  
ATOM     37  CA  LEU A   3      -6.139  -4.434   5.918  1.00  0.00           C  
ATOM     38  C   LEU A   3      -4.999  -3.468   5.621  1.00  0.00           C  
ATOM     39  O   LEU A   3      -4.722  -3.157   4.463  1.00  0.00           O  
ATOM     40  CB  LEU A   3      -7.436  -3.649   6.150  1.00  0.00           C  
ATOM     41  CG  LEU A   3      -8.718  -4.488   6.221  1.00  0.00           C  
ATOM     42  CD1 LEU A   3      -9.898  -3.587   6.558  1.00  0.00           C  
ATOM     43  CD2 LEU A   3      -8.934  -5.199   4.893  1.00  0.00           C  
ATOM     44  H   LEU A   3      -6.405  -5.172   7.909  1.00  0.00           H  
ATOM     45  HA  LEU A   3      -6.272  -5.083   5.053  1.00  0.00           H  
ATOM     46 1HB  LEU A   3      -7.347  -3.100   7.086  1.00  0.00           H  
ATOM     47 2HB  LEU A   3      -7.556  -2.929   5.341  1.00  0.00           H  
ATOM     48  HG  LEU A   3      -8.625  -5.228   7.017  1.00  0.00           H  
ATOM     49 1HD1 LEU A   3     -10.809  -4.183   6.608  1.00  0.00           H  
ATOM     50 2HD1 LEU A   3      -9.726  -3.107   7.521  1.00  0.00           H  
ATOM     51 3HD1 LEU A   3     -10.006  -2.825   5.786  1.00  0.00           H  
ATOM     52 1HD2 LEU A   3      -9.845  -5.796   4.944  1.00  0.00           H  
ATOM     53 2HD2 LEU A   3      -9.028  -4.460   4.096  1.00  0.00           H  
ATOM     54 3HD2 LEU A   3      -8.084  -5.849   4.686  1.00  0.00           H  
ATOM     55  N   ILE A   4      -4.342  -2.995   6.675  1.00  0.00           N  
ATOM     56  CA  ILE A   4      -3.189  -2.115   6.527  1.00  0.00           C  
ATOM     57  C   ILE A   4      -2.029  -2.835   5.853  1.00  0.00           C  
ATOM     58  O   ILE A   4      -1.376  -2.286   4.965  1.00  0.00           O  
ATOM     59  CB  ILE A   4      -2.733  -1.572   7.894  1.00  0.00           C  
ATOM     60  CG1 ILE A   4      -3.786  -0.622   8.469  1.00  0.00           C  
ATOM     61  CG2 ILE A   4      -1.390  -0.869   7.766  1.00  0.00           C  
ATOM     62  CD1 ILE A   4      -3.547  -0.248   9.914  1.00  0.00           C  
ATOM     63  H   ILE A   4      -4.649  -3.252   7.602  1.00  0.00           H  
ATOM     64  HA  ILE A   4      -3.476  -1.271   5.900  1.00  0.00           H  
ATOM     65  HB  ILE A   4      -2.635  -2.397   8.598  1.00  0.00           H  
ATOM     66 1HG1 ILE A   4      -3.812   0.294   7.879  1.00  0.00           H  
ATOM     67 2HG1 ILE A   4      -4.771  -1.084   8.397  1.00  0.00           H  
ATOM     68 1HG2 ILE A   4      -1.083  -0.491   8.741  1.00  0.00           H  
ATOM     69 2HG2 ILE A   4      -0.645  -1.573   7.398  1.00  0.00           H  
ATOM     70 3HG2 ILE A   4      -1.480  -0.038   7.066  1.00  0.00           H  
ATOM     71 1HD1 ILE A   4      -4.334   0.427  10.251  1.00  0.00           H  
ATOM     72 2HD1 ILE A   4      -3.553  -1.148  10.529  1.00  0.00           H  
ATOM     73 3HD1 ILE A   4      -2.581   0.248  10.006  1.00  0.00           H  
ATOM     74  N   ILE A   5      -1.776  -4.068   6.280  1.00  0.00           N  
ATOM     75  CA  ILE A   5      -0.743  -4.894   5.667  1.00  0.00           C  
ATOM     76  C   ILE A   5      -1.034  -5.136   4.192  1.00  0.00           C  
ATOM     77  O   ILE A   5      -0.143  -5.033   3.348  1.00  0.00           O  
ATOM     78  CB  ILE A   5      -0.618  -6.246   6.394  1.00  0.00           C  
ATOM     79  CG1 ILE A   5      -0.043  -6.045   7.799  1.00  0.00           C  
ATOM     80  CG2 ILE A   5       0.251  -7.202   5.593  1.00  0.00           C  
ATOM     81  CD1 ILE A   5      -0.160  -7.263   8.687  1.00  0.00           C  
ATOM     82  H   ILE A   5      -2.313  -4.442   7.049  1.00  0.00           H  
ATOM     83  HA  ILE A   5       0.209  -4.371   5.745  1.00  0.00           H  
ATOM     84  HB  ILE A   5      -1.607  -6.685   6.518  1.00  0.00           H  
ATOM     85 1HG1 ILE A   5       1.010  -5.775   7.726  1.00  0.00           H  
ATOM     86 2HG1 ILE A   5      -0.559  -5.217   8.288  1.00  0.00           H  
ATOM     87 1HG2 ILE A   5       0.330  -8.152   6.121  1.00  0.00           H  
ATOM     88 2HG2 ILE A   5      -0.198  -7.368   4.614  1.00  0.00           H  
ATOM     89 3HG2 ILE A   5       1.246  -6.773   5.468  1.00  0.00           H  
ATOM     90 1HD1 ILE A   5       0.268  -7.043   9.665  1.00  0.00           H  
ATOM     91 2HD1 ILE A   5      -1.211  -7.530   8.802  1.00  0.00           H  
ATOM     92 3HD1 ILE A   5       0.379  -8.095   8.235  1.00  0.00           H  
ATOM     93  N   PHE A   6      -2.286  -5.458   3.886  1.00  0.00           N  
ATOM     94  CA  PHE A   6      -2.712  -5.653   2.505  1.00  0.00           C  
ATOM     95  C   PHE A   6      -2.498  -4.390   1.680  1.00  0.00           C  
ATOM     96  O   PHE A   6      -2.067  -4.455   0.529  1.00  0.00           O  
ATOM     97  CB  PHE A   6      -4.186  -6.058   2.453  1.00  0.00           C  
ATOM     98  CG  PHE A   6      -4.450  -7.451   2.950  1.00  0.00           C  
ATOM     99  CD1 PHE A   6      -3.403  -8.338   3.160  1.00  0.00           C  
ATOM    100  CD2 PHE A   6      -5.743  -7.879   3.208  1.00  0.00           C  
ATOM    101  CE1 PHE A   6      -3.644  -9.619   3.617  1.00  0.00           C  
ATOM    102  CE2 PHE A   6      -5.987  -9.159   3.666  1.00  0.00           C  
ATOM    103  CZ  PHE A   6      -4.936 -10.030   3.870  1.00  0.00           C  
ATOM    104  H   PHE A   6      -2.961  -5.572   4.629  1.00  0.00           H  
ATOM    105  HA  PHE A   6      -2.114  -6.453   2.068  1.00  0.00           H  
ATOM    106 1HB  PHE A   6      -4.776  -5.366   3.053  1.00  0.00           H  
ATOM    107 2HB  PHE A   6      -4.546  -5.990   1.427  1.00  0.00           H  
ATOM    108  HD1 PHE A   6      -2.382  -8.012   2.960  1.00  0.00           H  
ATOM    109  HD2 PHE A   6      -6.574  -7.190   3.046  1.00  0.00           H  
ATOM    110  HE1 PHE A   6      -2.813 -10.305   3.777  1.00  0.00           H  
ATOM    111  HE2 PHE A   6      -7.008  -9.482   3.866  1.00  0.00           H  
ATOM    112  HZ  PHE A   6      -5.127 -11.040   4.230  1.00  0.00           H  
ATOM    113  N   GLY A   7      -2.802  -3.242   2.275  1.00  0.00           N  
ATOM    114  CA  GLY A   7      -2.562  -1.957   1.629  1.00  0.00           C  
ATOM    115  C   GLY A   7      -1.093  -1.791   1.263  1.00  0.00           C  
ATOM    116  O   GLY A   7      -0.761  -1.440   0.130  1.00  0.00           O  
ATOM    117  H   GLY A   7      -3.210  -3.259   3.199  1.00  0.00           H  
ATOM    118 1HA  GLY A   7      -3.175  -1.881   0.731  1.00  0.00           H  
ATOM    119 2HA  GLY A   7      -2.868  -1.152   2.296  1.00  0.00           H  
ATOM    120  N   VAL A   8      -0.215  -2.045   2.227  1.00  0.00           N  
ATOM    121  CA  VAL A   8       1.221  -1.926   2.008  1.00  0.00           C  
ATOM    122  C   VAL A   8       1.695  -2.893   0.930  1.00  0.00           C  
ATOM    123  O   VAL A   8       2.481  -2.526   0.056  1.00  0.00           O  
ATOM    124  CB  VAL A   8       1.986  -2.204   3.315  1.00  0.00           C  
ATOM    125  CG1 VAL A   8       3.482  -2.290   3.049  1.00  0.00           C  
ATOM    126  CG2 VAL A   8       1.682  -1.116   4.334  1.00  0.00           C  
ATOM    127  H   VAL A   8      -0.552  -2.328   3.137  1.00  0.00           H  
ATOM    128  HA  VAL A   8       1.438  -0.908   1.684  1.00  0.00           H  
ATOM    129  HB  VAL A   8       1.674  -3.170   3.710  1.00  0.00           H  
ATOM    130 1HG1 VAL A   8       4.007  -2.487   3.984  1.00  0.00           H  
ATOM    131 2HG1 VAL A   8       3.680  -3.098   2.345  1.00  0.00           H  
ATOM    132 3HG1 VAL A   8       3.832  -1.347   2.629  1.00  0.00           H  
ATOM    133 1HG2 VAL A   8       2.226  -1.319   5.256  1.00  0.00           H  
ATOM    134 2HG2 VAL A   8       1.989  -0.149   3.937  1.00  0.00           H  
ATOM    135 3HG2 VAL A   8       0.612  -1.100   4.541  1.00  0.00           H  
ATOM    136  N   MET A   9       1.214  -4.129   0.998  1.00  0.00           N  
ATOM    137  CA  MET A   9       1.549  -5.138   0.000  1.00  0.00           C  
ATOM    138  C   MET A   9       1.124  -4.696  -1.394  1.00  0.00           C  
ATOM    139  O   MET A   9       1.867  -4.860  -2.362  1.00  0.00           O  
ATOM    140  CB  MET A   9       0.897  -6.472   0.358  1.00  0.00           C  
ATOM    141  CG  MET A   9       1.495  -7.157   1.579  1.00  0.00           C  
ATOM    142  SD  MET A   9       0.531  -8.583   2.118  1.00  0.00           S  
ATOM    143  CE  MET A   9       0.829  -9.722   0.769  1.00  0.00           C  
ATOM    144  H   MET A   9       0.601  -4.377   1.761  1.00  0.00           H  
ATOM    145  HA  MET A   9       2.631  -5.268  -0.011  1.00  0.00           H  
ATOM    146 1HB  MET A   9      -0.164  -6.318   0.548  1.00  0.00           H  
ATOM    147 2HB  MET A   9       0.984  -7.157  -0.486  1.00  0.00           H  
ATOM    148 1HG  MET A   9       2.506  -7.491   1.350  1.00  0.00           H  
ATOM    149 2HG  MET A   9       1.550  -6.447   2.404  1.00  0.00           H  
ATOM    150 1HE  MET A   9       0.298 -10.656   0.956  1.00  0.00           H  
ATOM    151 2HE  MET A   9       0.475  -9.283  -0.164  1.00  0.00           H  
ATOM    152 3HE  MET A   9       1.899  -9.923   0.692  1.00  0.00           H  
ATOM    153  N   ALA A  10      -0.076  -4.133  -1.490  1.00  0.00           N  
ATOM    154  CA  ALA A  10      -0.538  -3.520  -2.730  1.00  0.00           C  
ATOM    155  C   ALA A  10       0.359  -2.358  -3.136  1.00  0.00           C  
ATOM    156  O   ALA A  10       0.579  -2.117  -4.323  1.00  0.00           O  
ATOM    157  CB  ALA A  10      -1.978  -3.051  -2.585  1.00  0.00           C  
ATOM    158  H   ALA A  10      -0.684  -4.131  -0.684  1.00  0.00           H  
ATOM    159  HA  ALA A  10      -0.488  -4.271  -3.518  1.00  0.00           H  
ATOM    160 1HB  ALA A  10      -2.308  -2.596  -3.519  1.00  0.00           H  
ATOM    161 2HB  ALA A  10      -2.616  -3.904  -2.352  1.00  0.00           H  
ATOM    162 3HB  ALA A  10      -2.043  -2.319  -1.782  1.00  0.00           H  
ATOM    163  N   GLY A  11       0.874  -1.639  -2.144  1.00  0.00           N  
ATOM    164  CA  GLY A  11       1.778  -0.523  -2.395  1.00  0.00           C  
ATOM    165  C   GLY A  11       3.044  -0.989  -3.103  1.00  0.00           C  
ATOM    166  O   GLY A  11       3.571  -0.296  -3.973  1.00  0.00           O  
ATOM    167  H   GLY A  11       0.633  -1.872  -1.192  1.00  0.00           H  
ATOM    168 1HA  GLY A  11       1.271   0.226  -3.004  1.00  0.00           H  
ATOM    169 2HA  GLY A  11       2.039  -0.047  -1.451  1.00  0.00           H  
ATOM    170  N   VAL A  12       3.528  -2.167  -2.724  1.00  0.00           N  
ATOM    171  CA  VAL A  12       4.681  -2.769  -3.384  1.00  0.00           C  
ATOM    172  C   VAL A  12       4.391  -3.046  -4.854  1.00  0.00           C  
ATOM    173  O   VAL A  12       5.206  -2.740  -5.725  1.00  0.00           O  
ATOM    174  CB  VAL A  12       5.069  -4.085  -2.684  1.00  0.00           C  
ATOM    175  CG1 VAL A  12       6.144  -4.813  -3.477  1.00  0.00           C  
ATOM    176  CG2 VAL A  12       5.547  -3.797  -1.268  1.00  0.00           C  
ATOM    177  H   VAL A  12       3.087  -2.657  -1.959  1.00  0.00           H  
ATOM    178  HA  VAL A  12       5.520  -2.076  -3.317  1.00  0.00           H  
ATOM    179  HB  VAL A  12       4.198  -4.738  -2.648  1.00  0.00           H  
ATOM    180 1HG1 VAL A  12       6.406  -5.741  -2.968  1.00  0.00           H  
ATOM    181 2HG1 VAL A  12       5.768  -5.041  -4.475  1.00  0.00           H  
ATOM    182 3HG1 VAL A  12       7.028  -4.182  -3.558  1.00  0.00           H  
ATOM    183 1HG2 VAL A  12       5.819  -4.732  -0.779  1.00  0.00           H  
ATOM    184 2HG2 VAL A  12       6.415  -3.139  -1.304  1.00  0.00           H  
ATOM    185 3HG2 VAL A  12       4.748  -3.313  -0.706  1.00  0.00           H  
ATOM    186  N   ILE A  13       3.227  -3.627  -5.123  1.00  0.00           N  
ATOM    187  CA  ILE A  13       2.789  -3.865  -6.493  1.00  0.00           C  
ATOM    188  C   ILE A  13       2.598  -2.554  -7.246  1.00  0.00           C  
ATOM    189  O   ILE A  13       3.038  -2.413  -8.387  1.00  0.00           O  
ATOM    190  CB  ILE A  13       1.476  -4.668  -6.518  1.00  0.00           C  
ATOM    191  CG1 ILE A  13       1.709  -6.089  -5.999  1.00  0.00           C  
ATOM    192  CG2 ILE A  13       0.898  -4.700  -7.925  1.00  0.00           C  
ATOM    193  CD1 ILE A  13       0.435  -6.853  -5.718  1.00  0.00           C  
ATOM    194  H   ILE A  13       2.630  -3.910  -4.359  1.00  0.00           H  
ATOM    195  HA  ILE A  13       3.556  -4.443  -7.006  1.00  0.00           H  
ATOM    196  HB  ILE A  13       0.752  -4.202  -5.849  1.00  0.00           H  
ATOM    197 1HG1 ILE A  13       2.291  -6.651  -6.728  1.00  0.00           H  
ATOM    198 2HG1 ILE A  13       2.291  -6.049  -5.078  1.00  0.00           H  
ATOM    199 1HG2 ILE A  13      -0.029  -5.272  -7.925  1.00  0.00           H  
ATOM    200 2HG2 ILE A  13       0.697  -3.683  -8.259  1.00  0.00           H  
ATOM    201 3HG2 ILE A  13       1.613  -5.169  -8.601  1.00  0.00           H  
ATOM    202 1HD1 ILE A  13       0.682  -7.850  -5.353  1.00  0.00           H  
ATOM    203 2HD1 ILE A  13      -0.148  -6.324  -4.963  1.00  0.00           H  
ATOM    204 3HD1 ILE A  13      -0.148  -6.937  -6.634  1.00  0.00           H  
ATOM    205  N   GLY A  14       1.940  -1.597  -6.601  1.00  0.00           N  
ATOM    206  CA  GLY A  14       1.678  -0.300  -7.213  1.00  0.00           C  
ATOM    207  C   GLY A  14       2.976   0.406  -7.583  1.00  0.00           C  
ATOM    208  O   GLY A  14       3.086   1.004  -8.654  1.00  0.00           O  
ATOM    209  H   GLY A  14       1.612  -1.773  -5.662  1.00  0.00           H  
ATOM    210 1HA  GLY A  14       1.066  -0.436  -8.105  1.00  0.00           H  
ATOM    211 2HA  GLY A  14       1.107   0.319  -6.523  1.00  0.00           H  
ATOM    212  N   THR A  15       3.958   0.333  -6.691  1.00  0.00           N  
ATOM    213  CA  THR A  15       5.258   0.949  -6.931  1.00  0.00           C  
ATOM    214  C   THR A  15       5.935   0.348  -8.156  1.00  0.00           C  
ATOM    215  O   THR A  15       6.413   1.071  -9.030  1.00  0.00           O  
ATOM    216  CB  THR A  15       6.177   0.798  -5.705  1.00  0.00           C  
ATOM    217  OG1 THR A  15       5.584   1.452  -4.576  1.00  0.00           O  
ATOM    218  CG2 THR A  15       7.541   1.411  -5.982  1.00  0.00           C  
ATOM    219  H   THR A  15       3.800  -0.161  -5.825  1.00  0.00           H  
ATOM    220  HA  THR A  15       5.107   2.013  -7.118  1.00  0.00           H  
ATOM    221  HB  THR A  15       6.301  -0.259  -5.471  1.00  0.00           H  
ATOM    222  HG1 THR A  15       4.795   0.975  -4.308  1.00  0.00           H  
ATOM    223 1HG2 THR A  15       8.178   1.295  -5.105  1.00  0.00           H  
ATOM    224 2HG2 THR A  15       8.000   0.908  -6.833  1.00  0.00           H  
ATOM    225 3HG2 THR A  15       7.425   2.471  -6.207  1.00  0.00           H  
ATOM    226  N   ILE A  16       5.973  -0.979  -8.213  1.00  0.00           N  
ATOM    227  CA  ILE A  16       6.594  -1.680  -9.330  1.00  0.00           C  
ATOM    228  C   ILE A  16       5.856  -1.404 -10.633  1.00  0.00           C  
ATOM    229  O   ILE A  16       6.474  -1.117 -11.659  1.00  0.00           O  
ATOM    230  CB  ILE A  16       6.633  -3.198  -9.073  1.00  0.00           C  
ATOM    231  CG1 ILE A  16       7.581  -3.519  -7.914  1.00  0.00           C  
ATOM    232  CG2 ILE A  16       7.055  -3.940 -10.331  1.00  0.00           C  
ATOM    233  CD1 ILE A  16       7.453  -4.933  -7.395  1.00  0.00           C  
ATOM    234  H   ILE A  16       5.560  -1.516  -7.464  1.00  0.00           H  
ATOM    235  HA  ILE A  16       7.618  -1.322  -9.436  1.00  0.00           H  
ATOM    236  HB  ILE A  16       5.643  -3.541  -8.774  1.00  0.00           H  
ATOM    237 1HG1 ILE A  16       8.611  -3.364  -8.233  1.00  0.00           H  
ATOM    238 2HG1 ILE A  16       7.390  -2.834  -7.087  1.00  0.00           H  
ATOM    239 1HG2 ILE A  16       7.078  -5.011 -10.132  1.00  0.00           H  
ATOM    240 2HG2 ILE A  16       6.344  -3.735 -11.130  1.00  0.00           H  
ATOM    241 3HG2 ILE A  16       8.048  -3.606 -10.635  1.00  0.00           H  
ATOM    242 1HD1 ILE A  16       8.155  -5.084  -6.575  1.00  0.00           H  
ATOM    243 2HD1 ILE A  16       6.436  -5.098  -7.036  1.00  0.00           H  
ATOM    244 3HD1 ILE A  16       7.674  -5.636  -8.196  1.00  0.00           H  
ATOM    245  N   LEU A  17       4.531  -1.492 -10.587  1.00  0.00           N  
ATOM    246  CA  LEU A  17       3.708  -1.291 -11.774  1.00  0.00           C  
ATOM    247  C   LEU A  17       3.781   0.152 -12.257  1.00  0.00           C  
ATOM    248  O   LEU A  17       3.940   0.410 -13.449  1.00  0.00           O  
ATOM    249  CB  LEU A  17       2.251  -1.665 -11.477  1.00  0.00           C  
ATOM    250  CG  LEU A  17       1.277  -1.531 -12.655  1.00  0.00           C  
ATOM    251  CD1 LEU A  17       1.732  -2.431 -13.796  1.00  0.00           C  
ATOM    252  CD2 LEU A  17      -0.127  -1.897 -12.197  1.00  0.00           C  
ATOM    253  H   LEU A  17       4.083  -1.704  -9.707  1.00  0.00           H  
ATOM    254  HA  LEU A  17       4.082  -1.938 -12.567  1.00  0.00           H  
ATOM    255 1HB  LEU A  17       2.219  -2.699 -11.138  1.00  0.00           H  
ATOM    256 2HB  LEU A  17       1.885  -1.029 -10.671  1.00  0.00           H  
ATOM    257  HG  LEU A  17       1.284  -0.503 -13.018  1.00  0.00           H  
ATOM    258 1HD1 LEU A  17       1.040  -2.336 -14.633  1.00  0.00           H  
ATOM    259 2HD1 LEU A  17       2.731  -2.135 -14.116  1.00  0.00           H  
ATOM    260 3HD1 LEU A  17       1.751  -3.467 -13.457  1.00  0.00           H  
ATOM    261 1HD2 LEU A  17      -0.820  -1.801 -13.034  1.00  0.00           H  
ATOM    262 2HD2 LEU A  17      -0.136  -2.925 -11.835  1.00  0.00           H  
ATOM    263 3HD2 LEU A  17      -0.434  -1.227 -11.394  1.00  0.00           H  
ATOM    264  N   LEU A  18       3.662   1.089 -11.323  1.00  0.00           N  
ATOM    265  CA  LEU A  18       3.650   2.508 -11.658  1.00  0.00           C  
ATOM    266  C   LEU A  18       4.942   2.921 -12.351  1.00  0.00           C  
ATOM    267  O   LEU A  18       4.929   3.729 -13.280  1.00  0.00           O  
ATOM    268  CB  LEU A  18       3.450   3.351 -10.393  1.00  0.00           C  
ATOM    269  CG  LEU A  18       3.334   4.865 -10.613  1.00  0.00           C  
ATOM    270  CD1 LEU A  18       2.135   5.159 -11.504  1.00  0.00           C  
ATOM    271  CD2 LEU A  18       3.201   5.564  -9.268  1.00  0.00           C  
ATOM    272  H   LEU A  18       3.578   0.812 -10.355  1.00  0.00           H  
ATOM    273  HA  LEU A  18       2.820   2.695 -12.339  1.00  0.00           H  
ATOM    274 1HB  LEU A  18       2.540   3.018  -9.895  1.00  0.00           H  
ATOM    275 2HB  LEU A  18       4.291   3.177  -9.722  1.00  0.00           H  
ATOM    276  HG  LEU A  18       4.226   5.227 -11.124  1.00  0.00           H  
ATOM    277 1HD1 LEU A  18       2.053   6.234 -11.660  1.00  0.00           H  
ATOM    278 2HD1 LEU A  18       2.266   4.662 -12.465  1.00  0.00           H  
ATOM    279 3HD1 LEU A  18       1.228   4.792 -11.025  1.00  0.00           H  
ATOM    280 1HD2 LEU A  18       3.119   6.641  -9.425  1.00  0.00           H  
ATOM    281 2HD2 LEU A  18       2.308   5.203  -8.757  1.00  0.00           H  
ATOM    282 3HD2 LEU A  18       4.079   5.352  -8.659  1.00  0.00           H  
ATOM    283  N   ILE A  19       6.058   2.362 -11.894  1.00  0.00           N  
ATOM    284  CA  ILE A  19       7.346   2.581 -12.542  1.00  0.00           C  
ATOM    285  C   ILE A  19       7.367   1.983 -13.942  1.00  0.00           C  
ATOM    286  O   ILE A  19       7.854   2.606 -14.886  1.00  0.00           O  
ATOM    287  CB  ILE A  19       8.490   1.977 -11.707  1.00  0.00           C  
ATOM    288  CG1 ILE A  19       8.667   2.755 -10.401  1.00  0.00           C  
ATOM    289  CG2 ILE A  19       9.784   1.969 -12.506  1.00  0.00           C  
ATOM    290  CD1 ILE A  19       9.557   2.063  -9.394  1.00  0.00           C  
ATOM    291  H   ILE A  19       6.012   1.770 -11.077  1.00  0.00           H  
ATOM    292  HA  ILE A  19       7.511   3.654 -12.627  1.00  0.00           H  
ATOM    293  HB  ILE A  19       8.238   0.953 -11.432  1.00  0.00           H  
ATOM    294 1HG1 ILE A  19       9.091   3.735 -10.616  1.00  0.00           H  
ATOM    295 2HG1 ILE A  19       7.693   2.916  -9.938  1.00  0.00           H  
ATOM    296 1HG2 ILE A  19      10.582   1.539 -11.901  1.00  0.00           H  
ATOM    297 2HG2 ILE A  19       9.651   1.373 -13.408  1.00  0.00           H  
ATOM    298 3HG2 ILE A  19      10.047   2.991 -12.781  1.00  0.00           H  
ATOM    299 1HD1 ILE A  19       9.634   2.675  -8.495  1.00  0.00           H  
ATOM    300 2HD1 ILE A  19       9.131   1.093  -9.137  1.00  0.00           H  
ATOM    301 3HD1 ILE A  19      10.549   1.923  -9.822  1.00  0.00           H  
ATOM    302  N   SER A  20       6.835   0.772 -14.072  1.00  0.00           N  
ATOM    303  CA  SER A  20       6.822   0.074 -15.351  1.00  0.00           C  
ATOM    304  C   SER A  20       5.903   0.767 -16.348  1.00  0.00           C  
ATOM    305  O   SER A  20       6.205   0.840 -17.539  1.00  0.00           O  
ATOM    306  CB  SER A  20       6.380  -1.363 -15.157  1.00  0.00           C  
ATOM    307  OG  SER A  20       7.301  -2.070 -14.371  1.00  0.00           O  
ATOM    308  H   SER A  20       6.430   0.324 -13.262  1.00  0.00           H  
ATOM    309  HA  SER A  20       7.834   0.079 -15.759  1.00  0.00           H  
ATOM    310 1HB  SER A  20       5.401  -1.381 -14.680  1.00  0.00           H  
ATOM    311 2HB  SER A  20       6.280  -1.847 -16.128  1.00  0.00           H  
ATOM    312  HG  SER A  20       7.224  -1.708 -13.485  1.00  0.00           H  
ATOM    313  N   TYR A  21       4.779   1.276 -15.854  1.00  0.00           N  
ATOM    314  CA  TYR A  21       3.747   1.837 -16.718  1.00  0.00           C  
ATOM    315  C   TYR A  21       3.008   2.975 -16.025  1.00  0.00           C  
ATOM    316  O   TYR A  21       3.497   4.069 -15.980  1.00  0.00           O  
ATOM    317  OXT TYR A  21       1.936   2.776 -15.524  1.00  0.00           O  
ATOM    318  CB  TYR A  21       2.762   0.750 -17.151  1.00  0.00           C  
ATOM    319  CG  TYR A  21       1.649   1.254 -18.043  1.00  0.00           C  
ATOM    320  CD1 TYR A  21       1.857   1.377 -19.409  1.00  0.00           C  
ATOM    321  CD2 TYR A  21       0.421   1.594 -17.495  1.00  0.00           C  
ATOM    322  CE1 TYR A  21       0.841   1.838 -20.224  1.00  0.00           C  
ATOM    323  CE2 TYR A  21      -0.595   2.055 -18.310  1.00  0.00           C  
ATOM    324  CZ  TYR A  21      -0.388   2.177 -19.669  1.00  0.00           C  
ATOM    325  OH  TYR A  21      -1.400   2.637 -20.481  1.00  0.00           O  
ATOM    326  H   TYR A  21       4.636   1.273 -14.854  1.00  0.00           H  
ATOM    327  HA  TYR A  21       4.226   2.248 -17.607  1.00  0.00           H  
ATOM    328 1HB  TYR A  21       3.298  -0.035 -17.686  1.00  0.00           H  
ATOM    329 2HB  TYR A  21       2.311   0.295 -16.269  1.00  0.00           H  
ATOM    330  HD1 TYR A  21       2.823   1.110 -19.840  1.00  0.00           H  
ATOM    331  HD2 TYR A  21       0.258   1.499 -16.422  1.00  0.00           H  
ATOM    332  HE1 TYR A  21       1.005   1.935 -21.297  1.00  0.00           H  
ATOM    333  HE2 TYR A  21      -1.560   2.323 -17.879  1.00  0.00           H  
ATOM    334  HH  TYR A  21      -2.176   2.825 -19.947  1.00  0.00           H  
TER                                                                             
ATOM    336  N   ILE B  22       4.816   4.987  11.920  1.00  0.00           N  
ATOM    337  CA  ILE B  22       3.909   4.327  10.990  1.00  0.00           C  
ATOM    338  C   ILE B  22       3.845   5.069   9.661  1.00  0.00           C  
ATOM    339  O   ILE B  22       3.063   4.717   8.779  1.00  0.00           O  
ATOM    340  CB  ILE B  22       2.493   4.218  11.586  1.00  0.00           C  
ATOM    341  CG1 ILE B  22       1.891   5.611  11.788  1.00  0.00           C  
ATOM    342  CG2 ILE B  22       2.527   3.454  12.900  1.00  0.00           C  
ATOM    343  CD1 ILE B  22       0.424   5.595  12.152  1.00  0.00           C  
ATOM    344 1H   ILE B  22       4.838   4.480  12.782  1.00  0.00           H  
ATOM    345 2H   ILE B  22       5.735   5.016  11.527  1.00  0.00           H  
ATOM    346 3H   ILE B  22       4.498   5.920  12.091  1.00  0.00           H  
ATOM    347  HA  ILE B  22       4.280   3.320  10.800  1.00  0.00           H  
ATOM    348  HB  ILE B  22       1.843   3.693  10.887  1.00  0.00           H  
ATOM    349 1HG1 ILE B  22       2.433   6.130  12.578  1.00  0.00           H  
ATOM    350 2HG1 ILE B  22       2.009   6.195  10.875  1.00  0.00           H  
ATOM    351 1HG2 ILE B  22       1.519   3.387  13.308  1.00  0.00           H  
ATOM    352 2HG2 ILE B  22       2.915   2.451  12.728  1.00  0.00           H  
ATOM    353 3HG2 ILE B  22       3.171   3.975  13.608  1.00  0.00           H  
ATOM    354 1HD1 ILE B  22       0.069   6.619  12.278  1.00  0.00           H  
ATOM    355 2HD1 ILE B  22      -0.143   5.110  11.356  1.00  0.00           H  
ATOM    356 3HD1 ILE B  22       0.286   5.047  13.083  1.00  0.00           H  
ATOM    357  N   THR B  23       4.673   6.099   9.525  1.00  0.00           N  
ATOM    358  CA  THR B  23       4.646   6.953   8.343  1.00  0.00           C  
ATOM    359  C   THR B  23       4.837   6.138   7.071  1.00  0.00           C  
ATOM    360  O   THR B  23       4.094   6.298   6.103  1.00  0.00           O  
ATOM    361  CB  THR B  23       5.728   8.046   8.425  1.00  0.00           C  
ATOM    362  OG1 THR B  23       5.477   8.887   9.558  1.00  0.00           O  
ATOM    363  CG2 THR B  23       5.727   8.892   7.161  1.00  0.00           C  
ATOM    364  H   THR B  23       5.339   6.296  10.259  1.00  0.00           H  
ATOM    365  HA  THR B  23       3.672   7.438   8.289  1.00  0.00           H  
ATOM    366  HB  THR B  23       6.707   7.582   8.543  1.00  0.00           H  
ATOM    367  HG1 THR B  23       5.673   9.799   9.329  1.00  0.00           H  
ATOM    368 1HG2 THR B  23       6.498   9.659   7.236  1.00  0.00           H  
ATOM    369 2HG2 THR B  23       5.929   8.258   6.298  1.00  0.00           H  
ATOM    370 3HG2 THR B  23       4.754   9.367   7.041  1.00  0.00           H  
ATOM    371  N   LEU B  24       5.838   5.264   7.078  1.00  0.00           N  
ATOM    372  CA  LEU B  24       6.139   4.434   5.918  1.00  0.00           C  
ATOM    373  C   LEU B  24       4.999   3.468   5.621  1.00  0.00           C  
ATOM    374  O   LEU B  24       4.722   3.157   4.463  1.00  0.00           O  
ATOM    375  CB  LEU B  24       7.436   3.649   6.150  1.00  0.00           C  
ATOM    376  CG  LEU B  24       8.718   4.488   6.221  1.00  0.00           C  
ATOM    377  CD1 LEU B  24       9.898   3.587   6.558  1.00  0.00           C  
ATOM    378  CD2 LEU B  24       8.934   5.198   4.893  1.00  0.00           C  
ATOM    379  H   LEU B  24       6.405   5.172   7.909  1.00  0.00           H  
ATOM    380  HA  LEU B  24       6.272   5.083   5.053  1.00  0.00           H  
ATOM    381 1HB  LEU B  24       7.347   3.100   7.086  1.00  0.00           H  
ATOM    382 2HB  LEU B  24       7.556   2.929   5.341  1.00  0.00           H  
ATOM    383  HG  LEU B  24       8.625   5.228   7.017  1.00  0.00           H  
ATOM    384 1HD1 LEU B  24      10.809   4.183   6.608  1.00  0.00           H  
ATOM    385 2HD1 LEU B  24       9.726   3.107   7.521  1.00  0.00           H  
ATOM    386 3HD1 LEU B  24      10.005   2.825   5.786  1.00  0.00           H  
ATOM    387 1HD2 LEU B  24       9.845   5.796   4.943  1.00  0.00           H  
ATOM    388 2HD2 LEU B  24       9.028   4.460   4.096  1.00  0.00           H  
ATOM    389 3HD2 LEU B  24       8.084   5.849   4.686  1.00  0.00           H  
ATOM    390  N   ILE B  25       4.342   2.995   6.675  1.00  0.00           N  
ATOM    391  CA  ILE B  25       3.189   2.115   6.527  1.00  0.00           C  
ATOM    392  C   ILE B  25       2.029   2.835   5.853  1.00  0.00           C  
ATOM    393  O   ILE B  25       1.376   2.286   4.965  1.00  0.00           O  
ATOM    394  CB  ILE B  25       2.733   1.572   7.894  1.00  0.00           C  
ATOM    395  CG1 ILE B  25       3.786   0.622   8.469  1.00  0.00           C  
ATOM    396  CG2 ILE B  25       1.390   0.869   7.766  1.00  0.00           C  
ATOM    397  CD1 ILE B  25       3.547   0.248   9.914  1.00  0.00           C  
ATOM    398  H   ILE B  25       4.649   3.252   7.602  1.00  0.00           H  
ATOM    399  HA  ILE B  25       3.476   1.271   5.900  1.00  0.00           H  
ATOM    400  HB  ILE B  25       2.635   2.397   8.598  1.00  0.00           H  
ATOM    401 1HG1 ILE B  25       3.812  -0.294   7.879  1.00  0.00           H  
ATOM    402 2HG1 ILE B  25       4.771   1.084   8.397  1.00  0.00           H  
ATOM    403 1HG2 ILE B  25       1.083   0.491   8.741  1.00  0.00           H  
ATOM    404 2HG2 ILE B  25       0.645   1.573   7.398  1.00  0.00           H  
ATOM    405 3HG2 ILE B  25       1.480   0.038   7.066  1.00  0.00           H  
ATOM    406 1HD1 ILE B  25       4.334  -0.427  10.251  1.00  0.00           H  
ATOM    407 2HD1 ILE B  25       3.553   1.148  10.529  1.00  0.00           H  
ATOM    408 3HD1 ILE B  25       2.581  -0.248  10.006  1.00  0.00           H  
ATOM    409  N   ILE B  26       1.776   4.068   6.280  1.00  0.00           N  
ATOM    410  CA  ILE B  26       0.743   4.894   5.667  1.00  0.00           C  
ATOM    411  C   ILE B  26       1.034   5.136   4.192  1.00  0.00           C  
ATOM    412  O   ILE B  26       0.143   5.033   3.348  1.00  0.00           O  
ATOM    413  CB  ILE B  26       0.618   6.246   6.394  1.00  0.00           C  
ATOM    414  CG1 ILE B  26       0.043   6.045   7.799  1.00  0.00           C  
ATOM    415  CG2 ILE B  26      -0.251   7.202   5.593  1.00  0.00           C  
ATOM    416  CD1 ILE B  26       0.160   7.263   8.687  1.00  0.00           C  
ATOM    417  H   ILE B  26       2.313   4.442   7.049  1.00  0.00           H  
ATOM    418  HA  ILE B  26      -0.209   4.371   5.745  1.00  0.00           H  
ATOM    419  HB  ILE B  26       1.607   6.685   6.518  1.00  0.00           H  
ATOM    420 1HG1 ILE B  26      -1.010   5.775   7.726  1.00  0.00           H  
ATOM    421 2HG1 ILE B  26       0.559   5.217   8.288  1.00  0.00           H  
ATOM    422 1HG2 ILE B  26      -0.330   8.152   6.121  1.00  0.00           H  
ATOM    423 2HG2 ILE B  26       0.198   7.368   4.614  1.00  0.00           H  
ATOM    424 3HG2 ILE B  26      -1.246   6.773   5.468  1.00  0.00           H  
ATOM    425 1HD1 ILE B  26      -0.268   7.043   9.665  1.00  0.00           H  
ATOM    426 2HD1 ILE B  26       1.211   7.530   8.802  1.00  0.00           H  
ATOM    427 3HD1 ILE B  26      -0.379   8.095   8.235  1.00  0.00           H  
ATOM    428  N   PHE B  27       2.286   5.458   3.886  1.00  0.00           N  
ATOM    429  CA  PHE B  27       2.712   5.653   2.505  1.00  0.00           C  
ATOM    430  C   PHE B  27       2.498   4.390   1.680  1.00  0.00           C  
ATOM    431  O   PHE B  27       2.067   4.455   0.529  1.00  0.00           O  
ATOM    432  CB  PHE B  27       4.186   6.058   2.453  1.00  0.00           C  
ATOM    433  CG  PHE B  27       4.449   7.452   2.949  1.00  0.00           C  
ATOM    434  CD1 PHE B  27       3.403   8.338   3.156  1.00  0.00           C  
ATOM    435  CD2 PHE B  27       5.743   7.879   3.209  1.00  0.00           C  
ATOM    436  CE1 PHE B  27       3.644   9.621   3.613  1.00  0.00           C  
ATOM    437  CE2 PHE B  27       5.986   9.159   3.666  1.00  0.00           C  
ATOM    438  CZ  PHE B  27       4.935  10.031   3.868  1.00  0.00           C  
ATOM    439  H   PHE B  27       2.961   5.572   4.629  1.00  0.00           H  
ATOM    440  HA  PHE B  27       2.114   6.453   2.068  1.00  0.00           H  
ATOM    441 1HB  PHE B  27       4.776   5.367   3.053  1.00  0.00           H  
ATOM    442 2HB  PHE B  27       4.546   5.989   1.427  1.00  0.00           H  
ATOM    443  HD1 PHE B  27       2.382   8.014   2.956  1.00  0.00           H  
ATOM    444  HD2 PHE B  27       6.573   7.190   3.049  1.00  0.00           H  
ATOM    445  HE1 PHE B  27       2.813  10.307   3.771  1.00  0.00           H  
ATOM    446  HE2 PHE B  27       7.008   9.482   3.867  1.00  0.00           H  
ATOM    447  HZ  PHE B  27       5.126  11.042   4.226  1.00  0.00           H  
ATOM    448  N   GLY B  28       2.802   3.242   2.275  1.00  0.00           N  
ATOM    449  CA  GLY B  28       2.562   1.957   1.629  1.00  0.00           C  
ATOM    450  C   GLY B  28       1.093   1.791   1.263  1.00  0.00           C  
ATOM    451  O   GLY B  28       0.761   1.440   0.130  1.00  0.00           O  
ATOM    452  H   GLY B  28       3.210   3.259   3.199  1.00  0.00           H  
ATOM    453 1HA  GLY B  28       3.175   1.881   0.731  1.00  0.00           H  
ATOM    454 2HA  GLY B  28       2.868   1.152   2.296  1.00  0.00           H  
ATOM    455  N   VAL B  29       0.215   2.045   2.227  1.00  0.00           N  
ATOM    456  CA  VAL B  29      -1.221   1.926   2.008  1.00  0.00           C  
ATOM    457  C   VAL B  29      -1.695   2.893   0.930  1.00  0.00           C  
ATOM    458  O   VAL B  29      -2.481   2.526   0.056  1.00  0.00           O  
ATOM    459  CB  VAL B  29      -1.986   2.204   3.315  1.00  0.00           C  
ATOM    460  CG1 VAL B  29      -3.482   2.290   3.049  1.00  0.00           C  
ATOM    461  CG2 VAL B  29      -1.682   1.116   4.334  1.00  0.00           C  
ATOM    462  H   VAL B  29       0.552   2.328   3.137  1.00  0.00           H  
ATOM    463  HA  VAL B  29      -1.438   0.908   1.684  1.00  0.00           H  
ATOM    464  HB  VAL B  29      -1.674   3.170   3.710  1.00  0.00           H  
ATOM    465 1HG1 VAL B  29      -4.007   2.487   3.984  1.00  0.00           H  
ATOM    466 2HG1 VAL B  29      -3.680   3.098   2.345  1.00  0.00           H  
ATOM    467 3HG1 VAL B  29      -3.832   1.347   2.629  1.00  0.00           H  
ATOM    468 1HG2 VAL B  29      -2.226   1.319   5.256  1.00  0.00           H  
ATOM    469 2HG2 VAL B  29      -1.989   0.149   3.937  1.00  0.00           H  
ATOM    470 3HG2 VAL B  29      -0.612   1.100   4.541  1.00  0.00           H  
ATOM    471  N   MET B  30      -1.214   4.129   0.998  1.00  0.00           N  
ATOM    472  CA  MET B  30      -1.549   5.138   0.000  1.00  0.00           C  
ATOM    473  C   MET B  30      -1.124   4.696  -1.394  1.00  0.00           C  
ATOM    474  O   MET B  30      -1.867   4.860  -2.362  1.00  0.00           O  
ATOM    475  CB  MET B  30      -0.897   6.472   0.358  1.00  0.00           C  
ATOM    476  CG  MET B  30      -1.495   7.157   1.579  1.00  0.00           C  
ATOM    477  SD  MET B  30      -0.531   8.584   2.117  1.00  0.00           S  
ATOM    478  CE  MET B  30      -0.830   9.722   0.769  1.00  0.00           C  
ATOM    479  H   MET B  30      -0.601   4.377   1.761  1.00  0.00           H  
ATOM    480  HA  MET B  30      -2.631   5.268  -0.011  1.00  0.00           H  
ATOM    481 1HB  MET B  30       0.164   6.319   0.548  1.00  0.00           H  
ATOM    482 2HB  MET B  30      -0.984   7.158  -0.486  1.00  0.00           H  
ATOM    483 1HG  MET B  30      -2.506   7.491   1.350  1.00  0.00           H  
ATOM    484 2HG  MET B  30      -1.550   6.447   2.404  1.00  0.00           H  
ATOM    485 1HE  MET B  30      -0.298  10.656   0.956  1.00  0.00           H  
ATOM    486 2HE  MET B  30      -0.476   9.283  -0.165  1.00  0.00           H  
ATOM    487 3HE  MET B  30      -1.899   9.923   0.692  1.00  0.00           H  
ATOM    488  N   ALA B  31       0.076   4.133  -1.490  1.00  0.00           N  
ATOM    489  CA  ALA B  31       0.538   3.520  -2.730  1.00  0.00           C  
ATOM    490  C   ALA B  31      -0.359   2.358  -3.136  1.00  0.00           C  
ATOM    491  O   ALA B  31      -0.579   2.117  -4.323  1.00  0.00           O  
ATOM    492  CB  ALA B  31       1.978   3.051  -2.585  1.00  0.00           C  
ATOM    493  H   ALA B  31       0.684   4.131  -0.684  1.00  0.00           H  
ATOM    494  HA  ALA B  31       0.488   4.271  -3.518  1.00  0.00           H  
ATOM    495 1HB  ALA B  31       2.308   2.596  -3.519  1.00  0.00           H  
ATOM    496 2HB  ALA B  31       2.616   3.904  -2.352  1.00  0.00           H  
ATOM    497 3HB  ALA B  31       2.043   2.319  -1.782  1.00  0.00           H  
ATOM    498  N   GLY B  32      -0.874   1.639  -2.144  1.00  0.00           N  
ATOM    499  CA  GLY B  32      -1.778   0.523  -2.395  1.00  0.00           C  
ATOM    500  C   GLY B  32      -3.044   0.989  -3.103  1.00  0.00           C  
ATOM    501  O   GLY B  32      -3.571   0.296  -3.973  1.00  0.00           O  
ATOM    502  H   GLY B  32      -0.633   1.872  -1.192  1.00  0.00           H  
ATOM    503 1HA  GLY B  32      -1.271  -0.226  -3.004  1.00  0.00           H  
ATOM    504 2HA  GLY B  32      -2.039   0.047  -1.451  1.00  0.00           H  
ATOM    505  N   VAL B  33      -3.528   2.167  -2.724  1.00  0.00           N  
ATOM    506  CA  VAL B  33      -4.681   2.769  -3.384  1.00  0.00           C  
ATOM    507  C   VAL B  33      -4.391   3.046  -4.854  1.00  0.00           C  
ATOM    508  O   VAL B  33      -5.206   2.740  -5.725  1.00  0.00           O  
ATOM    509  CB  VAL B  33      -5.069   4.085  -2.684  1.00  0.00           C  
ATOM    510  CG1 VAL B  33      -6.144   4.813  -3.478  1.00  0.00           C  
ATOM    511  CG2 VAL B  33      -5.547   3.797  -1.268  1.00  0.00           C  
ATOM    512  H   VAL B  33      -3.087   2.657  -1.959  1.00  0.00           H  
ATOM    513  HA  VAL B  33      -5.520   2.076  -3.317  1.00  0.00           H  
ATOM    514  HB  VAL B  33      -4.198   4.738  -2.648  1.00  0.00           H  
ATOM    515 1HG1 VAL B  33      -6.406   5.741  -2.968  1.00  0.00           H  
ATOM    516 2HG1 VAL B  33      -5.767   5.041  -4.475  1.00  0.00           H  
ATOM    517 3HG1 VAL B  33      -7.028   4.182  -3.558  1.00  0.00           H  
ATOM    518 1HG2 VAL B  33      -5.819   4.732  -0.779  1.00  0.00           H  
ATOM    519 2HG2 VAL B  33      -6.415   3.139  -1.304  1.00  0.00           H  
ATOM    520 3HG2 VAL B  33      -4.748   3.313  -0.706  1.00  0.00           H  
ATOM    521  N   ILE B  34      -3.227   3.627  -5.123  1.00  0.00           N  
ATOM    522  CA  ILE B  34      -2.789   3.865  -6.493  1.00  0.00           C  
ATOM    523  C   ILE B  34      -2.598   2.554  -7.246  1.00  0.00           C  
ATOM    524  O   ILE B  34      -3.038   2.413  -8.387  1.00  0.00           O  
ATOM    525  CB  ILE B  34      -1.476   4.668  -6.518  1.00  0.00           C  
ATOM    526  CG1 ILE B  34      -1.709   6.089  -5.999  1.00  0.00           C  
ATOM    527  CG2 ILE B  34      -0.898   4.700  -7.925  1.00  0.00           C  
ATOM    528  CD1 ILE B  34      -0.435   6.853  -5.718  1.00  0.00           C  
ATOM    529  H   ILE B  34      -2.630   3.910  -4.359  1.00  0.00           H  
ATOM    530  HA  ILE B  34      -3.556   4.443  -7.006  1.00  0.00           H  
ATOM    531  HB  ILE B  34      -0.752   4.202  -5.849  1.00  0.00           H  
ATOM    532 1HG1 ILE B  34      -2.291   6.651  -6.728  1.00  0.00           H  
ATOM    533 2HG1 ILE B  34      -2.291   6.049  -5.078  1.00  0.00           H  
ATOM    534 1HG2 ILE B  34       0.029   5.272  -7.925  1.00  0.00           H  
ATOM    535 2HG2 ILE B  34      -0.697   3.683  -8.259  1.00  0.00           H  
ATOM    536 3HG2 ILE B  34      -1.613   5.169  -8.601  1.00  0.00           H  
ATOM    537 1HD1 ILE B  34      -0.682   7.850  -5.353  1.00  0.00           H  
ATOM    538 2HD1 ILE B  34       0.148   6.324  -4.963  1.00  0.00           H  
ATOM    539 3HD1 ILE B  34       0.148   6.937  -6.634  1.00  0.00           H  
ATOM    540  N   GLY B  35      -1.940   1.597  -6.601  1.00  0.00           N  
ATOM    541  CA  GLY B  35      -1.678   0.300  -7.213  1.00  0.00           C  
ATOM    542  C   GLY B  35      -2.976  -0.406  -7.583  1.00  0.00           C  
ATOM    543  O   GLY B  35      -3.086  -1.004  -8.654  1.00  0.00           O  
ATOM    544  H   GLY B  35      -1.612   1.773  -5.662  1.00  0.00           H  
ATOM    545 1HA  GLY B  35      -1.066   0.436  -8.105  1.00  0.00           H  
ATOM    546 2HA  GLY B  35      -1.107  -0.319  -6.523  1.00  0.00           H  
ATOM    547  N   THR B  36      -3.958  -0.333  -6.691  1.00  0.00           N  
ATOM    548  CA  THR B  36      -5.258  -0.949  -6.931  1.00  0.00           C  
ATOM    549  C   THR B  36      -5.935  -0.348  -8.156  1.00  0.00           C  
ATOM    550  O   THR B  36      -6.413  -1.071  -9.030  1.00  0.00           O  
ATOM    551  CB  THR B  36      -6.177  -0.798  -5.705  1.00  0.00           C  
ATOM    552  OG1 THR B  36      -5.584  -1.452  -4.576  1.00  0.00           O  
ATOM    553  CG2 THR B  36      -7.541  -1.411  -5.982  1.00  0.00           C  
ATOM    554  H   THR B  36      -3.800   0.161  -5.825  1.00  0.00           H  
ATOM    555  HA  THR B  36      -5.107  -2.013  -7.118  1.00  0.00           H  
ATOM    556  HB  THR B  36      -6.301   0.259  -5.471  1.00  0.00           H  
ATOM    557  HG1 THR B  36      -4.795  -0.975  -4.308  1.00  0.00           H  
ATOM    558 1HG2 THR B  36      -8.178  -1.295  -5.105  1.00  0.00           H  
ATOM    559 2HG2 THR B  36      -8.000  -0.908  -6.833  1.00  0.00           H  
ATOM    560 3HG2 THR B  36      -7.425  -2.471  -6.207  1.00  0.00           H  
ATOM    561  N   ILE B  37      -5.973   0.979  -8.213  1.00  0.00           N  
ATOM    562  CA  ILE B  37      -6.594   1.680  -9.330  1.00  0.00           C  
ATOM    563  C   ILE B  37      -5.856   1.404 -10.633  1.00  0.00           C  
ATOM    564  O   ILE B  37      -6.474   1.117 -11.659  1.00  0.00           O  
ATOM    565  CB  ILE B  37      -6.633   3.198  -9.073  1.00  0.00           C  
ATOM    566  CG1 ILE B  37      -7.581   3.519  -7.914  1.00  0.00           C  
ATOM    567  CG2 ILE B  37      -7.055   3.940 -10.331  1.00  0.00           C  
ATOM    568  CD1 ILE B  37      -7.453   4.933  -7.395  1.00  0.00           C  
ATOM    569  H   ILE B  37      -5.560   1.516  -7.464  1.00  0.00           H  
ATOM    570  HA  ILE B  37      -7.618   1.322  -9.436  1.00  0.00           H  
ATOM    571  HB  ILE B  37      -5.643   3.541  -8.774  1.00  0.00           H  
ATOM    572 1HG1 ILE B  37      -8.611   3.364  -8.233  1.00  0.00           H  
ATOM    573 2HG1 ILE B  37      -7.390   2.834  -7.087  1.00  0.00           H  
ATOM    574 1HG2 ILE B  37      -7.078   5.011 -10.132  1.00  0.00           H  
ATOM    575 2HG2 ILE B  37      -6.344   3.735 -11.130  1.00  0.00           H  
ATOM    576 3HG2 ILE B  37      -8.048   3.606 -10.635  1.00  0.00           H  
ATOM    577 1HD1 ILE B  37      -8.155   5.084  -6.575  1.00  0.00           H  
ATOM    578 2HD1 ILE B  37      -6.436   5.098  -7.036  1.00  0.00           H  
ATOM    579 3HD1 ILE B  37      -7.674   5.636  -8.196  1.00  0.00           H  
ATOM    580  N   LEU B  38      -4.531   1.492 -10.587  1.00  0.00           N  
ATOM    581  CA  LEU B  38      -3.708   1.291 -11.774  1.00  0.00           C  
ATOM    582  C   LEU B  38      -3.781  -0.152 -12.257  1.00  0.00           C  
ATOM    583  O   LEU B  38      -3.940  -0.410 -13.449  1.00  0.00           O  
ATOM    584  CB  LEU B  38      -2.251   1.665 -11.477  1.00  0.00           C  
ATOM    585  CG  LEU B  38      -1.277   1.532 -12.655  1.00  0.00           C  
ATOM    586  CD1 LEU B  38      -1.732   2.432 -13.796  1.00  0.00           C  
ATOM    587  CD2 LEU B  38       0.127   1.897 -12.197  1.00  0.00           C  
ATOM    588  H   LEU B  38      -4.083   1.704  -9.707  1.00  0.00           H  
ATOM    589  HA  LEU B  38      -4.082   1.938 -12.567  1.00  0.00           H  
ATOM    590 1HB  LEU B  38      -2.220   2.699 -11.137  1.00  0.00           H  
ATOM    591 2HB  LEU B  38      -1.885   1.028 -10.672  1.00  0.00           H  
ATOM    592  HG  LEU B  38      -1.284   0.504 -13.019  1.00  0.00           H  
ATOM    593 1HD1 LEU B  38      -1.040   2.337 -14.633  1.00  0.00           H  
ATOM    594 2HD1 LEU B  38      -2.731   2.136 -14.116  1.00  0.00           H  
ATOM    595 3HD1 LEU B  38      -1.751   3.467 -13.456  1.00  0.00           H  
ATOM    596 1HD2 LEU B  38       0.820   1.802 -13.034  1.00  0.00           H  
ATOM    597 2HD2 LEU B  38       0.136   2.926 -11.835  1.00  0.00           H  
ATOM    598 3HD2 LEU B  38       0.434   1.227 -11.394  1.00  0.00           H  
ATOM    599  N   LEU B  39      -3.662  -1.089 -11.323  1.00  0.00           N  
ATOM    600  CA  LEU B  39      -3.650  -2.508 -11.658  1.00  0.00           C  
ATOM    601  C   LEU B  39      -4.942  -2.921 -12.351  1.00  0.00           C  
ATOM    602  O   LEU B  39      -4.929  -3.729 -13.280  1.00  0.00           O  
ATOM    603  CB  LEU B  39      -3.450  -3.351 -10.393  1.00  0.00           C  
ATOM    604  CG  LEU B  39      -3.334  -4.865 -10.613  1.00  0.00           C  
ATOM    605  CD1 LEU B  39      -2.134  -5.158 -11.504  1.00  0.00           C  
ATOM    606  CD2 LEU B  39      -3.200  -5.564  -9.268  1.00  0.00           C  
ATOM    607  H   LEU B  39      -3.578  -0.812 -10.355  1.00  0.00           H  
ATOM    608  HA  LEU B  39      -2.820  -2.695 -12.339  1.00  0.00           H  
ATOM    609 1HB  LEU B  39      -2.540  -3.018  -9.894  1.00  0.00           H  
ATOM    610 2HB  LEU B  39      -4.291  -3.177  -9.722  1.00  0.00           H  
ATOM    611  HG  LEU B  39      -4.226  -5.227 -11.124  1.00  0.00           H  
ATOM    612 1HD1 LEU B  39      -2.052  -6.234 -11.660  1.00  0.00           H  
ATOM    613 2HD1 LEU B  39      -2.265  -4.662 -12.465  1.00  0.00           H  
ATOM    614 3HD1 LEU B  39      -1.227  -4.791 -11.025  1.00  0.00           H  
ATOM    615 1HD2 LEU B  39      -3.119  -6.641  -9.425  1.00  0.00           H  
ATOM    616 2HD2 LEU B  39      -2.308  -5.203  -8.757  1.00  0.00           H  
ATOM    617 3HD2 LEU B  39      -4.079  -5.352  -8.659  1.00  0.00           H  
ATOM    618  N   ILE B  40      -6.058  -2.362 -11.894  1.00  0.00           N  
ATOM    619  CA  ILE B  40      -7.346  -2.581 -12.542  1.00  0.00           C  
ATOM    620  C   ILE B  40      -7.367  -1.983 -13.942  1.00  0.00           C  
ATOM    621  O   ILE B  40      -7.854  -2.606 -14.886  1.00  0.00           O  
ATOM    622  CB  ILE B  40      -8.490  -1.977 -11.707  1.00  0.00           C  
ATOM    623  CG1 ILE B  40      -8.667  -2.755 -10.401  1.00  0.00           C  
ATOM    624  CG2 ILE B  40      -9.784  -1.969 -12.506  1.00  0.00           C  
ATOM    625  CD1 ILE B  40      -9.557  -2.063  -9.394  1.00  0.00           C  
ATOM    626  H   ILE B  40      -6.012  -1.770 -11.077  1.00  0.00           H  
ATOM    627  HA  ILE B  40      -7.511  -3.654 -12.627  1.00  0.00           H  
ATOM    628  HB  ILE B  40      -8.238  -0.953 -11.432  1.00  0.00           H  
ATOM    629 1HG1 ILE B  40      -9.091  -3.735 -10.616  1.00  0.00           H  
ATOM    630 2HG1 ILE B  40      -7.693  -2.916  -9.938  1.00  0.00           H  
ATOM    631 1HG2 ILE B  40     -10.582  -1.539 -11.901  1.00  0.00           H  
ATOM    632 2HG2 ILE B  40      -9.651  -1.373 -13.408  1.00  0.00           H  
ATOM    633 3HG2 ILE B  40     -10.047  -2.991 -12.781  1.00  0.00           H  
ATOM    634 1HD1 ILE B  40      -9.634  -2.675  -8.495  1.00  0.00           H  
ATOM    635 2HD1 ILE B  40      -9.131  -1.093  -9.137  1.00  0.00           H  
ATOM    636 3HD1 ILE B  40     -10.549  -1.923  -9.822  1.00  0.00           H  
ATOM    637  N   SER B  41      -6.835  -0.772 -14.072  1.00  0.00           N  
ATOM    638  CA  SER B  41      -6.822  -0.074 -15.351  1.00  0.00           C  
ATOM    639  C   SER B  41      -5.903  -0.767 -16.348  1.00  0.00           C  
ATOM    640  O   SER B  41      -6.205  -0.840 -17.539  1.00  0.00           O  
ATOM    641  CB  SER B  41      -6.380   1.363 -15.157  1.00  0.00           C  
ATOM    642  OG  SER B  41      -7.301   2.070 -14.371  1.00  0.00           O  
ATOM    643  H   SER B  41      -6.430  -0.324 -13.262  1.00  0.00           H  
ATOM    644  HA  SER B  41      -7.834  -0.079 -15.759  1.00  0.00           H  
ATOM    645 1HB  SER B  41      -5.401   1.381 -14.680  1.00  0.00           H  
ATOM    646 2HB  SER B  41      -6.280   1.847 -16.128  1.00  0.00           H  
ATOM    647  HG  SER B  41      -7.224   1.708 -13.485  1.00  0.00           H  
ATOM    648  N   TYR B  42      -4.779  -1.276 -15.854  1.00  0.00           N  
ATOM    649  CA  TYR B  42      -3.747  -1.837 -16.718  1.00  0.00           C  
ATOM    650  C   TYR B  42      -3.008  -2.975 -16.025  1.00  0.00           C  
ATOM    651  O   TYR B  42      -3.497  -4.069 -15.980  1.00  0.00           O  
ATOM    652  OXT TYR B  42      -1.936  -2.776 -15.524  1.00  0.00           O  
ATOM    653  CB  TYR B  42      -2.762  -0.750 -17.151  1.00  0.00           C  
ATOM    654  CG  TYR B  42      -1.651  -1.254 -18.046  1.00  0.00           C  
ATOM    655  CD1 TYR B  42      -1.861  -1.373 -19.412  1.00  0.00           C  
ATOM    656  CD2 TYR B  42      -0.423  -1.597 -17.501  1.00  0.00           C  
ATOM    657  CE1 TYR B  42      -0.847  -1.833 -20.229  1.00  0.00           C  
ATOM    658  CE2 TYR B  42       0.591  -2.058 -18.318  1.00  0.00           C  
ATOM    659  CZ  TYR B  42       0.382  -2.176 -19.677  1.00  0.00           C  
ATOM    660  OH  TYR B  42       1.392  -2.634 -20.491  1.00  0.00           O  
ATOM    661  H   TYR B  42      -4.636  -1.273 -14.854  1.00  0.00           H  
ATOM    662  HA  TYR B  42      -4.226  -2.248 -17.607  1.00  0.00           H  
ATOM    663 1HB  TYR B  42      -3.298   0.036 -17.684  1.00  0.00           H  
ATOM    664 2HB  TYR B  42      -2.309  -0.297 -16.270  1.00  0.00           H  
ATOM    665  HD1 TYR B  42      -2.826  -1.103 -19.841  1.00  0.00           H  
ATOM    666  HD2 TYR B  42      -0.259  -1.505 -16.427  1.00  0.00           H  
ATOM    667  HE1 TYR B  42      -1.012  -1.926 -21.302  1.00  0.00           H  
ATOM    668  HE2 TYR B  42       1.556  -2.328 -17.889  1.00  0.00           H  
ATOM    669  HH  TYR B  42       2.169  -2.825 -19.959  1.00  0.00           H  
TER                                                                             
HETATM  671 THKN MEM C  45      15.000   0.000   0.000  1.00  0.00           X  
HETATM  672 CNTR MEM C  45       0.000   0.000   0.000  1.00  0.00           X  
HETATM  673 NORM MEM C  45      -0.000  -0.000   1.000  1.00  0.00           X  
TER                                                                             
CONECT  671  672                                                                
CONECT  672  671  673                                                           
CONECT  673  672                                                                
a_angle_1 1.027
a_angle_2 29.943
a_bind 0.304
a_ddg -45.272
a_helicality 0.078
a_helicality_symm 0.078
a_hha_ang 55.091
a_hha_dst_atm 3.257
a_hha_dst_vec 4.663
a_marl -15.477
a_pack 0.6
a_res_lipo -62.571
a_rmsd 7.591
a_sasa 899.319
a_shape 0.688
a_span_topo 0.5
a_tms_span 1
a_tms_span_fa 1
a_unsat 0
maxsub 29
rms 7.591
score -119.157
silent_score -119.157
time 30
total -119.156

#MODEL 4
ATOM      1  N   VAL A   1       2.344  -3.397  11.266  1.00  0.00           N  
ATOM      2  CA  VAL A   1       2.202  -2.016  10.822  1.00  0.00           C  
ATOM      3  C   VAL A   1       3.185  -1.692   9.705  1.00  0.00           C  
ATOM      4  O   VAL A   1       2.829  -1.047   8.719  1.00  0.00           O  
ATOM      5  CB  VAL A   1       2.432  -1.050  12.000  1.00  0.00           C  
ATOM      6  CG1 VAL A   1       2.364   0.394  11.527  1.00  0.00           C  
ATOM      7  CG2 VAL A   1       1.403  -1.310  13.090  1.00  0.00           C  
ATOM      8 1H   VAL A   1       1.688  -3.582  11.997  1.00  0.00           H  
ATOM      9 2H   VAL A   1       2.169  -4.014  10.498  1.00  0.00           H  
ATOM     10 3H   VAL A   1       3.273  -3.545  11.606  1.00  0.00           H  
ATOM     11  HA  VAL A   1       1.188  -1.875  10.447  1.00  0.00           H  
ATOM     12  HB  VAL A   1       3.434  -1.211  12.399  1.00  0.00           H  
ATOM     13 1HG1 VAL A   1       2.529   1.062  12.372  1.00  0.00           H  
ATOM     14 2HG1 VAL A   1       3.132   0.566  10.773  1.00  0.00           H  
ATOM     15 3HG1 VAL A   1       1.382   0.590  11.096  1.00  0.00           H  
ATOM     16 1HG2 VAL A   1       1.572  -0.624  13.920  1.00  0.00           H  
ATOM     17 2HG2 VAL A   1       0.401  -1.155  12.689  1.00  0.00           H  
ATOM     18 3HG2 VAL A   1       1.498  -2.337  13.443  1.00  0.00           H  
ATOM     19  N   MET A   2       4.425  -2.143   9.865  1.00  0.00           N  
ATOM     20  CA  MET A   2       5.483  -1.831   8.912  1.00  0.00           C  
ATOM     21  C   MET A   2       5.123  -2.314   7.512  1.00  0.00           C  
ATOM     22  O   MET A   2       5.485  -1.686   6.517  1.00  0.00           O  
ATOM     23  CB  MET A   2       6.803  -2.451   9.367  1.00  0.00           C  
ATOM     24  CG  MET A   2       7.373  -1.850  10.644  1.00  0.00           C  
ATOM     25  SD  MET A   2       7.722  -0.087  10.487  1.00  0.00           S  
ATOM     26  CE  MET A   2       6.222   0.616  11.166  1.00  0.00           C  
ATOM     27  H   MET A   2       4.640  -2.717  10.668  1.00  0.00           H  
ATOM     28  HA  MET A   2       5.601  -0.749   8.867  1.00  0.00           H  
ATOM     29 1HB  MET A   2       6.665  -3.518   9.533  1.00  0.00           H  
ATOM     30 2HB  MET A   2       7.549  -2.335   8.580  1.00  0.00           H  
ATOM     31 1HG  MET A   2       6.666  -1.990  11.460  1.00  0.00           H  
ATOM     32 2HG  MET A   2       8.300  -2.362  10.904  1.00  0.00           H  
ATOM     33 1HE  MET A   2       6.284   1.704  11.139  1.00  0.00           H  
ATOM     34 2HE  MET A   2       5.365   0.286  10.577  1.00  0.00           H  
ATOM     35 3HE  MET A   2       6.100   0.286  12.199  1.00  0.00           H  
ATOM     36  N   ALA A   3       4.410  -3.433   7.443  1.00  0.00           N  
ATOM     37  CA  ALA A   3       3.942  -3.965   6.169  1.00  0.00           C  
ATOM     38  C   ALA A   3       3.040  -2.969   5.453  1.00  0.00           C  
ATOM     39  O   ALA A   3       3.110  -2.818   4.234  1.00  0.00           O  
ATOM     40  CB  ALA A   3       3.211  -5.283   6.382  1.00  0.00           C  
ATOM     41  H   ALA A   3       4.186  -3.927   8.295  1.00  0.00           H  
ATOM     42  HA  ALA A   3       4.812  -4.143   5.536  1.00  0.00           H  
ATOM     43 1HB  ALA A   3       2.868  -5.668   5.422  1.00  0.00           H  
ATOM     44 2HB  ALA A   3       3.887  -6.004   6.842  1.00  0.00           H  
ATOM     45 3HB  ALA A   3       2.354  -5.122   7.035  1.00  0.00           H  
ATOM     46  N   GLY A   4       2.192  -2.290   6.219  1.00  0.00           N  
ATOM     47  CA  GLY A   4       1.331  -1.248   5.672  1.00  0.00           C  
ATOM     48  C   GLY A   4       2.148  -0.064   5.172  1.00  0.00           C  
ATOM     49  O   GLY A   4       1.864   0.495   4.112  1.00  0.00           O  
ATOM     50  H   GLY A   4       2.143  -2.501   7.205  1.00  0.00           H  
ATOM     51 1HA  GLY A   4       0.739  -1.659   4.853  1.00  0.00           H  
ATOM     52 2HA  GLY A   4       0.631  -0.915   6.438  1.00  0.00           H  
ATOM     53  N   VAL A   5       3.163   0.314   5.940  1.00  0.00           N  
ATOM     54  CA  VAL A   5       4.035   1.422   5.568  1.00  0.00           C  
ATOM     55  C   VAL A   5       4.753   1.141   4.255  1.00  0.00           C  
ATOM     56  O   VAL A   5       4.807   1.996   3.370  1.00  0.00           O  
ATOM     57  CB  VAL A   5       5.075   1.679   6.674  1.00  0.00           C  
ATOM     58  CG1 VAL A   5       6.103   2.700   6.212  1.00  0.00           C  
ATOM     59  CG2 VAL A   5       4.378   2.151   7.941  1.00  0.00           C  
ATOM     60  H   VAL A   5       3.337  -0.179   6.804  1.00  0.00           H  
ATOM     61  HA  VAL A   5       3.423   2.318   5.447  1.00  0.00           H  
ATOM     62  HB  VAL A   5       5.612   0.752   6.878  1.00  0.00           H  
ATOM     63 1HG1 VAL A   5       6.831   2.870   7.006  1.00  0.00           H  
ATOM     64 2HG1 VAL A   5       6.615   2.326   5.325  1.00  0.00           H  
ATOM     65 3HG1 VAL A   5       5.603   3.639   5.974  1.00  0.00           H  
ATOM     66 1HG2 VAL A   5       5.119   2.330   8.719  1.00  0.00           H  
ATOM     67 2HG2 VAL A   5       3.837   3.075   7.736  1.00  0.00           H  
ATOM     68 3HG2 VAL A   5       3.677   1.387   8.277  1.00  0.00           H  
ATOM     69  N   ILE A   6       5.304  -0.062   4.133  1.00  0.00           N  
ATOM     70  CA  ILE A   6       5.985  -0.473   2.911  1.00  0.00           C  
ATOM     71  C   ILE A   6       5.016  -0.549   1.739  1.00  0.00           C  
ATOM     72  O   ILE A   6       5.323  -0.097   0.636  1.00  0.00           O  
ATOM     73  CB  ILE A   6       6.674  -1.837   3.099  1.00  0.00           C  
ATOM     74  CG1 ILE A   6       7.831  -1.719   4.095  1.00  0.00           C  
ATOM     75  CG2 ILE A   6       7.170  -2.370   1.764  1.00  0.00           C  
ATOM     76  CD1 ILE A   6       8.366  -3.050   4.570  1.00  0.00           C  
ATOM     77  H   ILE A   6       5.250  -0.708   4.907  1.00  0.00           H  
ATOM     78  HA  ILE A   6       6.748   0.269   2.675  1.00  0.00           H  
ATOM     79  HB  ILE A   6       5.965  -2.547   3.522  1.00  0.00           H  
ATOM     80 1HG1 ILE A   6       8.650  -1.165   3.638  1.00  0.00           H  
ATOM     81 2HG1 ILE A   6       7.503  -1.154   4.968  1.00  0.00           H  
ATOM     82 1HG2 ILE A   6       7.655  -3.335   1.915  1.00  0.00           H  
ATOM     83 2HG2 ILE A   6       6.327  -2.490   1.085  1.00  0.00           H  
ATOM     84 3HG2 ILE A   6       7.885  -1.668   1.334  1.00  0.00           H  
ATOM     85 1HD1 ILE A   6       9.183  -2.884   5.273  1.00  0.00           H  
ATOM     86 2HD1 ILE A   6       7.570  -3.608   5.064  1.00  0.00           H  
ATOM     87 3HD1 ILE A   6       8.733  -3.619   3.717  1.00  0.00           H  
ATOM     88  N   GLY A   7       3.843  -1.125   1.984  1.00  0.00           N  
ATOM     89  CA  GLY A   7       2.808  -1.218   0.963  1.00  0.00           C  
ATOM     90  C   GLY A   7       2.399   0.162   0.464  1.00  0.00           C  
ATOM     91  O   GLY A   7       2.198   0.366  -0.733  1.00  0.00           O  
ATOM     92  H   GLY A   7       3.665  -1.506   2.902  1.00  0.00           H  
ATOM     93 1HA  GLY A   7       3.173  -1.817   0.128  1.00  0.00           H  
ATOM     94 2HA  GLY A   7       1.939  -1.734   1.372  1.00  0.00           H  
ATOM     95  N   THR A   8       2.276   1.107   1.390  1.00  0.00           N  
ATOM     96  CA  THR A   8       1.917   2.477   1.043  1.00  0.00           C  
ATOM     97  C   THR A   8       2.960   3.106   0.129  1.00  0.00           C  
ATOM     98  O   THR A   8       2.622   3.754  -0.861  1.00  0.00           O  
ATOM     99  CB  THR A   8       1.746   3.342   2.306  1.00  0.00           C  
ATOM    100  OG1 THR A   8       0.708   2.793   3.128  1.00  0.00           O  
ATOM    101  CG2 THR A   8       1.387   4.771   1.929  1.00  0.00           C  
ATOM    102  H   THR A   8       2.436   0.871   2.359  1.00  0.00           H  
ATOM    103  HA  THR A   8       0.967   2.460   0.508  1.00  0.00           H  
ATOM    104  HB  THR A   8       2.677   3.345   2.873  1.00  0.00           H  
ATOM    105  HG1 THR A   8       0.950   1.903   3.396  1.00  0.00           H  
ATOM    106 1HG2 THR A   8       1.271   5.368   2.833  1.00  0.00           H  
ATOM    107 2HG2 THR A   8       2.180   5.195   1.313  1.00  0.00           H  
ATOM    108 3HG2 THR A   8       0.452   4.775   1.369  1.00  0.00           H  
ATOM    109  N   ILE A   9       4.230   2.910   0.467  1.00  0.00           N  
ATOM    110  CA  ILE A   9       5.327   3.432  -0.340  1.00  0.00           C  
ATOM    111  C   ILE A   9       5.306   2.844  -1.745  1.00  0.00           C  
ATOM    112  O   ILE A   9       5.482   3.559  -2.731  1.00  0.00           O  
ATOM    113  CB  ILE A   9       6.685   3.135   0.322  1.00  0.00           C  
ATOM    114  CG1 ILE A   9       6.842   3.949   1.608  1.00  0.00           C  
ATOM    115  CG2 ILE A   9       7.823   3.433  -0.643  1.00  0.00           C  
ATOM    116  CD1 ILE A   9       7.995   3.501   2.478  1.00  0.00           C  
ATOM    117  H   ILE A   9       4.442   2.387   1.304  1.00  0.00           H  
ATOM    118  HA  ILE A   9       5.212   4.512  -0.421  1.00  0.00           H  
ATOM    119  HB  ILE A   9       6.729   2.084   0.606  1.00  0.00           H  
ATOM    120 1HG1 ILE A   9       6.991   4.999   1.358  1.00  0.00           H  
ATOM    121 2HG1 ILE A   9       5.926   3.881   2.196  1.00  0.00           H  
ATOM    122 1HG2 ILE A   9       8.775   3.218  -0.159  1.00  0.00           H  
ATOM    123 2HG2 ILE A   9       7.719   2.811  -1.531  1.00  0.00           H  
ATOM    124 3HG2 ILE A   9       7.791   4.484  -0.930  1.00  0.00           H  
ATOM    125 1HD1 ILE A   9       8.041   4.125   3.371  1.00  0.00           H  
ATOM    126 2HD1 ILE A   9       7.847   2.461   2.770  1.00  0.00           H  
ATOM    127 3HD1 ILE A   9       8.927   3.594   1.922  1.00  0.00           H  
ATOM    128  N   LEU A  10       5.090   1.535  -1.829  1.00  0.00           N  
ATOM    129  CA  LEU A  10       4.999   0.856  -3.116  1.00  0.00           C  
ATOM    130  C   LEU A  10       3.804   1.353  -3.919  1.00  0.00           C  
ATOM    131  O   LEU A  10       3.891   1.530  -5.134  1.00  0.00           O  
ATOM    132  CB  LEU A  10       4.888  -0.660  -2.908  1.00  0.00           C  
ATOM    133  CG  LEU A  10       6.144  -1.351  -2.362  1.00  0.00           C  
ATOM    134  CD1 LEU A  10       5.820  -2.799  -2.021  1.00  0.00           C  
ATOM    135  CD2 LEU A  10       7.259  -1.268  -3.395  1.00  0.00           C  
ATOM    136  H   LEU A  10       4.985   0.998  -0.981  1.00  0.00           H  
ATOM    137  HA  LEU A  10       5.905   1.066  -3.683  1.00  0.00           H  
ATOM    138 1HB  LEU A  10       4.073  -0.856  -2.213  1.00  0.00           H  
ATOM    139 2HB  LEU A  10       4.643  -1.125  -3.863  1.00  0.00           H  
ATOM    140  HG  LEU A  10       6.462  -0.855  -1.444  1.00  0.00           H  
ATOM    141 1HD1 LEU A  10       6.713  -3.290  -1.633  1.00  0.00           H  
ATOM    142 2HD1 LEU A  10       5.034  -2.828  -1.267  1.00  0.00           H  
ATOM    143 3HD1 LEU A  10       5.483  -3.317  -2.918  1.00  0.00           H  
ATOM    144 1HD2 LEU A  10       8.152  -1.758  -3.006  1.00  0.00           H  
ATOM    145 2HD2 LEU A  10       6.942  -1.764  -4.312  1.00  0.00           H  
ATOM    146 3HD2 LEU A  10       7.481  -0.222  -3.606  1.00  0.00           H  
ATOM    147  N   LEU A  11       2.689   1.578  -3.233  1.00  0.00           N  
ATOM    148  CA  LEU A  11       1.492   2.114  -3.871  1.00  0.00           C  
ATOM    149  C   LEU A  11       1.756   3.489  -4.470  1.00  0.00           C  
ATOM    150  O   LEU A  11       1.392   3.758  -5.615  1.00  0.00           O  
ATOM    151  CB  LEU A  11       0.346   2.203  -2.855  1.00  0.00           C  
ATOM    152  CG  LEU A  11      -0.977   2.765  -3.393  1.00  0.00           C  
ATOM    153  CD1 LEU A  11      -1.510   1.850  -4.487  1.00  0.00           C  
ATOM    154  CD2 LEU A  11      -1.975   2.893  -2.252  1.00  0.00           C  
ATOM    155  H   LEU A  11       2.670   1.372  -2.244  1.00  0.00           H  
ATOM    156  HA  LEU A  11       1.197   1.440  -4.674  1.00  0.00           H  
ATOM    157 1HB  LEU A  11       0.148   1.206  -2.466  1.00  0.00           H  
ATOM    158 2HB  LEU A  11       0.663   2.838  -2.028  1.00  0.00           H  
ATOM    159  HG  LEU A  11      -0.803   3.746  -3.835  1.00  0.00           H  
ATOM    160 1HD1 LEU A  11      -2.450   2.249  -4.869  1.00  0.00           H  
ATOM    161 2HD1 LEU A  11      -0.784   1.792  -5.299  1.00  0.00           H  
ATOM    162 3HD1 LEU A  11      -1.678   0.854  -4.078  1.00  0.00           H  
ATOM    163 1HD2 LEU A  11      -2.915   3.293  -2.634  1.00  0.00           H  
ATOM    164 2HD2 LEU A  11      -2.151   1.912  -1.811  1.00  0.00           H  
ATOM    165 3HD2 LEU A  11      -1.577   3.566  -1.493  1.00  0.00           H  
ATOM    166  N   ILE A  12       2.391   4.357  -3.690  1.00  0.00           N  
ATOM    167  CA  ILE A  12       2.752   5.689  -4.161  1.00  0.00           C  
ATOM    168  C   ILE A  12       3.683   5.615  -5.364  1.00  0.00           C  
ATOM    169  O   ILE A  12       3.504   6.335  -6.346  1.00  0.00           O  
ATOM    170  CB  ILE A  12       3.423   6.505  -3.041  1.00  0.00           C  
ATOM    171  CG1 ILE A  12       2.410   6.838  -1.943  1.00  0.00           C  
ATOM    172  CG2 ILE A  12       4.039   7.776  -3.605  1.00  0.00           C  
ATOM    173  CD1 ILE A  12       3.038   7.359  -0.670  1.00  0.00           C  
ATOM    174  H   ILE A  12       2.631   4.087  -2.747  1.00  0.00           H  
ATOM    175  HA  ILE A  12       1.842   6.206  -4.466  1.00  0.00           H  
ATOM    176  HB  ILE A  12       4.207   5.907  -2.576  1.00  0.00           H  
ATOM    177 1HG1 ILE A  12       1.709   7.587  -2.310  1.00  0.00           H  
ATOM    178 2HG1 ILE A  12       1.833   5.946  -1.696  1.00  0.00           H  
ATOM    179 1HG2 ILE A  12       4.508   8.340  -2.799  1.00  0.00           H  
ATOM    180 2HG2 ILE A  12       4.789   7.516  -4.351  1.00  0.00           H  
ATOM    181 3HG2 ILE A  12       3.261   8.383  -4.068  1.00  0.00           H  
ATOM    182 1HD1 ILE A  12       2.257   7.572   0.060  1.00  0.00           H  
ATOM    183 2HD1 ILE A  12       3.718   6.609  -0.266  1.00  0.00           H  
ATOM    184 3HD1 ILE A  12       3.591   8.272  -0.886  1.00  0.00           H  
ATOM    185  N   SER A  13       4.679   4.739  -5.282  1.00  0.00           N  
ATOM    186  CA  SER A  13       5.630   4.555  -6.372  1.00  0.00           C  
ATOM    187  C   SER A  13       4.920   4.156  -7.660  1.00  0.00           C  
ATOM    188  O   SER A  13       5.250   4.648  -8.739  1.00  0.00           O  
ATOM    189  CB  SER A  13       6.653   3.499  -6.000  1.00  0.00           C  
ATOM    190  OG  SER A  13       7.421   3.910  -4.902  1.00  0.00           O  
ATOM    191  H   SER A  13       4.780   4.186  -4.442  1.00  0.00           H  
ATOM    192  HA  SER A  13       6.146   5.500  -6.544  1.00  0.00           H  
ATOM    193 1HB  SER A  13       6.143   2.566  -5.761  1.00  0.00           H  
ATOM    194 2HB  SER A  13       7.304   3.308  -6.852  1.00  0.00           H  
ATOM    195  HG  SER A  13       6.814   3.965  -4.160  1.00  0.00           H  
ATOM    196  N   TYR A  14       3.945   3.261  -7.539  1.00  0.00           N  
ATOM    197  CA  TYR A  14       3.144   2.843  -8.683  1.00  0.00           C  
ATOM    198  C   TYR A  14       2.348   4.009  -9.255  1.00  0.00           C  
ATOM    199  O   TYR A  14       2.250   4.169 -10.472  1.00  0.00           O  
ATOM    200  CB  TYR A  14       2.203   1.702  -8.289  1.00  0.00           C  
ATOM    201  CG  TYR A  14       2.896   0.366  -8.131  1.00  0.00           C  
ATOM    202  CD1 TYR A  14       2.184  -0.736  -7.682  1.00  0.00           C  
ATOM    203  CD2 TYR A  14       4.244   0.244  -8.436  1.00  0.00           C  
ATOM    204  CE1 TYR A  14       2.817  -1.955  -7.538  1.00  0.00           C  
ATOM    205  CE2 TYR A  14       4.877  -0.975  -8.292  1.00  0.00           C  
ATOM    206  CZ  TYR A  14       4.168  -2.072  -7.845  1.00  0.00           C  
ATOM    207  OH  TYR A  14       4.799  -3.286  -7.701  1.00  0.00           O  
ATOM    208  H   TYR A  14       3.754   2.861  -6.632  1.00  0.00           H  
ATOM    209  HA  TYR A  14       3.816   2.487  -9.465  1.00  0.00           H  
ATOM    210 1HB  TYR A  14       1.712   1.944  -7.346  1.00  0.00           H  
ATOM    211 2HB  TYR A  14       1.426   1.594  -9.045  1.00  0.00           H  
ATOM    212  HD1 TYR A  14       1.125  -0.640  -7.442  1.00  0.00           H  
ATOM    213  HD2 TYR A  14       4.804   1.110  -8.788  1.00  0.00           H  
ATOM    214  HE1 TYR A  14       2.258  -2.821  -7.185  1.00  0.00           H  
ATOM    215  HE2 TYR A  14       5.936  -1.071  -8.531  1.00  0.00           H  
ATOM    216  HH  TYR A  14       5.745  -3.170  -7.816  1.00  0.00           H  
ATOM    217  N   GLY A  15       1.782   4.823  -8.370  1.00  0.00           N  
ATOM    218  CA  GLY A  15       1.022   5.996  -8.785  1.00  0.00           C  
ATOM    219  C   GLY A  15       1.899   6.979  -9.550  1.00  0.00           C  
ATOM    220  O   GLY A  15       1.479   7.544 -10.560  1.00  0.00           O  
ATOM    221  H   GLY A  15       1.882   4.624  -7.385  1.00  0.00           H  
ATOM    222 1HA  GLY A  15       0.186   5.684  -9.411  1.00  0.00           H  
ATOM    223 2HA  GLY A  15       0.601   6.485  -7.907  1.00  0.00           H  
ATOM    224  N   ILE A  16       3.119   7.178  -9.064  1.00  0.00           N  
ATOM    225  CA  ILE A  16       4.074   8.057  -9.728  1.00  0.00           C  
ATOM    226  C   ILE A  16       4.419   7.543 -11.120  1.00  0.00           C  
ATOM    227  O   ILE A  16       4.471   8.311 -12.080  1.00  0.00           O  
ATOM    228  CB  ILE A  16       5.362   8.196  -8.897  1.00  0.00           C  
ATOM    229  CG1 ILE A  16       5.084   8.969  -7.605  1.00  0.00           C  
ATOM    230  CG2 ILE A  16       6.448   8.884  -9.710  1.00  0.00           C  
ATOM    231  CD1 ILE A  16       6.208   8.900  -6.597  1.00  0.00           C  
ATOM    232  H   ILE A  16       3.391   6.710  -8.212  1.00  0.00           H  
ATOM    233  HA  ILE A  16       3.623   9.043  -9.831  1.00  0.00           H  
ATOM    234  HB  ILE A  16       5.714   7.207  -8.602  1.00  0.00           H  
ATOM    235 1HG1 ILE A  16       4.902  10.017  -7.841  1.00  0.00           H  
ATOM    236 2HG1 ILE A  16       4.181   8.579  -7.135  1.00  0.00           H  
ATOM    237 1HG2 ILE A  16       7.352   8.974  -9.107  1.00  0.00           H  
ATOM    238 2HG2 ILE A  16       6.664   8.295 -10.600  1.00  0.00           H  
ATOM    239 3HG2 ILE A  16       6.108   9.877 -10.005  1.00  0.00           H  
ATOM    240 1HD1 ILE A  16       5.937   9.471  -5.709  1.00  0.00           H  
ATOM    241 2HD1 ILE A  16       6.384   7.860  -6.320  1.00  0.00           H  
ATOM    242 3HD1 ILE A  16       7.114   9.317  -7.034  1.00  0.00           H  
ATOM    243  N   ARG A  17       4.656   6.240 -11.222  1.00  0.00           N  
ATOM    244  CA  ARG A  17       4.973   5.617 -12.501  1.00  0.00           C  
ATOM    245  C   ARG A  17       3.779   5.661 -13.447  1.00  0.00           C  
ATOM    246  O   ARG A  17       3.937   5.856 -14.652  1.00  0.00           O  
ATOM    247  CB  ARG A  17       5.404   4.171 -12.300  1.00  0.00           C  
ATOM    248  CG  ARG A  17       6.754   3.994 -11.625  1.00  0.00           C  
ATOM    249  CD  ARG A  17       7.040   2.566 -11.334  1.00  0.00           C  
ATOM    250  NE  ARG A  17       8.305   2.397 -10.637  1.00  0.00           N  
ATOM    251  CZ  ARG A  17       8.742   1.233 -10.118  1.00  0.00           C  
ATOM    252  NH1 ARG A  17       8.008   0.148 -10.224  1.00  0.00           N  
ATOM    253  NH2 ARG A  17       9.910   1.182  -9.501  1.00  0.00           N  
ATOM    254  H   ARG A  17       4.614   5.666 -10.392  1.00  0.00           H  
ATOM    255  HA  ARG A  17       5.798   6.165 -12.958  1.00  0.00           H  
ATOM    256 1HB  ARG A  17       4.662   3.651 -11.696  1.00  0.00           H  
ATOM    257 2HB  ARG A  17       5.449   3.668 -13.266  1.00  0.00           H  
ATOM    258 1HG  ARG A  17       7.540   4.375 -12.277  1.00  0.00           H  
ATOM    259 2HG  ARG A  17       6.765   4.545 -10.684  1.00  0.00           H  
ATOM    260 1HD  ARG A  17       6.248   2.157 -10.707  1.00  0.00           H  
ATOM    261 2HD  ARG A  17       7.087   2.007 -12.268  1.00  0.00           H  
ATOM    262  HE  ARG A  17       8.898   3.209 -10.536  1.00  0.00           H  
ATOM    263 1HH1 ARG A  17       7.115   0.187 -10.695  1.00  0.00           H  
ATOM    264 2HH1 ARG A  17       8.336  -0.724  -9.835  1.00  0.00           H  
ATOM    265 1HH2 ARG A  17      10.475   2.017  -9.420  1.00  0.00           H  
ATOM    266 2HH2 ARG A  17      10.238   0.311  -9.112  1.00  0.00           H  
ATOM    267  N   ARG A  18       2.585   5.479 -12.893  1.00  0.00           N  
ATOM    268  CA  ARG A  18       1.366   5.452 -13.692  1.00  0.00           C  
ATOM    269  C   ARG A  18       1.140   6.783 -14.397  1.00  0.00           C  
ATOM    270  O   ARG A  18       0.814   6.821 -15.584  1.00  0.00           O  
ATOM    271  CB  ARG A  18       0.161   5.133 -12.820  1.00  0.00           C  
ATOM    272  CG  ARG A  18      -1.170   5.106 -13.554  1.00  0.00           C  
ATOM    273  CD  ARG A  18      -2.288   4.728 -12.651  1.00  0.00           C  
ATOM    274  NE  ARG A  18      -2.479   5.702 -11.588  1.00  0.00           N  
ATOM    275  CZ  ARG A  18      -3.138   6.868 -11.728  1.00  0.00           C  
ATOM    276  NH1 ARG A  18      -3.662   7.192 -12.889  1.00  0.00           N  
ATOM    277  NH2 ARG A  18      -3.258   7.687 -10.697  1.00  0.00           N  
ATOM    278  H   ARG A  18       2.521   5.356 -11.893  1.00  0.00           H  
ATOM    279  HA  ARG A  18       1.465   4.672 -14.448  1.00  0.00           H  
ATOM    280 1HB  ARG A  18       0.299   4.159 -12.352  1.00  0.00           H  
ATOM    281 2HB  ARG A  18       0.084   5.871 -12.022  1.00  0.00           H  
ATOM    282 1HG  ARG A  18      -1.380   6.095 -13.963  1.00  0.00           H  
ATOM    283 2HG  ARG A  18      -1.125   4.379 -14.366  1.00  0.00           H  
ATOM    284 1HD  ARG A  18      -3.212   4.664 -13.224  1.00  0.00           H  
ATOM    285 2HD  ARG A  18      -2.075   3.762 -12.194  1.00  0.00           H  
ATOM    286  HE  ARG A  18      -2.089   5.488 -10.679  1.00  0.00           H  
ATOM    287 1HH1 ARG A  18      -3.571   6.565 -13.676  1.00  0.00           H  
ATOM    288 2HH1 ARG A  18      -4.157   8.066 -12.994  1.00  0.00           H  
ATOM    289 1HH2 ARG A  18      -2.854   7.439  -9.804  1.00  0.00           H  
ATOM    290 2HH2 ARG A  18      -3.752   8.561 -10.802  1.00  0.00           H  
ATOM    291  N   LEU A  19       1.316   7.875 -13.660  1.00  0.00           N  
ATOM    292  CA  LEU A  19       1.023   9.205 -14.179  1.00  0.00           C  
ATOM    293  C   LEU A  19       2.078   9.649 -15.184  1.00  0.00           C  
ATOM    294  O   LEU A  19       2.035   9.252 -16.315  1.00  0.00           O  
ATOM    295  OXT LEU A  19       2.953  10.397 -14.844  1.00  0.00           O  
ATOM    296  CB  LEU A  19       0.944  10.217 -13.030  1.00  0.00           C  
ATOM    297  CG  LEU A  19      -0.218  10.019 -12.048  1.00  0.00           C  
ATOM    298  CD1 LEU A  19      -0.071  10.991 -10.884  1.00  0.00           C  
ATOM    299  CD2 LEU A  19      -1.538  10.231 -12.774  1.00  0.00           C  
ATOM    300  H   LEU A  19       1.661   7.780 -12.716  1.00  0.00           H  
ATOM    301  HA  LEU A  19       0.059   9.174 -14.686  1.00  0.00           H  
ATOM    302 1HB  LEU A  19       1.871  10.169 -12.460  1.00  0.00           H  
ATOM    303 2HB  LEU A  19       0.854  11.218 -13.453  1.00  0.00           H  
ATOM    304  HG  LEU A  19      -0.184   9.007 -11.643  1.00  0.00           H  
ATOM    305 1HD1 LEU A  19      -0.896  10.850 -10.186  1.00  0.00           H  
ATOM    306 2HD1 LEU A  19       0.873  10.804 -10.371  1.00  0.00           H  
ATOM    307 3HD1 LEU A  19      -0.084  12.013 -11.260  1.00  0.00           H  
ATOM    308 1HD2 LEU A  19      -2.364  10.090 -12.076  1.00  0.00           H  
ATOM    309 2HD2 LEU A  19      -1.573  11.243 -13.177  1.00  0.00           H  
ATOM    310 3HD2 LEU A  19      -1.624   9.512 -13.588  1.00  0.00           H  
TER                                                                             
ATOM    312  N   VAL B  20      -2.344   3.398  11.266  1.00  0.00           N  
ATOM    313  CA  VAL B  20      -2.202   2.016  10.822  1.00  0.00           C  
ATOM    314  C   VAL B  20      -3.186   1.692   9.705  1.00  0.00           C  
ATOM    315  O   VAL B  20      -2.829   1.047   8.719  1.00  0.00           O  
ATOM    316  CB  VAL B  20      -2.432   1.051  12.001  1.00  0.00           C  
ATOM    317  CG1 VAL B  20      -2.364  -0.394  11.527  1.00  0.00           C  
ATOM    318  CG2 VAL B  20      -1.403   1.310  13.091  1.00  0.00           C  
ATOM    319 1H   VAL B  20      -1.688   3.582  11.998  1.00  0.00           H  
ATOM    320 2H   VAL B  20      -2.169   4.014  10.498  1.00  0.00           H  
ATOM    321 3H   VAL B  20      -3.273   3.545  11.606  1.00  0.00           H  
ATOM    322  HA  VAL B  20      -1.188   1.875  10.447  1.00  0.00           H  
ATOM    323  HB  VAL B  20      -3.434   1.211  12.400  1.00  0.00           H  
ATOM    324 1HG1 VAL B  20      -2.529  -1.062  12.372  1.00  0.00           H  
ATOM    325 2HG1 VAL B  20      -3.132  -0.566  10.773  1.00  0.00           H  
ATOM    326 3HG1 VAL B  20      -1.382  -0.589  11.097  1.00  0.00           H  
ATOM    327 1HG2 VAL B  20      -1.572   0.624  13.921  1.00  0.00           H  
ATOM    328 2HG2 VAL B  20      -0.401   1.155  12.690  1.00  0.00           H  
ATOM    329 3HG2 VAL B  20      -1.498   2.337  13.444  1.00  0.00           H  
ATOM    330  N   MET B  21      -4.425   2.143   9.865  1.00  0.00           N  
ATOM    331  CA  MET B  21      -5.483   1.831   8.912  1.00  0.00           C  
ATOM    332  C   MET B  21      -5.123   2.314   7.513  1.00  0.00           C  
ATOM    333  O   MET B  21      -5.485   1.686   6.517  1.00  0.00           O  
ATOM    334  CB  MET B  21      -6.803   2.451   9.367  1.00  0.00           C  
ATOM    335  CG  MET B  21      -7.374   1.850  10.644  1.00  0.00           C  
ATOM    336  SD  MET B  21      -7.722   0.087  10.487  1.00  0.00           S  
ATOM    337  CE  MET B  21      -6.222  -0.616  11.167  1.00  0.00           C  
ATOM    338  H   MET B  21      -4.640   2.717  10.668  1.00  0.00           H  
ATOM    339  HA  MET B  21      -5.601   0.749   8.868  1.00  0.00           H  
ATOM    340 1HB  MET B  21      -6.665   3.518   9.533  1.00  0.00           H  
ATOM    341 2HB  MET B  21      -7.550   2.336   8.580  1.00  0.00           H  
ATOM    342 1HG  MET B  21      -6.666   1.991  11.460  1.00  0.00           H  
ATOM    343 2HG  MET B  21      -8.300   2.362  10.904  1.00  0.00           H  
ATOM    344 1HE  MET B  21      -6.284  -1.704  11.139  1.00  0.00           H  
ATOM    345 2HE  MET B  21      -5.365  -0.286  10.577  1.00  0.00           H  
ATOM    346 3HE  MET B  21      -6.100  -0.285  12.199  1.00  0.00           H  
ATOM    347  N   ALA B  22      -4.410   3.433   7.443  1.00  0.00           N  
ATOM    348  CA  ALA B  22      -3.942   3.965   6.169  1.00  0.00           C  
ATOM    349  C   ALA B  22      -3.040   2.969   5.453  1.00  0.00           C  
ATOM    350  O   ALA B  22      -3.110   2.818   4.234  1.00  0.00           O  
ATOM    351  CB  ALA B  22      -3.211   5.283   6.382  1.00  0.00           C  
ATOM    352  H   ALA B  22      -4.186   3.927   8.295  1.00  0.00           H  
ATOM    353  HA  ALA B  22      -4.812   4.143   5.536  1.00  0.00           H  
ATOM    354 1HB  ALA B  22      -2.868   5.668   5.422  1.00  0.00           H  
ATOM    355 2HB  ALA B  22      -3.887   6.004   6.842  1.00  0.00           H  
ATOM    356 3HB  ALA B  22      -2.354   5.122   7.035  1.00  0.00           H  
ATOM    357  N   GLY B  23      -2.192   2.290   6.219  1.00  0.00           N  
ATOM    358  CA  GLY B  23      -1.331   1.249   5.672  1.00  0.00           C  
ATOM    359  C   GLY B  23      -2.148   0.064   5.172  1.00  0.00           C  
ATOM    360  O   GLY B  23      -1.864  -0.495   4.113  1.00  0.00           O  
ATOM    361  H   GLY B  23      -2.143   2.501   7.206  1.00  0.00           H  
ATOM    362 1HA  GLY B  23      -0.739   1.659   4.853  1.00  0.00           H  
ATOM    363 2HA  GLY B  23      -0.631   0.915   6.438  1.00  0.00           H  
ATOM    364  N   VAL B  24      -3.164  -0.314   5.940  1.00  0.00           N  
ATOM    365  CA  VAL B  24      -4.035  -1.422   5.568  1.00  0.00           C  
ATOM    366  C   VAL B  24      -4.753  -1.141   4.255  1.00  0.00           C  
ATOM    367  O   VAL B  24      -4.807  -1.996   3.370  1.00  0.00           O  
ATOM    368  CB  VAL B  24      -5.075  -1.679   6.675  1.00  0.00           C  
ATOM    369  CG1 VAL B  24      -6.104  -2.700   6.212  1.00  0.00           C  
ATOM    370  CG2 VAL B  24      -4.378  -2.151   7.941  1.00  0.00           C  
ATOM    371  H   VAL B  24      -3.337   0.179   6.805  1.00  0.00           H  
ATOM    372  HA  VAL B  24      -3.423  -2.317   5.448  1.00  0.00           H  
ATOM    373  HB  VAL B  24      -5.612  -0.752   6.878  1.00  0.00           H  
ATOM    374 1HG1 VAL B  24      -6.831  -2.869   7.006  1.00  0.00           H  
ATOM    375 2HG1 VAL B  24      -6.615  -2.326   5.326  1.00  0.00           H  
ATOM    376 3HG1 VAL B  24      -5.603  -3.639   5.974  1.00  0.00           H  
ATOM    377 1HG2 VAL B  24      -5.120  -2.330   8.719  1.00  0.00           H  
ATOM    378 2HG2 VAL B  24      -3.837  -3.075   7.736  1.00  0.00           H  
ATOM    379 3HG2 VAL B  24      -3.677  -1.387   8.277  1.00  0.00           H  
ATOM    380  N   ILE B  25      -5.304   0.062   4.133  1.00  0.00           N  
ATOM    381  CA  ILE B  25      -5.986   0.473   2.912  1.00  0.00           C  
ATOM    382  C   ILE B  25      -5.016   0.549   1.739  1.00  0.00           C  
ATOM    383  O   ILE B  25      -5.323   0.097   0.636  1.00  0.00           O  
ATOM    384  CB  ILE B  25      -6.674   1.837   3.099  1.00  0.00           C  
ATOM    385  CG1 ILE B  25      -7.831   1.719   4.095  1.00  0.00           C  
ATOM    386  CG2 ILE B  25      -7.170   2.370   1.764  1.00  0.00           C  
ATOM    387  CD1 ILE B  25      -8.366   3.050   4.570  1.00  0.00           C  
ATOM    388  H   ILE B  25      -5.250   0.708   4.908  1.00  0.00           H  
ATOM    389  HA  ILE B  25      -6.748  -0.269   2.675  1.00  0.00           H  
ATOM    390  HB  ILE B  25      -5.965   2.547   3.523  1.00  0.00           H  
ATOM    391 1HG1 ILE B  25      -8.650   1.165   3.638  1.00  0.00           H  
ATOM    392 2HG1 ILE B  25      -7.503   1.154   4.968  1.00  0.00           H  
ATOM    393 1HG2 ILE B  25      -7.655   3.335   1.915  1.00  0.00           H  
ATOM    394 2HG2 ILE B  25      -6.327   2.490   1.085  1.00  0.00           H  
ATOM    395 3HG2 ILE B  25      -7.885   1.668   1.334  1.00  0.00           H  
ATOM    396 1HD1 ILE B  25      -9.183   2.884   5.273  1.00  0.00           H  
ATOM    397 2HD1 ILE B  25      -7.570   3.608   5.064  1.00  0.00           H  
ATOM    398 3HD1 ILE B  25      -8.733   3.619   3.717  1.00  0.00           H  
ATOM    399  N   GLY B  26      -3.843   1.124   1.985  1.00  0.00           N  
ATOM    400  CA  GLY B  26      -2.808   1.218   0.963  1.00  0.00           C  
ATOM    401  C   GLY B  26      -2.399  -0.162   0.465  1.00  0.00           C  
ATOM    402  O   GLY B  26      -2.198  -0.366  -0.733  1.00  0.00           O  
ATOM    403  H   GLY B  26      -3.665   1.506   2.902  1.00  0.00           H  
ATOM    404 1HA  GLY B  26      -3.173   1.817   0.128  1.00  0.00           H  
ATOM    405 2HA  GLY B  26      -1.939   1.733   1.372  1.00  0.00           H  
ATOM    406  N   THR B  27      -2.276  -1.107   1.390  1.00  0.00           N  
ATOM    407  CA  THR B  27      -1.917  -2.477   1.043  1.00  0.00           C  
ATOM    408  C   THR B  27      -2.960  -3.106   0.129  1.00  0.00           C  
ATOM    409  O   THR B  27      -2.622  -3.754  -0.861  1.00  0.00           O  
ATOM    410  CB  THR B  27      -1.746  -3.342   2.306  1.00  0.00           C  
ATOM    411  OG1 THR B  27      -0.708  -2.793   3.128  1.00  0.00           O  
ATOM    412  CG2 THR B  27      -1.387  -4.771   1.929  1.00  0.00           C  
ATOM    413  H   THR B  27      -2.436  -0.871   2.359  1.00  0.00           H  
ATOM    414  HA  THR B  27      -0.967  -2.460   0.508  1.00  0.00           H  
ATOM    415  HB  THR B  27      -2.677  -3.345   2.873  1.00  0.00           H  
ATOM    416  HG1 THR B  27      -0.950  -1.904   3.397  1.00  0.00           H  
ATOM    417 1HG2 THR B  27      -1.271  -5.368   2.834  1.00  0.00           H  
ATOM    418 2HG2 THR B  27      -2.180  -5.195   1.313  1.00  0.00           H  
ATOM    419 3HG2 THR B  27      -0.453  -4.776   1.370  1.00  0.00           H  
ATOM    420  N   ILE B  28      -4.230  -2.910   0.467  1.00  0.00           N  
ATOM    421  CA  ILE B  28      -5.327  -3.432  -0.340  1.00  0.00           C  
ATOM    422  C   ILE B  28      -5.306  -2.844  -1.744  1.00  0.00           C  
ATOM    423  O   ILE B  28      -5.481  -3.560  -2.730  1.00  0.00           O  
ATOM    424  CB  ILE B  28      -6.685  -3.135   0.322  1.00  0.00           C  
ATOM    425  CG1 ILE B  28      -6.842  -3.949   1.608  1.00  0.00           C  
ATOM    426  CG2 ILE B  28      -7.823  -3.433  -0.643  1.00  0.00           C  
ATOM    427  CD1 ILE B  28      -7.995  -3.501   2.478  1.00  0.00           C  
ATOM    428  H   ILE B  28      -4.442  -2.387   1.305  1.00  0.00           H  
ATOM    429  HA  ILE B  28      -5.212  -4.512  -0.421  1.00  0.00           H  
ATOM    430  HB  ILE B  28      -6.729  -2.084   0.606  1.00  0.00           H  
ATOM    431 1HG1 ILE B  28      -6.991  -4.999   1.358  1.00  0.00           H  
ATOM    432 2HG1 ILE B  28      -5.926  -3.881   2.196  1.00  0.00           H  
ATOM    433 1HG2 ILE B  28      -8.775  -3.218  -0.159  1.00  0.00           H  
ATOM    434 2HG2 ILE B  28      -7.719  -2.812  -1.531  1.00  0.00           H  
ATOM    435 3HG2 ILE B  28      -7.790  -4.484  -0.930  1.00  0.00           H  
ATOM    436 1HD1 ILE B  28      -8.041  -4.125   3.371  1.00  0.00           H  
ATOM    437 2HD1 ILE B  28      -7.848  -2.461   2.770  1.00  0.00           H  
ATOM    438 3HD1 ILE B  28      -8.927  -3.595   1.922  1.00  0.00           H  
ATOM    439  N   LEU B  29      -5.089  -1.535  -1.829  1.00  0.00           N  
ATOM    440  CA  LEU B  29      -4.999  -0.856  -3.116  1.00  0.00           C  
ATOM    441  C   LEU B  29      -3.804  -1.353  -3.919  1.00  0.00           C  
ATOM    442  O   LEU B  29      -3.890  -1.530  -5.134  1.00  0.00           O  
ATOM    443  CB  LEU B  29      -4.888   0.660  -2.908  1.00  0.00           C  
ATOM    444  CG  LEU B  29      -6.140   1.348  -2.350  1.00  0.00           C  
ATOM    445  CD1 LEU B  29      -5.817   2.799  -2.018  1.00  0.00           C  
ATOM    446  CD2 LEU B  29      -7.266   1.259  -3.370  1.00  0.00           C  
ATOM    447  H   LEU B  29      -4.985  -0.998  -0.980  1.00  0.00           H  
ATOM    448  HA  LEU B  29      -5.905  -1.066  -3.683  1.00  0.00           H  
ATOM    449 1HB  LEU B  29      -4.067   0.857  -2.220  1.00  0.00           H  
ATOM    450 2HB  LEU B  29      -4.651   1.126  -3.865  1.00  0.00           H  
ATOM    451  HG  LEU B  29      -6.446   0.855  -1.428  1.00  0.00           H  
ATOM    452 1HD1 LEU B  29      -6.707   3.288  -1.622  1.00  0.00           H  
ATOM    453 2HD1 LEU B  29      -5.023   2.833  -1.272  1.00  0.00           H  
ATOM    454 3HD1 LEU B  29      -5.491   3.315  -2.920  1.00  0.00           H  
ATOM    455 1HD2 LEU B  29      -8.156   1.747  -2.974  1.00  0.00           H  
ATOM    456 2HD2 LEU B  29      -6.961   1.753  -4.293  1.00  0.00           H  
ATOM    457 3HD2 LEU B  29      -7.488   0.211  -3.576  1.00  0.00           H  
ATOM    458  N   LEU B  30      -2.689  -1.578  -3.233  1.00  0.00           N  
ATOM    459  CA  LEU B  30      -1.492  -2.114  -3.870  1.00  0.00           C  
ATOM    460  C   LEU B  30      -1.755  -3.489  -4.470  1.00  0.00           C  
ATOM    461  O   LEU B  30      -1.391  -3.758  -5.614  1.00  0.00           O  
ATOM    462  CB  LEU B  30      -0.345  -2.203  -2.854  1.00  0.00           C  
ATOM    463  CG  LEU B  30       0.978  -2.761  -3.393  1.00  0.00           C  
ATOM    464  CD1 LEU B  30       1.525  -1.828  -4.465  1.00  0.00           C  
ATOM    465  CD2 LEU B  30       1.967  -2.917  -2.247  1.00  0.00           C  
ATOM    466  H   LEU B  30      -2.669  -1.372  -2.244  1.00  0.00           H  
ATOM    467  HA  LEU B  30      -1.196  -1.440  -4.673  1.00  0.00           H  
ATOM    468 1HB  LEU B  30      -0.150  -1.206  -2.463  1.00  0.00           H  
ATOM    469 2HB  LEU B  30      -0.662  -2.840  -2.028  1.00  0.00           H  
ATOM    470  HG  LEU B  30       0.802  -3.733  -3.855  1.00  0.00           H  
ATOM    471 1HD1 LEU B  30       2.465  -2.225  -4.847  1.00  0.00           H  
ATOM    472 2HD1 LEU B  30       0.806  -1.751  -5.281  1.00  0.00           H  
ATOM    473 3HD1 LEU B  30       1.695  -0.842  -4.035  1.00  0.00           H  
ATOM    474 1HD2 LEU B  30       2.908  -3.314  -2.630  1.00  0.00           H  
ATOM    475 2HD2 LEU B  30       2.145  -1.946  -1.785  1.00  0.00           H  
ATOM    476 3HD2 LEU B  30       1.559  -3.603  -1.505  1.00  0.00           H  
ATOM    477  N   ILE B  31      -2.391  -4.357  -3.690  1.00  0.00           N  
ATOM    478  CA  ILE B  31      -2.751  -5.689  -4.161  1.00  0.00           C  
ATOM    479  C   ILE B  31      -3.682  -5.615  -5.364  1.00  0.00           C  
ATOM    480  O   ILE B  31      -3.503  -6.335  -6.346  1.00  0.00           O  
ATOM    481  CB  ILE B  31      -3.422  -6.505  -3.041  1.00  0.00           C  
ATOM    482  CG1 ILE B  31      -2.409  -6.838  -1.942  1.00  0.00           C  
ATOM    483  CG2 ILE B  31      -4.038  -7.776  -3.605  1.00  0.00           C  
ATOM    484  CD1 ILE B  31      -3.037  -7.359  -0.670  1.00  0.00           C  
ATOM    485  H   ILE B  31      -2.631  -4.087  -2.747  1.00  0.00           H  
ATOM    486  HA  ILE B  31      -1.842  -6.205  -4.466  1.00  0.00           H  
ATOM    487  HB  ILE B  31      -4.206  -5.908  -2.576  1.00  0.00           H  
ATOM    488 1HG1 ILE B  31      -1.708  -7.587  -2.309  1.00  0.00           H  
ATOM    489 2HG1 ILE B  31      -1.833  -5.946  -1.696  1.00  0.00           H  
ATOM    490 1HG2 ILE B  31      -4.508  -8.340  -2.799  1.00  0.00           H  
ATOM    491 2HG2 ILE B  31      -4.788  -7.516  -4.351  1.00  0.00           H  
ATOM    492 3HG2 ILE B  31      -3.260  -8.383  -4.068  1.00  0.00           H  
ATOM    493 1HD1 ILE B  31      -2.256  -7.573   0.060  1.00  0.00           H  
ATOM    494 2HD1 ILE B  31      -3.717  -6.609  -0.266  1.00  0.00           H  
ATOM    495 3HD1 ILE B  31      -3.590  -8.273  -0.886  1.00  0.00           H  
ATOM    496  N   SER B  32      -4.678  -4.739  -5.282  1.00  0.00           N  
ATOM    497  CA  SER B  32      -5.629  -4.555  -6.372  1.00  0.00           C  
ATOM    498  C   SER B  32      -4.919  -4.156  -7.659  1.00  0.00           C  
ATOM    499  O   SER B  32      -5.248  -4.647  -8.739  1.00  0.00           O  
ATOM    500  CB  SER B  32      -6.652  -3.499  -6.000  1.00  0.00           C  
ATOM    501  OG  SER B  32      -7.425  -3.913  -4.906  1.00  0.00           O  
ATOM    502  H   SER B  32      -4.780  -4.186  -4.442  1.00  0.00           H  
ATOM    503  HA  SER B  32      -6.145  -5.500  -6.544  1.00  0.00           H  
ATOM    504 1HB  SER B  32      -6.142  -2.568  -5.757  1.00  0.00           H  
ATOM    505 2HB  SER B  32      -7.300  -3.304  -6.853  1.00  0.00           H  
ATOM    506  HG  SER B  32      -6.822  -3.963  -4.160  1.00  0.00           H  
ATOM    507  N   TYR B  33      -3.944  -3.261  -7.539  1.00  0.00           N  
ATOM    508  CA  TYR B  33      -3.143  -2.842  -8.683  1.00  0.00           C  
ATOM    509  C   TYR B  33      -2.347  -4.009  -9.254  1.00  0.00           C  
ATOM    510  O   TYR B  33      -2.248  -4.168 -10.471  1.00  0.00           O  
ATOM    511  CB  TYR B  33      -2.202  -1.701  -8.289  1.00  0.00           C  
ATOM    512  CG  TYR B  33      -1.318  -1.222  -9.418  1.00  0.00           C  
ATOM    513  CD1 TYR B  33      -1.714  -0.147 -10.201  1.00  0.00           C  
ATOM    514  CD2 TYR B  33      -0.110  -1.856  -9.670  1.00  0.00           C  
ATOM    515  CE1 TYR B  33      -0.906   0.291 -11.232  1.00  0.00           C  
ATOM    516  CE2 TYR B  33       0.698  -1.418 -10.702  1.00  0.00           C  
ATOM    517  CZ  TYR B  33       0.303  -0.349 -11.481  1.00  0.00           C  
ATOM    518  OH  TYR B  33       1.108   0.087 -12.508  1.00  0.00           O  
ATOM    519  H   TYR B  33      -3.753  -2.861  -6.631  1.00  0.00           H  
ATOM    520  HA  TYR B  33      -3.815  -2.486  -9.464  1.00  0.00           H  
ATOM    521 1HB  TYR B  33      -2.789  -0.853  -7.932  1.00  0.00           H  
ATOM    522 2HB  TYR B  33      -1.562  -2.024  -7.469  1.00  0.00           H  
ATOM    523  HD1 TYR B  33      -2.663   0.351 -10.003  1.00  0.00           H  
ATOM    524  HD2 TYR B  33       0.200  -2.701  -9.056  1.00  0.00           H  
ATOM    525  HE1 TYR B  33      -1.217   1.135 -11.848  1.00  0.00           H  
ATOM    526  HE2 TYR B  33       1.646  -1.917 -10.900  1.00  0.00           H  
ATOM    527  HH  TYR B  33       0.693   0.836 -12.942  1.00  0.00           H  
ATOM    528  N   GLY B  34      -1.781  -4.822  -8.370  1.00  0.00           N  
ATOM    529  CA  GLY B  34      -1.020  -5.995  -8.784  1.00  0.00           C  
ATOM    530  C   GLY B  34      -1.897  -6.978  -9.550  1.00  0.00           C  
ATOM    531  O   GLY B  34      -1.476  -7.543 -10.560  1.00  0.00           O  
ATOM    532  H   GLY B  34      -1.881  -4.624  -7.384  1.00  0.00           H  
ATOM    533 1HA  GLY B  34      -0.184  -5.683  -9.410  1.00  0.00           H  
ATOM    534 2HA  GLY B  34      -0.600  -6.484  -7.907  1.00  0.00           H  
ATOM    535  N   ILE B  35      -3.117  -7.178  -9.063  1.00  0.00           N  
ATOM    536  CA  ILE B  35      -4.072  -8.057  -9.728  1.00  0.00           C  
ATOM    537  C   ILE B  35      -4.417  -7.543 -11.120  1.00  0.00           C  
ATOM    538  O   ILE B  35      -4.469  -8.311 -12.080  1.00  0.00           O  
ATOM    539  CB  ILE B  35      -5.361  -8.196  -8.897  1.00  0.00           C  
ATOM    540  CG1 ILE B  35      -5.082  -8.969  -7.606  1.00  0.00           C  
ATOM    541  CG2 ILE B  35      -6.446  -8.884  -9.710  1.00  0.00           C  
ATOM    542  CD1 ILE B  35      -6.207  -8.900  -6.598  1.00  0.00           C  
ATOM    543  H   ILE B  35      -3.390  -6.709  -8.211  1.00  0.00           H  
ATOM    544  HA  ILE B  35      -3.621  -9.043  -9.831  1.00  0.00           H  
ATOM    545  HB  ILE B  35      -5.712  -7.207  -8.602  1.00  0.00           H  
ATOM    546 1HG1 ILE B  35      -4.900 -10.017  -7.842  1.00  0.00           H  
ATOM    547 2HG1 ILE B  35      -4.179  -8.579  -7.135  1.00  0.00           H  
ATOM    548 1HG2 ILE B  35      -7.350  -8.975  -9.108  1.00  0.00           H  
ATOM    549 2HG2 ILE B  35      -6.662  -8.295 -10.601  1.00  0.00           H  
ATOM    550 3HG2 ILE B  35      -6.106  -9.877 -10.005  1.00  0.00           H  
ATOM    551 1HD1 ILE B  35      -5.935  -9.471  -5.710  1.00  0.00           H  
ATOM    552 2HD1 ILE B  35      -6.383  -7.860  -6.320  1.00  0.00           H  
ATOM    553 3HD1 ILE B  35      -7.113  -9.318  -7.034  1.00  0.00           H  
ATOM    554  N   ARG B  36      -4.654  -6.239 -11.222  1.00  0.00           N  
ATOM    555  CA  ARG B  36      -4.971  -5.616 -12.501  1.00  0.00           C  
ATOM    556  C   ARG B  36      -3.777  -5.660 -13.446  1.00  0.00           C  
ATOM    557  O   ARG B  36      -3.934  -5.855 -14.652  1.00  0.00           O  
ATOM    558  CB  ARG B  36      -5.402  -4.171 -12.300  1.00  0.00           C  
ATOM    559  CG  ARG B  36      -6.756  -3.994 -11.631  1.00  0.00           C  
ATOM    560  CD  ARG B  36      -7.035  -2.568 -11.324  1.00  0.00           C  
ATOM    561  NE  ARG B  36      -8.318  -2.396 -10.663  1.00  0.00           N  
ATOM    562  CZ  ARG B  36      -8.752  -1.241 -10.123  1.00  0.00           C  
ATOM    563  NH1 ARG B  36      -7.996  -0.167 -10.172  1.00  0.00           N  
ATOM    564  NH2 ARG B  36      -9.939  -1.188  -9.542  1.00  0.00           N  
ATOM    565  H   ARG B  36      -4.612  -5.665 -10.392  1.00  0.00           H  
ATOM    566  HA  ARG B  36      -5.795  -6.164 -12.958  1.00  0.00           H  
ATOM    567 1HB  ARG B  36      -4.663  -3.652 -11.691  1.00  0.00           H  
ATOM    568 2HB  ARG B  36      -5.442  -3.666 -13.266  1.00  0.00           H  
ATOM    569 1HG  ARG B  36      -7.540  -4.362 -12.294  1.00  0.00           H  
ATOM    570 2HG  ARG B  36      -6.776  -4.557 -10.697  1.00  0.00           H  
ATOM    571 1HD  ARG B  36      -6.258  -2.179 -10.666  1.00  0.00           H  
ATOM    572 2HD  ARG B  36      -7.048  -1.992 -12.249  1.00  0.00           H  
ATOM    573  HE  ARG B  36      -8.929  -3.201 -10.606  1.00  0.00           H  
ATOM    574 1HH1 ARG B  36      -7.089  -0.208 -10.615  1.00  0.00           H  
ATOM    575 2HH1 ARG B  36      -8.321   0.698  -9.766  1.00  0.00           H  
ATOM    576 1HH2 ARG B  36     -10.521  -2.013  -9.505  1.00  0.00           H  
ATOM    577 2HH2 ARG B  36     -10.264  -0.322  -9.137  1.00  0.00           H  
ATOM    578  N   ARG B  37      -2.583  -5.478 -12.893  1.00  0.00           N  
ATOM    579  CA  ARG B  37      -1.364  -5.451 -13.692  1.00  0.00           C  
ATOM    580  C   ARG B  37      -1.138  -6.782 -14.397  1.00  0.00           C  
ATOM    581  O   ARG B  37      -0.811  -6.819 -15.583  1.00  0.00           O  
ATOM    582  CB  ARG B  37      -0.159  -5.131 -12.819  1.00  0.00           C  
ATOM    583  CG  ARG B  37       1.175  -5.122 -13.549  1.00  0.00           C  
ATOM    584  CD  ARG B  37       2.298  -4.791 -12.636  1.00  0.00           C  
ATOM    585  NE  ARG B  37       2.452  -5.783 -11.584  1.00  0.00           N  
ATOM    586  CZ  ARG B  37       3.157  -5.594 -10.451  1.00  0.00           C  
ATOM    587  NH1 ARG B  37       3.764  -4.448 -10.238  1.00  0.00           N  
ATOM    588  NH2 ARG B  37       3.237  -6.561  -9.554  1.00  0.00           N  
ATOM    589  H   ARG B  37      -2.519  -5.355 -11.892  1.00  0.00           H  
ATOM    590  HA  ARG B  37      -1.463  -4.671 -14.447  1.00  0.00           H  
ATOM    591 1HB  ARG B  37      -0.291  -4.152 -12.362  1.00  0.00           H  
ATOM    592 2HB  ARG B  37      -0.089  -5.862 -12.014  1.00  0.00           H  
ATOM    593 1HG  ARG B  37       1.361  -6.106 -13.980  1.00  0.00           H  
ATOM    594 2HG  ARG B  37       1.149  -4.377 -14.345  1.00  0.00           H  
ATOM    595 1HD  ARG B  37       3.228  -4.749 -13.203  1.00  0.00           H  
ATOM    596 2HD  ARG B  37       2.114  -3.825 -12.168  1.00  0.00           H  
ATOM    597  HE  ARG B  37       1.999  -6.678 -11.712  1.00  0.00           H  
ATOM    598 1HH1 ARG B  37       3.703  -3.709 -10.924  1.00  0.00           H  
ATOM    599 2HH1 ARG B  37       4.292  -4.306  -9.389  1.00  0.00           H  
ATOM    600 1HH2 ARG B  37       2.769  -7.443  -9.717  1.00  0.00           H  
ATOM    601 2HH2 ARG B  37       3.764  -6.420  -8.705  1.00  0.00           H  
ATOM    602  N   LEU B  38      -1.313  -7.873 -13.660  1.00  0.00           N  
ATOM    603  CA  LEU B  38      -1.020  -9.204 -14.179  1.00  0.00           C  
ATOM    604  C   LEU B  38      -2.075  -9.648 -15.184  1.00  0.00           C  
ATOM    605  O   LEU B  38      -2.031  -9.250 -16.315  1.00  0.00           O  
ATOM    606  OXT LEU B  38      -2.950 -10.396 -14.844  1.00  0.00           O  
ATOM    607  CB  LEU B  38      -0.941 -10.216 -13.029  1.00  0.00           C  
ATOM    608  CG  LEU B  38       0.213 -10.011 -12.040  1.00  0.00           C  
ATOM    609  CD1 LEU B  38       0.074 -10.993 -10.885  1.00  0.00           C  
ATOM    610  CD2 LEU B  38       1.540 -10.199 -12.761  1.00  0.00           C  
ATOM    611  H   LEU B  38      -1.659  -7.779 -12.715  1.00  0.00           H  
ATOM    612  HA  LEU B  38      -0.055  -9.172 -14.685  1.00  0.00           H  
ATOM    613 1HB  LEU B  38      -1.872 -10.174 -12.466  1.00  0.00           H  
ATOM    614 2HB  LEU B  38      -0.841 -11.215 -13.452  1.00  0.00           H  
ATOM    615  HG  LEU B  38       0.164  -9.002 -11.628  1.00  0.00           H  
ATOM    616 1HD1 LEU B  38       0.894 -10.847 -10.182  1.00  0.00           H  
ATOM    617 2HD1 LEU B  38      -0.875 -10.823 -10.375  1.00  0.00           H  
ATOM    618 3HD1 LEU B  38       0.103 -12.012 -11.269  1.00  0.00           H  
ATOM    619 1HD2 LEU B  38       2.360 -10.052 -12.058  1.00  0.00           H  
ATOM    620 2HD2 LEU B  38       1.590 -11.207 -13.172  1.00  0.00           H  
ATOM    621 3HD2 LEU B  38       1.621  -9.473 -13.570  1.00  0.00           H  
TER                                                                             
HETATM  623 THKN MEM C  41      15.000   0.000   0.000  1.00  0.00           X  
HETATM  624 CNTR MEM C  41       0.000   0.000   0.000  1.00  0.00           X  
HETATM  625 NORM MEM C  41      -0.000  -0.000   1.000  1.00  0.00           X  
TER                                                                             
CONECT  623  624                                                                
CONECT  624  623  625                                                           
CONECT  625  624                                                                
a_angle_1 0.825
a_angle_2 24.009
a_bind 1.36
a_ddg -23.759
a_helicality 0.069
a_helicality_symm 0.069
a_hha_ang 48.017
a_hha_dst_atm 3.634
a_hha_dst_vec 7.255
a_marl -15.019
a_pack 0.645
a_res_lipo -46.36
a_rmsd 6.101
a_sasa 770.674
a_shape 0.721
a_span_topo 0.5
a_tms_span 1
a_tms_span_fa 1
a_unsat 0
maxsub 25
rms 6.101
score -91.317
silent_score -91.317
time 47
total -91.317
