# Supplementary material for: A lipophilicity-based energy function for membrane-protein modelling and design
Source: PLoS Comput Biol. 2019 Aug 28;15(8):e1007318. doi: 10.1371/journal.pcbi.1007318 (PMC6736313; doi:10.1371/journal.pcbi.1007318)
Supplement: S2 File — (GZ) [file pcbi.1007318.s008.tar.gz › 2HAC_all.pdb]

#MODEL 0
ATOM      1  N   LEU A   1      -1.701   7.714  11.723  1.00  0.00           N  
ATOM      2  CA  LEU A   1      -0.465   6.980  11.478  1.00  0.00           C  
ATOM      3  C   LEU A   1      -0.596   6.070  10.264  1.00  0.00           C  
ATOM      4  O   LEU A   1       0.020   6.310   9.225  1.00  0.00           O  
ATOM      5  CB  LEU A   1      -0.088   6.149  12.710  1.00  0.00           C  
ATOM      6  CG  LEU A   1       1.181   5.298  12.577  1.00  0.00           C  
ATOM      7  CD1 LEU A   1       2.375   6.205  12.312  1.00  0.00           C  
ATOM      8  CD2 LEU A   1       1.383   4.484  13.846  1.00  0.00           C  
ATOM      9 1H   LEU A   1      -1.587   8.302  12.523  1.00  0.00           H  
ATOM     10 2H   LEU A   1      -1.919   8.276  10.925  1.00  0.00           H  
ATOM     11 3H   LEU A   1      -2.445   7.067  11.888  1.00  0.00           H  
ATOM     12  HA  LEU A   1       0.331   7.699  11.283  1.00  0.00           H  
ATOM     13 1HB  LEU A   1       0.052   6.822  13.554  1.00  0.00           H  
ATOM     14 2HB  LEU A   1      -0.915   5.477  12.942  1.00  0.00           H  
ATOM     15  HG  LEU A   1       1.079   4.624  11.726  1.00  0.00           H  
ATOM     16 1HD1 LEU A   1       3.277   5.600  12.217  1.00  0.00           H  
ATOM     17 2HD1 LEU A   1       2.213   6.760  11.388  1.00  0.00           H  
ATOM     18 3HD1 LEU A   1       2.492   6.903  13.140  1.00  0.00           H  
ATOM     19 1HD2 LEU A   1       2.285   3.879  13.751  1.00  0.00           H  
ATOM     20 2HD2 LEU A   1       1.486   5.157  14.697  1.00  0.00           H  
ATOM     21 3HD2 LEU A   1       0.523   3.832  14.001  1.00  0.00           H  
ATOM     22  N   LEU A   2      -1.402   5.023  10.400  1.00  0.00           N  
ATOM     23  CA  LEU A   2      -1.490   3.985   9.380  1.00  0.00           C  
ATOM     24  C   LEU A   2      -1.889   4.570   8.032  1.00  0.00           C  
ATOM     25  O   LEU A   2      -1.318   4.220   6.999  1.00  0.00           O  
ATOM     26  CB  LEU A   2      -2.504   2.913   9.800  1.00  0.00           C  
ATOM     27  CG  LEU A   2      -2.707   1.764   8.805  1.00  0.00           C  
ATOM     28  CD1 LEU A   2      -1.382   1.050   8.574  1.00  0.00           C  
ATOM     29  CD2 LEU A   2      -3.759   0.805   9.344  1.00  0.00           C  
ATOM     30  H   LEU A   2      -1.969   4.944  11.233  1.00  0.00           H  
ATOM     31  HA  LEU A   2      -0.510   3.519   9.276  1.00  0.00           H  
ATOM     32 1HB  LEU A   2      -2.179   2.479  10.745  1.00  0.00           H  
ATOM     33 2HB  LEU A   2      -3.470   3.391   9.957  1.00  0.00           H  
ATOM     34  HG  LEU A   2      -3.040   2.166   7.848  1.00  0.00           H  
ATOM     35 1HD1 LEU A   2      -1.527   0.233   7.867  1.00  0.00           H  
ATOM     36 2HD1 LEU A   2      -0.655   1.754   8.170  1.00  0.00           H  
ATOM     37 3HD1 LEU A   2      -1.016   0.650   9.519  1.00  0.00           H  
ATOM     38 1HD2 LEU A   2      -3.904  -0.011   8.636  1.00  0.00           H  
ATOM     39 2HD2 LEU A   2      -3.426   0.401  10.301  1.00  0.00           H  
ATOM     40 3HD2 LEU A   2      -4.700   1.337   9.483  1.00  0.00           H  
ATOM     41  N   ASP A   3      -2.874   5.462   8.048  1.00  0.00           N  
ATOM     42  CA  ASP A   3      -3.393   6.053   6.820  1.00  0.00           C  
ATOM     43  C   ASP A   3      -2.282   6.715   6.016  1.00  0.00           C  
ATOM     44  O   ASP A   3      -2.220   6.578   4.794  1.00  0.00           O  
ATOM     45  CB  ASP A   3      -4.483   7.079   7.138  1.00  0.00           C  
ATOM     46  CG  ASP A   3      -5.775   6.439   7.625  1.00  0.00           C  
ATOM     47  OD1 ASP A   3      -5.927   5.252   7.459  1.00  0.00           O  
ATOM     48  OD2 ASP A   3      -6.599   7.144   8.159  1.00  0.00           O  
ATOM     49  H   ASP A   3      -3.273   5.738   8.934  1.00  0.00           H  
ATOM     50  HA  ASP A   3      -3.828   5.260   6.212  1.00  0.00           H  
ATOM     51 1HB  ASP A   3      -4.123   7.767   7.904  1.00  0.00           H  
ATOM     52 2HB  ASP A   3      -4.699   7.668   6.246  1.00  0.00           H  
ATOM     53  N   GLY A   4      -1.405   7.435   6.708  1.00  0.00           N  
ATOM     54  CA  GLY A   4      -0.251   8.057   6.070  1.00  0.00           C  
ATOM     55  C   GLY A   4       0.697   7.008   5.502  1.00  0.00           C  
ATOM     56  O   GLY A   4       1.201   7.151   4.388  1.00  0.00           O  
ATOM     57  H   GLY A   4      -1.541   7.553   7.702  1.00  0.00           H  
ATOM     58 1HA  GLY A   4      -0.589   8.718   5.272  1.00  0.00           H  
ATOM     59 2HA  GLY A   4       0.277   8.674   6.796  1.00  0.00           H  
ATOM     60  N   ILE A   5       0.935   5.953   6.274  1.00  0.00           N  
ATOM     61  CA  ILE A   5       1.806   4.868   5.840  1.00  0.00           C  
ATOM     62  C   ILE A   5       1.257   4.186   4.593  1.00  0.00           C  
ATOM     63  O   ILE A   5       1.997   3.909   3.649  1.00  0.00           O  
ATOM     64  CB  ILE A   5       1.985   3.826   6.959  1.00  0.00           C  
ATOM     65  CG1 ILE A   5       2.773   4.426   8.126  1.00  0.00           C  
ATOM     66  CG2 ILE A   5       2.682   2.584   6.424  1.00  0.00           C  
ATOM     67  CD1 ILE A   5       2.753   3.577   9.377  1.00  0.00           C  
ATOM     68  H   ILE A   5       0.502   5.902   7.185  1.00  0.00           H  
ATOM     69  HA  ILE A   5       2.783   5.284   5.598  1.00  0.00           H  
ATOM     70  HB  ILE A   5       1.008   3.542   7.351  1.00  0.00           H  
ATOM     71 1HG1 ILE A   5       3.811   4.570   7.828  1.00  0.00           H  
ATOM     72 2HG1 ILE A   5       2.366   5.406   8.375  1.00  0.00           H  
ATOM     73 1HG2 ILE A   5       2.800   1.858   7.229  1.00  0.00           H  
ATOM     74 2HG2 ILE A   5       2.083   2.147   5.626  1.00  0.00           H  
ATOM     75 3HG2 ILE A   5       3.662   2.857   6.034  1.00  0.00           H  
ATOM     76 1HD1 ILE A   5       3.332   4.068  10.160  1.00  0.00           H  
ATOM     77 2HD1 ILE A   5       1.723   3.449   9.714  1.00  0.00           H  
ATOM     78 3HD1 ILE A   5       3.188   2.602   9.162  1.00  0.00           H  
ATOM     79  N   LEU A   6      -0.044   3.917   4.597  1.00  0.00           N  
ATOM     80  CA  LEU A   6      -0.686   3.224   3.486  1.00  0.00           C  
ATOM     81  C   LEU A   6      -0.546   4.012   2.190  1.00  0.00           C  
ATOM     82  O   LEU A   6      -0.298   3.439   1.128  1.00  0.00           O  
ATOM     83  CB  LEU A   6      -2.171   2.993   3.793  1.00  0.00           C  
ATOM     84  CG  LEU A   6      -2.470   1.986   4.911  1.00  0.00           C  
ATOM     85  CD1 LEU A   6      -3.966   1.976   5.199  1.00  0.00           C  
ATOM     86  CD2 LEU A   6      -1.985   0.606   4.495  1.00  0.00           C  
ATOM     87  H   LEU A   6      -0.603   4.201   5.389  1.00  0.00           H  
ATOM     88  HA  LEU A   6      -0.201   2.257   3.355  1.00  0.00           H  
ATOM     89 1HB  LEU A   6      -2.619   3.944   4.075  1.00  0.00           H  
ATOM     90 2HB  LEU A   6      -2.662   2.638   2.887  1.00  0.00           H  
ATOM     91  HG  LEU A   6      -1.957   2.292   5.823  1.00  0.00           H  
ATOM     92 1HD1 LEU A   6      -4.178   1.261   5.994  1.00  0.00           H  
ATOM     93 2HD1 LEU A   6      -4.282   2.971   5.513  1.00  0.00           H  
ATOM     94 3HD1 LEU A   6      -4.508   1.689   4.299  1.00  0.00           H  
ATOM     95 1HD2 LEU A   6      -2.197  -0.110   5.290  1.00  0.00           H  
ATOM     96 2HD2 LEU A   6      -2.498   0.298   3.584  1.00  0.00           H  
ATOM     97 3HD2 LEU A   6      -0.910   0.638   4.313  1.00  0.00           H  
ATOM     98  N   PHE A   7      -0.705   5.327   2.283  1.00  0.00           N  
ATOM     99  CA  PHE A   7      -0.500   6.207   1.138  1.00  0.00           C  
ATOM    100  C   PHE A   7       0.921   6.089   0.602  1.00  0.00           C  
ATOM    101  O   PHE A   7       1.128   5.876  -0.593  1.00  0.00           O  
ATOM    102  CB  PHE A   7      -0.787   7.659   1.522  1.00  0.00           C  
ATOM    103  CG  PHE A   7      -0.471   8.647   0.435  1.00  0.00           C  
ATOM    104  CD1 PHE A   7      -1.346   8.838  -0.624  1.00  0.00           C  
ATOM    105  CD2 PHE A   7       0.701   9.387   0.469  1.00  0.00           C  
ATOM    106  CE1 PHE A   7      -1.057   9.747  -1.624  1.00  0.00           C  
ATOM    107  CE2 PHE A   7       0.993  10.296  -0.529  1.00  0.00           C  
ATOM    108  CZ  PHE A   7       0.112  10.476  -1.577  1.00  0.00           C  
ATOM    109  H   PHE A   7      -0.976   5.729   3.169  1.00  0.00           H  
ATOM    110  HA  PHE A   7      -1.190   5.912   0.347  1.00  0.00           H  
ATOM    111 1HB  PHE A   7      -1.839   7.765   1.783  1.00  0.00           H  
ATOM    112 2HB  PHE A   7      -0.203   7.925   2.403  1.00  0.00           H  
ATOM    113  HD1 PHE A   7      -2.272   8.262  -0.660  1.00  0.00           H  
ATOM    114  HD2 PHE A   7       1.397   9.244   1.296  1.00  0.00           H  
ATOM    115  HE1 PHE A   7      -1.753   9.887  -2.451  1.00  0.00           H  
ATOM    116  HE2 PHE A   7       1.917  10.872  -0.491  1.00  0.00           H  
ATOM    117  HZ  PHE A   7       0.342  11.191  -2.366  1.00  0.00           H  
ATOM    118  N   ILE A   8       1.898   6.230   1.491  1.00  0.00           N  
ATOM    119  CA  ILE A   8       3.301   6.222   1.096  1.00  0.00           C  
ATOM    120  C   ILE A   8       3.677   4.907   0.425  1.00  0.00           C  
ATOM    121  O   ILE A   8       4.263   4.897  -0.658  1.00  0.00           O  
ATOM    122  CB  ILE A   8       4.215   6.458   2.312  1.00  0.00           C  
ATOM    123  CG1 ILE A   8       4.048   7.887   2.836  1.00  0.00           C  
ATOM    124  CG2 ILE A   8       5.667   6.188   1.947  1.00  0.00           C  
ATOM    125  CD1 ILE A   8       4.655   8.111   4.203  1.00  0.00           C  
ATOM    126  H   ILE A   8       1.662   6.345   2.467  1.00  0.00           H  
ATOM    127  HA  ILE A   8       3.463   7.028   0.381  1.00  0.00           H  
ATOM    128  HB  ILE A   8       3.924   5.790   3.122  1.00  0.00           H  
ATOM    129 1HG1 ILE A   8       4.509   8.586   2.139  1.00  0.00           H  
ATOM    130 2HG1 ILE A   8       2.987   8.133   2.891  1.00  0.00           H  
ATOM    131 1HG2 ILE A   8       6.299   6.361   2.817  1.00  0.00           H  
ATOM    132 2HG2 ILE A   8       5.773   5.155   1.620  1.00  0.00           H  
ATOM    133 3HG2 ILE A   8       5.969   6.857   1.141  1.00  0.00           H  
ATOM    134 1HD1 ILE A   8       4.496   9.146   4.506  1.00  0.00           H  
ATOM    135 2HD1 ILE A   8       4.182   7.444   4.925  1.00  0.00           H  
ATOM    136 3HD1 ILE A   8       5.724   7.905   4.164  1.00  0.00           H  
ATOM    137  N   TYR A   9       3.337   3.799   1.074  1.00  0.00           N  
ATOM    138  CA  TYR A   9       3.667   2.476   0.557  1.00  0.00           C  
ATOM    139  C   TYR A   9       2.823   2.135  -0.664  1.00  0.00           C  
ATOM    140  O   TYR A   9       3.286   1.457  -1.581  1.00  0.00           O  
ATOM    141  CB  TYR A   9       3.481   1.415   1.644  1.00  0.00           C  
ATOM    142  CG  TYR A   9       4.676   1.263   2.559  1.00  0.00           C  
ATOM    143  CD1 TYR A   9       4.834   2.116   3.642  1.00  0.00           C  
ATOM    144  CD2 TYR A   9       5.614   0.270   2.316  1.00  0.00           C  
ATOM    145  CE1 TYR A   9       5.925   1.977   4.478  1.00  0.00           C  
ATOM    146  CE2 TYR A   9       6.705   0.131   3.152  1.00  0.00           C  
ATOM    147  CZ  TYR A   9       6.862   0.980   4.229  1.00  0.00           C  
ATOM    148  OH  TYR A   9       7.948   0.842   5.061  1.00  0.00           O  
ATOM    149  H   TYR A   9       2.836   3.875   1.948  1.00  0.00           H  
ATOM    150  HA  TYR A   9       4.712   2.478   0.246  1.00  0.00           H  
ATOM    151 1HB  TYR A   9       2.614   1.668   2.256  1.00  0.00           H  
ATOM    152 2HB  TYR A   9       3.284   0.449   1.180  1.00  0.00           H  
ATOM    153  HD1 TYR A   9       4.097   2.896   3.833  1.00  0.00           H  
ATOM    154  HD2 TYR A   9       5.490  -0.399   1.465  1.00  0.00           H  
ATOM    155  HE1 TYR A   9       6.049   2.647   5.328  1.00  0.00           H  
ATOM    156  HE2 TYR A   9       7.442  -0.648   2.961  1.00  0.00           H  
ATOM    157  HH  TYR A   9       8.495   0.114   4.755  1.00  0.00           H  
ATOM    158  N   GLY A  10       1.581   2.609  -0.669  1.00  0.00           N  
ATOM    159  CA  GLY A  10       0.697   2.427  -1.814  1.00  0.00           C  
ATOM    160  C   GLY A  10       1.339   2.947  -3.094  1.00  0.00           C  
ATOM    161  O   GLY A  10       1.416   2.235  -4.095  1.00  0.00           O  
ATOM    162  H   GLY A  10       1.242   3.109   0.140  1.00  0.00           H  
ATOM    163 1HA  GLY A  10       0.459   1.369  -1.926  1.00  0.00           H  
ATOM    164 2HA  GLY A  10      -0.242   2.950  -1.635  1.00  0.00           H  
ATOM    165  N   VAL A  11       1.798   4.194  -3.056  1.00  0.00           N  
ATOM    166  CA  VAL A  11       2.427   4.814  -4.215  1.00  0.00           C  
ATOM    167  C   VAL A  11       3.690   4.067  -4.622  1.00  0.00           C  
ATOM    168  O   VAL A  11       3.912   3.801  -5.803  1.00  0.00           O  
ATOM    169  CB  VAL A  11       2.778   6.283  -3.911  1.00  0.00           C  
ATOM    170  CG1 VAL A  11       3.622   6.872  -5.031  1.00  0.00           C  
ATOM    171  CG2 VAL A  11       1.503   7.090  -3.714  1.00  0.00           C  
ATOM    172  H   VAL A  11       1.708   4.725  -2.201  1.00  0.00           H  
ATOM    173  HA  VAL A  11       1.722   4.788  -5.047  1.00  0.00           H  
ATOM    174  HB  VAL A  11       3.377   6.322  -3.001  1.00  0.00           H  
ATOM    175 1HG1 VAL A  11       3.861   7.910  -4.799  1.00  0.00           H  
ATOM    176 2HG1 VAL A  11       4.545   6.301  -5.129  1.00  0.00           H  
ATOM    177 3HG1 VAL A  11       3.066   6.829  -5.967  1.00  0.00           H  
ATOM    178 1HG2 VAL A  11       1.759   8.127  -3.498  1.00  0.00           H  
ATOM    179 2HG2 VAL A  11       0.901   7.045  -4.622  1.00  0.00           H  
ATOM    180 3HG2 VAL A  11       0.935   6.676  -2.881  1.00  0.00           H  
ATOM    181  N   ILE A  12       4.517   3.732  -3.637  1.00  0.00           N  
ATOM    182  CA  ILE A  12       5.775   3.042  -3.894  1.00  0.00           C  
ATOM    183  C   ILE A  12       5.536   1.680  -4.532  1.00  0.00           C  
ATOM    184  O   ILE A  12       6.132   1.350  -5.557  1.00  0.00           O  
ATOM    185  CB  ILE A  12       6.581   2.867  -2.594  1.00  0.00           C  
ATOM    186  CG1 ILE A  12       7.064   4.225  -2.078  1.00  0.00           C  
ATOM    187  CG2 ILE A  12       7.757   1.930  -2.820  1.00  0.00           C  
ATOM    188  CD1 ILE A  12       7.596   4.186  -0.664  1.00  0.00           C  
ATOM    189  H   ILE A  12       4.267   3.961  -2.686  1.00  0.00           H  
ATOM    190  HA  ILE A  12       6.364   3.643  -4.586  1.00  0.00           H  
ATOM    191  HB  ILE A  12       5.937   2.447  -1.821  1.00  0.00           H  
ATOM    192 1HG1 ILE A  12       7.852   4.601  -2.729  1.00  0.00           H  
ATOM    193 2HG1 ILE A  12       6.242   4.941  -2.113  1.00  0.00           H  
ATOM    194 1HG2 ILE A  12       8.316   1.818  -1.891  1.00  0.00           H  
ATOM    195 2HG2 ILE A  12       7.390   0.956  -3.142  1.00  0.00           H  
ATOM    196 3HG2 ILE A  12       8.410   2.344  -3.588  1.00  0.00           H  
ATOM    197 1HD1 ILE A  12       7.919   5.185  -0.369  1.00  0.00           H  
ATOM    198 2HD1 ILE A  12       6.811   3.845   0.012  1.00  0.00           H  
ATOM    199 3HD1 ILE A  12       8.442   3.503  -0.612  1.00  0.00           H  
ATOM    200  N   LEU A  13       4.660   0.890  -3.919  1.00  0.00           N  
ATOM    201  CA  LEU A  13       4.377  -0.458  -4.397  1.00  0.00           C  
ATOM    202  C   LEU A  13       3.761  -0.430  -5.790  1.00  0.00           C  
ATOM    203  O   LEU A  13       4.053  -1.286  -6.625  1.00  0.00           O  
ATOM    204  CB  LEU A  13       3.432  -1.177  -3.427  1.00  0.00           C  
ATOM    205  CG  LEU A  13       4.027  -1.532  -2.058  1.00  0.00           C  
ATOM    206  CD1 LEU A  13       2.926  -2.053  -1.145  1.00  0.00           C  
ATOM    207  CD2 LEU A  13       5.126  -2.569  -2.236  1.00  0.00           C  
ATOM    208  H   LEU A  13       4.178   1.233  -3.100  1.00  0.00           H  
ATOM    209  HA  LEU A  13       5.315  -1.010  -4.447  1.00  0.00           H  
ATOM    210 1HB  LEU A  13       2.563  -0.544  -3.255  1.00  0.00           H  
ATOM    211 2HB  LEU A  13       3.095  -2.103  -3.892  1.00  0.00           H  
ATOM    212  HG  LEU A  13       4.445  -0.635  -1.599  1.00  0.00           H  
ATOM    213 1HD1 LEU A  13       3.348  -2.305  -0.172  1.00  0.00           H  
ATOM    214 2HD1 LEU A  13       2.163  -1.284  -1.019  1.00  0.00           H  
ATOM    215 3HD1 LEU A  13       2.477  -2.942  -1.586  1.00  0.00           H  
ATOM    216 1HD2 LEU A  13       5.549  -2.821  -1.263  1.00  0.00           H  
ATOM    217 2HD2 LEU A  13       4.709  -3.466  -2.693  1.00  0.00           H  
ATOM    218 3HD2 LEU A  13       5.908  -2.164  -2.878  1.00  0.00           H  
ATOM    219  N   THR A  14       2.907   0.558  -6.034  1.00  0.00           N  
ATOM    220  CA  THR A  14       2.328   0.761  -7.356  1.00  0.00           C  
ATOM    221  C   THR A  14       3.407   1.060  -8.390  1.00  0.00           C  
ATOM    222  O   THR A  14       3.421   0.476  -9.473  1.00  0.00           O  
ATOM    223  CB  THR A  14       1.297   1.905  -7.341  1.00  0.00           C  
ATOM    224  OG1 THR A  14       0.241   1.586  -6.425  1.00  0.00           O  
ATOM    225  CG2 THR A  14       0.713   2.115  -8.729  1.00  0.00           C  
ATOM    226  H   THR A  14       2.652   1.184  -5.284  1.00  0.00           H  
ATOM    227  HA  THR A  14       1.820  -0.155  -7.656  1.00  0.00           H  
ATOM    228  HB  THR A  14       1.779   2.825  -7.012  1.00  0.00           H  
ATOM    229  HG1 THR A  14       0.578   1.614  -5.526  1.00  0.00           H  
ATOM    230 1HG2 THR A  14      -0.014   2.927  -8.699  1.00  0.00           H  
ATOM    231 2HG2 THR A  14       1.512   2.369  -9.425  1.00  0.00           H  
ATOM    232 3HG2 THR A  14       0.221   1.201  -9.059  1.00  0.00           H  
ATOM    233  N   ALA A  15       4.311   1.972  -8.047  1.00  0.00           N  
ATOM    234  CA  ALA A  15       5.411   2.331  -8.934  1.00  0.00           C  
ATOM    235  C   ALA A  15       6.283   1.122  -9.247  1.00  0.00           C  
ATOM    236  O   ALA A  15       6.712   0.931 -10.385  1.00  0.00           O  
ATOM    237  CB  ALA A  15       6.248   3.442  -8.317  1.00  0.00           C  
ATOM    238  H   ALA A  15       4.233   2.429  -7.150  1.00  0.00           H  
ATOM    239  HA  ALA A  15       4.987   2.688  -9.873  1.00  0.00           H  
ATOM    240 1HB  ALA A  15       7.065   3.699  -8.991  1.00  0.00           H  
ATOM    241 2HB  ALA A  15       5.623   4.320  -8.154  1.00  0.00           H  
ATOM    242 3HB  ALA A  15       6.655   3.105  -7.366  1.00  0.00           H  
ATOM    243  N   LEU A  16       6.543   0.308  -8.229  1.00  0.00           N  
ATOM    244  CA  LEU A  16       7.364  -0.886  -8.394  1.00  0.00           C  
ATOM    245  C   LEU A  16       6.699  -1.887  -9.330  1.00  0.00           C  
ATOM    246  O   LEU A  16       7.368  -2.547 -10.125  1.00  0.00           O  
ATOM    247  CB  LEU A  16       7.622  -1.544  -7.032  1.00  0.00           C  
ATOM    248  CG  LEU A  16       8.549  -0.771  -6.085  1.00  0.00           C  
ATOM    249  CD1 LEU A  16       8.555  -1.444  -4.719  1.00  0.00           C  
ATOM    250  CD2 LEU A  16       9.950  -0.719  -6.676  1.00  0.00           C  
ATOM    251  H   LEU A  16       6.163   0.521  -7.318  1.00  0.00           H  
ATOM    252  HA  LEU A  16       8.319  -0.592  -8.828  1.00  0.00           H  
ATOM    253 1HB  LEU A  16       6.668  -1.678  -6.525  1.00  0.00           H  
ATOM    254 2HB  LEU A  16       8.063  -2.526  -7.199  1.00  0.00           H  
ATOM    255  HG  LEU A  16       8.172   0.244  -5.955  1.00  0.00           H  
ATOM    256 1HD1 LEU A  16       9.213  -0.894  -4.046  1.00  0.00           H  
ATOM    257 2HD1 LEU A  16       7.544  -1.449  -4.312  1.00  0.00           H  
ATOM    258 3HD1 LEU A  16       8.912  -2.468  -4.820  1.00  0.00           H  
ATOM    259 1HD2 LEU A  16      10.608  -0.169  -6.003  1.00  0.00           H  
ATOM    260 2HD2 LEU A  16      10.328  -1.734  -6.805  1.00  0.00           H  
ATOM    261 3HD2 LEU A  16       9.919  -0.218  -7.643  1.00  0.00           H  
ATOM    262  N   PHE A  17       5.378  -1.995  -9.231  1.00  0.00           N  
ATOM    263  CA  PHE A  17       4.603  -2.803 -10.165  1.00  0.00           C  
ATOM    264  C   PHE A  17       4.748  -2.287 -11.591  1.00  0.00           C  
ATOM    265  O   PHE A  17       5.001  -3.057 -12.517  1.00  0.00           O  
ATOM    266  CB  PHE A  17       3.126  -2.810  -9.768  1.00  0.00           C  
ATOM    267  CG  PHE A  17       2.249  -3.584 -10.710  1.00  0.00           C  
ATOM    268  CD1 PHE A  17       2.008  -4.935 -10.504  1.00  0.00           C  
ATOM    269  CD2 PHE A  17       1.662  -2.964 -11.803  1.00  0.00           C  
ATOM    270  CE1 PHE A  17       1.201  -5.648 -11.371  1.00  0.00           C  
ATOM    271  CE2 PHE A  17       0.855  -3.674 -12.669  1.00  0.00           C  
ATOM    272  CZ  PHE A  17       0.624  -5.018 -12.453  1.00  0.00           C  
ATOM    273  H   PHE A  17       4.899  -1.504  -8.490  1.00  0.00           H  
ATOM    274  HA  PHE A  17       4.979  -3.826 -10.131  1.00  0.00           H  
ATOM    275 1HB  PHE A  17       3.019  -3.240  -8.773  1.00  0.00           H  
ATOM    276 2HB  PHE A  17       2.757  -1.786  -9.723  1.00  0.00           H  
ATOM    277  HD1 PHE A  17       2.464  -5.432  -9.648  1.00  0.00           H  
ATOM    278  HD2 PHE A  17       1.845  -1.903 -11.974  1.00  0.00           H  
ATOM    279  HE1 PHE A  17       1.021  -6.709 -11.198  1.00  0.00           H  
ATOM    280  HE2 PHE A  17       0.399  -3.175 -13.524  1.00  0.00           H  
ATOM    281  HZ  PHE A  17      -0.011  -5.580 -13.136  1.00  0.00           H  
ATOM    282  N   LEU A  18       4.586  -0.979 -11.762  1.00  0.00           N  
ATOM    283  CA  LEU A  18       4.519  -0.382 -13.090  1.00  0.00           C  
ATOM    284  C   LEU A  18       5.851  -0.505 -13.817  1.00  0.00           C  
ATOM    285  O   LEU A  18       5.893  -0.789 -15.014  1.00  0.00           O  
ATOM    286  CB  LEU A  18       4.119   1.095 -12.987  1.00  0.00           C  
ATOM    287  CG  LEU A  18       2.695   1.366 -12.485  1.00  0.00           C  
ATOM    288  CD1 LEU A  18       2.538   2.849 -12.178  1.00  0.00           C  
ATOM    289  CD2 LEU A  18       1.692   0.916 -13.537  1.00  0.00           C  
ATOM    290  H   LEU A  18       4.507  -0.384 -10.950  1.00  0.00           H  
ATOM    291  HA  LEU A  18       3.762  -0.911 -13.669  1.00  0.00           H  
ATOM    292 1HB  LEU A  18       4.810   1.595 -12.310  1.00  0.00           H  
ATOM    293 2HB  LEU A  18       4.215   1.551 -13.973  1.00  0.00           H  
ATOM    294  HG  LEU A  18       2.524   0.814 -11.561  1.00  0.00           H  
ATOM    295 1HD1 LEU A  18       1.526   3.042 -11.821  1.00  0.00           H  
ATOM    296 2HD1 LEU A  18       3.254   3.139 -11.409  1.00  0.00           H  
ATOM    297 3HD1 LEU A  18       2.720   3.429 -13.082  1.00  0.00           H  
ATOM    298 1HD2 LEU A  18       0.680   1.108 -13.179  1.00  0.00           H  
ATOM    299 2HD2 LEU A  18       1.861   1.469 -14.461  1.00  0.00           H  
ATOM    300 3HD2 LEU A  18       1.814  -0.151 -13.724  1.00  0.00           H  
ATOM    301  N   ARG A  19       6.940  -0.289 -13.087  1.00  0.00           N  
ATOM    302  CA  ARG A  19       8.270  -0.258 -13.684  1.00  0.00           C  
ATOM    303  C   ARG A  19       9.277  -1.010 -12.825  1.00  0.00           C  
ATOM    304  O   ARG A  19       9.335  -2.208 -12.877  1.00  0.00           O  
ATOM    305  OXT ARG A  19      10.014  -0.405 -12.095  1.00  0.00           O  
ATOM    306  CB  ARG A  19       8.739   1.177 -13.872  1.00  0.00           C  
ATOM    307  CG  ARG A  19       7.926   1.991 -14.866  1.00  0.00           C  
ATOM    308  CD  ARG A  19       8.138   1.527 -16.261  1.00  0.00           C  
ATOM    309  NE  ARG A  19       7.420   2.349 -17.221  1.00  0.00           N  
ATOM    310  CZ  ARG A  19       6.140   2.151 -17.592  1.00  0.00           C  
ATOM    311  NH1 ARG A  19       5.452   1.157 -17.075  1.00  0.00           N  
ATOM    312  NH2 ARG A  19       5.575   2.956 -18.475  1.00  0.00           N  
ATOM    313  H   ARG A  19       6.844  -0.142 -12.092  1.00  0.00           H  
ATOM    314  HA  ARG A  19       8.221  -0.739 -14.662  1.00  0.00           H  
ATOM    315 1HB  ARG A  19       8.709   1.697 -12.917  1.00  0.00           H  
ATOM    316 2HB  ARG A  19       9.775   1.179 -14.214  1.00  0.00           H  
ATOM    317 1HG  ARG A  19       6.865   1.897 -14.631  1.00  0.00           H  
ATOM    318 2HG  ARG A  19       8.220   3.039 -14.805  1.00  0.00           H  
ATOM    319 1HD  ARG A  19       9.200   1.571 -16.501  1.00  0.00           H  
ATOM    320 2HD  ARG A  19       7.786   0.500 -16.360  1.00  0.00           H  
ATOM    321  HE  ARG A  19       7.916   3.124 -17.641  1.00  0.00           H  
ATOM    322 1HH1 ARG A  19       5.883   0.541 -16.400  1.00  0.00           H  
ATOM    323 2HH1 ARG A  19       4.493   1.009 -17.353  1.00  0.00           H  
ATOM    324 1HH2 ARG A  19       6.104   3.721 -18.872  1.00  0.00           H  
ATOM    325 2HH2 ARG A  19       4.617   2.808 -18.752  1.00  0.00           H  
TER                                                                             
ATOM    327  N   LEU B  20       1.701  -7.714  11.723  1.00  0.00           N  
ATOM    328  CA  LEU B  20       0.464  -6.980  11.478  1.00  0.00           C  
ATOM    329  C   LEU B  20       0.596  -6.070  10.264  1.00  0.00           C  
ATOM    330  O   LEU B  20      -0.020  -6.310   9.225  1.00  0.00           O  
ATOM    331  CB  LEU B  20       0.088  -6.149  12.710  1.00  0.00           C  
ATOM    332  CG  LEU B  20      -1.181  -5.298  12.577  1.00  0.00           C  
ATOM    333  CD1 LEU B  20      -2.375  -6.204  12.312  1.00  0.00           C  
ATOM    334  CD2 LEU B  20      -1.383  -4.484  13.846  1.00  0.00           C  
ATOM    335 1H   LEU B  20       1.586  -8.302  12.523  1.00  0.00           H  
ATOM    336 2H   LEU B  20       1.919  -8.276  10.925  1.00  0.00           H  
ATOM    337 3H   LEU B  20       2.445  -7.067  11.888  1.00  0.00           H  
ATOM    338  HA  LEU B  20      -0.331  -7.699  11.283  1.00  0.00           H  
ATOM    339 1HB  LEU B  20      -0.052  -6.822  13.554  1.00  0.00           H  
ATOM    340 2HB  LEU B  20       0.915  -5.477  12.942  1.00  0.00           H  
ATOM    341  HG  LEU B  20      -1.079  -4.623  11.726  1.00  0.00           H  
ATOM    342 1HD1 LEU B  20      -3.277  -5.600  12.216  1.00  0.00           H  
ATOM    343 2HD1 LEU B  20      -2.213  -6.760  11.388  1.00  0.00           H  
ATOM    344 3HD1 LEU B  20      -2.493  -6.902  13.140  1.00  0.00           H  
ATOM    345 1HD2 LEU B  20      -2.285  -3.879  13.751  1.00  0.00           H  
ATOM    346 2HD2 LEU B  20      -1.486  -5.158  14.697  1.00  0.00           H  
ATOM    347 3HD2 LEU B  20      -0.523  -3.832  14.002  1.00  0.00           H  
ATOM    348  N   LEU B  21       1.402  -5.023  10.400  1.00  0.00           N  
ATOM    349  CA  LEU B  21       1.490  -3.985   9.380  1.00  0.00           C  
ATOM    350  C   LEU B  21       1.889  -4.570   8.032  1.00  0.00           C  
ATOM    351  O   LEU B  21       1.318  -4.220   6.999  1.00  0.00           O  
ATOM    352  CB  LEU B  21       2.503  -2.913   9.800  1.00  0.00           C  
ATOM    353  CG  LEU B  21       2.711  -1.766   8.803  1.00  0.00           C  
ATOM    354  CD1 LEU B  21       1.387  -1.052   8.566  1.00  0.00           C  
ATOM    355  CD2 LEU B  21       3.762  -0.807   9.343  1.00  0.00           C  
ATOM    356  H   LEU B  21       1.969  -4.944  11.233  1.00  0.00           H  
ATOM    357  HA  LEU B  21       0.510  -3.519   9.276  1.00  0.00           H  
ATOM    358 1HB  LEU B  21       2.177  -2.476  10.743  1.00  0.00           H  
ATOM    359 2HB  LEU B  21       3.469  -3.392   9.961  1.00  0.00           H  
ATOM    360  HG  LEU B  21       3.046  -2.171   7.847  1.00  0.00           H  
ATOM    361 1HD1 LEU B  21       1.535  -0.237   7.857  1.00  0.00           H  
ATOM    362 2HD1 LEU B  21       0.661  -1.756   8.162  1.00  0.00           H  
ATOM    363 3HD1 LEU B  21       1.018  -0.649   9.509  1.00  0.00           H  
ATOM    364 1HD2 LEU B  21       3.910   0.007   8.633  1.00  0.00           H  
ATOM    365 2HD2 LEU B  21       3.427  -0.400  10.297  1.00  0.00           H  
ATOM    366 3HD2 LEU B  21       4.702  -1.340   9.485  1.00  0.00           H  
ATOM    367  N   ASP B  22       2.874  -5.462   8.048  1.00  0.00           N  
ATOM    368  CA  ASP B  22       3.392  -6.053   6.820  1.00  0.00           C  
ATOM    369  C   ASP B  22       2.282  -6.715   6.016  1.00  0.00           C  
ATOM    370  O   ASP B  22       2.220  -6.578   4.794  1.00  0.00           O  
ATOM    371  CB  ASP B  22       4.483  -7.079   7.138  1.00  0.00           C  
ATOM    372  CG  ASP B  22       5.775  -6.439   7.625  1.00  0.00           C  
ATOM    373  OD1 ASP B  22       5.927  -5.252   7.459  1.00  0.00           O  
ATOM    374  OD2 ASP B  22       6.599  -7.144   8.159  1.00  0.00           O  
ATOM    375  H   ASP B  22       3.273  -5.738   8.934  1.00  0.00           H  
ATOM    376  HA  ASP B  22       3.828  -5.260   6.212  1.00  0.00           H  
ATOM    377 1HB  ASP B  22       4.123  -7.767   7.904  1.00  0.00           H  
ATOM    378 2HB  ASP B  22       4.699  -7.668   6.246  1.00  0.00           H  
ATOM    379  N   GLY B  23       1.405  -7.434   6.708  1.00  0.00           N  
ATOM    380  CA  GLY B  23       0.251  -8.057   6.070  1.00  0.00           C  
ATOM    381  C   GLY B  23      -0.697  -7.008   5.502  1.00  0.00           C  
ATOM    382  O   GLY B  23      -1.201  -7.151   4.388  1.00  0.00           O  
ATOM    383  H   GLY B  23       1.541  -7.553   7.702  1.00  0.00           H  
ATOM    384 1HA  GLY B  23       0.589  -8.718   5.272  1.00  0.00           H  
ATOM    385 2HA  GLY B  23      -0.277  -8.674   6.796  1.00  0.00           H  
ATOM    386  N   ILE B  24      -0.935  -5.953   6.274  1.00  0.00           N  
ATOM    387  CA  ILE B  24      -1.806  -4.867   5.840  1.00  0.00           C  
ATOM    388  C   ILE B  24      -1.257  -4.186   4.593  1.00  0.00           C  
ATOM    389  O   ILE B  24      -1.997  -3.909   3.649  1.00  0.00           O  
ATOM    390  CB  ILE B  24      -1.985  -3.826   6.959  1.00  0.00           C  
ATOM    391  CG1 ILE B  24      -2.774  -4.425   8.126  1.00  0.00           C  
ATOM    392  CG2 ILE B  24      -2.681  -2.584   6.424  1.00  0.00           C  
ATOM    393  CD1 ILE B  24      -2.753  -3.577   9.377  1.00  0.00           C  
ATOM    394  H   ILE B  24      -0.502  -5.902   7.185  1.00  0.00           H  
ATOM    395  HA  ILE B  24      -2.783  -5.284   5.598  1.00  0.00           H  
ATOM    396  HB  ILE B  24      -1.008  -3.543   7.352  1.00  0.00           H  
ATOM    397 1HG1 ILE B  24      -3.812  -4.568   7.828  1.00  0.00           H  
ATOM    398 2HG1 ILE B  24      -2.368  -5.407   8.374  1.00  0.00           H  
ATOM    399 1HG2 ILE B  24      -2.800  -1.858   7.228  1.00  0.00           H  
ATOM    400 2HG2 ILE B  24      -2.082  -2.146   5.626  1.00  0.00           H  
ATOM    401 3HG2 ILE B  24      -3.662  -2.856   6.034  1.00  0.00           H  
ATOM    402 1HD1 ILE B  24      -3.332  -4.068  10.159  1.00  0.00           H  
ATOM    403 2HD1 ILE B  24      -1.723  -3.451   9.714  1.00  0.00           H  
ATOM    404 3HD1 ILE B  24      -3.187  -2.602   9.163  1.00  0.00           H  
ATOM    405  N   LEU B  25       0.044  -3.917   4.597  1.00  0.00           N  
ATOM    406  CA  LEU B  25       0.686  -3.224   3.486  1.00  0.00           C  
ATOM    407  C   LEU B  25       0.546  -4.011   2.190  1.00  0.00           C  
ATOM    408  O   LEU B  25       0.298  -3.439   1.128  1.00  0.00           O  
ATOM    409  CB  LEU B  25       2.171  -2.993   3.793  1.00  0.00           C  
ATOM    410  CG  LEU B  25       2.470  -1.991   4.916  1.00  0.00           C  
ATOM    411  CD1 LEU B  25       3.967  -1.973   5.195  1.00  0.00           C  
ATOM    412  CD2 LEU B  25       1.972  -0.612   4.512  1.00  0.00           C  
ATOM    413  H   LEU B  25       0.603  -4.201   5.389  1.00  0.00           H  
ATOM    414  HA  LEU B  25       0.201  -2.257   3.355  1.00  0.00           H  
ATOM    415 1HB  LEU B  25       2.621  -3.945   4.070  1.00  0.00           H  
ATOM    416 2HB  LEU B  25       2.661  -2.632   2.889  1.00  0.00           H  
ATOM    417  HG  LEU B  25       1.965  -2.307   5.829  1.00  0.00           H  
ATOM    418 1HD1 LEU B  25       4.180  -1.261   5.993  1.00  0.00           H  
ATOM    419 2HD1 LEU B  25       4.293  -2.967   5.500  1.00  0.00           H  
ATOM    420 3HD1 LEU B  25       4.501  -1.676   4.293  1.00  0.00           H  
ATOM    421 1HD2 LEU B  25       2.184   0.100   5.311  1.00  0.00           H  
ATOM    422 2HD2 LEU B  25       2.478  -0.295   3.600  1.00  0.00           H  
ATOM    423 3HD2 LEU B  25       0.897  -0.650   4.336  1.00  0.00           H  
ATOM    424  N   PHE B  26       0.705  -5.327   2.283  1.00  0.00           N  
ATOM    425  CA  PHE B  26       0.500  -6.207   1.138  1.00  0.00           C  
ATOM    426  C   PHE B  26      -0.921  -6.089   0.602  1.00  0.00           C  
ATOM    427  O   PHE B  26      -1.128  -5.876  -0.593  1.00  0.00           O  
ATOM    428  CB  PHE B  26       0.787  -7.659   1.522  1.00  0.00           C  
ATOM    429  CG  PHE B  26       0.471  -8.647   0.435  1.00  0.00           C  
ATOM    430  CD1 PHE B  26       1.346  -8.838  -0.624  1.00  0.00           C  
ATOM    431  CD2 PHE B  26      -0.701  -9.387   0.469  1.00  0.00           C  
ATOM    432  CE1 PHE B  26       1.057  -9.747  -1.624  1.00  0.00           C  
ATOM    433  CE2 PHE B  26      -0.993 -10.296  -0.529  1.00  0.00           C  
ATOM    434  CZ  PHE B  26      -0.112 -10.476  -1.577  1.00  0.00           C  
ATOM    435  H   PHE B  26       0.976  -5.729   3.169  1.00  0.00           H  
ATOM    436  HA  PHE B  26       1.190  -5.912   0.347  1.00  0.00           H  
ATOM    437 1HB  PHE B  26       1.839  -7.765   1.783  1.00  0.00           H  
ATOM    438 2HB  PHE B  26       0.203  -7.925   2.403  1.00  0.00           H  
ATOM    439  HD1 PHE B  26       2.272  -8.262  -0.660  1.00  0.00           H  
ATOM    440  HD2 PHE B  26      -1.397  -9.244   1.296  1.00  0.00           H  
ATOM    441  HE1 PHE B  26       1.753  -9.886  -2.451  1.00  0.00           H  
ATOM    442  HE2 PHE B  26      -1.917 -10.871  -0.491  1.00  0.00           H  
ATOM    443  HZ  PHE B  26      -0.342 -11.191  -2.366  1.00  0.00           H  
ATOM    444  N   ILE B  27      -1.898  -6.230   1.491  1.00  0.00           N  
ATOM    445  CA  ILE B  27      -3.301  -6.222   1.096  1.00  0.00           C  
ATOM    446  C   ILE B  27      -3.677  -4.907   0.425  1.00  0.00           C  
ATOM    447  O   ILE B  27      -4.263  -4.897  -0.658  1.00  0.00           O  
ATOM    448  CB  ILE B  27      -4.215  -6.458   2.312  1.00  0.00           C  
ATOM    449  CG1 ILE B  27      -4.048  -7.887   2.836  1.00  0.00           C  
ATOM    450  CG2 ILE B  27      -5.667  -6.188   1.947  1.00  0.00           C  
ATOM    451  CD1 ILE B  27      -4.655  -8.111   4.202  1.00  0.00           C  
ATOM    452  H   ILE B  27      -1.662  -6.345   2.467  1.00  0.00           H  
ATOM    453  HA  ILE B  27      -3.463  -7.028   0.381  1.00  0.00           H  
ATOM    454  HB  ILE B  27      -3.924  -5.790   3.122  1.00  0.00           H  
ATOM    455 1HG1 ILE B  27      -4.509  -8.586   2.139  1.00  0.00           H  
ATOM    456 2HG1 ILE B  27      -2.987  -8.133   2.891  1.00  0.00           H  
ATOM    457 1HG2 ILE B  27      -6.299  -6.360   2.817  1.00  0.00           H  
ATOM    458 2HG2 ILE B  27      -5.773  -5.154   1.620  1.00  0.00           H  
ATOM    459 3HG2 ILE B  27      -5.969  -6.856   1.141  1.00  0.00           H  
ATOM    460 1HD1 ILE B  27      -4.496  -9.146   4.506  1.00  0.00           H  
ATOM    461 2HD1 ILE B  27      -4.183  -7.444   4.925  1.00  0.00           H  
ATOM    462 3HD1 ILE B  27      -5.724  -7.905   4.164  1.00  0.00           H  
ATOM    463  N   TYR B  28      -3.337  -3.799   1.074  1.00  0.00           N  
ATOM    464  CA  TYR B  28      -3.667  -2.476   0.557  1.00  0.00           C  
ATOM    465  C   TYR B  28      -2.823  -2.135  -0.664  1.00  0.00           C  
ATOM    466  O   TYR B  28      -3.286  -1.457  -1.581  1.00  0.00           O  
ATOM    467  CB  TYR B  28      -3.481  -1.415   1.644  1.00  0.00           C  
ATOM    468  CG  TYR B  28      -4.676  -1.264   2.560  1.00  0.00           C  
ATOM    469  CD1 TYR B  28      -4.839  -2.126   3.635  1.00  0.00           C  
ATOM    470  CD2 TYR B  28      -5.607  -0.263   2.326  1.00  0.00           C  
ATOM    471  CE1 TYR B  28      -5.930  -1.987   4.471  1.00  0.00           C  
ATOM    472  CE2 TYR B  28      -6.698  -0.125   3.162  1.00  0.00           C  
ATOM    473  CZ  TYR B  28      -6.860  -0.982   4.231  1.00  0.00           C  
ATOM    474  OH  TYR B  28      -7.947  -0.845   5.064  1.00  0.00           O  
ATOM    475  H   TYR B  28      -2.836  -3.875   1.948  1.00  0.00           H  
ATOM    476  HA  TYR B  28      -4.712  -2.477   0.246  1.00  0.00           H  
ATOM    477 1HB  TYR B  28      -2.614  -1.667   2.255  1.00  0.00           H  
ATOM    478 2HB  TYR B  28      -3.285  -0.449   1.180  1.00  0.00           H  
ATOM    479  HD1 TYR B  28      -4.107  -2.912   3.819  1.00  0.00           H  
ATOM    480  HD2 TYR B  28      -5.479   0.414   1.481  1.00  0.00           H  
ATOM    481  HE1 TYR B  28      -6.059  -2.665   5.315  1.00  0.00           H  
ATOM    482  HE2 TYR B  28      -7.430   0.661   2.977  1.00  0.00           H  
ATOM    483  HH  TYR B  28      -8.488  -0.111   4.764  1.00  0.00           H  
ATOM    484  N   GLY B  29      -1.581  -2.609  -0.669  1.00  0.00           N  
ATOM    485  CA  GLY B  29      -0.697  -2.427  -1.814  1.00  0.00           C  
ATOM    486  C   GLY B  29      -1.339  -2.947  -3.094  1.00  0.00           C  
ATOM    487  O   GLY B  29      -1.416  -2.235  -4.095  1.00  0.00           O  
ATOM    488  H   GLY B  29      -1.242  -3.109   0.140  1.00  0.00           H  
ATOM    489 1HA  GLY B  29      -0.459  -1.369  -1.926  1.00  0.00           H  
ATOM    490 2HA  GLY B  29       0.242  -2.950  -1.635  1.00  0.00           H  
ATOM    491  N   VAL B  30      -1.798  -4.194  -3.056  1.00  0.00           N  
ATOM    492  CA  VAL B  30      -2.427  -4.814  -4.215  1.00  0.00           C  
ATOM    493  C   VAL B  30      -3.690  -4.067  -4.622  1.00  0.00           C  
ATOM    494  O   VAL B  30      -3.912  -3.800  -5.803  1.00  0.00           O  
ATOM    495  CB  VAL B  30      -2.778  -6.283  -3.911  1.00  0.00           C  
ATOM    496  CG1 VAL B  30      -3.622  -6.872  -5.031  1.00  0.00           C  
ATOM    497  CG2 VAL B  30      -1.503  -7.090  -3.714  1.00  0.00           C  
ATOM    498  H   VAL B  30      -1.708  -4.725  -2.201  1.00  0.00           H  
ATOM    499  HA  VAL B  30      -1.722  -4.788  -5.047  1.00  0.00           H  
ATOM    500  HB  VAL B  30      -3.377  -6.322  -3.001  1.00  0.00           H  
ATOM    501 1HG1 VAL B  30      -3.861  -7.910  -4.799  1.00  0.00           H  
ATOM    502 2HG1 VAL B  30      -4.545  -6.301  -5.129  1.00  0.00           H  
ATOM    503 3HG1 VAL B  30      -3.066  -6.829  -5.967  1.00  0.00           H  
ATOM    504 1HG2 VAL B  30      -1.759  -8.127  -3.498  1.00  0.00           H  
ATOM    505 2HG2 VAL B  30      -0.901  -7.045  -4.622  1.00  0.00           H  
ATOM    506 3HG2 VAL B  30      -0.935  -6.675  -2.881  1.00  0.00           H  
ATOM    507  N   ILE B  31      -4.517  -3.732  -3.637  1.00  0.00           N  
ATOM    508  CA  ILE B  31      -5.775  -3.042  -3.894  1.00  0.00           C  
ATOM    509  C   ILE B  31      -5.536  -1.679  -4.532  1.00  0.00           C  
ATOM    510  O   ILE B  31      -6.132  -1.350  -5.557  1.00  0.00           O  
ATOM    511  CB  ILE B  31      -6.581  -2.867  -2.594  1.00  0.00           C  
ATOM    512  CG1 ILE B  31      -7.064  -4.224  -2.078  1.00  0.00           C  
ATOM    513  CG2 ILE B  31      -7.758  -1.930  -2.820  1.00  0.00           C  
ATOM    514  CD1 ILE B  31      -7.596  -4.186  -0.663  1.00  0.00           C  
ATOM    515  H   ILE B  31      -4.267  -3.961  -2.686  1.00  0.00           H  
ATOM    516  HA  ILE B  31      -6.364  -3.643  -4.586  1.00  0.00           H  
ATOM    517  HB  ILE B  31      -5.937  -2.447  -1.821  1.00  0.00           H  
ATOM    518 1HG1 ILE B  31      -7.852  -4.602  -2.729  1.00  0.00           H  
ATOM    519 2HG1 ILE B  31      -6.242  -4.940  -2.113  1.00  0.00           H  
ATOM    520 1HG2 ILE B  31      -8.316  -1.818  -1.891  1.00  0.00           H  
ATOM    521 2HG2 ILE B  31      -7.391  -0.956  -3.142  1.00  0.00           H  
ATOM    522 3HG2 ILE B  31      -8.410  -2.345  -3.588  1.00  0.00           H  
ATOM    523 1HD1 ILE B  31      -7.918  -5.185  -0.369  1.00  0.00           H  
ATOM    524 2HD1 ILE B  31      -6.810  -3.844   0.012  1.00  0.00           H  
ATOM    525 3HD1 ILE B  31      -8.442  -3.503  -0.612  1.00  0.00           H  
ATOM    526  N   LEU B  32      -4.660  -0.890  -3.919  1.00  0.00           N  
ATOM    527  CA  LEU B  32      -4.377   0.458  -4.397  1.00  0.00           C  
ATOM    528  C   LEU B  32      -3.761   0.430  -5.790  1.00  0.00           C  
ATOM    529  O   LEU B  32      -4.053   1.286  -6.625  1.00  0.00           O  
ATOM    530  CB  LEU B  32      -3.432   1.177  -3.427  1.00  0.00           C  
ATOM    531  CG  LEU B  32      -4.027   1.532  -2.058  1.00  0.00           C  
ATOM    532  CD1 LEU B  32      -2.925   2.052  -1.144  1.00  0.00           C  
ATOM    533  CD2 LEU B  32      -5.126   2.569  -2.235  1.00  0.00           C  
ATOM    534  H   LEU B  32      -4.178  -1.233  -3.100  1.00  0.00           H  
ATOM    535  HA  LEU B  32      -5.315   1.010  -4.447  1.00  0.00           H  
ATOM    536 1HB  LEU B  32      -2.562   0.544  -3.256  1.00  0.00           H  
ATOM    537 2HB  LEU B  32      -3.095   2.103  -3.892  1.00  0.00           H  
ATOM    538  HG  LEU B  32      -4.444   0.635  -1.599  1.00  0.00           H  
ATOM    539 1HD1 LEU B  32      -3.348   2.304  -0.172  1.00  0.00           H  
ATOM    540 2HD1 LEU B  32      -2.163   1.283  -1.019  1.00  0.00           H  
ATOM    541 3HD1 LEU B  32      -2.476   2.941  -1.586  1.00  0.00           H  
ATOM    542 1HD2 LEU B  32      -5.549   2.820  -1.262  1.00  0.00           H  
ATOM    543 2HD2 LEU B  32      -4.709   3.466  -2.693  1.00  0.00           H  
ATOM    544 3HD2 LEU B  32      -5.908   2.164  -2.878  1.00  0.00           H  
ATOM    545  N   THR B  33      -2.907  -0.558  -6.034  1.00  0.00           N  
ATOM    546  CA  THR B  33      -2.328  -0.761  -7.356  1.00  0.00           C  
ATOM    547  C   THR B  33      -3.407  -1.060  -8.390  1.00  0.00           C  
ATOM    548  O   THR B  33      -3.421  -0.476  -9.473  1.00  0.00           O  
ATOM    549  CB  THR B  33      -1.297  -1.905  -7.341  1.00  0.00           C  
ATOM    550  OG1 THR B  33      -0.241  -1.586  -6.425  1.00  0.00           O  
ATOM    551  CG2 THR B  33      -0.712  -2.115  -8.729  1.00  0.00           C  
ATOM    552  H   THR B  33      -2.652  -1.184  -5.284  1.00  0.00           H  
ATOM    553  HA  THR B  33      -1.820   0.155  -7.656  1.00  0.00           H  
ATOM    554  HB  THR B  33      -1.779  -2.825  -7.012  1.00  0.00           H  
ATOM    555  HG1 THR B  33      -0.578  -1.614  -5.526  1.00  0.00           H  
ATOM    556 1HG2 THR B  33       0.014  -2.927  -8.699  1.00  0.00           H  
ATOM    557 2HG2 THR B  33      -1.511  -2.368  -9.425  1.00  0.00           H  
ATOM    558 3HG2 THR B  33      -0.221  -1.201  -9.059  1.00  0.00           H  
ATOM    559  N   ALA B  34      -4.311  -1.972  -8.047  1.00  0.00           N  
ATOM    560  CA  ALA B  34      -5.411  -2.331  -8.934  1.00  0.00           C  
ATOM    561  C   ALA B  34      -6.283  -1.122  -9.247  1.00  0.00           C  
ATOM    562  O   ALA B  34      -6.712  -0.931 -10.385  1.00  0.00           O  
ATOM    563  CB  ALA B  34      -6.248  -3.442  -8.317  1.00  0.00           C  
ATOM    564  H   ALA B  34      -4.233  -2.429  -7.150  1.00  0.00           H  
ATOM    565  HA  ALA B  34      -4.987  -2.688  -9.873  1.00  0.00           H  
ATOM    566 1HB  ALA B  34      -7.065  -3.699  -8.991  1.00  0.00           H  
ATOM    567 2HB  ALA B  34      -5.623  -4.320  -8.154  1.00  0.00           H  
ATOM    568 3HB  ALA B  34      -6.655  -3.104  -7.366  1.00  0.00           H  
ATOM    569  N   LEU B  35      -6.543  -0.308  -8.229  1.00  0.00           N  
ATOM    570  CA  LEU B  35      -7.364   0.886  -8.394  1.00  0.00           C  
ATOM    571  C   LEU B  35      -6.699   1.887  -9.330  1.00  0.00           C  
ATOM    572  O   LEU B  35      -7.367   2.547 -10.125  1.00  0.00           O  
ATOM    573  CB  LEU B  35      -7.622   1.544  -7.033  1.00  0.00           C  
ATOM    574  CG  LEU B  35      -8.549   0.771  -6.085  1.00  0.00           C  
ATOM    575  CD1 LEU B  35      -8.555   1.444  -4.719  1.00  0.00           C  
ATOM    576  CD2 LEU B  35      -9.950   0.719  -6.676  1.00  0.00           C  
ATOM    577  H   LEU B  35      -6.163  -0.521  -7.318  1.00  0.00           H  
ATOM    578  HA  LEU B  35      -8.319   0.592  -8.828  1.00  0.00           H  
ATOM    579 1HB  LEU B  35      -6.668   1.679  -6.525  1.00  0.00           H  
ATOM    580 2HB  LEU B  35      -8.063   2.527  -7.199  1.00  0.00           H  
ATOM    581  HG  LEU B  35      -8.172  -0.244  -5.956  1.00  0.00           H  
ATOM    582 1HD1 LEU B  35      -9.213   0.894  -4.046  1.00  0.00           H  
ATOM    583 2HD1 LEU B  35      -7.544   1.449  -4.312  1.00  0.00           H  
ATOM    584 3HD1 LEU B  35      -8.912   2.468  -4.820  1.00  0.00           H  
ATOM    585 1HD2 LEU B  35     -10.608   0.169  -6.003  1.00  0.00           H  
ATOM    586 2HD2 LEU B  35     -10.328   1.734  -6.805  1.00  0.00           H  
ATOM    587 3HD2 LEU B  35      -9.919   0.218  -7.643  1.00  0.00           H  
ATOM    588  N   PHE B  36      -5.378   1.995  -9.231  1.00  0.00           N  
ATOM    589  CA  PHE B  36      -4.603   2.803 -10.165  1.00  0.00           C  
ATOM    590  C   PHE B  36      -4.748   2.287 -11.591  1.00  0.00           C  
ATOM    591  O   PHE B  36      -5.001   3.058 -12.517  1.00  0.00           O  
ATOM    592  CB  PHE B  36      -3.126   2.810  -9.768  1.00  0.00           C  
ATOM    593  CG  PHE B  36      -2.248   3.583 -10.711  1.00  0.00           C  
ATOM    594  CD1 PHE B  36      -1.992   4.929 -10.497  1.00  0.00           C  
ATOM    595  CD2 PHE B  36      -1.678   2.966 -11.814  1.00  0.00           C  
ATOM    596  CE1 PHE B  36      -1.185   5.641 -11.364  1.00  0.00           C  
ATOM    597  CE2 PHE B  36      -0.870   3.674 -12.681  1.00  0.00           C  
ATOM    598  CZ  PHE B  36      -0.623   5.014 -12.456  1.00  0.00           C  
ATOM    599  H   PHE B  36      -4.899   1.504  -8.490  1.00  0.00           H  
ATOM    600  HA  PHE B  36      -4.979   3.826 -10.131  1.00  0.00           H  
ATOM    601 1HB  PHE B  36      -3.019   3.241  -8.773  1.00  0.00           H  
ATOM    602 2HB  PHE B  36      -2.757   1.786  -9.721  1.00  0.00           H  
ATOM    603  HD1 PHE B  36      -2.435   5.424  -9.632  1.00  0.00           H  
ATOM    604  HD2 PHE B  36      -1.873   1.907 -11.992  1.00  0.00           H  
ATOM    605  HE1 PHE B  36      -0.992   6.698 -11.184  1.00  0.00           H  
ATOM    606  HE2 PHE B  36      -0.427   3.177 -13.544  1.00  0.00           H  
ATOM    607  HZ  PHE B  36       0.012   5.574 -13.140  1.00  0.00           H  
ATOM    608  N   LEU B  37      -4.586   0.979 -11.762  1.00  0.00           N  
ATOM    609  CA  LEU B  37      -4.518   0.382 -13.090  1.00  0.00           C  
ATOM    610  C   LEU B  37      -5.851   0.505 -13.817  1.00  0.00           C  
ATOM    611  O   LEU B  37      -5.892   0.789 -15.014  1.00  0.00           O  
ATOM    612  CB  LEU B  37      -4.119  -1.095 -12.987  1.00  0.00           C  
ATOM    613  CG  LEU B  37      -2.696  -1.366 -12.483  1.00  0.00           C  
ATOM    614  CD1 LEU B  37      -2.541  -2.848 -12.170  1.00  0.00           C  
ATOM    615  CD2 LEU B  37      -1.691  -0.921 -13.535  1.00  0.00           C  
ATOM    616  H   LEU B  37      -4.507   0.384 -10.950  1.00  0.00           H  
ATOM    617  HA  LEU B  37      -3.762   0.911 -13.669  1.00  0.00           H  
ATOM    618 1HB  LEU B  37      -4.811  -1.596 -12.312  1.00  0.00           H  
ATOM    619 2HB  LEU B  37      -4.213  -1.550 -13.973  1.00  0.00           H  
ATOM    620  HG  LEU B  37      -2.525  -0.811 -11.560  1.00  0.00           H  
ATOM    621 1HD1 LEU B  37      -1.530  -3.041 -11.812  1.00  0.00           H  
ATOM    622 2HD1 LEU B  37      -3.259  -3.135 -11.402  1.00  0.00           H  
ATOM    623 3HD1 LEU B  37      -2.723  -3.431 -13.073  1.00  0.00           H  
ATOM    624 1HD2 LEU B  37      -0.679  -1.113 -13.176  1.00  0.00           H  
ATOM    625 2HD2 LEU B  37      -1.860  -1.476 -14.457  1.00  0.00           H  
ATOM    626 3HD2 LEU B  37      -1.812   0.146 -13.725  1.00  0.00           H  
ATOM    627  N   ARG B  38      -6.940   0.289 -13.087  1.00  0.00           N  
ATOM    628  CA  ARG B  38      -8.270   0.258 -13.684  1.00  0.00           C  
ATOM    629  C   ARG B  38      -9.277   1.011 -12.825  1.00  0.00           C  
ATOM    630  O   ARG B  38      -9.335   2.208 -12.877  1.00  0.00           O  
ATOM    631  OXT ARG B  38     -10.014   0.406 -12.095  1.00  0.00           O  
ATOM    632  CB  ARG B  38      -8.739  -1.177 -13.873  1.00  0.00           C  
ATOM    633  CG  ARG B  38      -7.925  -1.991 -14.866  1.00  0.00           C  
ATOM    634  CD  ARG B  38      -8.138  -1.526 -16.261  1.00  0.00           C  
ATOM    635  NE  ARG B  38      -7.420  -2.349 -17.221  1.00  0.00           N  
ATOM    636  CZ  ARG B  38      -6.140  -2.151 -17.592  1.00  0.00           C  
ATOM    637  NH1 ARG B  38      -5.452  -1.157 -17.075  1.00  0.00           N  
ATOM    638  NH2 ARG B  38      -5.575  -2.956 -18.475  1.00  0.00           N  
ATOM    639  H   ARG B  38      -6.844   0.142 -12.092  1.00  0.00           H  
ATOM    640  HA  ARG B  38      -8.221   0.739 -14.662  1.00  0.00           H  
ATOM    641 1HB  ARG B  38      -8.709  -1.697 -12.917  1.00  0.00           H  
ATOM    642 2HB  ARG B  38      -9.774  -1.179 -14.214  1.00  0.00           H  
ATOM    643 1HG  ARG B  38      -6.865  -1.897 -14.631  1.00  0.00           H  
ATOM    644 2HG  ARG B  38      -8.219  -3.039 -14.805  1.00  0.00           H  
ATOM    645 1HD  ARG B  38      -9.200  -1.571 -16.501  1.00  0.00           H  
ATOM    646 2HD  ARG B  38      -7.786  -0.500 -16.360  1.00  0.00           H  
ATOM    647  HE  ARG B  38      -7.916  -3.124 -17.641  1.00  0.00           H  
ATOM    648 1HH1 ARG B  38      -5.883  -0.541 -16.400  1.00  0.00           H  
ATOM    649 2HH1 ARG B  38      -4.493  -1.008 -17.353  1.00  0.00           H  
ATOM    650 1HH2 ARG B  38      -6.104  -3.720 -18.872  1.00  0.00           H  
ATOM    651 2HH2 ARG B  38      -4.616  -2.808 -18.752  1.00  0.00           H  
TER                                                                             
HETATM  653 THKN MEM C  41      15.000   0.000   0.000  1.00  0.00           X  
HETATM  654 CNTR MEM C  41       0.000   0.000   0.000  1.00  0.00           X  
HETATM  655 NORM MEM C  41      -0.000  -0.000   1.000  1.00  0.00           X  
TER                                                                             
CONECT  653  654                                                                
CONECT  654  653  655                                                           
CONECT  655  654                                                                
a_angle_1 0.934
a_angle_2 28.001
a_bind 1.786
a_ddg -23.374
a_helicality 0.023
a_helicality_symm 0.023
a_hha_ang -56.002
a_hha_dst_atm 4.899
a_hha_dst_vec 7.825
a_marl -15.844
a_pack 0.647
a_res_lipo -69.21
a_rmsd 5.687
a_sasa 866.047
a_shape 0.788
a_span_topo 0.5
a_tms_span 1
a_tms_span_fa 1
a_unsat 0
maxsub 29
rms 5.687
score -140.163
silent_score -140.163
time 20
total -140.165

#MODEL 1
ATOM      1  N   LEU A   1       5.078  -2.875  13.124  1.00  0.00           N  
ATOM      2  CA  LEU A   1       3.665  -3.186  12.946  1.00  0.00           C  
ATOM      3  C   LEU A   1       3.415  -3.871  11.609  1.00  0.00           C  
ATOM      4  O   LEU A   1       4.047  -3.544  10.605  1.00  0.00           O  
ATOM      5  CB  LEU A   1       2.825  -1.906  13.036  1.00  0.00           C  
ATOM      6  CG  LEU A   1       2.896  -1.156  14.373  1.00  0.00           C  
ATOM      7  CD1 LEU A   1       2.131   0.156  14.261  1.00  0.00           C  
ATOM      8  CD2 LEU A   1       2.322  -2.032  15.477  1.00  0.00           C  
ATOM      9 1H   LEU A   1       5.213  -2.427  14.007  1.00  0.00           H  
ATOM     10 2H   LEU A   1       5.612  -3.720  13.094  1.00  0.00           H  
ATOM     11 3H   LEU A   1       5.380  -2.265  12.391  1.00  0.00           H  
ATOM     12  HA  LEU A   1       3.357  -3.864  13.742  1.00  0.00           H  
ATOM     13 1HB  LEU A   1       3.151  -1.221  12.255  1.00  0.00           H  
ATOM     14 2HB  LEU A   1       1.781  -2.161  12.855  1.00  0.00           H  
ATOM     15  HG  LEU A   1       3.935  -0.918  14.602  1.00  0.00           H  
ATOM     16 1HD1 LEU A   1       2.182   0.688  15.211  1.00  0.00           H  
ATOM     17 2HD1 LEU A   1       2.575   0.770  13.478  1.00  0.00           H  
ATOM     18 3HD1 LEU A   1       1.090  -0.050  14.016  1.00  0.00           H  
ATOM     19 1HD2 LEU A   1       2.373  -1.499  16.427  1.00  0.00           H  
ATOM     20 2HD2 LEU A   1       1.283  -2.269  15.250  1.00  0.00           H  
ATOM     21 3HD2 LEU A   1       2.898  -2.954  15.547  1.00  0.00           H  
ATOM     22  N   LEU A   2       2.490  -4.825  11.602  1.00  0.00           N  
ATOM     23  CA  LEU A   2       2.118  -5.523  10.377  1.00  0.00           C  
ATOM     24  C   LEU A   2       1.598  -4.552   9.325  1.00  0.00           C  
ATOM     25  O   LEU A   2       1.939  -4.657   8.147  1.00  0.00           O  
ATOM     26  CB  LEU A   2       1.052  -6.585  10.675  1.00  0.00           C  
ATOM     27  CG  LEU A   2       0.529  -7.362   9.460  1.00  0.00           C  
ATOM     28  CD1 LEU A   2       1.688  -8.076   8.777  1.00  0.00           C  
ATOM     29  CD2 LEU A   2      -0.534  -8.352   9.909  1.00  0.00           C  
ATOM     30  H   LEU A   2       2.031  -5.072  12.467  1.00  0.00           H  
ATOM     31  HA  LEU A   2       3.004  -6.018   9.980  1.00  0.00           H  
ATOM     32 1HB  LEU A   2       1.467  -7.307  11.376  1.00  0.00           H  
ATOM     33 2HB  LEU A   2       0.200  -6.098  11.148  1.00  0.00           H  
ATOM     34  HG  LEU A   2       0.096  -6.665   8.741  1.00  0.00           H  
ATOM     35 1HD1 LEU A   2       1.317  -8.628   7.913  1.00  0.00           H  
ATOM     36 2HD1 LEU A   2       2.424  -7.342   8.448  1.00  0.00           H  
ATOM     37 3HD1 LEU A   2       2.152  -8.768   9.477  1.00  0.00           H  
ATOM     38 1HD2 LEU A   2      -0.906  -8.904   9.046  1.00  0.00           H  
ATOM     39 2HD2 LEU A   2      -0.102  -9.050  10.627  1.00  0.00           H  
ATOM     40 3HD2 LEU A   2      -1.358  -7.813  10.378  1.00  0.00           H  
ATOM     41  N   ASP A   3       0.769  -3.608   9.758  1.00  0.00           N  
ATOM     42  CA  ASP A   3       0.203  -2.613   8.855  1.00  0.00           C  
ATOM     43  C   ASP A   3       1.298  -1.829   8.142  1.00  0.00           C  
ATOM     44  O   ASP A   3       1.172  -1.500   6.963  1.00  0.00           O  
ATOM     45  CB  ASP A   3      -0.707  -1.650   9.620  1.00  0.00           C  
ATOM     46  CG  ASP A   3      -2.016  -2.293  10.059  1.00  0.00           C  
ATOM     47  OD1 ASP A   3      -2.323  -3.357   9.576  1.00  0.00           O  
ATOM     48  OD2 ASP A   3      -2.695  -1.715  10.872  1.00  0.00           O  
ATOM     49  H   ASP A   3       0.526  -3.578  10.738  1.00  0.00           H  
ATOM     50  HA  ASP A   3      -0.392  -3.130   8.101  1.00  0.00           H  
ATOM     51 1HB  ASP A   3      -0.186  -1.282  10.504  1.00  0.00           H  
ATOM     52 2HB  ASP A   3      -0.935  -0.788   8.992  1.00  0.00           H  
ATOM     53  N   GLY A   4       2.372  -1.532   8.865  1.00  0.00           N  
ATOM     54  CA  GLY A   4       3.525  -0.857   8.282  1.00  0.00           C  
ATOM     55  C   GLY A   4       4.157  -1.698   7.181  1.00  0.00           C  
ATOM     56  O   GLY A   4       4.446  -1.199   6.093  1.00  0.00           O  
ATOM     57  H   GLY A   4       2.390  -1.781   9.844  1.00  0.00           H  
ATOM     58 1HA  GLY A   4       3.217   0.107   7.878  1.00  0.00           H  
ATOM     59 2HA  GLY A   4       4.262  -0.658   9.060  1.00  0.00           H  
ATOM     60  N   ILE A   5       4.369  -2.978   7.468  1.00  0.00           N  
ATOM     61  CA  ILE A   5       4.920  -3.903   6.485  1.00  0.00           C  
ATOM     62  C   ILE A   5       4.014  -4.015   5.265  1.00  0.00           C  
ATOM     63  O   ILE A   5       4.483  -3.991   4.127  1.00  0.00           O  
ATOM     64  CB  ILE A   5       5.129  -5.299   7.100  1.00  0.00           C  
ATOM     65  CG1 ILE A   5       6.245  -5.260   8.146  1.00  0.00           C  
ATOM     66  CG2 ILE A   5       5.447  -6.316   6.015  1.00  0.00           C  
ATOM     67  CD1 ILE A   5       6.320  -6.501   9.006  1.00  0.00           C  
ATOM     68  H   ILE A   5       4.143  -3.319   8.391  1.00  0.00           H  
ATOM     69  HA  ILE A   5       5.887  -3.523   6.156  1.00  0.00           H  
ATOM     70  HB  ILE A   5       4.221  -5.607   7.619  1.00  0.00           H  
ATOM     71 1HG1 ILE A   5       7.206  -5.131   7.649  1.00  0.00           H  
ATOM     72 2HG1 ILE A   5       6.100  -4.400   8.802  1.00  0.00           H  
ATOM     73 1HG2 ILE A   5       5.592  -7.297   6.467  1.00  0.00           H  
ATOM     74 2HG2 ILE A   5       4.621  -6.362   5.306  1.00  0.00           H  
ATOM     75 3HG2 ILE A   5       6.357  -6.019   5.493  1.00  0.00           H  
ATOM     76 1HD1 ILE A   5       7.135  -6.398   9.724  1.00  0.00           H  
ATOM     77 2HD1 ILE A   5       5.379  -6.629   9.542  1.00  0.00           H  
ATOM     78 3HD1 ILE A   5       6.500  -7.370   8.376  1.00  0.00           H  
ATOM     79  N   LEU A   6       2.714  -4.137   5.510  1.00  0.00           N  
ATOM     80  CA  LEU A   6       1.739  -4.253   4.432  1.00  0.00           C  
ATOM     81  C   LEU A   6       1.733  -3.006   3.558  1.00  0.00           C  
ATOM     82  O   LEU A   6       1.635  -3.095   2.334  1.00  0.00           O  
ATOM     83  CB  LEU A   6       0.337  -4.487   5.009  1.00  0.00           C  
ATOM     84  CG  LEU A   6       0.115  -5.845   5.687  1.00  0.00           C  
ATOM     85  CD1 LEU A   6      -1.254  -5.862   6.354  1.00  0.00           C  
ATOM     86  CD2 LEU A   6       0.233  -6.955   4.654  1.00  0.00           C  
ATOM     87  H   LEU A   6       2.392  -4.150   6.468  1.00  0.00           H  
ATOM     88  HA  LEU A   6       2.010  -5.107   3.812  1.00  0.00           H  
ATOM     89 1HB  LEU A   6       0.130  -3.712   5.744  1.00  0.00           H  
ATOM     90 2HB  LEU A   6      -0.390  -4.398   4.202  1.00  0.00           H  
ATOM     91  HG  LEU A   6       0.866  -5.991   6.464  1.00  0.00           H  
ATOM     92 1HD1 LEU A   6      -1.412  -6.827   6.837  1.00  0.00           H  
ATOM     93 2HD1 LEU A   6      -1.304  -5.071   7.102  1.00  0.00           H  
ATOM     94 3HD1 LEU A   6      -2.027  -5.702   5.603  1.00  0.00           H  
ATOM     95 1HD2 LEU A   6       0.076  -7.920   5.136  1.00  0.00           H  
ATOM     96 2HD2 LEU A   6      -0.518  -6.811   3.877  1.00  0.00           H  
ATOM     97 3HD2 LEU A   6       1.227  -6.931   4.206  1.00  0.00           H  
ATOM     98  N   PHE A   7       1.839  -1.844   4.193  1.00  0.00           N  
ATOM     99  CA  PHE A   7       1.939  -0.582   3.469  1.00  0.00           C  
ATOM    100  C   PHE A   7       3.146  -0.574   2.541  1.00  0.00           C  
ATOM    101  O   PHE A   7       3.031  -0.245   1.360  1.00  0.00           O  
ATOM    102  CB  PHE A   7       2.035   0.589   4.449  1.00  0.00           C  
ATOM    103  CG  PHE A   7       2.341   1.905   3.792  1.00  0.00           C  
ATOM    104  CD1 PHE A   7       3.437   2.656   4.189  1.00  0.00           C  
ATOM    105  CD2 PHE A   7       1.533   2.395   2.777  1.00  0.00           C  
ATOM    106  CE1 PHE A   7       3.720   3.867   3.585  1.00  0.00           C  
ATOM    107  CE2 PHE A   7       1.814   3.605   2.172  1.00  0.00           C  
ATOM    108  CZ  PHE A   7       2.909   4.341   2.577  1.00  0.00           C  
ATOM    109  H   PHE A   7       1.850  -1.834   5.203  1.00  0.00           H  
ATOM    110  HA  PHE A   7       1.040  -0.458   2.864  1.00  0.00           H  
ATOM    111 1HB  PHE A   7       1.094   0.689   4.989  1.00  0.00           H  
ATOM    112 2HB  PHE A   7       2.813   0.387   5.183  1.00  0.00           H  
ATOM    113  HD1 PHE A   7       4.080   2.280   4.986  1.00  0.00           H  
ATOM    114  HD2 PHE A   7       0.668   1.814   2.458  1.00  0.00           H  
ATOM    115  HE1 PHE A   7       4.585   4.447   3.907  1.00  0.00           H  
ATOM    116  HE2 PHE A   7       1.171   3.978   1.375  1.00  0.00           H  
ATOM    117  HZ  PHE A   7       3.130   5.296   2.101  1.00  0.00           H  
ATOM    118  N   ILE A   8       4.305  -0.937   3.081  1.00  0.00           N  
ATOM    119  CA  ILE A   8       5.537  -0.967   2.303  1.00  0.00           C  
ATOM    120  C   ILE A   8       5.385  -1.838   1.063  1.00  0.00           C  
ATOM    121  O   ILE A   8       5.806  -1.458  -0.030  1.00  0.00           O  
ATOM    122  CB  ILE A   8       6.711  -1.484   3.154  1.00  0.00           C  
ATOM    123  CG1 ILE A   8       7.083  -0.461   4.230  1.00  0.00           C  
ATOM    124  CG2 ILE A   8       7.912  -1.793   2.272  1.00  0.00           C  
ATOM    125  CD1 ILE A   8       8.010  -1.003   5.294  1.00  0.00           C  
ATOM    126  H   ILE A   8       4.332  -1.198   4.056  1.00  0.00           H  
ATOM    127  HA  ILE A   8       5.767   0.048   1.980  1.00  0.00           H  
ATOM    128  HB  ILE A   8       6.411  -2.394   3.674  1.00  0.00           H  
ATOM    129 1HG1 ILE A   8       7.563   0.399   3.765  1.00  0.00           H  
ATOM    130 2HG1 ILE A   8       6.177  -0.103   4.720  1.00  0.00           H  
ATOM    131 1HG2 ILE A   8       8.732  -2.157   2.889  1.00  0.00           H  
ATOM    132 2HG2 ILE A   8       7.640  -2.555   1.543  1.00  0.00           H  
ATOM    133 3HG2 ILE A   8       8.223  -0.887   1.751  1.00  0.00           H  
ATOM    134 1HD1 ILE A   8       8.227  -0.220   6.021  1.00  0.00           H  
ATOM    135 2HD1 ILE A   8       7.534  -1.845   5.798  1.00  0.00           H  
ATOM    136 3HD1 ILE A   8       8.939  -1.335   4.832  1.00  0.00           H  
ATOM    137  N   TYR A   9       4.780  -3.008   1.239  1.00  0.00           N  
ATOM    138  CA  TYR A   9       4.498  -3.900   0.121  1.00  0.00           C  
ATOM    139  C   TYR A   9       3.589  -3.231  -0.902  1.00  0.00           C  
ATOM    140  O   TYR A   9       3.793  -3.364  -2.108  1.00  0.00           O  
ATOM    141  CB  TYR A   9       3.866  -5.201   0.621  1.00  0.00           C  
ATOM    142  CG  TYR A   9       4.809  -6.068   1.427  1.00  0.00           C  
ATOM    143  CD1 TYR A   9       4.303  -7.058   2.256  1.00  0.00           C  
ATOM    144  CD2 TYR A   9       6.179  -5.872   1.336  1.00  0.00           C  
ATOM    145  CE1 TYR A   9       5.164  -7.850   2.991  1.00  0.00           C  
ATOM    146  CE2 TYR A   9       7.040  -6.663   2.072  1.00  0.00           C  
ATOM    147  CZ  TYR A   9       6.537  -7.648   2.896  1.00  0.00           C  
ATOM    148  OH  TYR A   9       7.395  -8.436   3.629  1.00  0.00           O  
ATOM    149  H   TYR A   9       4.510  -3.287   2.171  1.00  0.00           H  
ATOM    150  HA  TYR A   9       5.438  -4.138  -0.378  1.00  0.00           H  
ATOM    151 1HB  TYR A   9       3.000  -4.970   1.244  1.00  0.00           H  
ATOM    152 2HB  TYR A   9       3.512  -5.784  -0.229  1.00  0.00           H  
ATOM    153  HD1 TYR A   9       3.226  -7.213   2.327  1.00  0.00           H  
ATOM    154  HD2 TYR A   9       6.576  -5.092   0.686  1.00  0.00           H  
ATOM    155  HE1 TYR A   9       4.767  -8.628   3.642  1.00  0.00           H  
ATOM    156  HE2 TYR A   9       8.117  -6.508   2.001  1.00  0.00           H  
ATOM    157  HH  TYR A   9       6.886  -9.068   4.143  1.00  0.00           H  
ATOM    158  N   GLY A  10       2.585  -2.511  -0.412  1.00  0.00           N  
ATOM    159  CA  GLY A  10       1.665  -1.789  -1.282  1.00  0.00           C  
ATOM    160  C   GLY A  10       2.393  -0.725  -2.093  1.00  0.00           C  
ATOM    161  O   GLY A  10       2.129  -0.548  -3.283  1.00  0.00           O  
ATOM    162  H   GLY A  10       2.456  -2.463   0.588  1.00  0.00           H  
ATOM    163 1HA  GLY A  10       1.173  -2.492  -1.956  1.00  0.00           H  
ATOM    164 2HA  GLY A  10       0.886  -1.323  -0.681  1.00  0.00           H  
ATOM    165  N   VAL A  11       3.311  -0.018  -1.443  1.00  0.00           N  
ATOM    166  CA  VAL A  11       4.090   1.021  -2.106  1.00  0.00           C  
ATOM    167  C   VAL A  11       4.956   0.437  -3.215  1.00  0.00           C  
ATOM    168  O   VAL A  11       5.049   1.001  -4.305  1.00  0.00           O  
ATOM    169  CB  VAL A  11       4.987   1.749  -1.087  1.00  0.00           C  
ATOM    170  CG1 VAL A  11       5.968   2.667  -1.802  1.00  0.00           C  
ATOM    171  CG2 VAL A  11       4.127   2.535  -0.109  1.00  0.00           C  
ATOM    172  H   VAL A  11       3.474  -0.206  -0.464  1.00  0.00           H  
ATOM    173  HA  VAL A  11       3.400   1.743  -2.545  1.00  0.00           H  
ATOM    174  HB  VAL A  11       5.576   1.011  -0.543  1.00  0.00           H  
ATOM    175 1HG1 VAL A  11       6.594   3.173  -1.066  1.00  0.00           H  
ATOM    176 2HG1 VAL A  11       6.597   2.078  -2.469  1.00  0.00           H  
ATOM    177 3HG1 VAL A  11       5.417   3.408  -2.380  1.00  0.00           H  
ATOM    178 1HG2 VAL A  11       4.767   3.046   0.608  1.00  0.00           H  
ATOM    179 2HG2 VAL A  11       3.533   3.269  -0.655  1.00  0.00           H  
ATOM    180 3HG2 VAL A  11       3.462   1.852   0.420  1.00  0.00           H  
ATOM    181  N   ILE A  12       5.589  -0.696  -2.929  1.00  0.00           N  
ATOM    182  CA  ILE A  12       6.425  -1.375  -3.913  1.00  0.00           C  
ATOM    183  C   ILE A  12       5.615  -1.780  -5.138  1.00  0.00           C  
ATOM    184  O   ILE A  12       6.010  -1.510  -6.272  1.00  0.00           O  
ATOM    185  CB  ILE A  12       7.090  -2.622  -3.301  1.00  0.00           C  
ATOM    186  CG1 ILE A  12       8.123  -2.213  -2.247  1.00  0.00           C  
ATOM    187  CG2 ILE A  12       7.738  -3.466  -4.387  1.00  0.00           C  
ATOM    188  CD1 ILE A  12       8.596  -3.356  -1.379  1.00  0.00           C  
ATOM    189  H   ILE A  12       5.489  -1.097  -2.008  1.00  0.00           H  
ATOM    190  HA  ILE A  12       7.208  -0.689  -4.234  1.00  0.00           H  
ATOM    191  HB  ILE A  12       6.338  -3.221  -2.788  1.00  0.00           H  
ATOM    192 1HG1 ILE A  12       8.992  -1.777  -2.740  1.00  0.00           H  
ATOM    193 2HG1 ILE A  12       7.698  -1.446  -1.599  1.00  0.00           H  
ATOM    194 1HG2 ILE A  12       8.204  -4.342  -3.937  1.00  0.00           H  
ATOM    195 2HG2 ILE A  12       6.980  -3.785  -5.101  1.00  0.00           H  
ATOM    196 3HG2 ILE A  12       8.497  -2.876  -4.902  1.00  0.00           H  
ATOM    197 1HD1 ILE A  12       9.325  -2.988  -0.658  1.00  0.00           H  
ATOM    198 2HD1 ILE A  12       7.745  -3.786  -0.848  1.00  0.00           H  
ATOM    199 3HD1 ILE A  12       9.057  -4.120  -2.003  1.00  0.00           H  
ATOM    200  N   LEU A  13       4.481  -2.430  -4.902  1.00  0.00           N  
ATOM    201  CA  LEU A  13       3.612  -2.872  -5.986  1.00  0.00           C  
ATOM    202  C   LEU A  13       3.038  -1.687  -6.751  1.00  0.00           C  
ATOM    203  O   LEU A  13       2.943  -1.714  -7.978  1.00  0.00           O  
ATOM    204  CB  LEU A  13       2.469  -3.733  -5.432  1.00  0.00           C  
ATOM    205  CG  LEU A  13       2.877  -5.103  -4.876  1.00  0.00           C  
ATOM    206  CD1 LEU A  13       1.674  -5.763  -4.218  1.00  0.00           C  
ATOM    207  CD2 LEU A  13       3.427  -5.965  -6.002  1.00  0.00           C  
ATOM    208  H   LEU A  13       4.213  -2.623  -3.947  1.00  0.00           H  
ATOM    209  HA  LEU A  13       4.201  -3.474  -6.677  1.00  0.00           H  
ATOM    210 1HB  LEU A  13       1.977  -3.183  -4.631  1.00  0.00           H  
ATOM    211 2HB  LEU A  13       1.744  -3.901  -6.228  1.00  0.00           H  
ATOM    212  HG  LEU A  13       3.644  -4.971  -4.112  1.00  0.00           H  
ATOM    213 1HD1 LEU A  13       1.964  -6.737  -3.822  1.00  0.00           H  
ATOM    214 2HD1 LEU A  13       1.313  -5.134  -3.404  1.00  0.00           H  
ATOM    215 3HD1 LEU A  13       0.882  -5.893  -4.955  1.00  0.00           H  
ATOM    216 1HD2 LEU A  13       3.718  -6.939  -5.606  1.00  0.00           H  
ATOM    217 2HD2 LEU A  13       2.661  -6.098  -6.765  1.00  0.00           H  
ATOM    218 3HD2 LEU A  13       4.297  -5.478  -6.442  1.00  0.00           H  
ATOM    219  N   THR A  14       2.657  -0.645  -6.019  1.00  0.00           N  
ATOM    220  CA  THR A  14       2.082   0.549  -6.626  1.00  0.00           C  
ATOM    221  C   THR A  14       3.059   1.197  -7.598  1.00  0.00           C  
ATOM    222  O   THR A  14       2.691   1.554  -8.718  1.00  0.00           O  
ATOM    223  CB  THR A  14       1.665   1.571  -5.553  1.00  0.00           C  
ATOM    224  OG1 THR A  14       0.667   0.994  -4.701  1.00  0.00           O  
ATOM    225  CG2 THR A  14       1.108   2.829  -6.201  1.00  0.00           C  
ATOM    226  H   THR A  14       2.768  -0.682  -5.016  1.00  0.00           H  
ATOM    227  HA  THR A  14       1.193   0.258  -7.187  1.00  0.00           H  
ATOM    228  HB  THR A  14       2.532   1.835  -4.946  1.00  0.00           H  
ATOM    229  HG1 THR A  14       1.012   0.192  -4.303  1.00  0.00           H  
ATOM    230 1HG2 THR A  14       0.820   3.540  -5.428  1.00  0.00           H  
ATOM    231 2HG2 THR A  14       1.869   3.277  -6.840  1.00  0.00           H  
ATOM    232 3HG2 THR A  14       0.236   2.573  -6.801  1.00  0.00           H  
ATOM    233  N   ALA A  15       4.306   1.347  -7.164  1.00  0.00           N  
ATOM    234  CA  ALA A  15       5.337   1.962  -7.992  1.00  0.00           C  
ATOM    235  C   ALA A  15       5.637   1.112  -9.220  1.00  0.00           C  
ATOM    236  O   ALA A  15       5.753   1.629 -10.331  1.00  0.00           O  
ATOM    237  CB  ALA A  15       6.605   2.185  -7.181  1.00  0.00           C  
ATOM    238  H   ALA A  15       4.546   1.026  -6.237  1.00  0.00           H  
ATOM    239  HA  ALA A  15       4.964   2.927  -8.336  1.00  0.00           H  
ATOM    240 1HB  ALA A  15       7.365   2.645  -7.812  1.00  0.00           H  
ATOM    241 2HB  ALA A  15       6.387   2.842  -6.338  1.00  0.00           H  
ATOM    242 3HB  ALA A  15       6.971   1.230  -6.809  1.00  0.00           H  
ATOM    243  N   LEU A  16       5.761  -0.194  -9.013  1.00  0.00           N  
ATOM    244  CA  LEU A  16       6.123  -1.109 -10.089  1.00  0.00           C  
ATOM    245  C   LEU A  16       5.045  -1.149 -11.164  1.00  0.00           C  
ATOM    246  O   LEU A  16       5.344  -1.248 -12.354  1.00  0.00           O  
ATOM    247  CB  LEU A  16       6.351  -2.520  -9.531  1.00  0.00           C  
ATOM    248  CG  LEU A  16       7.612  -2.702  -8.677  1.00  0.00           C  
ATOM    249  CD1 LEU A  16       7.594  -4.081  -8.032  1.00  0.00           C  
ATOM    250  CD2 LEU A  16       8.846  -2.522  -9.549  1.00  0.00           C  
ATOM    251  H   LEU A  16       5.601  -0.563  -8.087  1.00  0.00           H  
ATOM    252  HA  LEU A  16       7.049  -0.759 -10.544  1.00  0.00           H  
ATOM    253 1HB  LEU A  16       5.493  -2.793  -8.918  1.00  0.00           H  
ATOM    254 2HB  LEU A  16       6.412  -3.218 -10.366  1.00  0.00           H  
ATOM    255  HG  LEU A  16       7.620  -1.960  -7.878  1.00  0.00           H  
ATOM    256 1HD1 LEU A  16       8.490  -4.211  -7.425  1.00  0.00           H  
ATOM    257 2HD1 LEU A  16       6.711  -4.175  -7.399  1.00  0.00           H  
ATOM    258 3HD1 LEU A  16       7.568  -4.845  -8.808  1.00  0.00           H  
ATOM    259 1HD2 LEU A  16       9.742  -2.651  -8.941  1.00  0.00           H  
ATOM    260 2HD2 LEU A  16       8.839  -3.265 -10.347  1.00  0.00           H  
ATOM    261 3HD2 LEU A  16       8.842  -1.522  -9.983  1.00  0.00           H  
ATOM    262  N   PHE A  17       3.789  -1.072 -10.738  1.00  0.00           N  
ATOM    263  CA  PHE A  17       2.662  -1.120 -11.662  1.00  0.00           C  
ATOM    264  C   PHE A  17       2.508   0.197 -12.413  1.00  0.00           C  
ATOM    265  O   PHE A  17       2.144   0.213 -13.589  1.00  0.00           O  
ATOM    266  CB  PHE A  17       1.368  -1.439 -10.911  1.00  0.00           C  
ATOM    267  CG  PHE A  17       1.338  -2.816 -10.312  1.00  0.00           C  
ATOM    268  CD1 PHE A  17       0.369  -3.163  -9.383  1.00  0.00           C  
ATOM    269  CD2 PHE A  17       2.279  -3.767 -10.676  1.00  0.00           C  
ATOM    270  CE1 PHE A  17       0.341  -4.430  -8.832  1.00  0.00           C  
ATOM    271  CE2 PHE A  17       2.253  -5.035 -10.128  1.00  0.00           C  
ATOM    272  CZ  PHE A  17       1.282  -5.366  -9.204  1.00  0.00           C  
ATOM    273  H   PHE A  17       3.610  -0.978  -9.749  1.00  0.00           H  
ATOM    274  HA  PHE A  17       2.846  -1.910 -12.392  1.00  0.00           H  
ATOM    275 1HB  PHE A  17       1.226  -0.716 -10.109  1.00  0.00           H  
ATOM    276 2HB  PHE A  17       0.521  -1.344 -11.590  1.00  0.00           H  
ATOM    277  HD1 PHE A  17      -0.377  -2.423  -9.090  1.00  0.00           H  
ATOM    278  HD2 PHE A  17       3.046  -3.505 -11.406  1.00  0.00           H  
ATOM    279  HE1 PHE A  17      -0.427  -4.689  -8.102  1.00  0.00           H  
ATOM    280  HE2 PHE A  17       2.998  -5.773 -10.423  1.00  0.00           H  
ATOM    281  HZ  PHE A  17       1.261  -6.364  -8.769  1.00  0.00           H  
ATOM    282  N   LEU A  18       2.789   1.299 -11.726  1.00  0.00           N  
ATOM    283  CA  LEU A  18       2.631   2.626 -12.310  1.00  0.00           C  
ATOM    284  C   LEU A  18       3.652   2.866 -13.416  1.00  0.00           C  
ATOM    285  O   LEU A  18       3.317   3.384 -14.481  1.00  0.00           O  
ATOM    286  CB  LEU A  18       2.779   3.702 -11.227  1.00  0.00           C  
ATOM    287  CG  LEU A  18       2.553   5.147 -11.691  1.00  0.00           C  
ATOM    288  CD1 LEU A  18       1.155   5.279 -12.279  1.00  0.00           C  
ATOM    289  CD2 LEU A  18       2.743   6.093 -10.514  1.00  0.00           C  
ATOM    290  H   LEU A  18       3.119   1.216 -10.776  1.00  0.00           H  
ATOM    291  HA  LEU A  18       1.634   2.697 -12.742  1.00  0.00           H  
ATOM    292 1HB  LEU A  18       2.066   3.494 -10.432  1.00  0.00           H  
ATOM    293 2HB  LEU A  18       3.784   3.641 -10.811  1.00  0.00           H  
ATOM    294  HG  LEU A  18       3.269   5.394 -12.474  1.00  0.00           H  
ATOM    295 1HD1 LEU A  18       0.994   6.306 -12.609  1.00  0.00           H  
ATOM    296 2HD1 LEU A  18       1.053   4.606 -13.131  1.00  0.00           H  
ATOM    297 3HD1 LEU A  18       0.416   5.022 -11.522  1.00  0.00           H  
ATOM    298 1HD2 LEU A  18       2.583   7.120 -10.844  1.00  0.00           H  
ATOM    299 2HD2 LEU A  18       2.026   5.848  -9.731  1.00  0.00           H  
ATOM    300 3HD2 LEU A  18       3.756   5.991 -10.125  1.00  0.00           H  
ATOM    301  N   ARG A  19       4.898   2.486 -13.156  1.00  0.00           N  
ATOM    302  CA  ARG A  19       5.976   2.684 -14.118  1.00  0.00           C  
ATOM    303  C   ARG A  19       6.866   1.451 -14.209  1.00  0.00           C  
ATOM    304  O   ARG A  19       6.519   0.508 -14.865  1.00  0.00           O  
ATOM    305  OXT ARG A  19       7.914   1.424 -13.625  1.00  0.00           O  
ATOM    306  CB  ARG A  19       6.821   3.889 -13.735  1.00  0.00           C  
ATOM    307  CG  ARG A  19       6.115   5.230 -13.856  1.00  0.00           C  
ATOM    308  CD  ARG A  19       5.886   5.604 -15.275  1.00  0.00           C  
ATOM    309  NE  ARG A  19       5.278   6.919 -15.398  1.00  0.00           N  
ATOM    310  CZ  ARG A  19       3.951   7.153 -15.390  1.00  0.00           C  
ATOM    311  NH1 ARG A  19       3.108   6.152 -15.265  1.00  0.00           N  
ATOM    312  NH2 ARG A  19       3.497   8.388 -15.509  1.00  0.00           N  
ATOM    313  H   ARG A  19       5.105   2.049 -12.269  1.00  0.00           H  
ATOM    314  HA  ARG A  19       5.535   2.866 -15.099  1.00  0.00           H  
ATOM    315 1HB  ARG A  19       7.156   3.785 -12.704  1.00  0.00           H  
ATOM    316 2HB  ARG A  19       7.709   3.926 -14.365  1.00  0.00           H  
ATOM    317 1HG  ARG A  19       5.148   5.179 -13.354  1.00  0.00           H  
ATOM    318 2HG  ARG A  19       6.725   6.006 -13.391  1.00  0.00           H  
ATOM    319 1HD  ARG A  19       6.837   5.617 -15.806  1.00  0.00           H  
ATOM    320 2HD  ARG A  19       5.221   4.877 -15.740  1.00  0.00           H  
ATOM    321  HE  ARG A  19       5.895   7.715 -15.496  1.00  0.00           H  
ATOM    322 1HH1 ARG A  19       3.456   5.207 -15.175  1.00  0.00           H  
ATOM    323 2HH1 ARG A  19       2.114   6.327 -15.259  1.00  0.00           H  
ATOM    324 1HH2 ARG A  19       4.145   9.158 -15.605  1.00  0.00           H  
ATOM    325 2HH2 ARG A  19       2.503   8.563 -15.503  1.00  0.00           H  
TER                                                                             
ATOM    327  N   LEU B  20      -5.078   2.875  13.124  1.00  0.00           N  
ATOM    328  CA  LEU B  20      -3.665   3.186  12.946  1.00  0.00           C  
ATOM    329  C   LEU B  20      -3.415   3.871  11.609  1.00  0.00           C  
ATOM    330  O   LEU B  20      -4.047   3.544  10.605  1.00  0.00           O  
ATOM    331  CB  LEU B  20      -2.825   1.906  13.036  1.00  0.00           C  
ATOM    332  CG  LEU B  20      -2.896   1.156  14.373  1.00  0.00           C  
ATOM    333  CD1 LEU B  20      -2.131  -0.156  14.261  1.00  0.00           C  
ATOM    334  CD2 LEU B  20      -2.323   2.031  15.477  1.00  0.00           C  
ATOM    335 1H   LEU B  20      -5.213   2.427  14.007  1.00  0.00           H  
ATOM    336 2H   LEU B  20      -5.612   3.720  13.094  1.00  0.00           H  
ATOM    337 3H   LEU B  20      -5.380   2.265  12.391  1.00  0.00           H  
ATOM    338  HA  LEU B  20      -3.357   3.864  13.742  1.00  0.00           H  
ATOM    339 1HB  LEU B  20      -3.150   1.221  12.255  1.00  0.00           H  
ATOM    340 2HB  LEU B  20      -1.781   2.161  12.855  1.00  0.00           H  
ATOM    341  HG  LEU B  20      -3.935   0.918  14.601  1.00  0.00           H  
ATOM    342 1HD1 LEU B  20      -2.182  -0.689  15.211  1.00  0.00           H  
ATOM    343 2HD1 LEU B  20      -2.575  -0.770  13.477  1.00  0.00           H  
ATOM    344 3HD1 LEU B  20      -1.090   0.050  14.016  1.00  0.00           H  
ATOM    345 1HD2 LEU B  20      -2.374   1.498  16.427  1.00  0.00           H  
ATOM    346 2HD2 LEU B  20      -1.283   2.269  15.250  1.00  0.00           H  
ATOM    347 3HD2 LEU B  20      -2.899   2.954  15.547  1.00  0.00           H  
ATOM    348  N   LEU B  21      -2.489   4.825  11.602  1.00  0.00           N  
ATOM    349  CA  LEU B  21      -2.118   5.523  10.377  1.00  0.00           C  
ATOM    350  C   LEU B  21      -1.598   4.552   9.325  1.00  0.00           C  
ATOM    351  O   LEU B  21      -1.939   4.657   8.147  1.00  0.00           O  
ATOM    352  CB  LEU B  21      -1.052   6.585  10.675  1.00  0.00           C  
ATOM    353  CG  LEU B  21      -0.529   7.362   9.460  1.00  0.00           C  
ATOM    354  CD1 LEU B  21      -1.688   8.076   8.777  1.00  0.00           C  
ATOM    355  CD2 LEU B  21       0.535   8.352   9.909  1.00  0.00           C  
ATOM    356  H   LEU B  21      -2.031   5.072  12.467  1.00  0.00           H  
ATOM    357  HA  LEU B  21      -3.004   6.018   9.980  1.00  0.00           H  
ATOM    358 1HB  LEU B  21      -1.467   7.307  11.376  1.00  0.00           H  
ATOM    359 2HB  LEU B  21      -0.199   6.098  11.149  1.00  0.00           H  
ATOM    360  HG  LEU B  21      -0.096   6.665   8.741  1.00  0.00           H  
ATOM    361 1HD1 LEU B  21      -1.316   8.628   7.913  1.00  0.00           H  
ATOM    362 2HD1 LEU B  21      -2.424   7.342   8.448  1.00  0.00           H  
ATOM    363 3HD1 LEU B  21      -2.152   8.769   9.477  1.00  0.00           H  
ATOM    364 1HD2 LEU B  21       0.907   8.904   9.046  1.00  0.00           H  
ATOM    365 2HD2 LEU B  21       0.102   9.050  10.627  1.00  0.00           H  
ATOM    366 3HD2 LEU B  21       1.358   7.813  10.378  1.00  0.00           H  
ATOM    367  N   ASP B  22      -0.769   3.608   9.758  1.00  0.00           N  
ATOM    368  CA  ASP B  22      -0.203   2.613   8.855  1.00  0.00           C  
ATOM    369  C   ASP B  22      -1.298   1.829   8.142  1.00  0.00           C  
ATOM    370  O   ASP B  22      -1.171   1.500   6.963  1.00  0.00           O  
ATOM    371  CB  ASP B  22       0.707   1.650   9.620  1.00  0.00           C  
ATOM    372  CG  ASP B  22       2.016   2.293  10.059  1.00  0.00           C  
ATOM    373  OD1 ASP B  22       2.323   3.357   9.575  1.00  0.00           O  
ATOM    374  OD2 ASP B  22       2.696   1.715  10.872  1.00  0.00           O  
ATOM    375  H   ASP B  22      -0.526   3.578  10.738  1.00  0.00           H  
ATOM    376  HA  ASP B  22       0.392   3.130   8.101  1.00  0.00           H  
ATOM    377 1HB  ASP B  22       0.186   1.282  10.504  1.00  0.00           H  
ATOM    378 2HB  ASP B  22       0.936   0.788   8.992  1.00  0.00           H  
ATOM    379  N   GLY B  23      -2.372   1.532   8.865  1.00  0.00           N  
ATOM    380  CA  GLY B  23      -3.525   0.857   8.282  1.00  0.00           C  
ATOM    381  C   GLY B  23      -4.157   1.698   7.181  1.00  0.00           C  
ATOM    382  O   GLY B  23      -4.446   1.198   6.093  1.00  0.00           O  
ATOM    383  H   GLY B  23      -2.390   1.781   9.844  1.00  0.00           H  
ATOM    384 1HA  GLY B  23      -3.217  -0.107   7.878  1.00  0.00           H  
ATOM    385 2HA  GLY B  23      -4.262   0.658   9.060  1.00  0.00           H  
ATOM    386  N   ILE B  24      -4.369   2.978   7.468  1.00  0.00           N  
ATOM    387  CA  ILE B  24      -4.920   3.903   6.485  1.00  0.00           C  
ATOM    388  C   ILE B  24      -4.014   4.015   5.265  1.00  0.00           C  
ATOM    389  O   ILE B  24      -4.482   3.991   4.127  1.00  0.00           O  
ATOM    390  CB  ILE B  24      -5.128   5.299   7.100  1.00  0.00           C  
ATOM    391  CG1 ILE B  24      -6.245   5.260   8.146  1.00  0.00           C  
ATOM    392  CG2 ILE B  24      -5.446   6.316   6.015  1.00  0.00           C  
ATOM    393  CD1 ILE B  24      -6.320   6.501   9.006  1.00  0.00           C  
ATOM    394  H   ILE B  24      -4.143   3.319   8.391  1.00  0.00           H  
ATOM    395  HA  ILE B  24      -5.887   3.523   6.156  1.00  0.00           H  
ATOM    396  HB  ILE B  24      -4.221   5.607   7.619  1.00  0.00           H  
ATOM    397 1HG1 ILE B  24      -7.206   5.131   7.648  1.00  0.00           H  
ATOM    398 2HG1 ILE B  24      -6.101   4.400   8.801  1.00  0.00           H  
ATOM    399 1HG2 ILE B  24      -5.591   7.297   6.467  1.00  0.00           H  
ATOM    400 2HG2 ILE B  24      -4.620   6.362   5.306  1.00  0.00           H  
ATOM    401 3HG2 ILE B  24      -6.356   6.019   5.493  1.00  0.00           H  
ATOM    402 1HD1 ILE B  24      -7.135   6.398   9.723  1.00  0.00           H  
ATOM    403 2HD1 ILE B  24      -5.379   6.629   9.542  1.00  0.00           H  
ATOM    404 3HD1 ILE B  24      -6.500   7.370   8.375  1.00  0.00           H  
ATOM    405  N   LEU B  25      -2.714   4.137   5.510  1.00  0.00           N  
ATOM    406  CA  LEU B  25      -1.739   4.253   4.432  1.00  0.00           C  
ATOM    407  C   LEU B  25      -1.733   3.006   3.558  1.00  0.00           C  
ATOM    408  O   LEU B  25      -1.635   3.095   2.334  1.00  0.00           O  
ATOM    409  CB  LEU B  25      -0.337   4.487   5.009  1.00  0.00           C  
ATOM    410  CG  LEU B  25      -0.114   5.846   5.684  1.00  0.00           C  
ATOM    411  CD1 LEU B  25       1.254   5.863   6.353  1.00  0.00           C  
ATOM    412  CD2 LEU B  25      -0.229   6.954   4.648  1.00  0.00           C  
ATOM    413  H   LEU B  25      -2.392   4.150   6.468  1.00  0.00           H  
ATOM    414  HA  LEU B  25      -2.010   5.107   3.812  1.00  0.00           H  
ATOM    415 1HB  LEU B  25      -0.131   3.713   5.746  1.00  0.00           H  
ATOM    416 2HB  LEU B  25       0.391   4.395   4.202  1.00  0.00           H  
ATOM    417  HG  LEU B  25      -0.866   5.995   6.460  1.00  0.00           H  
ATOM    418 1HD1 LEU B  25       1.413   6.829   6.833  1.00  0.00           H  
ATOM    419 2HD1 LEU B  25       1.302   5.074   7.103  1.00  0.00           H  
ATOM    420 3HD1 LEU B  25       2.028   5.700   5.603  1.00  0.00           H  
ATOM    421 1HD2 LEU B  25      -0.071   7.920   5.128  1.00  0.00           H  
ATOM    422 2HD2 LEU B  25       0.523   6.807   3.873  1.00  0.00           H  
ATOM    423 3HD2 LEU B  25      -1.222   6.930   4.199  1.00  0.00           H  
ATOM    424  N   PHE B  26      -1.839   1.844   4.193  1.00  0.00           N  
ATOM    425  CA  PHE B  26      -1.939   0.582   3.469  1.00  0.00           C  
ATOM    426  C   PHE B  26      -3.146   0.574   2.541  1.00  0.00           C  
ATOM    427  O   PHE B  26      -3.031   0.245   1.360  1.00  0.00           O  
ATOM    428  CB  PHE B  26      -2.034  -0.589   4.449  1.00  0.00           C  
ATOM    429  CG  PHE B  26      -2.359  -1.902   3.794  1.00  0.00           C  
ATOM    430  CD1 PHE B  26      -1.546  -2.413   2.793  1.00  0.00           C  
ATOM    431  CD2 PHE B  26      -3.477  -2.627   4.177  1.00  0.00           C  
ATOM    432  CE1 PHE B  26      -1.844  -3.621   2.190  1.00  0.00           C  
ATOM    433  CE2 PHE B  26      -3.776  -3.835   3.577  1.00  0.00           C  
ATOM    434  CZ  PHE B  26      -2.958  -4.332   2.582  1.00  0.00           C  
ATOM    435  H   PHE B  26      -1.850   1.834   5.203  1.00  0.00           H  
ATOM    436  HA  PHE B  26      -1.040   0.458   2.864  1.00  0.00           H  
ATOM    437 1HB  PHE B  26      -1.089  -0.698   4.979  1.00  0.00           H  
ATOM    438 2HB  PHE B  26      -2.804  -0.380   5.191  1.00  0.00           H  
ATOM    439  HD1 PHE B  26      -0.665  -1.852   2.484  1.00  0.00           H  
ATOM    440  HD2 PHE B  26      -4.123  -2.234   4.963  1.00  0.00           H  
ATOM    441  HE1 PHE B  26      -1.197  -4.011   1.405  1.00  0.00           H  
ATOM    442  HE2 PHE B  26      -4.657  -4.396   3.888  1.00  0.00           H  
ATOM    443  HZ  PHE B  26      -3.194  -5.283   2.107  1.00  0.00           H  
ATOM    444  N   ILE B  27      -4.305   0.937   3.081  1.00  0.00           N  
ATOM    445  CA  ILE B  27      -5.537   0.967   2.303  1.00  0.00           C  
ATOM    446  C   ILE B  27      -5.385   1.838   1.063  1.00  0.00           C  
ATOM    447  O   ILE B  27      -5.805   1.458  -0.030  1.00  0.00           O  
ATOM    448  CB  ILE B  27      -6.711   1.484   3.154  1.00  0.00           C  
ATOM    449  CG1 ILE B  27      -7.082   0.461   4.230  1.00  0.00           C  
ATOM    450  CG2 ILE B  27      -7.911   1.793   2.272  1.00  0.00           C  
ATOM    451  CD1 ILE B  27      -8.010   1.003   5.294  1.00  0.00           C  
ATOM    452  H   ILE B  27      -4.332   1.198   4.056  1.00  0.00           H  
ATOM    453  HA  ILE B  27      -5.767  -0.048   1.980  1.00  0.00           H  
ATOM    454  HB  ILE B  27      -6.411   2.394   3.674  1.00  0.00           H  
ATOM    455 1HG1 ILE B  27      -7.562  -0.399   3.765  1.00  0.00           H  
ATOM    456 2HG1 ILE B  27      -6.176   0.103   4.720  1.00  0.00           H  
ATOM    457 1HG2 ILE B  27      -8.732   2.157   2.889  1.00  0.00           H  
ATOM    458 2HG2 ILE B  27      -7.640   2.555   1.543  1.00  0.00           H  
ATOM    459 3HG2 ILE B  27      -8.223   0.887   1.751  1.00  0.00           H  
ATOM    460 1HD1 ILE B  27      -8.227   0.220   6.021  1.00  0.00           H  
ATOM    461 2HD1 ILE B  27      -7.534   1.845   5.798  1.00  0.00           H  
ATOM    462 3HD1 ILE B  27      -8.939   1.335   4.832  1.00  0.00           H  
ATOM    463  N   TYR B  28      -4.780   3.008   1.239  1.00  0.00           N  
ATOM    464  CA  TYR B  28      -4.498   3.900   0.121  1.00  0.00           C  
ATOM    465  C   TYR B  28      -3.589   3.231  -0.902  1.00  0.00           C  
ATOM    466  O   TYR B  28      -3.793   3.364  -2.108  1.00  0.00           O  
ATOM    467  CB  TYR B  28      -3.866   5.201   0.621  1.00  0.00           C  
ATOM    468  CG  TYR B  28      -4.809   6.068   1.426  1.00  0.00           C  
ATOM    469  CD1 TYR B  28      -4.303   7.058   2.256  1.00  0.00           C  
ATOM    470  CD2 TYR B  28      -6.179   5.872   1.335  1.00  0.00           C  
ATOM    471  CE1 TYR B  28      -5.164   7.849   2.992  1.00  0.00           C  
ATOM    472  CE2 TYR B  28      -7.040   6.663   2.071  1.00  0.00           C  
ATOM    473  CZ  TYR B  28      -6.537   7.648   2.896  1.00  0.00           C  
ATOM    474  OH  TYR B  28      -7.395   8.436   3.629  1.00  0.00           O  
ATOM    475  H   TYR B  28      -4.509   3.287   2.171  1.00  0.00           H  
ATOM    476  HA  TYR B  28      -5.438   4.138  -0.378  1.00  0.00           H  
ATOM    477 1HB  TYR B  28      -3.000   4.970   1.244  1.00  0.00           H  
ATOM    478 2HB  TYR B  28      -3.511   5.784  -0.229  1.00  0.00           H  
ATOM    479  HD1 TYR B  28      -3.226   7.212   2.328  1.00  0.00           H  
ATOM    480  HD2 TYR B  28      -6.576   5.093   0.684  1.00  0.00           H  
ATOM    481  HE1 TYR B  28      -4.767   8.627   3.643  1.00  0.00           H  
ATOM    482  HE2 TYR B  28      -8.117   6.509   2.000  1.00  0.00           H  
ATOM    483  HH  TYR B  28      -6.886   9.068   4.143  1.00  0.00           H  
ATOM    484  N   GLY B  29      -2.585   2.511  -0.412  1.00  0.00           N  
ATOM    485  CA  GLY B  29      -1.665   1.789  -1.282  1.00  0.00           C  
ATOM    486  C   GLY B  29      -2.393   0.725  -2.093  1.00  0.00           C  
ATOM    487  O   GLY B  29      -2.129   0.548  -3.283  1.00  0.00           O  
ATOM    488  H   GLY B  29      -2.456   2.463   0.588  1.00  0.00           H  
ATOM    489 1HA  GLY B  29      -1.173   2.492  -1.956  1.00  0.00           H  
ATOM    490 2HA  GLY B  29      -0.885   1.323  -0.681  1.00  0.00           H  
ATOM    491  N   VAL B  30      -3.311   0.018  -1.443  1.00  0.00           N  
ATOM    492  CA  VAL B  30      -4.090  -1.021  -2.106  1.00  0.00           C  
ATOM    493  C   VAL B  30      -4.956  -0.437  -3.215  1.00  0.00           C  
ATOM    494  O   VAL B  30      -5.049  -1.001  -4.305  1.00  0.00           O  
ATOM    495  CB  VAL B  30      -4.987  -1.749  -1.087  1.00  0.00           C  
ATOM    496  CG1 VAL B  30      -5.968  -2.667  -1.802  1.00  0.00           C  
ATOM    497  CG2 VAL B  30      -4.127  -2.535  -0.110  1.00  0.00           C  
ATOM    498  H   VAL B  30      -3.474   0.206  -0.464  1.00  0.00           H  
ATOM    499  HA  VAL B  30      -3.400  -1.743  -2.545  1.00  0.00           H  
ATOM    500  HB  VAL B  30      -5.575  -1.011  -0.543  1.00  0.00           H  
ATOM    501 1HG1 VAL B  30      -6.594  -3.173  -1.066  1.00  0.00           H  
ATOM    502 2HG1 VAL B  30      -6.597  -2.078  -2.469  1.00  0.00           H  
ATOM    503 3HG1 VAL B  30      -5.417  -3.408  -2.380  1.00  0.00           H  
ATOM    504 1HG2 VAL B  30      -4.767  -3.046   0.608  1.00  0.00           H  
ATOM    505 2HG2 VAL B  30      -3.533  -3.269  -0.655  1.00  0.00           H  
ATOM    506 3HG2 VAL B  30      -3.461  -1.852   0.420  1.00  0.00           H  
ATOM    507  N   ILE B  31      -5.589   0.696  -2.929  1.00  0.00           N  
ATOM    508  CA  ILE B  31      -6.425   1.375  -3.913  1.00  0.00           C  
ATOM    509  C   ILE B  31      -5.615   1.780  -5.138  1.00  0.00           C  
ATOM    510  O   ILE B  31      -6.010   1.510  -6.272  1.00  0.00           O  
ATOM    511  CB  ILE B  31      -7.090   2.621  -3.301  1.00  0.00           C  
ATOM    512  CG1 ILE B  31      -8.124   2.213  -2.248  1.00  0.00           C  
ATOM    513  CG2 ILE B  31      -7.738   3.466  -4.387  1.00  0.00           C  
ATOM    514  CD1 ILE B  31      -8.596   3.356  -1.379  1.00  0.00           C  
ATOM    515  H   ILE B  31      -5.489   1.097  -2.008  1.00  0.00           H  
ATOM    516  HA  ILE B  31      -7.208   0.689  -4.234  1.00  0.00           H  
ATOM    517  HB  ILE B  31      -6.338   3.220  -2.788  1.00  0.00           H  
ATOM    518 1HG1 ILE B  31      -8.992   1.777  -2.741  1.00  0.00           H  
ATOM    519 2HG1 ILE B  31      -7.698   1.446  -1.599  1.00  0.00           H  
ATOM    520 1HG2 ILE B  31      -8.204   4.343  -3.937  1.00  0.00           H  
ATOM    521 2HG2 ILE B  31      -6.979   3.785  -5.100  1.00  0.00           H  
ATOM    522 3HG2 ILE B  31      -8.496   2.877  -4.903  1.00  0.00           H  
ATOM    523 1HD1 ILE B  31      -9.326   2.988  -0.658  1.00  0.00           H  
ATOM    524 2HD1 ILE B  31      -7.746   3.785  -0.848  1.00  0.00           H  
ATOM    525 3HD1 ILE B  31      -9.058   4.120  -2.004  1.00  0.00           H  
ATOM    526  N   LEU B  32      -4.481   2.430  -4.902  1.00  0.00           N  
ATOM    527  CA  LEU B  32      -3.612   2.872  -5.986  1.00  0.00           C  
ATOM    528  C   LEU B  32      -3.038   1.687  -6.751  1.00  0.00           C  
ATOM    529  O   LEU B  32      -2.943   1.714  -7.978  1.00  0.00           O  
ATOM    530  CB  LEU B  32      -2.469   3.733  -5.432  1.00  0.00           C  
ATOM    531  CG  LEU B  32      -2.877   5.103  -4.877  1.00  0.00           C  
ATOM    532  CD1 LEU B  32      -1.673   5.764  -4.219  1.00  0.00           C  
ATOM    533  CD2 LEU B  32      -3.426   5.965  -6.004  1.00  0.00           C  
ATOM    534  H   LEU B  32      -4.213   2.623  -3.947  1.00  0.00           H  
ATOM    535  HA  LEU B  32      -4.201   3.474  -6.677  1.00  0.00           H  
ATOM    536 1HB  LEU B  32      -1.978   3.184  -4.631  1.00  0.00           H  
ATOM    537 2HB  LEU B  32      -1.743   3.900  -6.228  1.00  0.00           H  
ATOM    538  HG  LEU B  32      -3.644   4.973  -4.113  1.00  0.00           H  
ATOM    539 1HD1 LEU B  32      -1.963   6.738  -3.825  1.00  0.00           H  
ATOM    540 2HD1 LEU B  32      -1.313   5.136  -3.405  1.00  0.00           H  
ATOM    541 3HD1 LEU B  32      -0.882   5.893  -4.956  1.00  0.00           H  
ATOM    542 1HD2 LEU B  32      -3.717   6.939  -5.609  1.00  0.00           H  
ATOM    543 2HD2 LEU B  32      -2.660   6.097  -6.768  1.00  0.00           H  
ATOM    544 3HD2 LEU B  32      -4.296   5.477  -6.444  1.00  0.00           H  
ATOM    545  N   THR B  33      -2.657   0.645  -6.019  1.00  0.00           N  
ATOM    546  CA  THR B  33      -2.082  -0.549  -6.626  1.00  0.00           C  
ATOM    547  C   THR B  33      -3.059  -1.197  -7.598  1.00  0.00           C  
ATOM    548  O   THR B  33      -2.691  -1.554  -8.718  1.00  0.00           O  
ATOM    549  CB  THR B  33      -1.665  -1.571  -5.553  1.00  0.00           C  
ATOM    550  OG1 THR B  33      -0.667  -0.994  -4.701  1.00  0.00           O  
ATOM    551  CG2 THR B  33      -1.108  -2.829  -6.201  1.00  0.00           C  
ATOM    552  H   THR B  33      -2.768   0.682  -5.016  1.00  0.00           H  
ATOM    553  HA  THR B  33      -1.193  -0.258  -7.187  1.00  0.00           H  
ATOM    554  HB  THR B  33      -2.532  -1.835  -4.946  1.00  0.00           H  
ATOM    555  HG1 THR B  33      -1.014  -0.194  -4.299  1.00  0.00           H  
ATOM    556 1HG2 THR B  33      -0.819  -3.540  -5.428  1.00  0.00           H  
ATOM    557 2HG2 THR B  33      -1.869  -3.277  -6.840  1.00  0.00           H  
ATOM    558 3HG2 THR B  33      -0.236  -2.573  -6.801  1.00  0.00           H  
ATOM    559  N   ALA B  34      -4.306  -1.347  -7.164  1.00  0.00           N  
ATOM    560  CA  ALA B  34      -5.337  -1.962  -7.992  1.00  0.00           C  
ATOM    561  C   ALA B  34      -5.637  -1.112  -9.220  1.00  0.00           C  
ATOM    562  O   ALA B  34      -5.753  -1.629 -10.331  1.00  0.00           O  
ATOM    563  CB  ALA B  34      -6.604  -2.185  -7.181  1.00  0.00           C  
ATOM    564  H   ALA B  34      -4.546  -1.026  -6.237  1.00  0.00           H  
ATOM    565  HA  ALA B  34      -4.963  -2.927  -8.336  1.00  0.00           H  
ATOM    566 1HB  ALA B  34      -7.364  -2.645  -7.812  1.00  0.00           H  
ATOM    567 2HB  ALA B  34      -6.386  -2.842  -6.338  1.00  0.00           H  
ATOM    568 3HB  ALA B  34      -6.971  -1.230  -6.809  1.00  0.00           H  
ATOM    569  N   LEU B  35      -5.761   0.194  -9.013  1.00  0.00           N  
ATOM    570  CA  LEU B  35      -6.123   1.109 -10.089  1.00  0.00           C  
ATOM    571  C   LEU B  35      -5.045   1.149 -11.164  1.00  0.00           C  
ATOM    572  O   LEU B  35      -5.344   1.248 -12.354  1.00  0.00           O  
ATOM    573  CB  LEU B  35      -6.351   2.520  -9.531  1.00  0.00           C  
ATOM    574  CG  LEU B  35      -7.612   2.702  -8.677  1.00  0.00           C  
ATOM    575  CD1 LEU B  35      -7.593   4.081  -8.032  1.00  0.00           C  
ATOM    576  CD2 LEU B  35      -8.846   2.522  -9.549  1.00  0.00           C  
ATOM    577  H   LEU B  35      -5.601   0.563  -8.087  1.00  0.00           H  
ATOM    578  HA  LEU B  35      -7.049   0.759 -10.544  1.00  0.00           H  
ATOM    579 1HB  LEU B  35      -5.493   2.793  -8.918  1.00  0.00           H  
ATOM    580 2HB  LEU B  35      -6.412   3.218 -10.366  1.00  0.00           H  
ATOM    581  HG  LEU B  35      -7.620   1.960  -7.878  1.00  0.00           H  
ATOM    582 1HD1 LEU B  35      -8.490   4.211  -7.425  1.00  0.00           H  
ATOM    583 2HD1 LEU B  35      -6.711   4.175  -7.399  1.00  0.00           H  
ATOM    584 3HD1 LEU B  35      -7.568   4.845  -8.808  1.00  0.00           H  
ATOM    585 1HD2 LEU B  35      -9.742   2.651  -8.941  1.00  0.00           H  
ATOM    586 2HD2 LEU B  35      -8.839   3.265 -10.347  1.00  0.00           H  
ATOM    587 3HD2 LEU B  35      -8.842   1.522  -9.983  1.00  0.00           H  
ATOM    588  N   PHE B  36      -3.789   1.072 -10.738  1.00  0.00           N  
ATOM    589  CA  PHE B  36      -2.662   1.120 -11.662  1.00  0.00           C  
ATOM    590  C   PHE B  36      -2.508  -0.196 -12.413  1.00  0.00           C  
ATOM    591  O   PHE B  36      -2.144  -0.213 -13.589  1.00  0.00           O  
ATOM    592  CB  PHE B  36      -1.368   1.439 -10.911  1.00  0.00           C  
ATOM    593  CG  PHE B  36      -1.338   2.817 -10.313  1.00  0.00           C  
ATOM    594  CD1 PHE B  36      -0.369   3.164  -9.384  1.00  0.00           C  
ATOM    595  CD2 PHE B  36      -2.278   3.768 -10.678  1.00  0.00           C  
ATOM    596  CE1 PHE B  36      -0.340   4.431  -8.833  1.00  0.00           C  
ATOM    597  CE2 PHE B  36      -2.251   5.036 -10.130  1.00  0.00           C  
ATOM    598  CZ  PHE B  36      -1.281   5.367  -9.206  1.00  0.00           C  
ATOM    599  H   PHE B  36      -3.610   0.978  -9.749  1.00  0.00           H  
ATOM    600  HA  PHE B  36      -2.846   1.910 -12.392  1.00  0.00           H  
ATOM    601 1HB  PHE B  36      -1.226   0.716 -10.108  1.00  0.00           H  
ATOM    602 2HB  PHE B  36      -0.521   1.344 -11.589  1.00  0.00           H  
ATOM    603  HD1 PHE B  36       0.376   2.424  -9.090  1.00  0.00           H  
ATOM    604  HD2 PHE B  36      -3.045   3.506 -11.408  1.00  0.00           H  
ATOM    605  HE1 PHE B  36       0.427   4.690  -8.104  1.00  0.00           H  
ATOM    606  HE2 PHE B  36      -2.996   5.774 -10.426  1.00  0.00           H  
ATOM    607  HZ  PHE B  36      -1.260   6.365  -8.772  1.00  0.00           H  
ATOM    608  N   LEU B  37      -2.789  -1.299 -11.726  1.00  0.00           N  
ATOM    609  CA  LEU B  37      -2.631  -2.626 -12.310  1.00  0.00           C  
ATOM    610  C   LEU B  37      -3.652  -2.866 -13.416  1.00  0.00           C  
ATOM    611  O   LEU B  37      -3.317  -3.383 -14.481  1.00  0.00           O  
ATOM    612  CB  LEU B  37      -2.779  -3.702 -11.228  1.00  0.00           C  
ATOM    613  CG  LEU B  37      -2.551  -5.147 -11.690  1.00  0.00           C  
ATOM    614  CD1 LEU B  37      -1.151  -5.279 -12.273  1.00  0.00           C  
ATOM    615  CD2 LEU B  37      -2.747  -6.093 -10.515  1.00  0.00           C  
ATOM    616  H   LEU B  37      -3.119  -1.216 -10.776  1.00  0.00           H  
ATOM    617  HA  LEU B  37      -1.634  -2.697 -12.742  1.00  0.00           H  
ATOM    618 1HB  LEU B  37      -2.066  -3.494 -10.431  1.00  0.00           H  
ATOM    619 2HB  LEU B  37      -3.785  -3.642 -10.812  1.00  0.00           H  
ATOM    620  HG  LEU B  37      -3.265  -5.394 -12.477  1.00  0.00           H  
ATOM    621 1HD1 LEU B  37      -0.989  -6.306 -12.602  1.00  0.00           H  
ATOM    622 2HD1 LEU B  37      -1.045  -4.606 -13.124  1.00  0.00           H  
ATOM    623 3HD1 LEU B  37      -0.415  -5.022 -11.512  1.00  0.00           H  
ATOM    624 1HD2 LEU B  37      -2.586  -7.120 -10.845  1.00  0.00           H  
ATOM    625 2HD2 LEU B  37      -2.033  -5.849  -9.728  1.00  0.00           H  
ATOM    626 3HD2 LEU B  37      -3.761  -5.991 -10.130  1.00  0.00           H  
ATOM    627  N   ARG B  38      -4.898  -2.486 -13.156  1.00  0.00           N  
ATOM    628  CA  ARG B  38      -5.975  -2.684 -14.118  1.00  0.00           C  
ATOM    629  C   ARG B  38      -6.866  -1.451 -14.209  1.00  0.00           C  
ATOM    630  O   ARG B  38      -6.519  -0.508 -14.865  1.00  0.00           O  
ATOM    631  OXT ARG B  38      -7.914  -1.424 -13.625  1.00  0.00           O  
ATOM    632  CB  ARG B  38      -6.821  -3.889 -13.735  1.00  0.00           C  
ATOM    633  CG  ARG B  38      -6.114  -5.230 -13.853  1.00  0.00           C  
ATOM    634  CD  ARG B  38      -5.884  -5.606 -15.272  1.00  0.00           C  
ATOM    635  NE  ARG B  38      -5.274  -6.920 -15.392  1.00  0.00           N  
ATOM    636  CZ  ARG B  38      -3.946  -7.151 -15.387  1.00  0.00           C  
ATOM    637  NH1 ARG B  38      -3.105  -6.148 -15.268  1.00  0.00           N  
ATOM    638  NH2 ARG B  38      -3.490  -8.386 -15.503  1.00  0.00           N  
ATOM    639  H   ARG B  38      -5.105  -2.049 -12.269  1.00  0.00           H  
ATOM    640  HA  ARG B  38      -5.535  -2.866 -15.099  1.00  0.00           H  
ATOM    641 1HB  ARG B  38      -7.158  -3.784 -12.704  1.00  0.00           H  
ATOM    642 2HB  ARG B  38      -7.708  -3.927 -14.367  1.00  0.00           H  
ATOM    643 1HG  ARG B  38      -5.148  -5.178 -13.351  1.00  0.00           H  
ATOM    644 2HG  ARG B  38      -6.723  -6.005 -13.387  1.00  0.00           H  
ATOM    645 1HD  ARG B  38      -6.835  -5.622 -15.803  1.00  0.00           H  
ATOM    646 2HD  ARG B  38      -5.220  -4.878 -15.737  1.00  0.00           H  
ATOM    647  HE  ARG B  38      -5.889  -7.718 -15.486  1.00  0.00           H  
ATOM    648 1HH1 ARG B  38      -3.454  -5.204 -15.179  1.00  0.00           H  
ATOM    649 2HH1 ARG B  38      -2.110  -6.321 -15.264  1.00  0.00           H  
ATOM    650 1HH2 ARG B  38      -4.137  -9.158 -15.595  1.00  0.00           H  
ATOM    651 2HH2 ARG B  38      -2.496  -8.559 -15.500  1.00  0.00           H  
TER                                                                             
HETATM  653 THKN MEM C  41      15.000   0.000   0.000  1.00  0.00           X  
HETATM  654 CNTR MEM C  41       0.000   0.000   0.000  1.00  0.00           X  
HETATM  655 NORM MEM C  41      -0.000  -0.000   1.000  1.00  0.00           X  
TER                                                                             
CONECT  653  654                                                                
CONECT  654  653  655                                                           
CONECT  655  654                                                                
a_angle_1 0.657
a_angle_2 12.157
a_bind 3.078
a_ddg -55.125
a_helicality 0.074
a_helicality_symm 0.074
a_hha_ang 24.313
a_hha_dst_atm 3.807
a_hha_dst_vec 7.87
a_marl -17.213
a_pack 0.619
a_res_lipo -68.306
a_rmsd 2.134
a_sasa 968.829
a_shape 0.744
a_span_topo 0.5
a_tms_span 1
a_tms_span_fa 1
a_unsat 2
maxsub 38
rms 2.134
score -136.207
silent_score -136.207
time 20
total -136.208

#MODEL 2
ATOM      1  N   LEU A   1       7.170   4.734  16.252  1.00  0.00           N  
ATOM      2  CA  LEU A   1       6.188   5.145  15.256  1.00  0.00           C  
ATOM      3  C   LEU A   1       5.721   3.960  14.420  1.00  0.00           C  
ATOM      4  O   LEU A   1       5.645   4.044  13.195  1.00  0.00           O  
ATOM      5  CB  LEU A   1       6.782   6.222  14.339  1.00  0.00           C  
ATOM      6  CG  LEU A   1       7.227   7.516  15.034  1.00  0.00           C  
ATOM      7  CD1 LEU A   1       7.870   8.446  14.013  1.00  0.00           C  
ATOM      8  CD2 LEU A   1       6.027   8.176  15.695  1.00  0.00           C  
ATOM      9 1H   LEU A   1       7.459   5.530  16.785  1.00  0.00           H  
ATOM     10 2H   LEU A   1       6.762   4.055  16.862  1.00  0.00           H  
ATOM     11 3H   LEU A   1       7.964   4.335  15.793  1.00  0.00           H  
ATOM     12  HA  LEU A   1       5.325   5.563  15.773  1.00  0.00           H  
ATOM     13 1HB  LEU A   1       7.650   5.805  13.830  1.00  0.00           H  
ATOM     14 2HB  LEU A   1       6.039   6.488  13.588  1.00  0.00           H  
ATOM     15  HG  LEU A   1       7.977   7.283  15.791  1.00  0.00           H  
ATOM     16 1HD1 LEU A   1       8.186   9.364  14.507  1.00  0.00           H  
ATOM     17 2HD1 LEU A   1       8.737   7.956  13.570  1.00  0.00           H  
ATOM     18 3HD1 LEU A   1       7.148   8.683  13.233  1.00  0.00           H  
ATOM     19 1HD2 LEU A   1       6.343   9.095  16.190  1.00  0.00           H  
ATOM     20 2HD2 LEU A   1       5.278   8.410  14.939  1.00  0.00           H  
ATOM     21 3HD2 LEU A   1       5.598   7.496  16.432  1.00  0.00           H  
ATOM     22  N   LEU A   2       5.409   2.857  15.091  1.00  0.00           N  
ATOM     23  CA  LEU A   2       5.012   1.631  14.408  1.00  0.00           C  
ATOM     24  C   LEU A   2       3.832   1.877  13.477  1.00  0.00           C  
ATOM     25  O   LEU A   2       3.791   1.358  12.361  1.00  0.00           O  
ATOM     26  CB  LEU A   2       4.648   0.548  15.431  1.00  0.00           C  
ATOM     27  CG  LEU A   2       4.219  -0.803  14.845  1.00  0.00           C  
ATOM     28  CD1 LEU A   2       5.357  -1.383  14.017  1.00  0.00           C  
ATOM     29  CD2 LEU A   2       3.828  -1.745  15.974  1.00  0.00           C  
ATOM     30  H   LEU A   2       5.447   2.867  16.100  1.00  0.00           H  
ATOM     31  HA  LEU A   2       5.853   1.281  13.811  1.00  0.00           H  
ATOM     32 1HB  LEU A   2       5.510   0.372  16.072  1.00  0.00           H  
ATOM     33 2HB  LEU A   2       3.830   0.916  16.050  1.00  0.00           H  
ATOM     34  HG  LEU A   2       3.365  -0.658  14.182  1.00  0.00           H  
ATOM     35 1HD1 LEU A   2       5.052  -2.343  13.601  1.00  0.00           H  
ATOM     36 2HD1 LEU A   2       5.603  -0.698  13.206  1.00  0.00           H  
ATOM     37 3HD1 LEU A   2       6.232  -1.524  14.651  1.00  0.00           H  
ATOM     38 1HD2 LEU A   2       3.522  -2.705  15.558  1.00  0.00           H  
ATOM     39 2HD2 LEU A   2       4.681  -1.892  16.637  1.00  0.00           H  
ATOM     40 3HD2 LEU A   2       3.001  -1.314  16.538  1.00  0.00           H  
ATOM     41  N   ASP A   3       2.873   2.671  13.942  1.00  0.00           N  
ATOM     42  CA  ASP A   3       1.672   2.957  13.167  1.00  0.00           C  
ATOM     43  C   ASP A   3       2.023   3.487  11.783  1.00  0.00           C  
ATOM     44  O   ASP A   3       1.477   3.035  10.777  1.00  0.00           O  
ATOM     45  CB  ASP A   3       0.789   3.970  13.899  1.00  0.00           C  
ATOM     46  CG  ASP A   3       0.145   3.396  15.154  1.00  0.00           C  
ATOM     47  OD1 ASP A   3       0.162   2.199  15.313  1.00  0.00           O  
ATOM     48  OD2 ASP A   3      -0.357   4.161  15.942  1.00  0.00           O  
ATOM     49  H   ASP A   3       2.979   3.086  14.856  1.00  0.00           H  
ATOM     50  HA  ASP A   3       1.111   2.030  13.044  1.00  0.00           H  
ATOM     51 1HB  ASP A   3       1.387   4.838  14.179  1.00  0.00           H  
ATOM     52 2HB  ASP A   3       0.001   4.317  13.230  1.00  0.00           H  
ATOM     53  N   GLY A   4       2.938   4.450  11.738  1.00  0.00           N  
ATOM     54  CA  GLY A   4       3.382   5.028  10.475  1.00  0.00           C  
ATOM     55  C   GLY A   4       4.124   4.001   9.630  1.00  0.00           C  
ATOM     56  O   GLY A   4       3.928   3.922   8.417  1.00  0.00           O  
ATOM     57  H   GLY A   4       3.337   4.790  12.602  1.00  0.00           H  
ATOM     58 1HA  GLY A   4       2.519   5.403   9.924  1.00  0.00           H  
ATOM     59 2HA  GLY A   4       4.032   5.879  10.673  1.00  0.00           H  
ATOM     60  N   ILE A   5       4.977   3.214  10.278  1.00  0.00           N  
ATOM     61  CA  ILE A   5       5.802   2.237   9.577  1.00  0.00           C  
ATOM     62  C   ILE A   5       4.943   1.202   8.863  1.00  0.00           C  
ATOM     63  O   ILE A   5       5.186   0.873   7.702  1.00  0.00           O  
ATOM     64  CB  ILE A   5       6.760   1.528  10.551  1.00  0.00           C  
ATOM     65  CG1 ILE A   5       7.819   2.506  11.066  1.00  0.00           C  
ATOM     66  CG2 ILE A   5       7.417   0.334   9.876  1.00  0.00           C  
ATOM     67  CD1 ILE A   5       8.612   1.984  12.242  1.00  0.00           C  
ATOM     68  H   ILE A   5       5.056   3.295  11.281  1.00  0.00           H  
ATOM     69  HA  ILE A   5       6.396   2.760   8.829  1.00  0.00           H  
ATOM     70  HB  ILE A   5       6.203   1.180  11.420  1.00  0.00           H  
ATOM     71 1HG1 ILE A   5       8.516   2.743  10.263  1.00  0.00           H  
ATOM     72 2HG1 ILE A   5       7.339   3.437  11.367  1.00  0.00           H  
ATOM     73 1HG2 ILE A   5       8.091  -0.156  10.578  1.00  0.00           H  
ATOM     74 2HG2 ILE A   5       6.650  -0.371   9.557  1.00  0.00           H  
ATOM     75 3HG2 ILE A   5       7.982   0.673   9.007  1.00  0.00           H  
ATOM     76 1HD1 ILE A   5       9.342   2.733  12.551  1.00  0.00           H  
ATOM     77 2HD1 ILE A   5       7.936   1.772  13.072  1.00  0.00           H  
ATOM     78 3HD1 ILE A   5       9.130   1.070  11.955  1.00  0.00           H  
ATOM     79  N   LEU A   6       3.937   0.690   9.565  1.00  0.00           N  
ATOM     80  CA  LEU A   6       3.066  -0.342   9.015  1.00  0.00           C  
ATOM     81  C   LEU A   6       2.298   0.173   7.804  1.00  0.00           C  
ATOM     82  O   LEU A   6       2.148  -0.533   6.807  1.00  0.00           O  
ATOM     83  CB  LEU A   6       2.080  -0.829  10.085  1.00  0.00           C  
ATOM     84  CG  LEU A   6       2.696  -1.613  11.250  1.00  0.00           C  
ATOM     85  CD1 LEU A   6       1.631  -1.876  12.305  1.00  0.00           C  
ATOM     86  CD2 LEU A   6       3.285  -2.916  10.730  1.00  0.00           C  
ATOM     87  H   LEU A   6       3.771   1.025  10.503  1.00  0.00           H  
ATOM     88  HA  LEU A   6       3.683  -1.182   8.699  1.00  0.00           H  
ATOM     89 1HB  LEU A   6       1.566   0.036  10.502  1.00  0.00           H  
ATOM     90 2HB  LEU A   6       1.339  -1.470   9.608  1.00  0.00           H  
ATOM     91  HG  LEU A   6       3.484  -1.018  11.713  1.00  0.00           H  
ATOM     92 1HD1 LEU A   6       2.069  -2.433  13.134  1.00  0.00           H  
ATOM     93 2HD1 LEU A   6       1.241  -0.927  12.673  1.00  0.00           H  
ATOM     94 3HD1 LEU A   6       0.820  -2.457  11.866  1.00  0.00           H  
ATOM     95 1HD2 LEU A   6       3.724  -3.473  11.559  1.00  0.00           H  
ATOM     96 2HD2 LEU A   6       2.498  -3.512  10.268  1.00  0.00           H  
ATOM     97 3HD2 LEU A   6       4.056  -2.697   9.991  1.00  0.00           H  
ATOM     98  N   PHE A   7       1.814   1.406   7.898  1.00  0.00           N  
ATOM     99  CA  PHE A   7       1.172   2.065   6.767  1.00  0.00           C  
ATOM    100  C   PHE A   7       2.134   2.205   5.593  1.00  0.00           C  
ATOM    101  O   PHE A   7       1.824   1.801   4.473  1.00  0.00           O  
ATOM    102  CB  PHE A   7       0.655   3.446   7.176  1.00  0.00           C  
ATOM    103  CG  PHE A   7       0.202   4.290   6.019  1.00  0.00           C  
ATOM    104  CD1 PHE A   7      -1.020   4.056   5.406  1.00  0.00           C  
ATOM    105  CD2 PHE A   7       0.998   5.321   5.540  1.00  0.00           C  
ATOM    106  CE1 PHE A   7      -1.437   4.833   4.342  1.00  0.00           C  
ATOM    107  CE2 PHE A   7       0.583   6.099   4.477  1.00  0.00           C  
ATOM    108  CZ  PHE A   7      -0.636   5.854   3.877  1.00  0.00           C  
ATOM    109  H   PHE A   7       1.891   1.900   8.776  1.00  0.00           H  
ATOM    110  HA  PHE A   7       0.326   1.456   6.445  1.00  0.00           H  
ATOM    111 1HB  PHE A   7      -0.184   3.331   7.861  1.00  0.00           H  
ATOM    112 2HB  PHE A   7       1.439   3.986   7.705  1.00  0.00           H  
ATOM    113  HD1 PHE A   7      -1.654   3.249   5.774  1.00  0.00           H  
ATOM    114  HD2 PHE A   7       1.961   5.514   6.014  1.00  0.00           H  
ATOM    115  HE1 PHE A   7      -2.399   4.637   3.870  1.00  0.00           H  
ATOM    116  HE2 PHE A   7       1.217   6.906   4.111  1.00  0.00           H  
ATOM    117  HZ  PHE A   7      -0.964   6.466   3.038  1.00  0.00           H  
ATOM    118  N   ILE A   8       3.302   2.780   5.858  1.00  0.00           N  
ATOM    119  CA  ILE A   8       4.289   3.026   4.813  1.00  0.00           C  
ATOM    120  C   ILE A   8       4.725   1.725   4.151  1.00  0.00           C  
ATOM    121  O   ILE A   8       4.853   1.652   2.929  1.00  0.00           O  
ATOM    122  CB  ILE A   8       5.522   3.752   5.382  1.00  0.00           C  
ATOM    123  CG1 ILE A   8       5.160   5.185   5.781  1.00  0.00           C  
ATOM    124  CG2 ILE A   8       6.656   3.749   4.368  1.00  0.00           C  
ATOM    125  CD1 ILE A   8       6.213   5.868   6.624  1.00  0.00           C  
ATOM    126  H   ILE A   8       3.512   3.054   6.807  1.00  0.00           H  
ATOM    127  HA  ILE A   8       3.836   3.660   4.052  1.00  0.00           H  
ATOM    128  HB  ILE A   8       5.856   3.247   6.288  1.00  0.00           H  
ATOM    129 1HG1 ILE A   8       5.000   5.783   4.885  1.00  0.00           H  
ATOM    130 2HG1 ILE A   8       4.226   5.181   6.343  1.00  0.00           H  
ATOM    131 1HG2 ILE A   8       7.519   4.266   4.786  1.00  0.00           H  
ATOM    132 2HG2 ILE A   8       6.929   2.721   4.131  1.00  0.00           H  
ATOM    133 3HG2 ILE A   8       6.333   4.257   3.459  1.00  0.00           H  
ATOM    134 1HD1 ILE A   8       5.885   6.878   6.868  1.00  0.00           H  
ATOM    135 2HD1 ILE A   8       6.365   5.304   7.545  1.00  0.00           H  
ATOM    136 3HD1 ILE A   8       7.149   5.915   6.069  1.00  0.00           H  
ATOM    137  N   TYR A   9       4.953   0.700   4.965  1.00  0.00           N  
ATOM    138  CA  TYR A   9       5.314  -0.617   4.455  1.00  0.00           C  
ATOM    139  C   TYR A   9       4.264  -1.139   3.483  1.00  0.00           C  
ATOM    140  O   TYR A   9       4.593  -1.613   2.395  1.00  0.00           O  
ATOM    141  CB  TYR A   9       5.505  -1.604   5.610  1.00  0.00           C  
ATOM    142  CG  TYR A   9       5.790  -3.020   5.161  1.00  0.00           C  
ATOM    143  CD1 TYR A   9       7.044  -3.353   4.670  1.00  0.00           C  
ATOM    144  CD2 TYR A   9       4.798  -3.986   5.241  1.00  0.00           C  
ATOM    145  CE1 TYR A   9       7.305  -4.647   4.260  1.00  0.00           C  
ATOM    146  CE2 TYR A   9       5.059  -5.279   4.832  1.00  0.00           C  
ATOM    147  CZ  TYR A   9       6.306  -5.610   4.343  1.00  0.00           C  
ATOM    148  OH  TYR A   9       6.565  -6.899   3.935  1.00  0.00           O  
ATOM    149  H   TYR A   9       4.873   0.837   5.962  1.00  0.00           H  
ATOM    150  HA  TYR A   9       6.255  -0.531   3.911  1.00  0.00           H  
ATOM    151 1HB  TYR A   9       6.333  -1.273   6.239  1.00  0.00           H  
ATOM    152 2HB  TYR A   9       4.609  -1.617   6.229  1.00  0.00           H  
ATOM    153  HD1 TYR A   9       7.824  -2.594   4.607  1.00  0.00           H  
ATOM    154  HD2 TYR A   9       3.813  -3.724   5.626  1.00  0.00           H  
ATOM    155  HE1 TYR A   9       8.290  -4.908   3.874  1.00  0.00           H  
ATOM    156  HE2 TYR A   9       4.278  -6.038   4.894  1.00  0.00           H  
ATOM    157  HH  TYR A   9       5.779  -7.436   4.056  1.00  0.00           H  
ATOM    158  N   GLY A  10       3.000  -1.049   3.881  1.00  0.00           N  
ATOM    159  CA  GLY A  10       1.897  -1.478   3.030  1.00  0.00           C  
ATOM    160  C   GLY A  10       1.918  -0.750   1.692  1.00  0.00           C  
ATOM    161  O   GLY A  10       1.679  -1.351   0.644  1.00  0.00           O  
ATOM    162  H   GLY A  10       2.798  -0.674   4.797  1.00  0.00           H  
ATOM    163 1HA  GLY A  10       1.961  -2.553   2.865  1.00  0.00           H  
ATOM    164 2HA  GLY A  10       0.951  -1.287   3.536  1.00  0.00           H  
ATOM    165  N   VAL A  11       2.206   0.546   1.733  1.00  0.00           N  
ATOM    166  CA  VAL A  11       2.266   1.357   0.523  1.00  0.00           C  
ATOM    167  C   VAL A  11       3.418   0.922  -0.375  1.00  0.00           C  
ATOM    168  O   VAL A  11       3.236   0.707  -1.573  1.00  0.00           O  
ATOM    169  CB  VAL A  11       2.435   2.844   0.884  1.00  0.00           C  
ATOM    170  CG1 VAL A  11       2.721   3.666  -0.364  1.00  0.00           C  
ATOM    171  CG2 VAL A  11       1.186   3.351   1.589  1.00  0.00           C  
ATOM    172  H   VAL A  11       2.388   0.981   2.626  1.00  0.00           H  
ATOM    173  HA  VAL A  11       1.331   1.233  -0.024  1.00  0.00           H  
ATOM    174  HB  VAL A  11       3.295   2.953   1.545  1.00  0.00           H  
ATOM    175 1HG1 VAL A  11       2.837   4.715  -0.090  1.00  0.00           H  
ATOM    176 2HG1 VAL A  11       3.638   3.310  -0.832  1.00  0.00           H  
ATOM    177 3HG1 VAL A  11       1.892   3.565  -1.064  1.00  0.00           H  
ATOM    178 1HG2 VAL A  11       1.312   4.403   1.842  1.00  0.00           H  
ATOM    179 2HG2 VAL A  11       0.324   3.236   0.930  1.00  0.00           H  
ATOM    180 3HG2 VAL A  11       1.024   2.776   2.500  1.00  0.00           H  
ATOM    181  N   ILE A  12       4.603   0.793   0.212  1.00  0.00           N  
ATOM    182  CA  ILE A  12       5.793   0.413  -0.540  1.00  0.00           C  
ATOM    183  C   ILE A  12       5.663  -0.998  -1.099  1.00  0.00           C  
ATOM    184  O   ILE A  12       5.949  -1.241  -2.271  1.00  0.00           O  
ATOM    185  CB  ILE A  12       7.051   0.503   0.342  1.00  0.00           C  
ATOM    186  CG1 ILE A  12       7.352   1.962   0.696  1.00  0.00           C  
ATOM    187  CG2 ILE A  12       8.240  -0.134  -0.361  1.00  0.00           C  
ATOM    188  CD1 ILE A  12       8.428   2.126   1.745  1.00  0.00           C  
ATOM    189  H   ILE A  12       4.681   0.963   1.204  1.00  0.00           H  
ATOM    190  HA  ILE A  12       5.908   1.101  -1.376  1.00  0.00           H  
ATOM    191  HB  ILE A  12       6.875  -0.019   1.282  1.00  0.00           H  
ATOM    192 1HG1 ILE A  12       7.665   2.496  -0.200  1.00  0.00           H  
ATOM    193 2HG1 ILE A  12       6.444   2.442   1.061  1.00  0.00           H  
ATOM    194 1HG2 ILE A  12       9.122  -0.061   0.275  1.00  0.00           H  
ATOM    195 2HG2 ILE A  12       8.025  -1.182  -0.563  1.00  0.00           H  
ATOM    196 3HG2 ILE A  12       8.428   0.386  -1.301  1.00  0.00           H  
ATOM    197 1HD1 ILE A  12       8.584   3.187   1.943  1.00  0.00           H  
ATOM    198 2HD1 ILE A  12       8.118   1.628   2.665  1.00  0.00           H  
ATOM    199 3HD1 ILE A  12       9.356   1.684   1.387  1.00  0.00           H  
ATOM    200  N   LEU A  13       5.231  -1.927  -0.253  1.00  0.00           N  
ATOM    201  CA  LEU A  13       5.060  -3.316  -0.662  1.00  0.00           C  
ATOM    202  C   LEU A  13       4.155  -3.424  -1.883  1.00  0.00           C  
ATOM    203  O   LEU A  13       4.457  -4.151  -2.829  1.00  0.00           O  
ATOM    204  CB  LEU A  13       4.473  -4.140   0.491  1.00  0.00           C  
ATOM    205  CG  LEU A  13       4.306  -5.640   0.220  1.00  0.00           C  
ATOM    206  CD1 LEU A  13       5.674  -6.274   0.006  1.00  0.00           C  
ATOM    207  CD2 LEU A  13       3.579  -6.290   1.387  1.00  0.00           C  
ATOM    208  H   LEU A  13       5.015  -1.664   0.698  1.00  0.00           H  
ATOM    209  HA  LEU A  13       6.036  -3.723  -0.921  1.00  0.00           H  
ATOM    210 1HB  LEU A  13       5.120  -4.031   1.360  1.00  0.00           H  
ATOM    211 2HB  LEU A  13       3.491  -3.737   0.742  1.00  0.00           H  
ATOM    212  HG  LEU A  13       3.727  -5.783  -0.693  1.00  0.00           H  
ATOM    213 1HD1 LEU A  13       5.555  -7.340  -0.187  1.00  0.00           H  
ATOM    214 2HD1 LEU A  13       6.164  -5.803  -0.847  1.00  0.00           H  
ATOM    215 3HD1 LEU A  13       6.283  -6.133   0.898  1.00  0.00           H  
ATOM    216 1HD2 LEU A  13       3.459  -7.357   1.194  1.00  0.00           H  
ATOM    217 2HD2 LEU A  13       4.158  -6.150   2.300  1.00  0.00           H  
ATOM    218 3HD2 LEU A  13       2.597  -5.831   1.506  1.00  0.00           H  
ATOM    219  N   THR A  14       3.044  -2.695  -1.855  1.00  0.00           N  
ATOM    220  CA  THR A  14       2.109  -2.682  -2.974  1.00  0.00           C  
ATOM    221  C   THR A  14       2.772  -2.153  -4.239  1.00  0.00           C  
ATOM    222  O   THR A  14       2.594  -2.707  -5.324  1.00  0.00           O  
ATOM    223  CB  THR A  14       0.866  -1.833  -2.648  1.00  0.00           C  
ATOM    224  OG1 THR A  14       0.220  -2.356  -1.480  1.00  0.00           O  
ATOM    225  CG2 THR A  14      -0.111  -1.847  -3.813  1.00  0.00           C  
ATOM    226  H   THR A  14       2.842  -2.137  -1.038  1.00  0.00           H  
ATOM    227  HA  THR A  14       1.785  -3.704  -3.167  1.00  0.00           H  
ATOM    228  HB  THR A  14       1.170  -0.805  -2.448  1.00  0.00           H  
ATOM    229  HG1 THR A  14       0.690  -2.062  -0.696  1.00  0.00           H  
ATOM    230 1HG2 THR A  14      -0.982  -1.242  -3.565  1.00  0.00           H  
ATOM    231 2HG2 THR A  14       0.374  -1.439  -4.700  1.00  0.00           H  
ATOM    232 3HG2 THR A  14      -0.425  -2.871  -4.011  1.00  0.00           H  
ATOM    233  N   ALA A  15       3.538  -1.076  -4.094  1.00  0.00           N  
ATOM    234  CA  ALA A  15       4.294  -0.518  -5.209  1.00  0.00           C  
ATOM    235  C   ALA A  15       5.286  -1.532  -5.765  1.00  0.00           C  
ATOM    236  O   ALA A  15       5.458  -1.644  -6.979  1.00  0.00           O  
ATOM    237  CB  ALA A  15       5.018   0.748  -4.777  1.00  0.00           C  
ATOM    238  H   ALA A  15       3.598  -0.634  -3.188  1.00  0.00           H  
ATOM    239  HA  ALA A  15       3.590  -0.269  -6.004  1.00  0.00           H  
ATOM    240 1HB  ALA A  15       5.578   1.153  -5.620  1.00  0.00           H  
ATOM    241 2HB  ALA A  15       4.291   1.485  -4.436  1.00  0.00           H  
ATOM    242 3HB  ALA A  15       5.705   0.515  -3.965  1.00  0.00           H  
ATOM    243  N   LEU A  16       5.935  -2.268  -4.870  1.00  0.00           N  
ATOM    244  CA  LEU A  16       6.905  -3.281  -5.270  1.00  0.00           C  
ATOM    245  C   LEU A  16       6.233  -4.416  -6.032  1.00  0.00           C  
ATOM    246  O   LEU A  16       6.804  -4.969  -6.972  1.00  0.00           O  
ATOM    247  CB  LEU A  16       7.626  -3.841  -4.037  1.00  0.00           C  
ATOM    248  CG  LEU A  16       8.575  -2.869  -3.324  1.00  0.00           C  
ATOM    249  CD1 LEU A  16       9.096  -3.514  -2.047  1.00  0.00           C  
ATOM    250  CD2 LEU A  16       9.719  -2.500  -4.257  1.00  0.00           C  
ATOM    251  H   LEU A  16       5.753  -2.122  -3.888  1.00  0.00           H  
ATOM    252  HA  LEU A  16       7.641  -2.816  -5.925  1.00  0.00           H  
ATOM    253 1HB  LEU A  16       6.878  -4.164  -3.315  1.00  0.00           H  
ATOM    254 2HB  LEU A  16       8.208  -4.711  -4.340  1.00  0.00           H  
ATOM    255  HG  LEU A  16       8.030  -1.968  -3.044  1.00  0.00           H  
ATOM    256 1HD1 LEU A  16       9.771  -2.824  -1.540  1.00  0.00           H  
ATOM    257 2HD1 LEU A  16       8.259  -3.750  -1.390  1.00  0.00           H  
ATOM    258 3HD1 LEU A  16       9.633  -4.429  -2.294  1.00  0.00           H  
ATOM    259 1HD2 LEU A  16      10.394  -1.809  -3.750  1.00  0.00           H  
ATOM    260 2HD2 LEU A  16      10.266  -3.401  -4.536  1.00  0.00           H  
ATOM    261 3HD2 LEU A  16       9.319  -2.025  -5.153  1.00  0.00           H  
ATOM    262  N   PHE A  17       5.017  -4.760  -5.621  1.00  0.00           N  
ATOM    263  CA  PHE A  17       4.224  -5.759  -6.326  1.00  0.00           C  
ATOM    264  C   PHE A  17       3.855  -5.282  -7.725  1.00  0.00           C  
ATOM    265  O   PHE A  17       3.861  -6.060  -8.679  1.00  0.00           O  
ATOM    266  CB  PHE A  17       2.951  -6.083  -5.541  1.00  0.00           C  
ATOM    267  CG  PHE A  17       3.195  -6.896  -4.302  1.00  0.00           C  
ATOM    268  CD1 PHE A  17       4.417  -7.518  -4.092  1.00  0.00           C  
ATOM    269  CD2 PHE A  17       2.203  -7.042  -3.344  1.00  0.00           C  
ATOM    270  CE1 PHE A  17       4.642  -8.267  -2.952  1.00  0.00           C  
ATOM    271  CE2 PHE A  17       2.426  -7.789  -2.203  1.00  0.00           C  
ATOM    272  CZ  PHE A  17       3.647  -8.402  -2.008  1.00  0.00           C  
ATOM    273  H   PHE A  17       4.633  -4.317  -4.798  1.00  0.00           H  
ATOM    274  HA  PHE A  17       4.817  -6.669  -6.420  1.00  0.00           H  
ATOM    275 1HB  PHE A  17       2.459  -5.156  -5.248  1.00  0.00           H  
ATOM    276 2HB  PHE A  17       2.261  -6.633  -6.179  1.00  0.00           H  
ATOM    277  HD1 PHE A  17       5.204  -7.410  -4.839  1.00  0.00           H  
ATOM    278  HD2 PHE A  17       1.238  -6.557  -3.498  1.00  0.00           H  
ATOM    279  HE1 PHE A  17       5.607  -8.750  -2.800  1.00  0.00           H  
ATOM    280  HE2 PHE A  17       1.638  -7.895  -1.458  1.00  0.00           H  
ATOM    281  HZ  PHE A  17       3.823  -8.993  -1.110  1.00  0.00           H  
ATOM    282  N   LEU A  18       3.535  -3.997  -7.842  1.00  0.00           N  
ATOM    283  CA  LEU A  18       3.181  -3.410  -9.128  1.00  0.00           C  
ATOM    284  C   LEU A  18       4.366  -3.423 -10.085  1.00  0.00           C  
ATOM    285  O   LEU A  18       4.244  -3.847 -11.234  1.00  0.00           O  
ATOM    286  CB  LEU A  18       2.688  -1.970  -8.936  1.00  0.00           C  
ATOM    287  CG  LEU A  18       2.346  -1.206 -10.221  1.00  0.00           C  
ATOM    288  CD1 LEU A  18       1.201  -1.908 -10.940  1.00  0.00           C  
ATOM    289  CD2 LEU A  18       1.978   0.229  -9.877  1.00  0.00           C  
ATOM    290  H   LEU A  18       3.536  -3.413  -7.018  1.00  0.00           H  
ATOM    291  HA  LEU A  18       2.377  -4.000  -9.568  1.00  0.00           H  
ATOM    292 1HB  LEU A  18       1.794  -1.989  -8.314  1.00  0.00           H  
ATOM    293 2HB  LEU A  18       3.458  -1.406  -8.410  1.00  0.00           H  
ATOM    294  HG  LEU A  18       3.209  -1.210 -10.887  1.00  0.00           H  
ATOM    295 1HD1 LEU A  18       0.958  -1.365 -11.854  1.00  0.00           H  
ATOM    296 2HD1 LEU A  18       1.499  -2.926 -11.192  1.00  0.00           H  
ATOM    297 3HD1 LEU A  18       0.326  -1.934 -10.291  1.00  0.00           H  
ATOM    298 1HD2 LEU A  18       1.735   0.772 -10.791  1.00  0.00           H  
ATOM    299 2HD2 LEU A  18       1.113   0.234  -9.212  1.00  0.00           H  
ATOM    300 3HD2 LEU A  18       2.820   0.711  -9.381  1.00  0.00           H  
ATOM    301  N   ARG A  19       5.513  -2.957  -9.604  1.00  0.00           N  
ATOM    302  CA  ARG A  19       6.689  -2.793 -10.451  1.00  0.00           C  
ATOM    303  C   ARG A  19       7.089  -4.112 -11.099  1.00  0.00           C  
ATOM    304  O   ARG A  19       6.505  -4.504 -12.071  1.00  0.00           O  
ATOM    305  OXT ARG A  19       7.989  -4.758 -10.639  1.00  0.00           O  
ATOM    306  CB  ARG A  19       7.859  -2.252  -9.643  1.00  0.00           C  
ATOM    307  CG  ARG A  19       7.711  -0.809  -9.189  1.00  0.00           C  
ATOM    308  CD  ARG A  19       8.781  -0.421  -8.234  1.00  0.00           C  
ATOM    309  NE  ARG A  19       8.534   0.886  -7.646  1.00  0.00           N  
ATOM    310  CZ  ARG A  19       9.309   1.459  -6.704  1.00  0.00           C  
ATOM    311  NH1 ARG A  19      10.372   0.830  -6.255  1.00  0.00           N  
ATOM    312  NH2 ARG A  19       8.999   2.654  -6.231  1.00  0.00           N  
ATOM    313  H   ARG A  19       5.573  -2.711  -8.626  1.00  0.00           H  
ATOM    314  HA  ARG A  19       6.451  -2.077 -11.238  1.00  0.00           H  
ATOM    315 1HB  ARG A  19       8.001  -2.865  -8.753  1.00  0.00           H  
ATOM    316 2HB  ARG A  19       8.772  -2.320 -10.235  1.00  0.00           H  
ATOM    317 1HG  ARG A  19       7.767  -0.148 -10.054  1.00  0.00           H  
ATOM    318 2HG  ARG A  19       6.747  -0.680  -8.695  1.00  0.00           H  
ATOM    319 1HD  ARG A  19       8.833  -1.153  -7.429  1.00  0.00           H  
ATOM    320 2HD  ARG A  19       9.737  -0.385  -8.755  1.00  0.00           H  
ATOM    321  HE  ARG A  19       7.725   1.401  -7.966  1.00  0.00           H  
ATOM    322 1HH1 ARG A  19      10.609  -0.083  -6.616  1.00  0.00           H  
ATOM    323 2HH1 ARG A  19      10.952   1.259  -5.549  1.00  0.00           H  
ATOM    324 1HH2 ARG A  19       8.181   3.137  -6.576  1.00  0.00           H  
ATOM    325 2HH2 ARG A  19       9.579   3.083  -5.525  1.00  0.00           H  
TER                                                                             
ATOM    327  N   LEU B  20      -7.170  -4.734  16.252  1.00  0.00           N  
ATOM    328  CA  LEU B  20      -6.188  -5.145  15.256  1.00  0.00           C  
ATOM    329  C   LEU B  20      -5.721  -3.960  14.420  1.00  0.00           C  
ATOM    330  O   LEU B  20      -5.645  -4.044  13.195  1.00  0.00           O  
ATOM    331  CB  LEU B  20      -6.782  -6.222  14.339  1.00  0.00           C  
ATOM    332  CG  LEU B  20      -7.227  -7.516  15.034  1.00  0.00           C  
ATOM    333  CD1 LEU B  20      -7.870  -8.445  14.014  1.00  0.00           C  
ATOM    334  CD2 LEU B  20      -6.027  -8.176  15.695  1.00  0.00           C  
ATOM    335 1H   LEU B  20      -7.458  -5.530  16.785  1.00  0.00           H  
ATOM    336 2H   LEU B  20      -6.762  -4.055  16.862  1.00  0.00           H  
ATOM    337 3H   LEU B  20      -7.964  -4.335  15.793  1.00  0.00           H  
ATOM    338  HA  LEU B  20      -5.325  -5.563  15.773  1.00  0.00           H  
ATOM    339 1HB  LEU B  20      -7.649  -5.805  13.830  1.00  0.00           H  
ATOM    340 2HB  LEU B  20      -6.039  -6.488  13.588  1.00  0.00           H  
ATOM    341  HG  LEU B  20      -7.976  -7.283  15.791  1.00  0.00           H  
ATOM    342 1HD1 LEU B  20      -8.186  -9.364  14.507  1.00  0.00           H  
ATOM    343 2HD1 LEU B  20      -8.737  -7.956  13.570  1.00  0.00           H  
ATOM    344 3HD1 LEU B  20      -7.148  -8.683  13.233  1.00  0.00           H  
ATOM    345 1HD2 LEU B  20      -6.343  -9.094  16.190  1.00  0.00           H  
ATOM    346 2HD2 LEU B  20      -5.277  -8.410  14.939  1.00  0.00           H  
ATOM    347 3HD2 LEU B  20      -5.598  -7.496  16.432  1.00  0.00           H  
ATOM    348  N   LEU B  21      -5.409  -2.857  15.091  1.00  0.00           N  
ATOM    349  CA  LEU B  21      -5.012  -1.631  14.408  1.00  0.00           C  
ATOM    350  C   LEU B  21      -3.832  -1.877  13.477  1.00  0.00           C  
ATOM    351  O   LEU B  21      -3.791  -1.358  12.361  1.00  0.00           O  
ATOM    352  CB  LEU B  21      -4.648  -0.548  15.431  1.00  0.00           C  
ATOM    353  CG  LEU B  21      -4.219   0.803  14.845  1.00  0.00           C  
ATOM    354  CD1 LEU B  21      -5.357   1.383  14.017  1.00  0.00           C  
ATOM    355  CD2 LEU B  21      -3.828   1.745  15.974  1.00  0.00           C  
ATOM    356  H   LEU B  21      -5.447  -2.867  16.100  1.00  0.00           H  
ATOM    357  HA  LEU B  21      -5.853  -1.281  13.811  1.00  0.00           H  
ATOM    358 1HB  LEU B  21      -5.510  -0.372  16.072  1.00  0.00           H  
ATOM    359 2HB  LEU B  21      -3.829  -0.916  16.050  1.00  0.00           H  
ATOM    360  HG  LEU B  21      -3.365   0.658  14.182  1.00  0.00           H  
ATOM    361 1HD1 LEU B  21      -5.052   2.343  13.601  1.00  0.00           H  
ATOM    362 2HD1 LEU B  21      -5.603   0.698  13.206  1.00  0.00           H  
ATOM    363 3HD1 LEU B  21      -6.232   1.524  14.651  1.00  0.00           H  
ATOM    364 1HD2 LEU B  21      -3.522   2.706  15.558  1.00  0.00           H  
ATOM    365 2HD2 LEU B  21      -4.681   1.892  16.637  1.00  0.00           H  
ATOM    366 3HD2 LEU B  21      -3.001   1.314  16.538  1.00  0.00           H  
ATOM    367  N   ASP B  22      -2.873  -2.670  13.942  1.00  0.00           N  
ATOM    368  CA  ASP B  22      -1.672  -2.957  13.167  1.00  0.00           C  
ATOM    369  C   ASP B  22      -2.023  -3.487  11.783  1.00  0.00           C  
ATOM    370  O   ASP B  22      -1.477  -3.035  10.777  1.00  0.00           O  
ATOM    371  CB  ASP B  22      -0.789  -3.970  13.899  1.00  0.00           C  
ATOM    372  CG  ASP B  22      -0.145  -3.396  15.154  1.00  0.00           C  
ATOM    373  OD1 ASP B  22      -0.162  -2.198  15.313  1.00  0.00           O  
ATOM    374  OD2 ASP B  22       0.357  -4.161  15.942  1.00  0.00           O  
ATOM    375  H   ASP B  22      -2.979  -3.086  14.856  1.00  0.00           H  
ATOM    376  HA  ASP B  22      -1.111  -2.030  13.044  1.00  0.00           H  
ATOM    377 1HB  ASP B  22      -1.387  -4.838  14.179  1.00  0.00           H  
ATOM    378 2HB  ASP B  22      -0.001  -4.317  13.230  1.00  0.00           H  
ATOM    379  N   GLY B  23      -2.938  -4.450  11.738  1.00  0.00           N  
ATOM    380  CA  GLY B  23      -3.382  -5.028  10.475  1.00  0.00           C  
ATOM    381  C   GLY B  23      -4.124  -4.001   9.630  1.00  0.00           C  
ATOM    382  O   GLY B  23      -3.928  -3.922   8.417  1.00  0.00           O  
ATOM    383  H   GLY B  23      -3.337  -4.790  12.602  1.00  0.00           H  
ATOM    384 1HA  GLY B  23      -2.519  -5.403   9.924  1.00  0.00           H  
ATOM    385 2HA  GLY B  23      -4.032  -5.879  10.673  1.00  0.00           H  
ATOM    386  N   ILE B  24      -4.977  -3.214  10.278  1.00  0.00           N  
ATOM    387  CA  ILE B  24      -5.802  -2.237   9.577  1.00  0.00           C  
ATOM    388  C   ILE B  24      -4.943  -1.202   8.863  1.00  0.00           C  
ATOM    389  O   ILE B  24      -5.186  -0.873   7.702  1.00  0.00           O  
ATOM    390  CB  ILE B  24      -6.760  -1.528  10.551  1.00  0.00           C  
ATOM    391  CG1 ILE B  24      -7.819  -2.506  11.066  1.00  0.00           C  
ATOM    392  CG2 ILE B  24      -7.417  -0.334   9.876  1.00  0.00           C  
ATOM    393  CD1 ILE B  24      -8.612  -1.983  12.242  1.00  0.00           C  
ATOM    394  H   ILE B  24      -5.056  -3.295  11.281  1.00  0.00           H  
ATOM    395  HA  ILE B  24      -6.396  -2.760   8.829  1.00  0.00           H  
ATOM    396  HB  ILE B  24      -6.203  -1.180  11.420  1.00  0.00           H  
ATOM    397 1HG1 ILE B  24      -8.516  -2.743  10.263  1.00  0.00           H  
ATOM    398 2HG1 ILE B  24      -7.338  -3.437  11.367  1.00  0.00           H  
ATOM    399 1HG2 ILE B  24      -8.091   0.156  10.578  1.00  0.00           H  
ATOM    400 2HG2 ILE B  24      -6.650   0.371   9.557  1.00  0.00           H  
ATOM    401 3HG2 ILE B  24      -7.982  -0.673   9.007  1.00  0.00           H  
ATOM    402 1HD1 ILE B  24      -9.342  -2.733  12.551  1.00  0.00           H  
ATOM    403 2HD1 ILE B  24      -7.936  -1.772  13.072  1.00  0.00           H  
ATOM    404 3HD1 ILE B  24      -9.130  -1.070  11.955  1.00  0.00           H  
ATOM    405  N   LEU B  25      -3.937  -0.690   9.565  1.00  0.00           N  
ATOM    406  CA  LEU B  25      -3.066   0.342   9.015  1.00  0.00           C  
ATOM    407  C   LEU B  25      -2.298  -0.173   7.804  1.00  0.00           C  
ATOM    408  O   LEU B  25      -2.148   0.533   6.807  1.00  0.00           O  
ATOM    409  CB  LEU B  25      -2.080   0.829  10.085  1.00  0.00           C  
ATOM    410  CG  LEU B  25      -2.696   1.613  11.250  1.00  0.00           C  
ATOM    411  CD1 LEU B  25      -1.631   1.876  12.305  1.00  0.00           C  
ATOM    412  CD2 LEU B  25      -3.285   2.916  10.730  1.00  0.00           C  
ATOM    413  H   LEU B  25      -3.771  -1.025  10.503  1.00  0.00           H  
ATOM    414  HA  LEU B  25      -3.683   1.182   8.699  1.00  0.00           H  
ATOM    415 1HB  LEU B  25      -1.566  -0.036  10.502  1.00  0.00           H  
ATOM    416 2HB  LEU B  25      -1.339   1.470   9.608  1.00  0.00           H  
ATOM    417  HG  LEU B  25      -3.484   1.018  11.713  1.00  0.00           H  
ATOM    418 1HD1 LEU B  25      -2.068   2.434  13.133  1.00  0.00           H  
ATOM    419 2HD1 LEU B  25      -1.241   0.927  12.673  1.00  0.00           H  
ATOM    420 3HD1 LEU B  25      -0.820   2.457  11.866  1.00  0.00           H  
ATOM    421 1HD2 LEU B  25      -3.724   3.473  11.559  1.00  0.00           H  
ATOM    422 2HD2 LEU B  25      -2.498   3.512  10.268  1.00  0.00           H  
ATOM    423 3HD2 LEU B  25      -4.056   2.698   9.991  1.00  0.00           H  
ATOM    424  N   PHE B  26      -1.814  -1.406   7.898  1.00  0.00           N  
ATOM    425  CA  PHE B  26      -1.172  -2.065   6.767  1.00  0.00           C  
ATOM    426  C   PHE B  26      -2.134  -2.205   5.593  1.00  0.00           C  
ATOM    427  O   PHE B  26      -1.824  -1.801   4.473  1.00  0.00           O  
ATOM    428  CB  PHE B  26      -0.655  -3.446   7.176  1.00  0.00           C  
ATOM    429  CG  PHE B  26      -0.202  -4.290   6.019  1.00  0.00           C  
ATOM    430  CD1 PHE B  26       1.021  -4.058   5.408  1.00  0.00           C  
ATOM    431  CD2 PHE B  26      -0.999  -5.318   5.538  1.00  0.00           C  
ATOM    432  CE1 PHE B  26       1.438  -4.835   4.344  1.00  0.00           C  
ATOM    433  CE2 PHE B  26      -0.585  -6.097   4.475  1.00  0.00           C  
ATOM    434  CZ  PHE B  26       0.636  -5.854   3.877  1.00  0.00           C  
ATOM    435  H   PHE B  26      -1.891  -1.900   8.776  1.00  0.00           H  
ATOM    436  HA  PHE B  26      -0.326  -1.456   6.445  1.00  0.00           H  
ATOM    437 1HB  PHE B  26       0.184  -3.331   7.861  1.00  0.00           H  
ATOM    438 2HB  PHE B  26      -1.438  -3.986   7.705  1.00  0.00           H  
ATOM    439  HD1 PHE B  26       1.656  -3.253   5.778  1.00  0.00           H  
ATOM    440  HD2 PHE B  26      -1.964  -5.510   6.010  1.00  0.00           H  
ATOM    441  HE1 PHE B  26       2.402  -4.641   3.873  1.00  0.00           H  
ATOM    442  HE2 PHE B  26      -1.220  -6.902   4.107  1.00  0.00           H  
ATOM    443  HZ  PHE B  26       0.963  -6.466   3.038  1.00  0.00           H  
ATOM    444  N   ILE B  27      -3.302  -2.780   5.858  1.00  0.00           N  
ATOM    445  CA  ILE B  27      -4.289  -3.026   4.813  1.00  0.00           C  
ATOM    446  C   ILE B  27      -4.725  -1.725   4.151  1.00  0.00           C  
ATOM    447  O   ILE B  27      -4.853  -1.652   2.929  1.00  0.00           O  
ATOM    448  CB  ILE B  27      -5.522  -3.752   5.382  1.00  0.00           C  
ATOM    449  CG1 ILE B  27      -5.160  -5.185   5.781  1.00  0.00           C  
ATOM    450  CG2 ILE B  27      -6.656  -3.748   4.368  1.00  0.00           C  
ATOM    451  CD1 ILE B  27      -6.214  -5.868   6.624  1.00  0.00           C  
ATOM    452  H   ILE B  27      -3.512  -3.054   6.807  1.00  0.00           H  
ATOM    453  HA  ILE B  27      -3.836  -3.660   4.052  1.00  0.00           H  
ATOM    454  HB  ILE B  27      -5.856  -3.247   6.288  1.00  0.00           H  
ATOM    455 1HG1 ILE B  27      -5.000  -5.783   4.885  1.00  0.00           H  
ATOM    456 2HG1 ILE B  27      -4.226  -5.181   6.343  1.00  0.00           H  
ATOM    457 1HG2 ILE B  27      -7.519  -4.266   4.786  1.00  0.00           H  
ATOM    458 2HG2 ILE B  27      -6.929  -2.721   4.131  1.00  0.00           H  
ATOM    459 3HG2 ILE B  27      -6.333  -4.257   3.459  1.00  0.00           H  
ATOM    460 1HD1 ILE B  27      -5.885  -6.879   6.867  1.00  0.00           H  
ATOM    461 2HD1 ILE B  27      -6.365  -5.304   7.545  1.00  0.00           H  
ATOM    462 3HD1 ILE B  27      -7.149  -5.915   6.068  1.00  0.00           H  
ATOM    463  N   TYR B  28      -4.953  -0.700   4.965  1.00  0.00           N  
ATOM    464  CA  TYR B  28      -5.314   0.617   4.455  1.00  0.00           C  
ATOM    465  C   TYR B  28      -4.264   1.139   3.483  1.00  0.00           C  
ATOM    466  O   TYR B  28      -4.593   1.613   2.395  1.00  0.00           O  
ATOM    467  CB  TYR B  28      -5.505   1.604   5.609  1.00  0.00           C  
ATOM    468  CG  TYR B  28      -5.793   3.020   5.161  1.00  0.00           C  
ATOM    469  CD1 TYR B  28      -7.048   3.350   4.670  1.00  0.00           C  
ATOM    470  CD2 TYR B  28      -4.802   3.987   5.241  1.00  0.00           C  
ATOM    471  CE1 TYR B  28      -7.311   4.643   4.261  1.00  0.00           C  
ATOM    472  CE2 TYR B  28      -5.065   5.280   4.831  1.00  0.00           C  
ATOM    473  CZ  TYR B  28      -6.313   5.609   4.343  1.00  0.00           C  
ATOM    474  OH  TYR B  28      -6.575   6.897   3.935  1.00  0.00           O  
ATOM    475  H   TYR B  28      -4.873  -0.837   5.962  1.00  0.00           H  
ATOM    476  HA  TYR B  28      -6.255   0.531   3.911  1.00  0.00           H  
ATOM    477 1HB  TYR B  28      -6.331   1.272   6.240  1.00  0.00           H  
ATOM    478 2HB  TYR B  28      -4.608   1.619   6.227  1.00  0.00           H  
ATOM    479  HD1 TYR B  28      -7.826   2.590   4.608  1.00  0.00           H  
ATOM    480  HD2 TYR B  28      -3.816   3.727   5.625  1.00  0.00           H  
ATOM    481  HE1 TYR B  28      -8.296   4.903   3.876  1.00  0.00           H  
ATOM    482  HE2 TYR B  28      -4.286   6.040   4.893  1.00  0.00           H  
ATOM    483  HH  TYR B  28      -5.790   7.435   4.056  1.00  0.00           H  
ATOM    484  N   GLY B  29      -3.000   1.049   3.881  1.00  0.00           N  
ATOM    485  CA  GLY B  29      -1.896   1.478   3.030  1.00  0.00           C  
ATOM    486  C   GLY B  29      -1.918   0.750   1.692  1.00  0.00           C  
ATOM    487  O   GLY B  29      -1.679   1.351   0.644  1.00  0.00           O  
ATOM    488  H   GLY B  29      -2.798   0.674   4.797  1.00  0.00           H  
ATOM    489 1HA  GLY B  29      -1.961   2.553   2.865  1.00  0.00           H  
ATOM    490 2HA  GLY B  29      -0.951   1.287   3.536  1.00  0.00           H  
ATOM    491  N   VAL B  30      -2.206  -0.546   1.733  1.00  0.00           N  
ATOM    492  CA  VAL B  30      -2.266  -1.357   0.523  1.00  0.00           C  
ATOM    493  C   VAL B  30      -3.418  -0.922  -0.375  1.00  0.00           C  
ATOM    494  O   VAL B  30      -3.236  -0.707  -1.573  1.00  0.00           O  
ATOM    495  CB  VAL B  30      -2.435  -2.844   0.884  1.00  0.00           C  
ATOM    496  CG1 VAL B  30      -2.721  -3.666  -0.364  1.00  0.00           C  
ATOM    497  CG2 VAL B  30      -1.186  -3.351   1.589  1.00  0.00           C  
ATOM    498  H   VAL B  30      -2.388  -0.981   2.626  1.00  0.00           H  
ATOM    499  HA  VAL B  30      -1.331  -1.233  -0.024  1.00  0.00           H  
ATOM    500  HB  VAL B  30      -3.295  -2.953   1.545  1.00  0.00           H  
ATOM    501 1HG1 VAL B  30      -2.837  -4.715  -0.090  1.00  0.00           H  
ATOM    502 2HG1 VAL B  30      -3.638  -3.310  -0.832  1.00  0.00           H  
ATOM    503 3HG1 VAL B  30      -1.892  -3.565  -1.064  1.00  0.00           H  
ATOM    504 1HG2 VAL B  30      -1.312  -4.403   1.842  1.00  0.00           H  
ATOM    505 2HG2 VAL B  30      -0.324  -3.236   0.930  1.00  0.00           H  
ATOM    506 3HG2 VAL B  30      -1.024  -2.776   2.500  1.00  0.00           H  
ATOM    507  N   ILE B  31      -4.603  -0.793   0.212  1.00  0.00           N  
ATOM    508  CA  ILE B  31      -5.793  -0.413  -0.540  1.00  0.00           C  
ATOM    509  C   ILE B  31      -5.663   0.998  -1.099  1.00  0.00           C  
ATOM    510  O   ILE B  31      -5.949   1.241  -2.271  1.00  0.00           O  
ATOM    511  CB  ILE B  31      -7.051  -0.503   0.342  1.00  0.00           C  
ATOM    512  CG1 ILE B  31      -7.352  -1.962   0.696  1.00  0.00           C  
ATOM    513  CG2 ILE B  31      -8.240   0.134  -0.361  1.00  0.00           C  
ATOM    514  CD1 ILE B  31      -8.428  -2.126   1.745  1.00  0.00           C  
ATOM    515  H   ILE B  31      -4.681  -0.963   1.204  1.00  0.00           H  
ATOM    516  HA  ILE B  31      -5.908  -1.101  -1.376  1.00  0.00           H  
ATOM    517  HB  ILE B  31      -6.875   0.019   1.282  1.00  0.00           H  
ATOM    518 1HG1 ILE B  31      -7.665  -2.496  -0.201  1.00  0.00           H  
ATOM    519 2HG1 ILE B  31      -6.444  -2.442   1.061  1.00  0.00           H  
ATOM    520 1HG2 ILE B  31      -9.122   0.061   0.275  1.00  0.00           H  
ATOM    521 2HG2 ILE B  31      -8.025   1.182  -0.563  1.00  0.00           H  
ATOM    522 3HG2 ILE B  31      -8.428  -0.386  -1.301  1.00  0.00           H  
ATOM    523 1HD1 ILE B  31      -8.584  -3.187   1.943  1.00  0.00           H  
ATOM    524 2HD1 ILE B  31      -8.118  -1.628   2.665  1.00  0.00           H  
ATOM    525 3HD1 ILE B  31      -9.356  -1.684   1.387  1.00  0.00           H  
ATOM    526  N   LEU B  32      -5.231   1.927  -0.253  1.00  0.00           N  
ATOM    527  CA  LEU B  32      -5.060   3.316  -0.662  1.00  0.00           C  
ATOM    528  C   LEU B  32      -4.155   3.424  -1.883  1.00  0.00           C  
ATOM    529  O   LEU B  32      -4.457   4.151  -2.829  1.00  0.00           O  
ATOM    530  CB  LEU B  32      -4.473   4.140   0.491  1.00  0.00           C  
ATOM    531  CG  LEU B  32      -4.300   5.639   0.217  1.00  0.00           C  
ATOM    532  CD1 LEU B  32      -5.665   6.276  -0.005  1.00  0.00           C  
ATOM    533  CD2 LEU B  32      -3.578   6.290   1.388  1.00  0.00           C  
ATOM    534  H   LEU B  32      -5.015   1.664   0.698  1.00  0.00           H  
ATOM    535  HA  LEU B  32      -6.036   3.723  -0.921  1.00  0.00           H  
ATOM    536 1HB  LEU B  32      -5.122   4.035   1.359  1.00  0.00           H  
ATOM    537 2HB  LEU B  32      -3.493   3.734   0.745  1.00  0.00           H  
ATOM    538  HG  LEU B  32      -3.715   5.778  -0.692  1.00  0.00           H  
ATOM    539 1HD1 LEU B  32      -5.542   7.341  -0.200  1.00  0.00           H  
ATOM    540 2HD1 LEU B  32      -6.151   5.805  -0.860  1.00  0.00           H  
ATOM    541 3HD1 LEU B  32      -6.280   6.139   0.884  1.00  0.00           H  
ATOM    542 1HD2 LEU B  32      -3.454   7.355   1.192  1.00  0.00           H  
ATOM    543 2HD2 LEU B  32      -4.162   6.153   2.298  1.00  0.00           H  
ATOM    544 3HD2 LEU B  32      -2.598   5.828   1.513  1.00  0.00           H  
ATOM    545  N   THR B  33      -3.044   2.695  -1.855  1.00  0.00           N  
ATOM    546  CA  THR B  33      -2.109   2.682  -2.974  1.00  0.00           C  
ATOM    547  C   THR B  33      -2.772   2.153  -4.239  1.00  0.00           C  
ATOM    548  O   THR B  33      -2.594   2.707  -5.324  1.00  0.00           O  
ATOM    549  CB  THR B  33      -0.866   1.833  -2.648  1.00  0.00           C  
ATOM    550  OG1 THR B  33      -0.220   2.357  -1.481  1.00  0.00           O  
ATOM    551  CG2 THR B  33       0.110   1.847  -3.814  1.00  0.00           C  
ATOM    552  H   THR B  33      -2.842   2.137  -1.038  1.00  0.00           H  
ATOM    553  HA  THR B  33      -1.785   3.704  -3.167  1.00  0.00           H  
ATOM    554  HB  THR B  33      -1.170   0.805  -2.448  1.00  0.00           H  
ATOM    555  HG1 THR B  33      -0.688   2.061  -0.696  1.00  0.00           H  
ATOM    556 1HG2 THR B  33       0.982   1.242  -3.565  1.00  0.00           H  
ATOM    557 2HG2 THR B  33      -0.375   1.439  -4.700  1.00  0.00           H  
ATOM    558 3HG2 THR B  33       0.425   2.871  -4.012  1.00  0.00           H  
ATOM    559  N   ALA B  34      -3.538   1.076  -4.094  1.00  0.00           N  
ATOM    560  CA  ALA B  34      -4.294   0.518  -5.209  1.00  0.00           C  
ATOM    561  C   ALA B  34      -5.286   1.532  -5.765  1.00  0.00           C  
ATOM    562  O   ALA B  34      -5.458   1.644  -6.979  1.00  0.00           O  
ATOM    563  CB  ALA B  34      -5.018  -0.748  -4.777  1.00  0.00           C  
ATOM    564  H   ALA B  34      -3.598   0.634  -3.188  1.00  0.00           H  
ATOM    565  HA  ALA B  34      -3.590   0.269  -6.004  1.00  0.00           H  
ATOM    566 1HB  ALA B  34      -5.578  -1.153  -5.620  1.00  0.00           H  
ATOM    567 2HB  ALA B  34      -4.291  -1.485  -4.436  1.00  0.00           H  
ATOM    568 3HB  ALA B  34      -5.705  -0.515  -3.965  1.00  0.00           H  
ATOM    569  N   LEU B  35      -5.935   2.268  -4.870  1.00  0.00           N  
ATOM    570  CA  LEU B  35      -6.905   3.281  -5.270  1.00  0.00           C  
ATOM    571  C   LEU B  35      -6.233   4.416  -6.032  1.00  0.00           C  
ATOM    572  O   LEU B  35      -6.804   4.969  -6.972  1.00  0.00           O  
ATOM    573  CB  LEU B  35      -7.626   3.841  -4.037  1.00  0.00           C  
ATOM    574  CG  LEU B  35      -8.575   2.869  -3.324  1.00  0.00           C  
ATOM    575  CD1 LEU B  35      -9.096   3.514  -2.047  1.00  0.00           C  
ATOM    576  CD2 LEU B  35      -9.719   2.500  -4.256  1.00  0.00           C  
ATOM    577  H   LEU B  35      -5.753   2.122  -3.888  1.00  0.00           H  
ATOM    578  HA  LEU B  35      -7.641   2.816  -5.925  1.00  0.00           H  
ATOM    579 1HB  LEU B  35      -6.878   4.164  -3.315  1.00  0.00           H  
ATOM    580 2HB  LEU B  35      -8.208   4.710  -4.340  1.00  0.00           H  
ATOM    581  HG  LEU B  35      -8.030   1.968  -3.044  1.00  0.00           H  
ATOM    582 1HD1 LEU B  35      -9.770   2.824  -1.539  1.00  0.00           H  
ATOM    583 2HD1 LEU B  35      -8.258   3.750  -1.390  1.00  0.00           H  
ATOM    584 3HD1 LEU B  35      -9.633   4.429  -2.294  1.00  0.00           H  
ATOM    585 1HD2 LEU B  35     -10.393   1.809  -3.749  1.00  0.00           H  
ATOM    586 2HD2 LEU B  35     -10.266   3.401  -4.536  1.00  0.00           H  
ATOM    587 3HD2 LEU B  35      -9.320   2.025  -5.152  1.00  0.00           H  
ATOM    588  N   PHE B  36      -5.017   4.760  -5.621  1.00  0.00           N  
ATOM    589  CA  PHE B  36      -4.224   5.759  -6.326  1.00  0.00           C  
ATOM    590  C   PHE B  36      -3.855   5.282  -7.725  1.00  0.00           C  
ATOM    591  O   PHE B  36      -3.861   6.060  -8.679  1.00  0.00           O  
ATOM    592  CB  PHE B  36      -2.951   6.083  -5.541  1.00  0.00           C  
ATOM    593  CG  PHE B  36      -3.195   6.893  -4.300  1.00  0.00           C  
ATOM    594  CD1 PHE B  36      -4.407   7.540  -4.104  1.00  0.00           C  
ATOM    595  CD2 PHE B  36      -2.214   7.012  -3.327  1.00  0.00           C  
ATOM    596  CE1 PHE B  36      -4.632   8.286  -2.962  1.00  0.00           C  
ATOM    597  CE2 PHE B  36      -2.437   7.756  -2.185  1.00  0.00           C  
ATOM    598  CZ  PHE B  36      -3.648   8.394  -2.003  1.00  0.00           C  
ATOM    599  H   PHE B  36      -4.633   4.317  -4.798  1.00  0.00           H  
ATOM    600  HA  PHE B  36      -4.817   6.669  -6.420  1.00  0.00           H  
ATOM    601 1HB  PHE B  36      -2.458   5.156  -5.250  1.00  0.00           H  
ATOM    602 2HB  PHE B  36      -2.262   6.635  -6.178  1.00  0.00           H  
ATOM    603  HD1 PHE B  36      -5.185   7.453  -4.862  1.00  0.00           H  
ATOM    604  HD2 PHE B  36      -1.258   6.508  -3.472  1.00  0.00           H  
ATOM    605  HE1 PHE B  36      -5.588   8.789  -2.821  1.00  0.00           H  
ATOM    606  HE2 PHE B  36      -1.658   7.841  -1.428  1.00  0.00           H  
ATOM    607  HZ  PHE B  36      -3.824   8.983  -1.104  1.00  0.00           H  
ATOM    608  N   LEU B  37      -3.535   3.997  -7.842  1.00  0.00           N  
ATOM    609  CA  LEU B  37      -3.181   3.410  -9.128  1.00  0.00           C  
ATOM    610  C   LEU B  37      -4.366   3.423 -10.085  1.00  0.00           C  
ATOM    611  O   LEU B  37      -4.244   3.847 -11.234  1.00  0.00           O  
ATOM    612  CB  LEU B  37      -2.688   1.970  -8.936  1.00  0.00           C  
ATOM    613  CG  LEU B  37      -2.346   1.206 -10.222  1.00  0.00           C  
ATOM    614  CD1 LEU B  37      -1.202   1.907 -10.940  1.00  0.00           C  
ATOM    615  CD2 LEU B  37      -1.978  -0.229  -9.877  1.00  0.00           C  
ATOM    616  H   LEU B  37      -3.536   3.413  -7.018  1.00  0.00           H  
ATOM    617  HA  LEU B  37      -2.377   4.000  -9.569  1.00  0.00           H  
ATOM    618 1HB  LEU B  37      -1.794   1.989  -8.315  1.00  0.00           H  
ATOM    619 2HB  LEU B  37      -3.458   1.406  -8.410  1.00  0.00           H  
ATOM    620  HG  LEU B  37      -3.210   1.210 -10.887  1.00  0.00           H  
ATOM    621 1HD1 LEU B  37      -0.959   1.365 -11.854  1.00  0.00           H  
ATOM    622 2HD1 LEU B  37      -1.499   2.925 -11.192  1.00  0.00           H  
ATOM    623 3HD1 LEU B  37      -0.327   1.934 -10.292  1.00  0.00           H  
ATOM    624 1HD2 LEU B  37      -1.736  -0.772 -10.791  1.00  0.00           H  
ATOM    625 2HD2 LEU B  37      -1.114  -0.234  -9.212  1.00  0.00           H  
ATOM    626 3HD2 LEU B  37      -2.820  -0.712  -9.380  1.00  0.00           H  
ATOM    627  N   ARG B  38      -5.514   2.957  -9.604  1.00  0.00           N  
ATOM    628  CA  ARG B  38      -6.689   2.793 -10.451  1.00  0.00           C  
ATOM    629  C   ARG B  38      -7.089   4.112 -11.099  1.00  0.00           C  
ATOM    630  O   ARG B  38      -6.505   4.504 -12.071  1.00  0.00           O  
ATOM    631  OXT ARG B  38      -7.990   4.758 -10.639  1.00  0.00           O  
ATOM    632  CB  ARG B  38      -7.860   2.252  -9.643  1.00  0.00           C  
ATOM    633  CG  ARG B  38      -7.711   0.809  -9.189  1.00  0.00           C  
ATOM    634  CD  ARG B  38      -8.781   0.421  -8.235  1.00  0.00           C  
ATOM    635  NE  ARG B  38      -8.535  -0.886  -7.646  1.00  0.00           N  
ATOM    636  CZ  ARG B  38      -9.309  -1.459  -6.704  1.00  0.00           C  
ATOM    637  NH1 ARG B  38     -10.372  -0.830  -6.255  1.00  0.00           N  
ATOM    638  NH2 ARG B  38      -8.999  -2.654  -6.231  1.00  0.00           N  
ATOM    639  H   ARG B  38      -5.573   2.710  -8.626  1.00  0.00           H  
ATOM    640  HA  ARG B  38      -6.451   2.077 -11.238  1.00  0.00           H  
ATOM    641 1HB  ARG B  38      -8.001   2.865  -8.753  1.00  0.00           H  
ATOM    642 2HB  ARG B  38      -8.772   2.320 -10.235  1.00  0.00           H  
ATOM    643 1HG  ARG B  38      -7.767   0.148 -10.054  1.00  0.00           H  
ATOM    644 2HG  ARG B  38      -6.747   0.680  -8.695  1.00  0.00           H  
ATOM    645 1HD  ARG B  38      -8.834   1.153  -7.429  1.00  0.00           H  
ATOM    646 2HD  ARG B  38      -9.737   0.385  -8.755  1.00  0.00           H  
ATOM    647  HE  ARG B  38      -7.725  -1.401  -7.966  1.00  0.00           H  
ATOM    648 1HH1 ARG B  38     -10.609   0.084  -6.616  1.00  0.00           H  
ATOM    649 2HH1 ARG B  38     -10.952  -1.259  -5.549  1.00  0.00           H  
ATOM    650 1HH2 ARG B  38      -8.181  -3.138  -6.576  1.00  0.00           H  
ATOM    651 2HH2 ARG B  38      -9.579  -3.083  -5.525  1.00  0.00           H  
TER                                                                             
HETATM  653 THKN MEM C  41      15.000   0.000   0.000  1.00  0.00           X  
HETATM  654 CNTR MEM C  41       0.000   0.000   0.000  1.00  0.00           X  
HETATM  655 NORM MEM C  41      -0.000  -0.000   1.000  1.00  0.00           X  
TER                                                                             
CONECT  653  654                                                                
CONECT  654  653  655                                                           
CONECT  655  654                                                                
a_angle_1 0.783
a_angle_2 20.316
a_bind 2.235
a_ddg -22.853
a_helicality 0.026
a_helicality_symm 0.026
a_hha_ang -37.443
a_hha_dst_atm 3.658
a_hha_dst_vec 8.176
a_marl -15.002
a_pack 0.596
a_res_lipo -66.022
a_rmsd 5.03
a_sasa 924.943
a_shape 0.696
a_span_topo 0.474
a_tms_span 1
a_tms_span_fa 1
a_unsat 0
maxsub 28
rms 5.03
score -134.415
silent_score -134.415
time 25
total -134.415

#MODEL 3
ATOM      1  N   LEU A   1      -0.662  -8.314  11.295  1.00  0.00           N  
ATOM      2  CA  LEU A   1      -1.331  -8.335  10.000  1.00  0.00           C  
ATOM      3  C   LEU A   1      -0.791  -7.244   9.084  1.00  0.00           C  
ATOM      4  O   LEU A   1      -0.704  -7.427   7.869  1.00  0.00           O  
ATOM      5  CB  LEU A   1      -2.843  -8.157  10.181  1.00  0.00           C  
ATOM      6  CG  LEU A   1      -3.552  -9.258  10.980  1.00  0.00           C  
ATOM      7  CD1 LEU A   1      -5.016  -8.885  11.171  1.00  0.00           C  
ATOM      8  CD2 LEU A   1      -3.417 -10.584  10.246  1.00  0.00           C  
ATOM      9 1H   LEU A   1      -1.035  -9.038  11.875  1.00  0.00           H  
ATOM     10 2H   LEU A   1       0.319  -8.462  11.167  1.00  0.00           H  
ATOM     11 3H   LEU A   1      -0.811  -7.427  11.733  1.00  0.00           H  
ATOM     12  HA  LEU A   1      -1.145  -9.300   9.531  1.00  0.00           H  
ATOM     13 1HB  LEU A   1      -3.023  -7.211  10.690  1.00  0.00           H  
ATOM     14 2HB  LEU A   1      -3.308  -8.110   9.197  1.00  0.00           H  
ATOM     15  HG  LEU A   1      -3.097  -9.342  11.967  1.00  0.00           H  
ATOM     16 1HD1 LEU A   1      -5.519  -9.668  11.739  1.00  0.00           H  
ATOM     17 2HD1 LEU A   1      -5.083  -7.943  11.716  1.00  0.00           H  
ATOM     18 3HD1 LEU A   1      -5.494  -8.778  10.199  1.00  0.00           H  
ATOM     19 1HD2 LEU A   1      -3.920 -11.367  10.814  1.00  0.00           H  
ATOM     20 2HD2 LEU A   1      -3.872 -10.502   9.259  1.00  0.00           H  
ATOM     21 3HD2 LEU A   1      -2.361 -10.835  10.139  1.00  0.00           H  
ATOM     22  N   LEU A   2      -0.430  -6.109   9.672  1.00  0.00           N  
ATOM     23  CA  LEU A   2      -0.024  -4.941   8.900  1.00  0.00           C  
ATOM     24  C   LEU A   2       1.177  -5.255   8.017  1.00  0.00           C  
ATOM     25  O   LEU A   2       1.233  -4.840   6.859  1.00  0.00           O  
ATOM     26  CB  LEU A   2       0.315  -3.776   9.839  1.00  0.00           C  
ATOM     27  CG  LEU A   2       0.774  -2.482   9.155  1.00  0.00           C  
ATOM     28  CD1 LEU A   2      -0.318  -1.991   8.214  1.00  0.00           C  
ATOM     29  CD2 LEU A   2       1.096  -1.436  10.212  1.00  0.00           C  
ATOM     30  H   LEU A   2      -0.436  -6.054  10.681  1.00  0.00           H  
ATOM     31  HA  LEU A   2      -0.853  -4.645   8.259  1.00  0.00           H  
ATOM     32 1HB  LEU A   2      -0.566  -3.542  10.434  1.00  0.00           H  
ATOM     33 2HB  LEU A   2       1.110  -4.094  10.514  1.00  0.00           H  
ATOM     34  HG  LEU A   2       1.664  -2.681   8.558  1.00  0.00           H  
ATOM     35 1HD1 LEU A   2       0.008  -1.071   7.727  1.00  0.00           H  
ATOM     36 2HD1 LEU A   2      -0.514  -2.750   7.457  1.00  0.00           H  
ATOM     37 3HD1 LEU A   2      -1.228  -1.798   8.781  1.00  0.00           H  
ATOM     38 1HD2 LEU A   2       1.422  -0.516   9.726  1.00  0.00           H  
ATOM     39 2HD2 LEU A   2       0.206  -1.235  10.808  1.00  0.00           H  
ATOM     40 3HD2 LEU A   2       1.891  -1.806  10.860  1.00  0.00           H  
ATOM     41  N   ASP A   3       2.136  -5.989   8.570  1.00  0.00           N  
ATOM     42  CA  ASP A   3       3.348  -6.342   7.840  1.00  0.00           C  
ATOM     43  C   ASP A   3       3.018  -7.066   6.541  1.00  0.00           C  
ATOM     44  O   ASP A   3       3.617  -6.798   5.500  1.00  0.00           O  
ATOM     45  CB  ASP A   3       4.258  -7.219   8.703  1.00  0.00           C  
ATOM     46  CG  ASP A   3       4.907  -6.453   9.848  1.00  0.00           C  
ATOM     47  OD1 ASP A   3       4.886  -5.246   9.816  1.00  0.00           O  
ATOM     48  OD2 ASP A   3       5.416  -7.083  10.744  1.00  0.00           O  
ATOM     49  H   ASP A   3       2.023  -6.312   9.520  1.00  0.00           H  
ATOM     50  HA  ASP A   3       3.882  -5.424   7.592  1.00  0.00           H  
ATOM     51 1HB  ASP A   3       3.680  -8.045   9.119  1.00  0.00           H  
ATOM     52 2HB  ASP A   3       5.044  -7.650   8.082  1.00  0.00           H  
ATOM     53  N   GLY A   4       2.061  -7.985   6.609  1.00  0.00           N  
ATOM     54  CA  GLY A   4       1.607  -8.707   5.426  1.00  0.00           C  
ATOM     55  C   GLY A   4       0.945  -7.767   4.427  1.00  0.00           C  
ATOM     56  O   GLY A   4       1.179  -7.860   3.222  1.00  0.00           O  
ATOM     57  H   GLY A   4       1.637  -8.190   7.503  1.00  0.00           H  
ATOM     58 1HA  GLY A   4       2.455  -9.205   4.956  1.00  0.00           H  
ATOM     59 2HA  GLY A   4       0.902  -9.483   5.722  1.00  0.00           H  
ATOM     60  N   ILE A   5       0.117  -6.860   4.935  1.00  0.00           N  
ATOM     61  CA  ILE A   5      -0.610  -5.925   4.084  1.00  0.00           C  
ATOM     62  C   ILE A   5       0.345  -5.005   3.335  1.00  0.00           C  
ATOM     63  O   ILE A   5       0.204  -4.798   2.129  1.00  0.00           O  
ATOM     64  CB  ILE A   5      -1.594  -5.079   4.914  1.00  0.00           C  
ATOM     65  CG1 ILE A   5      -2.726  -5.956   5.456  1.00  0.00           C  
ATOM     66  CG2 ILE A   5      -2.153  -3.940   4.076  1.00  0.00           C  
ATOM     67  CD1 ILE A   5      -3.562  -5.284   6.521  1.00  0.00           C  
ATOM     68  H   ILE A   5      -0.012  -6.817   5.936  1.00  0.00           H  
ATOM     69  HA  ILE A   5      -1.179  -6.496   3.351  1.00  0.00           H  
ATOM     70  HB  ILE A   5      -1.077  -4.663   5.777  1.00  0.00           H  
ATOM     71 1HG1 ILE A   5      -3.385  -6.246   4.638  1.00  0.00           H  
ATOM     72 2HG1 ILE A   5      -2.308  -6.870   5.878  1.00  0.00           H  
ATOM     73 1HG2 ILE A   5      -2.847  -3.353   4.677  1.00  0.00           H  
ATOM     74 2HG2 ILE A   5      -1.337  -3.303   3.738  1.00  0.00           H  
ATOM     75 3HG2 ILE A   5      -2.677  -4.347   3.211  1.00  0.00           H  
ATOM     76 1HD1 ILE A   5      -4.343  -5.967   6.856  1.00  0.00           H  
ATOM     77 2HD1 ILE A   5      -2.927  -5.016   7.366  1.00  0.00           H  
ATOM     78 3HD1 ILE A   5      -4.019  -4.385   6.111  1.00  0.00           H  
ATOM     79  N   LEU A   6       1.316  -4.455   4.055  1.00  0.00           N  
ATOM     80  CA  LEU A   6       2.297  -3.555   3.459  1.00  0.00           C  
ATOM     81  C   LEU A   6       3.154  -4.279   2.429  1.00  0.00           C  
ATOM     82  O   LEU A   6       3.499  -3.718   1.389  1.00  0.00           O  
ATOM     83  CB  LEU A   6       3.194  -2.953   4.548  1.00  0.00           C  
ATOM     84  CG  LEU A   6       2.495  -2.019   5.544  1.00  0.00           C  
ATOM     85  CD1 LEU A   6       3.471  -1.629   6.645  1.00  0.00           C  
ATOM     86  CD2 LEU A   6       1.978  -0.790   4.811  1.00  0.00           C  
ATOM     87  H   LEU A   6       1.377  -4.666   5.041  1.00  0.00           H  
ATOM     88  HA  LEU A   6       1.765  -2.748   2.957  1.00  0.00           H  
ATOM     89 1HB  LEU A   6       3.644  -3.766   5.115  1.00  0.00           H  
ATOM     90 2HB  LEU A   6       3.992  -2.388   4.067  1.00  0.00           H  
ATOM     91  HG  LEU A   6       1.660  -2.542   6.009  1.00  0.00           H  
ATOM     92 1HD1 LEU A   6       2.975  -0.965   7.353  1.00  0.00           H  
ATOM     93 2HD1 LEU A   6       3.810  -2.525   7.165  1.00  0.00           H  
ATOM     94 3HD1 LEU A   6       4.328  -1.117   6.208  1.00  0.00           H  
ATOM     95 1HD2 LEU A   6       1.480  -0.126   5.519  1.00  0.00           H  
ATOM     96 2HD2 LEU A   6       2.813  -0.265   4.346  1.00  0.00           H  
ATOM     97 3HD2 LEU A   6       1.269  -1.097   4.042  1.00  0.00           H  
ATOM     98  N   PHE A   7       3.496  -5.529   2.724  1.00  0.00           N  
ATOM     99  CA  PHE A   7       4.217  -6.370   1.777  1.00  0.00           C  
ATOM    100  C   PHE A   7       3.421  -6.562   0.492  1.00  0.00           C  
ATOM    101  O   PHE A   7       3.945  -6.384  -0.607  1.00  0.00           O  
ATOM    102  CB  PHE A   7       4.527  -7.733   2.399  1.00  0.00           C  
ATOM    103  CG  PHE A   7       5.121  -8.719   1.435  1.00  0.00           C  
ATOM    104  CD1 PHE A   7       6.463  -8.651   1.090  1.00  0.00           C  
ATOM    105  CD2 PHE A   7       4.341  -9.716   0.870  1.00  0.00           C  
ATOM    106  CE1 PHE A   7       7.011  -9.557   0.202  1.00  0.00           C  
ATOM    107  CE2 PHE A   7       4.886 -10.624  -0.017  1.00  0.00           C  
ATOM    108  CZ  PHE A   7       6.223 -10.544  -0.351  1.00  0.00           C  
ATOM    109  H   PHE A   7       3.249  -5.906   3.628  1.00  0.00           H  
ATOM    110  HA  PHE A   7       5.159  -5.879   1.525  1.00  0.00           H  
ATOM    111 1HB  PHE A   7       5.223  -7.605   3.227  1.00  0.00           H  
ATOM    112 2HB  PHE A   7       3.612  -8.163   2.805  1.00  0.00           H  
ATOM    113  HD1 PHE A   7       7.087  -7.871   1.528  1.00  0.00           H  
ATOM    114  HD2 PHE A   7       3.285  -9.779   1.133  1.00  0.00           H  
ATOM    115  HE1 PHE A   7       8.067  -9.492  -0.060  1.00  0.00           H  
ATOM    116  HE2 PHE A   7       4.262 -11.404  -0.453  1.00  0.00           H  
ATOM    117  HZ  PHE A   7       6.654 -11.258  -1.051  1.00  0.00           H  
ATOM    118  N   ILE A   8       2.151  -6.926   0.638  1.00  0.00           N  
ATOM    119  CA  ILE A   8       1.286  -7.166  -0.510  1.00  0.00           C  
ATOM    120  C   ILE A   8       1.205  -5.936  -1.406  1.00  0.00           C  
ATOM    121  O   ILE A   8       1.262  -6.044  -2.631  1.00  0.00           O  
ATOM    122  CB  ILE A   8      -0.130  -7.566  -0.058  1.00  0.00           C  
ATOM    123  CG1 ILE A   8      -0.116  -8.966   0.562  1.00  0.00           C  
ATOM    124  CG2 ILE A   8      -1.099  -7.508  -1.228  1.00  0.00           C  
ATOM    125  CD1 ILE A   8      -1.378  -9.311   1.320  1.00  0.00           C  
ATOM    126  H   ILE A   8       1.776  -7.038   1.569  1.00  0.00           H  
ATOM    127  HA  ILE A   8       1.706  -7.985  -1.094  1.00  0.00           H  
ATOM    128  HB  ILE A   8      -0.470  -6.882   0.719  1.00  0.00           H  
ATOM    129 1HG1 ILE A   8       0.024  -9.710  -0.223  1.00  0.00           H  
ATOM    130 2HG1 ILE A   8       0.727  -9.053   1.248  1.00  0.00           H  
ATOM    131 1HG2 ILE A   8      -2.095  -7.794  -0.891  1.00  0.00           H  
ATOM    132 2HG2 ILE A   8      -1.128  -6.494  -1.625  1.00  0.00           H  
ATOM    133 3HG2 ILE A   8      -0.769  -8.194  -2.008  1.00  0.00           H  
ATOM    134 1HD1 ILE A   8      -1.293 -10.318   1.730  1.00  0.00           H  
ATOM    135 2HD1 ILE A   8      -1.519  -8.599   2.134  1.00  0.00           H  
ATOM    136 3HD1 ILE A   8      -2.231  -9.266   0.645  1.00  0.00           H  
ATOM    137  N   TYR A   9       1.071  -4.768  -0.787  1.00  0.00           N  
ATOM    138  CA  TYR A   9       1.049  -3.510  -1.523  1.00  0.00           C  
ATOM    139  C   TYR A   9       2.306  -3.342  -2.366  1.00  0.00           C  
ATOM    140  O   TYR A   9       2.234  -2.984  -3.542  1.00  0.00           O  
ATOM    141  CB  TYR A   9       0.893  -2.330  -0.562  1.00  0.00           C  
ATOM    142  CG  TYR A   9      -0.509  -2.164  -0.020  1.00  0.00           C  
ATOM    143  CD1 TYR A   9      -0.711  -1.549   1.207  1.00  0.00           C  
ATOM    144  CD2 TYR A   9      -1.594  -2.627  -0.750  1.00  0.00           C  
ATOM    145  CE1 TYR A   9      -1.992  -1.398   1.701  1.00  0.00           C  
ATOM    146  CE2 TYR A   9      -2.875  -2.476  -0.256  1.00  0.00           C  
ATOM    147  CZ  TYR A   9      -3.075  -1.864   0.964  1.00  0.00           C  
ATOM    148  OH  TYR A   9      -4.351  -1.713   1.457  1.00  0.00           O  
ATOM    149  H   TYR A   9       0.983  -4.751   0.219  1.00  0.00           H  
ATOM    150  HA  TYR A   9       0.195  -3.521  -2.202  1.00  0.00           H  
ATOM    151 1HB  TYR A   9       1.572  -2.457   0.283  1.00  0.00           H  
ATOM    152 2HB  TYR A   9       1.173  -1.407  -1.070  1.00  0.00           H  
ATOM    153  HD1 TYR A   9       0.141  -1.185   1.781  1.00  0.00           H  
ATOM    154  HD2 TYR A   9      -1.435  -3.111  -1.714  1.00  0.00           H  
ATOM    155  HE1 TYR A   9      -2.151  -0.915   2.665  1.00  0.00           H  
ATOM    156  HE2 TYR A   9      -3.727  -2.841  -0.830  1.00  0.00           H  
ATOM    157  HH  TYR A   9      -4.980  -2.086   0.834  1.00  0.00           H  
ATOM    158  N   GLY A  10       3.459  -3.603  -1.759  1.00  0.00           N  
ATOM    159  CA  GLY A  10       4.731  -3.535  -2.468  1.00  0.00           C  
ATOM    160  C   GLY A  10       4.727  -4.438  -3.694  1.00  0.00           C  
ATOM    161  O   GLY A  10       5.166  -4.039  -4.773  1.00  0.00           O  
ATOM    162  H   GLY A  10       3.454  -3.854  -0.780  1.00  0.00           H  
ATOM    163 1HA  GLY A  10       4.926  -2.506  -2.770  1.00  0.00           H  
ATOM    164 2HA  GLY A  10       5.537  -3.831  -1.797  1.00  0.00           H  
ATOM    165  N   VAL A  11       4.228  -5.658  -3.523  1.00  0.00           N  
ATOM    166  CA  VAL A  11       4.175  -6.624  -4.614  1.00  0.00           C  
ATOM    167  C   VAL A  11       3.280  -6.131  -5.744  1.00  0.00           C  
ATOM    168  O   VAL A  11       3.653  -6.192  -6.915  1.00  0.00           O  
ATOM    169  CB  VAL A  11       3.651  -7.979  -4.102  1.00  0.00           C  
ATOM    170  CG1 VAL A  11       3.393  -8.924  -5.266  1.00  0.00           C  
ATOM    171  CG2 VAL A  11       4.648  -8.585  -3.126  1.00  0.00           C  
ATOM    172  H   VAL A  11       3.876  -5.922  -2.614  1.00  0.00           H  
ATOM    173  HA  VAL A  11       5.184  -6.763  -5.002  1.00  0.00           H  
ATOM    174  HB  VAL A  11       2.697  -7.823  -3.598  1.00  0.00           H  
ATOM    175 1HG1 VAL A  11       3.023  -9.877  -4.886  1.00  0.00           H  
ATOM    176 2HG1 VAL A  11       2.650  -8.487  -5.932  1.00  0.00           H  
ATOM    177 3HG1 VAL A  11       4.321  -9.089  -5.813  1.00  0.00           H  
ATOM    178 1HG2 VAL A  11       4.271  -9.542  -2.768  1.00  0.00           H  
ATOM    179 2HG2 VAL A  11       5.603  -8.736  -3.629  1.00  0.00           H  
ATOM    180 3HG2 VAL A  11       4.785  -7.910  -2.281  1.00  0.00           H  
ATOM    181  N   ILE A  12       2.098  -5.642  -5.385  1.00  0.00           N  
ATOM    182  CA  ILE A  12       1.140  -5.154  -6.370  1.00  0.00           C  
ATOM    183  C   ILE A  12       1.673  -3.924  -7.093  1.00  0.00           C  
ATOM    184  O   ILE A  12       1.595  -3.830  -8.318  1.00  0.00           O  
ATOM    185  CB  ILE A  12      -0.207  -4.817  -5.706  1.00  0.00           C  
ATOM    186  CG1 ILE A  12      -0.869  -6.087  -5.166  1.00  0.00           C  
ATOM    187  CG2 ILE A  12      -1.125  -4.113  -6.693  1.00  0.00           C  
ATOM    188  CD1 ILE A  12      -2.055  -5.823  -4.267  1.00  0.00           C  
ATOM    189  H   ILE A  12       1.856  -5.609  -4.405  1.00  0.00           H  
ATOM    190  HA  ILE A  12       0.974  -5.937  -7.109  1.00  0.00           H  
ATOM    191  HB  ILE A  12      -0.038  -4.162  -4.852  1.00  0.00           H  
ATOM    192 1HG1 ILE A  12      -1.203  -6.705  -5.998  1.00  0.00           H  
ATOM    193 2HG1 ILE A  12      -0.138  -6.667  -4.602  1.00  0.00           H  
ATOM    194 1HG2 ILE A  12      -2.073  -3.882  -6.207  1.00  0.00           H  
ATOM    195 2HG2 ILE A  12      -0.657  -3.189  -7.031  1.00  0.00           H  
ATOM    196 3HG2 ILE A  12      -1.305  -4.763  -7.550  1.00  0.00           H  
ATOM    197 1HD1 ILE A  12      -2.470  -6.770  -3.923  1.00  0.00           H  
ATOM    198 2HD1 ILE A  12      -1.736  -5.233  -3.406  1.00  0.00           H  
ATOM    199 3HD1 ILE A  12      -2.816  -5.274  -4.820  1.00  0.00           H  
ATOM    200  N   LEU A  13       2.214  -2.982  -6.328  1.00  0.00           N  
ATOM    201  CA  LEU A  13       2.762  -1.755  -6.895  1.00  0.00           C  
ATOM    202  C   LEU A  13       3.884  -2.057  -7.880  1.00  0.00           C  
ATOM    203  O   LEU A  13       3.976  -1.439  -8.940  1.00  0.00           O  
ATOM    204  CB  LEU A  13       3.285  -0.843  -5.778  1.00  0.00           C  
ATOM    205  CG  LEU A  13       2.213  -0.171  -4.911  1.00  0.00           C  
ATOM    206  CD1 LEU A  13       2.866   0.448  -3.683  1.00  0.00           C  
ATOM    207  CD2 LEU A  13       1.482   0.882  -5.731  1.00  0.00           C  
ATOM    208  H   LEU A  13       2.246  -3.119  -5.328  1.00  0.00           H  
ATOM    209  HA  LEU A  13       1.967  -1.236  -7.429  1.00  0.00           H  
ATOM    210 1HB  LEU A  13       3.923  -1.431  -5.120  1.00  0.00           H  
ATOM    211 2HB  LEU A  13       3.890  -0.055  -6.227  1.00  0.00           H  
ATOM    212  HG  LEU A  13       1.500  -0.922  -4.567  1.00  0.00           H  
ATOM    213 1HD1 LEU A  13       2.104   0.925  -3.067  1.00  0.00           H  
ATOM    214 2HD1 LEU A  13       3.365  -0.330  -3.105  1.00  0.00           H  
ATOM    215 3HD1 LEU A  13       3.597   1.192  -3.997  1.00  0.00           H  
ATOM    216 1HD2 LEU A  13       0.720   1.358  -5.115  1.00  0.00           H  
ATOM    217 2HD2 LEU A  13       2.194   1.633  -6.075  1.00  0.00           H  
ATOM    218 3HD2 LEU A  13       1.010   0.409  -6.592  1.00  0.00           H  
ATOM    219  N   THR A  14       4.737  -3.012  -7.523  1.00  0.00           N  
ATOM    220  CA  THR A  14       5.820  -3.439  -8.401  1.00  0.00           C  
ATOM    221  C   THR A  14       5.278  -4.059  -9.682  1.00  0.00           C  
ATOM    222  O   THR A  14       5.725  -3.727 -10.781  1.00  0.00           O  
ATOM    223  CB  THR A  14       6.745  -4.445  -7.691  1.00  0.00           C  
ATOM    224  OG1 THR A  14       7.324  -3.831  -6.532  1.00  0.00           O  
ATOM    225  CG2 THR A  14       7.854  -4.902  -8.626  1.00  0.00           C  
ATOM    226  H   THR A  14       4.632  -3.453  -6.620  1.00  0.00           H  
ATOM    227  HA  THR A  14       6.410  -2.564  -8.673  1.00  0.00           H  
ATOM    228  HB  THR A  14       6.165  -5.312  -7.374  1.00  0.00           H  
ATOM    229  HG1 THR A  14       6.683  -3.828  -5.818  1.00  0.00           H  
ATOM    230 1HG2 THR A  14       8.497  -5.613  -8.108  1.00  0.00           H  
ATOM    231 2HG2 THR A  14       7.417  -5.380  -9.502  1.00  0.00           H  
ATOM    232 3HG2 THR A  14       8.443  -4.041  -8.939  1.00  0.00           H  
ATOM    233  N   ALA A  15       4.313  -4.960  -9.536  1.00  0.00           N  
ATOM    234  CA  ALA A  15       3.720  -5.641 -10.681  1.00  0.00           C  
ATOM    235  C   ALA A  15       3.078  -4.647 -11.640  1.00  0.00           C  
ATOM    236  O   ALA A  15       3.288  -4.714 -12.851  1.00  0.00           O  
ATOM    237  CB  ALA A  15       2.695  -6.665 -10.216  1.00  0.00           C  
ATOM    238  H   ALA A  15       3.982  -5.180  -8.607  1.00  0.00           H  
ATOM    239  HA  ALA A  15       4.516  -6.156 -11.218  1.00  0.00           H  
ATOM    240 1HB  ALA A  15       2.262  -7.165 -11.083  1.00  0.00           H  
ATOM    241 2HB  ALA A  15       3.182  -7.403  -9.578  1.00  0.00           H  
ATOM    242 3HB  ALA A  15       1.909  -6.163  -9.655  1.00  0.00           H  
ATOM    243  N   LEU A  16       2.294  -3.725 -11.092  1.00  0.00           N  
ATOM    244  CA  LEU A  16       1.598  -2.731 -11.900  1.00  0.00           C  
ATOM    245  C   LEU A  16       2.583  -1.824 -12.626  1.00  0.00           C  
ATOM    246  O   LEU A  16       2.363  -1.446 -13.777  1.00  0.00           O  
ATOM    247  CB  LEU A  16       0.669  -1.887 -11.019  1.00  0.00           C  
ATOM    248  CG  LEU A  16      -0.554  -2.617 -10.450  1.00  0.00           C  
ATOM    249  CD1 LEU A  16      -1.286  -1.702  -9.478  1.00  0.00           C  
ATOM    250  CD2 LEU A  16      -1.466  -3.045 -11.591  1.00  0.00           C  
ATOM    251  H   LEU A  16       2.177  -3.712 -10.089  1.00  0.00           H  
ATOM    252  HA  LEU A  16       0.997  -3.251 -12.646  1.00  0.00           H  
ATOM    253 1HB  LEU A  16       1.244  -1.500 -10.179  1.00  0.00           H  
ATOM    254 2HB  LEU A  16       0.308  -1.041 -11.605  1.00  0.00           H  
ATOM    255  HG  LEU A  16      -0.227  -3.498  -9.897  1.00  0.00           H  
ATOM    256 1HD1 LEU A  16      -2.155  -2.221  -9.074  1.00  0.00           H  
ATOM    257 2HD1 LEU A  16      -0.617  -1.427  -8.663  1.00  0.00           H  
ATOM    258 3HD1 LEU A  16      -1.611  -0.803 -10.000  1.00  0.00           H  
ATOM    259 1HD2 LEU A  16      -2.335  -3.565 -11.187  1.00  0.00           H  
ATOM    260 2HD2 LEU A  16      -1.794  -2.164 -12.144  1.00  0.00           H  
ATOM    261 3HD2 LEU A  16      -0.922  -3.712 -12.260  1.00  0.00           H  
ATOM    262  N   PHE A  17       3.671  -1.477 -11.947  1.00  0.00           N  
ATOM    263  CA  PHE A  17       4.735  -0.688 -12.556  1.00  0.00           C  
ATOM    264  C   PHE A  17       5.337  -1.407 -13.756  1.00  0.00           C  
ATOM    265  O   PHE A  17       5.486  -0.825 -14.830  1.00  0.00           O  
ATOM    266  CB  PHE A  17       5.832  -0.389 -11.531  1.00  0.00           C  
ATOM    267  CG  PHE A  17       7.048   0.268 -12.120  1.00  0.00           C  
ATOM    268  CD1 PHE A  17       7.053   1.626 -12.402  1.00  0.00           C  
ATOM    269  CD2 PHE A  17       8.189  -0.471 -12.394  1.00  0.00           C  
ATOM    270  CE1 PHE A  17       8.172   2.230 -12.943  1.00  0.00           C  
ATOM    271  CE2 PHE A  17       9.309   0.131 -12.934  1.00  0.00           C  
ATOM    272  CZ  PHE A  17       9.300   1.483 -13.209  1.00  0.00           C  
ATOM    273  H   PHE A  17       3.763  -1.767 -10.984  1.00  0.00           H  
ATOM    274  HA  PHE A  17       4.312   0.257 -12.900  1.00  0.00           H  
ATOM    275 1HB  PHE A  17       5.436   0.264 -10.755  1.00  0.00           H  
ATOM    276 2HB  PHE A  17       6.144  -1.316 -11.052  1.00  0.00           H  
ATOM    277  HD1 PHE A  17       6.162   2.217 -12.190  1.00  0.00           H  
ATOM    278  HD2 PHE A  17       8.196  -1.540 -12.177  1.00  0.00           H  
ATOM    279  HE1 PHE A  17       8.162   3.298 -13.160  1.00  0.00           H  
ATOM    280  HE2 PHE A  17      10.199  -0.461 -13.144  1.00  0.00           H  
ATOM    281  HZ  PHE A  17      10.181   1.959 -13.637  1.00  0.00           H  
ATOM    282  N   LEU A  18       5.682  -2.676 -13.566  1.00  0.00           N  
ATOM    283  CA  LEU A  18       6.374  -3.443 -14.595  1.00  0.00           C  
ATOM    284  C   LEU A  18       5.488  -3.655 -15.815  1.00  0.00           C  
ATOM    285  O   LEU A  18       5.958  -3.607 -16.952  1.00  0.00           O  
ATOM    286  CB  LEU A  18       6.817  -4.801 -14.035  1.00  0.00           C  
ATOM    287  CG  LEU A  18       7.925  -4.755 -12.975  1.00  0.00           C  
ATOM    288  CD1 LEU A  18       8.125  -6.145 -12.387  1.00  0.00           C  
ATOM    289  CD2 LEU A  18       9.209  -4.238 -13.605  1.00  0.00           C  
ATOM    290  H   LEU A  18       5.458  -3.121 -12.688  1.00  0.00           H  
ATOM    291  HA  LEU A  18       7.258  -2.887 -14.904  1.00  0.00           H  
ATOM    292 1HB  LEU A  18       5.953  -5.291 -13.589  1.00  0.00           H  
ATOM    293 2HB  LEU A  18       7.173  -5.418 -14.860  1.00  0.00           H  
ATOM    294  HG  LEU A  18       7.625  -4.090 -12.164  1.00  0.00           H  
ATOM    295 1HD1 LEU A  18       8.912  -6.112 -11.634  1.00  0.00           H  
ATOM    296 2HD1 LEU A  18       7.196  -6.482 -11.926  1.00  0.00           H  
ATOM    297 3HD1 LEU A  18       8.409  -6.837 -13.179  1.00  0.00           H  
ATOM    298 1HD2 LEU A  18       9.997  -4.204 -12.852  1.00  0.00           H  
ATOM    299 2HD2 LEU A  18       9.511  -4.903 -14.415  1.00  0.00           H  
ATOM    300 3HD2 LEU A  18       9.043  -3.236 -14.001  1.00  0.00           H  
ATOM    301  N   ARG A  19       4.203  -3.889 -15.573  1.00  0.00           N  
ATOM    302  CA  ARG A  19       3.258  -4.161 -16.650  1.00  0.00           C  
ATOM    303  C   ARG A  19       3.187  -2.996 -17.628  1.00  0.00           C  
ATOM    304  O   ARG A  19       4.033  -2.867 -18.470  1.00  0.00           O  
ATOM    305  OXT ARG A  19       2.286  -2.207 -17.558  1.00  0.00           O  
ATOM    306  CB  ARG A  19       1.870  -4.433 -16.088  1.00  0.00           C  
ATOM    307  CG  ARG A  19       1.714  -5.773 -15.387  1.00  0.00           C  
ATOM    308  CD  ARG A  19       0.385  -5.902 -14.736  1.00  0.00           C  
ATOM    309  NE  ARG A  19       0.284  -7.118 -13.946  1.00  0.00           N  
ATOM    310  CZ  ARG A  19      -0.797  -7.473 -13.224  1.00  0.00           C  
ATOM    311  NH1 ARG A  19      -1.858  -6.698 -13.204  1.00  0.00           N  
ATOM    312  NH2 ARG A  19      -0.790  -8.602 -12.537  1.00  0.00           N  
ATOM    313  H   ARG A  19       3.872  -3.879 -14.619  1.00  0.00           H  
ATOM    314  HA  ARG A  19       3.594  -5.047 -17.189  1.00  0.00           H  
ATOM    315 1HB  ARG A  19       1.609  -3.654 -15.372  1.00  0.00           H  
ATOM    316 2HB  ARG A  19       1.137  -4.395 -16.894  1.00  0.00           H  
ATOM    317 1HG  ARG A  19       1.819  -6.578 -16.115  1.00  0.00           H  
ATOM    318 2HG  ARG A  19       2.483  -5.875 -14.621  1.00  0.00           H  
ATOM    319 1HD  ARG A  19       0.220  -5.051 -14.076  1.00  0.00           H  
ATOM    320 2HD  ARG A  19      -0.392  -5.925 -15.499  1.00  0.00           H  
ATOM    321  HE  ARG A  19       1.081  -7.740 -13.937  1.00  0.00           H  
ATOM    322 1HH1 ARG A  19      -1.863  -5.835 -13.729  1.00  0.00           H  
ATOM    323 2HH1 ARG A  19      -2.668  -6.964 -12.664  1.00  0.00           H  
ATOM    324 1HH2 ARG A  19       0.026  -9.199 -12.553  1.00  0.00           H  
ATOM    325 2HH2 ARG A  19      -1.600  -8.869 -11.997  1.00  0.00           H  
TER                                                                             
ATOM    327  N   LEU B  20       0.662   8.314  11.295  1.00  0.00           N  
ATOM    328  CA  LEU B  20       1.331   8.335  10.000  1.00  0.00           C  
ATOM    329  C   LEU B  20       0.791   7.244   9.084  1.00  0.00           C  
ATOM    330  O   LEU B  20       0.704   7.427   7.869  1.00  0.00           O  
ATOM    331  CB  LEU B  20       2.843   8.157  10.181  1.00  0.00           C  
ATOM    332  CG  LEU B  20       3.552   9.258  10.980  1.00  0.00           C  
ATOM    333  CD1 LEU B  20       5.016   8.885  11.171  1.00  0.00           C  
ATOM    334  CD2 LEU B  20       3.417  10.584  10.246  1.00  0.00           C  
ATOM    335 1H   LEU B  20       1.035   9.038  11.875  1.00  0.00           H  
ATOM    336 2H   LEU B  20      -0.319   8.462  11.167  1.00  0.00           H  
ATOM    337 3H   LEU B  20       0.811   7.427  11.733  1.00  0.00           H  
ATOM    338  HA  LEU B  20       1.145   9.300   9.531  1.00  0.00           H  
ATOM    339 1HB  LEU B  20       3.023   7.211  10.690  1.00  0.00           H  
ATOM    340 2HB  LEU B  20       3.308   8.110   9.197  1.00  0.00           H  
ATOM    341  HG  LEU B  20       3.097   9.341  11.967  1.00  0.00           H  
ATOM    342 1HD1 LEU B  20       5.519   9.668  11.739  1.00  0.00           H  
ATOM    343 2HD1 LEU B  20       5.083   7.943  11.716  1.00  0.00           H  
ATOM    344 3HD1 LEU B  20       5.494   8.778  10.199  1.00  0.00           H  
ATOM    345 1HD2 LEU B  20       3.920  11.367  10.815  1.00  0.00           H  
ATOM    346 2HD2 LEU B  20       3.872  10.502   9.259  1.00  0.00           H  
ATOM    347 3HD2 LEU B  20       2.361  10.835  10.139  1.00  0.00           H  
ATOM    348  N   LEU B  21       0.430   6.109   9.672  1.00  0.00           N  
ATOM    349  CA  LEU B  21       0.024   4.941   8.900  1.00  0.00           C  
ATOM    350  C   LEU B  21      -1.177   5.255   8.017  1.00  0.00           C  
ATOM    351  O   LEU B  21      -1.233   4.840   6.859  1.00  0.00           O  
ATOM    352  CB  LEU B  21      -0.315   3.776   9.839  1.00  0.00           C  
ATOM    353  CG  LEU B  21      -0.773   2.482   9.155  1.00  0.00           C  
ATOM    354  CD1 LEU B  21       0.319   1.991   8.214  1.00  0.00           C  
ATOM    355  CD2 LEU B  21      -1.095   1.436  10.212  1.00  0.00           C  
ATOM    356  H   LEU B  21       0.436   6.054  10.681  1.00  0.00           H  
ATOM    357  HA  LEU B  21       0.853   4.645   8.259  1.00  0.00           H  
ATOM    358 1HB  LEU B  21       0.566   3.543  10.435  1.00  0.00           H  
ATOM    359 2HB  LEU B  21      -1.110   4.094  10.514  1.00  0.00           H  
ATOM    360  HG  LEU B  21      -1.663   2.681   8.558  1.00  0.00           H  
ATOM    361 1HD1 LEU B  21      -0.006   1.071   7.728  1.00  0.00           H  
ATOM    362 2HD1 LEU B  21       0.516   2.750   7.457  1.00  0.00           H  
ATOM    363 3HD1 LEU B  21       1.229   1.799   8.782  1.00  0.00           H  
ATOM    364 1HD2 LEU B  21      -1.421   0.516   9.726  1.00  0.00           H  
ATOM    365 2HD2 LEU B  21      -0.205   1.235  10.809  1.00  0.00           H  
ATOM    366 3HD2 LEU B  21      -1.890   1.805  10.859  1.00  0.00           H  
ATOM    367  N   ASP B  22      -2.136   5.989   8.570  1.00  0.00           N  
ATOM    368  CA  ASP B  22      -3.348   6.342   7.840  1.00  0.00           C  
ATOM    369  C   ASP B  22      -3.018   7.066   6.541  1.00  0.00           C  
ATOM    370  O   ASP B  22      -3.617   6.798   5.500  1.00  0.00           O  
ATOM    371  CB  ASP B  22      -4.258   7.219   8.703  1.00  0.00           C  
ATOM    372  CG  ASP B  22      -4.907   6.453   9.848  1.00  0.00           C  
ATOM    373  OD1 ASP B  22      -4.886   5.246   9.816  1.00  0.00           O  
ATOM    374  OD2 ASP B  22      -5.417   7.083  10.744  1.00  0.00           O  
ATOM    375  H   ASP B  22      -2.023   6.312   9.520  1.00  0.00           H  
ATOM    376  HA  ASP B  22      -3.882   5.424   7.592  1.00  0.00           H  
ATOM    377 1HB  ASP B  22      -3.680   8.045   9.119  1.00  0.00           H  
ATOM    378 2HB  ASP B  22      -5.044   7.650   8.082  1.00  0.00           H  
ATOM    379  N   GLY B  23      -2.061   7.985   6.609  1.00  0.00           N  
ATOM    380  CA  GLY B  23      -1.607   8.707   5.426  1.00  0.00           C  
ATOM    381  C   GLY B  23      -0.945   7.767   4.427  1.00  0.00           C  
ATOM    382  O   GLY B  23      -1.179   7.860   3.222  1.00  0.00           O  
ATOM    383  H   GLY B  23      -1.637   8.190   7.503  1.00  0.00           H  
ATOM    384 1HA  GLY B  23      -2.455   9.205   4.956  1.00  0.00           H  
ATOM    385 2HA  GLY B  23      -0.902   9.483   5.722  1.00  0.00           H  
ATOM    386  N   ILE B  24      -0.117   6.860   4.935  1.00  0.00           N  
ATOM    387  CA  ILE B  24       0.610   5.925   4.084  1.00  0.00           C  
ATOM    388  C   ILE B  24      -0.345   5.005   3.335  1.00  0.00           C  
ATOM    389  O   ILE B  24      -0.204   4.798   2.129  1.00  0.00           O  
ATOM    390  CB  ILE B  24       1.594   5.079   4.914  1.00  0.00           C  
ATOM    391  CG1 ILE B  24       2.726   5.956   5.455  1.00  0.00           C  
ATOM    392  CG2 ILE B  24       2.153   3.940   4.076  1.00  0.00           C  
ATOM    393  CD1 ILE B  24       3.562   5.284   6.521  1.00  0.00           C  
ATOM    394  H   ILE B  24       0.012   6.817   5.936  1.00  0.00           H  
ATOM    395  HA  ILE B  24       1.179   6.496   3.351  1.00  0.00           H  
ATOM    396  HB  ILE B  24       1.077   4.663   5.778  1.00  0.00           H  
ATOM    397 1HG1 ILE B  24       3.385   6.246   4.637  1.00  0.00           H  
ATOM    398 2HG1 ILE B  24       2.309   6.870   5.877  1.00  0.00           H  
ATOM    399 1HG2 ILE B  24       2.846   3.352   4.677  1.00  0.00           H  
ATOM    400 2HG2 ILE B  24       1.336   3.302   3.738  1.00  0.00           H  
ATOM    401 3HG2 ILE B  24       2.677   4.347   3.211  1.00  0.00           H  
ATOM    402 1HD1 ILE B  24       4.343   5.967   6.855  1.00  0.00           H  
ATOM    403 2HD1 ILE B  24       2.927   5.017   7.366  1.00  0.00           H  
ATOM    404 3HD1 ILE B  24       4.019   4.384   6.111  1.00  0.00           H  
ATOM    405  N   LEU B  25      -1.316   4.455   4.055  1.00  0.00           N  
ATOM    406  CA  LEU B  25      -2.297   3.555   3.459  1.00  0.00           C  
ATOM    407  C   LEU B  25      -3.154   4.279   2.429  1.00  0.00           C  
ATOM    408  O   LEU B  25      -3.499   3.718   1.389  1.00  0.00           O  
ATOM    409  CB  LEU B  25      -3.194   2.953   4.548  1.00  0.00           C  
ATOM    410  CG  LEU B  25      -2.494   2.022   5.547  1.00  0.00           C  
ATOM    411  CD1 LEU B  25      -3.471   1.633   6.648  1.00  0.00           C  
ATOM    412  CD2 LEU B  25      -1.974   0.793   4.817  1.00  0.00           C  
ATOM    413  H   LEU B  25      -1.377   4.666   5.041  1.00  0.00           H  
ATOM    414  HA  LEU B  25      -1.765   2.748   2.957  1.00  0.00           H  
ATOM    415 1HB  LEU B  25      -3.647   3.766   5.113  1.00  0.00           H  
ATOM    416 2HB  LEU B  25      -3.990   2.385   4.067  1.00  0.00           H  
ATOM    417  HG  LEU B  25      -1.660   2.549   6.011  1.00  0.00           H  
ATOM    418 1HD1 LEU B  25      -2.973   0.972   7.358  1.00  0.00           H  
ATOM    419 2HD1 LEU B  25      -3.811   2.530   7.166  1.00  0.00           H  
ATOM    420 3HD1 LEU B  25      -4.326   1.119   6.211  1.00  0.00           H  
ATOM    421 1HD2 LEU B  25      -1.476   0.132   5.527  1.00  0.00           H  
ATOM    422 2HD2 LEU B  25      -2.808   0.265   4.353  1.00  0.00           H  
ATOM    423 3HD2 LEU B  25      -1.266   1.099   4.047  1.00  0.00           H  
ATOM    424  N   PHE B  26      -3.496   5.529   2.724  1.00  0.00           N  
ATOM    425  CA  PHE B  26      -4.217   6.370   1.777  1.00  0.00           C  
ATOM    426  C   PHE B  26      -3.421   6.562   0.492  1.00  0.00           C  
ATOM    427  O   PHE B  26      -3.945   6.384  -0.607  1.00  0.00           O  
ATOM    428  CB  PHE B  26      -4.527   7.733   2.399  1.00  0.00           C  
ATOM    429  CG  PHE B  26      -5.122   8.719   1.435  1.00  0.00           C  
ATOM    430  CD1 PHE B  26      -6.463   8.650   1.090  1.00  0.00           C  
ATOM    431  CD2 PHE B  26      -4.341   9.716   0.870  1.00  0.00           C  
ATOM    432  CE1 PHE B  26      -7.012   9.557   0.203  1.00  0.00           C  
ATOM    433  CE2 PHE B  26      -4.887  10.624  -0.017  1.00  0.00           C  
ATOM    434  CZ  PHE B  26      -6.224  10.544  -0.350  1.00  0.00           C  
ATOM    435  H   PHE B  26      -3.249   5.906   3.628  1.00  0.00           H  
ATOM    436  HA  PHE B  26      -5.159   5.879   1.525  1.00  0.00           H  
ATOM    437 1HB  PHE B  26      -5.223   7.604   3.227  1.00  0.00           H  
ATOM    438 2HB  PHE B  26      -3.612   8.163   2.805  1.00  0.00           H  
ATOM    439  HD1 PHE B  26      -7.087   7.871   1.529  1.00  0.00           H  
ATOM    440  HD2 PHE B  26      -3.285   9.779   1.133  1.00  0.00           H  
ATOM    441  HE1 PHE B  26      -8.067   9.492  -0.059  1.00  0.00           H  
ATOM    442  HE2 PHE B  26      -4.262  11.404  -0.453  1.00  0.00           H  
ATOM    443  HZ  PHE B  26      -6.655  11.258  -1.051  1.00  0.00           H  
ATOM    444  N   ILE B  27      -2.151   6.926   0.638  1.00  0.00           N  
ATOM    445  CA  ILE B  27      -1.286   7.166  -0.510  1.00  0.00           C  
ATOM    446  C   ILE B  27      -1.205   5.936  -1.406  1.00  0.00           C  
ATOM    447  O   ILE B  27      -1.262   6.044  -2.631  1.00  0.00           O  
ATOM    448  CB  ILE B  27       0.130   7.566  -0.058  1.00  0.00           C  
ATOM    449  CG1 ILE B  27       0.116   8.966   0.562  1.00  0.00           C  
ATOM    450  CG2 ILE B  27       1.099   7.508  -1.228  1.00  0.00           C  
ATOM    451  CD1 ILE B  27       1.378   9.311   1.320  1.00  0.00           C  
ATOM    452  H   ILE B  27      -1.776   7.038   1.569  1.00  0.00           H  
ATOM    453  HA  ILE B  27      -1.706   7.985  -1.094  1.00  0.00           H  
ATOM    454  HB  ILE B  27       0.470   6.882   0.719  1.00  0.00           H  
ATOM    455 1HG1 ILE B  27      -0.025   9.710  -0.222  1.00  0.00           H  
ATOM    456 2HG1 ILE B  27      -0.727   9.053   1.248  1.00  0.00           H  
ATOM    457 1HG2 ILE B  27       2.095   7.795  -0.891  1.00  0.00           H  
ATOM    458 2HG2 ILE B  27       1.128   6.494  -1.626  1.00  0.00           H  
ATOM    459 3HG2 ILE B  27       0.769   8.194  -2.008  1.00  0.00           H  
ATOM    460 1HD1 ILE B  27       1.293  10.318   1.730  1.00  0.00           H  
ATOM    461 2HD1 ILE B  27       1.519   8.599   2.134  1.00  0.00           H  
ATOM    462 3HD1 ILE B  27       2.231   9.266   0.645  1.00  0.00           H  
ATOM    463  N   TYR B  28      -1.071   4.768  -0.787  1.00  0.00           N  
ATOM    464  CA  TYR B  28      -1.049   3.510  -1.523  1.00  0.00           C  
ATOM    465  C   TYR B  28      -2.306   3.342  -2.366  1.00  0.00           C  
ATOM    466  O   TYR B  28      -2.234   2.984  -3.542  1.00  0.00           O  
ATOM    467  CB  TYR B  28      -0.893   2.330  -0.562  1.00  0.00           C  
ATOM    468  CG  TYR B  28       0.510   2.161  -0.024  1.00  0.00           C  
ATOM    469  CD1 TYR B  28       0.712   1.570   1.215  1.00  0.00           C  
ATOM    470  CD2 TYR B  28       1.595   2.598  -0.769  1.00  0.00           C  
ATOM    471  CE1 TYR B  28       1.994   1.416   1.706  1.00  0.00           C  
ATOM    472  CE2 TYR B  28       2.877   2.444  -0.278  1.00  0.00           C  
ATOM    473  CZ  TYR B  28       3.078   1.856   0.954  1.00  0.00           C  
ATOM    474  OH  TYR B  28       4.355   1.703   1.443  1.00  0.00           O  
ATOM    475  H   TYR B  28      -0.983   4.751   0.219  1.00  0.00           H  
ATOM    476  HA  TYR B  28      -0.195   3.521  -2.202  1.00  0.00           H  
ATOM    477 1HB  TYR B  28      -1.569   2.459   0.285  1.00  0.00           H  
ATOM    478 2HB  TYR B  28      -1.176   1.408  -1.068  1.00  0.00           H  
ATOM    479  HD1 TYR B  28      -0.141   1.227   1.801  1.00  0.00           H  
ATOM    480  HD2 TYR B  28       1.437   3.063  -1.742  1.00  0.00           H  
ATOM    481  HE1 TYR B  28       2.153   0.952   2.679  1.00  0.00           H  
ATOM    482  HE2 TYR B  28       3.730   2.788  -0.863  1.00  0.00           H  
ATOM    483  HH  TYR B  28       4.984   2.056   0.809  1.00  0.00           H  
ATOM    484  N   GLY B  29      -3.459   3.603  -1.759  1.00  0.00           N  
ATOM    485  CA  GLY B  29      -4.731   3.535  -2.468  1.00  0.00           C  
ATOM    486  C   GLY B  29      -4.727   4.438  -3.694  1.00  0.00           C  
ATOM    487  O   GLY B  29      -5.166   4.039  -4.773  1.00  0.00           O  
ATOM    488  H   GLY B  29      -3.454   3.854  -0.780  1.00  0.00           H  
ATOM    489 1HA  GLY B  29      -4.926   2.506  -2.770  1.00  0.00           H  
ATOM    490 2HA  GLY B  29      -5.537   3.831  -1.797  1.00  0.00           H  
ATOM    491  N   VAL B  30      -4.228   5.658  -3.523  1.00  0.00           N  
ATOM    492  CA  VAL B  30      -4.175   6.624  -4.614  1.00  0.00           C  
ATOM    493  C   VAL B  30      -3.280   6.131  -5.744  1.00  0.00           C  
ATOM    494  O   VAL B  30      -3.653   6.192  -6.915  1.00  0.00           O  
ATOM    495  CB  VAL B  30      -3.651   7.979  -4.102  1.00  0.00           C  
ATOM    496  CG1 VAL B  30      -3.393   8.924  -5.266  1.00  0.00           C  
ATOM    497  CG2 VAL B  30      -4.648   8.585  -3.126  1.00  0.00           C  
ATOM    498  H   VAL B  30      -3.876   5.922  -2.614  1.00  0.00           H  
ATOM    499  HA  VAL B  30      -5.184   6.763  -5.002  1.00  0.00           H  
ATOM    500  HB  VAL B  30      -2.697   7.823  -3.598  1.00  0.00           H  
ATOM    501 1HG1 VAL B  30      -3.023   9.877  -4.886  1.00  0.00           H  
ATOM    502 2HG1 VAL B  30      -2.650   8.487  -5.932  1.00  0.00           H  
ATOM    503 3HG1 VAL B  30      -4.321   9.089  -5.813  1.00  0.00           H  
ATOM    504 1HG2 VAL B  30      -4.271   9.542  -2.768  1.00  0.00           H  
ATOM    505 2HG2 VAL B  30      -5.603   8.736  -3.629  1.00  0.00           H  
ATOM    506 3HG2 VAL B  30      -4.785   7.910  -2.281  1.00  0.00           H  
ATOM    507  N   ILE B  31      -2.098   5.642  -5.385  1.00  0.00           N  
ATOM    508  CA  ILE B  31      -1.140   5.154  -6.370  1.00  0.00           C  
ATOM    509  C   ILE B  31      -1.673   3.924  -7.093  1.00  0.00           C  
ATOM    510  O   ILE B  31      -1.595   3.830  -8.318  1.00  0.00           O  
ATOM    511  CB  ILE B  31       0.207   4.817  -5.706  1.00  0.00           C  
ATOM    512  CG1 ILE B  31       0.869   6.087  -5.165  1.00  0.00           C  
ATOM    513  CG2 ILE B  31       1.125   4.113  -6.693  1.00  0.00           C  
ATOM    514  CD1 ILE B  31       2.055   5.822  -4.266  1.00  0.00           C  
ATOM    515  H   ILE B  31      -1.856   5.609  -4.405  1.00  0.00           H  
ATOM    516  HA  ILE B  31      -0.974   5.937  -7.109  1.00  0.00           H  
ATOM    517  HB  ILE B  31       0.038   4.162  -4.852  1.00  0.00           H  
ATOM    518 1HG1 ILE B  31       1.203   6.705  -5.998  1.00  0.00           H  
ATOM    519 2HG1 ILE B  31       0.138   6.667  -4.602  1.00  0.00           H  
ATOM    520 1HG2 ILE B  31       2.073   3.882  -6.208  1.00  0.00           H  
ATOM    521 2HG2 ILE B  31       0.657   3.189  -7.031  1.00  0.00           H  
ATOM    522 3HG2 ILE B  31       1.305   4.763  -7.550  1.00  0.00           H  
ATOM    523 1HD1 ILE B  31       2.470   6.770  -3.923  1.00  0.00           H  
ATOM    524 2HD1 ILE B  31       1.736   5.233  -3.406  1.00  0.00           H  
ATOM    525 3HD1 ILE B  31       2.816   5.274  -4.820  1.00  0.00           H  
ATOM    526  N   LEU B  32      -2.214   2.982  -6.328  1.00  0.00           N  
ATOM    527  CA  LEU B  32      -2.762   1.755  -6.895  1.00  0.00           C  
ATOM    528  C   LEU B  32      -3.884   2.057  -7.880  1.00  0.00           C  
ATOM    529  O   LEU B  32      -3.976   1.439  -8.940  1.00  0.00           O  
ATOM    530  CB  LEU B  32      -3.285   0.843  -5.778  1.00  0.00           C  
ATOM    531  CG  LEU B  32      -2.213   0.171  -4.911  1.00  0.00           C  
ATOM    532  CD1 LEU B  32      -2.867  -0.450  -3.684  1.00  0.00           C  
ATOM    533  CD2 LEU B  32      -1.481  -0.880  -5.733  1.00  0.00           C  
ATOM    534  H   LEU B  32      -2.246   3.119  -5.328  1.00  0.00           H  
ATOM    535  HA  LEU B  32      -1.967   1.236  -7.429  1.00  0.00           H  
ATOM    536 1HB  LEU B  32      -3.923   1.431  -5.120  1.00  0.00           H  
ATOM    537 2HB  LEU B  32      -3.890   0.055  -6.227  1.00  0.00           H  
ATOM    538  HG  LEU B  32      -1.501   0.921  -4.566  1.00  0.00           H  
ATOM    539 1HD1 LEU B  32      -2.104  -0.928  -3.068  1.00  0.00           H  
ATOM    540 2HD1 LEU B  32      -3.366   0.327  -3.105  1.00  0.00           H  
ATOM    541 3HD1 LEU B  32      -3.597  -1.195  -3.999  1.00  0.00           H  
ATOM    542 1HD2 LEU B  32      -0.719  -1.358  -5.117  1.00  0.00           H  
ATOM    543 2HD2 LEU B  32      -2.192  -1.632  -6.077  1.00  0.00           H  
ATOM    544 3HD2 LEU B  32      -1.009  -0.406  -6.593  1.00  0.00           H  
ATOM    545  N   THR B  33      -4.737   3.012  -7.523  1.00  0.00           N  
ATOM    546  CA  THR B  33      -5.820   3.439  -8.401  1.00  0.00           C  
ATOM    547  C   THR B  33      -5.278   4.059  -9.682  1.00  0.00           C  
ATOM    548  O   THR B  33      -5.725   3.727 -10.781  1.00  0.00           O  
ATOM    549  CB  THR B  33      -6.745   4.445  -7.691  1.00  0.00           C  
ATOM    550  OG1 THR B  33      -7.324   3.831  -6.532  1.00  0.00           O  
ATOM    551  CG2 THR B  33      -7.854   4.902  -8.626  1.00  0.00           C  
ATOM    552  H   THR B  33      -4.632   3.453  -6.620  1.00  0.00           H  
ATOM    553  HA  THR B  33      -6.410   2.564  -8.673  1.00  0.00           H  
ATOM    554  HB  THR B  33      -6.165   5.312  -7.374  1.00  0.00           H  
ATOM    555  HG1 THR B  33      -6.683   3.828  -5.818  1.00  0.00           H  
ATOM    556 1HG2 THR B  33      -8.497   5.613  -8.108  1.00  0.00           H  
ATOM    557 2HG2 THR B  33      -7.417   5.380  -9.502  1.00  0.00           H  
ATOM    558 3HG2 THR B  33      -8.443   4.041  -8.939  1.00  0.00           H  
ATOM    559  N   ALA B  34      -4.313   4.960  -9.536  1.00  0.00           N  
ATOM    560  CA  ALA B  34      -3.720   5.641 -10.681  1.00  0.00           C  
ATOM    561  C   ALA B  34      -3.078   4.647 -11.640  1.00  0.00           C  
ATOM    562  O   ALA B  34      -3.288   4.714 -12.851  1.00  0.00           O  
ATOM    563  CB  ALA B  34      -2.695   6.665 -10.216  1.00  0.00           C  
ATOM    564  H   ALA B  34      -3.982   5.180  -8.607  1.00  0.00           H  
ATOM    565  HA  ALA B  34      -4.516   6.156 -11.218  1.00  0.00           H  
ATOM    566 1HB  ALA B  34      -2.262   7.165 -11.082  1.00  0.00           H  
ATOM    567 2HB  ALA B  34      -3.182   7.403  -9.578  1.00  0.00           H  
ATOM    568 3HB  ALA B  34      -1.909   6.163  -9.655  1.00  0.00           H  
ATOM    569  N   LEU B  35      -2.294   3.725 -11.092  1.00  0.00           N  
ATOM    570  CA  LEU B  35      -1.598   2.731 -11.900  1.00  0.00           C  
ATOM    571  C   LEU B  35      -2.583   1.824 -12.626  1.00  0.00           C  
ATOM    572  O   LEU B  35      -2.363   1.446 -13.777  1.00  0.00           O  
ATOM    573  CB  LEU B  35      -0.669   1.887 -11.019  1.00  0.00           C  
ATOM    574  CG  LEU B  35       0.553   2.617 -10.449  1.00  0.00           C  
ATOM    575  CD1 LEU B  35       1.284   1.703  -9.476  1.00  0.00           C  
ATOM    576  CD2 LEU B  35       1.466   3.044 -11.589  1.00  0.00           C  
ATOM    577  H   LEU B  35      -2.177   3.712 -10.089  1.00  0.00           H  
ATOM    578  HA  LEU B  35      -0.997   3.251 -12.646  1.00  0.00           H  
ATOM    579 1HB  LEU B  35      -1.245   1.499 -10.180  1.00  0.00           H  
ATOM    580 2HB  LEU B  35      -0.307   1.042 -11.605  1.00  0.00           H  
ATOM    581  HG  LEU B  35       0.226   3.499  -9.897  1.00  0.00           H  
ATOM    582 1HD1 LEU B  35       2.152   2.222  -9.070  1.00  0.00           H  
ATOM    583 2HD1 LEU B  35       0.613   1.429  -8.661  1.00  0.00           H  
ATOM    584 3HD1 LEU B  35       1.610   0.803  -9.996  1.00  0.00           H  
ATOM    585 1HD2 LEU B  35       2.335   3.565 -11.184  1.00  0.00           H  
ATOM    586 2HD2 LEU B  35       1.796   2.164 -12.141  1.00  0.00           H  
ATOM    587 3HD2 LEU B  35       0.924   3.711 -12.259  1.00  0.00           H  
ATOM    588  N   PHE B  36      -3.671   1.477 -11.947  1.00  0.00           N  
ATOM    589  CA  PHE B  36      -4.735   0.688 -12.556  1.00  0.00           C  
ATOM    590  C   PHE B  36      -5.337   1.407 -13.756  1.00  0.00           C  
ATOM    591  O   PHE B  36      -5.486   0.825 -14.830  1.00  0.00           O  
ATOM    592  CB  PHE B  36      -5.832   0.389 -11.531  1.00  0.00           C  
ATOM    593  CG  PHE B  36      -7.048  -0.268 -12.120  1.00  0.00           C  
ATOM    594  CD1 PHE B  36      -7.053  -1.626 -12.401  1.00  0.00           C  
ATOM    595  CD2 PHE B  36      -8.189   0.471 -12.394  1.00  0.00           C  
ATOM    596  CE1 PHE B  36      -8.172  -2.231 -12.943  1.00  0.00           C  
ATOM    597  CE2 PHE B  36      -9.309  -0.131 -12.934  1.00  0.00           C  
ATOM    598  CZ  PHE B  36      -9.299  -1.484 -13.209  1.00  0.00           C  
ATOM    599  H   PHE B  36      -3.763   1.767 -10.984  1.00  0.00           H  
ATOM    600  HA  PHE B  36      -4.312  -0.257 -12.900  1.00  0.00           H  
ATOM    601 1HB  PHE B  36      -5.435  -0.264 -10.754  1.00  0.00           H  
ATOM    602 2HB  PHE B  36      -6.144   1.316 -11.052  1.00  0.00           H  
ATOM    603  HD1 PHE B  36      -6.162  -2.217 -12.189  1.00  0.00           H  
ATOM    604  HD2 PHE B  36      -8.196   1.540 -12.177  1.00  0.00           H  
ATOM    605  HE1 PHE B  36      -8.162  -3.299 -13.159  1.00  0.00           H  
ATOM    606  HE2 PHE B  36     -10.199   0.461 -13.145  1.00  0.00           H  
ATOM    607  HZ  PHE B  36     -10.181  -1.960 -13.637  1.00  0.00           H  
ATOM    608  N   LEU B  37      -5.682   2.676 -13.566  1.00  0.00           N  
ATOM    609  CA  LEU B  37      -6.374   3.443 -14.595  1.00  0.00           C  
ATOM    610  C   LEU B  37      -5.488   3.655 -15.815  1.00  0.00           C  
ATOM    611  O   LEU B  37      -5.958   3.607 -16.952  1.00  0.00           O  
ATOM    612  CB  LEU B  37      -6.817   4.801 -14.035  1.00  0.00           C  
ATOM    613  CG  LEU B  37      -7.924   4.755 -12.974  1.00  0.00           C  
ATOM    614  CD1 LEU B  37      -8.123   6.145 -12.386  1.00  0.00           C  
ATOM    615  CD2 LEU B  37      -9.209   4.238 -13.604  1.00  0.00           C  
ATOM    616  H   LEU B  37      -5.458   3.121 -12.688  1.00  0.00           H  
ATOM    617  HA  LEU B  37      -7.258   2.887 -14.904  1.00  0.00           H  
ATOM    618 1HB  LEU B  37      -5.953   5.292 -13.590  1.00  0.00           H  
ATOM    619 2HB  LEU B  37      -7.174   5.418 -14.860  1.00  0.00           H  
ATOM    620  HG  LEU B  37      -7.624   4.090 -12.164  1.00  0.00           H  
ATOM    621 1HD1 LEU B  37      -8.910   6.112 -11.632  1.00  0.00           H  
ATOM    622 2HD1 LEU B  37      -7.194   6.482 -11.926  1.00  0.00           H  
ATOM    623 3HD1 LEU B  37      -8.408   6.837 -13.178  1.00  0.00           H  
ATOM    624 1HD2 LEU B  37      -9.996   4.204 -12.849  1.00  0.00           H  
ATOM    625 2HD2 LEU B  37      -9.511   4.903 -14.413  1.00  0.00           H  
ATOM    626 3HD2 LEU B  37      -9.043   3.236 -14.000  1.00  0.00           H  
ATOM    627  N   ARG B  38      -4.203   3.889 -15.573  1.00  0.00           N  
ATOM    628  CA  ARG B  38      -3.258   4.161 -16.650  1.00  0.00           C  
ATOM    629  C   ARG B  38      -3.187   2.996 -17.628  1.00  0.00           C  
ATOM    630  O   ARG B  38      -4.033   2.867 -18.470  1.00  0.00           O  
ATOM    631  OXT ARG B  38      -2.286   2.207 -17.558  1.00  0.00           O  
ATOM    632  CB  ARG B  38      -1.870   4.433 -16.088  1.00  0.00           C  
ATOM    633  CG  ARG B  38      -1.714   5.773 -15.387  1.00  0.00           C  
ATOM    634  CD  ARG B  38      -0.386   5.901 -14.736  1.00  0.00           C  
ATOM    635  NE  ARG B  38      -0.284   7.117 -13.945  1.00  0.00           N  
ATOM    636  CZ  ARG B  38       0.796   7.473 -13.223  1.00  0.00           C  
ATOM    637  NH1 ARG B  38       1.857   6.696 -13.202  1.00  0.00           N  
ATOM    638  NH2 ARG B  38       0.790   8.602 -12.536  1.00  0.00           N  
ATOM    639  H   ARG B  38      -3.872   3.879 -14.619  1.00  0.00           H  
ATOM    640  HA  ARG B  38      -3.594   5.047 -17.189  1.00  0.00           H  
ATOM    641 1HB  ARG B  38      -1.609   3.654 -15.372  1.00  0.00           H  
ATOM    642 2HB  ARG B  38      -1.137   4.395 -16.894  1.00  0.00           H  
ATOM    643 1HG  ARG B  38      -1.818   6.578 -16.115  1.00  0.00           H  
ATOM    644 2HG  ARG B  38      -2.484   5.875 -14.621  1.00  0.00           H  
ATOM    645 1HD  ARG B  38      -0.221   5.051 -14.075  1.00  0.00           H  
ATOM    646 2HD  ARG B  38       0.392   5.924 -15.498  1.00  0.00           H  
ATOM    647  HE  ARG B  38      -1.081   7.740 -13.937  1.00  0.00           H  
ATOM    648 1HH1 ARG B  38       1.862   5.833 -13.727  1.00  0.00           H  
ATOM    649 2HH1 ARG B  38       2.666   6.963 -12.661  1.00  0.00           H  
ATOM    650 1HH2 ARG B  38      -0.026   9.199 -12.552  1.00  0.00           H  
ATOM    651 2HH2 ARG B  38       1.599   8.868 -11.995  1.00  0.00           H  
TER                                                                             
HETATM  653 THKN MEM C  41      15.000   0.000   0.000  1.00  0.00           X  
HETATM  654 CNTR MEM C  41       0.000   0.000   0.000  1.00  0.00           X  
HETATM  655 NORM MEM C  41      -0.000  -0.000   1.000  1.00  0.00           X  
TER                                                                             
CONECT  653  654                                                                
CONECT  654  653  655                                                           
CONECT  655  654                                                                
a_angle_1 0.715
a_angle_2 14.387
a_bind 0.113
a_ddg -17.377
a_helicality 0.032
a_helicality_symm 0.032
a_hha_ang 25.827
a_hha_dst_atm 5.541
a_hha_dst_vec 10.267
a_marl -14.428
a_pack 0.548
a_res_lipo -61.219
a_rmsd 2.45
a_sasa 668.955
a_shape 0.597
a_span_topo 0.5
a_tms_span 1
a_tms_span_fa 1
a_unsat 0
maxsub 38
rms 2.45
score -130.843
silent_score -130.843
time 20
total -130.846

#MODEL 4
ATOM      1  N   TYR A   1       0.766  -9.172  11.990  1.00  0.00           N  
ATOM      2  CA  TYR A   1       1.995  -8.402  12.137  1.00  0.00           C  
ATOM      3  C   TYR A   1       2.694  -8.218  10.796  1.00  0.00           C  
ATOM      4  O   TYR A   1       2.785  -7.104  10.280  1.00  0.00           O  
ATOM      5  CB  TYR A   1       2.936  -9.079  13.136  1.00  0.00           C  
ATOM      6  CG  TYR A   1       4.237  -8.338  13.349  1.00  0.00           C  
ATOM      7  CD1 TYR A   1       4.262  -7.186  14.120  1.00  0.00           C  
ATOM      8  CD2 TYR A   1       5.406  -8.811  12.771  1.00  0.00           C  
ATOM      9  CE1 TYR A   1       5.451  -6.510  14.314  1.00  0.00           C  
ATOM     10  CE2 TYR A   1       6.595  -8.135  12.965  1.00  0.00           C  
ATOM     11  CZ  TYR A   1       6.619  -6.989  13.733  1.00  0.00           C  
ATOM     12  OH  TYR A   1       7.803  -6.315  13.926  1.00  0.00           O  
ATOM     13 1H   TYR A   1       0.329  -9.277  12.883  1.00  0.00           H  
ATOM     14 2H   TYR A   1       0.145  -8.694  11.370  1.00  0.00           H  
ATOM     15 3H   TYR A   1       0.981 -10.075  11.616  1.00  0.00           H  
ATOM     16  HA  TYR A   1       1.740  -7.412  12.515  1.00  0.00           H  
ATOM     17 1HB  TYR A   1       2.435  -9.172  14.102  1.00  0.00           H  
ATOM     18 2HB  TYR A   1       3.169 -10.086  12.791  1.00  0.00           H  
ATOM     19  HD1 TYR A   1       3.343  -6.814  14.574  1.00  0.00           H  
ATOM     20  HD2 TYR A   1       5.387  -9.716  12.164  1.00  0.00           H  
ATOM     21  HE1 TYR A   1       5.470  -5.604  14.920  1.00  0.00           H  
ATOM     22  HE2 TYR A   1       7.514  -8.506  12.510  1.00  0.00           H  
ATOM     23  HH  TYR A   1       7.646  -5.546  14.479  1.00  0.00           H  
ATOM     24  N   LEU A   2       3.186  -9.318  10.235  1.00  0.00           N  
ATOM     25  CA  LEU A   2       4.001  -9.263   9.027  1.00  0.00           C  
ATOM     26  C   LEU A   2       3.217  -8.676   7.861  1.00  0.00           C  
ATOM     27  O   LEU A   2       3.754  -7.906   7.064  1.00  0.00           O  
ATOM     28  CB  LEU A   2       4.501 -10.666   8.661  1.00  0.00           C  
ATOM     29  CG  LEU A   2       5.518 -11.283   9.629  1.00  0.00           C  
ATOM     30  CD1 LEU A   2       5.808 -12.720   9.214  1.00  0.00           C  
ATOM     31  CD2 LEU A   2       6.790 -10.448   9.629  1.00  0.00           C  
ATOM     32  H   LEU A   2       2.991 -10.214  10.657  1.00  0.00           H  
ATOM     33  HA  LEU A   2       4.861  -8.623   9.219  1.00  0.00           H  
ATOM     34 1HB  LEU A   2       3.645 -11.337   8.609  1.00  0.00           H  
ATOM     35 2HB  LEU A   2       4.964 -10.624   7.675  1.00  0.00           H  
ATOM     36  HG  LEU A   2       5.098 -11.305  10.634  1.00  0.00           H  
ATOM     37 1HD1 LEU A   2       6.531 -13.158   9.902  1.00  0.00           H  
ATOM     38 2HD1 LEU A   2       4.885 -13.299   9.241  1.00  0.00           H  
ATOM     39 3HD1 LEU A   2       6.215 -12.732   8.204  1.00  0.00           H  
ATOM     40 1HD2 LEU A   2       7.513 -10.886  10.318  1.00  0.00           H  
ATOM     41 2HD2 LEU A   2       7.212 -10.427   8.624  1.00  0.00           H  
ATOM     42 3HD2 LEU A   2       6.557  -9.431   9.946  1.00  0.00           H  
ATOM     43  N   LEU A   3       1.944  -9.044   7.765  1.00  0.00           N  
ATOM     44  CA  LEU A   3       1.089  -8.572   6.682  1.00  0.00           C  
ATOM     45  C   LEU A   3       0.980  -7.053   6.688  1.00  0.00           C  
ATOM     46  O   LEU A   3       1.109  -6.407   5.648  1.00  0.00           O  
ATOM     47  CB  LEU A   3      -0.308  -9.192   6.801  1.00  0.00           C  
ATOM     48  CG  LEU A   3      -1.333  -8.728   5.758  1.00  0.00           C  
ATOM     49  CD1 LEU A   3      -0.826  -9.063   4.362  1.00  0.00           C  
ATOM     50  CD2 LEU A   3      -2.672  -9.397   6.029  1.00  0.00           C  
ATOM     51  H   LEU A   3       1.558  -9.666   8.461  1.00  0.00           H  
ATOM     52  HA  LEU A   3       1.530  -8.880   5.734  1.00  0.00           H  
ATOM     53 1HB  LEU A   3      -0.217 -10.274   6.716  1.00  0.00           H  
ATOM     54 2HB  LEU A   3      -0.709  -8.959   7.787  1.00  0.00           H  
ATOM     55  HG  LEU A   3      -1.450  -7.645   5.820  1.00  0.00           H  
ATOM     56 1HD1 LEU A   3      -1.555  -8.732   3.622  1.00  0.00           H  
ATOM     57 2HD1 LEU A   3       0.123  -8.555   4.188  1.00  0.00           H  
ATOM     58 3HD1 LEU A   3      -0.684 -10.139   4.276  1.00  0.00           H  
ATOM     59 1HD2 LEU A   3      -3.401  -9.066   5.289  1.00  0.00           H  
ATOM     60 2HD2 LEU A   3      -2.557 -10.480   5.966  1.00  0.00           H  
ATOM     61 3HD2 LEU A   3      -3.020  -9.127   7.026  1.00  0.00           H  
ATOM     62  N   ASP A   4       0.740  -6.487   7.866  1.00  0.00           N  
ATOM     63  CA  ASP A   4       0.615  -5.042   8.011  1.00  0.00           C  
ATOM     64  C   ASP A   4       1.895  -4.333   7.585  1.00  0.00           C  
ATOM     65  O   ASP A   4       1.850  -3.266   6.971  1.00  0.00           O  
ATOM     66  CB  ASP A   4       0.279  -4.674   9.458  1.00  0.00           C  
ATOM     67  CG  ASP A   4      -1.142  -5.054   9.851  1.00  0.00           C  
ATOM     68  OD1 ASP A   4      -1.924  -5.338   8.975  1.00  0.00           O  
ATOM     69  OD2 ASP A   4      -1.432  -5.058  11.024  1.00  0.00           O  
ATOM     70  H   ASP A   4       0.643  -7.073   8.683  1.00  0.00           H  
ATOM     71  HA  ASP A   4      -0.195  -4.698   7.367  1.00  0.00           H  
ATOM     72 1HB  ASP A   4       0.973  -5.177  10.132  1.00  0.00           H  
ATOM     73 2HB  ASP A   4       0.405  -3.600   9.600  1.00  0.00           H  
ATOM     74  N   GLY A   5       3.034  -4.931   7.914  1.00  0.00           N  
ATOM     75  CA  GLY A   5       4.325  -4.421   7.466  1.00  0.00           C  
ATOM     76  C   GLY A   5       4.416  -4.415   5.945  1.00  0.00           C  
ATOM     77  O   GLY A   5       4.820  -3.421   5.342  1.00  0.00           O  
ATOM     78  H   GLY A   5       3.006  -5.760   8.490  1.00  0.00           H  
ATOM     79 1HA  GLY A   5       4.469  -3.410   7.847  1.00  0.00           H  
ATOM     80 2HA  GLY A   5       5.122  -5.037   7.879  1.00  0.00           H  
ATOM     81  N   ILE A   6       4.039  -5.531   5.330  1.00  0.00           N  
ATOM     82  CA  ILE A   6       4.068  -5.652   3.878  1.00  0.00           C  
ATOM     83  C   ILE A   6       3.139  -4.640   3.221  1.00  0.00           C  
ATOM     84  O   ILE A   6       3.516  -3.967   2.262  1.00  0.00           O  
ATOM     85  CB  ILE A   6       3.674  -7.074   3.437  1.00  0.00           C  
ATOM     86  CG1 ILE A   6       4.749  -8.080   3.856  1.00  0.00           C  
ATOM     87  CG2 ILE A   6       3.451  -7.122   1.934  1.00  0.00           C  
ATOM     88  CD1 ILE A   6       4.309  -9.523   3.752  1.00  0.00           C  
ATOM     89  H   ILE A   6       3.723  -6.314   5.883  1.00  0.00           H  
ATOM     90  HA  ILE A   6       5.083  -5.455   3.535  1.00  0.00           H  
ATOM     91  HB  ILE A   6       2.753  -7.368   3.941  1.00  0.00           H  
ATOM     92 1HG1 ILE A   6       5.633  -7.947   3.234  1.00  0.00           H  
ATOM     93 2HG1 ILE A   6       5.044  -7.889   4.888  1.00  0.00           H  
ATOM     94 1HG2 ILE A   6       3.173  -8.134   1.639  1.00  0.00           H  
ATOM     95 2HG2 ILE A   6       2.652  -6.434   1.662  1.00  0.00           H  
ATOM     96 3HG2 ILE A   6       4.369  -6.834   1.420  1.00  0.00           H  
ATOM     97 1HD1 ILE A   6       5.124 -10.175   4.065  1.00  0.00           H  
ATOM     98 2HD1 ILE A   6       3.444  -9.687   4.396  1.00  0.00           H  
ATOM     99 3HD1 ILE A   6       4.041  -9.747   2.720  1.00  0.00           H  
ATOM    100  N   LEU A   7       1.921  -4.536   3.744  1.00  0.00           N  
ATOM    101  CA  LEU A   7       0.921  -3.635   3.183  1.00  0.00           C  
ATOM    102  C   LEU A   7       1.366  -2.182   3.292  1.00  0.00           C  
ATOM    103  O   LEU A   7       1.149  -1.387   2.378  1.00  0.00           O  
ATOM    104  CB  LEU A   7      -0.421  -3.820   3.902  1.00  0.00           C  
ATOM    105  CG  LEU A   7      -1.133  -5.155   3.648  1.00  0.00           C  
ATOM    106  CD1 LEU A   7      -2.351  -5.262   4.555  1.00  0.00           C  
ATOM    107  CD2 LEU A   7      -1.533  -5.247   2.183  1.00  0.00           C  
ATOM    108  H   LEU A   7       1.683  -5.096   4.550  1.00  0.00           H  
ATOM    109  HA  LEU A   7       0.791  -3.876   2.129  1.00  0.00           H  
ATOM    110 1HB  LEU A   7      -0.256  -3.732   4.975  1.00  0.00           H  
ATOM    111 2HB  LEU A   7      -1.094  -3.021   3.592  1.00  0.00           H  
ATOM    112  HG  LEU A   7      -0.462  -5.978   3.893  1.00  0.00           H  
ATOM    113 1HD1 LEU A   7      -2.857  -6.210   4.375  1.00  0.00           H  
ATOM    114 2HD1 LEU A   7      -2.035  -5.213   5.597  1.00  0.00           H  
ATOM    115 3HD1 LEU A   7      -3.035  -4.440   4.344  1.00  0.00           H  
ATOM    116 1HD2 LEU A   7      -2.038  -6.196   2.002  1.00  0.00           H  
ATOM    117 2HD2 LEU A   7      -2.205  -4.425   1.937  1.00  0.00           H  
ATOM    118 3HD2 LEU A   7      -0.641  -5.185   1.558  1.00  0.00           H  
ATOM    119  N   PHE A   8       1.991  -1.842   4.414  1.00  0.00           N  
ATOM    120  CA  PHE A   8       2.563  -0.514   4.601  1.00  0.00           C  
ATOM    121  C   PHE A   8       3.562  -0.185   3.498  1.00  0.00           C  
ATOM    122  O   PHE A   8       3.482   0.871   2.871  1.00  0.00           O  
ATOM    123  CB  PHE A   8       3.250  -0.415   5.964  1.00  0.00           C  
ATOM    124  CG  PHE A   8       3.896   0.917   6.221  1.00  0.00           C  
ATOM    125  CD1 PHE A   8       3.158   1.975   6.730  1.00  0.00           C  
ATOM    126  CD2 PHE A   8       5.242   1.114   5.955  1.00  0.00           C  
ATOM    127  CE1 PHE A   8       3.751   3.201   6.967  1.00  0.00           C  
ATOM    128  CE2 PHE A   8       5.838   2.337   6.192  1.00  0.00           C  
ATOM    129  CZ  PHE A   8       5.091   3.382   6.699  1.00  0.00           C  
ATOM    130  H   PHE A   8       2.071  -2.521   5.158  1.00  0.00           H  
ATOM    131  HA  PHE A   8       1.756   0.219   4.562  1.00  0.00           H  
ATOM    132 1HB  PHE A   8       2.520  -0.597   6.752  1.00  0.00           H  
ATOM    133 2HB  PHE A   8       4.015  -1.185   6.043  1.00  0.00           H  
ATOM    134  HD1 PHE A   8       2.098   1.831   6.943  1.00  0.00           H  
ATOM    135  HD2 PHE A   8       5.832   0.289   5.555  1.00  0.00           H  
ATOM    136  HE1 PHE A   8       3.159   4.024   7.367  1.00  0.00           H  
ATOM    137  HE2 PHE A   8       6.898   2.479   5.979  1.00  0.00           H  
ATOM    138  HZ  PHE A   8       5.559   4.347   6.884  1.00  0.00           H  
ATOM    139  N   ILE A   9       4.502  -1.096   3.267  1.00  0.00           N  
ATOM    140  CA  ILE A   9       5.491  -0.924   2.211  1.00  0.00           C  
ATOM    141  C   ILE A   9       4.825  -0.812   0.845  1.00  0.00           C  
ATOM    142  O   ILE A   9       5.187   0.042   0.036  1.00  0.00           O  
ATOM    143  CB  ILE A   9       6.492  -2.094   2.200  1.00  0.00           C  
ATOM    144  CG1 ILE A   9       7.372  -2.056   3.452  1.00  0.00           C  
ATOM    145  CG2 ILE A   9       7.347  -2.051   0.943  1.00  0.00           C  
ATOM    146  CD1 ILE A   9       8.169  -3.320   3.677  1.00  0.00           C  
ATOM    147  H   ILE A   9       4.531  -1.928   3.839  1.00  0.00           H  
ATOM    148  HA  ILE A   9       6.041  -0.003   2.398  1.00  0.00           H  
ATOM    149  HB  ILE A   9       5.948  -3.038   2.226  1.00  0.00           H  
ATOM    150 1HG1 ILE A   9       8.068  -1.221   3.381  1.00  0.00           H  
ATOM    151 2HG1 ILE A   9       6.748  -1.887   4.330  1.00  0.00           H  
ATOM    152 1HG2 ILE A   9       8.049  -2.885   0.951  1.00  0.00           H  
ATOM    153 2HG2 ILE A   9       6.706  -2.126   0.065  1.00  0.00           H  
ATOM    154 3HG2 ILE A   9       7.899  -1.112   0.910  1.00  0.00           H  
ATOM    155 1HD1 ILE A   9       8.767  -3.217   4.582  1.00  0.00           H  
ATOM    156 2HD1 ILE A   9       7.488  -4.166   3.786  1.00  0.00           H  
ATOM    157 3HD1 ILE A   9       8.827  -3.491   2.826  1.00  0.00           H  
ATOM    158  N   TYR A  10       3.850  -1.679   0.595  1.00  0.00           N  
ATOM    159  CA  TYR A  10       3.090  -1.640  -0.649  1.00  0.00           C  
ATOM    160  C   TYR A  10       2.388  -0.299  -0.823  1.00  0.00           C  
ATOM    161  O   TYR A  10       2.327   0.242  -1.927  1.00  0.00           O  
ATOM    162  CB  TYR A  10       2.072  -2.781  -0.690  1.00  0.00           C  
ATOM    163  CG  TYR A  10       2.679  -4.129  -1.013  1.00  0.00           C  
ATOM    164  CD1 TYR A  10       4.057  -4.267  -1.095  1.00  0.00           C  
ATOM    165  CD2 TYR A  10       1.858  -5.226  -1.227  1.00  0.00           C  
ATOM    166  CE1 TYR A  10       4.611  -5.498  -1.389  1.00  0.00           C  
ATOM    167  CE2 TYR A  10       2.412  -6.456  -1.521  1.00  0.00           C  
ATOM    168  CZ  TYR A  10       3.782  -6.594  -1.603  1.00  0.00           C  
ATOM    169  OH  TYR A  10       4.334  -7.820  -1.896  1.00  0.00           O  
ATOM    170  H   TYR A  10       3.630  -2.384   1.284  1.00  0.00           H  
ATOM    171  HA  TYR A  10       3.783  -1.760  -1.482  1.00  0.00           H  
ATOM    172 1HB  TYR A  10       1.569  -2.856   0.275  1.00  0.00           H  
ATOM    173 2HB  TYR A  10       1.311  -2.563  -1.439  1.00  0.00           H  
ATOM    174  HD1 TYR A  10       4.702  -3.405  -0.927  1.00  0.00           H  
ATOM    175  HD2 TYR A  10       0.775  -5.117  -1.163  1.00  0.00           H  
ATOM    176  HE1 TYR A  10       5.693  -5.607  -1.454  1.00  0.00           H  
ATOM    177  HE2 TYR A  10       1.766  -7.319  -1.690  1.00  0.00           H  
ATOM    178  HH  TYR A  10       3.633  -8.466  -2.013  1.00  0.00           H  
ATOM    179  N   GLY A  11       1.859   0.233   0.274  1.00  0.00           N  
ATOM    180  CA  GLY A  11       1.209   1.538   0.256  1.00  0.00           C  
ATOM    181  C   GLY A  11       2.170   2.625  -0.206  1.00  0.00           C  
ATOM    182  O   GLY A  11       1.815   3.475  -1.023  1.00  0.00           O  
ATOM    183  H   GLY A  11       1.908  -0.280   1.142  1.00  0.00           H  
ATOM    184 1HA  GLY A  11       0.345   1.505  -0.408  1.00  0.00           H  
ATOM    185 2HA  GLY A  11       0.839   1.774   1.253  1.00  0.00           H  
ATOM    186  N   VAL A  12       3.390   2.593   0.321  1.00  0.00           N  
ATOM    187  CA  VAL A  12       4.415   3.557  -0.060  1.00  0.00           C  
ATOM    188  C   VAL A  12       4.742   3.456  -1.545  1.00  0.00           C  
ATOM    189  O   VAL A  12       4.910   4.469  -2.223  1.00  0.00           O  
ATOM    190  CB  VAL A  12       5.697   3.327   0.762  1.00  0.00           C  
ATOM    191  CG1 VAL A  12       6.833   4.188   0.229  1.00  0.00           C  
ATOM    192  CG2 VAL A  12       5.433   3.630   2.229  1.00  0.00           C  
ATOM    193  H   VAL A  12       3.612   1.882   1.003  1.00  0.00           H  
ATOM    194  HA  VAL A  12       4.041   4.560   0.148  1.00  0.00           H  
ATOM    195  HB  VAL A  12       6.004   2.287   0.654  1.00  0.00           H  
ATOM    196 1HG1 VAL A  12       7.731   4.012   0.821  1.00  0.00           H  
ATOM    197 2HG1 VAL A  12       7.028   3.928  -0.812  1.00  0.00           H  
ATOM    198 3HG1 VAL A  12       6.555   5.239   0.296  1.00  0.00           H  
ATOM    199 1HG2 VAL A  12       6.343   3.465   2.804  1.00  0.00           H  
ATOM    200 2HG2 VAL A  12       5.120   4.669   2.335  1.00  0.00           H  
ATOM    201 3HG2 VAL A  12       4.645   2.974   2.600  1.00  0.00           H  
ATOM    202  N   ILE A  13       4.831   2.228  -2.043  1.00  0.00           N  
ATOM    203  CA  ILE A  13       5.089   1.993  -3.459  1.00  0.00           C  
ATOM    204  C   ILE A  13       3.980   2.574  -4.326  1.00  0.00           C  
ATOM    205  O   ILE A  13       4.244   3.295  -5.288  1.00  0.00           O  
ATOM    206  CB  ILE A  13       5.231   0.487  -3.748  1.00  0.00           C  
ATOM    207  CG1 ILE A  13       6.505  -0.063  -3.101  1.00  0.00           C  
ATOM    208  CG2 ILE A  13       5.240   0.232  -5.248  1.00  0.00           C  
ATOM    209  CD1 ILE A  13       6.577  -1.573  -3.081  1.00  0.00           C  
ATOM    210  H   ILE A  13       4.716   1.437  -1.426  1.00  0.00           H  
ATOM    211  HA  ILE A  13       6.024   2.485  -3.726  1.00  0.00           H  
ATOM    212  HB  ILE A  13       4.394  -0.050  -3.303  1.00  0.00           H  
ATOM    213 1HG1 ILE A  13       7.376   0.314  -3.635  1.00  0.00           H  
ATOM    214 2HG1 ILE A  13       6.574   0.293  -2.072  1.00  0.00           H  
ATOM    215 1HG2 ILE A  13       5.342  -0.837  -5.434  1.00  0.00           H  
ATOM    216 2HG2 ILE A  13       4.308   0.589  -5.682  1.00  0.00           H  
ATOM    217 3HG2 ILE A  13       6.078   0.761  -5.702  1.00  0.00           H  
ATOM    218 1HD1 ILE A  13       7.507  -1.887  -2.607  1.00  0.00           H  
ATOM    219 2HD1 ILE A  13       5.731  -1.971  -2.520  1.00  0.00           H  
ATOM    220 3HD1 ILE A  13       6.546  -1.951  -4.102  1.00  0.00           H  
ATOM    221  N   LEU A  14       2.737   2.257  -3.979  1.00  0.00           N  
ATOM    222  CA  LEU A  14       1.585   2.740  -4.731  1.00  0.00           C  
ATOM    223  C   LEU A  14       1.479   4.258  -4.661  1.00  0.00           C  
ATOM    224  O   LEU A  14       1.115   4.910  -5.640  1.00  0.00           O  
ATOM    225  CB  LEU A  14       0.297   2.106  -4.192  1.00  0.00           C  
ATOM    226  CG  LEU A  14      -0.980   2.416  -4.985  1.00  0.00           C  
ATOM    227  CD1 LEU A  14      -0.804   1.963  -6.428  1.00  0.00           C  
ATOM    228  CD2 LEU A  14      -2.164   1.718  -4.333  1.00  0.00           C  
ATOM    229  H   LEU A  14       2.586   1.666  -3.174  1.00  0.00           H  
ATOM    230  HA  LEU A  14       1.708   2.452  -5.774  1.00  0.00           H  
ATOM    231 1HB  LEU A  14       0.422   1.024  -4.176  1.00  0.00           H  
ATOM    232 2HB  LEU A  14       0.142   2.448  -3.169  1.00  0.00           H  
ATOM    233  HG  LEU A  14      -1.151   3.492  -4.992  1.00  0.00           H  
ATOM    234 1HD1 LEU A  14      -1.710   2.183  -6.991  1.00  0.00           H  
ATOM    235 2HD1 LEU A  14       0.038   2.492  -6.875  1.00  0.00           H  
ATOM    236 3HD1 LEU A  14      -0.613   0.891  -6.452  1.00  0.00           H  
ATOM    237 1HD2 LEU A  14      -3.071   1.938  -4.897  1.00  0.00           H  
ATOM    238 2HD2 LEU A  14      -1.994   0.641  -4.327  1.00  0.00           H  
ATOM    239 3HD2 LEU A  14      -2.278   2.073  -3.309  1.00  0.00           H  
ATOM    240  N   THR A  15       1.798   4.816  -3.498  1.00  0.00           N  
ATOM    241  CA  THR A  15       1.850   6.263  -3.331  1.00  0.00           C  
ATOM    242  C   THR A  15       2.799   6.901  -4.338  1.00  0.00           C  
ATOM    243  O   THR A  15       2.452   7.880  -4.998  1.00  0.00           O  
ATOM    244  CB  THR A  15       2.282   6.641  -1.902  1.00  0.00           C  
ATOM    245  OG1 THR A  15       1.336   6.119  -0.960  1.00  0.00           O  
ATOM    246  CG2 THR A  15       2.361   8.153  -1.751  1.00  0.00           C  
ATOM    247  H   THR A  15       2.011   4.222  -2.710  1.00  0.00           H  
ATOM    248  HA  THR A  15       0.853   6.667  -3.506  1.00  0.00           H  
ATOM    249  HB  THR A  15       3.260   6.209  -1.692  1.00  0.00           H  
ATOM    250  HG1 THR A  15       1.374   5.159  -0.968  1.00  0.00           H  
ATOM    251 1HG2 THR A  15       2.668   8.401  -0.735  1.00  0.00           H  
ATOM    252 2HG2 THR A  15       3.088   8.552  -2.458  1.00  0.00           H  
ATOM    253 3HG2 THR A  15       1.383   8.589  -1.951  1.00  0.00           H  
ATOM    254  N   ALA A  16       3.997   6.338  -4.452  1.00  0.00           N  
ATOM    255  CA  ALA A  16       4.978   6.816  -5.419  1.00  0.00           C  
ATOM    256  C   ALA A  16       4.444   6.713  -6.842  1.00  0.00           C  
ATOM    257  O   ALA A  16       4.653   7.609  -7.660  1.00  0.00           O  
ATOM    258  CB  ALA A  16       6.278   6.035  -5.284  1.00  0.00           C  
ATOM    259  H   ALA A  16       4.235   5.561  -3.853  1.00  0.00           H  
ATOM    260  HA  ALA A  16       5.175   7.867  -5.211  1.00  0.00           H  
ATOM    261 1HB  ALA A  16       7.000   6.403  -6.013  1.00  0.00           H  
ATOM    262 2HB  ALA A  16       6.678   6.166  -4.279  1.00  0.00           H  
ATOM    263 3HB  ALA A  16       6.088   4.979  -5.464  1.00  0.00           H  
ATOM    264  N   LEU A  17       3.754   5.615  -7.132  1.00  0.00           N  
ATOM    265  CA  LEU A  17       3.164   5.407  -8.448  1.00  0.00           C  
ATOM    266  C   LEU A  17       2.075   6.433  -8.733  1.00  0.00           C  
ATOM    267  O   LEU A  17       1.964   6.942  -9.848  1.00  0.00           O  
ATOM    268  CB  LEU A  17       2.580   3.992  -8.550  1.00  0.00           C  
ATOM    269  CG  LEU A  17       3.603   2.848  -8.538  1.00  0.00           C  
ATOM    270  CD1 LEU A  17       2.872   1.513  -8.494  1.00  0.00           C  
ATOM    271  CD2 LEU A  17       4.489   2.946  -9.770  1.00  0.00           C  
ATOM    272  H   LEU A  17       3.635   4.907  -6.421  1.00  0.00           H  
ATOM    273  HA  LEU A  17       3.945   5.518  -9.199  1.00  0.00           H  
ATOM    274 1HB  LEU A  17       1.900   3.836  -7.714  1.00  0.00           H  
ATOM    275 2HB  LEU A  17       2.010   3.916  -9.475  1.00  0.00           H  
ATOM    276  HG  LEU A  17       4.219   2.920  -7.641  1.00  0.00           H  
ATOM    277 1HD1 LEU A  17       3.599   0.700  -8.485  1.00  0.00           H  
ATOM    278 2HD1 LEU A  17       2.261   1.462  -7.593  1.00  0.00           H  
ATOM    279 3HD1 LEU A  17       2.234   1.419  -9.372  1.00  0.00           H  
ATOM    280 1HD2 LEU A  17       5.217   2.134  -9.761  1.00  0.00           H  
ATOM    281 2HD2 LEU A  17       3.874   2.873 -10.668  1.00  0.00           H  
ATOM    282 3HD2 LEU A  17       5.013   3.902  -9.767  1.00  0.00           H  
ATOM    283  N   PHE A  18       1.272   6.733  -7.718  1.00  0.00           N  
ATOM    284  CA  PHE A  18       0.245   7.762  -7.831  1.00  0.00           C  
ATOM    285  C   PHE A  18       0.862   9.129  -8.097  1.00  0.00           C  
ATOM    286  O   PHE A  18       0.341   9.912  -8.891  1.00  0.00           O  
ATOM    287  CB  PHE A  18      -0.599   7.818  -6.556  1.00  0.00           C  
ATOM    288  CG  PHE A  18      -1.598   6.701  -6.442  1.00  0.00           C  
ATOM    289  CD1 PHE A  18      -1.948   5.949  -7.553  1.00  0.00           C  
ATOM    290  CD2 PHE A  18      -2.189   6.402  -5.224  1.00  0.00           C  
ATOM    291  CE1 PHE A  18      -2.867   4.921  -7.448  1.00  0.00           C  
ATOM    292  CE2 PHE A  18      -3.107   5.376  -5.116  1.00  0.00           C  
ATOM    293  CZ  PHE A  18      -3.446   4.635  -6.231  1.00  0.00           C  
ATOM    294  H   PHE A  18       1.376   6.236  -6.845  1.00  0.00           H  
ATOM    295  HA  PHE A  18      -0.405   7.511  -8.670  1.00  0.00           H  
ATOM    296 1HB  PHE A  18       0.055   7.780  -5.686  1.00  0.00           H  
ATOM    297 2HB  PHE A  18      -1.139   8.763  -6.519  1.00  0.00           H  
ATOM    298  HD1 PHE A  18      -1.489   6.175  -8.516  1.00  0.00           H  
ATOM    299  HD2 PHE A  18      -1.921   6.988  -4.344  1.00  0.00           H  
ATOM    300  HE1 PHE A  18      -3.134   4.338  -8.329  1.00  0.00           H  
ATOM    301  HE2 PHE A  18      -3.564   5.151  -4.153  1.00  0.00           H  
ATOM    302  HZ  PHE A  18      -4.171   3.826  -6.148  1.00  0.00           H  
ATOM    303  N   LEU A  19       1.976   9.410  -7.429  1.00  0.00           N  
ATOM    304  CA  LEU A  19       2.675  10.678  -7.604  1.00  0.00           C  
ATOM    305  C   LEU A  19       3.338  10.756  -8.974  1.00  0.00           C  
ATOM    306  O   LEU A  19       3.388  11.821  -9.590  1.00  0.00           O  
ATOM    307  CB  LEU A  19       3.732  10.856  -6.507  1.00  0.00           C  
ATOM    308  CG  LEU A  19       3.188  11.059  -5.087  1.00  0.00           C  
ATOM    309  CD1 LEU A  19       4.338  11.007  -4.090  1.00  0.00           C  
ATOM    310  CD2 LEU A  19       2.457  12.391  -5.009  1.00  0.00           C  
ATOM    311  H   LEU A  19       2.347   8.729  -6.783  1.00  0.00           H  
ATOM    312  HA  LEU A  19       1.950  11.486  -7.527  1.00  0.00           H  
ATOM    313 1HB  LEU A  19       4.371   9.974  -6.494  1.00  0.00           H  
ATOM    314 2HB  LEU A  19       4.347  11.721  -6.754  1.00  0.00           H  
ATOM    315  HG  LEU A  19       2.498  10.252  -4.842  1.00  0.00           H  
ATOM    316 1HD1 LEU A  19       3.952  11.152  -3.081  1.00  0.00           H  
ATOM    317 2HD1 LEU A  19       4.831  10.037  -4.154  1.00  0.00           H  
ATOM    318 3HD1 LEU A  19       5.055  11.795  -4.320  1.00  0.00           H  
ATOM    319 1HD2 LEU A  19       2.070  12.536  -4.000  1.00  0.00           H  
ATOM    320 2HD2 LEU A  19       3.147  13.200  -5.252  1.00  0.00           H  
ATOM    321 3HD2 LEU A  19       1.630  12.394  -5.719  1.00  0.00           H  
ATOM    322  N   ARG A  20       3.846   9.623  -9.445  1.00  0.00           N  
ATOM    323  CA  ARG A  20       4.542   9.569 -10.725  1.00  0.00           C  
ATOM    324  C   ARG A  20       3.646  10.049 -11.860  1.00  0.00           C  
ATOM    325  O   ARG A  20       4.040  10.901 -12.657  1.00  0.00           O  
ATOM    326  CB  ARG A  20       5.013   8.153 -11.020  1.00  0.00           C  
ATOM    327  CG  ARG A  20       5.803   7.997 -12.310  1.00  0.00           C  
ATOM    328  CD  ARG A  20       6.111   6.572 -12.596  1.00  0.00           C  
ATOM    329  NE  ARG A  20       4.912   5.809 -12.903  1.00  0.00           N  
ATOM    330  CZ  ARG A  20       4.865   4.467 -13.011  1.00  0.00           C  
ATOM    331  NH1 ARG A  20       5.957   3.755 -12.835  1.00  0.00           N  
ATOM    332  NH2 ARG A  20       3.723   3.866 -13.294  1.00  0.00           N  
ATOM    333  H   ARG A  20       3.747   8.776  -8.903  1.00  0.00           H  
ATOM    334  HA  ARG A  20       5.414  10.222 -10.672  1.00  0.00           H  
ATOM    335 1HB  ARG A  20       5.642   7.802 -10.203  1.00  0.00           H  
ATOM    336 2HB  ARG A  20       4.152   7.487 -11.078  1.00  0.00           H  
ATOM    337 1HG  ARG A  20       5.224   8.396 -13.142  1.00  0.00           H  
ATOM    338 2HG  ARG A  20       6.745   8.541 -12.228  1.00  0.00           H  
ATOM    339 1HD  ARG A  20       6.782   6.510 -13.452  1.00  0.00           H  
ATOM    340 2HD  ARG A  20       6.588   6.121 -11.727  1.00  0.00           H  
ATOM    341  HE  ARG A  20       4.052   6.322 -13.045  1.00  0.00           H  
ATOM    342 1HH1 ARG A  20       6.830   4.215 -12.619  1.00  0.00           H  
ATOM    343 2HH1 ARG A  20       5.922   2.750 -12.916  1.00  0.00           H  
ATOM    344 1HH2 ARG A  20       2.884   4.413 -13.429  1.00  0.00           H  
ATOM    345 2HH2 ARG A  20       3.688   2.861 -13.375  1.00  0.00           H  
ATOM    346  N   VAL A  21       2.439   9.499 -11.928  1.00  0.00           N  
ATOM    347  CA  VAL A  21       1.494   9.852 -12.980  1.00  0.00           C  
ATOM    348  C   VAL A  21       0.109   9.289 -12.688  1.00  0.00           C  
ATOM    349  O   VAL A  21      -0.617   9.851 -11.914  1.00  0.00           O  
ATOM    350  OXT VAL A  21      -0.257   8.283 -13.231  1.00  0.00           O  
ATOM    351  CB  VAL A  21       1.984   9.321 -14.340  1.00  0.00           C  
ATOM    352  CG1 VAL A  21       2.087   7.804 -14.313  1.00  0.00           C  
ATOM    353  CG2 VAL A  21       1.043   9.779 -15.444  1.00  0.00           C  
ATOM    354  H   VAL A  21       2.170   8.817 -11.232  1.00  0.00           H  
ATOM    355  HA  VAL A  21       1.425  10.939 -13.032  1.00  0.00           H  
ATOM    356  HB  VAL A  21       2.985   9.708 -14.531  1.00  0.00           H  
ATOM    357 1HG1 VAL A  21       2.436   7.445 -15.282  1.00  0.00           H  
ATOM    358 2HG1 VAL A  21       2.793   7.500 -13.540  1.00  0.00           H  
ATOM    359 3HG1 VAL A  21       1.108   7.376 -14.100  1.00  0.00           H  
ATOM    360 1HG2 VAL A  21       1.397   9.400 -16.403  1.00  0.00           H  
ATOM    361 2HG2 VAL A  21       0.041   9.396 -15.250  1.00  0.00           H  
ATOM    362 3HG2 VAL A  21       1.017  10.868 -15.471  1.00  0.00           H  
TER                                                                             
ATOM    364  N   TYR B  22      -0.766   9.172  11.990  1.00  0.00           N  
ATOM    365  CA  TYR B  22      -1.995   8.402  12.137  1.00  0.00           C  
ATOM    366  C   TYR B  22      -2.694   8.218  10.796  1.00  0.00           C  
ATOM    367  O   TYR B  22      -2.785   7.104  10.280  1.00  0.00           O  
ATOM    368  CB  TYR B  22      -2.935   9.079  13.137  1.00  0.00           C  
ATOM    369  CG  TYR B  22      -4.237   8.338  13.349  1.00  0.00           C  
ATOM    370  CD1 TYR B  22      -4.262   7.186  14.120  1.00  0.00           C  
ATOM    371  CD2 TYR B  22      -5.406   8.811  12.771  1.00  0.00           C  
ATOM    372  CE1 TYR B  22      -5.451   6.510  14.314  1.00  0.00           C  
ATOM    373  CE2 TYR B  22      -6.595   8.135  12.965  1.00  0.00           C  
ATOM    374  CZ  TYR B  22      -6.619   6.989  13.733  1.00  0.00           C  
ATOM    375  OH  TYR B  22      -7.803   6.315  13.926  1.00  0.00           O  
ATOM    376 1H   TYR B  22      -0.329   9.277  12.883  1.00  0.00           H  
ATOM    377 2H   TYR B  22      -0.145   8.694  11.370  1.00  0.00           H  
ATOM    378 3H   TYR B  22      -0.981  10.075  11.616  1.00  0.00           H  
ATOM    379  HA  TYR B  22      -1.740   7.411  12.515  1.00  0.00           H  
ATOM    380 1HB  TYR B  22      -2.435   9.172  14.102  1.00  0.00           H  
ATOM    381 2HB  TYR B  22      -3.169  10.086  12.791  1.00  0.00           H  
ATOM    382  HD1 TYR B  22      -3.343   6.814  14.574  1.00  0.00           H  
ATOM    383  HD2 TYR B  22      -5.387   9.716  12.164  1.00  0.00           H  
ATOM    384  HE1 TYR B  22      -5.470   5.604  14.920  1.00  0.00           H  
ATOM    385  HE2 TYR B  22      -7.514   8.506  12.510  1.00  0.00           H  
ATOM    386  HH  TYR B  22      -7.646   5.546  14.479  1.00  0.00           H  
ATOM    387  N   LEU B  23      -3.186   9.318  10.235  1.00  0.00           N  
ATOM    388  CA  LEU B  23      -4.001   9.263   9.027  1.00  0.00           C  
ATOM    389  C   LEU B  23      -3.217   8.676   7.861  1.00  0.00           C  
ATOM    390  O   LEU B  23      -3.754   7.906   7.064  1.00  0.00           O  
ATOM    391  CB  LEU B  23      -4.501  10.666   8.661  1.00  0.00           C  
ATOM    392  CG  LEU B  23      -5.519  11.283   9.629  1.00  0.00           C  
ATOM    393  CD1 LEU B  23      -5.808  12.720   9.214  1.00  0.00           C  
ATOM    394  CD2 LEU B  23      -6.790  10.448   9.628  1.00  0.00           C  
ATOM    395  H   LEU B  23      -2.991  10.214  10.657  1.00  0.00           H  
ATOM    396  HA  LEU B  23      -4.861   8.623   9.220  1.00  0.00           H  
ATOM    397 1HB  LEU B  23      -3.645  11.337   8.609  1.00  0.00           H  
ATOM    398 2HB  LEU B  23      -4.963  10.624   7.675  1.00  0.00           H  
ATOM    399  HG  LEU B  23      -5.099  11.304  10.635  1.00  0.00           H  
ATOM    400 1HD1 LEU B  23      -6.531  13.158   9.902  1.00  0.00           H  
ATOM    401 2HD1 LEU B  23      -4.885  13.299   9.242  1.00  0.00           H  
ATOM    402 3HD1 LEU B  23      -6.214  12.732   8.204  1.00  0.00           H  
ATOM    403 1HD2 LEU B  23      -7.514  10.886  10.316  1.00  0.00           H  
ATOM    404 2HD2 LEU B  23      -7.212  10.427   8.623  1.00  0.00           H  
ATOM    405 3HD2 LEU B  23      -6.558   9.431   9.945  1.00  0.00           H  
ATOM    406  N   LEU B  24      -1.944   9.044   7.765  1.00  0.00           N  
ATOM    407  CA  LEU B  24      -1.089   8.572   6.682  1.00  0.00           C  
ATOM    408  C   LEU B  24      -0.980   7.053   6.688  1.00  0.00           C  
ATOM    409  O   LEU B  24      -1.109   6.407   5.648  1.00  0.00           O  
ATOM    410  CB  LEU B  24       0.308   9.192   6.801  1.00  0.00           C  
ATOM    411  CG  LEU B  24       1.333   8.728   5.758  1.00  0.00           C  
ATOM    412  CD1 LEU B  24       0.826   9.063   4.362  1.00  0.00           C  
ATOM    413  CD2 LEU B  24       2.672   9.397   6.029  1.00  0.00           C  
ATOM    414  H   LEU B  24      -1.558   9.666   8.461  1.00  0.00           H  
ATOM    415  HA  LEU B  24      -1.530   8.880   5.734  1.00  0.00           H  
ATOM    416 1HB  LEU B  24       0.217  10.274   6.716  1.00  0.00           H  
ATOM    417 2HB  LEU B  24       0.709   8.959   7.787  1.00  0.00           H  
ATOM    418  HG  LEU B  24       1.450   7.645   5.820  1.00  0.00           H  
ATOM    419 1HD1 LEU B  24       1.555   8.732   3.622  1.00  0.00           H  
ATOM    420 2HD1 LEU B  24      -0.123   8.555   4.188  1.00  0.00           H  
ATOM    421 3HD1 LEU B  24       0.684  10.139   4.276  1.00  0.00           H  
ATOM    422 1HD2 LEU B  24       3.401   9.066   5.289  1.00  0.00           H  
ATOM    423 2HD2 LEU B  24       2.557  10.480   5.966  1.00  0.00           H  
ATOM    424 3HD2 LEU B  24       3.020   9.127   7.026  1.00  0.00           H  
ATOM    425  N   ASP B  25      -0.740   6.487   7.866  1.00  0.00           N  
ATOM    426  CA  ASP B  25      -0.615   5.042   8.011  1.00  0.00           C  
ATOM    427  C   ASP B  25      -1.895   4.333   7.585  1.00  0.00           C  
ATOM    428  O   ASP B  25      -1.850   3.266   6.971  1.00  0.00           O  
ATOM    429  CB  ASP B  25      -0.279   4.674   9.458  1.00  0.00           C  
ATOM    430  CG  ASP B  25       1.142   5.054   9.851  1.00  0.00           C  
ATOM    431  OD1 ASP B  25       1.924   5.338   8.975  1.00  0.00           O  
ATOM    432  OD2 ASP B  25       1.432   5.057  11.023  1.00  0.00           O  
ATOM    433  H   ASP B  25      -0.643   7.073   8.683  1.00  0.00           H  
ATOM    434  HA  ASP B  25       0.195   4.698   7.367  1.00  0.00           H  
ATOM    435 1HB  ASP B  25      -0.973   5.177  10.132  1.00  0.00           H  
ATOM    436 2HB  ASP B  25      -0.405   3.600   9.600  1.00  0.00           H  
ATOM    437  N   GLY B  26      -3.034   4.931   7.914  1.00  0.00           N  
ATOM    438  CA  GLY B  26      -4.325   4.421   7.466  1.00  0.00           C  
ATOM    439  C   GLY B  26      -4.416   4.415   5.945  1.00  0.00           C  
ATOM    440  O   GLY B  26      -4.820   3.421   5.342  1.00  0.00           O  
ATOM    441  H   GLY B  26      -3.006   5.760   8.490  1.00  0.00           H  
ATOM    442 1HA  GLY B  26      -4.469   3.410   7.847  1.00  0.00           H  
ATOM    443 2HA  GLY B  26      -5.122   5.037   7.879  1.00  0.00           H  
ATOM    444  N   ILE B  27      -4.039   5.531   5.330  1.00  0.00           N  
ATOM    445  CA  ILE B  27      -4.068   5.652   3.878  1.00  0.00           C  
ATOM    446  C   ILE B  27      -3.139   4.640   3.221  1.00  0.00           C  
ATOM    447  O   ILE B  27      -3.516   3.967   2.262  1.00  0.00           O  
ATOM    448  CB  ILE B  27      -3.674   7.074   3.437  1.00  0.00           C  
ATOM    449  CG1 ILE B  27      -4.749   8.080   3.856  1.00  0.00           C  
ATOM    450  CG2 ILE B  27      -3.452   7.122   1.934  1.00  0.00           C  
ATOM    451  CD1 ILE B  27      -4.308   9.523   3.752  1.00  0.00           C  
ATOM    452  H   ILE B  27      -3.723   6.314   5.883  1.00  0.00           H  
ATOM    453  HA  ILE B  27      -5.083   5.455   3.535  1.00  0.00           H  
ATOM    454  HB  ILE B  27      -2.753   7.368   3.941  1.00  0.00           H  
ATOM    455 1HG1 ILE B  27      -5.633   7.947   3.235  1.00  0.00           H  
ATOM    456 2HG1 ILE B  27      -5.044   7.889   4.888  1.00  0.00           H  
ATOM    457 1HG2 ILE B  27      -3.174   8.134   1.639  1.00  0.00           H  
ATOM    458 2HG2 ILE B  27      -2.653   6.434   1.662  1.00  0.00           H  
ATOM    459 3HG2 ILE B  27      -4.370   6.834   1.421  1.00  0.00           H  
ATOM    460 1HD1 ILE B  27      -5.123  10.175   4.066  1.00  0.00           H  
ATOM    461 2HD1 ILE B  27      -3.443   9.687   4.396  1.00  0.00           H  
ATOM    462 3HD1 ILE B  27      -4.042   9.748   2.720  1.00  0.00           H  
ATOM    463  N   LEU B  28      -1.921   4.536   3.744  1.00  0.00           N  
ATOM    464  CA  LEU B  28      -0.921   3.635   3.183  1.00  0.00           C  
ATOM    465  C   LEU B  28      -1.366   2.182   3.292  1.00  0.00           C  
ATOM    466  O   LEU B  28      -1.149   1.387   2.378  1.00  0.00           O  
ATOM    467  CB  LEU B  28       0.421   3.820   3.902  1.00  0.00           C  
ATOM    468  CG  LEU B  28       1.133   5.155   3.648  1.00  0.00           C  
ATOM    469  CD1 LEU B  28       2.352   5.261   4.555  1.00  0.00           C  
ATOM    470  CD2 LEU B  28       1.532   5.247   2.183  1.00  0.00           C  
ATOM    471  H   LEU B  28      -1.683   5.096   4.550  1.00  0.00           H  
ATOM    472  HA  LEU B  28      -0.791   3.876   2.129  1.00  0.00           H  
ATOM    473 1HB  LEU B  28       0.255   3.732   4.975  1.00  0.00           H  
ATOM    474 2HB  LEU B  28       1.094   3.021   3.592  1.00  0.00           H  
ATOM    475  HG  LEU B  28       0.462   5.978   3.894  1.00  0.00           H  
ATOM    476 1HD1 LEU B  28       2.858   6.210   4.374  1.00  0.00           H  
ATOM    477 2HD1 LEU B  28       2.035   5.212   5.597  1.00  0.00           H  
ATOM    478 3HD1 LEU B  28       3.035   4.440   4.343  1.00  0.00           H  
ATOM    479 1HD2 LEU B  28       2.038   6.196   2.002  1.00  0.00           H  
ATOM    480 2HD2 LEU B  28       2.204   4.425   1.936  1.00  0.00           H  
ATOM    481 3HD2 LEU B  28       0.640   5.186   1.558  1.00  0.00           H  
ATOM    482  N   PHE B  29      -1.991   1.842   4.414  1.00  0.00           N  
ATOM    483  CA  PHE B  29      -2.563   0.514   4.601  1.00  0.00           C  
ATOM    484  C   PHE B  29      -3.562   0.185   3.498  1.00  0.00           C  
ATOM    485  O   PHE B  29      -3.483  -0.871   2.871  1.00  0.00           O  
ATOM    486  CB  PHE B  29      -3.250   0.415   5.964  1.00  0.00           C  
ATOM    487  CG  PHE B  29      -3.896  -0.917   6.222  1.00  0.00           C  
ATOM    488  CD1 PHE B  29      -3.157  -1.975   6.730  1.00  0.00           C  
ATOM    489  CD2 PHE B  29      -5.242  -1.114   5.955  1.00  0.00           C  
ATOM    490  CE1 PHE B  29      -3.751  -3.201   6.967  1.00  0.00           C  
ATOM    491  CE2 PHE B  29      -5.838  -2.337   6.193  1.00  0.00           C  
ATOM    492  CZ  PHE B  29      -5.091  -3.382   6.699  1.00  0.00           C  
ATOM    493  H   PHE B  29      -2.071   2.521   5.158  1.00  0.00           H  
ATOM    494  HA  PHE B  29      -1.756  -0.219   4.562  1.00  0.00           H  
ATOM    495 1HB  PHE B  29      -2.520   0.597   6.752  1.00  0.00           H  
ATOM    496 2HB  PHE B  29      -4.016   1.185   6.043  1.00  0.00           H  
ATOM    497  HD1 PHE B  29      -2.098  -1.831   6.943  1.00  0.00           H  
ATOM    498  HD2 PHE B  29      -5.832  -0.289   5.555  1.00  0.00           H  
ATOM    499  HE1 PHE B  29      -3.159  -4.024   7.366  1.00  0.00           H  
ATOM    500  HE2 PHE B  29      -6.897  -2.479   5.980  1.00  0.00           H  
ATOM    501  HZ  PHE B  29      -5.559  -4.348   6.884  1.00  0.00           H  
ATOM    502  N   ILE B  30      -4.502   1.096   3.268  1.00  0.00           N  
ATOM    503  CA  ILE B  30      -5.491   0.924   2.211  1.00  0.00           C  
ATOM    504  C   ILE B  30      -4.825   0.812   0.845  1.00  0.00           C  
ATOM    505  O   ILE B  30      -5.187  -0.042   0.036  1.00  0.00           O  
ATOM    506  CB  ILE B  30      -6.492   2.094   2.200  1.00  0.00           C  
ATOM    507  CG1 ILE B  30      -7.372   2.056   3.452  1.00  0.00           C  
ATOM    508  CG2 ILE B  30      -7.347   2.051   0.943  1.00  0.00           C  
ATOM    509  CD1 ILE B  30      -8.169   3.321   3.677  1.00  0.00           C  
ATOM    510  H   ILE B  30      -4.531   1.928   3.839  1.00  0.00           H  
ATOM    511  HA  ILE B  30      -6.041   0.003   2.398  1.00  0.00           H  
ATOM    512  HB  ILE B  30      -5.948   3.038   2.226  1.00  0.00           H  
ATOM    513 1HG1 ILE B  30      -8.068   1.221   3.381  1.00  0.00           H  
ATOM    514 2HG1 ILE B  30      -6.748   1.887   4.330  1.00  0.00           H  
ATOM    515 1HG2 ILE B  30      -8.049   2.885   0.952  1.00  0.00           H  
ATOM    516 2HG2 ILE B  30      -6.707   2.126   0.065  1.00  0.00           H  
ATOM    517 3HG2 ILE B  30      -7.899   1.112   0.910  1.00  0.00           H  
ATOM    518 1HD1 ILE B  30      -8.767   3.217   4.582  1.00  0.00           H  
ATOM    519 2HD1 ILE B  30      -7.488   4.166   3.786  1.00  0.00           H  
ATOM    520 3HD1 ILE B  30      -8.827   3.492   2.826  1.00  0.00           H  
ATOM    521  N   TYR B  31      -3.850   1.679   0.595  1.00  0.00           N  
ATOM    522  CA  TYR B  31      -3.090   1.640  -0.649  1.00  0.00           C  
ATOM    523  C   TYR B  31      -2.388   0.299  -0.823  1.00  0.00           C  
ATOM    524  O   TYR B  31      -2.327  -0.242  -1.927  1.00  0.00           O  
ATOM    525  CB  TYR B  31      -2.072   2.781  -0.690  1.00  0.00           C  
ATOM    526  CG  TYR B  31      -2.679   4.128  -1.016  1.00  0.00           C  
ATOM    527  CD1 TYR B  31      -1.856   5.223  -1.241  1.00  0.00           C  
ATOM    528  CD2 TYR B  31      -4.056   4.269  -1.089  1.00  0.00           C  
ATOM    529  CE1 TYR B  31      -2.410   6.453  -1.539  1.00  0.00           C  
ATOM    530  CE2 TYR B  31      -4.610   5.499  -1.386  1.00  0.00           C  
ATOM    531  CZ  TYR B  31      -3.792   6.588  -1.611  1.00  0.00           C  
ATOM    532  OH  TYR B  31      -4.344   7.813  -1.907  1.00  0.00           O  
ATOM    533  H   TYR B  31      -3.630   2.384   1.284  1.00  0.00           H  
ATOM    534  HA  TYR B  31      -3.784   1.760  -1.482  1.00  0.00           H  
ATOM    535 1HB  TYR B  31      -1.571   2.858   0.276  1.00  0.00           H  
ATOM    536 2HB  TYR B  31      -1.310   2.562  -1.437  1.00  0.00           H  
ATOM    537  HD1 TYR B  31      -0.773   5.112  -1.184  1.00  0.00           H  
ATOM    538  HD2 TYR B  31      -4.702   3.410  -0.911  1.00  0.00           H  
ATOM    539  HE1 TYR B  31      -1.764   7.313  -1.716  1.00  0.00           H  
ATOM    540  HE2 TYR B  31      -5.693   5.610  -1.443  1.00  0.00           H  
ATOM    541  HH  TYR B  31      -3.642   8.458  -2.027  1.00  0.00           H  
ATOM    542  N   GLY B  32      -1.859  -0.233   0.274  1.00  0.00           N  
ATOM    543  CA  GLY B  32      -1.209  -1.538   0.256  1.00  0.00           C  
ATOM    544  C   GLY B  32      -2.171  -2.625  -0.206  1.00  0.00           C  
ATOM    545  O   GLY B  32      -1.815  -3.475  -1.023  1.00  0.00           O  
ATOM    546  H   GLY B  32      -1.908   0.280   1.142  1.00  0.00           H  
ATOM    547 1HA  GLY B  32      -0.345  -1.505  -0.408  1.00  0.00           H  
ATOM    548 2HA  GLY B  32      -0.839  -1.774   1.253  1.00  0.00           H  
ATOM    549  N   VAL B  33      -3.390  -2.593   0.321  1.00  0.00           N  
ATOM    550  CA  VAL B  33      -4.415  -3.557  -0.060  1.00  0.00           C  
ATOM    551  C   VAL B  33      -4.742  -3.456  -1.545  1.00  0.00           C  
ATOM    552  O   VAL B  33      -4.910  -4.469  -2.223  1.00  0.00           O  
ATOM    553  CB  VAL B  33      -5.697  -3.327   0.762  1.00  0.00           C  
ATOM    554  CG1 VAL B  33      -6.833  -4.188   0.229  1.00  0.00           C  
ATOM    555  CG2 VAL B  33      -5.433  -3.630   2.229  1.00  0.00           C  
ATOM    556  H   VAL B  33      -3.612  -1.882   1.003  1.00  0.00           H  
ATOM    557  HA  VAL B  33      -4.041  -4.560   0.148  1.00  0.00           H  
ATOM    558  HB  VAL B  33      -6.004  -2.287   0.654  1.00  0.00           H  
ATOM    559 1HG1 VAL B  33      -7.731  -4.012   0.821  1.00  0.00           H  
ATOM    560 2HG1 VAL B  33      -7.029  -3.928  -0.811  1.00  0.00           H  
ATOM    561 3HG1 VAL B  33      -6.555  -5.239   0.296  1.00  0.00           H  
ATOM    562 1HG2 VAL B  33      -6.343  -3.465   2.804  1.00  0.00           H  
ATOM    563 2HG2 VAL B  33      -5.120  -4.669   2.335  1.00  0.00           H  
ATOM    564 3HG2 VAL B  33      -4.645  -2.974   2.600  1.00  0.00           H  
ATOM    565  N   ILE B  34      -4.831  -2.228  -2.043  1.00  0.00           N  
ATOM    566  CA  ILE B  34      -5.089  -1.992  -3.459  1.00  0.00           C  
ATOM    567  C   ILE B  34      -3.980  -2.574  -4.326  1.00  0.00           C  
ATOM    568  O   ILE B  34      -4.245  -3.295  -5.288  1.00  0.00           O  
ATOM    569  CB  ILE B  34      -5.232  -0.487  -3.748  1.00  0.00           C  
ATOM    570  CG1 ILE B  34      -6.505   0.063  -3.100  1.00  0.00           C  
ATOM    571  CG2 ILE B  34      -5.241  -0.232  -5.248  1.00  0.00           C  
ATOM    572  CD1 ILE B  34      -6.577   1.573  -3.081  1.00  0.00           C  
ATOM    573  H   ILE B  34      -4.716  -1.437  -1.426  1.00  0.00           H  
ATOM    574  HA  ILE B  34      -6.024  -2.485  -3.726  1.00  0.00           H  
ATOM    575  HB  ILE B  34      -4.395   0.050  -3.303  1.00  0.00           H  
ATOM    576 1HG1 ILE B  34      -7.377  -0.313  -3.635  1.00  0.00           H  
ATOM    577 2HG1 ILE B  34      -6.574  -0.294  -2.072  1.00  0.00           H  
ATOM    578 1HG2 ILE B  34      -5.342   0.837  -5.434  1.00  0.00           H  
ATOM    579 2HG2 ILE B  34      -4.308  -0.589  -5.682  1.00  0.00           H  
ATOM    580 3HG2 ILE B  34      -6.079  -0.761  -5.702  1.00  0.00           H  
ATOM    581 1HD1 ILE B  34      -7.507   1.887  -2.606  1.00  0.00           H  
ATOM    582 2HD1 ILE B  34      -5.731   1.971  -2.520  1.00  0.00           H  
ATOM    583 3HD1 ILE B  34      -6.546   1.952  -4.102  1.00  0.00           H  
ATOM    584  N   LEU B  35      -2.737  -2.257  -3.979  1.00  0.00           N  
ATOM    585  CA  LEU B  35      -1.585  -2.740  -4.731  1.00  0.00           C  
ATOM    586  C   LEU B  35      -1.479  -4.258  -4.661  1.00  0.00           C  
ATOM    587  O   LEU B  35      -1.115  -4.910  -5.640  1.00  0.00           O  
ATOM    588  CB  LEU B  35      -0.297  -2.106  -4.192  1.00  0.00           C  
ATOM    589  CG  LEU B  35       0.978  -2.408  -4.990  1.00  0.00           C  
ATOM    590  CD1 LEU B  35       0.798  -1.945  -6.429  1.00  0.00           C  
ATOM    591  CD2 LEU B  35       2.163  -1.713  -4.336  1.00  0.00           C  
ATOM    592  H   LEU B  35      -2.587  -1.666  -3.174  1.00  0.00           H  
ATOM    593  HA  LEU B  35      -1.708  -2.452  -5.774  1.00  0.00           H  
ATOM    594 1HB  LEU B  35      -0.425  -1.025  -4.169  1.00  0.00           H  
ATOM    595 2HB  LEU B  35      -0.139  -2.454  -3.171  1.00  0.00           H  
ATOM    596  HG  LEU B  35       1.151  -3.484  -5.005  1.00  0.00           H  
ATOM    597 1HD1 LEU B  35       1.704  -2.160  -6.997  1.00  0.00           H  
ATOM    598 2HD1 LEU B  35      -0.044  -2.472  -6.879  1.00  0.00           H  
ATOM    599 3HD1 LEU B  35       0.606  -0.873  -6.445  1.00  0.00           H  
ATOM    600 1HD2 LEU B  35       3.069  -1.929  -4.903  1.00  0.00           H  
ATOM    601 2HD2 LEU B  35       1.991  -0.637  -4.322  1.00  0.00           H  
ATOM    602 3HD2 LEU B  35       2.279  -2.076  -3.315  1.00  0.00           H  
ATOM    603  N   THR B  36      -1.799  -4.816  -3.498  1.00  0.00           N  
ATOM    604  CA  THR B  36      -1.850  -6.263  -3.331  1.00  0.00           C  
ATOM    605  C   THR B  36      -2.799  -6.900  -4.338  1.00  0.00           C  
ATOM    606  O   THR B  36      -2.453  -7.880  -4.998  1.00  0.00           O  
ATOM    607  CB  THR B  36      -2.282  -6.641  -1.902  1.00  0.00           C  
ATOM    608  OG1 THR B  36      -1.336  -6.120  -0.960  1.00  0.00           O  
ATOM    609  CG2 THR B  36      -2.362  -8.153  -1.752  1.00  0.00           C  
ATOM    610  H   THR B  36      -2.011  -4.221  -2.710  1.00  0.00           H  
ATOM    611  HA  THR B  36      -0.853  -6.667  -3.506  1.00  0.00           H  
ATOM    612  HB  THR B  36      -3.260  -6.208  -1.691  1.00  0.00           H  
ATOM    613  HG1 THR B  36      -1.376  -5.161  -0.964  1.00  0.00           H  
ATOM    614 1HG2 THR B  36      -2.669  -8.401  -0.736  1.00  0.00           H  
ATOM    615 2HG2 THR B  36      -3.090  -8.551  -2.459  1.00  0.00           H  
ATOM    616 3HG2 THR B  36      -1.385  -8.590  -1.952  1.00  0.00           H  
ATOM    617  N   ALA B  37      -3.997  -6.338  -4.452  1.00  0.00           N  
ATOM    618  CA  ALA B  37      -4.979  -6.815  -5.419  1.00  0.00           C  
ATOM    619  C   ALA B  37      -4.445  -6.713  -6.842  1.00  0.00           C  
ATOM    620  O   ALA B  37      -4.654  -7.609  -7.660  1.00  0.00           O  
ATOM    621  CB  ALA B  37      -6.278  -6.035  -5.284  1.00  0.00           C  
ATOM    622  H   ALA B  37      -4.235  -5.561  -3.853  1.00  0.00           H  
ATOM    623  HA  ALA B  37      -5.175  -7.867  -5.211  1.00  0.00           H  
ATOM    624 1HB  ALA B  37      -7.001  -6.403  -6.013  1.00  0.00           H  
ATOM    625 2HB  ALA B  37      -6.678  -6.166  -4.279  1.00  0.00           H  
ATOM    626 3HB  ALA B  37      -6.088  -4.978  -5.464  1.00  0.00           H  
ATOM    627  N   LEU B  38      -3.754  -5.615  -7.132  1.00  0.00           N  
ATOM    628  CA  LEU B  38      -3.164  -5.406  -8.448  1.00  0.00           C  
ATOM    629  C   LEU B  38      -2.075  -6.433  -8.733  1.00  0.00           C  
ATOM    630  O   LEU B  38      -1.964  -6.942  -9.848  1.00  0.00           O  
ATOM    631  CB  LEU B  38      -2.581  -3.991  -8.550  1.00  0.00           C  
ATOM    632  CG  LEU B  38      -3.604  -2.848  -8.542  1.00  0.00           C  
ATOM    633  CD1 LEU B  38      -2.873  -1.513  -8.501  1.00  0.00           C  
ATOM    634  CD2 LEU B  38      -4.489  -2.950  -9.775  1.00  0.00           C  
ATOM    635  H   LEU B  38      -3.635  -4.907  -6.421  1.00  0.00           H  
ATOM    636  HA  LEU B  38      -3.946  -5.518  -9.199  1.00  0.00           H  
ATOM    637 1HB  LEU B  38      -1.903  -3.835  -7.712  1.00  0.00           H  
ATOM    638 2HB  LEU B  38      -2.007  -3.917  -9.474  1.00  0.00           H  
ATOM    639  HG  LEU B  38      -4.221  -2.918  -7.646  1.00  0.00           H  
ATOM    640 1HD1 LEU B  38      -3.600  -0.700  -8.496  1.00  0.00           H  
ATOM    641 2HD1 LEU B  38      -2.263  -1.459  -7.600  1.00  0.00           H  
ATOM    642 3HD1 LEU B  38      -2.234  -1.421  -9.379  1.00  0.00           H  
ATOM    643 1HD2 LEU B  38      -5.216  -2.138  -9.769  1.00  0.00           H  
ATOM    644 2HD2 LEU B  38      -3.873  -2.879 -10.672  1.00  0.00           H  
ATOM    645 3HD2 LEU B  38      -5.012  -3.906  -9.769  1.00  0.00           H  
ATOM    646  N   PHE B  39      -1.272  -6.733  -7.718  1.00  0.00           N  
ATOM    647  CA  PHE B  39      -0.246  -7.762  -7.831  1.00  0.00           C  
ATOM    648  C   PHE B  39      -0.863  -9.129  -8.098  1.00  0.00           C  
ATOM    649  O   PHE B  39      -0.342  -9.912  -8.892  1.00  0.00           O  
ATOM    650  CB  PHE B  39       0.599  -7.818  -6.557  1.00  0.00           C  
ATOM    651  CG  PHE B  39       1.596  -6.700  -6.441  1.00  0.00           C  
ATOM    652  CD1 PHE B  39       1.947  -5.947  -7.551  1.00  0.00           C  
ATOM    653  CD2 PHE B  39       2.185  -6.400  -5.222  1.00  0.00           C  
ATOM    654  CE1 PHE B  39       2.864  -4.918  -7.446  1.00  0.00           C  
ATOM    655  CE2 PHE B  39       3.101  -5.372  -5.113  1.00  0.00           C  
ATOM    656  CZ  PHE B  39       3.441  -4.630  -6.227  1.00  0.00           C  
ATOM    657  H   PHE B  39      -1.376  -6.236  -6.845  1.00  0.00           H  
ATOM    658  HA  PHE B  39       0.405  -7.511  -8.670  1.00  0.00           H  
ATOM    659 1HB  PHE B  39      -0.055  -7.782  -5.686  1.00  0.00           H  
ATOM    660 2HB  PHE B  39       1.140  -8.762  -6.520  1.00  0.00           H  
ATOM    661  HD1 PHE B  39       1.489  -6.173  -8.515  1.00  0.00           H  
ATOM    662  HD2 PHE B  39       1.917  -6.986  -4.342  1.00  0.00           H  
ATOM    663  HE1 PHE B  39       3.131  -4.334  -8.326  1.00  0.00           H  
ATOM    664  HE2 PHE B  39       3.556  -5.146  -4.149  1.00  0.00           H  
ATOM    665  HZ  PHE B  39       4.164  -3.821  -6.143  1.00  0.00           H  
ATOM    666  N   LEU B  40      -1.976  -9.410  -7.429  1.00  0.00           N  
ATOM    667  CA  LEU B  40      -2.676 -10.677  -7.604  1.00  0.00           C  
ATOM    668  C   LEU B  40      -3.338 -10.756  -8.974  1.00  0.00           C  
ATOM    669  O   LEU B  40      -3.388 -11.821  -9.590  1.00  0.00           O  
ATOM    670  CB  LEU B  40      -3.732 -10.856  -6.507  1.00  0.00           C  
ATOM    671  CG  LEU B  40      -3.189 -11.059  -5.087  1.00  0.00           C  
ATOM    672  CD1 LEU B  40      -4.339 -11.007  -4.090  1.00  0.00           C  
ATOM    673  CD2 LEU B  40      -2.458 -12.391  -5.009  1.00  0.00           C  
ATOM    674  H   LEU B  40      -2.347  -8.729  -6.783  1.00  0.00           H  
ATOM    675  HA  LEU B  40      -1.950 -11.486  -7.527  1.00  0.00           H  
ATOM    676 1HB  LEU B  40      -4.371  -9.974  -6.494  1.00  0.00           H  
ATOM    677 2HB  LEU B  40      -4.347 -11.721  -6.754  1.00  0.00           H  
ATOM    678  HG  LEU B  40      -2.499 -10.252  -4.842  1.00  0.00           H  
ATOM    679 1HD1 LEU B  40      -3.953 -11.152  -3.081  1.00  0.00           H  
ATOM    680 2HD1 LEU B  40      -4.832 -10.037  -4.154  1.00  0.00           H  
ATOM    681 3HD1 LEU B  40      -5.055 -11.795  -4.320  1.00  0.00           H  
ATOM    682 1HD2 LEU B  40      -2.071 -12.536  -4.000  1.00  0.00           H  
ATOM    683 2HD2 LEU B  40      -3.147 -13.200  -5.252  1.00  0.00           H  
ATOM    684 3HD2 LEU B  40      -1.630 -12.394  -5.719  1.00  0.00           H  
ATOM    685  N   ARG B  41      -3.846  -9.622  -9.445  1.00  0.00           N  
ATOM    686  CA  ARG B  41      -4.542  -9.569 -10.725  1.00  0.00           C  
ATOM    687  C   ARG B  41      -3.647 -10.049 -11.860  1.00  0.00           C  
ATOM    688  O   ARG B  41      -4.041 -10.901 -12.657  1.00  0.00           O  
ATOM    689  CB  ARG B  41      -5.013  -8.153 -11.020  1.00  0.00           C  
ATOM    690  CG  ARG B  41      -5.807  -7.997 -12.308  1.00  0.00           C  
ATOM    691  CD  ARG B  41      -6.114  -6.572 -12.595  1.00  0.00           C  
ATOM    692  NE  ARG B  41      -4.914  -5.811 -12.904  1.00  0.00           N  
ATOM    693  CZ  ARG B  41      -4.865  -4.468 -13.002  1.00  0.00           C  
ATOM    694  NH1 ARG B  41      -5.953  -3.755 -12.815  1.00  0.00           N  
ATOM    695  NH2 ARG B  41      -3.722  -3.868 -13.288  1.00  0.00           N  
ATOM    696  H   ARG B  41      -3.748  -8.776  -8.903  1.00  0.00           H  
ATOM    697  HA  ARG B  41      -5.415 -10.221 -10.672  1.00  0.00           H  
ATOM    698 1HB  ARG B  41      -5.641  -7.801 -10.202  1.00  0.00           H  
ATOM    699 2HB  ARG B  41      -4.152  -7.488 -11.081  1.00  0.00           H  
ATOM    700 1HG  ARG B  41      -5.230  -8.398 -13.141  1.00  0.00           H  
ATOM    701 2HG  ARG B  41      -6.748  -8.541 -12.223  1.00  0.00           H  
ATOM    702 1HD  ARG B  41      -6.786  -6.511 -13.450  1.00  0.00           H  
ATOM    703 2HD  ARG B  41      -6.590  -6.121 -11.726  1.00  0.00           H  
ATOM    704  HE  ARG B  41      -4.056  -6.325 -13.055  1.00  0.00           H  
ATOM    705 1HH1 ARG B  41      -6.826  -4.213 -12.597  1.00  0.00           H  
ATOM    706 2HH1 ARG B  41      -5.916  -2.748 -12.889  1.00  0.00           H  
ATOM    707 1HH2 ARG B  41      -2.886  -4.416 -13.432  1.00  0.00           H  
ATOM    708 2HH2 ARG B  41      -3.686  -2.862 -13.362  1.00  0.00           H  
ATOM    709  N   VAL B  42      -2.440  -9.498 -11.928  1.00  0.00           N  
ATOM    710  CA  VAL B  42      -1.494  -9.852 -12.980  1.00  0.00           C  
ATOM    711  C   VAL B  42      -0.109  -9.289 -12.688  1.00  0.00           C  
ATOM    712  O   VAL B  42       0.616  -9.851 -11.914  1.00  0.00           O  
ATOM    713  OXT VAL B  42       0.256  -8.283 -13.231  1.00  0.00           O  
ATOM    714  CB  VAL B  42      -1.985  -9.321 -14.340  1.00  0.00           C  
ATOM    715  CG1 VAL B  42      -2.084  -7.803 -14.314  1.00  0.00           C  
ATOM    716  CG2 VAL B  42      -1.046  -9.782 -15.445  1.00  0.00           C  
ATOM    717  H   VAL B  42      -2.170  -8.817 -11.232  1.00  0.00           H  
ATOM    718  HA  VAL B  42      -1.425 -10.939 -13.032  1.00  0.00           H  
ATOM    719  HB  VAL B  42      -2.987  -9.705 -14.529  1.00  0.00           H  
ATOM    720 1HG1 VAL B  42      -2.432  -7.445 -15.284  1.00  0.00           H  
ATOM    721 2HG1 VAL B  42      -2.788  -7.497 -13.541  1.00  0.00           H  
ATOM    722 3HG1 VAL B  42      -1.103  -7.378 -14.103  1.00  0.00           H  
ATOM    723 1HG2 VAL B  42      -1.400  -9.404 -16.403  1.00  0.00           H  
ATOM    724 2HG2 VAL B  42      -0.043  -9.402 -15.252  1.00  0.00           H  
ATOM    725 3HG2 VAL B  42      -1.023 -10.872 -15.471  1.00  0.00           H  
TER                                                                             
HETATM  727 THKN MEM C  45      15.000   0.000   0.000  1.00  0.00           X  
HETATM  728 CNTR MEM C  45       0.000   0.000   0.000  1.00  0.00           X  
HETATM  729 NORM MEM C  45      -0.000  -0.000   1.000  1.00  0.00           X  
TER                                                                             
CONECT  727  728                                                                
CONECT  728  727  729                                                           
CONECT  729  728                                                                
a_angle_1 2.599
a_angle_2 41.781
a_bind 0.396
a_ddg -23.468
a_helicality 0.055
a_helicality_symm 0.055
a_hha_ang 83.562
a_hha_dst_atm 3.176
a_hha_dst_vec 5.522
a_marl -14.356
a_pack 0.657
a_res_lipo -59.983
a_rmsd 5.517
a_sasa 922.865
a_shape 0.696
a_span_topo 0.5
a_tms_span 1
a_tms_span_fa 1
a_unsat 0
maxsub 32
rms 5.517
score -144.318
silent_score -144.318
time 47
total -144.32
