# Supplementary material for: A lipophilicity-based energy function for membrane-protein modelling and design
Source: PLoS Comput Biol. 2019 Aug 28;15(8):e1007318. doi: 10.1371/journal.pcbi.1007318 (PMC6736313; doi:10.1371/journal.pcbi.1007318)
Supplement: S2 File — (GZ) [file pcbi.1007318.s008.tar.gz › 2J5D_all.pdb]

#MODEL 0
ATOM      1  N   LEU A   1       3.740   4.050  11.006  1.00  0.00           N  
ATOM      2  CA  LEU A   1       2.957   3.255  10.067  1.00  0.00           C  
ATOM      3  C   LEU A   1       2.980   3.869   8.673  1.00  0.00           C  
ATOM      4  O   LEU A   1       2.740   3.183   7.678  1.00  0.00           O  
ATOM      5  CB  LEU A   1       1.507   3.135  10.554  1.00  0.00           C  
ATOM      6  CG  LEU A   1       1.313   2.400  11.887  1.00  0.00           C  
ATOM      7  CD1 LEU A   1      -0.156   2.450  12.285  1.00  0.00           C  
ATOM      8  CD2 LEU A   1       1.793   0.963  11.749  1.00  0.00           C  
ATOM      9 1H   LEU A   1       3.707   3.625  11.911  1.00  0.00           H  
ATOM     10 2H   LEU A   1       4.689   4.096  10.694  1.00  0.00           H  
ATOM     11 3H   LEU A   1       3.361   4.974  11.058  1.00  0.00           H  
ATOM     12  HA  LEU A   1       3.392   2.258  10.011  1.00  0.00           H  
ATOM     13 1HB  LEU A   1       1.094   4.136  10.665  1.00  0.00           H  
ATOM     14 2HB  LEU A   1       0.929   2.606   9.797  1.00  0.00           H  
ATOM     15  HG  LEU A   1       1.887   2.902  12.666  1.00  0.00           H  
ATOM     16 1HD1 LEU A   1      -0.294   1.928  13.232  1.00  0.00           H  
ATOM     17 2HD1 LEU A   1      -0.468   3.489  12.395  1.00  0.00           H  
ATOM     18 3HD1 LEU A   1      -0.758   1.969  11.515  1.00  0.00           H  
ATOM     19 1HD2 LEU A   1       1.656   0.441  12.697  1.00  0.00           H  
ATOM     20 2HD2 LEU A   1       1.219   0.460  10.971  1.00  0.00           H  
ATOM     21 3HD2 LEU A   1       2.850   0.957  11.482  1.00  0.00           H  
ATOM     22  N   LEU A   2       3.271   5.163   8.606  1.00  0.00           N  
ATOM     23  CA  LEU A   2       3.274   5.884   7.339  1.00  0.00           C  
ATOM     24  C   LEU A   2       4.192   5.213   6.325  1.00  0.00           C  
ATOM     25  O   LEU A   2       3.818   5.018   5.169  1.00  0.00           O  
ATOM     26  CB  LEU A   2       3.717   7.336   7.556  1.00  0.00           C  
ATOM     27  CG  LEU A   2       3.835   8.192   6.288  1.00  0.00           C  
ATOM     28  CD1 LEU A   2       2.478   8.274   5.602  1.00  0.00           C  
ATOM     29  CD2 LEU A   2       4.346   9.577   6.656  1.00  0.00           C  
ATOM     30  H   LEU A   2       3.497   5.661   9.456  1.00  0.00           H  
ATOM     31  HA  LEU A   2       2.261   5.883   6.938  1.00  0.00           H  
ATOM     32 1HB  LEU A   2       3.002   7.822   8.218  1.00  0.00           H  
ATOM     33 2HB  LEU A   2       4.691   7.333   8.045  1.00  0.00           H  
ATOM     34  HG  LEU A   2       4.532   7.721   5.594  1.00  0.00           H  
ATOM     35 1HD1 LEU A   2       2.562   8.882   4.701  1.00  0.00           H  
ATOM     36 2HD1 LEU A   2       2.146   7.271   5.332  1.00  0.00           H  
ATOM     37 3HD1 LEU A   2       1.755   8.727   6.279  1.00  0.00           H  
ATOM     38 1HD2 LEU A   2       4.430  10.185   5.755  1.00  0.00           H  
ATOM     39 2HD2 LEU A   2       3.649  10.050   7.349  1.00  0.00           H  
ATOM     40 3HD2 LEU A   2       5.324   9.491   7.129  1.00  0.00           H  
ATOM     41  N   LEU A   3       5.395   4.860   6.766  1.00  0.00           N  
ATOM     42  CA  LEU A   3       6.373   4.219   5.895  1.00  0.00           C  
ATOM     43  C   LEU A   3       5.802   2.957   5.262  1.00  0.00           C  
ATOM     44  O   LEU A   3       5.883   2.769   4.048  1.00  0.00           O  
ATOM     45  CB  LEU A   3       7.641   3.874   6.686  1.00  0.00           C  
ATOM     46  CG  LEU A   3       8.726   3.119   5.907  1.00  0.00           C  
ATOM     47  CD1 LEU A   3       9.204   3.976   4.743  1.00  0.00           C  
ATOM     48  CD2 LEU A   3       9.876   2.776   6.842  1.00  0.00           C  
ATOM     49  H   LEU A   3       5.638   5.041   7.730  1.00  0.00           H  
ATOM     50  HA  LEU A   3       6.635   4.915   5.099  1.00  0.00           H  
ATOM     51 1HB  LEU A   3       8.081   4.798   7.057  1.00  0.00           H  
ATOM     52 2HB  LEU A   3       7.360   3.260   7.542  1.00  0.00           H  
ATOM     53  HG  LEU A   3       8.306   2.201   5.495  1.00  0.00           H  
ATOM     54 1HD1 LEU A   3       9.975   3.440   4.189  1.00  0.00           H  
ATOM     55 2HD1 LEU A   3       8.365   4.190   4.080  1.00  0.00           H  
ATOM     56 3HD1 LEU A   3       9.615   4.910   5.123  1.00  0.00           H  
ATOM     57 1HD2 LEU A   3      10.647   2.239   6.288  1.00  0.00           H  
ATOM     58 2HD2 LEU A   3      10.297   3.693   7.253  1.00  0.00           H  
ATOM     59 3HD2 LEU A   3       9.509   2.148   7.655  1.00  0.00           H  
ATOM     60  N   SER A   4       5.225   2.094   6.091  1.00  0.00           N  
ATOM     61  CA  SER A   4       4.637   0.848   5.613  1.00  0.00           C  
ATOM     62  C   SER A   4       3.520   1.114   4.612  1.00  0.00           C  
ATOM     63  O   SER A   4       3.389   0.409   3.612  1.00  0.00           O  
ATOM     64  CB  SER A   4       4.101   0.042   6.780  1.00  0.00           C  
ATOM     65  OG  SER A   4       5.141  -0.379   7.620  1.00  0.00           O  
ATOM     66  H   SER A   4       5.193   2.306   7.078  1.00  0.00           H  
ATOM     67  HA  SER A   4       5.414   0.268   5.113  1.00  0.00           H  
ATOM     68 1HB  SER A   4       3.395   0.649   7.347  1.00  0.00           H  
ATOM     69 2HB  SER A   4       3.559  -0.825   6.405  1.00  0.00           H  
ATOM     70  HG  SER A   4       4.794  -1.124   8.117  1.00  0.00           H  
ATOM     71  N   HIS A   5       2.717   2.136   4.888  1.00  0.00           N  
ATOM     72  CA  HIS A   5       1.659   2.547   3.973  1.00  0.00           C  
ATOM     73  C   HIS A   5       2.228   2.961   2.623  1.00  0.00           C  
ATOM     74  O   HIS A   5       1.777   2.491   1.578  1.00  0.00           O  
ATOM     75  CB  HIS A   5       0.848   3.703   4.568  1.00  0.00           C  
ATOM     76  CG  HIS A   5      -0.310   4.126   3.718  1.00  0.00           C  
ATOM     77  ND1 HIS A   5      -1.490   3.414   3.662  1.00  0.00           N  
ATOM     78  CD2 HIS A   5      -0.468   5.185   2.890  1.00  0.00           C  
ATOM     79  CE1 HIS A   5      -2.326   4.020   2.835  1.00  0.00           C  
ATOM     80  NE2 HIS A   5      -1.730   5.095   2.354  1.00  0.00           N  
ATOM     81  H   HIS A   5       2.843   2.642   5.753  1.00  0.00           H  
ATOM     82  HA  HIS A   5       0.980   1.712   3.803  1.00  0.00           H  
ATOM     83 1HB  HIS A   5       0.464   3.413   5.547  1.00  0.00           H  
ATOM     84 2HB  HIS A   5       1.497   4.566   4.714  1.00  0.00           H  
ATOM     85  HD1 HIS A   5      -1.726   2.615   4.215  1.00  0.00           H  
ATOM     86  HD2 HIS A   5       0.185   6.012   2.613  1.00  0.00           H  
ATOM     87  HE1 HIS A   5      -3.320   3.612   2.653  1.00  0.00           H  
ATOM     88  N   LEU A   6       3.220   3.845   2.650  1.00  0.00           N  
ATOM     89  CA  LEU A   6       3.804   4.379   1.425  1.00  0.00           C  
ATOM     90  C   LEU A   6       4.495   3.285   0.622  1.00  0.00           C  
ATOM     91  O   LEU A   6       4.411   3.255  -0.606  1.00  0.00           O  
ATOM     92  CB  LEU A   6       4.808   5.490   1.758  1.00  0.00           C  
ATOM     93  CG  LEU A   6       4.211   6.768   2.361  1.00  0.00           C  
ATOM     94  CD1 LEU A   6       5.335   7.704   2.782  1.00  0.00           C  
ATOM     95  CD2 LEU A   6       3.298   7.432   1.340  1.00  0.00           C  
ATOM     96  H   LEU A   6       3.578   4.155   3.542  1.00  0.00           H  
ATOM     97  HA  LEU A   6       3.005   4.799   0.816  1.00  0.00           H  
ATOM     98 1HB  LEU A   6       5.536   5.099   2.466  1.00  0.00           H  
ATOM     99 2HB  LEU A   6       5.333   5.768   0.844  1.00  0.00           H  
ATOM    100  HG  LEU A   6       3.635   6.515   3.252  1.00  0.00           H  
ATOM    101 1HD1 LEU A   6       4.910   8.612   3.210  1.00  0.00           H  
ATOM    102 2HD1 LEU A   6       5.960   7.211   3.526  1.00  0.00           H  
ATOM    103 3HD1 LEU A   6       5.938   7.962   1.912  1.00  0.00           H  
ATOM    104 1HD2 LEU A   6       2.873   8.340   1.769  1.00  0.00           H  
ATOM    105 2HD2 LEU A   6       3.873   7.686   0.449  1.00  0.00           H  
ATOM    106 3HD2 LEU A   6       2.494   6.747   1.071  1.00  0.00           H  
ATOM    107  N   LEU A   7       5.180   2.386   1.323  1.00  0.00           N  
ATOM    108  CA  LEU A   7       5.838   1.255   0.681  1.00  0.00           C  
ATOM    109  C   LEU A   7       4.822   0.308   0.056  1.00  0.00           C  
ATOM    110  O   LEU A   7       5.046  -0.231  -1.028  1.00  0.00           O  
ATOM    111  CB  LEU A   7       6.696   0.494   1.700  1.00  0.00           C  
ATOM    112  CG  LEU A   7       7.948   1.228   2.196  1.00  0.00           C  
ATOM    113  CD1 LEU A   7       8.592   0.431   3.323  1.00  0.00           C  
ATOM    114  CD2 LEU A   7       8.917   1.418   1.038  1.00  0.00           C  
ATOM    115  H   LEU A   7       5.245   2.490   2.325  1.00  0.00           H  
ATOM    116  HA  LEU A   7       6.486   1.634  -0.109  1.00  0.00           H  
ATOM    117 1HB  LEU A   7       6.081   0.264   2.569  1.00  0.00           H  
ATOM    118 2HB  LEU A   7       7.018  -0.445   1.250  1.00  0.00           H  
ATOM    119  HG  LEU A   7       7.665   2.202   2.595  1.00  0.00           H  
ATOM    120 1HD1 LEU A   7       9.481   0.953   3.675  1.00  0.00           H  
ATOM    121 2HD1 LEU A   7       7.884   0.327   4.145  1.00  0.00           H  
ATOM    122 3HD1 LEU A   7       8.871  -0.556   2.957  1.00  0.00           H  
ATOM    123 1HD2 LEU A   7       9.807   1.940   1.390  1.00  0.00           H  
ATOM    124 2HD2 LEU A   7       9.202   0.444   0.638  1.00  0.00           H  
ATOM    125 3HD2 LEU A   7       8.437   2.005   0.255  1.00  0.00           H  
ATOM    126  N   ALA A   8       3.703   0.110   0.745  1.00  0.00           N  
ATOM    127  CA  ALA A   8       2.623  -0.722   0.229  1.00  0.00           C  
ATOM    128  C   ALA A   8       2.075  -0.166  -1.079  1.00  0.00           C  
ATOM    129  O   ALA A   8       1.774  -0.917  -2.006  1.00  0.00           O  
ATOM    130  CB  ALA A   8       1.509  -0.843   1.260  1.00  0.00           C  
ATOM    131  H   ALA A   8       3.599   0.546   1.650  1.00  0.00           H  
ATOM    132  HA  ALA A   8       3.026  -1.714   0.027  1.00  0.00           H  
ATOM    133 1HB  ALA A   8       0.710  -1.467   0.860  1.00  0.00           H  
ATOM    134 2HB  ALA A   8       1.903  -1.297   2.169  1.00  0.00           H  
ATOM    135 3HB  ALA A   8       1.117   0.146   1.488  1.00  0.00           H  
ATOM    136  N   ILE A   9       1.949   1.155  -1.147  1.00  0.00           N  
ATOM    137  CA  ILE A   9       1.548   1.824  -2.379  1.00  0.00           C  
ATOM    138  C   ILE A   9       2.589   1.633  -3.474  1.00  0.00           C  
ATOM    139  O   ILE A   9       2.252   1.335  -4.620  1.00  0.00           O  
ATOM    140  CB  ILE A   9       1.324   3.328  -2.140  1.00  0.00           C  
ATOM    141  CG1 ILE A   9       0.105   3.551  -1.241  1.00  0.00           C  
ATOM    142  CG2 ILE A   9       1.154   4.058  -3.463  1.00  0.00           C  
ATOM    143  CD1 ILE A   9      -0.040   4.973  -0.750  1.00  0.00           C  
ATOM    144  H   ILE A   9       2.137   1.711  -0.324  1.00  0.00           H  
ATOM    145  HA  ILE A   9       0.611   1.386  -2.720  1.00  0.00           H  
ATOM    146  HB  ILE A   9       2.183   3.745  -1.614  1.00  0.00           H  
ATOM    147 1HG1 ILE A   9      -0.801   3.283  -1.784  1.00  0.00           H  
ATOM    148 2HG1 ILE A   9       0.170   2.896  -0.372  1.00  0.00           H  
ATOM    149 1HG2 ILE A   9       0.996   5.120  -3.276  1.00  0.00           H  
ATOM    150 2HG2 ILE A   9       2.050   3.926  -4.069  1.00  0.00           H  
ATOM    151 3HG2 ILE A   9       0.293   3.652  -3.995  1.00  0.00           H  
ATOM    152 1HD1 ILE A   9      -0.926   5.051  -0.119  1.00  0.00           H  
ATOM    153 2HD1 ILE A   9       0.842   5.251  -0.172  1.00  0.00           H  
ATOM    154 3HD1 ILE A   9      -0.142   5.643  -1.602  1.00  0.00           H  
ATOM    155  N   GLY A  10       3.857   1.805  -3.115  1.00  0.00           N  
ATOM    156  CA  GLY A  10       4.955   1.579  -4.047  1.00  0.00           C  
ATOM    157  C   GLY A  10       4.863   0.197  -4.682  1.00  0.00           C  
ATOM    158  O   GLY A  10       4.941   0.058  -5.903  1.00  0.00           O  
ATOM    159  H   GLY A  10       4.065   2.100  -2.172  1.00  0.00           H  
ATOM    160 1HA  GLY A  10       4.936   2.343  -4.824  1.00  0.00           H  
ATOM    161 2HA  GLY A  10       5.904   1.679  -3.522  1.00  0.00           H  
ATOM    162  N   LEU A  11       4.696  -0.823  -3.847  1.00  0.00           N  
ATOM    163  CA  LEU A  11       4.508  -2.186  -4.329  1.00  0.00           C  
ATOM    164  C   LEU A  11       3.313  -2.277  -5.270  1.00  0.00           C  
ATOM    165  O   LEU A  11       3.404  -2.862  -6.349  1.00  0.00           O  
ATOM    166  CB  LEU A  11       4.312  -3.144  -3.148  1.00  0.00           C  
ATOM    167  CG  LEU A  11       3.981  -4.596  -3.517  1.00  0.00           C  
ATOM    168  CD1 LEU A  11       5.123  -5.186  -4.333  1.00  0.00           C  
ATOM    169  CD2 LEU A  11       3.742  -5.400  -2.248  1.00  0.00           C  
ATOM    170  H   LEU A  11       4.699  -0.649  -2.852  1.00  0.00           H  
ATOM    171  HA  LEU A  11       5.401  -2.484  -4.878  1.00  0.00           H  
ATOM    172 1HB  LEU A  11       5.224  -3.153  -2.553  1.00  0.00           H  
ATOM    173 2HB  LEU A  11       3.501  -2.767  -2.525  1.00  0.00           H  
ATOM    174  HG  LEU A  11       3.083  -4.618  -4.135  1.00  0.00           H  
ATOM    175 1HD1 LEU A  11       4.887  -6.218  -4.595  1.00  0.00           H  
ATOM    176 2HD1 LEU A  11       5.259  -4.603  -5.244  1.00  0.00           H  
ATOM    177 3HD1 LEU A  11       6.040  -5.162  -3.745  1.00  0.00           H  
ATOM    178 1HD2 LEU A  11       3.506  -6.432  -2.510  1.00  0.00           H  
ATOM    179 2HD2 LEU A  11       4.640  -5.380  -1.630  1.00  0.00           H  
ATOM    180 3HD2 LEU A  11       2.910  -4.967  -1.694  1.00  0.00           H  
ATOM    181  N   GLY A  12       2.193  -1.696  -4.853  1.00  0.00           N  
ATOM    182  CA  GLY A  12       0.982  -1.697  -5.666  1.00  0.00           C  
ATOM    183  C   GLY A  12       1.245  -1.109  -7.046  1.00  0.00           C  
ATOM    184  O   GLY A  12       0.836  -1.675  -8.060  1.00  0.00           O  
ATOM    185  H   GLY A  12       2.180  -1.243  -3.951  1.00  0.00           H  
ATOM    186 1HA  GLY A  12       0.611  -2.717  -5.765  1.00  0.00           H  
ATOM    187 2HA  GLY A  12       0.207  -1.121  -5.162  1.00  0.00           H  
ATOM    188  N   ILE A  13       1.929   0.029  -7.079  1.00  0.00           N  
ATOM    189  CA  ILE A  13       2.221   0.712  -8.334  1.00  0.00           C  
ATOM    190  C   ILE A  13       3.069  -0.160  -9.251  1.00  0.00           C  
ATOM    191  O   ILE A  13       2.810  -0.250 -10.451  1.00  0.00           O  
ATOM    192  CB  ILE A  13       2.947   2.045  -8.077  1.00  0.00           C  
ATOM    193  CG1 ILE A  13       2.001   3.049  -7.413  1.00  0.00           C  
ATOM    194  CG2 ILE A  13       3.499   2.609  -9.378  1.00  0.00           C  
ATOM    195  CD1 ILE A  13       2.693   4.288  -6.892  1.00  0.00           C  
ATOM    196  H   ILE A  13       2.256   0.431  -6.212  1.00  0.00           H  
ATOM    197  HA  ILE A  13       1.280   0.923  -8.839  1.00  0.00           H  
ATOM    198  HB  ILE A  13       3.771   1.883  -7.384  1.00  0.00           H  
ATOM    199 1HG1 ILE A  13       1.239   3.358  -8.128  1.00  0.00           H  
ATOM    200 2HG1 ILE A  13       1.489   2.569  -6.579  1.00  0.00           H  
ATOM    201 1HG2 ILE A  13       4.008   3.551  -9.179  1.00  0.00           H  
ATOM    202 2HG2 ILE A  13       4.204   1.900  -9.811  1.00  0.00           H  
ATOM    203 3HG2 ILE A  13       2.680   2.779 -10.077  1.00  0.00           H  
ATOM    204 1HD1 ILE A  13       1.957   4.951  -6.436  1.00  0.00           H  
ATOM    205 2HD1 ILE A  13       3.437   4.003  -6.148  1.00  0.00           H  
ATOM    206 3HD1 ILE A  13       3.183   4.804  -7.717  1.00  0.00           H  
ATOM    207  N   TYR A  14       4.082  -0.802  -8.679  1.00  0.00           N  
ATOM    208  CA  TYR A  14       4.882  -1.777  -9.411  1.00  0.00           C  
ATOM    209  C   TYR A  14       4.002  -2.843 -10.051  1.00  0.00           C  
ATOM    210  O   TYR A  14       4.137  -3.143 -11.237  1.00  0.00           O  
ATOM    211  CB  TYR A  14       5.914  -2.426  -8.486  1.00  0.00           C  
ATOM    212  CG  TYR A  14       6.669  -3.572  -9.121  1.00  0.00           C  
ATOM    213  CD1 TYR A  14       7.738  -3.313  -9.966  1.00  0.00           C  
ATOM    214  CD2 TYR A  14       6.292  -4.880  -8.860  1.00  0.00           C  
ATOM    215  CE1 TYR A  14       8.428  -4.360 -10.547  1.00  0.00           C  
ATOM    216  CE2 TYR A  14       6.982  -5.927  -9.440  1.00  0.00           C  
ATOM    217  CZ  TYR A  14       8.046  -5.670 -10.281  1.00  0.00           C  
ATOM    218  OH  TYR A  14       8.733  -6.712 -10.859  1.00  0.00           O  
ATOM    219  H   TYR A  14       4.304  -0.610  -7.713  1.00  0.00           H  
ATOM    220  HA  TYR A  14       5.410  -1.259 -10.213  1.00  0.00           H  
ATOM    221 1HB  TYR A  14       6.639  -1.676  -8.166  1.00  0.00           H  
ATOM    222 2HB  TYR A  14       5.415  -2.801  -7.592  1.00  0.00           H  
ATOM    223  HD1 TYR A  14       8.034  -2.284 -10.172  1.00  0.00           H  
ATOM    224  HD2 TYR A  14       5.452  -5.083  -8.196  1.00  0.00           H  
ATOM    225  HE1 TYR A  14       9.268  -4.157 -11.211  1.00  0.00           H  
ATOM    226  HE2 TYR A  14       6.686  -6.956  -9.235  1.00  0.00           H  
ATOM    227  HH  TYR A  14       9.449  -6.364 -11.396  1.00  0.00           H  
ATOM    228  N   ILE A  15       3.100  -3.412  -9.259  1.00  0.00           N  
ATOM    229  CA  ILE A  15       2.188  -4.438  -9.749  1.00  0.00           C  
ATOM    230  C   ILE A  15       1.279  -3.890 -10.842  1.00  0.00           C  
ATOM    231  O   ILE A  15       1.102  -4.516 -11.887  1.00  0.00           O  
ATOM    232  CB  ILE A  15       1.330  -5.004  -8.603  1.00  0.00           C  
ATOM    233  CG1 ILE A  15       2.204  -5.787  -7.619  1.00  0.00           C  
ATOM    234  CG2 ILE A  15       0.222  -5.887  -9.154  1.00  0.00           C  
ATOM    235  CD1 ILE A  15       1.516  -6.105  -6.311  1.00  0.00           C  
ATOM    236  H   ILE A  15       3.045  -3.127  -8.291  1.00  0.00           H  
ATOM    237  HA  ILE A  15       2.777  -5.251 -10.173  1.00  0.00           H  
ATOM    238  HB  ILE A  15       0.883  -4.183  -8.043  1.00  0.00           H  
ATOM    239 1HG1 ILE A  15       2.517  -6.725  -8.077  1.00  0.00           H  
ATOM    240 2HG1 ILE A  15       3.105  -5.215  -7.398  1.00  0.00           H  
ATOM    241 1HG2 ILE A  15      -0.375  -6.280  -8.331  1.00  0.00           H  
ATOM    242 2HG2 ILE A  15      -0.415  -5.301  -9.816  1.00  0.00           H  
ATOM    243 3HG2 ILE A  15       0.659  -6.716  -9.712  1.00  0.00           H  
ATOM    244 1HD1 ILE A  15       2.198  -6.660  -5.666  1.00  0.00           H  
ATOM    245 2HD1 ILE A  15       1.225  -5.177  -5.818  1.00  0.00           H  
ATOM    246 3HD1 ILE A  15       0.629  -6.707  -6.504  1.00  0.00           H  
ATOM    247  N   GLY A  16       0.704  -2.718 -10.594  1.00  0.00           N  
ATOM    248  CA  GLY A  16      -0.238  -2.114 -11.528  1.00  0.00           C  
ATOM    249  C   GLY A  16       0.415  -1.857 -12.880  1.00  0.00           C  
ATOM    250  O   GLY A  16      -0.196  -2.071 -13.926  1.00  0.00           O  
ATOM    251  H   GLY A  16       0.926  -2.233  -9.736  1.00  0.00           H  
ATOM    252 1HA  GLY A  16      -1.098  -2.771 -11.654  1.00  0.00           H  
ATOM    253 2HA  GLY A  16      -0.608  -1.176 -11.115  1.00  0.00           H  
ATOM    254  N   ARG A  17       1.661  -1.396 -12.852  1.00  0.00           N  
ATOM    255  CA  ARG A  17       2.423  -1.171 -14.074  1.00  0.00           C  
ATOM    256  C   ARG A  17       2.712  -2.483 -14.792  1.00  0.00           C  
ATOM    257  O   ARG A  17       2.650  -2.557 -16.020  1.00  0.00           O  
ATOM    258  CB  ARG A  17       3.736  -0.466 -13.765  1.00  0.00           C  
ATOM    259  CG  ARG A  17       3.597   0.991 -13.354  1.00  0.00           C  
ATOM    260  CD  ARG A  17       4.899   1.569 -12.934  1.00  0.00           C  
ATOM    261  NE  ARG A  17       4.765   2.953 -12.507  1.00  0.00           N  
ATOM    262  CZ  ARG A  17       5.747   3.675 -11.933  1.00  0.00           C  
ATOM    263  NH1 ARG A  17       6.926   3.131 -11.723  1.00  0.00           N  
ATOM    264  NH2 ARG A  17       5.526   4.929 -11.580  1.00  0.00           N  
ATOM    265  H   ARG A  17       2.092  -1.197 -11.960  1.00  0.00           H  
ATOM    266  HA  ARG A  17       1.835  -0.536 -14.737  1.00  0.00           H  
ATOM    267 1HB  ARG A  17       4.248  -0.989 -12.959  1.00  0.00           H  
ATOM    268 2HB  ARG A  17       4.383  -0.501 -14.642  1.00  0.00           H  
ATOM    269 1HG  ARG A  17       3.220   1.573 -14.196  1.00  0.00           H  
ATOM    270 2HG  ARG A  17       2.901   1.069 -12.518  1.00  0.00           H  
ATOM    271 1HD  ARG A  17       5.300   0.993 -12.100  1.00  0.00           H  
ATOM    272 2HD  ARG A  17       5.598   1.536 -13.768  1.00  0.00           H  
ATOM    273  HE  ARG A  17       3.873   3.406 -12.652  1.00  0.00           H  
ATOM    274 1HH1 ARG A  17       7.095   2.173 -11.993  1.00  0.00           H  
ATOM    275 2HH1 ARG A  17       7.662   3.672 -11.292  1.00  0.00           H  
ATOM    276 1HH2 ARG A  17       4.620   5.347 -11.741  1.00  0.00           H  
ATOM    277 2HH2 ARG A  17       6.261   5.470 -11.150  1.00  0.00           H  
ATOM    278  N   ARG A  18       3.028  -3.517 -14.020  1.00  0.00           N  
ATOM    279  CA  ARG A  18       3.297  -4.837 -14.579  1.00  0.00           C  
ATOM    280  C   ARG A  18       2.076  -5.388 -15.304  1.00  0.00           C  
ATOM    281  O   ARG A  18       2.193  -5.976 -16.379  1.00  0.00           O  
ATOM    282  CB  ARG A  18       3.713  -5.808 -13.484  1.00  0.00           C  
ATOM    283  CG  ARG A  18       4.087  -7.199 -13.970  1.00  0.00           C  
ATOM    284  CD  ARG A  18       4.470  -8.090 -12.845  1.00  0.00           C  
ATOM    285  NE  ARG A  18       3.342  -8.380 -11.975  1.00  0.00           N  
ATOM    286  CZ  ARG A  18       3.448  -8.813 -10.703  1.00  0.00           C  
ATOM    287  NH1 ARG A  18       4.634  -9.000 -10.169  1.00  0.00           N  
ATOM    288  NH2 ARG A  18       2.359  -9.049  -9.993  1.00  0.00           N  
ATOM    289  H   ARG A  18       3.084  -3.386 -13.020  1.00  0.00           H  
ATOM    290  HA  ARG A  18       4.115  -4.749 -15.295  1.00  0.00           H  
ATOM    291 1HB  ARG A  18       4.571  -5.404 -12.947  1.00  0.00           H  
ATOM    292 2HB  ARG A  18       2.900  -5.917 -12.766  1.00  0.00           H  
ATOM    293 1HG  ARG A  18       3.237  -7.645 -14.486  1.00  0.00           H  
ATOM    294 2HG  ARG A  18       4.932  -7.130 -14.656  1.00  0.00           H  
ATOM    295 1HD  ARG A  18       4.847  -9.032 -13.239  1.00  0.00           H  
ATOM    296 2HD  ARG A  18       5.245  -7.610 -12.249  1.00  0.00           H  
ATOM    297  HE  ARG A  18       2.412  -8.247 -12.350  1.00  0.00           H  
ATOM    298 1HH1 ARG A  18       5.467  -8.820 -10.713  1.00  0.00           H  
ATOM    299 2HH1 ARG A  18       4.714  -9.325  -9.217  1.00  0.00           H  
ATOM    300 1HH2 ARG A  18       1.446  -8.905 -10.403  1.00  0.00           H  
ATOM    301 2HH2 ARG A  18       2.438  -9.373  -9.040  1.00  0.00           H  
ATOM    302  N   LEU A  19       0.904  -5.193 -14.709  1.00  0.00           N  
ATOM    303  CA  LEU A  19      -0.331  -5.753 -15.247  1.00  0.00           C  
ATOM    304  C   LEU A  19      -0.780  -5.001 -16.493  1.00  0.00           C  
ATOM    305  O   LEU A  19      -0.269  -5.237 -17.553  1.00  0.00           O  
ATOM    306  OXT LEU A  19      -1.645  -4.173 -16.415  1.00  0.00           O  
ATOM    307  CB  LEU A  19      -1.439  -5.708 -14.187  1.00  0.00           C  
ATOM    308  CG  LEU A  19      -1.207  -6.576 -12.944  1.00  0.00           C  
ATOM    309  CD1 LEU A  19      -2.302  -6.304 -11.922  1.00  0.00           C  
ATOM    310  CD2 LEU A  19      -1.187  -8.043 -13.347  1.00  0.00           C  
ATOM    311  H   LEU A  19       0.867  -4.643 -13.863  1.00  0.00           H  
ATOM    312  HA  LEU A  19      -0.149  -6.792 -15.519  1.00  0.00           H  
ATOM    313 1HB  LEU A  19      -1.559  -4.678 -13.854  1.00  0.00           H  
ATOM    314 2HB  LEU A  19      -2.373  -6.030 -14.647  1.00  0.00           H  
ATOM    315  HG  LEU A  19      -0.252  -6.312 -12.488  1.00  0.00           H  
ATOM    316 1HD1 LEU A  19      -2.138  -6.921 -11.039  1.00  0.00           H  
ATOM    317 2HD1 LEU A  19      -2.281  -5.252 -11.638  1.00  0.00           H  
ATOM    318 3HD1 LEU A  19      -3.272  -6.544 -12.356  1.00  0.00           H  
ATOM    319 1HD2 LEU A  19      -1.021  -8.661 -12.463  1.00  0.00           H  
ATOM    320 2HD2 LEU A  19      -2.141  -8.309 -13.801  1.00  0.00           H  
ATOM    321 3HD2 LEU A  19      -0.384  -8.213 -14.064  1.00  0.00           H  
TER                                                                             
ATOM    323  N   LEU B  20      -3.736  -4.034  11.004  1.00  0.00           N  
ATOM    324  CA  LEU B  20      -2.955  -3.242  10.062  1.00  0.00           C  
ATOM    325  C   LEU B  20      -2.981  -3.859   8.669  1.00  0.00           C  
ATOM    326  O   LEU B  20      -2.743  -3.177   7.673  1.00  0.00           O  
ATOM    327  CB  LEU B  20      -1.505  -3.120  10.546  1.00  0.00           C  
ATOM    328  CG  LEU B  20      -1.308  -2.382  11.877  1.00  0.00           C  
ATOM    329  CD1 LEU B  20       0.162  -2.431  12.273  1.00  0.00           C  
ATOM    330  CD2 LEU B  20      -1.789  -0.945  11.736  1.00  0.00           C  
ATOM    331 1H   LEU B  20      -3.702  -3.607  11.908  1.00  0.00           H  
ATOM    332 2H   LEU B  20      -4.686  -4.081  10.694  1.00  0.00           H  
ATOM    333 3H   LEU B  20      -3.358  -4.958  11.058  1.00  0.00           H  
ATOM    334  HA  LEU B  20      -3.390  -2.245  10.004  1.00  0.00           H  
ATOM    335 1HB  LEU B  20      -1.091  -4.121  10.659  1.00  0.00           H  
ATOM    336 2HB  LEU B  20      -0.928  -2.593   9.787  1.00  0.00           H  
ATOM    337  HG  LEU B  20      -1.881  -2.882  12.658  1.00  0.00           H  
ATOM    338 1HD1 LEU B  20       0.301  -1.907  13.218  1.00  0.00           H  
ATOM    339 2HD1 LEU B  20       0.474  -3.470  12.385  1.00  0.00           H  
ATOM    340 3HD1 LEU B  20       0.762  -1.952  11.500  1.00  0.00           H  
ATOM    341 1HD2 LEU B  20      -1.649  -0.421  12.682  1.00  0.00           H  
ATOM    342 2HD2 LEU B  20      -1.216  -0.444  10.956  1.00  0.00           H  
ATOM    343 3HD2 LEU B  20      -2.846  -0.940  11.471  1.00  0.00           H  
ATOM    344  N   LEU B  21      -3.273  -5.154   8.607  1.00  0.00           N  
ATOM    345  CA  LEU B  21      -3.277  -5.878   7.342  1.00  0.00           C  
ATOM    346  C   LEU B  21      -4.197  -5.210   6.328  1.00  0.00           C  
ATOM    347  O   LEU B  21      -3.826  -5.018   5.170  1.00  0.00           O  
ATOM    348  CB  LEU B  21      -3.720  -7.330   7.563  1.00  0.00           C  
ATOM    349  CG  LEU B  21      -3.840  -8.189   6.299  1.00  0.00           C  
ATOM    350  CD1 LEU B  21      -2.484  -8.273   5.610  1.00  0.00           C  
ATOM    351  CD2 LEU B  21      -4.350  -9.573   6.671  1.00  0.00           C  
ATOM    352  H   LEU B  21      -3.496  -5.649   9.458  1.00  0.00           H  
ATOM    353  HA  LEU B  21      -2.265  -5.878   6.939  1.00  0.00           H  
ATOM    354 1HB  LEU B  21      -3.004  -7.814   8.226  1.00  0.00           H  
ATOM    355 2HB  LEU B  21      -4.693  -7.326   8.055  1.00  0.00           H  
ATOM    356  HG  LEU B  21      -4.538  -7.720   5.605  1.00  0.00           H  
ATOM    357 1HD1 LEU B  21      -2.570  -8.883   4.711  1.00  0.00           H  
ATOM    358 2HD1 LEU B  21      -2.153  -7.271   5.337  1.00  0.00           H  
ATOM    359 3HD1 LEU B  21      -1.760  -8.724   6.287  1.00  0.00           H  
ATOM    360 1HD2 LEU B  21      -4.436 -10.184   5.772  1.00  0.00           H  
ATOM    361 2HD2 LEU B  21      -3.652 -10.044   7.364  1.00  0.00           H  
ATOM    362 3HD2 LEU B  21      -5.328  -9.485   7.145  1.00  0.00           H  
ATOM    363  N   LEU B  22      -5.399  -4.856   6.770  1.00  0.00           N  
ATOM    364  CA  LEU B  22      -6.379  -4.218   5.899  1.00  0.00           C  
ATOM    365  C   LEU B  22      -5.809  -2.957   5.261  1.00  0.00           C  
ATOM    366  O   LEU B  22      -5.892  -2.772   4.047  1.00  0.00           O  
ATOM    367  CB  LEU B  22      -7.645  -3.870   6.691  1.00  0.00           C  
ATOM    368  CG  LEU B  22      -8.732  -3.118   5.912  1.00  0.00           C  
ATOM    369  CD1 LEU B  22      -9.212  -3.978   4.751  1.00  0.00           C  
ATOM    370  CD2 LEU B  22      -9.880  -2.771   6.848  1.00  0.00           C  
ATOM    371  H   LEU B  22      -5.641  -5.035   7.735  1.00  0.00           H  
ATOM    372  HA  LEU B  22      -6.642  -4.915   5.105  1.00  0.00           H  
ATOM    373 1HB  LEU B  22      -8.085  -4.793   7.065  1.00  0.00           H  
ATOM    374 2HB  LEU B  22      -7.363  -3.254   7.545  1.00  0.00           H  
ATOM    375  HG  LEU B  22      -8.313  -2.201   5.497  1.00  0.00           H  
ATOM    376 1HD1 LEU B  22      -9.984  -3.443   4.197  1.00  0.00           H  
ATOM    377 2HD1 LEU B  22      -8.375  -4.194   4.088  1.00  0.00           H  
ATOM    378 3HD1 LEU B  22      -9.622  -4.911   5.135  1.00  0.00           H  
ATOM    379 1HD2 LEU B  22     -10.652  -2.236   6.294  1.00  0.00           H  
ATOM    380 2HD2 LEU B  22     -10.301  -3.688   7.263  1.00  0.00           H  
ATOM    381 3HD2 LEU B  22      -9.512  -2.142   7.658  1.00  0.00           H  
ATOM    382  N   SER B  23      -5.231  -2.091   6.087  1.00  0.00           N  
ATOM    383  CA  SER B  23      -4.644  -0.847   5.605  1.00  0.00           C  
ATOM    384  C   SER B  23      -3.529  -1.116   4.602  1.00  0.00           C  
ATOM    385  O   SER B  23      -3.399  -0.414   3.600  1.00  0.00           O  
ATOM    386  CB  SER B  23      -4.106  -0.038   6.769  1.00  0.00           C  
ATOM    387  OG  SER B  23      -5.144   0.386   7.609  1.00  0.00           O  
ATOM    388  H   SER B  23      -5.197  -2.301   7.075  1.00  0.00           H  
ATOM    389  HA  SER B  23      -5.422  -0.269   5.104  1.00  0.00           H  
ATOM    390 1HB  SER B  23      -3.399  -0.643   7.336  1.00  0.00           H  
ATOM    391 2HB  SER B  23      -3.564   0.828   6.390  1.00  0.00           H  
ATOM    392  HG  SER B  23      -4.796   1.130   8.105  1.00  0.00           H  
ATOM    393  N   HIS B  24      -2.725  -2.137   4.880  1.00  0.00           N  
ATOM    394  CA  HIS B  24      -1.668  -2.551   3.964  1.00  0.00           C  
ATOM    395  C   HIS B  24      -2.240  -2.969   2.616  1.00  0.00           C  
ATOM    396  O   HIS B  24      -1.792  -2.501   1.569  1.00  0.00           O  
ATOM    397  CB  HIS B  24      -0.856  -3.704   4.561  1.00  0.00           C  
ATOM    398  CG  HIS B  24       0.293  -4.137   3.704  1.00  0.00           C  
ATOM    399  ND1 HIS B  24       1.476  -3.432   3.635  1.00  0.00           N  
ATOM    400  CD2 HIS B  24       0.441  -5.202   2.881  1.00  0.00           C  
ATOM    401  CE1 HIS B  24       2.303  -4.045   2.806  1.00  0.00           C  
ATOM    402  NE2 HIS B  24       1.698  -5.121   2.335  1.00  0.00           N  
ATOM    403  H   HIS B  24      -2.850  -2.640   5.747  1.00  0.00           H  
ATOM    404  HA  HIS B  24      -0.990  -1.715   3.791  1.00  0.00           H  
ATOM    405 1HB  HIS B  24      -0.463  -3.408   5.534  1.00  0.00           H  
ATOM    406 2HB  HIS B  24      -1.507  -4.564   4.718  1.00  0.00           H  
ATOM    407  HD1 HIS B  24       1.720  -2.630   4.182  1.00  0.00           H  
ATOM    408  HD2 HIS B  24      -0.219  -6.027   2.613  1.00  0.00           H  
ATOM    409  HE1 HIS B  24       3.297  -3.643   2.615  1.00  0.00           H  
ATOM    410  N   LEU B  25      -3.231  -3.852   2.647  1.00  0.00           N  
ATOM    411  CA  LEU B  25      -3.818  -4.390   1.425  1.00  0.00           C  
ATOM    412  C   LEU B  25      -4.511  -3.298   0.621  1.00  0.00           C  
ATOM    413  O   LEU B  25      -4.429  -3.272  -0.607  1.00  0.00           O  
ATOM    414  CB  LEU B  25      -4.821  -5.500   1.763  1.00  0.00           C  
ATOM    415  CG  LEU B  25      -4.222  -6.776   2.368  1.00  0.00           C  
ATOM    416  CD1 LEU B  25      -5.345  -7.712   2.794  1.00  0.00           C  
ATOM    417  CD2 LEU B  25      -3.312  -7.443   1.347  1.00  0.00           C  
ATOM    418  H   LEU B  25      -3.588  -4.160   3.541  1.00  0.00           H  
ATOM    419  HA  LEU B  25      -3.020  -4.812   0.815  1.00  0.00           H  
ATOM    420 1HB  LEU B  25      -5.548  -5.107   2.471  1.00  0.00           H  
ATOM    421 2HB  LEU B  25      -5.348  -5.781   0.851  1.00  0.00           H  
ATOM    422  HG  LEU B  25      -3.645  -6.521   3.257  1.00  0.00           H  
ATOM    423 1HD1 LEU B  25      -4.920  -8.619   3.224  1.00  0.00           H  
ATOM    424 2HD1 LEU B  25      -5.969  -7.217   3.538  1.00  0.00           H  
ATOM    425 3HD1 LEU B  25      -5.951  -7.972   1.926  1.00  0.00           H  
ATOM    426 1HD2 LEU B  25      -2.886  -8.350   1.778  1.00  0.00           H  
ATOM    427 2HD2 LEU B  25      -3.888  -7.700   0.458  1.00  0.00           H  
ATOM    428 3HD2 LEU B  25      -2.509  -6.759   1.074  1.00  0.00           H  
ATOM    429  N   LEU B  26      -5.194  -2.398   1.320  1.00  0.00           N  
ATOM    430  CA  LEU B  26      -5.854  -1.268   0.677  1.00  0.00           C  
ATOM    431  C   LEU B  26      -4.839  -0.323   0.046  1.00  0.00           C  
ATOM    432  O   LEU B  26      -5.066   0.213  -1.039  1.00  0.00           O  
ATOM    433  CB  LEU B  26      -6.709  -0.504   1.695  1.00  0.00           C  
ATOM    434  CG  LEU B  26      -7.961  -1.236   2.196  1.00  0.00           C  
ATOM    435  CD1 LEU B  26      -8.601  -0.436   3.322  1.00  0.00           C  
ATOM    436  CD2 LEU B  26      -8.932  -1.429   1.041  1.00  0.00           C  
ATOM    437  H   LEU B  26      -5.257  -2.499   2.323  1.00  0.00           H  
ATOM    438  HA  LEU B  26      -6.503  -1.649  -0.110  1.00  0.00           H  
ATOM    439 1HB  LEU B  26      -6.092  -0.272   2.562  1.00  0.00           H  
ATOM    440 2HB  LEU B  26      -7.032   0.434   1.244  1.00  0.00           H  
ATOM    441  HG  LEU B  26      -7.677  -2.209   2.598  1.00  0.00           H  
ATOM    442 1HD1 LEU B  26      -9.490  -0.957   3.678  1.00  0.00           H  
ATOM    443 2HD1 LEU B  26      -7.891  -0.330   4.142  1.00  0.00           H  
ATOM    444 3HD1 LEU B  26      -8.881   0.550   2.954  1.00  0.00           H  
ATOM    445 1HD2 LEU B  26      -9.821  -1.950   1.396  1.00  0.00           H  
ATOM    446 2HD2 LEU B  26      -9.218  -0.456   0.639  1.00  0.00           H  
ATOM    447 3HD2 LEU B  26      -8.454  -2.019   0.258  1.00  0.00           H  
ATOM    448  N   ALA B  27      -3.719  -0.123   0.732  1.00  0.00           N  
ATOM    449  CA  ALA B  27      -2.639   0.707   0.211  1.00  0.00           C  
ATOM    450  C   ALA B  27      -2.096   0.147  -1.097  1.00  0.00           C  
ATOM    451  O   ALA B  27      -1.796   0.896  -2.027  1.00  0.00           O  
ATOM    452  CB  ALA B  27      -1.523   0.831   1.237  1.00  0.00           C  
ATOM    453  H   ALA B  27      -3.612  -0.557   1.637  1.00  0.00           H  
ATOM    454  HA  ALA B  27      -3.043   1.699   0.007  1.00  0.00           H  
ATOM    455 1HB  ALA B  27      -0.724   1.453   0.834  1.00  0.00           H  
ATOM    456 2HB  ALA B  27      -1.914   1.286   2.147  1.00  0.00           H  
ATOM    457 3HB  ALA B  27      -1.130  -0.158   1.468  1.00  0.00           H  
ATOM    458  N   ILE B  28      -1.971  -1.174  -1.163  1.00  0.00           N  
ATOM    459  CA  ILE B  28      -1.573  -1.846  -2.394  1.00  0.00           C  
ATOM    460  C   ILE B  28      -2.618  -1.656  -3.487  1.00  0.00           C  
ATOM    461  O   ILE B  28      -2.283  -1.362  -4.634  1.00  0.00           O  
ATOM    462  CB  ILE B  28      -1.350  -3.350  -2.152  1.00  0.00           C  
ATOM    463  CG1 ILE B  28      -0.126  -3.571  -1.260  1.00  0.00           C  
ATOM    464  CG2 ILE B  28      -1.189  -4.084  -3.474  1.00  0.00           C  
ATOM    465  CD1 ILE B  28       0.018  -4.991  -0.762  1.00  0.00           C  
ATOM    466  H   ILE B  28      -2.156  -1.727  -0.338  1.00  0.00           H  
ATOM    467  HA  ILE B  28      -0.637  -1.410  -2.739  1.00  0.00           H  
ATOM    468  HB  ILE B  28      -2.207  -3.764  -1.620  1.00  0.00           H  
ATOM    469 1HG1 ILE B  28       0.777  -3.309  -1.810  1.00  0.00           H  
ATOM    470 2HG1 ILE B  28      -0.183  -2.912  -0.393  1.00  0.00           H  
ATOM    471 1HG2 ILE B  28      -1.031  -5.145  -3.285  1.00  0.00           H  
ATOM    472 2HG2 ILE B  28      -2.087  -3.952  -4.076  1.00  0.00           H  
ATOM    473 3HG2 ILE B  28      -0.330  -3.680  -4.012  1.00  0.00           H  
ATOM    474 1HD1 ILE B  28       0.907  -5.069  -0.136  1.00  0.00           H  
ATOM    475 2HD1 ILE B  28      -0.862  -5.263  -0.177  1.00  0.00           H  
ATOM    476 3HD1 ILE B  28       0.112  -5.666  -1.611  1.00  0.00           H  
ATOM    477  N   GLY B  29      -3.884  -1.827  -3.124  1.00  0.00           N  
ATOM    478  CA  GLY B  29      -4.985  -1.602  -4.053  1.00  0.00           C  
ATOM    479  C   GLY B  29      -4.893  -0.222  -4.692  1.00  0.00           C  
ATOM    480  O   GLY B  29      -4.975  -0.086  -5.913  1.00  0.00           O  
ATOM    481  H   GLY B  29      -4.090  -2.119  -2.179  1.00  0.00           H  
ATOM    482 1HA  GLY B  29      -4.968  -2.368  -4.829  1.00  0.00           H  
ATOM    483 2HA  GLY B  29      -5.933  -1.699  -3.525  1.00  0.00           H  
ATOM    484  N   LEU B  30      -4.722   0.800  -3.860  1.00  0.00           N  
ATOM    485  CA  LEU B  30      -4.535   2.161  -4.347  1.00  0.00           C  
ATOM    486  C   LEU B  30      -3.343   2.250  -5.291  1.00  0.00           C  
ATOM    487  O   LEU B  30      -3.436   2.832  -6.371  1.00  0.00           O  
ATOM    488  CB  LEU B  30      -4.333   3.122  -3.168  1.00  0.00           C  
ATOM    489  CG  LEU B  30      -4.001   4.573  -3.542  1.00  0.00           C  
ATOM    490  CD1 LEU B  30      -5.145   5.163  -4.355  1.00  0.00           C  
ATOM    491  CD2 LEU B  30      -3.757   5.380  -2.276  1.00  0.00           C  
ATOM    492  H   LEU B  30      -4.722   0.629  -2.865  1.00  0.00           H  
ATOM    493  HA  LEU B  30      -5.429   2.459  -4.893  1.00  0.00           H  
ATOM    494 1HB  LEU B  30      -5.244   3.135  -2.571  1.00  0.00           H  
ATOM    495 2HB  LEU B  30      -3.521   2.746  -2.547  1.00  0.00           H  
ATOM    496  HG  LEU B  30      -3.105   4.592  -4.163  1.00  0.00           H  
ATOM    497 1HD1 LEU B  30      -4.909   6.193  -4.621  1.00  0.00           H  
ATOM    498 2HD1 LEU B  30      -5.285   4.578  -5.264  1.00  0.00           H  
ATOM    499 3HD1 LEU B  30      -6.060   5.142  -3.764  1.00  0.00           H  
ATOM    500 1HD2 LEU B  30      -3.520   6.411  -2.541  1.00  0.00           H  
ATOM    501 2HD2 LEU B  30      -4.652   5.362  -1.654  1.00  0.00           H  
ATOM    502 3HD2 LEU B  30      -2.923   4.947  -1.723  1.00  0.00           H  
ATOM    503  N   GLY B  31      -2.222   1.668  -4.877  1.00  0.00           N  
ATOM    504  CA  GLY B  31      -1.014   1.665  -5.693  1.00  0.00           C  
ATOM    505  C   GLY B  31      -1.281   1.075  -7.072  1.00  0.00           C  
ATOM    506  O   GLY B  31      -0.875   1.637  -8.088  1.00  0.00           O  
ATOM    507  H   GLY B  31      -2.207   1.216  -3.974  1.00  0.00           H  
ATOM    508 1HA  GLY B  31      -0.641   2.684  -5.796  1.00  0.00           H  
ATOM    509 2HA  GLY B  31      -0.237   1.089  -5.191  1.00  0.00           H  
ATOM    510  N   ILE B  32      -1.968  -0.062  -7.100  1.00  0.00           N  
ATOM    511  CA  ILE B  32      -2.265  -0.747  -8.352  1.00  0.00           C  
ATOM    512  C   ILE B  32      -3.114   0.124  -9.269  1.00  0.00           C  
ATOM    513  O   ILE B  32      -2.859   0.210 -10.470  1.00  0.00           O  
ATOM    514  CB  ILE B  32      -2.992  -2.079  -8.090  1.00  0.00           C  
ATOM    515  CG1 ILE B  32      -2.045  -3.084  -7.429  1.00  0.00           C  
ATOM    516  CG2 ILE B  32      -3.550  -2.644  -9.388  1.00  0.00           C  
ATOM    517  CD1 ILE B  32      -2.737  -4.319  -6.901  1.00  0.00           C  
ATOM    518  H   ILE B  32      -2.293  -0.463  -6.231  1.00  0.00           H  
ATOM    519  HA  ILE B  32      -1.325  -0.962  -8.860  1.00  0.00           H  
ATOM    520  HB  ILE B  32      -3.813  -1.915  -7.394  1.00  0.00           H  
ATOM    521 1HG1 ILE B  32      -1.288  -3.397  -8.147  1.00  0.00           H  
ATOM    522 2HG1 ILE B  32      -1.527  -2.603  -6.598  1.00  0.00           H  
ATOM    523 1HG2 ILE B  32      -4.060  -3.585  -9.185  1.00  0.00           H  
ATOM    524 2HG2 ILE B  32      -4.256  -1.935  -9.819  1.00  0.00           H  
ATOM    525 3HG2 ILE B  32      -2.735  -2.817 -10.090  1.00  0.00           H  
ATOM    526 1HD1 ILE B  32      -2.001  -4.983  -6.446  1.00  0.00           H  
ATOM    527 2HD1 ILE B  32      -3.476  -4.031  -6.152  1.00  0.00           H  
ATOM    528 3HD1 ILE B  32      -3.233  -4.837  -7.720  1.00  0.00           H  
ATOM    529  N   TYR B  33      -4.124   0.769  -8.695  1.00  0.00           N  
ATOM    530  CA  TYR B  33      -4.925   1.743  -9.426  1.00  0.00           C  
ATOM    531  C   TYR B  33      -4.045   2.806 -10.071  1.00  0.00           C  
ATOM    532  O   TYR B  33      -4.184   3.104 -11.258  1.00  0.00           O  
ATOM    533  CB  TYR B  33      -5.952   2.396  -8.499  1.00  0.00           C  
ATOM    534  CG  TYR B  33      -6.706   3.543  -9.134  1.00  0.00           C  
ATOM    535  CD1 TYR B  33      -7.779   3.286  -9.975  1.00  0.00           C  
ATOM    536  CD2 TYR B  33      -6.325   4.851  -8.876  1.00  0.00           C  
ATOM    537  CE1 TYR B  33      -8.468   4.334 -10.555  1.00  0.00           C  
ATOM    538  CE2 TYR B  33      -7.014   5.899  -9.456  1.00  0.00           C  
ATOM    539  CZ  TYR B  33      -8.082   5.643 -10.293  1.00  0.00           C  
ATOM    540  OH  TYR B  33      -8.768   6.686 -10.871  1.00  0.00           O  
ATOM    541  H   TYR B  33      -4.343   0.579  -7.727  1.00  0.00           H  
ATOM    542  HA  TYR B  33      -5.456   1.225 -10.225  1.00  0.00           H  
ATOM    543 1HB  TYR B  33      -6.678   1.649  -8.176  1.00  0.00           H  
ATOM    544 2HB  TYR B  33      -5.450   2.771  -7.607  1.00  0.00           H  
ATOM    545  HD1 TYR B  33      -8.079   2.258 -10.178  1.00  0.00           H  
ATOM    546  HD2 TYR B  33      -5.481   5.053  -8.216  1.00  0.00           H  
ATOM    547  HE1 TYR B  33      -9.311   4.132 -11.216  1.00  0.00           H  
ATOM    548  HE2 TYR B  33      -6.714   6.927  -9.254  1.00  0.00           H  
ATOM    549  HH  TYR B  33      -9.488   6.339 -11.403  1.00  0.00           H  
ATOM    550  N   ILE B  34      -3.139   3.375  -9.283  1.00  0.00           N  
ATOM    551  CA  ILE B  34      -2.227   4.399  -9.780  1.00  0.00           C  
ATOM    552  C   ILE B  34      -1.323   3.847 -10.874  1.00  0.00           C  
ATOM    553  O   ILE B  34      -1.148   4.470 -11.921  1.00  0.00           O  
ATOM    554  CB  ILE B  34      -1.364   4.965  -8.637  1.00  0.00           C  
ATOM    555  CG1 ILE B  34      -2.232   5.752  -7.652  1.00  0.00           C  
ATOM    556  CG2 ILE B  34      -0.255   5.845  -9.195  1.00  0.00           C  
ATOM    557  CD1 ILE B  34      -1.539   6.072  -6.348  1.00  0.00           C  
ATOM    558  H   ILE B  34      -3.082   3.092  -8.316  1.00  0.00           H  
ATOM    559  HA  ILE B  34      -2.816   5.212 -10.202  1.00  0.00           H  
ATOM    560  HB  ILE B  34      -0.917   4.145  -8.078  1.00  0.00           H  
ATOM    561 1HG1 ILE B  34      -2.545   6.689  -8.111  1.00  0.00           H  
ATOM    562 2HG1 ILE B  34      -3.134   5.182  -7.427  1.00  0.00           H  
ATOM    563 1HG2 ILE B  34       0.344   6.238  -8.374  1.00  0.00           H  
ATOM    564 2HG2 ILE B  34       0.378   5.256  -9.857  1.00  0.00           H  
ATOM    565 3HG2 ILE B  34      -0.693   6.673  -9.753  1.00  0.00           H  
ATOM    566 1HD1 ILE B  34      -2.217   6.630  -5.702  1.00  0.00           H  
ATOM    567 2HD1 ILE B  34      -1.248   5.144  -5.853  1.00  0.00           H  
ATOM    568 3HD1 ILE B  34      -0.652   6.672  -6.545  1.00  0.00           H  
ATOM    569  N   GLY B  35      -0.750   2.674 -10.626  1.00  0.00           N  
ATOM    570  CA  GLY B  35       0.187   2.065 -11.562  1.00  0.00           C  
ATOM    571  C   GLY B  35      -0.471   1.807 -12.911  1.00  0.00           C  
ATOM    572  O   GLY B  35       0.137   2.018 -13.960  1.00  0.00           O  
ATOM    573  H   GLY B  35      -0.970   2.191  -9.766  1.00  0.00           H  
ATOM    574 1HA  GLY B  35       1.048   2.721 -11.693  1.00  0.00           H  
ATOM    575 2HA  GLY B  35       0.557   1.128 -11.149  1.00  0.00           H  
ATOM    576  N   ARG B  36      -1.718   1.350 -12.878  1.00  0.00           N  
ATOM    577  CA  ARG B  36      -2.485   1.124 -14.097  1.00  0.00           C  
ATOM    578  C   ARG B  36      -2.773   2.436 -14.817  1.00  0.00           C  
ATOM    579  O   ARG B  36      -2.716   2.507 -16.044  1.00  0.00           O  
ATOM    580  CB  ARG B  36      -3.798   0.422 -13.782  1.00  0.00           C  
ATOM    581  CG  ARG B  36      -3.660  -1.031 -13.358  1.00  0.00           C  
ATOM    582  CD  ARG B  36      -4.961  -1.603 -12.928  1.00  0.00           C  
ATOM    583  NE  ARG B  36      -4.836  -2.996 -12.528  1.00  0.00           N  
ATOM    584  CZ  ARG B  36      -5.806  -3.707 -11.920  1.00  0.00           C  
ATOM    585  NH1 ARG B  36      -6.963  -3.145 -11.651  1.00  0.00           N  
ATOM    586  NH2 ARG B  36      -5.593  -4.971 -11.596  1.00  0.00           N  
ATOM    587  H   ARG B  36      -2.146   1.153 -11.984  1.00  0.00           H  
ATOM    588  HA  ARG B  36      -1.900   0.486 -14.761  1.00  0.00           H  
ATOM    589 1HB  ARG B  36      -4.310   0.953 -12.981  1.00  0.00           H  
ATOM    590 2HB  ARG B  36      -4.444   0.450 -14.659  1.00  0.00           H  
ATOM    591 1HG  ARG B  36      -3.286  -1.621 -14.195  1.00  0.00           H  
ATOM    592 2HG  ARG B  36      -2.962  -1.102 -12.523  1.00  0.00           H  
ATOM    593 1HD  ARG B  36      -5.345  -1.038 -12.079  1.00  0.00           H  
ATOM    594 2HD  ARG B  36      -5.673  -1.548 -13.751  1.00  0.00           H  
ATOM    595  HE  ARG B  36      -3.960  -3.463 -12.719  1.00  0.00           H  
ATOM    596 1HH1 ARG B  36      -7.125  -2.179 -11.899  1.00  0.00           H  
ATOM    597 2HH1 ARG B  36      -7.689  -3.678 -11.195  1.00  0.00           H  
ATOM    598 1HH2 ARG B  36      -4.703  -5.403 -11.803  1.00  0.00           H  
ATOM    599 2HH2 ARG B  36      -6.319  -5.504 -11.141  1.00  0.00           H  
ATOM    600  N   ARG B  37      -3.084   3.472 -14.045  1.00  0.00           N  
ATOM    601  CA  ARG B  37      -3.352   4.791 -14.606  1.00  0.00           C  
ATOM    602  C   ARG B  37      -2.132   5.337 -15.336  1.00  0.00           C  
ATOM    603  O   ARG B  37      -2.251   5.924 -16.412  1.00  0.00           O  
ATOM    604  CB  ARG B  37      -3.762   5.765 -13.511  1.00  0.00           C  
ATOM    605  CG  ARG B  37      -4.133   7.156 -13.998  1.00  0.00           C  
ATOM    606  CD  ARG B  37      -4.511   8.050 -12.874  1.00  0.00           C  
ATOM    607  NE  ARG B  37      -3.380   8.338 -12.006  1.00  0.00           N  
ATOM    608  CZ  ARG B  37      -3.482   8.765 -10.732  1.00  0.00           C  
ATOM    609  NH1 ARG B  37      -4.667   8.949 -10.194  1.00  0.00           N  
ATOM    610  NH2 ARG B  37      -2.391   9.000 -10.024  1.00  0.00           N  
ATOM    611  H   ARG B  37      -3.136   3.342 -13.045  1.00  0.00           H  
ATOM    612  HA  ARG B  37      -4.173   4.704 -15.319  1.00  0.00           H  
ATOM    613 1HB  ARG B  37      -4.619   5.365 -12.971  1.00  0.00           H  
ATOM    614 2HB  ARG B  37      -2.946   5.872 -12.796  1.00  0.00           H  
ATOM    615 1HG  ARG B  37      -3.282   7.599 -14.517  1.00  0.00           H  
ATOM    616 2HG  ARG B  37      -4.980   7.089 -14.682  1.00  0.00           H  
ATOM    617 1HD  ARG B  37      -4.886   8.993 -13.269  1.00  0.00           H  
ATOM    618 2HD  ARG B  37      -5.287   7.573 -12.275  1.00  0.00           H  
ATOM    619  HE  ARG B  37      -2.452   8.208 -12.385  1.00  0.00           H  
ATOM    620 1HH1 ARG B  37      -5.502   8.770 -10.735  1.00  0.00           H  
ATOM    621 2HH1 ARG B  37      -4.744   9.270  -9.240  1.00  0.00           H  
ATOM    622 1HH2 ARG B  37      -1.480   8.858 -10.439  1.00  0.00           H  
ATOM    623 2HH2 ARG B  37      -2.468   9.320  -9.071  1.00  0.00           H  
ATOM    624  N   LEU B  38      -0.958   5.141 -14.746  1.00  0.00           N  
ATOM    625  CA  LEU B  38       0.276   5.697 -15.289  1.00  0.00           C  
ATOM    626  C   LEU B  38       0.718   4.942 -16.535  1.00  0.00           C  
ATOM    627  O   LEU B  38       0.204   5.177 -17.594  1.00  0.00           O  
ATOM    628  OXT LEU B  38       1.581   4.112 -16.459  1.00  0.00           O  
ATOM    629  CB  LEU B  38       1.388   5.650 -14.233  1.00  0.00           C  
ATOM    630  CG  LEU B  38       1.163   6.522 -12.991  1.00  0.00           C  
ATOM    631  CD1 LEU B  38       2.261   6.248 -11.972  1.00  0.00           C  
ATOM    632  CD2 LEU B  38       1.146   7.988 -13.396  1.00  0.00           C  
ATOM    633  H   LEU B  38      -0.919   4.592 -13.899  1.00  0.00           H  
ATOM    634  HA  LEU B  38       0.095   6.736 -15.562  1.00  0.00           H  
ATOM    635 1HB  LEU B  38       1.506   4.621 -13.899  1.00  0.00           H  
ATOM    636 2HB  LEU B  38       2.321   5.969 -14.697  1.00  0.00           H  
ATOM    637  HG  LEU B  38       0.209   6.261 -12.531  1.00  0.00           H  
ATOM    638 1HD1 LEU B  38       2.101   6.867 -11.090  1.00  0.00           H  
ATOM    639 2HD1 LEU B  38       2.238   5.196 -11.686  1.00  0.00           H  
ATOM    640 3HD1 LEU B  38       3.230   6.484 -12.410  1.00  0.00           H  
ATOM    641 1HD2 LEU B  38       0.985   8.608 -12.513  1.00  0.00           H  
ATOM    642 2HD2 LEU B  38       2.099   8.250 -13.854  1.00  0.00           H  
ATOM    643 3HD2 LEU B  38       0.340   8.159 -14.110  1.00  0.00           H  
TER                                                                             
HETATM  645 THKN MEM C  41      15.000   0.000   0.000  1.00  0.00           X  
HETATM  646 CNTR MEM C  41       0.000   0.000   0.000  1.00  0.00           X  
HETATM  647 NORM MEM C  41      -0.000  -0.000   1.000  1.00  0.00           X  
TER                                                                             
CONECT  645  646                                                                
CONECT  646  645  647                                                           
CONECT  647  646                                                                
a_angle_1 0.786
a_angle_2 20.685
a_bind 0.055
a_ddg -27.18
a_helicality 0.027
a_helicality_symm 0.027
a_hha_ang -41.178
a_hha_dst_atm 3.241
a_hha_dst_vec 5.588
a_marl -16.891
a_pack 0.688
a_res_lipo -56.561
a_rmsd 0.952
a_sasa 977.865
a_shape 0.771
a_span_topo 0.5
a_tms_span 1
a_tms_span_fa 1
a_unsat 1
maxsub 38
rms 0.952
score -131.681
silent_score -131.681
time 40
total -131.68

#MODEL 1
ATOM      1  N   LEU A   1       6.391   9.722  11.612  1.00  0.00           N  
ATOM      2  CA  LEU A   1       5.029   9.856  11.108  1.00  0.00           C  
ATOM      3  C   LEU A   1       5.014   9.986   9.591  1.00  0.00           C  
ATOM      4  O   LEU A   1       4.070   9.551   8.931  1.00  0.00           O  
ATOM      5  CB  LEU A   1       4.349  11.078  11.739  1.00  0.00           C  
ATOM      6  CG  LEU A   1       4.175  11.030  13.262  1.00  0.00           C  
ATOM      7  CD1 LEU A   1       3.587  12.348  13.748  1.00  0.00           C  
ATOM      8  CD2 LEU A   1       3.277   9.860  13.635  1.00  0.00           C  
ATOM      9 1H   LEU A   1       6.371   9.639  12.609  1.00  0.00           H  
ATOM     10 2H   LEU A   1       6.814   8.906  11.219  1.00  0.00           H  
ATOM     11 3H   LEU A   1       6.923  10.529  11.356  1.00  0.00           H  
ATOM     12  HA  LEU A   1       4.470   8.963  11.383  1.00  0.00           H  
ATOM     13 1HB  LEU A   1       4.935  11.964  11.500  1.00  0.00           H  
ATOM     14 2HB  LEU A   1       3.360  11.192  11.296  1.00  0.00           H  
ATOM     15  HG  LEU A   1       5.149  10.905  13.736  1.00  0.00           H  
ATOM     16 1HD1 LEU A   1       3.464  12.314  14.831  1.00  0.00           H  
ATOM     17 2HD1 LEU A   1       4.259  13.165  13.485  1.00  0.00           H  
ATOM     18 3HD1 LEU A   1       2.618  12.509  13.277  1.00  0.00           H  
ATOM     19 1HD2 LEU A   1       3.154   9.826  14.717  1.00  0.00           H  
ATOM     20 2HD2 LEU A   1       2.302   9.985  13.162  1.00  0.00           H  
ATOM     21 3HD2 LEU A   1       3.730   8.930  13.291  1.00  0.00           H  
ATOM     22  N   LEU A   2       6.065  10.585   9.042  1.00  0.00           N  
ATOM     23  CA  LEU A   2       6.151  10.820   7.606  1.00  0.00           C  
ATOM     24  C   LEU A   2       5.958   9.527   6.824  1.00  0.00           C  
ATOM     25  O   LEU A   2       5.202   9.484   5.854  1.00  0.00           O  
ATOM     26  CB  LEU A   2       7.506  11.443   7.250  1.00  0.00           C  
ATOM     27  CG  LEU A   2       7.763  11.668   5.755  1.00  0.00           C  
ATOM     28  CD1 LEU A   2       6.714  12.621   5.197  1.00  0.00           C  
ATOM     29  CD2 LEU A   2       9.166  12.223   5.558  1.00  0.00           C  
ATOM     30  H   LEU A   2       6.825  10.886   9.636  1.00  0.00           H  
ATOM     31  HA  LEU A   2       5.361  11.514   7.322  1.00  0.00           H  
ATOM     32 1HB  LEU A   2       7.587  12.407   7.749  1.00  0.00           H  
ATOM     33 2HB  LEU A   2       8.297  10.794   7.628  1.00  0.00           H  
ATOM     34  HG  LEU A   2       7.670  10.721   5.223  1.00  0.00           H  
ATOM     35 1HD1 LEU A   2       6.897  12.781   4.134  1.00  0.00           H  
ATOM     36 2HD1 LEU A   2       5.722  12.190   5.333  1.00  0.00           H  
ATOM     37 3HD1 LEU A   2       6.772  13.573   5.722  1.00  0.00           H  
ATOM     38 1HD2 LEU A   2       9.349  12.383   4.495  1.00  0.00           H  
ATOM     39 2HD2 LEU A   2       9.260  13.171   6.089  1.00  0.00           H  
ATOM     40 3HD2 LEU A   2       9.896  11.515   5.950  1.00  0.00           H  
ATOM     41  N   LEU A   3       6.647   8.474   7.252  1.00  0.00           N  
ATOM     42  CA  LEU A   3       6.590   7.191   6.563  1.00  0.00           C  
ATOM     43  C   LEU A   3       5.160   6.675   6.476  1.00  0.00           C  
ATOM     44  O   LEU A   3       4.706   6.254   5.412  1.00  0.00           O  
ATOM     45  CB  LEU A   3       7.468   6.162   7.287  1.00  0.00           C  
ATOM     46  CG  LEU A   3       7.444   4.742   6.708  1.00  0.00           C  
ATOM     47  CD1 LEU A   3       7.947   4.770   5.272  1.00  0.00           C  
ATOM     48  CD2 LEU A   3       8.301   3.827   7.571  1.00  0.00           C  
ATOM     49  H   LEU A   3       7.224   8.566   8.076  1.00  0.00           H  
ATOM     50  HA  LEU A   3       6.970   7.325   5.551  1.00  0.00           H  
ATOM     51 1HB  LEU A   3       8.500   6.510   7.267  1.00  0.00           H  
ATOM     52 2HB  LEU A   3       7.147   6.102   8.327  1.00  0.00           H  
ATOM     53  HG  LEU A   3       6.418   4.372   6.695  1.00  0.00           H  
ATOM     54 1HD1 LEU A   3       7.930   3.760   4.860  1.00  0.00           H  
ATOM     55 2HD1 LEU A   3       7.305   5.416   4.673  1.00  0.00           H  
ATOM     56 3HD1 LEU A   3       8.967   5.152   5.251  1.00  0.00           H  
ATOM     57 1HD2 LEU A   3       8.283   2.817   7.159  1.00  0.00           H  
ATOM     58 2HD2 LEU A   3       9.327   4.195   7.583  1.00  0.00           H  
ATOM     59 3HD2 LEU A   3       7.908   3.812   8.587  1.00  0.00           H  
ATOM     60  N   SER A   4       4.454   6.710   7.600  1.00  0.00           N  
ATOM     61  CA  SER A   4       3.072   6.247   7.652  1.00  0.00           C  
ATOM     62  C   SER A   4       2.190   7.036   6.693  1.00  0.00           C  
ATOM     63  O   SER A   4       1.320   6.472   6.029  1.00  0.00           O  
ATOM     64  CB  SER A   4       2.533   6.369   9.065  1.00  0.00           C  
ATOM     65  OG  SER A   4       3.207   5.502   9.935  1.00  0.00           O  
ATOM     66  H   SER A   4       4.885   7.066   8.441  1.00  0.00           H  
ATOM     67  HA  SER A   4       3.047   5.197   7.356  1.00  0.00           H  
ATOM     68 1HB  SER A   4       2.647   7.396   9.410  1.00  0.00           H  
ATOM     69 2HB  SER A   4       1.469   6.137   9.069  1.00  0.00           H  
ATOM     70  HG  SER A   4       2.631   5.390  10.695  1.00  0.00           H  
ATOM     71  N   HIS A   5       2.421   8.342   6.624  1.00  0.00           N  
ATOM     72  CA  HIS A   5       1.701   9.199   5.689  1.00  0.00           C  
ATOM     73  C   HIS A   5       1.977   8.794   4.247  1.00  0.00           C  
ATOM     74  O   HIS A   5       1.052   8.618   3.454  1.00  0.00           O  
ATOM     75  CB  HIS A   5       2.086  10.668   5.895  1.00  0.00           C  
ATOM     76  CG  HIS A   5       1.364  11.612   4.985  1.00  0.00           C  
ATOM     77  ND1 HIS A   5       0.031  11.929   5.147  1.00  0.00           N  
ATOM     78  CD2 HIS A   5       1.787  12.306   3.903  1.00  0.00           C  
ATOM     79  CE1 HIS A   5      -0.333  12.780   4.204  1.00  0.00           C  
ATOM     80  NE2 HIS A   5       0.713  13.024   3.436  1.00  0.00           N  
ATOM     81  H   HIS A   5       3.112   8.753   7.236  1.00  0.00           H  
ATOM     82  HA  HIS A   5       0.629   9.104   5.859  1.00  0.00           H  
ATOM     83 1HB  HIS A   5       1.875  10.958   6.925  1.00  0.00           H  
ATOM     84 2HB  HIS A   5       3.156  10.790   5.733  1.00  0.00           H  
ATOM     85  HD1 HIS A   5      -0.558  11.639   5.902  1.00  0.00           H  
ATOM     86  HD2 HIS A   5       2.750  12.375   3.397  1.00  0.00           H  
ATOM     87  HE1 HIS A   5      -1.356  13.155   4.160  1.00  0.00           H  
ATOM     88  N   LEU A   6       3.254   8.646   3.913  1.00  0.00           N  
ATOM     89  CA  LEU A   6       3.657   8.324   2.549  1.00  0.00           C  
ATOM     90  C   LEU A   6       3.126   6.961   2.125  1.00  0.00           C  
ATOM     91  O   LEU A   6       2.698   6.778   0.985  1.00  0.00           O  
ATOM     92  CB  LEU A   6       5.187   8.343   2.430  1.00  0.00           C  
ATOM     93  CG  LEU A   6       5.850   9.716   2.594  1.00  0.00           C  
ATOM     94  CD1 LEU A   6       7.363   9.552   2.610  1.00  0.00           C  
ATOM     95  CD2 LEU A   6       5.411  10.631   1.461  1.00  0.00           C  
ATOM     96  H   LEU A   6       3.965   8.759   4.622  1.00  0.00           H  
ATOM     97  HA  LEU A   6       3.244   9.078   1.880  1.00  0.00           H  
ATOM     98 1HB  LEU A   6       5.602   7.682   3.189  1.00  0.00           H  
ATOM     99 2HB  LEU A   6       5.464   7.956   1.449  1.00  0.00           H  
ATOM    100  HG  LEU A   6       5.552  10.152   3.548  1.00  0.00           H  
ATOM    101 1HD1 LEU A   6       7.834  10.528   2.727  1.00  0.00           H  
ATOM    102 2HD1 LEU A   6       7.651   8.909   3.442  1.00  0.00           H  
ATOM    103 3HD1 LEU A   6       7.690   9.101   1.673  1.00  0.00           H  
ATOM    104 1HD2 LEU A   6       5.881  11.608   1.578  1.00  0.00           H  
ATOM    105 2HD2 LEU A   6       5.709  10.197   0.506  1.00  0.00           H  
ATOM    106 3HD2 LEU A   6       4.327  10.746   1.484  1.00  0.00           H  
ATOM    107  N   LEU A   7       3.155   6.006   3.048  1.00  0.00           N  
ATOM    108  CA  LEU A   7       2.632   4.671   2.786  1.00  0.00           C  
ATOM    109  C   LEU A   7       1.125   4.703   2.565  1.00  0.00           C  
ATOM    110  O   LEU A   7       0.599   3.998   1.704  1.00  0.00           O  
ATOM    111  CB  LEU A   7       2.964   3.733   3.954  1.00  0.00           C  
ATOM    112  CG  LEU A   7       4.445   3.367   4.113  1.00  0.00           C  
ATOM    113  CD1 LEU A   7       4.636   2.567   5.395  1.00  0.00           C  
ATOM    114  CD2 LEU A   7       4.905   2.574   2.900  1.00  0.00           C  
ATOM    115  H   LEU A   7       3.550   6.211   3.955  1.00  0.00           H  
ATOM    116  HA  LEU A   7       3.104   4.286   1.883  1.00  0.00           H  
ATOM    117 1HB  LEU A   7       2.638   4.203   4.880  1.00  0.00           H  
ATOM    118 2HB  LEU A   7       2.405   2.806   3.825  1.00  0.00           H  
ATOM    119  HG  LEU A   7       5.038   4.278   4.197  1.00  0.00           H  
ATOM    120 1HD1 LEU A   7       5.689   2.307   5.508  1.00  0.00           H  
ATOM    121 2HD1 LEU A   7       4.317   3.166   6.248  1.00  0.00           H  
ATOM    122 3HD1 LEU A   7       4.041   1.656   5.347  1.00  0.00           H  
ATOM    123 1HD2 LEU A   7       5.958   2.314   3.012  1.00  0.00           H  
ATOM    124 2HD2 LEU A   7       4.314   1.662   2.815  1.00  0.00           H  
ATOM    125 3HD2 LEU A   7       4.774   3.175   2.000  1.00  0.00           H  
ATOM    126  N   ALA A   8       0.435   5.525   3.348  1.00  0.00           N  
ATOM    127  CA  ALA A   8      -1.005   5.699   3.196  1.00  0.00           C  
ATOM    128  C   ALA A   8      -1.354   6.207   1.803  1.00  0.00           C  
ATOM    129  O   ALA A   8      -2.349   5.788   1.211  1.00  0.00           O  
ATOM    130  CB  ALA A   8      -1.538   6.652   4.256  1.00  0.00           C  
ATOM    131  H   ALA A   8       0.920   6.043   4.067  1.00  0.00           H  
ATOM    132  HA  ALA A   8      -1.479   4.726   3.326  1.00  0.00           H  
ATOM    133 1HB  ALA A   8      -2.614   6.772   4.129  1.00  0.00           H  
ATOM    134 2HB  ALA A   8      -1.332   6.247   5.246  1.00  0.00           H  
ATOM    135 3HB  ALA A   8      -1.051   7.620   4.152  1.00  0.00           H  
ATOM    136  N   ILE A   9      -0.531   7.112   1.285  1.00  0.00           N  
ATOM    137  CA  ILE A   9      -0.697   7.609  -0.076  1.00  0.00           C  
ATOM    138  C   ILE A   9      -0.498   6.496  -1.097  1.00  0.00           C  
ATOM    139  O   ILE A   9      -1.308   6.324  -2.008  1.00  0.00           O  
ATOM    140  CB  ILE A   9       0.289   8.755  -0.366  1.00  0.00           C  
ATOM    141  CG1 ILE A   9      -0.068   9.989   0.467  1.00  0.00           C  
ATOM    142  CG2 ILE A   9       0.291   9.092  -1.849  1.00  0.00           C  
ATOM    143  CD1 ILE A   9       0.997  11.062   0.455  1.00  0.00           C  
ATOM    144  H   ILE A   9       0.230   7.464   1.848  1.00  0.00           H  
ATOM    145  HA  ILE A   9      -1.712   7.991  -0.182  1.00  0.00           H  
ATOM    146  HB  ILE A   9       1.293   8.455  -0.070  1.00  0.00           H  
ATOM    147 1HG1 ILE A   9      -0.995  10.424   0.094  1.00  0.00           H  
ATOM    148 2HG1 ILE A   9      -0.240   9.693   1.502  1.00  0.00           H  
ATOM    149 1HG2 ILE A   9       0.992   9.905  -2.037  1.00  0.00           H  
ATOM    150 2HG2 ILE A   9       0.591   8.215  -2.421  1.00  0.00           H  
ATOM    151 3HG2 ILE A   9      -0.710   9.399  -2.154  1.00  0.00           H  
ATOM    152 1HD1 ILE A   9       0.672  11.904   1.067  1.00  0.00           H  
ATOM    153 2HD1 ILE A   9       1.926  10.658   0.858  1.00  0.00           H  
ATOM    154 3HD1 ILE A   9       1.161  11.400  -0.568  1.00  0.00           H  
ATOM    155  N   GLY A  10       0.585   5.742  -0.939  1.00  0.00           N  
ATOM    156  CA  GLY A  10       0.889   4.640  -1.844  1.00  0.00           C  
ATOM    157  C   GLY A  10      -0.245   3.623  -1.875  1.00  0.00           C  
ATOM    158  O   GLY A  10      -0.567   3.070  -2.926  1.00  0.00           O  
ATOM    159  H   GLY A  10       1.213   5.937  -0.173  1.00  0.00           H  
ATOM    160 1HA  GLY A  10       1.061   5.029  -2.847  1.00  0.00           H  
ATOM    161 2HA  GLY A  10       1.810   4.152  -1.526  1.00  0.00           H  
ATOM    162  N   LEU A  11      -0.849   3.382  -0.716  1.00  0.00           N  
ATOM    163  CA  LEU A  11      -1.986   2.475  -0.618  1.00  0.00           C  
ATOM    164  C   LEU A  11      -3.198   3.029  -1.357  1.00  0.00           C  
ATOM    165  O   LEU A  11      -3.849   2.318  -2.122  1.00  0.00           O  
ATOM    166  CB  LEU A  11      -2.345   2.231   0.853  1.00  0.00           C  
ATOM    167  CG  LEU A  11      -3.552   1.318   1.101  1.00  0.00           C  
ATOM    168  CD1 LEU A  11      -3.284  -0.054   0.497  1.00  0.00           C  
ATOM    169  CD2 LEU A  11      -3.814   1.216   2.596  1.00  0.00           C  
ATOM    170  H   LEU A  11      -0.511   3.839   0.119  1.00  0.00           H  
ATOM    171  HA  LEU A  11      -1.711   1.525  -1.074  1.00  0.00           H  
ATOM    172 1HB  LEU A  11      -1.485   1.785   1.351  1.00  0.00           H  
ATOM    173 2HB  LEU A  11      -2.553   3.191   1.324  1.00  0.00           H  
ATOM    174  HG  LEU A  11      -4.430   1.734   0.606  1.00  0.00           H  
ATOM    175 1HD1 LEU A  11      -4.142  -0.703   0.673  1.00  0.00           H  
ATOM    176 2HD1 LEU A  11      -3.120   0.046  -0.575  1.00  0.00           H  
ATOM    177 3HD1 LEU A  11      -2.400  -0.489   0.962  1.00  0.00           H  
ATOM    178 1HD2 LEU A  11      -4.673   0.568   2.772  1.00  0.00           H  
ATOM    179 2HD2 LEU A  11      -2.937   0.799   3.091  1.00  0.00           H  
ATOM    180 3HD2 LEU A  11      -4.020   2.208   2.998  1.00  0.00           H  
ATOM    181  N   GLY A  12      -3.495   4.303  -1.124  1.00  0.00           N  
ATOM    182  CA  GLY A  12      -4.627   4.956  -1.771  1.00  0.00           C  
ATOM    183  C   GLY A  12      -4.502   4.899  -3.288  1.00  0.00           C  
ATOM    184  O   GLY A  12      -5.487   4.677  -3.993  1.00  0.00           O  
ATOM    185  H   GLY A  12      -2.923   4.832  -0.482  1.00  0.00           H  
ATOM    186 1HA  GLY A  12      -5.553   4.473  -1.459  1.00  0.00           H  
ATOM    187 2HA  GLY A  12      -4.681   5.995  -1.446  1.00  0.00           H  
ATOM    188  N   ILE A  13      -3.287   5.099  -3.785  1.00  0.00           N  
ATOM    189  CA  ILE A  13      -3.020   5.013  -5.216  1.00  0.00           C  
ATOM    190  C   ILE A  13      -3.201   3.589  -5.725  1.00  0.00           C  
ATOM    191  O   ILE A  13      -3.849   3.363  -6.747  1.00  0.00           O  
ATOM    192  CB  ILE A  13      -1.595   5.498  -5.539  1.00  0.00           C  
ATOM    193  CG1 ILE A  13      -1.464   6.997  -5.258  1.00  0.00           C  
ATOM    194  CG2 ILE A  13      -1.245   5.192  -6.987  1.00  0.00           C  
ATOM    195  CD1 ILE A  13      -0.038   7.498  -5.266  1.00  0.00           C  
ATOM    196  H   ILE A  13      -2.528   5.317  -3.155  1.00  0.00           H  
ATOM    197  HA  ILE A  13      -3.729   5.655  -5.738  1.00  0.00           H  
ATOM    198  HB  ILE A  13      -0.883   4.992  -4.888  1.00  0.00           H  
ATOM    199 1HG1 ILE A  13      -2.027   7.557  -6.005  1.00  0.00           H  
ATOM    200 2HG1 ILE A  13      -1.899   7.224  -4.284  1.00  0.00           H  
ATOM    201 1HG2 ILE A  13      -0.235   5.541  -7.199  1.00  0.00           H  
ATOM    202 2HG2 ILE A  13      -1.300   4.117  -7.155  1.00  0.00           H  
ATOM    203 3HG2 ILE A  13      -1.950   5.698  -7.647  1.00  0.00           H  
ATOM    204 1HD1 ILE A  13      -0.027   8.568  -5.059  1.00  0.00           H  
ATOM    205 2HD1 ILE A  13       0.536   6.974  -4.500  1.00  0.00           H  
ATOM    206 3HD1 ILE A  13       0.407   7.313  -6.243  1.00  0.00           H  
ATOM    207  N   TYR A  14      -2.625   2.632  -5.006  1.00  0.00           N  
ATOM    208  CA  TYR A  14      -2.755   1.224  -5.362  1.00  0.00           C  
ATOM    209  C   TYR A  14      -4.218   0.822  -5.495  1.00  0.00           C  
ATOM    210  O   TYR A  14      -4.619   0.225  -6.494  1.00  0.00           O  
ATOM    211  CB  TYR A  14      -2.055   0.343  -4.325  1.00  0.00           C  
ATOM    212  CG  TYR A  14      -2.257  -1.140  -4.547  1.00  0.00           C  
ATOM    213  CD1 TYR A  14      -1.490  -1.810  -5.489  1.00  0.00           C  
ATOM    214  CD2 TYR A  14      -3.208  -1.829  -3.809  1.00  0.00           C  
ATOM    215  CE1 TYR A  14      -1.674  -3.164  -5.692  1.00  0.00           C  
ATOM    216  CE2 TYR A  14      -3.392  -3.182  -4.013  1.00  0.00           C  
ATOM    217  CZ  TYR A  14      -2.630  -3.850  -4.950  1.00  0.00           C  
ATOM    218  OH  TYR A  14      -2.813  -5.198  -5.152  1.00  0.00           O  
ATOM    219  H   TYR A  14      -2.083   2.886  -4.193  1.00  0.00           H  
ATOM    220  HA  TYR A  14      -2.280   1.066  -6.331  1.00  0.00           H  
ATOM    221 1HB  TYR A  14      -0.983   0.546  -4.338  1.00  0.00           H  
ATOM    222 2HB  TYR A  14      -2.423   0.591  -3.330  1.00  0.00           H  
ATOM    223  HD1 TYR A  14      -0.743  -1.269  -6.069  1.00  0.00           H  
ATOM    224  HD2 TYR A  14      -3.811  -1.301  -3.070  1.00  0.00           H  
ATOM    225  HE1 TYR A  14      -1.072  -3.691  -6.432  1.00  0.00           H  
ATOM    226  HE2 TYR A  14      -4.140  -3.724  -3.433  1.00  0.00           H  
ATOM    227  HH  TYR A  14      -2.211  -5.503  -5.835  1.00  0.00           H  
ATOM    228  N   ILE A  15      -5.012   1.152  -4.482  1.00  0.00           N  
ATOM    229  CA  ILE A  15      -6.426   0.799  -4.470  1.00  0.00           C  
ATOM    230  C   ILE A  15      -7.169   1.462  -5.623  1.00  0.00           C  
ATOM    231  O   ILE A  15      -7.975   0.825  -6.303  1.00  0.00           O  
ATOM    232  CB  ILE A  15      -7.082   1.202  -3.137  1.00  0.00           C  
ATOM    233  CG1 ILE A  15      -6.539   0.341  -1.993  1.00  0.00           C  
ATOM    234  CG2 ILE A  15      -8.595   1.079  -3.229  1.00  0.00           C  
ATOM    235  CD1 ILE A  15      -6.914   0.846  -0.618  1.00  0.00           C  
ATOM    236  H   ILE A  15      -4.625   1.662  -3.700  1.00  0.00           H  
ATOM    237  HA  ILE A  15      -6.514  -0.281  -4.584  1.00  0.00           H  
ATOM    238  HB  ILE A  15      -6.825   2.235  -2.903  1.00  0.00           H  
ATOM    239 1HG1 ILE A  15      -6.912  -0.677  -2.096  1.00  0.00           H  
ATOM    240 2HG1 ILE A  15      -5.452   0.298  -2.055  1.00  0.00           H  
ATOM    241 1HG2 ILE A  15      -9.042   1.367  -2.278  1.00  0.00           H  
ATOM    242 2HG2 ILE A  15      -8.966   1.733  -4.017  1.00  0.00           H  
ATOM    243 3HG2 ILE A  15      -8.862   0.047  -3.458  1.00  0.00           H  
ATOM    244 1HD1 ILE A  15      -6.493   0.184   0.139  1.00  0.00           H  
ATOM    245 2HD1 ILE A  15      -6.519   1.853  -0.480  1.00  0.00           H  
ATOM    246 3HD1 ILE A  15      -7.999   0.864  -0.521  1.00  0.00           H  
ATOM    247  N   GLY A  16      -6.894   2.743  -5.839  1.00  0.00           N  
ATOM    248  CA  GLY A  16      -7.514   3.487  -6.929  1.00  0.00           C  
ATOM    249  C   GLY A  16      -7.237   2.827  -8.274  1.00  0.00           C  
ATOM    250  O   GLY A  16      -8.143   2.650  -9.088  1.00  0.00           O  
ATOM    251  H   GLY A  16      -6.239   3.215  -5.232  1.00  0.00           H  
ATOM    252 1HA  GLY A  16      -8.590   3.546  -6.764  1.00  0.00           H  
ATOM    253 2HA  GLY A  16      -7.133   4.508  -6.936  1.00  0.00           H  
ATOM    254  N   ARG A  17      -5.979   2.463  -8.501  1.00  0.00           N  
ATOM    255  CA  ARG A  17      -5.590   1.772  -9.724  1.00  0.00           C  
ATOM    256  C   ARG A  17      -6.283   0.420  -9.837  1.00  0.00           C  
ATOM    257  O   ARG A  17      -6.780   0.054 -10.903  1.00  0.00           O  
ATOM    258  CB  ARG A  17      -4.083   1.571  -9.769  1.00  0.00           C  
ATOM    259  CG  ARG A  17      -3.275   2.838 -10.001  1.00  0.00           C  
ATOM    260  CD  ARG A  17      -1.815   2.585  -9.899  1.00  0.00           C  
ATOM    261  NE  ARG A  17      -1.038   3.792 -10.128  1.00  0.00           N  
ATOM    262  CZ  ARG A  17       0.290   3.898  -9.924  1.00  0.00           C  
ATOM    263  NH1 ARG A  17       0.972   2.863  -9.487  1.00  0.00           N  
ATOM    264  NH2 ARG A  17       0.906   5.043 -10.162  1.00  0.00           N  
ATOM    265  H   ARG A  17      -5.274   2.671  -7.808  1.00  0.00           H  
ATOM    266  HA  ARG A  17      -5.884   2.385 -10.576  1.00  0.00           H  
ATOM    267 1HB  ARG A  17      -3.746   1.133  -8.831  1.00  0.00           H  
ATOM    268 2HB  ARG A  17      -3.833   0.870 -10.566  1.00  0.00           H  
ATOM    269 1HG  ARG A  17      -3.487   3.227 -10.998  1.00  0.00           H  
ATOM    270 2HG  ARG A  17      -3.547   3.585  -9.255  1.00  0.00           H  
ATOM    271 1HD  ARG A  17      -1.579   2.211  -8.903  1.00  0.00           H  
ATOM    272 2HD  ARG A  17      -1.521   1.845 -10.643  1.00  0.00           H  
ATOM    273  HE  ARG A  17      -1.528   4.610 -10.465  1.00  0.00           H  
ATOM    274 1HH1 ARG A  17       0.501   1.988  -9.305  1.00  0.00           H  
ATOM    275 2HH1 ARG A  17       1.967   2.942  -9.334  1.00  0.00           H  
ATOM    276 1HH2 ARG A  17       0.381   5.839 -10.498  1.00  0.00           H  
ATOM    277 2HH2 ARG A  17       1.900   5.122 -10.009  1.00  0.00           H  
ATOM    278  N   ARG A  18      -6.314  -0.318  -8.733  1.00  0.00           N  
ATOM    279  CA  ARG A  18      -6.939  -1.635  -8.709  1.00  0.00           C  
ATOM    280  C   ARG A  18      -8.408  -1.555  -9.105  1.00  0.00           C  
ATOM    281  O   ARG A  18      -8.882  -2.339  -9.927  1.00  0.00           O  
ATOM    282  CB  ARG A  18      -6.823  -2.257  -7.325  1.00  0.00           C  
ATOM    283  CG  ARG A  18      -7.407  -3.655  -7.201  1.00  0.00           C  
ATOM    284  CD  ARG A  18      -7.353  -4.151  -5.802  1.00  0.00           C  
ATOM    285  NE  ARG A  18      -8.242  -3.404  -4.927  1.00  0.00           N  
ATOM    286  CZ  ARG A  18      -8.182  -3.421  -3.581  1.00  0.00           C  
ATOM    287  NH1 ARG A  18      -7.273  -4.150  -2.973  1.00  0.00           N  
ATOM    288  NH2 ARG A  18      -9.038  -2.705  -2.873  1.00  0.00           N  
ATOM    289  H   ARG A  18      -5.893   0.043  -7.889  1.00  0.00           H  
ATOM    290  HA  ARG A  18      -6.422  -2.277  -9.422  1.00  0.00           H  
ATOM    291 1HB  ARG A  18      -5.775  -2.311  -7.037  1.00  0.00           H  
ATOM    292 2HB  ARG A  18      -7.330  -1.622  -6.597  1.00  0.00           H  
ATOM    293 1HG  ARG A  18      -8.449  -3.644  -7.521  1.00  0.00           H  
ATOM    294 2HG  ARG A  18      -6.841  -4.343  -7.831  1.00  0.00           H  
ATOM    295 1HD  ARG A  18      -7.651  -5.199  -5.776  1.00  0.00           H  
ATOM    296 2HD  ARG A  18      -6.337  -4.054  -5.421  1.00  0.00           H  
ATOM    297  HE  ARG A  18      -8.954  -2.831  -5.359  1.00  0.00           H  
ATOM    298 1HH1 ARG A  18      -6.619  -4.698  -3.514  1.00  0.00           H  
ATOM    299 2HH1 ARG A  18      -7.229  -4.163  -1.964  1.00  0.00           H  
ATOM    300 1HH2 ARG A  18      -9.737  -2.144  -3.341  1.00  0.00           H  
ATOM    301 2HH2 ARG A  18      -8.993  -2.718  -1.865  1.00  0.00           H  
ATOM    302  N   LEU A  19      -9.123  -0.602  -8.516  1.00  0.00           N  
ATOM    303  CA  LEU A  19     -10.548  -0.442  -8.778  1.00  0.00           C  
ATOM    304  C   LEU A  19     -10.795   0.078 -10.188  1.00  0.00           C  
ATOM    305  O   LEU A  19     -11.748  -0.328 -10.852  1.00  0.00           O  
ATOM    306  CB  LEU A  19     -11.170   0.517  -7.756  1.00  0.00           C  
ATOM    307  CG  LEU A  19     -11.205   0.015  -6.307  1.00  0.00           C  
ATOM    308  CD1 LEU A  19     -11.697   1.130  -5.394  1.00  0.00           C  
ATOM    309  CD2 LEU A  19     -12.108  -1.206  -6.214  1.00  0.00           C  
ATOM    310  H   LEU A  19      -8.668   0.027  -7.871  1.00  0.00           H  
ATOM    311  HA  LEU A  19     -11.029  -1.416  -8.682  1.00  0.00           H  
ATOM    312 1HB  LEU A  19     -10.609   1.450  -7.769  1.00  0.00           H  
ATOM    313 2HB  LEU A  19     -12.196   0.730  -8.058  1.00  0.00           H  
ATOM    314  HG  LEU A  19     -10.197  -0.254  -5.991  1.00  0.00           H  
ATOM    315 1HD1 LEU A  19     -11.722   0.773  -4.364  1.00  0.00           H  
ATOM    316 2HD1 LEU A  19     -11.022   1.983  -5.465  1.00  0.00           H  
ATOM    317 3HD1 LEU A  19     -12.699   1.433  -5.697  1.00  0.00           H  
ATOM    318 1HD2 LEU A  19     -12.132  -1.563  -5.184  1.00  0.00           H  
ATOM    319 2HD2 LEU A  19     -13.117  -0.937  -6.529  1.00  0.00           H  
ATOM    320 3HD2 LEU A  19     -11.724  -1.993  -6.863  1.00  0.00           H  
ATOM    321  N   THR A  20      -9.930   0.979 -10.640  1.00  0.00           N  
ATOM    322  CA  THR A  20     -10.066   1.577 -11.963  1.00  0.00           C  
ATOM    323  C   THR A  20      -9.860   0.539 -13.059  1.00  0.00           C  
ATOM    324  O   THR A  20     -10.601   0.503 -14.041  1.00  0.00           O  
ATOM    325  CB  THR A  20      -9.071   2.736 -12.154  1.00  0.00           C  
ATOM    326  OG1 THR A  20      -9.331   3.757 -11.181  1.00  0.00           O  
ATOM    327  CG2 THR A  20      -9.201   3.327 -13.549  1.00  0.00           C  
ATOM    328  H   THR A  20      -9.157   1.258 -10.052  1.00  0.00           H  
ATOM    329  HA  THR A  20     -11.077   1.972 -12.061  1.00  0.00           H  
ATOM    330  HB  THR A  20      -8.055   2.370 -12.013  1.00  0.00           H  
ATOM    331  HG1 THR A  20      -9.029   3.460 -10.319  1.00  0.00           H  
ATOM    332 1HG2 THR A  20      -8.490   4.144 -13.666  1.00  0.00           H  
ATOM    333 2HG2 THR A  20      -8.993   2.556 -14.291  1.00  0.00           H  
ATOM    334 3HG2 THR A  20     -10.213   3.703 -13.692  1.00  0.00           H  
ATOM    335  N   THR A  21      -8.847  -0.303 -12.886  1.00  0.00           N  
ATOM    336  CA  THR A  21      -8.472  -1.271 -13.910  1.00  0.00           C  
ATOM    337  C   THR A  21      -9.636  -2.194 -14.248  1.00  0.00           C  
ATOM    338  O   THR A  21     -10.503  -1.821 -14.988  1.00  0.00           O  
ATOM    339  OXT THR A  21      -9.685  -3.295 -13.774  1.00  0.00           O  
ATOM    340  CB  THR A  21      -7.260  -2.109 -13.464  1.00  0.00           C  
ATOM    341  OG1 THR A  21      -6.155  -1.241 -13.178  1.00  0.00           O  
ATOM    342  CG2 THR A  21      -6.859  -3.091 -14.554  1.00  0.00           C  
ATOM    343  H   THR A  21      -8.323  -0.272 -12.023  1.00  0.00           H  
ATOM    344  HA  THR A  21      -8.199  -0.729 -14.816  1.00  0.00           H  
ATOM    345  HB  THR A  21      -7.513  -2.662 -12.560  1.00  0.00           H  
ATOM    346  HG1 THR A  21      -6.357  -0.712 -12.402  1.00  0.00           H  
ATOM    347 1HG2 THR A  21      -6.001  -3.674 -14.221  1.00  0.00           H  
ATOM    348 2HG2 THR A  21      -7.693  -3.759 -14.766  1.00  0.00           H  
ATOM    349 3HG2 THR A  21      -6.596  -2.543 -15.458  1.00  0.00           H  
TER                                                                             
ATOM    351  N   LEU B  22      -6.391  -9.722  11.612  1.00  0.00           N  
ATOM    352  CA  LEU B  22      -5.030  -9.856  11.108  1.00  0.00           C  
ATOM    353  C   LEU B  22      -5.014  -9.986   9.591  1.00  0.00           C  
ATOM    354  O   LEU B  22      -4.070  -9.551   8.931  1.00  0.00           O  
ATOM    355  CB  LEU B  22      -4.349 -11.078  11.739  1.00  0.00           C  
ATOM    356  CG  LEU B  22      -4.175 -11.030  13.262  1.00  0.00           C  
ATOM    357  CD1 LEU B  22      -3.587 -12.348  13.748  1.00  0.00           C  
ATOM    358  CD2 LEU B  22      -3.277  -9.860  13.635  1.00  0.00           C  
ATOM    359 1H   LEU B  22      -6.371  -9.639  12.609  1.00  0.00           H  
ATOM    360 2H   LEU B  22      -6.814  -8.906  11.219  1.00  0.00           H  
ATOM    361 3H   LEU B  22      -6.923 -10.529  11.356  1.00  0.00           H  
ATOM    362  HA  LEU B  22      -4.470  -8.963  11.383  1.00  0.00           H  
ATOM    363 1HB  LEU B  22      -4.935 -11.964  11.500  1.00  0.00           H  
ATOM    364 2HB  LEU B  22      -3.360 -11.192  11.296  1.00  0.00           H  
ATOM    365  HG  LEU B  22      -5.149 -10.905  13.736  1.00  0.00           H  
ATOM    366 1HD1 LEU B  22      -3.464 -12.314  14.830  1.00  0.00           H  
ATOM    367 2HD1 LEU B  22      -4.259 -13.165  13.485  1.00  0.00           H  
ATOM    368 3HD1 LEU B  22      -2.618 -12.509  13.278  1.00  0.00           H  
ATOM    369 1HD2 LEU B  22      -3.154  -9.826  14.717  1.00  0.00           H  
ATOM    370 2HD2 LEU B  22      -2.303  -9.985  13.162  1.00  0.00           H  
ATOM    371 3HD2 LEU B  22      -3.730  -8.930  13.291  1.00  0.00           H  
ATOM    372  N   LEU B  23      -6.065 -10.585   9.042  1.00  0.00           N  
ATOM    373  CA  LEU B  23      -6.151 -10.820   7.606  1.00  0.00           C  
ATOM    374  C   LEU B  23      -5.958  -9.527   6.824  1.00  0.00           C  
ATOM    375  O   LEU B  23      -5.202  -9.484   5.854  1.00  0.00           O  
ATOM    376  CB  LEU B  23      -7.506 -11.443   7.250  1.00  0.00           C  
ATOM    377  CG  LEU B  23      -7.763 -11.668   5.755  1.00  0.00           C  
ATOM    378  CD1 LEU B  23      -6.714 -12.621   5.197  1.00  0.00           C  
ATOM    379  CD2 LEU B  23      -9.166 -12.223   5.558  1.00  0.00           C  
ATOM    380  H   LEU B  23      -6.825 -10.886   9.636  1.00  0.00           H  
ATOM    381  HA  LEU B  23      -5.361 -11.514   7.322  1.00  0.00           H  
ATOM    382 1HB  LEU B  23      -7.587 -12.407   7.749  1.00  0.00           H  
ATOM    383 2HB  LEU B  23      -8.297 -10.794   7.628  1.00  0.00           H  
ATOM    384  HG  LEU B  23      -7.670 -10.721   5.223  1.00  0.00           H  
ATOM    385 1HD1 LEU B  23      -6.897 -12.781   4.134  1.00  0.00           H  
ATOM    386 2HD1 LEU B  23      -5.722 -12.190   5.333  1.00  0.00           H  
ATOM    387 3HD1 LEU B  23      -6.772 -13.573   5.722  1.00  0.00           H  
ATOM    388 1HD2 LEU B  23      -9.349 -12.383   4.495  1.00  0.00           H  
ATOM    389 2HD2 LEU B  23      -9.260 -13.171   6.089  1.00  0.00           H  
ATOM    390 3HD2 LEU B  23      -9.896 -11.515   5.950  1.00  0.00           H  
ATOM    391  N   LEU B  24      -6.646  -8.475   7.252  1.00  0.00           N  
ATOM    392  CA  LEU B  24      -6.590  -7.191   6.563  1.00  0.00           C  
ATOM    393  C   LEU B  24      -5.160  -6.675   6.476  1.00  0.00           C  
ATOM    394  O   LEU B  24      -4.706  -6.254   5.412  1.00  0.00           O  
ATOM    395  CB  LEU B  24      -7.468  -6.162   7.287  1.00  0.00           C  
ATOM    396  CG  LEU B  24      -7.444  -4.742   6.708  1.00  0.00           C  
ATOM    397  CD1 LEU B  24      -7.947  -4.770   5.272  1.00  0.00           C  
ATOM    398  CD2 LEU B  24      -8.301  -3.827   7.570  1.00  0.00           C  
ATOM    399  H   LEU B  24      -7.224  -8.566   8.076  1.00  0.00           H  
ATOM    400  HA  LEU B  24      -6.970  -7.325   5.551  1.00  0.00           H  
ATOM    401 1HB  LEU B  24      -8.500  -6.510   7.267  1.00  0.00           H  
ATOM    402 2HB  LEU B  24      -7.147  -6.102   8.327  1.00  0.00           H  
ATOM    403  HG  LEU B  24      -6.418  -4.372   6.695  1.00  0.00           H  
ATOM    404 1HD1 LEU B  24      -7.930  -3.760   4.860  1.00  0.00           H  
ATOM    405 2HD1 LEU B  24      -7.305  -5.416   4.673  1.00  0.00           H  
ATOM    406 3HD1 LEU B  24      -8.967  -5.152   5.251  1.00  0.00           H  
ATOM    407 1HD2 LEU B  24      -8.283  -2.817   7.159  1.00  0.00           H  
ATOM    408 2HD2 LEU B  24      -9.327  -4.195   7.583  1.00  0.00           H  
ATOM    409 3HD2 LEU B  24      -7.908  -3.812   8.587  1.00  0.00           H  
ATOM    410  N   SER B  25      -4.454  -6.710   7.600  1.00  0.00           N  
ATOM    411  CA  SER B  25      -3.072  -6.247   7.652  1.00  0.00           C  
ATOM    412  C   SER B  25      -2.190  -7.036   6.693  1.00  0.00           C  
ATOM    413  O   SER B  25      -1.320  -6.472   6.029  1.00  0.00           O  
ATOM    414  CB  SER B  25      -2.533  -6.369   9.065  1.00  0.00           C  
ATOM    415  OG  SER B  25      -3.207  -5.502   9.935  1.00  0.00           O  
ATOM    416  H   SER B  25      -4.885  -7.066   8.441  1.00  0.00           H  
ATOM    417  HA  SER B  25      -3.047  -5.197   7.356  1.00  0.00           H  
ATOM    418 1HB  SER B  25      -2.647  -7.396   9.410  1.00  0.00           H  
ATOM    419 2HB  SER B  25      -1.469  -6.137   9.069  1.00  0.00           H  
ATOM    420  HG  SER B  25      -2.631  -5.390  10.695  1.00  0.00           H  
ATOM    421  N   HIS B  26      -2.421  -8.342   6.624  1.00  0.00           N  
ATOM    422  CA  HIS B  26      -1.701  -9.199   5.689  1.00  0.00           C  
ATOM    423  C   HIS B  26      -1.977  -8.794   4.247  1.00  0.00           C  
ATOM    424  O   HIS B  26      -1.052  -8.618   3.454  1.00  0.00           O  
ATOM    425  CB  HIS B  26      -2.086 -10.668   5.895  1.00  0.00           C  
ATOM    426  CG  HIS B  26      -1.363 -11.612   4.985  1.00  0.00           C  
ATOM    427  ND1 HIS B  26      -0.031 -11.929   5.148  1.00  0.00           N  
ATOM    428  CD2 HIS B  26      -1.787 -12.307   3.903  1.00  0.00           C  
ATOM    429  CE1 HIS B  26       0.334 -12.780   4.204  1.00  0.00           C  
ATOM    430  NE2 HIS B  26      -0.713 -13.024   3.437  1.00  0.00           N  
ATOM    431  H   HIS B  26      -3.112  -8.753   7.236  1.00  0.00           H  
ATOM    432  HA  HIS B  26      -0.629  -9.104   5.859  1.00  0.00           H  
ATOM    433 1HB  HIS B  26      -1.875 -10.958   6.925  1.00  0.00           H  
ATOM    434 2HB  HIS B  26      -3.156 -10.790   5.733  1.00  0.00           H  
ATOM    435  HD1 HIS B  26       0.558 -11.639   5.902  1.00  0.00           H  
ATOM    436  HD2 HIS B  26      -2.750 -12.375   3.397  1.00  0.00           H  
ATOM    437  HE1 HIS B  26       1.356 -13.155   4.160  1.00  0.00           H  
ATOM    438  N   LEU B  27      -3.254  -8.646   3.913  1.00  0.00           N  
ATOM    439  CA  LEU B  27      -3.657  -8.324   2.549  1.00  0.00           C  
ATOM    440  C   LEU B  27      -3.126  -6.961   2.125  1.00  0.00           C  
ATOM    441  O   LEU B  27      -2.698  -6.779   0.985  1.00  0.00           O  
ATOM    442  CB  LEU B  27      -5.186  -8.343   2.430  1.00  0.00           C  
ATOM    443  CG  LEU B  27      -5.850  -9.716   2.594  1.00  0.00           C  
ATOM    444  CD1 LEU B  27      -7.363  -9.552   2.610  1.00  0.00           C  
ATOM    445  CD2 LEU B  27      -5.410 -10.631   1.461  1.00  0.00           C  
ATOM    446  H   LEU B  27      -3.964  -8.759   4.622  1.00  0.00           H  
ATOM    447  HA  LEU B  27      -3.244  -9.078   1.880  1.00  0.00           H  
ATOM    448 1HB  LEU B  27      -5.602  -7.682   3.189  1.00  0.00           H  
ATOM    449 2HB  LEU B  27      -5.464  -7.956   1.449  1.00  0.00           H  
ATOM    450  HG  LEU B  27      -5.552 -10.152   3.548  1.00  0.00           H  
ATOM    451 1HD1 LEU B  27      -7.834 -10.528   2.727  1.00  0.00           H  
ATOM    452 2HD1 LEU B  27      -7.651  -8.909   3.442  1.00  0.00           H  
ATOM    453 3HD1 LEU B  27      -7.689  -9.102   1.673  1.00  0.00           H  
ATOM    454 1HD2 LEU B  27      -5.881 -11.608   1.578  1.00  0.00           H  
ATOM    455 2HD2 LEU B  27      -5.709 -10.197   0.506  1.00  0.00           H  
ATOM    456 3HD2 LEU B  27      -4.327 -10.746   1.484  1.00  0.00           H  
ATOM    457  N   LEU B  28      -3.155  -6.006   3.048  1.00  0.00           N  
ATOM    458  CA  LEU B  28      -2.632  -4.671   2.786  1.00  0.00           C  
ATOM    459  C   LEU B  28      -1.125  -4.703   2.565  1.00  0.00           C  
ATOM    460  O   LEU B  28      -0.599  -3.998   1.704  1.00  0.00           O  
ATOM    461  CB  LEU B  28      -2.964  -3.733   3.954  1.00  0.00           C  
ATOM    462  CG  LEU B  28      -4.445  -3.367   4.113  1.00  0.00           C  
ATOM    463  CD1 LEU B  28      -4.636  -2.567   5.394  1.00  0.00           C  
ATOM    464  CD2 LEU B  28      -4.905  -2.574   2.899  1.00  0.00           C  
ATOM    465  H   LEU B  28      -3.550  -6.211   3.955  1.00  0.00           H  
ATOM    466  HA  LEU B  28      -3.104  -4.286   1.883  1.00  0.00           H  
ATOM    467 1HB  LEU B  28      -2.637  -4.203   4.880  1.00  0.00           H  
ATOM    468 2HB  LEU B  28      -2.405  -2.806   3.825  1.00  0.00           H  
ATOM    469  HG  LEU B  28      -5.038  -4.278   4.198  1.00  0.00           H  
ATOM    470 1HD1 LEU B  28      -5.688  -2.307   5.508  1.00  0.00           H  
ATOM    471 2HD1 LEU B  28      -4.317  -3.165   6.248  1.00  0.00           H  
ATOM    472 3HD1 LEU B  28      -4.041  -1.656   5.346  1.00  0.00           H  
ATOM    473 1HD2 LEU B  28      -5.959  -2.315   3.012  1.00  0.00           H  
ATOM    474 2HD2 LEU B  28      -4.314  -1.662   2.815  1.00  0.00           H  
ATOM    475 3HD2 LEU B  28      -4.774  -3.177   2.000  1.00  0.00           H  
ATOM    476  N   ALA B  29      -0.435  -5.525   3.348  1.00  0.00           N  
ATOM    477  CA  ALA B  29       1.005  -5.699   3.196  1.00  0.00           C  
ATOM    478  C   ALA B  29       1.354  -6.207   1.803  1.00  0.00           C  
ATOM    479  O   ALA B  29       2.349  -5.788   1.211  1.00  0.00           O  
ATOM    480  CB  ALA B  29       1.538  -6.652   4.256  1.00  0.00           C  
ATOM    481  H   ALA B  29      -0.920  -6.043   4.067  1.00  0.00           H  
ATOM    482  HA  ALA B  29       1.479  -4.726   3.326  1.00  0.00           H  
ATOM    483 1HB  ALA B  29       2.614  -6.772   4.129  1.00  0.00           H  
ATOM    484 2HB  ALA B  29       1.332  -6.247   5.246  1.00  0.00           H  
ATOM    485 3HB  ALA B  29       1.051  -7.620   4.152  1.00  0.00           H  
ATOM    486  N   ILE B  30       0.531  -7.112   1.285  1.00  0.00           N  
ATOM    487  CA  ILE B  30       0.697  -7.609  -0.076  1.00  0.00           C  
ATOM    488  C   ILE B  30       0.498  -6.496  -1.097  1.00  0.00           C  
ATOM    489  O   ILE B  30       1.308  -6.324  -2.008  1.00  0.00           O  
ATOM    490  CB  ILE B  30      -0.288  -8.755  -0.366  1.00  0.00           C  
ATOM    491  CG1 ILE B  30       0.068  -9.990   0.467  1.00  0.00           C  
ATOM    492  CG2 ILE B  30      -0.291  -9.092  -1.849  1.00  0.00           C  
ATOM    493  CD1 ILE B  30      -0.997 -11.062   0.455  1.00  0.00           C  
ATOM    494  H   ILE B  30      -0.230  -7.464   1.848  1.00  0.00           H  
ATOM    495  HA  ILE B  30       1.712  -7.991  -0.182  1.00  0.00           H  
ATOM    496  HB  ILE B  30      -1.293  -8.455  -0.070  1.00  0.00           H  
ATOM    497 1HG1 ILE B  30       0.995 -10.424   0.094  1.00  0.00           H  
ATOM    498 2HG1 ILE B  30       0.240  -9.693   1.502  1.00  0.00           H  
ATOM    499 1HG2 ILE B  30      -0.992  -9.905  -2.037  1.00  0.00           H  
ATOM    500 2HG2 ILE B  30      -0.591  -8.215  -2.421  1.00  0.00           H  
ATOM    501 3HG2 ILE B  30       0.710  -9.399  -2.154  1.00  0.00           H  
ATOM    502 1HD1 ILE B  30      -0.672 -11.904   1.067  1.00  0.00           H  
ATOM    503 2HD1 ILE B  30      -1.926 -10.658   0.858  1.00  0.00           H  
ATOM    504 3HD1 ILE B  30      -1.161 -11.400  -0.567  1.00  0.00           H  
ATOM    505  N   GLY B  31      -0.585  -5.742  -0.939  1.00  0.00           N  
ATOM    506  CA  GLY B  31      -0.889  -4.640  -1.844  1.00  0.00           C  
ATOM    507  C   GLY B  31       0.246  -3.623  -1.875  1.00  0.00           C  
ATOM    508  O   GLY B  31       0.567  -3.070  -2.926  1.00  0.00           O  
ATOM    509  H   GLY B  31      -1.213  -5.938  -0.173  1.00  0.00           H  
ATOM    510 1HA  GLY B  31      -1.061  -5.029  -2.847  1.00  0.00           H  
ATOM    511 2HA  GLY B  31      -1.810  -4.152  -1.526  1.00  0.00           H  
ATOM    512  N   LEU B  32       0.849  -3.382  -0.716  1.00  0.00           N  
ATOM    513  CA  LEU B  32       1.986  -2.475  -0.618  1.00  0.00           C  
ATOM    514  C   LEU B  32       3.198  -3.029  -1.357  1.00  0.00           C  
ATOM    515  O   LEU B  32       3.849  -2.318  -2.122  1.00  0.00           O  
ATOM    516  CB  LEU B  32       2.345  -2.231   0.853  1.00  0.00           C  
ATOM    517  CG  LEU B  32       3.553  -1.318   1.101  1.00  0.00           C  
ATOM    518  CD1 LEU B  32       3.285   0.054   0.497  1.00  0.00           C  
ATOM    519  CD2 LEU B  32       3.814  -1.217   2.596  1.00  0.00           C  
ATOM    520  H   LEU B  32       0.511  -3.839   0.119  1.00  0.00           H  
ATOM    521  HA  LEU B  32       1.711  -1.525  -1.074  1.00  0.00           H  
ATOM    522 1HB  LEU B  32       1.485  -1.785   1.350  1.00  0.00           H  
ATOM    523 2HB  LEU B  32       2.553  -3.191   1.324  1.00  0.00           H  
ATOM    524  HG  LEU B  32       4.431  -1.734   0.606  1.00  0.00           H  
ATOM    525 1HD1 LEU B  32       4.143   0.702   0.673  1.00  0.00           H  
ATOM    526 2HD1 LEU B  32       3.121  -0.046  -0.576  1.00  0.00           H  
ATOM    527 3HD1 LEU B  32       2.401   0.489   0.962  1.00  0.00           H  
ATOM    528 1HD2 LEU B  32       4.673  -0.568   2.772  1.00  0.00           H  
ATOM    529 2HD2 LEU B  32       2.937  -0.799   3.091  1.00  0.00           H  
ATOM    530 3HD2 LEU B  32       4.020  -2.209   2.998  1.00  0.00           H  
ATOM    531  N   GLY B  33       3.495  -4.303  -1.124  1.00  0.00           N  
ATOM    532  CA  GLY B  33       4.627  -4.956  -1.771  1.00  0.00           C  
ATOM    533  C   GLY B  33       4.503  -4.899  -3.288  1.00  0.00           C  
ATOM    534  O   GLY B  33       5.487  -4.677  -3.993  1.00  0.00           O  
ATOM    535  H   GLY B  33       2.923  -4.832  -0.482  1.00  0.00           H  
ATOM    536 1HA  GLY B  33       5.553  -4.473  -1.459  1.00  0.00           H  
ATOM    537 2HA  GLY B  33       4.681  -5.995  -1.446  1.00  0.00           H  
ATOM    538  N   ILE B  34       3.287  -5.100  -3.785  1.00  0.00           N  
ATOM    539  CA  ILE B  34       3.020  -5.014  -5.216  1.00  0.00           C  
ATOM    540  C   ILE B  34       3.201  -3.589  -5.725  1.00  0.00           C  
ATOM    541  O   ILE B  34       3.849  -3.363  -6.747  1.00  0.00           O  
ATOM    542  CB  ILE B  34       1.595  -5.498  -5.539  1.00  0.00           C  
ATOM    543  CG1 ILE B  34       1.465  -6.998  -5.259  1.00  0.00           C  
ATOM    544  CG2 ILE B  34       1.245  -5.191  -6.987  1.00  0.00           C  
ATOM    545  CD1 ILE B  34       0.038  -7.498  -5.267  1.00  0.00           C  
ATOM    546  H   ILE B  34       2.528  -5.318  -3.155  1.00  0.00           H  
ATOM    547  HA  ILE B  34       3.729  -5.655  -5.738  1.00  0.00           H  
ATOM    548  HB  ILE B  34       0.883  -4.993  -4.888  1.00  0.00           H  
ATOM    549 1HG1 ILE B  34       2.027  -7.557  -6.006  1.00  0.00           H  
ATOM    550 2HG1 ILE B  34       1.900  -7.225  -4.286  1.00  0.00           H  
ATOM    551 1HG2 ILE B  34       0.235  -5.540  -7.199  1.00  0.00           H  
ATOM    552 2HG2 ILE B  34       1.299  -4.116  -7.154  1.00  0.00           H  
ATOM    553 3HG2 ILE B  34       1.950  -5.697  -7.647  1.00  0.00           H  
ATOM    554 1HD1 ILE B  34       0.027  -8.569  -5.061  1.00  0.00           H  
ATOM    555 2HD1 ILE B  34      -0.535  -6.975  -4.501  1.00  0.00           H  
ATOM    556 3HD1 ILE B  34      -0.407  -7.313  -6.243  1.00  0.00           H  
ATOM    557  N   TYR B  35       2.625  -2.632  -5.006  1.00  0.00           N  
ATOM    558  CA  TYR B  35       2.755  -1.224  -5.362  1.00  0.00           C  
ATOM    559  C   TYR B  35       4.218  -0.822  -5.495  1.00  0.00           C  
ATOM    560  O   TYR B  35       4.620  -0.225  -6.494  1.00  0.00           O  
ATOM    561  CB  TYR B  35       2.055  -0.343  -4.325  1.00  0.00           C  
ATOM    562  CG  TYR B  35       2.258   1.140  -4.546  1.00  0.00           C  
ATOM    563  CD1 TYR B  35       1.494   1.811  -5.490  1.00  0.00           C  
ATOM    564  CD2 TYR B  35       3.207   1.828  -3.806  1.00  0.00           C  
ATOM    565  CE1 TYR B  35       1.679   3.165  -5.693  1.00  0.00           C  
ATOM    566  CE2 TYR B  35       3.392   3.182  -4.008  1.00  0.00           C  
ATOM    567  CZ  TYR B  35       2.633   3.849  -4.947  1.00  0.00           C  
ATOM    568  OH  TYR B  35       2.817   5.198  -5.149  1.00  0.00           O  
ATOM    569  H   TYR B  35       2.084  -2.886  -4.193  1.00  0.00           H  
ATOM    570  HA  TYR B  35       2.280  -1.066  -6.331  1.00  0.00           H  
ATOM    571 1HB  TYR B  35       0.983  -0.546  -4.338  1.00  0.00           H  
ATOM    572 2HB  TYR B  35       2.423  -0.591  -3.330  1.00  0.00           H  
ATOM    573  HD1 TYR B  35       0.748   1.269  -6.072  1.00  0.00           H  
ATOM    574  HD2 TYR B  35       3.808   1.301  -3.065  1.00  0.00           H  
ATOM    575  HE1 TYR B  35       1.080   3.692  -6.434  1.00  0.00           H  
ATOM    576  HE2 TYR B  35       4.139   3.723  -3.427  1.00  0.00           H  
ATOM    577  HH  TYR B  35       2.217   5.503  -5.834  1.00  0.00           H  
ATOM    578  N   ILE B  36       5.012  -1.153  -4.482  1.00  0.00           N  
ATOM    579  CA  ILE B  36       6.426  -0.799  -4.470  1.00  0.00           C  
ATOM    580  C   ILE B  36       7.170  -1.462  -5.623  1.00  0.00           C  
ATOM    581  O   ILE B  36       7.975  -0.825  -6.303  1.00  0.00           O  
ATOM    582  CB  ILE B  36       7.082  -1.203  -3.137  1.00  0.00           C  
ATOM    583  CG1 ILE B  36       6.539  -0.342  -1.993  1.00  0.00           C  
ATOM    584  CG2 ILE B  36       8.595  -1.079  -3.229  1.00  0.00           C  
ATOM    585  CD1 ILE B  36       6.914  -0.846  -0.618  1.00  0.00           C  
ATOM    586  H   ILE B  36       4.625  -1.662  -3.700  1.00  0.00           H  
ATOM    587  HA  ILE B  36       6.514   0.281  -4.584  1.00  0.00           H  
ATOM    588  HB  ILE B  36       6.825  -2.235  -2.903  1.00  0.00           H  
ATOM    589 1HG1 ILE B  36       6.912   0.677  -2.096  1.00  0.00           H  
ATOM    590 2HG1 ILE B  36       5.452  -0.298  -2.055  1.00  0.00           H  
ATOM    591 1HG2 ILE B  36       9.042  -1.367  -2.278  1.00  0.00           H  
ATOM    592 2HG2 ILE B  36       8.966  -1.732  -4.017  1.00  0.00           H  
ATOM    593 3HG2 ILE B  36       8.862  -0.047  -3.458  1.00  0.00           H  
ATOM    594 1HD1 ILE B  36       6.493  -0.185   0.139  1.00  0.00           H  
ATOM    595 2HD1 ILE B  36       6.519  -1.853  -0.480  1.00  0.00           H  
ATOM    596 3HD1 ILE B  36       7.999  -0.865  -0.521  1.00  0.00           H  
ATOM    597  N   GLY B  37       6.894  -2.743  -5.839  1.00  0.00           N  
ATOM    598  CA  GLY B  37       7.514  -3.487  -6.929  1.00  0.00           C  
ATOM    599  C   GLY B  37       7.237  -2.827  -8.274  1.00  0.00           C  
ATOM    600  O   GLY B  37       8.143  -2.650  -9.088  1.00  0.00           O  
ATOM    601  H   GLY B  37       6.239  -3.215  -5.232  1.00  0.00           H  
ATOM    602 1HA  GLY B  37       8.590  -3.547  -6.764  1.00  0.00           H  
ATOM    603 2HA  GLY B  37       7.133  -4.508  -6.936  1.00  0.00           H  
ATOM    604  N   ARG B  38       5.979  -2.463  -8.501  1.00  0.00           N  
ATOM    605  CA  ARG B  38       5.590  -1.772  -9.724  1.00  0.00           C  
ATOM    606  C   ARG B  38       6.283  -0.420  -9.837  1.00  0.00           C  
ATOM    607  O   ARG B  38       6.780  -0.054 -10.903  1.00  0.00           O  
ATOM    608  CB  ARG B  38       4.083  -1.571  -9.769  1.00  0.00           C  
ATOM    609  CG  ARG B  38       3.275  -2.838 -10.003  1.00  0.00           C  
ATOM    610  CD  ARG B  38       1.815  -2.585  -9.898  1.00  0.00           C  
ATOM    611  NE  ARG B  38       1.038  -3.792 -10.130  1.00  0.00           N  
ATOM    612  CZ  ARG B  38      -0.289  -3.900  -9.923  1.00  0.00           C  
ATOM    613  NH1 ARG B  38      -0.971  -2.866  -9.481  1.00  0.00           N  
ATOM    614  NH2 ARG B  38      -0.905  -5.044 -10.164  1.00  0.00           N  
ATOM    615  H   ARG B  38       5.274  -2.671  -7.808  1.00  0.00           H  
ATOM    616  HA  ARG B  38       5.885  -2.385 -10.576  1.00  0.00           H  
ATOM    617 1HB  ARG B  38       3.746  -1.134  -8.830  1.00  0.00           H  
ATOM    618 2HB  ARG B  38       3.833  -0.869 -10.565  1.00  0.00           H  
ATOM    619 1HG  ARG B  38       3.486  -3.225 -11.000  1.00  0.00           H  
ATOM    620 2HG  ARG B  38       3.548  -3.586  -9.258  1.00  0.00           H  
ATOM    621 1HD  ARG B  38       1.580  -2.215  -8.901  1.00  0.00           H  
ATOM    622 2HD  ARG B  38       1.520  -1.843 -10.640  1.00  0.00           H  
ATOM    623  HE  ARG B  38       1.528  -4.609 -10.470  1.00  0.00           H  
ATOM    624 1HH1 ARG B  38      -0.500  -1.991  -9.297  1.00  0.00           H  
ATOM    625 2HH1 ARG B  38      -1.965  -2.946  -9.326  1.00  0.00           H  
ATOM    626 1HH2 ARG B  38      -0.381  -5.838 -10.503  1.00  0.00           H  
ATOM    627 2HH2 ARG B  38      -1.899  -5.124 -10.008  1.00  0.00           H  
ATOM    628  N   ARG B  39       6.314   0.318  -8.733  1.00  0.00           N  
ATOM    629  CA  ARG B  39       6.939   1.635  -8.709  1.00  0.00           C  
ATOM    630  C   ARG B  39       8.408   1.554  -9.105  1.00  0.00           C  
ATOM    631  O   ARG B  39       8.883   2.339  -9.927  1.00  0.00           O  
ATOM    632  CB  ARG B  39       6.824   2.257  -7.325  1.00  0.00           C  
ATOM    633  CG  ARG B  39       7.406   3.656  -7.202  1.00  0.00           C  
ATOM    634  CD  ARG B  39       7.349   4.153  -5.803  1.00  0.00           C  
ATOM    635  NE  ARG B  39       8.236   3.407  -4.926  1.00  0.00           N  
ATOM    636  CZ  ARG B  39       8.172   3.423  -3.580  1.00  0.00           C  
ATOM    637  NH1 ARG B  39       7.259   4.150  -2.974  1.00  0.00           N  
ATOM    638  NH2 ARG B  39       9.026   2.708  -2.869  1.00  0.00           N  
ATOM    639  H   ARG B  39       5.893  -0.043  -7.889  1.00  0.00           H  
ATOM    640  HA  ARG B  39       6.422   2.276  -9.422  1.00  0.00           H  
ATOM    641 1HB  ARG B  39       5.775   2.310  -7.036  1.00  0.00           H  
ATOM    642 2HB  ARG B  39       7.331   1.623  -6.597  1.00  0.00           H  
ATOM    643 1HG  ARG B  39       8.449   3.645  -7.520  1.00  0.00           H  
ATOM    644 2HG  ARG B  39       6.841   4.342  -7.833  1.00  0.00           H  
ATOM    645 1HD  ARG B  39       7.646   5.201  -5.778  1.00  0.00           H  
ATOM    646 2HD  ARG B  39       6.332   4.056  -5.424  1.00  0.00           H  
ATOM    647  HE  ARG B  39       8.951   2.836  -5.355  1.00  0.00           H  
ATOM    648 1HH1 ARG B  39       6.606   4.696  -3.517  1.00  0.00           H  
ATOM    649 2HH1 ARG B  39       7.211   4.162  -1.965  1.00  0.00           H  
ATOM    650 1HH2 ARG B  39       9.728   2.149  -3.335  1.00  0.00           H  
ATOM    651 2HH2 ARG B  39       8.978   2.719  -1.861  1.00  0.00           H  
ATOM    652  N   LEU B  40       9.123   0.602  -8.516  1.00  0.00           N  
ATOM    653  CA  LEU B  40      10.549   0.442  -8.778  1.00  0.00           C  
ATOM    654  C   LEU B  40      10.795  -0.078 -10.188  1.00  0.00           C  
ATOM    655  O   LEU B  40      11.748   0.328 -10.852  1.00  0.00           O  
ATOM    656  CB  LEU B  40      11.171  -0.517  -7.756  1.00  0.00           C  
ATOM    657  CG  LEU B  40      11.206  -0.015  -6.307  1.00  0.00           C  
ATOM    658  CD1 LEU B  40      11.697  -1.130  -5.394  1.00  0.00           C  
ATOM    659  CD2 LEU B  40      12.109   1.206  -6.214  1.00  0.00           C  
ATOM    660  H   LEU B  40       8.668  -0.027  -7.871  1.00  0.00           H  
ATOM    661  HA  LEU B  40      11.029   1.416  -8.682  1.00  0.00           H  
ATOM    662 1HB  LEU B  40      10.609  -1.450  -7.769  1.00  0.00           H  
ATOM    663 2HB  LEU B  40      12.196  -0.730  -8.058  1.00  0.00           H  
ATOM    664  HG  LEU B  40      10.198   0.255  -5.991  1.00  0.00           H  
ATOM    665 1HD1 LEU B  40      11.722  -0.773  -4.364  1.00  0.00           H  
ATOM    666 2HD1 LEU B  40      11.022  -1.983  -5.465  1.00  0.00           H  
ATOM    667 3HD1 LEU B  40      12.698  -1.433  -5.696  1.00  0.00           H  
ATOM    668 1HD2 LEU B  40      12.133   1.563  -5.184  1.00  0.00           H  
ATOM    669 2HD2 LEU B  40      13.118   0.936  -6.529  1.00  0.00           H  
ATOM    670 3HD2 LEU B  40      11.725   1.993  -6.863  1.00  0.00           H  
ATOM    671  N   THR B  41       9.930  -0.980 -10.640  1.00  0.00           N  
ATOM    672  CA  THR B  41      10.067  -1.577 -11.963  1.00  0.00           C  
ATOM    673  C   THR B  41       9.860  -0.540 -13.059  1.00  0.00           C  
ATOM    674  O   THR B  41      10.602  -0.504 -14.041  1.00  0.00           O  
ATOM    675  CB  THR B  41       9.071  -2.736 -12.153  1.00  0.00           C  
ATOM    676  OG1 THR B  41       9.331  -3.757 -11.181  1.00  0.00           O  
ATOM    677  CG2 THR B  41       9.201  -3.327 -13.549  1.00  0.00           C  
ATOM    678  H   THR B  41       9.157  -1.258 -10.052  1.00  0.00           H  
ATOM    679  HA  THR B  41      11.078  -1.973 -12.061  1.00  0.00           H  
ATOM    680  HB  THR B  41       8.055  -2.370 -12.013  1.00  0.00           H  
ATOM    681  HG1 THR B  41       9.029  -3.461 -10.319  1.00  0.00           H  
ATOM    682 1HG2 THR B  41       8.490  -4.145 -13.666  1.00  0.00           H  
ATOM    683 2HG2 THR B  41       8.993  -2.556 -14.291  1.00  0.00           H  
ATOM    684 3HG2 THR B  41      10.213  -3.704 -13.692  1.00  0.00           H  
ATOM    685  N   THR B  42       8.847   0.303 -12.886  1.00  0.00           N  
ATOM    686  CA  THR B  42       8.472   1.271 -13.910  1.00  0.00           C  
ATOM    687  C   THR B  42       9.636   2.194 -14.248  1.00  0.00           C  
ATOM    688  O   THR B  42      10.503   1.820 -14.988  1.00  0.00           O  
ATOM    689  OXT THR B  42       9.685   3.295 -13.773  1.00  0.00           O  
ATOM    690  CB  THR B  42       7.260   2.109 -13.464  1.00  0.00           C  
ATOM    691  OG1 THR B  42       6.155   1.241 -13.178  1.00  0.00           O  
ATOM    692  CG2 THR B  42       6.859   3.091 -14.554  1.00  0.00           C  
ATOM    693  H   THR B  42       8.323   0.272 -12.023  1.00  0.00           H  
ATOM    694  HA  THR B  42       8.200   0.728 -14.816  1.00  0.00           H  
ATOM    695  HB  THR B  42       7.513   2.662 -12.560  1.00  0.00           H  
ATOM    696  HG1 THR B  42       6.357   0.712 -12.402  1.00  0.00           H  
ATOM    697 1HG2 THR B  42       6.001   3.674 -14.221  1.00  0.00           H  
ATOM    698 2HG2 THR B  42       7.693   3.759 -14.766  1.00  0.00           H  
ATOM    699 3HG2 THR B  42       6.596   2.543 -15.458  1.00  0.00           H  
TER                                                                             
HETATM  701 THKN MEM C  45      15.000   0.000   0.000  1.00  0.00           X  
HETATM  702 CNTR MEM C  45       0.000   0.000   0.000  1.00  0.00           X  
HETATM  703 NORM MEM C  45      -0.000  -0.000   1.000  1.00  0.00           X  
TER                                                                             
CONECT  701  702                                                                
CONECT  702  701  703                                                           
CONECT  703  702                                                                
a_angle_1 2.528
a_angle_2 41.467
a_bind 0
a_ddg -19.606
a_helicality 0.055
a_helicality_symm 0.055
a_hha_ang 82.935
a_hha_dst_atm 5.95
a_hha_dst_vec 9.399
a_marl -17.407
a_pack 0.564
a_res_lipo -63.65
a_rmsd 8.455
a_sasa 648.185
a_shape 0.649
a_span_topo 0.5
a_tms_span 1
a_tms_span_fa 1
a_unsat 0
maxsub 28
rms 8.455
score -134.03
silent_score -134.03
time 46
total -134.027

#MODEL 2
ATOM      1  N   SER A   1      -1.004   6.933  12.074  1.00  0.00           N  
ATOM      2  CA  SER A   1      -0.457   7.336  10.784  1.00  0.00           C  
ATOM      3  C   SER A   1      -0.254   6.134   9.871  1.00  0.00           C  
ATOM      4  O   SER A   1      -0.553   6.191   8.678  1.00  0.00           O  
ATOM      5  CB  SER A   1       0.859   8.063  10.978  1.00  0.00           C  
ATOM      6  OG  SER A   1       0.672   9.263  11.676  1.00  0.00           O  
ATOM      7 1H   SER A   1      -1.126   7.740  12.652  1.00  0.00           H  
ATOM      8 2H   SER A   1      -1.887   6.484  11.937  1.00  0.00           H  
ATOM      9 3H   SER A   1      -0.373   6.298  12.519  1.00  0.00           H  
ATOM     10  HA  SER A   1      -1.165   8.014  10.305  1.00  0.00           H  
ATOM     11 1HB  SER A   1       1.550   7.423  11.528  1.00  0.00           H  
ATOM     12 2HB  SER A   1       1.308   8.269  10.007  1.00  0.00           H  
ATOM     13  HG  SER A   1       1.249   9.906  11.256  1.00  0.00           H  
ATOM     14  N   LEU A   2       0.255   5.046  10.439  1.00  0.00           N  
ATOM     15  CA  LEU A   2       0.563   3.850   9.664  1.00  0.00           C  
ATOM     16  C   LEU A   2      -0.661   3.354   8.905  1.00  0.00           C  
ATOM     17  O   LEU A   2      -0.583   3.046   7.716  1.00  0.00           O  
ATOM     18  CB  LEU A   2       1.084   2.741  10.586  1.00  0.00           C  
ATOM     19  CG  LEU A   2       1.396   1.402   9.905  1.00  0.00           C  
ATOM     20  CD1 LEU A   2       2.462   1.610   8.838  1.00  0.00           C  
ATOM     21  CD2 LEU A   2       1.857   0.396  10.950  1.00  0.00           C  
ATOM     22  H   LEU A   2       0.432   5.047  11.433  1.00  0.00           H  
ATOM     23  HA  LEU A   2       1.339   4.098   8.940  1.00  0.00           H  
ATOM     24 1HB  LEU A   2       1.998   3.088  11.065  1.00  0.00           H  
ATOM     25 2HB  LEU A   2       0.340   2.554  11.360  1.00  0.00           H  
ATOM     26  HG  LEU A   2       0.499   1.027   9.411  1.00  0.00           H  
ATOM     27 1HD1 LEU A   2       2.683   0.658   8.354  1.00  0.00           H  
ATOM     28 2HD1 LEU A   2       2.098   2.318   8.094  1.00  0.00           H  
ATOM     29 3HD1 LEU A   2       3.368   2.001   9.300  1.00  0.00           H  
ATOM     30 1HD2 LEU A   2       2.077  -0.556  10.466  1.00  0.00           H  
ATOM     31 2HD2 LEU A   2       2.755   0.769  11.443  1.00  0.00           H  
ATOM     32 3HD2 LEU A   2       1.069   0.253  11.690  1.00  0.00           H  
ATOM     33  N   LEU A   3      -1.792   3.281   9.599  1.00  0.00           N  
ATOM     34  CA  LEU A   3      -3.030   2.801   8.998  1.00  0.00           C  
ATOM     35  C   LEU A   3      -3.419   3.644   7.790  1.00  0.00           C  
ATOM     36  O   LEU A   3      -3.736   3.112   6.726  1.00  0.00           O  
ATOM     37  CB  LEU A   3      -4.164   2.823  10.031  1.00  0.00           C  
ATOM     38  CG  LEU A   3      -5.551   2.431   9.504  1.00  0.00           C  
ATOM     39  CD1 LEU A   3      -5.508   1.007   8.969  1.00  0.00           C  
ATOM     40  CD2 LEU A   3      -6.574   2.564  10.622  1.00  0.00           C  
ATOM     41  H   LEU A   3      -1.793   3.564  10.569  1.00  0.00           H  
ATOM     42  HA  LEU A   3      -2.878   1.774   8.666  1.00  0.00           H  
ATOM     43 1HB  LEU A   3      -3.911   2.139  10.839  1.00  0.00           H  
ATOM     44 2HB  LEU A   3      -4.238   3.829  10.444  1.00  0.00           H  
ATOM     45  HG  LEU A   3      -5.826   3.089   8.680  1.00  0.00           H  
ATOM     46 1HD1 LEU A   3      -6.493   0.729   8.595  1.00  0.00           H  
ATOM     47 2HD1 LEU A   3      -4.782   0.945   8.158  1.00  0.00           H  
ATOM     48 3HD1 LEU A   3      -5.218   0.326   9.769  1.00  0.00           H  
ATOM     49 1HD2 LEU A   3      -7.560   2.287  10.248  1.00  0.00           H  
ATOM     50 2HD2 LEU A   3      -6.300   1.906  11.447  1.00  0.00           H  
ATOM     51 3HD2 LEU A   3      -6.597   3.596  10.974  1.00  0.00           H  
ATOM     52  N   LEU A   4      -3.392   4.961   7.961  1.00  0.00           N  
ATOM     53  CA  LEU A   4      -3.786   5.880   6.899  1.00  0.00           C  
ATOM     54  C   LEU A   4      -2.872   5.748   5.688  1.00  0.00           C  
ATOM     55  O   LEU A   4      -3.327   5.804   4.546  1.00  0.00           O  
ATOM     56  CB  LEU A   4      -3.760   7.325   7.412  1.00  0.00           C  
ATOM     57  CG  LEU A   4      -4.810   7.672   8.476  1.00  0.00           C  
ATOM     58  CD1 LEU A   4      -4.561   9.082   8.994  1.00  0.00           C  
ATOM     59  CD2 LEU A   4      -6.202   7.549   7.874  1.00  0.00           C  
ATOM     60  H   LEU A   4      -3.090   5.336   8.849  1.00  0.00           H  
ATOM     61  HA  LEU A   4      -4.802   5.635   6.591  1.00  0.00           H  
ATOM     62 1HB  LEU A   4      -2.779   7.524   7.839  1.00  0.00           H  
ATOM     63 2HB  LEU A   4      -3.910   7.996   6.567  1.00  0.00           H  
ATOM     64  HG  LEU A   4      -4.716   6.986   9.318  1.00  0.00           H  
ATOM     65 1HD1 LEU A   4      -5.307   9.329   9.750  1.00  0.00           H  
ATOM     66 2HD1 LEU A   4      -3.566   9.137   9.436  1.00  0.00           H  
ATOM     67 3HD1 LEU A   4      -4.632   9.791   8.170  1.00  0.00           H  
ATOM     68 1HD2 LEU A   4      -6.948   7.795   8.630  1.00  0.00           H  
ATOM     69 2HD2 LEU A   4      -6.297   8.236   7.033  1.00  0.00           H  
ATOM     70 3HD2 LEU A   4      -6.360   6.527   7.528  1.00  0.00           H  
ATOM     71  N   SER A   5      -1.580   5.572   5.945  1.00  0.00           N  
ATOM     72  CA  SER A   5      -0.609   5.362   4.878  1.00  0.00           C  
ATOM     73  C   SER A   5      -0.889   4.069   4.124  1.00  0.00           C  
ATOM     74  O   SER A   5      -0.805   4.023   2.897  1.00  0.00           O  
ATOM     75  CB  SER A   5       0.796   5.330   5.450  1.00  0.00           C  
ATOM     76  OG  SER A   5       1.136   6.566   6.015  1.00  0.00           O  
ATOM     77  H   SER A   5      -1.263   5.584   6.904  1.00  0.00           H  
ATOM     78  HA  SER A   5      -0.683   6.192   4.174  1.00  0.00           H  
ATOM     79 1HB  SER A   5       0.862   4.550   6.208  1.00  0.00           H  
ATOM     80 2HB  SER A   5       1.504   5.080   4.661  1.00  0.00           H  
ATOM     81  HG  SER A   5       0.531   6.697   6.749  1.00  0.00           H  
ATOM     82  N   HIS A   6      -1.223   3.018   4.866  1.00  0.00           N  
ATOM     83  CA  HIS A   6      -1.617   1.750   4.264  1.00  0.00           C  
ATOM     84  C   HIS A   6      -2.857   1.914   3.394  1.00  0.00           C  
ATOM     85  O   HIS A   6      -2.894   1.448   2.256  1.00  0.00           O  
ATOM     86  CB  HIS A   6      -1.880   0.696   5.345  1.00  0.00           C  
ATOM     87  CG  HIS A   6      -2.190  -0.663   4.798  1.00  0.00           C  
ATOM     88  ND1 HIS A   6      -2.807  -1.643   5.547  1.00  0.00           N  
ATOM     89  CD2 HIS A   6      -1.967  -1.205   3.578  1.00  0.00           C  
ATOM     90  CE1 HIS A   6      -2.951  -2.730   4.809  1.00  0.00           C  
ATOM     91  NE2 HIS A   6      -2.450  -2.490   3.611  1.00  0.00           N  
ATOM     92  H   HIS A   6      -1.204   3.100   5.872  1.00  0.00           H  
ATOM     93  HA  HIS A   6      -0.813   1.384   3.626  1.00  0.00           H  
ATOM     94 1HB  HIS A   6      -1.007   0.613   5.992  1.00  0.00           H  
ATOM     95 2HB  HIS A   6      -2.718   1.013   5.965  1.00  0.00           H  
ATOM     96  HD2 HIS A   6      -1.493  -0.714   2.728  1.00  0.00           H  
ATOM     97  HE1 HIS A   6      -3.407  -3.665   5.134  1.00  0.00           H  
ATOM     98  HE2 HIS A   6      -2.423  -3.142   2.840  1.00  0.00           H  
ATOM     99  N   LEU A   7      -3.871   2.579   3.938  1.00  0.00           N  
ATOM    100  CA  LEU A   7      -5.129   2.772   3.227  1.00  0.00           C  
ATOM    101  C   LEU A   7      -4.920   3.562   1.942  1.00  0.00           C  
ATOM    102  O   LEU A   7      -5.556   3.287   0.924  1.00  0.00           O  
ATOM    103  CB  LEU A   7      -6.138   3.500   4.124  1.00  0.00           C  
ATOM    104  CG  LEU A   7      -6.660   2.700   5.324  1.00  0.00           C  
ATOM    105  CD1 LEU A   7      -7.482   3.613   6.225  1.00  0.00           C  
ATOM    106  CD2 LEU A   7      -7.493   1.527   4.829  1.00  0.00           C  
ATOM    107  H   LEU A   7      -3.767   2.960   4.867  1.00  0.00           H  
ATOM    108  HA  LEU A   7      -5.533   1.794   2.968  1.00  0.00           H  
ATOM    109 1HB  LEU A   7      -5.671   4.406   4.508  1.00  0.00           H  
ATOM    110 2HB  LEU A   7      -6.997   3.788   3.519  1.00  0.00           H  
ATOM    111  HG  LEU A   7      -5.818   2.327   5.908  1.00  0.00           H  
ATOM    112 1HD1 LEU A   7      -7.853   3.045   7.078  1.00  0.00           H  
ATOM    113 2HD1 LEU A   7      -6.857   4.432   6.580  1.00  0.00           H  
ATOM    114 3HD1 LEU A   7      -8.324   4.016   5.663  1.00  0.00           H  
ATOM    115 1HD2 LEU A   7      -7.864   0.958   5.682  1.00  0.00           H  
ATOM    116 2HD2 LEU A   7      -8.336   1.900   4.247  1.00  0.00           H  
ATOM    117 3HD2 LEU A   7      -6.877   0.882   4.203  1.00  0.00           H  
ATOM    118  N   LEU A   8      -4.026   4.543   1.995  1.00  0.00           N  
ATOM    119  CA  LEU A   8      -3.659   5.309   0.810  1.00  0.00           C  
ATOM    120  C   LEU A   8      -2.997   4.422  -0.236  1.00  0.00           C  
ATOM    121  O   LEU A   8      -3.329   4.487  -1.420  1.00  0.00           O  
ATOM    122  CB  LEU A   8      -2.711   6.453   1.192  1.00  0.00           C  
ATOM    123  CG  LEU A   8      -2.184   7.298   0.025  1.00  0.00           C  
ATOM    124  CD1 LEU A   8      -3.354   7.937  -0.710  1.00  0.00           C  
ATOM    125  CD2 LEU A   8      -1.228   8.356   0.555  1.00  0.00           C  
ATOM    126  H   LEU A   8      -3.591   4.764   2.879  1.00  0.00           H  
ATOM    127  HA  LEU A   8      -4.564   5.733   0.378  1.00  0.00           H  
ATOM    128 1HB  LEU A   8      -3.232   7.122   1.876  1.00  0.00           H  
ATOM    129 2HB  LEU A   8      -1.851   6.033   1.712  1.00  0.00           H  
ATOM    130  HG  LEU A   8      -1.658   6.655  -0.681  1.00  0.00           H  
ATOM    131 1HD1 LEU A   8      -2.980   8.537  -1.539  1.00  0.00           H  
ATOM    132 2HD1 LEU A   8      -4.012   7.157  -1.095  1.00  0.00           H  
ATOM    133 3HD1 LEU A   8      -3.910   8.575  -0.023  1.00  0.00           H  
ATOM    134 1HD2 LEU A   8      -0.852   8.956  -0.274  1.00  0.00           H  
ATOM    135 2HD2 LEU A   8      -1.753   9.000   1.261  1.00  0.00           H  
ATOM    136 3HD2 LEU A   8      -0.392   7.871   1.060  1.00  0.00           H  
ATOM    137  N   ALA A   9      -2.059   3.592   0.207  1.00  0.00           N  
ATOM    138  CA  ALA A   9      -1.369   2.668  -0.686  1.00  0.00           C  
ATOM    139  C   ALA A   9      -2.353   1.738  -1.384  1.00  0.00           C  
ATOM    140  O   ALA A   9      -2.191   1.419  -2.561  1.00  0.00           O  
ATOM    141  CB  ALA A   9      -0.333   1.862   0.084  1.00  0.00           C  
ATOM    142  H   ALA A   9      -1.817   3.601   1.188  1.00  0.00           H  
ATOM    143  HA  ALA A   9      -0.862   3.254  -1.453  1.00  0.00           H  
ATOM    144 1HB  ALA A   9       0.174   1.177  -0.597  1.00  0.00           H  
ATOM    145 2HB  ALA A   9       0.398   2.538   0.528  1.00  0.00           H  
ATOM    146 3HB  ALA A   9      -0.826   1.293   0.870  1.00  0.00           H  
ATOM    147  N   ILE A  10      -3.372   1.306  -0.650  1.00  0.00           N  
ATOM    148  CA  ILE A  10      -4.435   0.487  -1.221  1.00  0.00           C  
ATOM    149  C   ILE A  10      -5.220   1.259  -2.274  1.00  0.00           C  
ATOM    150  O   ILE A  10      -5.424   0.776  -3.387  1.00  0.00           O  
ATOM    151  CB  ILE A  10      -5.395  -0.010  -0.125  1.00  0.00           C  
ATOM    152  CG1 ILE A  10      -4.685  -1.005   0.796  1.00  0.00           C  
ATOM    153  CG2 ILE A  10      -6.630  -0.643  -0.747  1.00  0.00           C  
ATOM    154  CD1 ILE A  10      -5.454  -1.324   2.058  1.00  0.00           C  
ATOM    155  H   ILE A  10      -3.413   1.551   0.329  1.00  0.00           H  
ATOM    156  HA  ILE A  10      -3.982  -0.380  -1.701  1.00  0.00           H  
ATOM    157  HB  ILE A  10      -5.703   0.830   0.496  1.00  0.00           H  
ATOM    158 1HG1 ILE A  10      -4.509  -1.936   0.259  1.00  0.00           H  
ATOM    159 2HG1 ILE A  10      -3.712  -0.605   1.083  1.00  0.00           H  
ATOM    160 1HG2 ILE A  10      -7.298  -0.989   0.041  1.00  0.00           H  
ATOM    161 2HG2 ILE A  10      -7.146   0.093  -1.362  1.00  0.00           H  
ATOM    162 3HG2 ILE A  10      -6.332  -1.489  -1.367  1.00  0.00           H  
ATOM    163 1HD1 ILE A  10      -4.887  -2.035   2.660  1.00  0.00           H  
ATOM    164 2HD1 ILE A  10      -5.611  -0.409   2.630  1.00  0.00           H  
ATOM    165 3HD1 ILE A  10      -6.417  -1.759   1.797  1.00  0.00           H  
ATOM    166  N   GLY A  11      -5.658   2.461  -1.915  1.00  0.00           N  
ATOM    167  CA  GLY A  11      -6.433   3.297  -2.823  1.00  0.00           C  
ATOM    168  C   GLY A  11      -5.666   3.568  -4.111  1.00  0.00           C  
ATOM    169  O   GLY A  11      -6.227   3.501  -5.205  1.00  0.00           O  
ATOM    170  H   GLY A  11      -5.448   2.804  -0.988  1.00  0.00           H  
ATOM    171 1HA  GLY A  11      -7.377   2.804  -3.055  1.00  0.00           H  
ATOM    172 2HA  GLY A  11      -6.674   4.239  -2.334  1.00  0.00           H  
ATOM    173  N   LEU A  12      -4.381   3.875  -3.975  1.00  0.00           N  
ATOM    174  CA  LEU A  12      -3.529   4.139  -5.129  1.00  0.00           C  
ATOM    175  C   LEU A  12      -3.408   2.907  -6.017  1.00  0.00           C  
ATOM    176  O   LEU A  12      -3.476   3.003  -7.242  1.00  0.00           O  
ATOM    177  CB  LEU A  12      -2.136   4.584  -4.669  1.00  0.00           C  
ATOM    178  CG  LEU A  12      -2.065   5.964  -4.003  1.00  0.00           C  
ATOM    179  CD1 LEU A  12      -0.678   6.172  -3.410  1.00  0.00           C  
ATOM    180  CD2 LEU A  12      -2.387   7.041  -5.029  1.00  0.00           C  
ATOM    181  H   LEU A  12      -3.983   3.928  -3.048  1.00  0.00           H  
ATOM    182  HA  LEU A  12      -3.979   4.941  -5.714  1.00  0.00           H  
ATOM    183 1HB  LEU A  12      -1.755   3.853  -3.958  1.00  0.00           H  
ATOM    184 2HB  LEU A  12      -1.472   4.599  -5.534  1.00  0.00           H  
ATOM    185  HG  LEU A  12      -2.787   6.013  -3.188  1.00  0.00           H  
ATOM    186 1HD1 LEU A  12      -0.627   7.152  -2.937  1.00  0.00           H  
ATOM    187 2HD1 LEU A  12      -0.481   5.400  -2.666  1.00  0.00           H  
ATOM    188 3HD1 LEU A  12       0.069   6.112  -4.201  1.00  0.00           H  
ATOM    189 1HD2 LEU A  12      -2.337   8.022  -4.556  1.00  0.00           H  
ATOM    190 2HD2 LEU A  12      -1.664   6.994  -5.845  1.00  0.00           H  
ATOM    191 3HD2 LEU A  12      -3.390   6.879  -5.424  1.00  0.00           H  
ATOM    192  N   GLY A  13      -3.228   1.748  -5.391  1.00  0.00           N  
ATOM    193  CA  GLY A  13      -3.151   0.488  -6.120  1.00  0.00           C  
ATOM    194  C   GLY A  13      -4.440   0.212  -6.882  1.00  0.00           C  
ATOM    195  O   GLY A  13      -4.413  -0.281  -8.009  1.00  0.00           O  
ATOM    196  H   GLY A  13      -3.142   1.741  -4.385  1.00  0.00           H  
ATOM    197 1HA  GLY A  13      -2.312   0.521  -6.816  1.00  0.00           H  
ATOM    198 2HA  GLY A  13      -2.956  -0.325  -5.421  1.00  0.00           H  
ATOM    199  N   ILE A  14      -5.570   0.533  -6.259  1.00  0.00           N  
ATOM    200  CA  ILE A  14      -6.867   0.403  -6.911  1.00  0.00           C  
ATOM    201  C   ILE A  14      -6.982   1.345  -8.103  1.00  0.00           C  
ATOM    202  O   ILE A  14      -7.414   0.945  -9.184  1.00  0.00           O  
ATOM    203  CB  ILE A  14      -8.011   0.687  -5.920  1.00  0.00           C  
ATOM    204  CG1 ILE A  14      -8.092  -0.421  -4.867  1.00  0.00           C  
ATOM    205  CG2 ILE A  14      -9.333   0.823  -6.658  1.00  0.00           C  
ATOM    206  CD1 ILE A  14      -8.983  -0.084  -3.693  1.00  0.00           C  
ATOM    207  H   ILE A  14      -5.528   0.876  -5.310  1.00  0.00           H  
ATOM    208  HA  ILE A  14      -6.971  -0.619  -7.274  1.00  0.00           H  
ATOM    209  HB  ILE A  14      -7.807   1.615  -5.386  1.00  0.00           H  
ATOM    210 1HG1 ILE A  14      -8.467  -1.334  -5.328  1.00  0.00           H  
ATOM    211 2HG1 ILE A  14      -7.093  -0.635  -4.486  1.00  0.00           H  
ATOM    212 1HG2 ILE A  14     -10.131   1.023  -5.943  1.00  0.00           H  
ATOM    213 2HG2 ILE A  14      -9.270   1.645  -7.370  1.00  0.00           H  
ATOM    214 3HG2 ILE A  14      -9.549  -0.103  -7.192  1.00  0.00           H  
ATOM    215 1HD1 ILE A  14      -8.989  -0.917  -2.990  1.00  0.00           H  
ATOM    216 2HD1 ILE A  14      -8.604   0.809  -3.194  1.00  0.00           H  
ATOM    217 3HD1 ILE A  14      -9.996   0.100  -4.046  1.00  0.00           H  
ATOM    218  N   TYR A  15      -6.591   2.599  -7.899  1.00  0.00           N  
ATOM    219  CA  TYR A  15      -6.693   3.612  -8.943  1.00  0.00           C  
ATOM    220  C   TYR A  15      -5.897   3.211 -10.179  1.00  0.00           C  
ATOM    221  O   TYR A  15      -6.350   3.397 -11.308  1.00  0.00           O  
ATOM    222  CB  TYR A  15      -6.214   4.968  -8.421  1.00  0.00           C  
ATOM    223  CG  TYR A  15      -7.082   5.540  -7.322  1.00  0.00           C  
ATOM    224  CD1 TYR A  15      -6.551   6.453  -6.423  1.00  0.00           C  
ATOM    225  CD2 TYR A  15      -8.409   5.152  -7.214  1.00  0.00           C  
ATOM    226  CE1 TYR A  15      -7.344   6.976  -5.419  1.00  0.00           C  
ATOM    227  CE2 TYR A  15      -9.202   5.675  -6.211  1.00  0.00           C  
ATOM    228  CZ  TYR A  15      -8.674   6.583  -5.316  1.00  0.00           C  
ATOM    229  OH  TYR A  15      -9.464   7.103  -4.317  1.00  0.00           O  
ATOM    230  H   TYR A  15      -6.215   2.857  -6.998  1.00  0.00           H  
ATOM    231  HA  TYR A  15      -7.738   3.701  -9.238  1.00  0.00           H  
ATOM    232 1HB  TYR A  15      -5.197   4.872  -8.036  1.00  0.00           H  
ATOM    233 2HB  TYR A  15      -6.187   5.685  -9.241  1.00  0.00           H  
ATOM    234  HD1 TYR A  15      -5.508   6.758  -6.507  1.00  0.00           H  
ATOM    235  HD2 TYR A  15      -8.826   4.434  -7.921  1.00  0.00           H  
ATOM    236  HE1 TYR A  15      -6.927   7.692  -4.713  1.00  0.00           H  
ATOM    237  HE2 TYR A  15     -10.246   5.369  -6.126  1.00  0.00           H  
ATOM    238  HH  TYR A  15      -8.948   7.717  -3.789  1.00  0.00           H  
ATOM    239  N   ILE A  16      -4.708   2.660  -9.958  1.00  0.00           N  
ATOM    240  CA  ILE A  16      -3.879   2.163 -11.049  1.00  0.00           C  
ATOM    241  C   ILE A  16      -4.528   0.968 -11.734  1.00  0.00           C  
ATOM    242  O   ILE A  16      -4.585   0.899 -12.962  1.00  0.00           O  
ATOM    243  CB  ILE A  16      -2.481   1.768 -10.541  1.00  0.00           C  
ATOM    244  CG1 ILE A  16      -1.713   3.007 -10.071  1.00  0.00           C  
ATOM    245  CG2 ILE A  16      -1.706   1.039 -11.628  1.00  0.00           C  
ATOM    246  CD1 ILE A  16      -0.455   2.689  -9.297  1.00  0.00           C  
ATOM    247  H   ILE A  16      -4.371   2.583  -9.009  1.00  0.00           H  
ATOM    248  HA  ILE A  16      -3.766   2.958 -11.786  1.00  0.00           H  
ATOM    249  HB  ILE A  16      -2.580   1.113  -9.676  1.00  0.00           H  
ATOM    250 1HG1 ILE A  16      -1.439   3.614 -10.934  1.00  0.00           H  
ATOM    251 2HG1 ILE A  16      -2.358   3.616  -9.437  1.00  0.00           H  
ATOM    252 1HG2 ILE A  16      -0.720   0.767 -11.252  1.00  0.00           H  
ATOM    253 2HG2 ILE A  16      -2.245   0.137 -11.916  1.00  0.00           H  
ATOM    254 3HG2 ILE A  16      -1.597   1.689 -12.496  1.00  0.00           H  
ATOM    255 1HD1 ILE A  16       0.033   3.617  -8.998  1.00  0.00           H  
ATOM    256 2HD1 ILE A  16      -0.711   2.111  -8.408  1.00  0.00           H  
ATOM    257 3HD1 ILE A  16       0.222   2.110  -9.925  1.00  0.00           H  
ATOM    258  N   GLY A  17      -5.016   0.027 -10.933  1.00  0.00           N  
ATOM    259  CA  GLY A  17      -5.655  -1.173 -11.461  1.00  0.00           C  
ATOM    260  C   GLY A  17      -6.828  -0.819 -12.366  1.00  0.00           C  
ATOM    261  O   GLY A  17      -7.037  -1.450 -13.403  1.00  0.00           O  
ATOM    262  H   GLY A  17      -4.943   0.145  -9.933  1.00  0.00           H  
ATOM    263 1HA  GLY A  17      -4.925  -1.759 -12.018  1.00  0.00           H  
ATOM    264 2HA  GLY A  17      -6.003  -1.793 -10.635  1.00  0.00           H  
ATOM    265  N   ARG A  18      -7.592   0.193 -11.969  1.00  0.00           N  
ATOM    266  CA  ARG A  18      -8.721   0.659 -12.764  1.00  0.00           C  
ATOM    267  C   ARG A  18      -8.261   1.193 -14.115  1.00  0.00           C  
ATOM    268  O   ARG A  18      -8.918   0.979 -15.134  1.00  0.00           O  
ATOM    269  CB  ARG A  18      -9.484   1.748 -12.024  1.00  0.00           C  
ATOM    270  CG  ARG A  18     -10.306   1.262 -10.842  1.00  0.00           C  
ATOM    271  CD  ARG A  18     -10.919   2.393 -10.098  1.00  0.00           C  
ATOM    272  NE  ARG A  18     -11.700   1.934  -8.960  1.00  0.00           N  
ATOM    273  CZ  ARG A  18     -12.231   2.741  -8.021  1.00  0.00           C  
ATOM    274  NH1 ARG A  18     -12.058   4.041  -8.098  1.00  0.00           N  
ATOM    275  NH2 ARG A  18     -12.927   2.224  -7.023  1.00  0.00           N  
ATOM    276  H   ARG A  18      -7.384   0.652 -11.093  1.00  0.00           H  
ATOM    277  HA  ARG A  18      -9.394  -0.182 -12.935  1.00  0.00           H  
ATOM    278 1HB  ARG A  18      -8.783   2.495 -11.654  1.00  0.00           H  
ATOM    279 2HB  ARG A  18     -10.162   2.250 -12.714  1.00  0.00           H  
ATOM    280 1HG  ARG A  18     -11.106   0.612 -11.197  1.00  0.00           H  
ATOM    281 2HG  ARG A  18      -9.665   0.708 -10.155  1.00  0.00           H  
ATOM    282 1HD  ARG A  18     -10.135   3.053  -9.729  1.00  0.00           H  
ATOM    283 2HD  ARG A  18     -11.579   2.949 -10.762  1.00  0.00           H  
ATOM    284  HE  ARG A  18     -11.854   0.938  -8.867  1.00  0.00           H  
ATOM    285 1HH1 ARG A  18     -11.527   4.436  -8.861  1.00  0.00           H  
ATOM    286 2HH1 ARG A  18     -12.457   4.646  -7.395  1.00  0.00           H  
ATOM    287 1HH2 ARG A  18     -13.060   1.224  -6.964  1.00  0.00           H  
ATOM    288 2HH2 ARG A  18     -13.325   2.829  -6.320  1.00  0.00           H  
ATOM    289  N   ARG A  19      -7.129   1.889 -14.116  1.00  0.00           N  
ATOM    290  CA  ARG A  19      -6.545   2.399 -15.350  1.00  0.00           C  
ATOM    291  C   ARG A  19      -6.052   1.262 -16.237  1.00  0.00           C  
ATOM    292  O   ARG A  19      -6.200   1.306 -17.458  1.00  0.00           O  
ATOM    293  CB  ARG A  19      -5.387   3.338 -15.046  1.00  0.00           C  
ATOM    294  CG  ARG A  19      -5.788   4.669 -14.430  1.00  0.00           C  
ATOM    295  CD  ARG A  19      -4.602   5.476 -14.045  1.00  0.00           C  
ATOM    296  NE  ARG A  19      -4.981   6.743 -13.439  1.00  0.00           N  
ATOM    297  CZ  ARG A  19      -4.118   7.608 -12.873  1.00  0.00           C  
ATOM    298  NH1 ARG A  19      -2.834   7.331 -12.842  1.00  0.00           N  
ATOM    299  NH2 ARG A  19      -4.563   8.737 -12.348  1.00  0.00           N  
ATOM    300  H   ARG A  19      -6.662   2.070 -13.238  1.00  0.00           H  
ATOM    301  HA  ARG A  19      -7.310   2.955 -15.892  1.00  0.00           H  
ATOM    302 1HB  ARG A  19      -4.695   2.853 -14.359  1.00  0.00           H  
ATOM    303 2HB  ARG A  19      -4.840   3.551 -15.964  1.00  0.00           H  
ATOM    304 1HG  ARG A  19      -6.373   5.242 -15.151  1.00  0.00           H  
ATOM    305 2HG  ARG A  19      -6.387   4.491 -13.536  1.00  0.00           H  
ATOM    306 1HD  ARG A  19      -4.002   4.920 -13.326  1.00  0.00           H  
ATOM    307 2HD  ARG A  19      -4.003   5.688 -14.930  1.00  0.00           H  
ATOM    308  HE  ARG A  19      -5.962   6.991 -13.444  1.00  0.00           H  
ATOM    309 1HH1 ARG A  19      -2.494   6.468 -13.244  1.00  0.00           H  
ATOM    310 2HH1 ARG A  19      -2.187   7.980 -12.418  1.00  0.00           H  
ATOM    311 1HH2 ARG A  19      -5.551   8.950 -12.371  1.00  0.00           H  
ATOM    312 2HH2 ARG A  19      -3.917   9.385 -11.923  1.00  0.00           H  
ATOM    313  N   LEU A  20      -5.467   0.244 -15.615  1.00  0.00           N  
ATOM    314  CA  LEU A  20      -4.881  -0.869 -16.352  1.00  0.00           C  
ATOM    315  C   LEU A  20      -5.950  -1.668 -17.086  1.00  0.00           C  
ATOM    316  O   LEU A  20      -5.758  -2.074 -18.232  1.00  0.00           O  
ATOM    317  CB  LEU A  20      -4.111  -1.790 -15.397  1.00  0.00           C  
ATOM    318  CG  LEU A  20      -2.812  -1.214 -14.819  1.00  0.00           C  
ATOM    319  CD1 LEU A  20      -2.258  -2.165 -13.767  1.00  0.00           C  
ATOM    320  CD2 LEU A  20      -1.810  -0.996 -15.942  1.00  0.00           C  
ATOM    321  H   LEU A  20      -5.427   0.242 -14.606  1.00  0.00           H  
ATOM    322  HA  LEU A  20      -4.186  -0.468 -17.088  1.00  0.00           H  
ATOM    323 1HB  LEU A  20      -4.761  -2.045 -14.561  1.00  0.00           H  
ATOM    324 2HB  LEU A  20      -3.860  -2.709 -15.927  1.00  0.00           H  
ATOM    325  HG  LEU A  20      -3.022  -0.262 -14.330  1.00  0.00           H  
ATOM    326 1HD1 LEU A  20      -1.335  -1.756 -13.357  1.00  0.00           H  
ATOM    327 2HD1 LEU A  20      -2.987  -2.287 -12.966  1.00  0.00           H  
ATOM    328 3HD1 LEU A  20      -2.054  -3.133 -14.224  1.00  0.00           H  
ATOM    329 1HD2 LEU A  20      -0.887  -0.586 -15.532  1.00  0.00           H  
ATOM    330 2HD2 LEU A  20      -1.598  -1.948 -16.431  1.00  0.00           H  
ATOM    331 3HD2 LEU A  20      -2.225  -0.299 -16.670  1.00  0.00           H  
ATOM    332  N   THR A  21      -7.078  -1.890 -16.418  1.00  0.00           N  
ATOM    333  CA  THR A  21      -8.181  -2.641 -17.007  1.00  0.00           C  
ATOM    334  C   THR A  21      -9.504  -2.287 -16.341  1.00  0.00           C  
ATOM    335  O   THR A  21     -10.084  -1.284 -16.655  1.00  0.00           O  
ATOM    336  OXT THR A  21      -9.968  -3.011 -15.504  1.00  0.00           O  
ATOM    337  CB  THR A  21      -7.938  -4.158 -16.900  1.00  0.00           C  
ATOM    338  OG1 THR A  21      -9.046  -4.863 -17.474  1.00  0.00           O  
ATOM    339  CG2 THR A  21      -7.776  -4.572 -15.446  1.00  0.00           C  
ATOM    340  H   THR A  21      -7.173  -1.530 -15.480  1.00  0.00           H  
ATOM    341  HA  THR A  21      -8.254  -2.378 -18.062  1.00  0.00           H  
ATOM    342  HB  THR A  21      -7.034  -4.421 -17.450  1.00  0.00           H  
ATOM    343  HG1 THR A  21      -8.956  -4.877 -18.429  1.00  0.00           H  
ATOM    344 1HG2 THR A  21      -7.605  -5.646 -15.390  1.00  0.00           H  
ATOM    345 2HG2 THR A  21      -6.927  -4.045 -15.010  1.00  0.00           H  
ATOM    346 3HG2 THR A  21      -8.680  -4.320 -14.893  1.00  0.00           H  
TER                                                                             
ATOM    348  N   SER B  22       1.004  -6.933  12.074  1.00  0.00           N  
ATOM    349  CA  SER B  22       0.457  -7.336  10.784  1.00  0.00           C  
ATOM    350  C   SER B  22       0.254  -6.134   9.871  1.00  0.00           C  
ATOM    351  O   SER B  22       0.553  -6.190   8.678  1.00  0.00           O  
ATOM    352  CB  SER B  22      -0.859  -8.062  10.978  1.00  0.00           C  
ATOM    353  OG  SER B  22      -0.672  -9.263  11.676  1.00  0.00           O  
ATOM    354 1H   SER B  22       1.126  -7.740  12.652  1.00  0.00           H  
ATOM    355 2H   SER B  22       1.887  -6.484  11.937  1.00  0.00           H  
ATOM    356 3H   SER B  22       0.373  -6.297  12.519  1.00  0.00           H  
ATOM    357  HA  SER B  22       1.165  -8.014  10.305  1.00  0.00           H  
ATOM    358 1HB  SER B  22      -1.550  -7.423  11.528  1.00  0.00           H  
ATOM    359 2HB  SER B  22      -1.308  -8.269  10.007  1.00  0.00           H  
ATOM    360  HG  SER B  22      -1.249  -9.906  11.256  1.00  0.00           H  
ATOM    361  N   LEU B  23      -0.255  -5.045  10.439  1.00  0.00           N  
ATOM    362  CA  LEU B  23      -0.563  -3.850   9.664  1.00  0.00           C  
ATOM    363  C   LEU B  23       0.661  -3.354   8.905  1.00  0.00           C  
ATOM    364  O   LEU B  23       0.584  -3.045   7.716  1.00  0.00           O  
ATOM    365  CB  LEU B  23      -1.084  -2.740  10.586  1.00  0.00           C  
ATOM    366  CG  LEU B  23      -1.399  -1.402   9.904  1.00  0.00           C  
ATOM    367  CD1 LEU B  23      -2.465  -1.613   8.838  1.00  0.00           C  
ATOM    368  CD2 LEU B  23      -1.861  -0.397  10.949  1.00  0.00           C  
ATOM    369  H   LEU B  23      -0.432  -5.047  11.433  1.00  0.00           H  
ATOM    370  HA  LEU B  23      -1.339  -4.097   8.940  1.00  0.00           H  
ATOM    371 1HB  LEU B  23      -1.996  -3.089  11.067  1.00  0.00           H  
ATOM    372 2HB  LEU B  23      -0.339  -2.552  11.358  1.00  0.00           H  
ATOM    373  HG  LEU B  23      -0.503  -1.026   9.410  1.00  0.00           H  
ATOM    374 1HD1 LEU B  23      -2.688  -0.662   8.354  1.00  0.00           H  
ATOM    375 2HD1 LEU B  23      -2.100  -2.321   8.094  1.00  0.00           H  
ATOM    376 3HD1 LEU B  23      -3.370  -2.005   9.301  1.00  0.00           H  
ATOM    377 1HD2 LEU B  23      -2.084   0.554  10.465  1.00  0.00           H  
ATOM    378 2HD2 LEU B  23      -2.758  -0.772  11.443  1.00  0.00           H  
ATOM    379 3HD2 LEU B  23      -1.073  -0.252  11.688  1.00  0.00           H  
ATOM    380  N   LEU B  24       1.792  -3.280   9.599  1.00  0.00           N  
ATOM    381  CA  LEU B  24       3.030  -2.801   8.998  1.00  0.00           C  
ATOM    382  C   LEU B  24       3.419  -3.644   7.790  1.00  0.00           C  
ATOM    383  O   LEU B  24       3.736  -3.112   6.726  1.00  0.00           O  
ATOM    384  CB  LEU B  24       4.164  -2.823  10.031  1.00  0.00           C  
ATOM    385  CG  LEU B  24       5.551  -2.431   9.504  1.00  0.00           C  
ATOM    386  CD1 LEU B  24       5.508  -1.007   8.969  1.00  0.00           C  
ATOM    387  CD2 LEU B  24       6.574  -2.565  10.622  1.00  0.00           C  
ATOM    388  H   LEU B  24       1.793  -3.564  10.569  1.00  0.00           H  
ATOM    389  HA  LEU B  24       2.879  -1.774   8.666  1.00  0.00           H  
ATOM    390 1HB  LEU B  24       3.911  -2.138  10.839  1.00  0.00           H  
ATOM    391 2HB  LEU B  24       4.238  -3.829  10.444  1.00  0.00           H  
ATOM    392  HG  LEU B  24       5.826  -3.089   8.680  1.00  0.00           H  
ATOM    393 1HD1 LEU B  24       6.493  -0.728   8.595  1.00  0.00           H  
ATOM    394 2HD1 LEU B  24       4.782  -0.944   8.158  1.00  0.00           H  
ATOM    395 3HD1 LEU B  24       5.218  -0.326   9.769  1.00  0.00           H  
ATOM    396 1HD2 LEU B  24       7.560  -2.287  10.248  1.00  0.00           H  
ATOM    397 2HD2 LEU B  24       6.301  -1.906  11.447  1.00  0.00           H  
ATOM    398 3HD2 LEU B  24       6.597  -3.596  10.974  1.00  0.00           H  
ATOM    399  N   LEU B  25       3.392  -4.961   7.961  1.00  0.00           N  
ATOM    400  CA  LEU B  25       3.786  -5.879   6.899  1.00  0.00           C  
ATOM    401  C   LEU B  25       2.872  -5.747   5.688  1.00  0.00           C  
ATOM    402  O   LEU B  25       3.327  -5.804   4.546  1.00  0.00           O  
ATOM    403  CB  LEU B  25       3.760  -7.325   7.412  1.00  0.00           C  
ATOM    404  CG  LEU B  25       4.810  -7.672   8.476  1.00  0.00           C  
ATOM    405  CD1 LEU B  25       4.561  -9.082   8.994  1.00  0.00           C  
ATOM    406  CD2 LEU B  25       6.202  -7.549   7.874  1.00  0.00           C  
ATOM    407  H   LEU B  25       3.090  -5.336   8.849  1.00  0.00           H  
ATOM    408  HA  LEU B  25       4.802  -5.635   6.591  1.00  0.00           H  
ATOM    409 1HB  LEU B  25       2.779  -7.524   7.839  1.00  0.00           H  
ATOM    410 2HB  LEU B  25       3.910  -7.996   6.567  1.00  0.00           H  
ATOM    411  HG  LEU B  25       4.717  -6.986   9.317  1.00  0.00           H  
ATOM    412 1HD1 LEU B  25       5.307  -9.329   9.750  1.00  0.00           H  
ATOM    413 2HD1 LEU B  25       3.566  -9.136   9.437  1.00  0.00           H  
ATOM    414 3HD1 LEU B  25       4.632  -9.791   8.170  1.00  0.00           H  
ATOM    415 1HD2 LEU B  25       6.949  -7.795   8.630  1.00  0.00           H  
ATOM    416 2HD2 LEU B  25       6.297  -8.236   7.033  1.00  0.00           H  
ATOM    417 3HD2 LEU B  25       6.360  -6.528   7.528  1.00  0.00           H  
ATOM    418  N   SER B  26       1.580  -5.572   5.945  1.00  0.00           N  
ATOM    419  CA  SER B  26       0.609  -5.362   4.878  1.00  0.00           C  
ATOM    420  C   SER B  26       0.889  -4.068   4.124  1.00  0.00           C  
ATOM    421  O   SER B  26       0.805  -4.023   2.897  1.00  0.00           O  
ATOM    422  CB  SER B  26      -0.795  -5.330   5.450  1.00  0.00           C  
ATOM    423  OG  SER B  26      -1.135  -6.565   6.016  1.00  0.00           O  
ATOM    424  H   SER B  26       1.263  -5.584   6.904  1.00  0.00           H  
ATOM    425  HA  SER B  26       0.683  -6.192   4.174  1.00  0.00           H  
ATOM    426 1HB  SER B  26      -0.862  -4.549   6.207  1.00  0.00           H  
ATOM    427 2HB  SER B  26      -1.504  -5.081   4.661  1.00  0.00           H  
ATOM    428  HG  SER B  26      -0.531  -6.695   6.751  1.00  0.00           H  
ATOM    429  N   HIS B  27       1.223  -3.018   4.866  1.00  0.00           N  
ATOM    430  CA  HIS B  27       1.617  -1.749   4.264  1.00  0.00           C  
ATOM    431  C   HIS B  27       2.857  -1.914   3.394  1.00  0.00           C  
ATOM    432  O   HIS B  27       2.895  -1.448   2.256  1.00  0.00           O  
ATOM    433  CB  HIS B  27       1.881  -0.696   5.345  1.00  0.00           C  
ATOM    434  CG  HIS B  27       2.190   0.663   4.798  1.00  0.00           C  
ATOM    435  ND1 HIS B  27       2.816   1.640   5.544  1.00  0.00           N  
ATOM    436  CD2 HIS B  27       1.960   1.208   3.580  1.00  0.00           C  
ATOM    437  CE1 HIS B  27       2.958   2.728   4.807  1.00  0.00           C  
ATOM    438  NE2 HIS B  27       2.446   2.492   3.612  1.00  0.00           N  
ATOM    439  H   HIS B  27       1.204  -3.100   5.872  1.00  0.00           H  
ATOM    440  HA  HIS B  27       0.813  -1.384   3.626  1.00  0.00           H  
ATOM    441 1HB  HIS B  27       1.007  -0.613   5.992  1.00  0.00           H  
ATOM    442 2HB  HIS B  27       2.718  -1.013   5.965  1.00  0.00           H  
ATOM    443  HD2 HIS B  27       1.478   0.719   2.733  1.00  0.00           H  
ATOM    444  HE1 HIS B  27       3.418   3.661   5.129  1.00  0.00           H  
ATOM    445  HE2 HIS B  27       2.415   3.145   2.843  1.00  0.00           H  
ATOM    446  N   LEU B  28       3.871  -2.579   3.938  1.00  0.00           N  
ATOM    447  CA  LEU B  28       5.129  -2.772   3.228  1.00  0.00           C  
ATOM    448  C   LEU B  28       4.921  -3.561   1.942  1.00  0.00           C  
ATOM    449  O   LEU B  28       5.556  -3.287   0.924  1.00  0.00           O  
ATOM    450  CB  LEU B  28       6.138  -3.500   4.124  1.00  0.00           C  
ATOM    451  CG  LEU B  28       6.661  -2.700   5.324  1.00  0.00           C  
ATOM    452  CD1 LEU B  28       7.482  -3.613   6.225  1.00  0.00           C  
ATOM    453  CD2 LEU B  28       7.493  -1.527   4.829  1.00  0.00           C  
ATOM    454  H   LEU B  28       3.767  -2.960   4.867  1.00  0.00           H  
ATOM    455  HA  LEU B  28       5.533  -1.794   2.968  1.00  0.00           H  
ATOM    456 1HB  LEU B  28       5.671  -4.406   4.508  1.00  0.00           H  
ATOM    457 2HB  LEU B  28       6.997  -3.788   3.519  1.00  0.00           H  
ATOM    458  HG  LEU B  28       5.818  -2.327   5.907  1.00  0.00           H  
ATOM    459 1HD1 LEU B  28       7.853  -3.045   7.078  1.00  0.00           H  
ATOM    460 2HD1 LEU B  28       6.856  -4.432   6.580  1.00  0.00           H  
ATOM    461 3HD1 LEU B  28       8.324  -4.016   5.664  1.00  0.00           H  
ATOM    462 1HD2 LEU B  28       7.864  -0.958   5.682  1.00  0.00           H  
ATOM    463 2HD2 LEU B  28       8.337  -1.900   4.247  1.00  0.00           H  
ATOM    464 3HD2 LEU B  28       6.877  -0.882   4.203  1.00  0.00           H  
ATOM    465  N   LEU B  29       4.027  -4.543   1.995  1.00  0.00           N  
ATOM    466  CA  LEU B  29       3.659  -5.309   0.810  1.00  0.00           C  
ATOM    467  C   LEU B  29       2.997  -4.422  -0.236  1.00  0.00           C  
ATOM    468  O   LEU B  29       3.330  -4.487  -1.420  1.00  0.00           O  
ATOM    469  CB  LEU B  29       2.711  -6.453   1.192  1.00  0.00           C  
ATOM    470  CG  LEU B  29       2.184  -7.298   0.025  1.00  0.00           C  
ATOM    471  CD1 LEU B  29       3.354  -7.937  -0.709  1.00  0.00           C  
ATOM    472  CD2 LEU B  29       1.228  -8.356   0.555  1.00  0.00           C  
ATOM    473  H   LEU B  29       3.591  -4.764   2.879  1.00  0.00           H  
ATOM    474  HA  LEU B  29       4.564  -5.733   0.378  1.00  0.00           H  
ATOM    475 1HB  LEU B  29       3.232  -7.122   1.876  1.00  0.00           H  
ATOM    476 2HB  LEU B  29       1.851  -6.033   1.713  1.00  0.00           H  
ATOM    477  HG  LEU B  29       1.658  -6.655  -0.681  1.00  0.00           H  
ATOM    478 1HD1 LEU B  29       2.980  -8.537  -1.539  1.00  0.00           H  
ATOM    479 2HD1 LEU B  29       4.012  -7.158  -1.095  1.00  0.00           H  
ATOM    480 3HD1 LEU B  29       3.910  -8.575  -0.023  1.00  0.00           H  
ATOM    481 1HD2 LEU B  29       0.852  -8.956  -0.274  1.00  0.00           H  
ATOM    482 2HD2 LEU B  29       1.753  -9.000   1.261  1.00  0.00           H  
ATOM    483 3HD2 LEU B  29       0.392  -7.871   1.060  1.00  0.00           H  
ATOM    484  N   ALA B  30       2.059  -3.592   0.207  1.00  0.00           N  
ATOM    485  CA  ALA B  30       1.369  -2.668  -0.686  1.00  0.00           C  
ATOM    486  C   ALA B  30       2.353  -1.738  -1.384  1.00  0.00           C  
ATOM    487  O   ALA B  30       2.191  -1.419  -2.561  1.00  0.00           O  
ATOM    488  CB  ALA B  30       0.333  -1.862   0.084  1.00  0.00           C  
ATOM    489  H   ALA B  30       1.817  -3.601   1.188  1.00  0.00           H  
ATOM    490  HA  ALA B  30       0.862  -3.254  -1.453  1.00  0.00           H  
ATOM    491 1HB  ALA B  30      -0.174  -1.177  -0.597  1.00  0.00           H  
ATOM    492 2HB  ALA B  30      -0.398  -2.538   0.528  1.00  0.00           H  
ATOM    493 3HB  ALA B  30       0.826  -1.293   0.870  1.00  0.00           H  
ATOM    494  N   ILE B  31       3.372  -1.306  -0.650  1.00  0.00           N  
ATOM    495  CA  ILE B  31       4.435  -0.487  -1.221  1.00  0.00           C  
ATOM    496  C   ILE B  31       5.220  -1.259  -2.274  1.00  0.00           C  
ATOM    497  O   ILE B  31       5.424  -0.776  -3.387  1.00  0.00           O  
ATOM    498  CB  ILE B  31       5.395   0.010  -0.125  1.00  0.00           C  
ATOM    499  CG1 ILE B  31       4.685   1.005   0.796  1.00  0.00           C  
ATOM    500  CG2 ILE B  31       6.630   0.643  -0.747  1.00  0.00           C  
ATOM    501  CD1 ILE B  31       5.453   1.324   2.059  1.00  0.00           C  
ATOM    502  H   ILE B  31       3.413  -1.551   0.329  1.00  0.00           H  
ATOM    503  HA  ILE B  31       3.982   0.380  -1.701  1.00  0.00           H  
ATOM    504  HB  ILE B  31       5.703  -0.830   0.497  1.00  0.00           H  
ATOM    505 1HG1 ILE B  31       4.510   1.937   0.259  1.00  0.00           H  
ATOM    506 2HG1 ILE B  31       3.712   0.606   1.082  1.00  0.00           H  
ATOM    507 1HG2 ILE B  31       7.298   0.989   0.041  1.00  0.00           H  
ATOM    508 2HG2 ILE B  31       7.146  -0.094  -1.362  1.00  0.00           H  
ATOM    509 3HG2 ILE B  31       6.333   1.488  -1.368  1.00  0.00           H  
ATOM    510 1HD1 ILE B  31       4.886   2.035   2.660  1.00  0.00           H  
ATOM    511 2HD1 ILE B  31       5.609   0.408   2.631  1.00  0.00           H  
ATOM    512 3HD1 ILE B  31       6.418   1.758   1.798  1.00  0.00           H  
ATOM    513  N   GLY B  32       5.658  -2.461  -1.915  1.00  0.00           N  
ATOM    514  CA  GLY B  32       6.433  -3.297  -2.823  1.00  0.00           C  
ATOM    515  C   GLY B  32       5.666  -3.568  -4.111  1.00  0.00           C  
ATOM    516  O   GLY B  32       6.227  -3.501  -5.205  1.00  0.00           O  
ATOM    517  H   GLY B  32       5.448  -2.804  -0.988  1.00  0.00           H  
ATOM    518 1HA  GLY B  32       7.377  -2.804  -3.055  1.00  0.00           H  
ATOM    519 2HA  GLY B  32       6.674  -4.240  -2.334  1.00  0.00           H  
ATOM    520  N   LEU B  33       4.381  -3.876  -3.975  1.00  0.00           N  
ATOM    521  CA  LEU B  33       3.530  -4.139  -5.129  1.00  0.00           C  
ATOM    522  C   LEU B  33       3.408  -2.907  -6.017  1.00  0.00           C  
ATOM    523  O   LEU B  33       3.476  -3.003  -7.242  1.00  0.00           O  
ATOM    524  CB  LEU B  33       2.136  -4.584  -4.669  1.00  0.00           C  
ATOM    525  CG  LEU B  33       2.065  -5.965  -4.003  1.00  0.00           C  
ATOM    526  CD1 LEU B  33       0.678  -6.171  -3.409  1.00  0.00           C  
ATOM    527  CD2 LEU B  33       2.386  -7.041  -5.030  1.00  0.00           C  
ATOM    528  H   LEU B  33       3.983  -3.928  -3.048  1.00  0.00           H  
ATOM    529  HA  LEU B  33       3.979  -4.941  -5.714  1.00  0.00           H  
ATOM    530 1HB  LEU B  33       1.755  -3.854  -3.958  1.00  0.00           H  
ATOM    531 2HB  LEU B  33       1.472  -4.599  -5.534  1.00  0.00           H  
ATOM    532  HG  LEU B  33       2.787  -6.013  -3.188  1.00  0.00           H  
ATOM    533 1HD1 LEU B  33       0.628  -7.152  -2.936  1.00  0.00           H  
ATOM    534 2HD1 LEU B  33       0.482  -5.400  -2.665  1.00  0.00           H  
ATOM    535 3HD1 LEU B  33      -0.069  -6.112  -4.200  1.00  0.00           H  
ATOM    536 1HD2 LEU B  33       2.336  -8.022  -4.556  1.00  0.00           H  
ATOM    537 2HD2 LEU B  33       1.663  -6.994  -5.845  1.00  0.00           H  
ATOM    538 3HD2 LEU B  33       3.389  -6.879  -5.425  1.00  0.00           H  
ATOM    539  N   GLY B  34       3.228  -1.749  -5.391  1.00  0.00           N  
ATOM    540  CA  GLY B  34       3.151  -0.488  -6.120  1.00  0.00           C  
ATOM    541  C   GLY B  34       4.441  -0.212  -6.882  1.00  0.00           C  
ATOM    542  O   GLY B  34       4.413   0.281  -8.009  1.00  0.00           O  
ATOM    543  H   GLY B  34       3.143  -1.741  -4.385  1.00  0.00           H  
ATOM    544 1HA  GLY B  34       2.313  -0.521  -6.816  1.00  0.00           H  
ATOM    545 2HA  GLY B  34       2.956   0.325  -5.421  1.00  0.00           H  
ATOM    546  N   ILE B  35       5.570  -0.533  -6.259  1.00  0.00           N  
ATOM    547  CA  ILE B  35       6.867  -0.404  -6.911  1.00  0.00           C  
ATOM    548  C   ILE B  35       6.982  -1.345  -8.103  1.00  0.00           C  
ATOM    549  O   ILE B  35       7.415  -0.945  -9.183  1.00  0.00           O  
ATOM    550  CB  ILE B  35       8.011  -0.688  -5.920  1.00  0.00           C  
ATOM    551  CG1 ILE B  35       8.092   0.421  -4.867  1.00  0.00           C  
ATOM    552  CG2 ILE B  35       9.334  -0.823  -6.658  1.00  0.00           C  
ATOM    553  CD1 ILE B  35       8.983   0.084  -3.693  1.00  0.00           C  
ATOM    554  H   ILE B  35       5.528  -0.876  -5.310  1.00  0.00           H  
ATOM    555  HA  ILE B  35       6.972   0.618  -7.274  1.00  0.00           H  
ATOM    556  HB  ILE B  35       7.807  -1.615  -5.386  1.00  0.00           H  
ATOM    557 1HG1 ILE B  35       8.467   1.334  -5.329  1.00  0.00           H  
ATOM    558 2HG1 ILE B  35       7.094   0.635  -4.486  1.00  0.00           H  
ATOM    559 1HG2 ILE B  35      10.131  -1.023  -5.943  1.00  0.00           H  
ATOM    560 2HG2 ILE B  35       9.270  -1.645  -7.370  1.00  0.00           H  
ATOM    561 3HG2 ILE B  35       9.549   0.103  -7.192  1.00  0.00           H  
ATOM    562 1HD1 ILE B  35       8.989   0.917  -2.990  1.00  0.00           H  
ATOM    563 2HD1 ILE B  35       8.604  -0.809  -3.194  1.00  0.00           H  
ATOM    564 3HD1 ILE B  35       9.996  -0.100  -4.046  1.00  0.00           H  
ATOM    565  N   TYR B  36       6.591  -2.599  -7.899  1.00  0.00           N  
ATOM    566  CA  TYR B  36       6.693  -3.612  -8.943  1.00  0.00           C  
ATOM    567  C   TYR B  36       5.897  -3.211 -10.179  1.00  0.00           C  
ATOM    568  O   TYR B  36       6.350  -3.398 -11.308  1.00  0.00           O  
ATOM    569  CB  TYR B  36       6.214  -4.969  -8.421  1.00  0.00           C  
ATOM    570  CG  TYR B  36       7.082  -5.541  -7.322  1.00  0.00           C  
ATOM    571  CD1 TYR B  36       6.552  -6.455  -6.424  1.00  0.00           C  
ATOM    572  CD2 TYR B  36       8.409  -5.151  -7.213  1.00  0.00           C  
ATOM    573  CE1 TYR B  36       7.345  -6.977  -5.420  1.00  0.00           C  
ATOM    574  CE2 TYR B  36       9.202  -5.674  -6.210  1.00  0.00           C  
ATOM    575  CZ  TYR B  36       8.674  -6.583  -5.316  1.00  0.00           C  
ATOM    576  OH  TYR B  36       9.464  -7.103  -4.317  1.00  0.00           O  
ATOM    577  H   TYR B  36       6.215  -2.857  -6.998  1.00  0.00           H  
ATOM    578  HA  TYR B  36       7.739  -3.701  -9.238  1.00  0.00           H  
ATOM    579 1HB  TYR B  36       5.198  -4.873  -8.036  1.00  0.00           H  
ATOM    580 2HB  TYR B  36       6.187  -5.685  -9.241  1.00  0.00           H  
ATOM    581  HD1 TYR B  36       5.509  -6.761  -6.509  1.00  0.00           H  
ATOM    582  HD2 TYR B  36       8.826  -4.432  -7.919  1.00  0.00           H  
ATOM    583  HE1 TYR B  36       6.928  -7.695  -4.715  1.00  0.00           H  
ATOM    584  HE2 TYR B  36      10.245  -5.367  -6.124  1.00  0.00           H  
ATOM    585  HH  TYR B  36       8.948  -7.718  -3.790  1.00  0.00           H  
ATOM    586  N   ILE B  37       4.708  -2.660  -9.958  1.00  0.00           N  
ATOM    587  CA  ILE B  37       3.879  -2.164 -11.049  1.00  0.00           C  
ATOM    588  C   ILE B  37       4.528  -0.968 -11.734  1.00  0.00           C  
ATOM    589  O   ILE B  37       4.585  -0.899 -12.962  1.00  0.00           O  
ATOM    590  CB  ILE B  37       2.481  -1.768 -10.541  1.00  0.00           C  
ATOM    591  CG1 ILE B  37       1.714  -3.007 -10.072  1.00  0.00           C  
ATOM    592  CG2 ILE B  37       1.706  -1.039 -11.628  1.00  0.00           C  
ATOM    593  CD1 ILE B  37       0.455  -2.689  -9.297  1.00  0.00           C  
ATOM    594  H   ILE B  37       4.371  -2.583  -9.009  1.00  0.00           H  
ATOM    595  HA  ILE B  37       3.766  -2.958 -11.786  1.00  0.00           H  
ATOM    596  HB  ILE B  37       2.580  -1.113  -9.676  1.00  0.00           H  
ATOM    597 1HG1 ILE B  37       1.440  -3.614 -10.934  1.00  0.00           H  
ATOM    598 2HG1 ILE B  37       2.358  -3.616  -9.437  1.00  0.00           H  
ATOM    599 1HG2 ILE B  37       0.720  -0.767 -11.252  1.00  0.00           H  
ATOM    600 2HG2 ILE B  37       2.246  -0.137 -11.916  1.00  0.00           H  
ATOM    601 3HG2 ILE B  37       1.597  -1.689 -12.496  1.00  0.00           H  
ATOM    602 1HD1 ILE B  37      -0.033  -3.617  -8.998  1.00  0.00           H  
ATOM    603 2HD1 ILE B  37       0.710  -2.111  -8.409  1.00  0.00           H  
ATOM    604 3HD1 ILE B  37      -0.221  -2.110  -9.925  1.00  0.00           H  
ATOM    605  N   GLY B  38       5.016  -0.027 -10.933  1.00  0.00           N  
ATOM    606  CA  GLY B  38       5.656   1.173 -11.461  1.00  0.00           C  
ATOM    607  C   GLY B  38       6.828   0.819 -12.366  1.00  0.00           C  
ATOM    608  O   GLY B  38       7.037   1.450 -13.403  1.00  0.00           O  
ATOM    609  H   GLY B  38       4.943  -0.146  -9.933  1.00  0.00           H  
ATOM    610 1HA  GLY B  38       4.925   1.759 -12.018  1.00  0.00           H  
ATOM    611 2HA  GLY B  38       6.003   1.793 -10.635  1.00  0.00           H  
ATOM    612  N   ARG B  39       7.592  -0.193 -11.969  1.00  0.00           N  
ATOM    613  CA  ARG B  39       8.721  -0.659 -12.764  1.00  0.00           C  
ATOM    614  C   ARG B  39       8.261  -1.193 -14.115  1.00  0.00           C  
ATOM    615  O   ARG B  39       8.918  -0.979 -15.134  1.00  0.00           O  
ATOM    616  CB  ARG B  39       9.484  -1.748 -12.024  1.00  0.00           C  
ATOM    617  CG  ARG B  39      10.306  -1.263 -10.842  1.00  0.00           C  
ATOM    618  CD  ARG B  39      10.919  -2.393 -10.098  1.00  0.00           C  
ATOM    619  NE  ARG B  39      11.700  -1.934  -8.960  1.00  0.00           N  
ATOM    620  CZ  ARG B  39      12.231  -2.741  -8.021  1.00  0.00           C  
ATOM    621  NH1 ARG B  39      12.058  -4.042  -8.098  1.00  0.00           N  
ATOM    622  NH2 ARG B  39      12.927  -2.225  -7.023  1.00  0.00           N  
ATOM    623  H   ARG B  39       7.384  -0.652 -11.093  1.00  0.00           H  
ATOM    624  HA  ARG B  39       9.395   0.182 -12.935  1.00  0.00           H  
ATOM    625 1HB  ARG B  39       8.783  -2.495 -11.654  1.00  0.00           H  
ATOM    626 2HB  ARG B  39      10.163  -2.250 -12.714  1.00  0.00           H  
ATOM    627 1HG  ARG B  39      11.106  -0.612 -11.197  1.00  0.00           H  
ATOM    628 2HG  ARG B  39       9.665  -0.708 -10.155  1.00  0.00           H  
ATOM    629 1HD  ARG B  39      10.135  -3.053  -9.729  1.00  0.00           H  
ATOM    630 2HD  ARG B  39      11.580  -2.950 -10.761  1.00  0.00           H  
ATOM    631  HE  ARG B  39      11.854  -0.939  -8.867  1.00  0.00           H  
ATOM    632 1HH1 ARG B  39      11.526  -4.436  -8.861  1.00  0.00           H  
ATOM    633 2HH1 ARG B  39      12.457  -4.646  -7.394  1.00  0.00           H  
ATOM    634 1HH2 ARG B  39      13.060  -1.224  -6.964  1.00  0.00           H  
ATOM    635 2HH2 ARG B  39      13.325  -2.829  -6.320  1.00  0.00           H  
ATOM    636  N   ARG B  40       7.130  -1.889 -14.115  1.00  0.00           N  
ATOM    637  CA  ARG B  40       6.545  -2.399 -15.350  1.00  0.00           C  
ATOM    638  C   ARG B  40       6.053  -1.262 -16.237  1.00  0.00           C  
ATOM    639  O   ARG B  40       6.200  -1.307 -17.458  1.00  0.00           O  
ATOM    640  CB  ARG B  40       5.387  -3.339 -15.046  1.00  0.00           C  
ATOM    641  CG  ARG B  40       5.789  -4.670 -14.430  1.00  0.00           C  
ATOM    642  CD  ARG B  40       4.602  -5.476 -14.045  1.00  0.00           C  
ATOM    643  NE  ARG B  40       4.982  -6.743 -13.439  1.00  0.00           N  
ATOM    644  CZ  ARG B  40       4.119  -7.608 -12.872  1.00  0.00           C  
ATOM    645  NH1 ARG B  40       2.834  -7.330 -12.841  1.00  0.00           N  
ATOM    646  NH2 ARG B  40       4.564  -8.737 -12.347  1.00  0.00           N  
ATOM    647  H   ARG B  40       6.663  -2.070 -13.238  1.00  0.00           H  
ATOM    648  HA  ARG B  40       7.310  -2.955 -15.892  1.00  0.00           H  
ATOM    649 1HB  ARG B  40       4.696  -2.853 -14.359  1.00  0.00           H  
ATOM    650 2HB  ARG B  40       4.840  -3.551 -15.964  1.00  0.00           H  
ATOM    651 1HG  ARG B  40       6.373  -5.242 -15.151  1.00  0.00           H  
ATOM    652 2HG  ARG B  40       6.387  -4.491 -13.536  1.00  0.00           H  
ATOM    653 1HD  ARG B  40       4.003  -4.920 -13.325  1.00  0.00           H  
ATOM    654 2HD  ARG B  40       4.003  -5.688 -14.930  1.00  0.00           H  
ATOM    655  HE  ARG B  40       5.962  -6.991 -13.444  1.00  0.00           H  
ATOM    656 1HH1 ARG B  40       2.494  -6.468 -13.242  1.00  0.00           H  
ATOM    657 2HH1 ARG B  40       2.187  -7.979 -12.416  1.00  0.00           H  
ATOM    658 1HH2 ARG B  40       5.551  -8.950 -12.371  1.00  0.00           H  
ATOM    659 2HH2 ARG B  40       3.917  -9.385 -11.922  1.00  0.00           H  
ATOM    660  N   LEU B  41       5.467  -0.244 -15.615  1.00  0.00           N  
ATOM    661  CA  LEU B  41       4.881   0.869 -16.352  1.00  0.00           C  
ATOM    662  C   LEU B  41       5.951   1.667 -17.086  1.00  0.00           C  
ATOM    663  O   LEU B  41       5.759   2.073 -18.232  1.00  0.00           O  
ATOM    664  CB  LEU B  41       4.112   1.790 -15.397  1.00  0.00           C  
ATOM    665  CG  LEU B  41       2.813   1.214 -14.819  1.00  0.00           C  
ATOM    666  CD1 LEU B  41       2.258   2.165 -13.768  1.00  0.00           C  
ATOM    667  CD2 LEU B  41       1.810   0.996 -15.943  1.00  0.00           C  
ATOM    668  H   LEU B  41       5.427  -0.242 -14.606  1.00  0.00           H  
ATOM    669  HA  LEU B  41       4.186   0.468 -17.088  1.00  0.00           H  
ATOM    670 1HB  LEU B  41       4.761   2.044 -14.561  1.00  0.00           H  
ATOM    671 2HB  LEU B  41       3.860   2.708 -15.927  1.00  0.00           H  
ATOM    672  HG  LEU B  41       3.022   0.262 -14.330  1.00  0.00           H  
ATOM    673 1HD1 LEU B  41       1.335   1.756 -13.357  1.00  0.00           H  
ATOM    674 2HD1 LEU B  41       2.987   2.287 -12.967  1.00  0.00           H  
ATOM    675 3HD1 LEU B  41       2.054   3.133 -14.224  1.00  0.00           H  
ATOM    676 1HD2 LEU B  41       0.887   0.586 -15.532  1.00  0.00           H  
ATOM    677 2HD2 LEU B  41       1.599   1.948 -16.431  1.00  0.00           H  
ATOM    678 3HD2 LEU B  41       2.225   0.299 -16.671  1.00  0.00           H  
ATOM    679  N   THR B  42       7.078   1.890 -16.418  1.00  0.00           N  
ATOM    680  CA  THR B  42       8.181   2.640 -17.007  1.00  0.00           C  
ATOM    681  C   THR B  42       9.505   2.286 -16.341  1.00  0.00           C  
ATOM    682  O   THR B  42      10.084   1.284 -16.655  1.00  0.00           O  
ATOM    683  OXT THR B  42       9.968   3.010 -15.504  1.00  0.00           O  
ATOM    684  CB  THR B  42       7.938   4.157 -16.900  1.00  0.00           C  
ATOM    685  OG1 THR B  42       9.047   4.863 -17.474  1.00  0.00           O  
ATOM    686  CG2 THR B  42       7.776   4.571 -15.446  1.00  0.00           C  
ATOM    687  H   THR B  42       7.173   1.530 -15.480  1.00  0.00           H  
ATOM    688  HA  THR B  42       8.254   2.378 -18.062  1.00  0.00           H  
ATOM    689  HB  THR B  42       7.034   4.420 -17.450  1.00  0.00           H  
ATOM    690  HG1 THR B  42       8.956   4.877 -18.430  1.00  0.00           H  
ATOM    691 1HG2 THR B  42       7.605   5.646 -15.390  1.00  0.00           H  
ATOM    692 2HG2 THR B  42       6.927   4.045 -15.010  1.00  0.00           H  
ATOM    693 3HG2 THR B  42       8.681   4.319 -14.893  1.00  0.00           H  
TER                                                                             
HETATM  695 THKN MEM C  45      15.000   0.000   0.000  1.00  0.00           X  
HETATM  696 CNTR MEM C  45       0.000   0.000   0.000  1.00  0.00           X  
HETATM  697 NORM MEM C  45      -0.000  -0.000   1.000  1.00  0.00           X  
TER                                                                             
CONECT  695  696                                                                
CONECT  696  695  697                                                           
CONECT  697  696                                                                
a_angle_1 0.758
a_angle_2 17.4
a_bind -0.561
a_ddg -23.097
a_helicality 0.06
a_helicality_symm 0.06
a_hha_ang 35.127
a_hha_dst_atm 4.765
a_hha_dst_vec 9.227
a_marl -19.313
a_pack 0.583
a_res_lipo -62.004
a_rmsd 6.744
a_sasa 746.944
a_shape 0.712
a_span_topo 0.5
a_tms_span 1
a_tms_span_fa 1
a_unsat 0
maxsub 31
rms 6.744
score -128.594
silent_score -128.594
time 28
total -128.593

#MODEL 3
ATOM      1  N   SER A   1      13.409   2.978  11.755  1.00  0.00           N  
ATOM      2  CA  SER A   1      12.513   1.924  11.296  1.00  0.00           C  
ATOM      3  C   SER A   1      11.415   2.485  10.400  1.00  0.00           C  
ATOM      4  O   SER A   1      10.835   1.765   9.588  1.00  0.00           O  
ATOM      5  CB  SER A   1      11.894   1.210  12.482  1.00  0.00           C  
ATOM      6  OG  SER A   1      11.073   2.076  13.216  1.00  0.00           O  
ATOM      7 1H   SER A   1      14.117   2.583  12.340  1.00  0.00           H  
ATOM      8 2H   SER A   1      13.836   3.420  10.967  1.00  0.00           H  
ATOM      9 3H   SER A   1      12.888   3.655  12.276  1.00  0.00           H  
ATOM     10  HA  SER A   1      13.093   1.204  10.716  1.00  0.00           H  
ATOM     11 1HB  SER A   1      11.309   0.360  12.131  1.00  0.00           H  
ATOM     12 2HB  SER A   1      12.683   0.821  13.124  1.00  0.00           H  
ATOM     13  HG  SER A   1      10.232   2.099  12.754  1.00  0.00           H  
ATOM     14  N   LEU A   2      11.135   3.774  10.554  1.00  0.00           N  
ATOM     15  CA  LEU A   2      10.058   4.418   9.812  1.00  0.00           C  
ATOM     16  C   LEU A   2      10.323   4.381   8.312  1.00  0.00           C  
ATOM     17  O   LEU A   2       9.409   4.171   7.516  1.00  0.00           O  
ATOM     18  CB  LEU A   2       9.891   5.871  10.273  1.00  0.00           C  
ATOM     19  CG  LEU A   2       9.354   6.060  11.697  1.00  0.00           C  
ATOM     20  CD1 LEU A   2       9.398   7.537  12.066  1.00  0.00           C  
ATOM     21  CD2 LEU A   2       7.934   5.519  11.780  1.00  0.00           C  
ATOM     22  H   LEU A   2      11.683   4.323  11.201  1.00  0.00           H  
ATOM     23  HA  LEU A   2       9.132   3.879  10.010  1.00  0.00           H  
ATOM     24 1HB  LEU A   2      10.859   6.367  10.216  1.00  0.00           H  
ATOM     25 2HB  LEU A   2       9.207   6.376   9.591  1.00  0.00           H  
ATOM     26  HG  LEU A   2       9.989   5.522  12.400  1.00  0.00           H  
ATOM     27 1HD1 LEU A   2       9.016   7.671  13.078  1.00  0.00           H  
ATOM     28 2HD1 LEU A   2      10.428   7.893  12.017  1.00  0.00           H  
ATOM     29 3HD1 LEU A   2       8.784   8.105  11.368  1.00  0.00           H  
ATOM     30 1HD2 LEU A   2       7.552   5.653  12.793  1.00  0.00           H  
ATOM     31 2HD2 LEU A   2       7.297   6.058  11.078  1.00  0.00           H  
ATOM     32 3HD2 LEU A   2       7.934   4.458  11.529  1.00  0.00           H  
ATOM     33  N   LEU A   3      11.580   4.587   7.934  1.00  0.00           N  
ATOM     34  CA  LEU A   3      11.971   4.563   6.530  1.00  0.00           C  
ATOM     35  C   LEU A   3      11.666   3.212   5.896  1.00  0.00           C  
ATOM     36  O   LEU A   3      11.067   3.140   4.823  1.00  0.00           O  
ATOM     37  CB  LEU A   3      13.466   4.874   6.390  1.00  0.00           C  
ATOM     38  CG  LEU A   3      14.038   4.772   4.970  1.00  0.00           C  
ATOM     39  CD1 LEU A   3      13.317   5.757   4.060  1.00  0.00           C  
ATOM     40  CD2 LEU A   3      15.533   5.051   5.003  1.00  0.00           C  
ATOM     41  H   LEU A   3      12.283   4.765   8.637  1.00  0.00           H  
ATOM     42  HA  LEU A   3      11.403   5.327   6.000  1.00  0.00           H  
ATOM     43 1HB  LEU A   3      13.645   5.888   6.747  1.00  0.00           H  
ATOM     44 2HB  LEU A   3      14.025   4.185   7.023  1.00  0.00           H  
ATOM     45  HG  LEU A   3      13.864   3.769   4.580  1.00  0.00           H  
ATOM     46 1HD1 LEU A   3      13.723   5.684   3.051  1.00  0.00           H  
ATOM     47 2HD1 LEU A   3      12.253   5.523   4.040  1.00  0.00           H  
ATOM     48 3HD1 LEU A   3      13.459   6.770   4.436  1.00  0.00           H  
ATOM     49 1HD2 LEU A   3      15.939   4.977   3.994  1.00  0.00           H  
ATOM     50 2HD2 LEU A   3      15.708   6.054   5.392  1.00  0.00           H  
ATOM     51 3HD2 LEU A   3      16.025   4.321   5.646  1.00  0.00           H  
ATOM     52  N   LEU A   4      12.081   2.143   6.566  1.00  0.00           N  
ATOM     53  CA  LEU A   4      11.840   0.790   6.077  1.00  0.00           C  
ATOM     54  C   LEU A   4      10.352   0.535   5.876  1.00  0.00           C  
ATOM     55  O   LEU A   4       9.934   0.041   4.829  1.00  0.00           O  
ATOM     56  CB  LEU A   4      12.414  -0.239   7.059  1.00  0.00           C  
ATOM     57  CG  LEU A   4      12.157  -1.709   6.707  1.00  0.00           C  
ATOM     58  CD1 LEU A   4      12.795  -2.029   5.363  1.00  0.00           C  
ATOM     59  CD2 LEU A   4      12.719  -2.600   7.805  1.00  0.00           C  
ATOM     60  H   LEU A   4      12.577   2.270   7.437  1.00  0.00           H  
ATOM     61  HA  LEU A   4      12.342   0.676   5.117  1.00  0.00           H  
ATOM     62 1HB  LEU A   4      13.492  -0.096   7.121  1.00  0.00           H  
ATOM     63 2HB  LEU A   4      11.987  -0.054   8.045  1.00  0.00           H  
ATOM     64  HG  LEU A   4      11.084  -1.880   6.616  1.00  0.00           H  
ATOM     65 1HD1 LEU A   4      12.613  -3.075   5.112  1.00  0.00           H  
ATOM     66 2HD1 LEU A   4      12.361  -1.392   4.593  1.00  0.00           H  
ATOM     67 3HD1 LEU A   4      13.869  -1.852   5.418  1.00  0.00           H  
ATOM     68 1HD2 LEU A   4      12.536  -3.646   7.556  1.00  0.00           H  
ATOM     69 2HD2 LEU A   4      13.792  -2.432   7.897  1.00  0.00           H  
ATOM     70 3HD2 LEU A   4      12.233  -2.362   8.752  1.00  0.00           H  
ATOM     71  N   SER A   5       9.557   0.873   6.885  1.00  0.00           N  
ATOM     72  CA  SER A   5       8.113   0.685   6.819  1.00  0.00           C  
ATOM     73  C   SER A   5       7.513   1.440   5.640  1.00  0.00           C  
ATOM     74  O   SER A   5       6.633   0.930   4.946  1.00  0.00           O  
ATOM     75  CB  SER A   5       7.466   1.149   8.109  1.00  0.00           C  
ATOM     76  OG  SER A   5       7.869   0.350   9.188  1.00  0.00           O  
ATOM     77  H   SER A   5       9.964   1.271   7.720  1.00  0.00           H  
ATOM     78  HA  SER A   5       7.908  -0.378   6.685  1.00  0.00           H  
ATOM     79 1HB  SER A   5       7.738   2.187   8.300  1.00  0.00           H  
ATOM     80 2HB  SER A   5       6.382   1.108   8.008  1.00  0.00           H  
ATOM     81  HG  SER A   5       8.777   0.600   9.378  1.00  0.00           H  
ATOM     82  N   HIS A   6       7.993   2.659   5.418  1.00  0.00           N  
ATOM     83  CA  HIS A   6       7.558   3.458   4.279  1.00  0.00           C  
ATOM     84  C   HIS A   6       7.899   2.772   2.962  1.00  0.00           C  
ATOM     85  O   HIS A   6       7.046   2.629   2.087  1.00  0.00           O  
ATOM     86  CB  HIS A   6       8.199   4.850   4.317  1.00  0.00           C  
ATOM     87  CG  HIS A   6       7.748   5.751   3.210  1.00  0.00           C  
ATOM     88  ND1 HIS A   6       6.494   6.325   3.183  1.00  0.00           N  
ATOM     89  CD2 HIS A   6       8.381   6.176   2.092  1.00  0.00           C  
ATOM     90  CE1 HIS A   6       6.376   7.066   2.095  1.00  0.00           C  
ATOM     91  NE2 HIS A   6       7.507   6.992   1.416  1.00  0.00           N  
ATOM     92  H   HIS A   6       8.676   3.042   6.055  1.00  0.00           H  
ATOM     93  HA  HIS A   6       6.476   3.584   4.314  1.00  0.00           H  
ATOM     94 1HB  HIS A   6       7.965   5.332   5.267  1.00  0.00           H  
ATOM     95 2HB  HIS A   6       9.283   4.752   4.258  1.00  0.00           H  
ATOM     96  HD1 HIS A   6       5.803   6.270   3.904  1.00  0.00           H  
ATOM     97  HD2 HIS A   6       9.376   5.988   1.688  1.00  0.00           H  
ATOM     98  HE1 HIS A   6       5.453   7.608   1.889  1.00  0.00           H  
ATOM     99  N   LEU A   7       9.152   2.350   2.828  1.00  0.00           N  
ATOM    100  CA  LEU A   7       9.623   1.726   1.597  1.00  0.00           C  
ATOM    101  C   LEU A   7       8.884   0.423   1.322  1.00  0.00           C  
ATOM    102  O   LEU A   7       8.562   0.111   0.175  1.00  0.00           O  
ATOM    103  CB  LEU A   7      11.131   1.458   1.682  1.00  0.00           C  
ATOM    104  CG  LEU A   7      12.027   2.702   1.710  1.00  0.00           C  
ATOM    105  CD1 LEU A   7      13.467   2.285   1.978  1.00  0.00           C  
ATOM    106  CD2 LEU A   7      11.910   3.443   0.386  1.00  0.00           C  
ATOM    107  H   LEU A   7       9.794   2.463   3.599  1.00  0.00           H  
ATOM    108  HA  LEU A   7       9.435   2.410   0.770  1.00  0.00           H  
ATOM    109 1HB  LEU A   7      11.331   0.885   2.587  1.00  0.00           H  
ATOM    110 2HB  LEU A   7      11.425   0.856   0.823  1.00  0.00           H  
ATOM    111  HG  LEU A   7      11.714   3.359   2.522  1.00  0.00           H  
ATOM    112 1HD1 LEU A   7      14.104   3.169   1.997  1.00  0.00           H  
ATOM    113 2HD1 LEU A   7      13.526   1.775   2.939  1.00  0.00           H  
ATOM    114 3HD1 LEU A   7      13.804   1.613   1.189  1.00  0.00           H  
ATOM    115 1HD2 LEU A   7      12.547   4.327   0.406  1.00  0.00           H  
ATOM    116 2HD2 LEU A   7      12.224   2.787  -0.427  1.00  0.00           H  
ATOM    117 3HD2 LEU A   7      10.874   3.744   0.229  1.00  0.00           H  
ATOM    118  N   LEU A   8       8.616  -0.334   2.380  1.00  0.00           N  
ATOM    119  CA  LEU A   8       7.867  -1.579   2.261  1.00  0.00           C  
ATOM    120  C   LEU A   8       6.437  -1.320   1.803  1.00  0.00           C  
ATOM    121  O   LEU A   8       5.888  -2.071   0.996  1.00  0.00           O  
ATOM    122  CB  LEU A   8       7.854  -2.320   3.604  1.00  0.00           C  
ATOM    123  CG  LEU A   8       9.193  -2.927   4.042  1.00  0.00           C  
ATOM    124  CD1 LEU A   8       9.070  -3.454   5.465  1.00  0.00           C  
ATOM    125  CD2 LEU A   8       9.586  -4.038   3.080  1.00  0.00           C  
ATOM    126  H   LEU A   8       8.940  -0.040   3.290  1.00  0.00           H  
ATOM    127  HA  LEU A   8       8.357  -2.208   1.519  1.00  0.00           H  
ATOM    128 1HB  LEU A   8       7.535  -1.627   4.380  1.00  0.00           H  
ATOM    129 2HB  LEU A   8       7.125  -3.129   3.548  1.00  0.00           H  
ATOM    130  HG  LEU A   8       9.961  -2.154   4.038  1.00  0.00           H  
ATOM    131 1HD1 LEU A   8      10.022  -3.886   5.777  1.00  0.00           H  
ATOM    132 2HD1 LEU A   8       8.808  -2.636   6.135  1.00  0.00           H  
ATOM    133 3HD1 LEU A   8       8.296  -4.219   5.505  1.00  0.00           H  
ATOM    134 1HD2 LEU A   8      10.538  -4.469   3.390  1.00  0.00           H  
ATOM    135 2HD2 LEU A   8       8.818  -4.812   3.084  1.00  0.00           H  
ATOM    136 3HD2 LEU A   8       9.683  -3.630   2.073  1.00  0.00           H  
ATOM    137  N   ALA A   9       5.839  -0.254   2.322  1.00  0.00           N  
ATOM    138  CA  ALA A   9       4.497   0.146   1.915  1.00  0.00           C  
ATOM    139  C   ALA A   9       4.442   0.453   0.424  1.00  0.00           C  
ATOM    140  O   ALA A   9       3.470   0.120  -0.252  1.00  0.00           O  
ATOM    141  CB  ALA A   9       4.036   1.352   2.721  1.00  0.00           C  
ATOM    142  H   ALA A   9       6.326   0.294   3.017  1.00  0.00           H  
ATOM    143  HA  ALA A   9       3.822  -0.687   2.110  1.00  0.00           H  
ATOM    144 1HB  ALA A   9       3.033   1.639   2.406  1.00  0.00           H  
ATOM    145 2HB  ALA A   9       4.025   1.099   3.781  1.00  0.00           H  
ATOM    146 3HB  ALA A   9       4.720   2.183   2.554  1.00  0.00           H  
ATOM    147  N   ILE A  10       5.493   1.090  -0.082  1.00  0.00           N  
ATOM    148  CA  ILE A  10       5.599   1.380  -1.507  1.00  0.00           C  
ATOM    149  C   ILE A  10       5.747   0.100  -2.320  1.00  0.00           C  
ATOM    150  O   ILE A  10       5.076  -0.083  -3.335  1.00  0.00           O  
ATOM    151  CB  ILE A  10       6.792   2.310  -1.791  1.00  0.00           C  
ATOM    152  CG1 ILE A  10       6.540   3.699  -1.198  1.00  0.00           C  
ATOM    153  CG2 ILE A  10       7.048   2.405  -3.287  1.00  0.00           C  
ATOM    154  CD1 ILE A  10       7.758   4.593  -1.196  1.00  0.00           C  
ATOM    155  H   ILE A  10       6.237   1.381   0.536  1.00  0.00           H  
ATOM    156  HA  ILE A  10       4.687   1.882  -1.827  1.00  0.00           H  
ATOM    157  HB  ILE A  10       7.684   1.917  -1.304  1.00  0.00           H  
ATOM    158 1HG1 ILE A  10       5.752   4.197  -1.762  1.00  0.00           H  
ATOM    159 2HG1 ILE A  10       6.191   3.597  -0.170  1.00  0.00           H  
ATOM    160 1HG2 ILE A  10       7.894   3.067  -3.470  1.00  0.00           H  
ATOM    161 2HG2 ILE A  10       7.270   1.415  -3.682  1.00  0.00           H  
ATOM    162 3HG2 ILE A  10       6.163   2.803  -3.783  1.00  0.00           H  
ATOM    163 1HD1 ILE A  10       7.501   5.559  -0.761  1.00  0.00           H  
ATOM    164 2HD1 ILE A  10       8.550   4.128  -0.607  1.00  0.00           H  
ATOM    165 3HD1 ILE A  10       8.105   4.738  -2.219  1.00  0.00           H  
ATOM    166  N   GLY A  11       6.630  -0.783  -1.867  1.00  0.00           N  
ATOM    167  CA  GLY A  11       6.842  -2.065  -2.530  1.00  0.00           C  
ATOM    168  C   GLY A  11       5.535  -2.835  -2.669  1.00  0.00           C  
ATOM    169  O   GLY A  11       5.200  -3.319  -3.751  1.00  0.00           O  
ATOM    170  H   GLY A  11       7.170  -0.562  -1.042  1.00  0.00           H  
ATOM    171 1HA  GLY A  11       7.276  -1.897  -3.516  1.00  0.00           H  
ATOM    172 2HA  GLY A  11       7.557  -2.656  -1.960  1.00  0.00           H  
ATOM    173  N   LEU A  12       4.799  -2.945  -1.569  1.00  0.00           N  
ATOM    174  CA  LEU A  12       3.500  -3.607  -1.579  1.00  0.00           C  
ATOM    175  C   LEU A  12       2.509  -2.863  -2.465  1.00  0.00           C  
ATOM    176  O   LEU A  12       1.778  -3.473  -3.245  1.00  0.00           O  
ATOM    177  CB  LEU A  12       2.945  -3.707  -0.152  1.00  0.00           C  
ATOM    178  CG  LEU A  12       1.556  -4.346  -0.022  1.00  0.00           C  
ATOM    179  CD1 LEU A  12       1.593  -5.761  -0.584  1.00  0.00           C  
ATOM    180  CD2 LEU A  12       1.134  -4.349   1.439  1.00  0.00           C  
ATOM    181  H   LEU A  12       5.148  -2.560  -0.703  1.00  0.00           H  
ATOM    182  HA  LEU A  12       3.628  -4.613  -1.977  1.00  0.00           H  
ATOM    183 1HB  LEU A  12       3.637  -4.294   0.449  1.00  0.00           H  
ATOM    184 2HB  LEU A  12       2.889  -2.704   0.270  1.00  0.00           H  
ATOM    185  HG  LEU A  12       0.836  -3.774  -0.607  1.00  0.00           H  
ATOM    186 1HD1 LEU A  12       0.607  -6.215  -0.491  1.00  0.00           H  
ATOM    187 2HD1 LEU A  12       1.879  -5.728  -1.635  1.00  0.00           H  
ATOM    188 3HD1 LEU A  12       2.319  -6.354  -0.028  1.00  0.00           H  
ATOM    189 1HD2 LEU A  12       0.146  -4.802   1.532  1.00  0.00           H  
ATOM    190 2HD2 LEU A  12       1.853  -4.922   2.025  1.00  0.00           H  
ATOM    191 3HD2 LEU A  12       1.098  -3.324   1.810  1.00  0.00           H  
ATOM    192  N   GLY A  13       2.489  -1.540  -2.339  1.00  0.00           N  
ATOM    193  CA  GLY A  13       1.587  -0.709  -3.129  1.00  0.00           C  
ATOM    194  C   GLY A  13       1.767  -0.964  -4.620  1.00  0.00           C  
ATOM    195  O   GLY A  13       0.794  -1.166  -5.346  1.00  0.00           O  
ATOM    196  H   GLY A  13       3.114  -1.099  -1.680  1.00  0.00           H  
ATOM    197 1HA  GLY A  13       0.556  -0.917  -2.842  1.00  0.00           H  
ATOM    198 2HA  GLY A  13       1.776   0.341  -2.910  1.00  0.00           H  
ATOM    199  N   ILE A  14       3.017  -0.954  -5.070  1.00  0.00           N  
ATOM    200  CA  ILE A  14       3.328  -1.208  -6.472  1.00  0.00           C  
ATOM    201  C   ILE A  14       2.808  -2.570  -6.913  1.00  0.00           C  
ATOM    202  O   ILE A  14       2.214  -2.702  -7.983  1.00  0.00           O  
ATOM    203  CB  ILE A  14       4.846  -1.132  -6.720  1.00  0.00           C  
ATOM    204  CG1 ILE A  14       5.344   0.305  -6.544  1.00  0.00           C  
ATOM    205  CG2 ILE A  14       5.184  -1.651  -8.109  1.00  0.00           C  
ATOM    206  CD1 ILE A  14       6.847   0.420  -6.431  1.00  0.00           C  
ATOM    207  H   ILE A  14       3.771  -0.765  -4.425  1.00  0.00           H  
ATOM    208  HA  ILE A  14       2.841  -0.445  -7.078  1.00  0.00           H  
ATOM    209  HB  ILE A  14       5.366  -1.739  -5.979  1.00  0.00           H  
ATOM    210 1HG1 ILE A  14       5.019   0.908  -7.391  1.00  0.00           H  
ATOM    211 2HG1 ILE A  14       4.901   0.737  -5.647  1.00  0.00           H  
ATOM    212 1HG2 ILE A  14       6.261  -1.589  -8.268  1.00  0.00           H  
ATOM    213 2HG2 ILE A  14       4.863  -2.688  -8.198  1.00  0.00           H  
ATOM    214 3HG2 ILE A  14       4.672  -1.047  -8.858  1.00  0.00           H  
ATOM    215 1HD1 ILE A  14       7.124   1.468  -6.309  1.00  0.00           H  
ATOM    216 2HD1 ILE A  14       7.192  -0.149  -5.567  1.00  0.00           H  
ATOM    217 3HD1 ILE A  14       7.311   0.026  -7.334  1.00  0.00           H  
ATOM    218  N   TYR A  15       3.036  -3.582  -6.082  1.00  0.00           N  
ATOM    219  CA  TYR A  15       2.506  -4.916  -6.337  1.00  0.00           C  
ATOM    220  C   TYR A  15       0.993  -4.884  -6.511  1.00  0.00           C  
ATOM    221  O   TYR A  15       0.457  -5.430  -7.475  1.00  0.00           O  
ATOM    222  CB  TYR A  15       2.890  -5.870  -5.204  1.00  0.00           C  
ATOM    223  CG  TYR A  15       2.252  -7.237  -5.314  1.00  0.00           C  
ATOM    224  CD1 TYR A  15       2.784  -8.183  -6.178  1.00  0.00           C  
ATOM    225  CD2 TYR A  15       1.135  -7.545  -4.551  1.00  0.00           C  
ATOM    226  CE1 TYR A  15       2.201  -9.432  -6.278  1.00  0.00           C  
ATOM    227  CE2 TYR A  15       0.552  -8.793  -4.652  1.00  0.00           C  
ATOM    228  CZ  TYR A  15       1.081  -9.734  -5.511  1.00  0.00           C  
ATOM    229  OH  TYR A  15       0.501 -10.978  -5.612  1.00  0.00           O  
ATOM    230  H   TYR A  15       3.590  -3.423  -5.253  1.00  0.00           H  
ATOM    231  HA  TYR A  15       2.937  -5.288  -7.267  1.00  0.00           H  
ATOM    232 1HB  TYR A  15       3.973  -6.000  -5.188  1.00  0.00           H  
ATOM    233 2HB  TYR A  15       2.599  -5.435  -4.248  1.00  0.00           H  
ATOM    234  HD1 TYR A  15       3.662  -7.942  -6.777  1.00  0.00           H  
ATOM    235  HD2 TYR A  15       0.716  -6.801  -3.873  1.00  0.00           H  
ATOM    236  HE1 TYR A  15       2.619 -10.175  -6.957  1.00  0.00           H  
ATOM    237  HE2 TYR A  15      -0.327  -9.034  -4.053  1.00  0.00           H  
ATOM    238  HH  TYR A  15       1.009 -11.519  -6.221  1.00  0.00           H  
ATOM    239  N   ILE A  16       0.308  -4.242  -5.570  1.00  0.00           N  
ATOM    240  CA  ILE A  16      -1.148  -4.167  -5.599  1.00  0.00           C  
ATOM    241  C   ILE A  16      -1.640  -3.499  -6.877  1.00  0.00           C  
ATOM    242  O   ILE A  16      -2.571  -3.981  -7.521  1.00  0.00           O  
ATOM    243  CB  ILE A  16      -1.682  -3.396  -4.378  1.00  0.00           C  
ATOM    244  CG1 ILE A  16      -1.466  -4.208  -3.098  1.00  0.00           C  
ATOM    245  CG2 ILE A  16      -3.156  -3.067  -4.560  1.00  0.00           C  
ATOM    246  CD1 ILE A  16      -1.694  -3.420  -1.829  1.00  0.00           C  
ATOM    247  H   ILE A  16       0.809  -3.794  -4.817  1.00  0.00           H  
ATOM    248  HA  ILE A  16      -1.547  -5.180  -5.569  1.00  0.00           H  
ATOM    249  HB  ILE A  16      -1.124  -2.468  -4.260  1.00  0.00           H  
ATOM    250 1HG1 ILE A  16      -2.138  -5.065  -3.093  1.00  0.00           H  
ATOM    251 2HG1 ILE A  16      -0.446  -4.594  -3.080  1.00  0.00           H  
ATOM    252 1HG2 ILE A  16      -3.518  -2.523  -3.688  1.00  0.00           H  
ATOM    253 2HG2 ILE A  16      -3.284  -2.451  -5.450  1.00  0.00           H  
ATOM    254 3HG2 ILE A  16      -3.724  -3.990  -4.673  1.00  0.00           H  
ATOM    255 1HD1 ILE A  16      -1.521  -4.062  -0.965  1.00  0.00           H  
ATOM    256 2HD1 ILE A  16      -1.005  -2.575  -1.796  1.00  0.00           H  
ATOM    257 3HD1 ILE A  16      -2.719  -3.053  -1.808  1.00  0.00           H  
ATOM    258  N   GLY A  17      -1.009  -2.387  -7.238  1.00  0.00           N  
ATOM    259  CA  GLY A  17      -1.343  -1.682  -8.470  1.00  0.00           C  
ATOM    260  C   GLY A  17      -1.184  -2.589  -9.684  1.00  0.00           C  
ATOM    261  O   GLY A  17      -2.111  -2.745 -10.479  1.00  0.00           O  
ATOM    262  H   GLY A  17      -0.279  -2.020  -6.644  1.00  0.00           H  
ATOM    263 1HA  GLY A  17      -2.369  -1.318  -8.414  1.00  0.00           H  
ATOM    264 2HA  GLY A  17      -0.698  -0.810  -8.576  1.00  0.00           H  
ATOM    265  N   ARG A  18      -0.005  -3.185  -9.820  1.00  0.00           N  
ATOM    266  CA  ARG A  18       0.294  -4.040 -10.963  1.00  0.00           C  
ATOM    267  C   ARG A  18      -0.626  -5.254 -10.998  1.00  0.00           C  
ATOM    268  O   ARG A  18      -1.011  -5.722 -12.070  1.00  0.00           O  
ATOM    269  CB  ARG A  18       1.741  -4.505 -10.920  1.00  0.00           C  
ATOM    270  CG  ARG A  18       2.769  -3.430 -11.236  1.00  0.00           C  
ATOM    271  CD  ARG A  18       4.157  -3.924 -11.048  1.00  0.00           C  
ATOM    272  NE  ARG A  18       5.144  -2.926 -11.428  1.00  0.00           N  
ATOM    273  CZ  ARG A  18       6.456  -2.996 -11.130  1.00  0.00           C  
ATOM    274  NH1 ARG A  18       6.922  -4.020 -10.450  1.00  0.00           N  
ATOM    275  NH2 ARG A  18       7.275  -2.035 -11.522  1.00  0.00           N  
ATOM    276  H   ARG A  18       0.703  -3.043  -9.115  1.00  0.00           H  
ATOM    277  HA  ARG A  18       0.141  -3.463 -11.876  1.00  0.00           H  
ATOM    278 1HB  ARG A  18       1.968  -4.897  -9.930  1.00  0.00           H  
ATOM    279 2HB  ARG A  18       1.884  -5.317 -11.634  1.00  0.00           H  
ATOM    280 1HG  ARG A  18       2.655  -3.111 -12.272  1.00  0.00           H  
ATOM    281 2HG  ARG A  18       2.617  -2.576 -10.575  1.00  0.00           H  
ATOM    282 1HD  ARG A  18       4.314  -4.178 -10.000  1.00  0.00           H  
ATOM    283 2HD  ARG A  18       4.314  -4.810 -11.663  1.00  0.00           H  
ATOM    284  HE  ARG A  18       4.823  -2.123 -11.952  1.00  0.00           H  
ATOM    285 1HH1 ARG A  18       6.297  -4.755 -10.151  1.00  0.00           H  
ATOM    286 2HH1 ARG A  18       7.906  -4.073 -10.227  1.00  0.00           H  
ATOM    287 1HH2 ARG A  18       6.916  -1.248 -12.044  1.00  0.00           H  
ATOM    288 2HH2 ARG A  18       8.257  -2.088 -11.299  1.00  0.00           H  
ATOM    289  N   ARG A  19      -0.976  -5.759  -9.820  1.00  0.00           N  
ATOM    290  CA  ARG A  19      -1.912  -6.872  -9.711  1.00  0.00           C  
ATOM    291  C   ARG A  19      -3.252  -6.528 -10.347  1.00  0.00           C  
ATOM    292  O   ARG A  19      -3.849  -7.350 -11.043  1.00  0.00           O  
ATOM    293  CB  ARG A  19      -2.127  -7.248  -8.253  1.00  0.00           C  
ATOM    294  CG  ARG A  19      -3.038  -8.445  -8.030  1.00  0.00           C  
ATOM    295  CD  ARG A  19      -3.183  -8.763  -6.586  1.00  0.00           C  
ATOM    296  NE  ARG A  19      -3.902  -7.721  -5.871  1.00  0.00           N  
ATOM    297  CZ  ARG A  19      -3.999  -7.642  -4.529  1.00  0.00           C  
ATOM    298  NH1 ARG A  19      -3.420  -8.547  -3.773  1.00  0.00           N  
ATOM    299  NH2 ARG A  19      -4.678  -6.653  -3.974  1.00  0.00           N  
ATOM    300  H   ARG A  19      -0.583  -5.362  -8.979  1.00  0.00           H  
ATOM    301  HA  ARG A  19      -1.490  -7.731 -10.233  1.00  0.00           H  
ATOM    302 1HB  ARG A  19      -1.168  -7.473  -7.789  1.00  0.00           H  
ATOM    303 2HB  ARG A  19      -2.559  -6.402  -7.718  1.00  0.00           H  
ATOM    304 1HG  ARG A  19      -4.027  -8.231  -8.435  1.00  0.00           H  
ATOM    305 2HG  ARG A  19      -2.621  -9.319  -8.533  1.00  0.00           H  
ATOM    306 1HD  ARG A  19      -3.734  -9.697  -6.473  1.00  0.00           H  
ATOM    307 2HD  ARG A  19      -2.197  -8.867  -6.135  1.00  0.00           H  
ATOM    308  HE  ARG A  19      -4.362  -7.006  -6.419  1.00  0.00           H  
ATOM    309 1HH1 ARG A  19      -2.901  -9.303  -4.198  1.00  0.00           H  
ATOM    310 2HH1 ARG A  19      -3.492  -8.488  -2.768  1.00  0.00           H  
ATOM    311 1HH2 ARG A  19      -5.124  -5.956  -4.555  1.00  0.00           H  
ATOM    312 2HH2 ARG A  19      -4.751  -6.593  -2.969  1.00  0.00           H  
ATOM    313  N   LEU A  20      -3.721  -5.309 -10.105  1.00  0.00           N  
ATOM    314  CA  LEU A  20      -4.970  -4.838 -10.693  1.00  0.00           C  
ATOM    315  C   LEU A  20      -4.834  -4.649 -12.198  1.00  0.00           C  
ATOM    316  O   LEU A  20      -5.660  -5.134 -12.971  1.00  0.00           O  
ATOM    317  CB  LEU A  20      -5.396  -3.516 -10.042  1.00  0.00           C  
ATOM    318  CG  LEU A  20      -6.670  -2.876 -10.608  1.00  0.00           C  
ATOM    319  CD1 LEU A  20      -7.851  -3.812 -10.388  1.00  0.00           C  
ATOM    320  CD2 LEU A  20      -6.906  -1.532  -9.936  1.00  0.00           C  
ATOM    321  H   LEU A  20      -3.199  -4.692  -9.499  1.00  0.00           H  
ATOM    322  HA  LEU A  20      -5.742  -5.584 -10.509  1.00  0.00           H  
ATOM    323 1HB  LEU A  20      -5.557  -3.688  -8.979  1.00  0.00           H  
ATOM    324 2HB  LEU A  20      -4.586  -2.796 -10.154  1.00  0.00           H  
ATOM    325  HG  LEU A  20      -6.557  -2.729 -11.683  1.00  0.00           H  
ATOM    326 1HD1 LEU A  20      -8.756  -3.358 -10.791  1.00  0.00           H  
ATOM    327 2HD1 LEU A  20      -7.664  -4.759 -10.896  1.00  0.00           H  
ATOM    328 3HD1 LEU A  20      -7.979  -3.991  -9.321  1.00  0.00           H  
ATOM    329 1HD2 LEU A  20      -7.811  -1.076 -10.339  1.00  0.00           H  
ATOM    330 2HD2 LEU A  20      -7.020  -1.677  -8.861  1.00  0.00           H  
ATOM    331 3HD2 LEU A  20      -6.055  -0.877 -10.124  1.00  0.00           H  
ATOM    332  N   THR A  21      -3.787  -3.941 -12.608  1.00  0.00           N  
ATOM    333  CA  THR A  21      -3.605  -3.585 -14.010  1.00  0.00           C  
ATOM    334  C   THR A  21      -2.230  -2.975 -14.250  1.00  0.00           C  
ATOM    335  O   THR A  21      -1.269  -3.686 -14.356  1.00  0.00           O  
ATOM    336  OXT THR A  21      -2.107  -1.785 -14.332  1.00  0.00           O  
ATOM    337  CB  THR A  21      -4.695  -2.603 -14.479  1.00  0.00           C  
ATOM    338  OG1 THR A  21      -4.513  -2.312 -15.871  1.00  0.00           O  
ATOM    339  CG2 THR A  21      -4.626  -1.309 -13.681  1.00  0.00           C  
ATOM    340  H   THR A  21      -3.100  -3.642 -11.931  1.00  0.00           H  
ATOM    341  HA  THR A  21      -3.680  -4.492 -14.610  1.00  0.00           H  
ATOM    342  HB  THR A  21      -5.676  -3.056 -14.341  1.00  0.00           H  
ATOM    343  HG1 THR A  21      -4.876  -3.029 -16.397  1.00  0.00           H  
ATOM    344 1HG2 THR A  21      -5.403  -0.628 -14.026  1.00  0.00           H  
ATOM    345 2HG2 THR A  21      -4.775  -1.526 -12.624  1.00  0.00           H  
ATOM    346 3HG2 THR A  21      -3.650  -0.847 -13.823  1.00  0.00           H  
TER                                                                             
ATOM    348  N   SER B  22     -13.409  -2.978  11.755  1.00  0.00           N  
ATOM    349  CA  SER B  22     -12.513  -1.924  11.296  1.00  0.00           C  
ATOM    350  C   SER B  22     -11.416  -2.485  10.400  1.00  0.00           C  
ATOM    351  O   SER B  22     -10.835  -1.765   9.588  1.00  0.00           O  
ATOM    352  CB  SER B  22     -11.894  -1.210  12.482  1.00  0.00           C  
ATOM    353  OG  SER B  22     -11.073  -2.076  13.216  1.00  0.00           O  
ATOM    354 1H   SER B  22     -14.118  -2.583  12.340  1.00  0.00           H  
ATOM    355 2H   SER B  22     -13.836  -3.421  10.967  1.00  0.00           H  
ATOM    356 3H   SER B  22     -12.888  -3.655  12.275  1.00  0.00           H  
ATOM    357  HA  SER B  22     -13.093  -1.205  10.716  1.00  0.00           H  
ATOM    358 1HB  SER B  22     -11.310  -0.360  12.131  1.00  0.00           H  
ATOM    359 2HB  SER B  22     -12.683  -0.822  13.124  1.00  0.00           H  
ATOM    360  HG  SER B  22     -10.232  -2.098  12.753  1.00  0.00           H  
ATOM    361  N   LEU B  23     -11.135  -3.775  10.554  1.00  0.00           N  
ATOM    362  CA  LEU B  23     -10.058  -4.418   9.812  1.00  0.00           C  
ATOM    363  C   LEU B  23     -10.323  -4.382   8.312  1.00  0.00           C  
ATOM    364  O   LEU B  23      -9.409  -4.172   7.515  1.00  0.00           O  
ATOM    365  CB  LEU B  23      -9.891  -5.872  10.273  1.00  0.00           C  
ATOM    366  CG  LEU B  23      -9.354  -6.060  11.697  1.00  0.00           C  
ATOM    367  CD1 LEU B  23      -9.398  -7.537  12.065  1.00  0.00           C  
ATOM    368  CD2 LEU B  23      -7.934  -5.519  11.780  1.00  0.00           C  
ATOM    369  H   LEU B  23     -11.683  -4.323  11.201  1.00  0.00           H  
ATOM    370  HA  LEU B  23      -9.132  -3.879  10.010  1.00  0.00           H  
ATOM    371 1HB  LEU B  23     -10.859  -6.367  10.216  1.00  0.00           H  
ATOM    372 2HB  LEU B  23      -9.207  -6.376   9.591  1.00  0.00           H  
ATOM    373  HG  LEU B  23      -9.989  -5.522  12.400  1.00  0.00           H  
ATOM    374 1HD1 LEU B  23      -9.017  -7.671  13.078  1.00  0.00           H  
ATOM    375 2HD1 LEU B  23     -10.428  -7.893  12.017  1.00  0.00           H  
ATOM    376 3HD1 LEU B  23      -8.784  -8.105  11.368  1.00  0.00           H  
ATOM    377 1HD2 LEU B  23      -7.552  -5.653  12.792  1.00  0.00           H  
ATOM    378 2HD2 LEU B  23      -7.298  -6.058  11.078  1.00  0.00           H  
ATOM    379 3HD2 LEU B  23      -7.934  -4.458  11.529  1.00  0.00           H  
ATOM    380  N   LEU B  24     -11.580  -4.587   7.934  1.00  0.00           N  
ATOM    381  CA  LEU B  24     -11.971  -4.563   6.529  1.00  0.00           C  
ATOM    382  C   LEU B  24     -11.666  -3.212   5.896  1.00  0.00           C  
ATOM    383  O   LEU B  24     -11.067  -3.140   4.823  1.00  0.00           O  
ATOM    384  CB  LEU B  24     -13.466  -4.875   6.390  1.00  0.00           C  
ATOM    385  CG  LEU B  24     -14.038  -4.772   4.970  1.00  0.00           C  
ATOM    386  CD1 LEU B  24     -13.317  -5.758   4.060  1.00  0.00           C  
ATOM    387  CD2 LEU B  24     -15.533  -5.051   5.003  1.00  0.00           C  
ATOM    388  H   LEU B  24     -12.283  -4.765   8.637  1.00  0.00           H  
ATOM    389  HA  LEU B  24     -11.403  -5.327   5.999  1.00  0.00           H  
ATOM    390 1HB  LEU B  24     -13.645  -5.888   6.746  1.00  0.00           H  
ATOM    391 2HB  LEU B  24     -14.025  -4.185   7.023  1.00  0.00           H  
ATOM    392  HG  LEU B  24     -13.864  -3.769   4.579  1.00  0.00           H  
ATOM    393 1HD1 LEU B  24     -13.723  -5.685   3.051  1.00  0.00           H  
ATOM    394 2HD1 LEU B  24     -12.253  -5.523   4.040  1.00  0.00           H  
ATOM    395 3HD1 LEU B  24     -13.459  -6.770   4.436  1.00  0.00           H  
ATOM    396 1HD2 LEU B  24     -15.939  -4.977   3.994  1.00  0.00           H  
ATOM    397 2HD2 LEU B  24     -15.708  -6.054   5.392  1.00  0.00           H  
ATOM    398 3HD2 LEU B  24     -16.025  -4.321   5.646  1.00  0.00           H  
ATOM    399  N   LEU B  25     -12.082  -2.143   6.566  1.00  0.00           N  
ATOM    400  CA  LEU B  25     -11.840  -0.790   6.077  1.00  0.00           C  
ATOM    401  C   LEU B  25     -10.352  -0.535   5.876  1.00  0.00           C  
ATOM    402  O   LEU B  25      -9.934  -0.041   4.829  1.00  0.00           O  
ATOM    403  CB  LEU B  25     -12.414   0.239   7.059  1.00  0.00           C  
ATOM    404  CG  LEU B  25     -12.157   1.709   6.707  1.00  0.00           C  
ATOM    405  CD1 LEU B  25     -12.795   2.029   5.363  1.00  0.00           C  
ATOM    406  CD2 LEU B  25     -12.719   2.600   7.805  1.00  0.00           C  
ATOM    407  H   LEU B  25     -12.577  -2.270   7.437  1.00  0.00           H  
ATOM    408  HA  LEU B  25     -12.342  -0.676   5.117  1.00  0.00           H  
ATOM    409 1HB  LEU B  25     -13.492   0.096   7.121  1.00  0.00           H  
ATOM    410 2HB  LEU B  25     -11.987   0.054   8.045  1.00  0.00           H  
ATOM    411  HG  LEU B  25     -11.084   1.880   6.616  1.00  0.00           H  
ATOM    412 1HD1 LEU B  25     -12.613   3.074   5.112  1.00  0.00           H  
ATOM    413 2HD1 LEU B  25     -12.361   1.392   4.593  1.00  0.00           H  
ATOM    414 3HD1 LEU B  25     -13.869   1.852   5.418  1.00  0.00           H  
ATOM    415 1HD2 LEU B  25     -12.536   3.646   7.556  1.00  0.00           H  
ATOM    416 2HD2 LEU B  25     -13.792   2.432   7.897  1.00  0.00           H  
ATOM    417 3HD2 LEU B  25     -12.233   2.362   8.751  1.00  0.00           H  
ATOM    418  N   SER B  26      -9.557  -0.873   6.885  1.00  0.00           N  
ATOM    419  CA  SER B  26      -8.113  -0.685   6.819  1.00  0.00           C  
ATOM    420  C   SER B  26      -7.513  -1.440   5.640  1.00  0.00           C  
ATOM    421  O   SER B  26      -6.634  -0.930   4.946  1.00  0.00           O  
ATOM    422  CB  SER B  26      -7.466  -1.149   8.109  1.00  0.00           C  
ATOM    423  OG  SER B  26      -7.869  -0.350   9.188  1.00  0.00           O  
ATOM    424  H   SER B  26      -9.964  -1.271   7.720  1.00  0.00           H  
ATOM    425  HA  SER B  26      -7.908   0.378   6.684  1.00  0.00           H  
ATOM    426 1HB  SER B  26      -7.738  -2.187   8.300  1.00  0.00           H  
ATOM    427 2HB  SER B  26      -6.383  -1.108   8.008  1.00  0.00           H  
ATOM    428  HG  SER B  26      -8.777  -0.600   9.377  1.00  0.00           H  
ATOM    429  N   HIS B  27      -7.993  -2.659   5.418  1.00  0.00           N  
ATOM    430  CA  HIS B  27      -7.558  -3.458   4.279  1.00  0.00           C  
ATOM    431  C   HIS B  27      -7.899  -2.772   2.962  1.00  0.00           C  
ATOM    432  O   HIS B  27      -7.046  -2.629   2.086  1.00  0.00           O  
ATOM    433  CB  HIS B  27      -8.199  -4.850   4.317  1.00  0.00           C  
ATOM    434  CG  HIS B  27      -7.748  -5.751   3.210  1.00  0.00           C  
ATOM    435  ND1 HIS B  27      -6.494  -6.325   3.182  1.00  0.00           N  
ATOM    436  CD2 HIS B  27      -8.382  -6.175   2.092  1.00  0.00           C  
ATOM    437  CE1 HIS B  27      -6.377  -7.065   2.093  1.00  0.00           C  
ATOM    438  NE2 HIS B  27      -7.508  -6.991   1.416  1.00  0.00           N  
ATOM    439  H   HIS B  27      -8.676  -3.042   6.055  1.00  0.00           H  
ATOM    440  HA  HIS B  27      -6.476  -3.584   4.314  1.00  0.00           H  
ATOM    441 1HB  HIS B  27      -7.965  -5.332   5.267  1.00  0.00           H  
ATOM    442 2HB  HIS B  27      -9.283  -4.753   4.258  1.00  0.00           H  
ATOM    443  HD1 HIS B  27      -5.803  -6.270   3.903  1.00  0.00           H  
ATOM    444  HD2 HIS B  27      -9.377  -5.988   1.688  1.00  0.00           H  
ATOM    445  HE1 HIS B  27      -5.454  -7.607   1.887  1.00  0.00           H  
ATOM    446  N   LEU B  28      -9.152  -2.350   2.828  1.00  0.00           N  
ATOM    447  CA  LEU B  28      -9.623  -1.726   1.597  1.00  0.00           C  
ATOM    448  C   LEU B  28      -8.884  -0.423   1.322  1.00  0.00           C  
ATOM    449  O   LEU B  28      -8.562  -0.111   0.175  1.00  0.00           O  
ATOM    450  CB  LEU B  28     -11.131  -1.458   1.682  1.00  0.00           C  
ATOM    451  CG  LEU B  28     -12.027  -2.702   1.710  1.00  0.00           C  
ATOM    452  CD1 LEU B  28     -13.467  -2.285   1.977  1.00  0.00           C  
ATOM    453  CD2 LEU B  28     -11.910  -3.442   0.386  1.00  0.00           C  
ATOM    454  H   LEU B  28      -9.794  -2.463   3.599  1.00  0.00           H  
ATOM    455  HA  LEU B  28      -9.435  -2.410   0.770  1.00  0.00           H  
ATOM    456 1HB  LEU B  28     -11.331  -0.885   2.587  1.00  0.00           H  
ATOM    457 2HB  LEU B  28     -11.425  -0.856   0.823  1.00  0.00           H  
ATOM    458  HG  LEU B  28     -11.714  -3.359   2.522  1.00  0.00           H  
ATOM    459 1HD1 LEU B  28     -14.104  -3.169   1.997  1.00  0.00           H  
ATOM    460 2HD1 LEU B  28     -13.526  -1.776   2.939  1.00  0.00           H  
ATOM    461 3HD1 LEU B  28     -13.804  -1.613   1.189  1.00  0.00           H  
ATOM    462 1HD2 LEU B  28     -12.546  -4.327   0.406  1.00  0.00           H  
ATOM    463 2HD2 LEU B  28     -12.224  -2.787  -0.427  1.00  0.00           H  
ATOM    464 3HD2 LEU B  28     -10.874  -3.744   0.229  1.00  0.00           H  
ATOM    465  N   LEU B  29      -8.616   0.334   2.380  1.00  0.00           N  
ATOM    466  CA  LEU B  29      -7.867   1.579   2.261  1.00  0.00           C  
ATOM    467  C   LEU B  29      -6.437   1.320   1.803  1.00  0.00           C  
ATOM    468  O   LEU B  29      -5.888   2.071   0.996  1.00  0.00           O  
ATOM    469  CB  LEU B  29      -7.854   2.320   3.604  1.00  0.00           C  
ATOM    470  CG  LEU B  29      -9.193   2.927   4.042  1.00  0.00           C  
ATOM    471  CD1 LEU B  29      -9.070   3.454   5.465  1.00  0.00           C  
ATOM    472  CD2 LEU B  29      -9.586   4.038   3.079  1.00  0.00           C  
ATOM    473  H   LEU B  29      -8.940   0.040   3.290  1.00  0.00           H  
ATOM    474  HA  LEU B  29      -8.357   2.208   1.519  1.00  0.00           H  
ATOM    475 1HB  LEU B  29      -7.535   1.627   4.380  1.00  0.00           H  
ATOM    476 2HB  LEU B  29      -7.125   3.129   3.548  1.00  0.00           H  
ATOM    477  HG  LEU B  29      -9.961   2.154   4.037  1.00  0.00           H  
ATOM    478 1HD1 LEU B  29     -10.022   3.886   5.777  1.00  0.00           H  
ATOM    479 2HD1 LEU B  29      -8.808   2.635   6.135  1.00  0.00           H  
ATOM    480 3HD1 LEU B  29      -8.296   4.219   5.505  1.00  0.00           H  
ATOM    481 1HD2 LEU B  29     -10.538   4.469   3.390  1.00  0.00           H  
ATOM    482 2HD2 LEU B  29      -8.818   4.812   3.084  1.00  0.00           H  
ATOM    483 3HD2 LEU B  29      -9.683   3.630   2.073  1.00  0.00           H  
ATOM    484  N   ALA B  30      -5.839   0.254   2.322  1.00  0.00           N  
ATOM    485  CA  ALA B  30      -4.497  -0.146   1.915  1.00  0.00           C  
ATOM    486  C   ALA B  30      -4.442  -0.453   0.424  1.00  0.00           C  
ATOM    487  O   ALA B  30      -3.470  -0.120  -0.252  1.00  0.00           O  
ATOM    488  CB  ALA B  30      -4.037  -1.352   2.721  1.00  0.00           C  
ATOM    489  H   ALA B  30      -6.326  -0.294   3.017  1.00  0.00           H  
ATOM    490  HA  ALA B  30      -3.822   0.687   2.110  1.00  0.00           H  
ATOM    491 1HB  ALA B  30      -3.033  -1.639   2.406  1.00  0.00           H  
ATOM    492 2HB  ALA B  30      -4.025  -1.099   3.781  1.00  0.00           H  
ATOM    493 3HB  ALA B  30      -4.720  -2.183   2.554  1.00  0.00           H  
ATOM    494  N   ILE B  31      -5.493  -1.090  -0.082  1.00  0.00           N  
ATOM    495  CA  ILE B  31      -5.599  -1.380  -1.507  1.00  0.00           C  
ATOM    496  C   ILE B  31      -5.747  -0.100  -2.320  1.00  0.00           C  
ATOM    497  O   ILE B  31      -5.076   0.083  -3.335  1.00  0.00           O  
ATOM    498  CB  ILE B  31      -6.792  -2.310  -1.791  1.00  0.00           C  
ATOM    499  CG1 ILE B  31      -6.540  -3.699  -1.198  1.00  0.00           C  
ATOM    500  CG2 ILE B  31      -7.048  -2.406  -3.287  1.00  0.00           C  
ATOM    501  CD1 ILE B  31      -7.758  -4.593  -1.196  1.00  0.00           C  
ATOM    502  H   ILE B  31      -6.237  -1.381   0.536  1.00  0.00           H  
ATOM    503  HA  ILE B  31      -4.687  -1.882  -1.827  1.00  0.00           H  
ATOM    504  HB  ILE B  31      -7.684  -1.917  -1.304  1.00  0.00           H  
ATOM    505 1HG1 ILE B  31      -5.751  -4.197  -1.761  1.00  0.00           H  
ATOM    506 2HG1 ILE B  31      -6.191  -3.597  -0.170  1.00  0.00           H  
ATOM    507 1HG2 ILE B  31      -7.894  -3.067  -3.470  1.00  0.00           H  
ATOM    508 2HG2 ILE B  31      -7.270  -1.415  -3.682  1.00  0.00           H  
ATOM    509 3HG2 ILE B  31      -6.162  -2.803  -3.783  1.00  0.00           H  
ATOM    510 1HD1 ILE B  31      -7.501  -5.559  -0.761  1.00  0.00           H  
ATOM    511 2HD1 ILE B  31      -8.550  -4.129  -0.607  1.00  0.00           H  
ATOM    512 3HD1 ILE B  31      -8.104  -4.738  -2.219  1.00  0.00           H  
ATOM    513  N   GLY B  32      -6.630   0.783  -1.867  1.00  0.00           N  
ATOM    514  CA  GLY B  32      -6.842   2.065  -2.530  1.00  0.00           C  
ATOM    515  C   GLY B  32      -5.535   2.835  -2.669  1.00  0.00           C  
ATOM    516  O   GLY B  32      -5.200   3.319  -3.751  1.00  0.00           O  
ATOM    517  H   GLY B  32      -7.170   0.562  -1.042  1.00  0.00           H  
ATOM    518 1HA  GLY B  32      -7.276   1.897  -3.516  1.00  0.00           H  
ATOM    519 2HA  GLY B  32      -7.557   2.656  -1.960  1.00  0.00           H  
ATOM    520  N   LEU B  33      -4.799   2.945  -1.569  1.00  0.00           N  
ATOM    521  CA  LEU B  33      -3.500   3.607  -1.579  1.00  0.00           C  
ATOM    522  C   LEU B  33      -2.509   2.863  -2.465  1.00  0.00           C  
ATOM    523  O   LEU B  33      -1.778   3.473  -3.245  1.00  0.00           O  
ATOM    524  CB  LEU B  33      -2.945   3.707  -0.152  1.00  0.00           C  
ATOM    525  CG  LEU B  33      -1.556   4.346  -0.022  1.00  0.00           C  
ATOM    526  CD1 LEU B  33      -1.593   5.761  -0.584  1.00  0.00           C  
ATOM    527  CD2 LEU B  33      -1.134   4.349   1.439  1.00  0.00           C  
ATOM    528  H   LEU B  33      -5.148   2.560  -0.703  1.00  0.00           H  
ATOM    529  HA  LEU B  33      -3.628   4.613  -1.977  1.00  0.00           H  
ATOM    530 1HB  LEU B  33      -3.637   4.294   0.449  1.00  0.00           H  
ATOM    531 2HB  LEU B  33      -2.889   2.704   0.270  1.00  0.00           H  
ATOM    532  HG  LEU B  33      -0.836   3.774  -0.607  1.00  0.00           H  
ATOM    533 1HD1 LEU B  33      -0.607   6.215  -0.491  1.00  0.00           H  
ATOM    534 2HD1 LEU B  33      -1.880   5.728  -1.635  1.00  0.00           H  
ATOM    535 3HD1 LEU B  33      -2.319   6.354  -0.028  1.00  0.00           H  
ATOM    536 1HD2 LEU B  33      -0.146   4.802   1.532  1.00  0.00           H  
ATOM    537 2HD2 LEU B  33      -1.853   4.922   2.025  1.00  0.00           H  
ATOM    538 3HD2 LEU B  33      -1.098   3.324   1.810  1.00  0.00           H  
ATOM    539  N   GLY B  34      -2.489   1.540  -2.339  1.00  0.00           N  
ATOM    540  CA  GLY B  34      -1.587   0.709  -3.129  1.00  0.00           C  
ATOM    541  C   GLY B  34      -1.767   0.964  -4.620  1.00  0.00           C  
ATOM    542  O   GLY B  34      -0.794   1.166  -5.346  1.00  0.00           O  
ATOM    543  H   GLY B  34      -3.114   1.099  -1.680  1.00  0.00           H  
ATOM    544 1HA  GLY B  34      -0.556   0.917  -2.842  1.00  0.00           H  
ATOM    545 2HA  GLY B  34      -1.776  -0.341  -2.910  1.00  0.00           H  
ATOM    546  N   ILE B  35      -3.017   0.954  -5.070  1.00  0.00           N  
ATOM    547  CA  ILE B  35      -3.328   1.208  -6.472  1.00  0.00           C  
ATOM    548  C   ILE B  35      -2.808   2.570  -6.913  1.00  0.00           C  
ATOM    549  O   ILE B  35      -2.214   2.702  -7.983  1.00  0.00           O  
ATOM    550  CB  ILE B  35      -4.846   1.132  -6.720  1.00  0.00           C  
ATOM    551  CG1 ILE B  35      -5.344  -0.305  -6.545  1.00  0.00           C  
ATOM    552  CG2 ILE B  35      -5.184   1.651  -8.109  1.00  0.00           C  
ATOM    553  CD1 ILE B  35      -6.847  -0.420  -6.431  1.00  0.00           C  
ATOM    554  H   ILE B  35      -3.771   0.765  -4.425  1.00  0.00           H  
ATOM    555  HA  ILE B  35      -2.841   0.445  -7.078  1.00  0.00           H  
ATOM    556  HB  ILE B  35      -5.366   1.739  -5.979  1.00  0.00           H  
ATOM    557 1HG1 ILE B  35      -5.019  -0.908  -7.391  1.00  0.00           H  
ATOM    558 2HG1 ILE B  35      -4.901  -0.737  -5.647  1.00  0.00           H  
ATOM    559 1HG2 ILE B  35      -6.261   1.590  -8.268  1.00  0.00           H  
ATOM    560 2HG2 ILE B  35      -4.863   2.688  -8.198  1.00  0.00           H  
ATOM    561 3HG2 ILE B  35      -4.672   1.047  -8.858  1.00  0.00           H  
ATOM    562 1HD1 ILE B  35      -7.124  -1.468  -6.309  1.00  0.00           H  
ATOM    563 2HD1 ILE B  35      -7.192   0.149  -5.567  1.00  0.00           H  
ATOM    564 3HD1 ILE B  35      -7.311  -0.026  -7.334  1.00  0.00           H  
ATOM    565  N   TYR B  36      -3.036   3.582  -6.082  1.00  0.00           N  
ATOM    566  CA  TYR B  36      -2.506   4.916  -6.337  1.00  0.00           C  
ATOM    567  C   TYR B  36      -0.993   4.884  -6.511  1.00  0.00           C  
ATOM    568  O   TYR B  36      -0.457   5.430  -7.475  1.00  0.00           O  
ATOM    569  CB  TYR B  36      -2.890   5.870  -5.204  1.00  0.00           C  
ATOM    570  CG  TYR B  36      -2.250   7.236  -5.313  1.00  0.00           C  
ATOM    571  CD1 TYR B  36      -2.783   8.186  -6.172  1.00  0.00           C  
ATOM    572  CD2 TYR B  36      -1.129   7.540  -4.554  1.00  0.00           C  
ATOM    573  CE1 TYR B  36      -2.199   9.434  -6.271  1.00  0.00           C  
ATOM    574  CE2 TYR B  36      -0.545   8.787  -4.653  1.00  0.00           C  
ATOM    575  CZ  TYR B  36      -1.075   9.732  -5.507  1.00  0.00           C  
ATOM    576  OH  TYR B  36      -0.493  10.975  -5.606  1.00  0.00           O  
ATOM    577  H   TYR B  36      -3.590   3.423  -5.253  1.00  0.00           H  
ATOM    578  HA  TYR B  36      -2.937   5.288  -7.267  1.00  0.00           H  
ATOM    579 1HB  TYR B  36      -3.973   6.002  -5.190  1.00  0.00           H  
ATOM    580 2HB  TYR B  36      -2.601   5.434  -4.248  1.00  0.00           H  
ATOM    581  HD1 TYR B  36      -3.664   7.948  -6.768  1.00  0.00           H  
ATOM    582  HD2 TYR B  36      -0.709   6.793  -3.879  1.00  0.00           H  
ATOM    583  HE1 TYR B  36      -2.618  10.180  -6.946  1.00  0.00           H  
ATOM    584  HE2 TYR B  36       0.337   9.025  -4.057  1.00  0.00           H  
ATOM    585  HH  TYR B  36      -0.990  11.511  -6.229  1.00  0.00           H  
ATOM    586  N   ILE B  37      -0.308   4.242  -5.570  1.00  0.00           N  
ATOM    587  CA  ILE B  37       1.148   4.167  -5.599  1.00  0.00           C  
ATOM    588  C   ILE B  37       1.640   3.499  -6.877  1.00  0.00           C  
ATOM    589  O   ILE B  37       2.571   3.981  -7.521  1.00  0.00           O  
ATOM    590  CB  ILE B  37       1.682   3.396  -4.378  1.00  0.00           C  
ATOM    591  CG1 ILE B  37       1.466   4.208  -3.098  1.00  0.00           C  
ATOM    592  CG2 ILE B  37       3.156   3.066  -4.560  1.00  0.00           C  
ATOM    593  CD1 ILE B  37       1.696   3.420  -1.829  1.00  0.00           C  
ATOM    594  H   ILE B  37      -0.809   3.794  -4.817  1.00  0.00           H  
ATOM    595  HA  ILE B  37       1.547   5.180  -5.569  1.00  0.00           H  
ATOM    596  HB  ILE B  37       1.124   2.468  -4.260  1.00  0.00           H  
ATOM    597 1HG1 ILE B  37       2.138   5.066  -3.094  1.00  0.00           H  
ATOM    598 2HG1 ILE B  37       0.446   4.594  -3.079  1.00  0.00           H  
ATOM    599 1HG2 ILE B  37       3.518   2.523  -3.688  1.00  0.00           H  
ATOM    600 2HG2 ILE B  37       3.283   2.451  -5.450  1.00  0.00           H  
ATOM    601 3HG2 ILE B  37       3.724   3.990  -4.674  1.00  0.00           H  
ATOM    602 1HD1 ILE B  37       1.523   4.063  -0.965  1.00  0.00           H  
ATOM    603 2HD1 ILE B  37       1.007   2.575  -1.796  1.00  0.00           H  
ATOM    604 3HD1 ILE B  37       2.721   3.054  -1.809  1.00  0.00           H  
ATOM    605  N   GLY B  38       1.009   2.387  -7.238  1.00  0.00           N  
ATOM    606  CA  GLY B  38       1.343   1.682  -8.470  1.00  0.00           C  
ATOM    607  C   GLY B  38       1.184   2.589  -9.684  1.00  0.00           C  
ATOM    608  O   GLY B  38       2.111   2.745 -10.479  1.00  0.00           O  
ATOM    609  H   GLY B  38       0.279   2.020  -6.644  1.00  0.00           H  
ATOM    610 1HA  GLY B  38       2.369   1.318  -8.414  1.00  0.00           H  
ATOM    611 2HA  GLY B  38       0.698   0.810  -8.576  1.00  0.00           H  
ATOM    612  N   ARG B  39       0.005   3.185  -9.820  1.00  0.00           N  
ATOM    613  CA  ARG B  39      -0.293   4.040 -10.963  1.00  0.00           C  
ATOM    614  C   ARG B  39       0.626   5.254 -10.998  1.00  0.00           C  
ATOM    615  O   ARG B  39       1.011   5.722 -12.070  1.00  0.00           O  
ATOM    616  CB  ARG B  39      -1.741   4.505 -10.920  1.00  0.00           C  
ATOM    617  CG  ARG B  39      -2.769   3.430 -11.236  1.00  0.00           C  
ATOM    618  CD  ARG B  39      -4.157   3.924 -11.046  1.00  0.00           C  
ATOM    619  NE  ARG B  39      -5.144   2.926 -11.426  1.00  0.00           N  
ATOM    620  CZ  ARG B  39      -6.456   2.996 -11.128  1.00  0.00           C  
ATOM    621  NH1 ARG B  39      -6.922   4.019 -10.447  1.00  0.00           N  
ATOM    622  NH2 ARG B  39      -7.275   2.035 -11.519  1.00  0.00           N  
ATOM    623  H   ARG B  39      -0.703   3.043  -9.115  1.00  0.00           H  
ATOM    624  HA  ARG B  39      -0.141   3.463 -11.876  1.00  0.00           H  
ATOM    625 1HB  ARG B  39      -1.968   4.897  -9.930  1.00  0.00           H  
ATOM    626 2HB  ARG B  39      -1.884   5.317 -11.634  1.00  0.00           H  
ATOM    627 1HG  ARG B  39      -2.656   3.112 -12.272  1.00  0.00           H  
ATOM    628 2HG  ARG B  39      -2.616   2.575 -10.575  1.00  0.00           H  
ATOM    629 1HD  ARG B  39      -4.313   4.176  -9.998  1.00  0.00           H  
ATOM    630 2HD  ARG B  39      -4.314   4.810 -11.660  1.00  0.00           H  
ATOM    631  HE  ARG B  39      -4.823   2.123 -11.951  1.00  0.00           H  
ATOM    632 1HH1 ARG B  39      -6.296   4.754 -10.147  1.00  0.00           H  
ATOM    633 2HH1 ARG B  39      -7.905   4.071 -10.223  1.00  0.00           H  
ATOM    634 1HH2 ARG B  39      -6.916   1.248 -12.043  1.00  0.00           H  
ATOM    635 2HH2 ARG B  39      -8.257   2.087 -11.296  1.00  0.00           H  
ATOM    636  N   ARG B  40       0.976   5.759  -9.820  1.00  0.00           N  
ATOM    637  CA  ARG B  40       1.912   6.872  -9.711  1.00  0.00           C  
ATOM    638  C   ARG B  40       3.252   6.528 -10.347  1.00  0.00           C  
ATOM    639  O   ARG B  40       3.849   7.350 -11.043  1.00  0.00           O  
ATOM    640  CB  ARG B  40       2.128   7.248  -8.253  1.00  0.00           C  
ATOM    641  CG  ARG B  40       3.039   8.444  -8.029  1.00  0.00           C  
ATOM    642  CD  ARG B  40       3.184   8.763  -6.586  1.00  0.00           C  
ATOM    643  NE  ARG B  40       3.900   7.720  -5.869  1.00  0.00           N  
ATOM    644  CZ  ARG B  40       3.992   7.639  -4.527  1.00  0.00           C  
ATOM    645  NH1 ARG B  40       3.410   8.544  -3.773  1.00  0.00           N  
ATOM    646  NH2 ARG B  40       4.668   6.649  -3.970  1.00  0.00           N  
ATOM    647  H   ARG B  40       0.583   5.362  -8.979  1.00  0.00           H  
ATOM    648  HA  ARG B  40       1.490   7.731 -10.233  1.00  0.00           H  
ATOM    649 1HB  ARG B  40       1.168   7.474  -7.790  1.00  0.00           H  
ATOM    650 2HB  ARG B  40       2.557   6.401  -7.718  1.00  0.00           H  
ATOM    651 1HG  ARG B  40       4.029   8.228  -8.433  1.00  0.00           H  
ATOM    652 2HG  ARG B  40       2.624   9.318  -8.534  1.00  0.00           H  
ATOM    653 1HD  ARG B  40       3.736   9.695  -6.473  1.00  0.00           H  
ATOM    654 2HD  ARG B  40       2.197   8.869  -6.137  1.00  0.00           H  
ATOM    655  HE  ARG B  40       4.361   7.005  -6.416  1.00  0.00           H  
ATOM    656 1HH1 ARG B  40       2.893   9.300  -4.198  1.00  0.00           H  
ATOM    657 2HH1 ARG B  40       3.479   8.483  -2.767  1.00  0.00           H  
ATOM    658 1HH2 ARG B  40       5.116   5.953  -4.551  1.00  0.00           H  
ATOM    659 2HH2 ARG B  40       4.737   6.588  -2.965  1.00  0.00           H  
ATOM    660  N   LEU B  41       3.721   5.309 -10.105  1.00  0.00           N  
ATOM    661  CA  LEU B  41       4.970   4.838 -10.693  1.00  0.00           C  
ATOM    662  C   LEU B  41       4.834   4.649 -12.198  1.00  0.00           C  
ATOM    663  O   LEU B  41       5.660   5.134 -12.971  1.00  0.00           O  
ATOM    664  CB  LEU B  41       5.396   3.516 -10.042  1.00  0.00           C  
ATOM    665  CG  LEU B  41       6.672   2.877 -10.606  1.00  0.00           C  
ATOM    666  CD1 LEU B  41       7.850   3.817 -10.388  1.00  0.00           C  
ATOM    667  CD2 LEU B  41       6.910   1.535  -9.931  1.00  0.00           C  
ATOM    668  H   LEU B  41       3.200   4.692  -9.499  1.00  0.00           H  
ATOM    669  HA  LEU B  41       5.742   5.584 -10.508  1.00  0.00           H  
ATOM    670 1HB  LEU B  41       5.555   3.688  -8.978  1.00  0.00           H  
ATOM    671 2HB  LEU B  41       4.587   2.795 -10.155  1.00  0.00           H  
ATOM    672  HG  LEU B  41       6.559   2.728 -11.681  1.00  0.00           H  
ATOM    673 1HD1 LEU B  41       8.756   3.363 -10.790  1.00  0.00           H  
ATOM    674 2HD1 LEU B  41       7.662   4.761 -10.898  1.00  0.00           H  
ATOM    675 3HD1 LEU B  41       7.977   3.998  -9.322  1.00  0.00           H  
ATOM    676 1HD2 LEU B  41       7.816   1.081 -10.333  1.00  0.00           H  
ATOM    677 2HD2 LEU B  41       7.024   1.684  -8.857  1.00  0.00           H  
ATOM    678 3HD2 LEU B  41       6.060   0.878 -10.118  1.00  0.00           H  
ATOM    679  N   THR B  42       3.787   3.941 -12.608  1.00  0.00           N  
ATOM    680  CA  THR B  42       3.605   3.585 -14.010  1.00  0.00           C  
ATOM    681  C   THR B  42       2.230   2.976 -14.250  1.00  0.00           C  
ATOM    682  O   THR B  42       1.269   3.686 -14.356  1.00  0.00           O  
ATOM    683  OXT THR B  42       2.107   1.785 -14.332  1.00  0.00           O  
ATOM    684  CB  THR B  42       4.695   2.603 -14.479  1.00  0.00           C  
ATOM    685  OG1 THR B  42       4.514   2.313 -15.871  1.00  0.00           O  
ATOM    686  CG2 THR B  42       4.625   1.309 -13.682  1.00  0.00           C  
ATOM    687  H   THR B  42       3.100   3.642 -11.931  1.00  0.00           H  
ATOM    688  HA  THR B  42       3.680   4.492 -14.610  1.00  0.00           H  
ATOM    689  HB  THR B  42       5.676   3.056 -14.341  1.00  0.00           H  
ATOM    690  HG1 THR B  42       4.877   3.030 -16.396  1.00  0.00           H  
ATOM    691 1HG2 THR B  42       5.402   0.627 -14.026  1.00  0.00           H  
ATOM    692 2HG2 THR B  42       4.774   1.525 -12.624  1.00  0.00           H  
ATOM    693 3HG2 THR B  42       3.649   0.847 -13.824  1.00  0.00           H  
TER                                                                             
HETATM  695 THKN MEM C  45      15.000   0.000   0.000  1.00  0.00           X  
HETATM  696 CNTR MEM C  45       0.000   0.000   0.000  1.00  0.00           X  
HETATM  697 NORM MEM C  45      -0.000  -0.000   1.000  1.00  0.00           X  
TER                                                                             
CONECT  695  696                                                                
CONECT  696  695  697                                                           
CONECT  697  696                                                                
a_angle_1 1.958
a_angle_2 38.571
a_bind 0.787
a_ddg -15.682
a_helicality 0.063
a_helicality_symm 0.063
a_hha_ang -77.143
a_hha_dst_atm 2.822
a_hha_dst_vec 5.983
a_marl -16.49
a_pack 0.614
a_res_lipo -56.934
a_rmsd 3.657
a_sasa 712.851
a_shape 0.722
a_span_topo 0.5
a_tms_span 1
a_tms_span_fa 1
a_unsat 0
maxsub 35
rms 3.657
score -125.907
silent_score -125.907
time 38
total -125.906

#MODEL 4
ATOM      1  N   SER A   1     -10.283  -5.026  11.184  1.00  0.00           N  
ATOM      2  CA  SER A   1      -8.973  -4.409  11.011  1.00  0.00           C  
ATOM      3  C   SER A   1      -8.052  -5.295  10.184  1.00  0.00           C  
ATOM      4  O   SER A   1      -7.368  -4.821   9.277  1.00  0.00           O  
ATOM      5  CB  SER A   1      -8.344  -4.132  12.363  1.00  0.00           C  
ATOM      6  OG  SER A   1      -9.089  -3.185  13.079  1.00  0.00           O  
ATOM      7 1H   SER A   1     -10.866  -4.424  11.730  1.00  0.00           H  
ATOM      8 2H   SER A   1     -10.703  -5.174  10.289  1.00  0.00           H  
ATOM      9 3H   SER A   1     -10.180  -5.903  11.653  1.00  0.00           H  
ATOM     10  HA  SER A   1      -9.103  -3.463  10.484  1.00  0.00           H  
ATOM     11 1HB  SER A   1      -8.285  -5.059  12.933  1.00  0.00           H  
ATOM     12 2HB  SER A   1      -7.327  -3.769  12.223  1.00  0.00           H  
ATOM     13  HG  SER A   1      -9.619  -2.719  12.429  1.00  0.00           H  
ATOM     14  N   LEU A   2      -8.038  -6.585  10.502  1.00  0.00           N  
ATOM     15  CA  LEU A   2      -7.125  -7.523   9.859  1.00  0.00           C  
ATOM     16  C   LEU A   2      -7.391  -7.612   8.362  1.00  0.00           C  
ATOM     17  O   LEU A   2      -6.461  -7.708   7.561  1.00  0.00           O  
ATOM     18  CB  LEU A   2      -7.260  -8.913  10.492  1.00  0.00           C  
ATOM     19  CG  LEU A   2      -6.766  -9.036  11.939  1.00  0.00           C  
ATOM     20  CD1 LEU A   2      -7.105 -10.420  12.476  1.00  0.00           C  
ATOM     21  CD2 LEU A   2      -5.266  -8.784  11.986  1.00  0.00           C  
ATOM     22  H   LEU A   2      -8.676  -6.925  11.206  1.00  0.00           H  
ATOM     23  HA  LEU A   2      -6.105  -7.168  10.006  1.00  0.00           H  
ATOM     24 1HB  LEU A   2      -8.310  -9.201  10.476  1.00  0.00           H  
ATOM     25 2HB  LEU A   2      -6.700  -9.626   9.888  1.00  0.00           H  
ATOM     26  HG  LEU A   2      -7.277  -8.302  12.562  1.00  0.00           H  
ATOM     27 1HD1 LEU A   2      -6.754 -10.507  13.504  1.00  0.00           H  
ATOM     28 2HD1 LEU A   2      -8.185 -10.566  12.449  1.00  0.00           H  
ATOM     29 3HD1 LEU A   2      -6.620 -11.178  11.862  1.00  0.00           H  
ATOM     30 1HD2 LEU A   2      -4.915  -8.870  13.015  1.00  0.00           H  
ATOM     31 2HD2 LEU A   2      -4.754  -9.518  11.364  1.00  0.00           H  
ATOM     32 3HD2 LEU A   2      -5.054  -7.782  11.613  1.00  0.00           H  
ATOM     33  N   LEU A   3      -8.666  -7.580   7.989  1.00  0.00           N  
ATOM     34  CA  LEU A   3      -9.057  -7.656   6.587  1.00  0.00           C  
ATOM     35  C   LEU A   3      -8.445  -6.517   5.782  1.00  0.00           C  
ATOM     36  O   LEU A   3      -7.878  -6.736   4.711  1.00  0.00           O  
ATOM     37  CB  LEU A   3     -10.585  -7.618   6.459  1.00  0.00           C  
ATOM     38  CG  LEU A   3     -11.132  -7.588   5.027  1.00  0.00           C  
ATOM     39  CD1 LEU A   3     -10.679  -8.837   4.283  1.00  0.00           C  
ATOM     40  CD2 LEU A   3     -12.650  -7.495   5.065  1.00  0.00           C  
ATOM     41  H   LEU A   3      -9.383  -7.501   8.696  1.00  0.00           H  
ATOM     42  HA  LEU A   3      -8.695  -8.599   6.178  1.00  0.00           H  
ATOM     43 1HB  LEU A   3     -10.997  -8.496   6.953  1.00  0.00           H  
ATOM     44 2HB  LEU A   3     -10.954  -6.731   6.974  1.00  0.00           H  
ATOM     45  HG  LEU A   3     -10.729  -6.722   4.501  1.00  0.00           H  
ATOM     46 1HD1 LEU A   3     -11.068  -8.815   3.265  1.00  0.00           H  
ATOM     47 2HD1 LEU A   3      -9.590  -8.867   4.254  1.00  0.00           H  
ATOM     48 3HD1 LEU A   3     -11.054  -9.721   4.796  1.00  0.00           H  
ATOM     49 1HD2 LEU A   3     -13.040  -7.473   4.047  1.00  0.00           H  
ATOM     50 2HD2 LEU A   3     -13.055  -8.361   5.589  1.00  0.00           H  
ATOM     51 3HD2 LEU A   3     -12.946  -6.585   5.587  1.00  0.00           H  
ATOM     52  N   LEU A   4      -8.563  -5.301   6.303  1.00  0.00           N  
ATOM     53  CA  LEU A   4      -8.042  -4.122   5.622  1.00  0.00           C  
ATOM     54  C   LEU A   4      -6.531  -4.207   5.450  1.00  0.00           C  
ATOM     55  O   LEU A   4      -6.003  -3.934   4.373  1.00  0.00           O  
ATOM     56  CB  LEU A   4      -8.403  -2.854   6.406  1.00  0.00           C  
ATOM     57  CG  LEU A   4      -7.879  -1.537   5.820  1.00  0.00           C  
ATOM     58  CD1 LEU A   4      -8.440  -1.345   4.418  1.00  0.00           C  
ATOM     59  CD2 LEU A   4      -8.274  -0.383   6.730  1.00  0.00           C  
ATOM     60  H   LEU A   4      -9.026  -5.190   7.194  1.00  0.00           H  
ATOM     61  HA  LEU A   4      -8.497  -4.064   4.634  1.00  0.00           H  
ATOM     62 1HB  LEU A   4      -9.488  -2.780   6.467  1.00  0.00           H  
ATOM     63 2HB  LEU A   4      -8.009  -2.947   7.418  1.00  0.00           H  
ATOM     64  HG  LEU A   4      -6.792  -1.581   5.741  1.00  0.00           H  
ATOM     65 1HD1 LEU A   4      -8.067  -0.409   4.002  1.00  0.00           H  
ATOM     66 2HD1 LEU A   4      -8.126  -2.174   3.784  1.00  0.00           H  
ATOM     67 3HD1 LEU A   4      -9.528  -1.314   4.463  1.00  0.00           H  
ATOM     68 1HD2 LEU A   4      -7.900   0.553   6.314  1.00  0.00           H  
ATOM     69 2HD2 LEU A   4      -9.360  -0.337   6.809  1.00  0.00           H  
ATOM     70 3HD2 LEU A   4      -7.844  -0.537   7.720  1.00  0.00           H  
ATOM     71  N   SER A   5      -5.840  -4.588   6.519  1.00  0.00           N  
ATOM     72  CA  SER A   5      -4.391  -4.742   6.480  1.00  0.00           C  
ATOM     73  C   SER A   5      -3.973  -5.749   5.416  1.00  0.00           C  
ATOM     74  O   SER A   5      -2.997  -5.538   4.696  1.00  0.00           O  
ATOM     75  CB  SER A   5      -3.875  -5.182   7.836  1.00  0.00           C  
ATOM     76  OG  SER A   5      -4.076  -4.183   8.798  1.00  0.00           O  
ATOM     77  H   SER A   5      -6.331  -4.776   7.382  1.00  0.00           H  
ATOM     78  HA  SER A   5      -3.947  -3.777   6.231  1.00  0.00           H  
ATOM     79 1HB  SER A   5      -4.388  -6.093   8.142  1.00  0.00           H  
ATOM     80 2HB  SER A   5      -2.813  -5.413   7.764  1.00  0.00           H  
ATOM     81  HG  SER A   5      -5.003  -4.234   9.043  1.00  0.00           H  
ATOM     82  N   HIS A   6      -4.717  -6.846   5.323  1.00  0.00           N  
ATOM     83  CA  HIS A   6      -4.475  -7.850   4.293  1.00  0.00           C  
ATOM     84  C   HIS A   6      -4.660  -7.265   2.899  1.00  0.00           C  
ATOM     85  O   HIS A   6      -3.794  -7.408   2.036  1.00  0.00           O  
ATOM     86  CB  HIS A   6      -5.410  -9.050   4.478  1.00  0.00           C  
ATOM     87  CG  HIS A   6      -5.169 -10.156   3.498  1.00  0.00           C  
ATOM     88  ND1 HIS A   6      -4.076 -10.994   3.576  1.00  0.00           N  
ATOM     89  CD2 HIS A   6      -5.878 -10.563   2.419  1.00  0.00           C  
ATOM     90  CE1 HIS A   6      -4.125 -11.869   2.587  1.00  0.00           C  
ATOM     91  NE2 HIS A   6      -5.208 -11.628   1.871  1.00  0.00           N  
ATOM     92  H   HIS A   6      -5.469  -6.988   5.982  1.00  0.00           H  
ATOM     93  HA  HIS A   6      -3.449  -8.208   4.368  1.00  0.00           H  
ATOM     94 1HB  HIS A   6      -5.291  -9.453   5.484  1.00  0.00           H  
ATOM     95 2HB  HIS A   6      -6.445  -8.724   4.376  1.00  0.00           H  
ATOM     96  HD2 HIS A   6      -6.808 -10.125   2.053  1.00  0.00           H  
ATOM     97  HE1 HIS A   6      -3.395 -12.655   2.395  1.00  0.00           H  
ATOM     98  HE2 HIS A   6      -5.500 -12.141   1.052  1.00  0.00           H  
ATOM     99  N   LEU A   7      -5.793  -6.605   2.685  1.00  0.00           N  
ATOM    100  CA  LEU A   7      -6.134  -6.075   1.371  1.00  0.00           C  
ATOM    101  C   LEU A   7      -5.130  -5.019   0.925  1.00  0.00           C  
ATOM    102  O   LEU A   7      -4.751  -4.964  -0.244  1.00  0.00           O  
ATOM    103  CB  LEU A   7      -7.544  -5.471   1.392  1.00  0.00           C  
ATOM    104  CG  LEU A   7      -8.694  -6.472   1.561  1.00  0.00           C  
ATOM    105  CD1 LEU A   7     -10.002  -5.717   1.756  1.00  0.00           C  
ATOM    106  CD2 LEU A   7      -8.762  -7.379   0.341  1.00  0.00           C  
ATOM    107  H   LEU A   7      -6.435  -6.468   3.453  1.00  0.00           H  
ATOM    108  HA  LEU A   7      -6.114  -6.893   0.652  1.00  0.00           H  
ATOM    109 1HB  LEU A   7      -7.604  -4.757   2.212  1.00  0.00           H  
ATOM    110 2HB  LEU A   7      -7.707  -4.934   0.458  1.00  0.00           H  
ATOM    111  HG  LEU A   7      -8.522  -7.076   2.453  1.00  0.00           H  
ATOM    112 1HD1 LEU A   7     -10.819  -6.428   1.876  1.00  0.00           H  
ATOM    113 2HD1 LEU A   7      -9.932  -5.092   2.646  1.00  0.00           H  
ATOM    114 3HD1 LEU A   7     -10.192  -5.090   0.886  1.00  0.00           H  
ATOM    115 1HD2 LEU A   7      -9.579  -8.091   0.462  1.00  0.00           H  
ATOM    116 2HD2 LEU A   7      -8.935  -6.776  -0.551  1.00  0.00           H  
ATOM    117 3HD2 LEU A   7      -7.822  -7.919   0.237  1.00  0.00           H  
ATOM    118  N   LEU A   8      -4.703  -4.183   1.865  1.00  0.00           N  
ATOM    119  CA  LEU A   8      -3.716  -3.149   1.579  1.00  0.00           C  
ATOM    120  C   LEU A   8      -2.361  -3.758   1.244  1.00  0.00           C  
ATOM    121  O   LEU A   8      -1.653  -3.275   0.360  1.00  0.00           O  
ATOM    122  CB  LEU A   8      -3.575  -2.203   2.779  1.00  0.00           C  
ATOM    123  CG  LEU A   8      -4.797  -1.326   3.081  1.00  0.00           C  
ATOM    124  CD1 LEU A   8      -4.554  -0.540   4.362  1.00  0.00           C  
ATOM    125  CD2 LEU A   8      -5.054  -0.392   1.907  1.00  0.00           C  
ATOM    126  H   LEU A   8      -5.071  -4.265   2.802  1.00  0.00           H  
ATOM    127  HA  LEU A   8      -4.056  -2.574   0.718  1.00  0.00           H  
ATOM    128 1HB  LEU A   8      -3.367  -2.798   3.667  1.00  0.00           H  
ATOM    129 2HB  LEU A   8      -2.727  -1.542   2.602  1.00  0.00           H  
ATOM    130  HG  LEU A   8      -5.670  -1.959   3.238  1.00  0.00           H  
ATOM    131 1HD1 LEU A   8      -5.422   0.083   4.577  1.00  0.00           H  
ATOM    132 2HD1 LEU A   8      -4.393  -1.233   5.188  1.00  0.00           H  
ATOM    133 3HD1 LEU A   8      -3.675   0.091   4.241  1.00  0.00           H  
ATOM    134 1HD2 LEU A   8      -5.922   0.232   2.122  1.00  0.00           H  
ATOM    135 2HD2 LEU A   8      -4.181   0.243   1.750  1.00  0.00           H  
ATOM    136 3HD2 LEU A   8      -5.241  -0.979   1.009  1.00  0.00           H  
ATOM    137  N   ALA A   9      -2.004  -4.823   1.954  1.00  0.00           N  
ATOM    138  CA  ALA A   9      -0.757  -5.533   1.698  1.00  0.00           C  
ATOM    139  C   ALA A   9      -0.714  -6.074   0.275  1.00  0.00           C  
ATOM    140  O   ALA A   9       0.330  -6.051  -0.377  1.00  0.00           O  
ATOM    141  CB  ALA A   9      -0.576  -6.664   2.700  1.00  0.00           C  
ATOM    142  H   ALA A   9      -2.613  -5.148   2.692  1.00  0.00           H  
ATOM    143  HA  ALA A   9       0.065  -4.826   1.811  1.00  0.00           H  
ATOM    144 1HB  ALA A   9       0.360  -7.184   2.495  1.00  0.00           H  
ATOM    145 2HB  ALA A   9      -0.550  -6.255   3.710  1.00  0.00           H  
ATOM    146 3HB  ALA A   9      -1.406  -7.363   2.613  1.00  0.00           H  
ATOM    147  N   ILE A  10      -1.855  -6.561  -0.202  1.00  0.00           N  
ATOM    148  CA  ILE A  10      -1.975  -7.020  -1.581  1.00  0.00           C  
ATOM    149  C   ILE A  10      -1.753  -5.876  -2.563  1.00  0.00           C  
ATOM    150  O   ILE A  10      -1.036  -6.024  -3.552  1.00  0.00           O  
ATOM    151  CB  ILE A  10      -3.356  -7.652  -1.831  1.00  0.00           C  
ATOM    152  CG1 ILE A  10      -3.489  -8.966  -1.058  1.00  0.00           C  
ATOM    153  CG2 ILE A  10      -3.574  -7.881  -3.319  1.00  0.00           C  
ATOM    154  CD1 ILE A  10      -4.898  -9.514  -1.024  1.00  0.00           C  
ATOM    155  H   ILE A  10      -2.659  -6.616   0.406  1.00  0.00           H  
ATOM    156  HA  ILE A  10      -1.212  -7.776  -1.762  1.00  0.00           H  
ATOM    157  HB  ILE A  10      -4.134  -6.986  -1.458  1.00  0.00           H  
ATOM    158 1HG1 ILE A  10      -2.841  -9.719  -1.505  1.00  0.00           H  
ATOM    159 2HG1 ILE A  10      -3.157  -8.819  -0.030  1.00  0.00           H  
ATOM    160 1HG2 ILE A  10      -4.555  -8.329  -3.478  1.00  0.00           H  
ATOM    161 2HG2 ILE A  10      -3.521  -6.929  -3.845  1.00  0.00           H  
ATOM    162 3HG2 ILE A  10      -2.803  -8.551  -3.701  1.00  0.00           H  
ATOM    163 1HD1 ILE A  10      -4.912 -10.446  -0.458  1.00  0.00           H  
ATOM    164 2HD1 ILE A  10      -5.559  -8.790  -0.547  1.00  0.00           H  
ATOM    165 3HD1 ILE A  10      -5.239  -9.703  -2.041  1.00  0.00           H  
ATOM    166  N   GLY A  11      -2.374  -4.735  -2.284  1.00  0.00           N  
ATOM    167  CA  GLY A  11      -2.219  -3.553  -3.123  1.00  0.00           C  
ATOM    168  C   GLY A  11      -0.763  -3.111  -3.188  1.00  0.00           C  
ATOM    169  O   GLY A  11      -0.268  -2.724  -4.247  1.00  0.00           O  
ATOM    170  H   GLY A  11      -2.969  -4.685  -1.469  1.00  0.00           H  
ATOM    171 1HA  GLY A  11      -2.582  -3.770  -4.128  1.00  0.00           H  
ATOM    172 2HA  GLY A  11      -2.832  -2.743  -2.729  1.00  0.00           H  
ATOM    173  N   LEU A  12      -0.080  -3.170  -2.050  1.00  0.00           N  
ATOM    174  CA  LEU A  12       1.339  -2.841  -1.989  1.00  0.00           C  
ATOM    175  C   LEU A  12       2.169  -3.833  -2.793  1.00  0.00           C  
ATOM    176  O   LEU A  12       3.126  -3.452  -3.468  1.00  0.00           O  
ATOM    177  CB  LEU A  12       1.817  -2.826  -0.532  1.00  0.00           C  
ATOM    178  CG  LEU A  12       1.333  -1.642   0.315  1.00  0.00           C  
ATOM    179  CD1 LEU A  12       1.709  -1.873   1.773  1.00  0.00           C  
ATOM    180  CD2 LEU A  12       1.949  -0.355  -0.212  1.00  0.00           C  
ATOM    181  H   LEU A  12      -0.557  -3.451  -1.205  1.00  0.00           H  
ATOM    182  HA  LEU A  12       1.481  -1.848  -2.415  1.00  0.00           H  
ATOM    183 1HB  LEU A  12       1.481  -3.740  -0.046  1.00  0.00           H  
ATOM    184 2HB  LEU A  12       2.907  -2.815  -0.524  1.00  0.00           H  
ATOM    185  HG  LEU A  12       0.246  -1.574   0.258  1.00  0.00           H  
ATOM    186 1HD1 LEU A  12       1.365  -1.032   2.375  1.00  0.00           H  
ATOM    187 2HD1 LEU A  12       1.240  -2.789   2.129  1.00  0.00           H  
ATOM    188 3HD1 LEU A  12       2.792  -1.961   1.859  1.00  0.00           H  
ATOM    189 1HD2 LEU A  12       1.604   0.487   0.390  1.00  0.00           H  
ATOM    190 2HD2 LEU A  12       3.035  -0.421  -0.154  1.00  0.00           H  
ATOM    191 3HD2 LEU A  12       1.649  -0.206  -1.249  1.00  0.00           H  
ATOM    192  N   GLY A  13       1.798  -5.106  -2.717  1.00  0.00           N  
ATOM    193  CA  GLY A  13       2.467  -6.147  -3.489  1.00  0.00           C  
ATOM    194  C   GLY A  13       2.341  -5.889  -4.985  1.00  0.00           C  
ATOM    195  O   GLY A  13       3.301  -6.058  -5.737  1.00  0.00           O  
ATOM    196  H   GLY A  13       1.033  -5.360  -2.108  1.00  0.00           H  
ATOM    197 1HA  GLY A  13       3.520  -6.187  -3.210  1.00  0.00           H  
ATOM    198 2HA  GLY A  13       2.033  -7.116  -3.245  1.00  0.00           H  
ATOM    199  N   ILE A  14       1.151  -5.479  -5.412  1.00  0.00           N  
ATOM    200  CA  ILE A  14       0.917  -5.127  -6.807  1.00  0.00           C  
ATOM    201  C   ILE A  14       1.725  -3.899  -7.208  1.00  0.00           C  
ATOM    202  O   ILE A  14       2.340  -3.869  -8.274  1.00  0.00           O  
ATOM    203  CB  ILE A  14      -0.578  -4.864  -7.064  1.00  0.00           C  
ATOM    204  CG1 ILE A  14      -1.378  -6.162  -6.929  1.00  0.00           C  
ATOM    205  CG2 ILE A  14      -0.781  -4.250  -8.440  1.00  0.00           C  
ATOM    206  CD1 ILE A  14      -2.874  -5.953  -6.870  1.00  0.00           C  
ATOM    207  H   ILE A  14       0.389  -5.410  -4.752  1.00  0.00           H  
ATOM    208  HA  ILE A  14       1.233  -5.961  -7.432  1.00  0.00           H  
ATOM    209  HB  ILE A  14      -0.961  -4.178  -6.310  1.00  0.00           H  
ATOM    210 1HG1 ILE A  14      -1.158  -6.815  -7.773  1.00  0.00           H  
ATOM    211 2HG1 ILE A  14      -1.072  -6.686  -6.023  1.00  0.00           H  
ATOM    212 1HG2 ILE A  14      -1.843  -4.072  -8.606  1.00  0.00           H  
ATOM    213 2HG2 ILE A  14      -0.241  -3.306  -8.501  1.00  0.00           H  
ATOM    214 3HG2 ILE A  14      -0.405  -4.933  -9.203  1.00  0.00           H  
ATOM    215 1HD1 ILE A  14      -3.373  -6.918  -6.774  1.00  0.00           H  
ATOM    216 2HD1 ILE A  14      -3.121  -5.330  -6.009  1.00  0.00           H  
ATOM    217 3HD1 ILE A  14      -3.209  -5.462  -7.782  1.00  0.00           H  
ATOM    218  N   TYR A  15       1.721  -2.887  -6.347  1.00  0.00           N  
ATOM    219  CA  TYR A  15       2.501  -1.678  -6.581  1.00  0.00           C  
ATOM    220  C   TYR A  15       3.976  -2.004  -6.779  1.00  0.00           C  
ATOM    221  O   TYR A  15       4.606  -1.526  -7.722  1.00  0.00           O  
ATOM    222  CB  TYR A  15       2.327  -0.695  -5.421  1.00  0.00           C  
ATOM    223  CG  TYR A  15       3.245   0.505  -5.495  1.00  0.00           C  
ATOM    224  CD1 TYR A  15       3.006   1.505  -6.425  1.00  0.00           C  
ATOM    225  CD2 TYR A  15       4.326   0.605  -4.631  1.00  0.00           C  
ATOM    226  CE1 TYR A  15       3.845   2.601  -6.492  1.00  0.00           C  
ATOM    227  CE2 TYR A  15       5.165   1.700  -4.698  1.00  0.00           C  
ATOM    228  CZ  TYR A  15       4.927   2.695  -5.624  1.00  0.00           C  
ATOM    229  OH  TYR A  15       5.763   3.787  -5.691  1.00  0.00           O  
ATOM    230  H   TYR A  15       1.162  -2.957  -5.508  1.00  0.00           H  
ATOM    231  HA  TYR A  15       2.142  -1.206  -7.496  1.00  0.00           H  
ATOM    232 1HB  TYR A  15       1.297  -0.335  -5.401  1.00  0.00           H  
ATOM    233 2HB  TYR A  15       2.513  -1.208  -4.478  1.00  0.00           H  
ATOM    234  HD1 TYR A  15       2.157   1.427  -7.104  1.00  0.00           H  
ATOM    235  HD2 TYR A  15       4.515  -0.182  -3.901  1.00  0.00           H  
ATOM    236  HE1 TYR A  15       3.657   3.387  -7.223  1.00  0.00           H  
ATOM    237  HE2 TYR A  15       6.015   1.778  -4.020  1.00  0.00           H  
ATOM    238  HH  TYR A  15       6.449   3.704  -5.025  1.00  0.00           H  
ATOM    239  N   ILE A  16       4.521  -2.821  -5.884  1.00  0.00           N  
ATOM    240  CA  ILE A  16       5.913  -3.245  -5.981  1.00  0.00           C  
ATOM    241  C   ILE A  16       6.171  -3.998  -7.280  1.00  0.00           C  
ATOM    242  O   ILE A  16       7.152  -3.738  -7.976  1.00  0.00           O  
ATOM    243  CB  ILE A  16       6.302  -4.133  -4.786  1.00  0.00           C  
ATOM    244  CG1 ILE A  16       6.328  -3.310  -3.495  1.00  0.00           C  
ATOM    245  CG2 ILE A  16       7.651  -4.792  -5.029  1.00  0.00           C  
ATOM    246  CD1 ILE A  16       6.387  -4.148  -2.238  1.00  0.00           C  
ATOM    247  H   ILE A  16       3.957  -3.158  -5.117  1.00  0.00           H  
ATOM    248  HA  ILE A  16       6.546  -2.358  -5.971  1.00  0.00           H  
ATOM    249  HB  ILE A  16       5.549  -4.909  -4.649  1.00  0.00           H  
ATOM    250 1HG1 ILE A  16       7.193  -2.648  -3.504  1.00  0.00           H  
ATOM    251 2HG1 ILE A  16       5.438  -2.683  -3.445  1.00  0.00           H  
ATOM    252 1HG2 ILE A  16       7.910  -5.416  -4.174  1.00  0.00           H  
ATOM    253 2HG2 ILE A  16       7.598  -5.409  -5.925  1.00  0.00           H  
ATOM    254 3HG2 ILE A  16       8.412  -4.023  -5.161  1.00  0.00           H  
ATOM    255 1HD1 ILE A  16       6.402  -3.494  -1.365  1.00  0.00           H  
ATOM    256 2HD1 ILE A  16       5.510  -4.795  -2.191  1.00  0.00           H  
ATOM    257 3HD1 ILE A  16       7.288  -4.758  -2.249  1.00  0.00           H  
ATOM    258  N   GLY A  17       5.283  -4.934  -7.601  1.00  0.00           N  
ATOM    259  CA  GLY A  17       5.388  -5.696  -8.839  1.00  0.00           C  
ATOM    260  C   GLY A  17       5.389  -4.776 -10.054  1.00  0.00           C  
ATOM    261  O   GLY A  17       6.147  -4.984 -11.001  1.00  0.00           O  
ATOM    262  H   GLY A  17       4.517  -5.122  -6.970  1.00  0.00           H  
ATOM    263 1HA  GLY A  17       6.303  -6.288  -8.826  1.00  0.00           H  
ATOM    264 2HA  GLY A  17       4.554  -6.394  -8.908  1.00  0.00           H  
ATOM    265  N   ARG A  18       4.536  -3.758 -10.019  1.00  0.00           N  
ATOM    266  CA  ARG A  18       4.470  -2.777 -11.096  1.00  0.00           C  
ATOM    267  C   ARG A  18       5.815  -2.093 -11.300  1.00  0.00           C  
ATOM    268  O   ARG A  18       6.239  -1.860 -12.433  1.00  0.00           O  
ATOM    269  CB  ARG A  18       3.410  -1.727 -10.799  1.00  0.00           C  
ATOM    270  CG  ARG A  18       3.229  -0.677 -11.884  1.00  0.00           C  
ATOM    271  CD  ARG A  18       2.176   0.307 -11.525  1.00  0.00           C  
ATOM    272  NE  ARG A  18       2.036   1.344 -12.534  1.00  0.00           N  
ATOM    273  CZ  ARG A  18       1.203   2.399 -12.437  1.00  0.00           C  
ATOM    274  NH1 ARG A  18       0.444   2.542 -11.373  1.00  0.00           N  
ATOM    275  NH2 ARG A  18       1.148   3.290 -13.412  1.00  0.00           N  
ATOM    276  H   ARG A  18       3.917  -3.662  -9.227  1.00  0.00           H  
ATOM    277  HA  ARG A  18       4.200  -3.293 -12.018  1.00  0.00           H  
ATOM    278 1HB  ARG A  18       2.448  -2.214 -10.648  1.00  0.00           H  
ATOM    279 2HB  ARG A  18       3.662  -1.207  -9.875  1.00  0.00           H  
ATOM    280 1HG  ARG A  18       4.166  -0.138 -12.029  1.00  0.00           H  
ATOM    281 2HG  ARG A  18       2.941  -1.163 -12.816  1.00  0.00           H  
ATOM    282 1HD  ARG A  18       1.218  -0.204 -11.426  1.00  0.00           H  
ATOM    283 2HD  ARG A  18       2.431   0.785 -10.579  1.00  0.00           H  
ATOM    284  HE  ARG A  18       2.603   1.269 -13.368  1.00  0.00           H  
ATOM    285 1HH1 ARG A  18       0.485   1.861 -10.628  1.00  0.00           H  
ATOM    286 2HH1 ARG A  18      -0.180   3.332 -11.301  1.00  0.00           H  
ATOM    287 1HH2 ARG A  18       1.732   3.180 -14.230  1.00  0.00           H  
ATOM    288 2HH2 ARG A  18       0.524   4.080 -13.340  1.00  0.00           H  
ATOM    289  N   ARG A  19       6.484  -1.772 -10.198  1.00  0.00           N  
ATOM    290  CA  ARG A  19       7.791  -1.128 -10.254  1.00  0.00           C  
ATOM    291  C   ARG A  19       8.851  -2.081 -10.791  1.00  0.00           C  
ATOM    292  O   ARG A  19       9.721  -1.684 -11.567  1.00  0.00           O  
ATOM    293  CB  ARG A  19       8.206  -0.637  -8.875  1.00  0.00           C  
ATOM    294  CG  ARG A  19       7.361   0.498  -8.319  1.00  0.00           C  
ATOM    295  CD  ARG A  19       7.496   1.733  -9.134  1.00  0.00           C  
ATOM    296  NE  ARG A  19       6.834   2.868  -8.512  1.00  0.00           N  
ATOM    297  CZ  ARG A  19       6.661   4.069  -9.098  1.00  0.00           C  
ATOM    298  NH1 ARG A  19       7.106   4.275 -10.318  1.00  0.00           N  
ATOM    299  NH2 ARG A  19       6.044   5.039  -8.447  1.00  0.00           N  
ATOM    300  H   ARG A  19       6.076  -1.978  -9.297  1.00  0.00           H  
ATOM    301  HA  ARG A  19       7.726  -0.270 -10.924  1.00  0.00           H  
ATOM    302 1HB  ARG A  19       8.157  -1.462  -8.166  1.00  0.00           H  
ATOM    303 2HB  ARG A  19       9.240  -0.293  -8.907  1.00  0.00           H  
ATOM    304 1HG  ARG A  19       6.311   0.203  -8.316  1.00  0.00           H  
ATOM    305 2HG  ARG A  19       7.678   0.723  -7.300  1.00  0.00           H  
ATOM    306 1HD  ARG A  19       8.551   1.977  -9.252  1.00  0.00           H  
ATOM    307 2HD  ARG A  19       7.049   1.573 -10.114  1.00  0.00           H  
ATOM    308  HE  ARG A  19       6.477   2.748  -7.573  1.00  0.00           H  
ATOM    309 1HH1 ARG A  19       7.578   3.533 -10.815  1.00  0.00           H  
ATOM    310 2HH1 ARG A  19       6.977   5.174 -10.757  1.00  0.00           H  
ATOM    311 1HH2 ARG A  19       5.701   4.881  -7.509  1.00  0.00           H  
ATOM    312 2HH2 ARG A  19       5.915   5.939  -8.887  1.00  0.00           H  
ATOM    313  N   LEU A  20       8.774  -3.340 -10.373  1.00  0.00           N  
ATOM    314  CA  LEU A  20       9.788  -4.327 -10.723  1.00  0.00           C  
ATOM    315  C   LEU A  20       9.793  -4.605 -12.221  1.00  0.00           C  
ATOM    316  O   LEU A  20      10.853  -4.720 -12.837  1.00  0.00           O  
ATOM    317  CB  LEU A  20       9.544  -5.633  -9.956  1.00  0.00           C  
ATOM    318  CG  LEU A  20       9.822  -5.580  -8.448  1.00  0.00           C  
ATOM    319  CD1 LEU A  20       9.365  -6.880  -7.801  1.00  0.00           C  
ATOM    320  CD2 LEU A  20      11.307  -5.346  -8.213  1.00  0.00           C  
ATOM    321  H   LEU A  20       7.992  -3.621  -9.798  1.00  0.00           H  
ATOM    322  HA  LEU A  20      10.765  -3.933 -10.443  1.00  0.00           H  
ATOM    323 1HB  LEU A  20       8.504  -5.926 -10.091  1.00  0.00           H  
ATOM    324 2HB  LEU A  20      10.178  -6.410 -10.383  1.00  0.00           H  
ATOM    325  HG  LEU A  20       9.251  -4.766  -8.001  1.00  0.00           H  
ATOM    326 1HD1 LEU A  20       9.562  -6.843  -6.730  1.00  0.00           H  
ATOM    327 2HD1 LEU A  20       8.295  -7.013  -7.968  1.00  0.00           H  
ATOM    328 3HD1 LEU A  20       9.907  -7.716  -8.241  1.00  0.00           H  
ATOM    329 1HD2 LEU A  20      11.505  -5.308  -7.142  1.00  0.00           H  
ATOM    330 2HD2 LEU A  20      11.879  -6.160  -8.659  1.00  0.00           H  
ATOM    331 3HD2 LEU A  20      11.603  -4.402  -8.671  1.00  0.00           H  
ATOM    332  N   THR A  21       8.603  -4.711 -12.802  1.00  0.00           N  
ATOM    333  CA  THR A  21       8.468  -4.975 -14.229  1.00  0.00           C  
ATOM    334  C   THR A  21       7.121  -4.496 -14.753  1.00  0.00           C  
ATOM    335  O   THR A  21       6.953  -3.334 -15.002  1.00  0.00           O  
ATOM    336  OXT THR A  21       6.227  -5.280 -14.917  1.00  0.00           O  
ATOM    337  CB  THR A  21       8.638  -6.475 -14.534  1.00  0.00           C  
ATOM    338  OG1 THR A  21       8.481  -6.700 -15.941  1.00  0.00           O  
ATOM    339  CG2 THR A  21       7.604  -7.294 -13.775  1.00  0.00           C  
ATOM    340  H   THR A  21       7.770  -4.606 -12.240  1.00  0.00           H  
ATOM    341  HA  THR A  21       9.249  -4.427 -14.758  1.00  0.00           H  
ATOM    342  HB  THR A  21       9.636  -6.796 -14.238  1.00  0.00           H  
ATOM    343  HG1 THR A  21       9.304  -6.495 -16.391  1.00  0.00           H  
ATOM    344 1HG2 THR A  21       7.740  -8.351 -14.003  1.00  0.00           H  
ATOM    345 2HG2 THR A  21       7.728  -7.134 -12.704  1.00  0.00           H  
ATOM    346 3HG2 THR A  21       6.604  -6.984 -14.075  1.00  0.00           H  
TER                                                                             
ATOM    348  N   SER B  22      10.282   5.025  11.185  1.00  0.00           N  
ATOM    349  CA  SER B  22       8.972   4.408  11.012  1.00  0.00           C  
ATOM    350  C   SER B  22       8.051   5.295  10.185  1.00  0.00           C  
ATOM    351  O   SER B  22       7.367   4.820   9.278  1.00  0.00           O  
ATOM    352  CB  SER B  22       8.343   4.132  12.364  1.00  0.00           C  
ATOM    353  OG  SER B  22       9.088   3.185  13.080  1.00  0.00           O  
ATOM    354 1H   SER B  22      10.865   4.424  11.731  1.00  0.00           H  
ATOM    355 2H   SER B  22      10.702   5.174  10.290  1.00  0.00           H  
ATOM    356 3H   SER B  22      10.178   5.903  11.654  1.00  0.00           H  
ATOM    357  HA  SER B  22       9.102   3.463  10.485  1.00  0.00           H  
ATOM    358 1HB  SER B  22       8.284   5.058  12.934  1.00  0.00           H  
ATOM    359 2HB  SER B  22       7.326   3.768  12.224  1.00  0.00           H  
ATOM    360  HG  SER B  22       9.618   2.719  12.430  1.00  0.00           H  
ATOM    361  N   LEU B  23       8.037   6.585  10.503  1.00  0.00           N  
ATOM    362  CA  LEU B  23       7.124   7.522   9.860  1.00  0.00           C  
ATOM    363  C   LEU B  23       7.390   7.612   8.363  1.00  0.00           C  
ATOM    364  O   LEU B  23       6.460   7.707   7.562  1.00  0.00           O  
ATOM    365  CB  LEU B  23       7.259   8.913  10.493  1.00  0.00           C  
ATOM    366  CG  LEU B  23       6.764   9.036  11.940  1.00  0.00           C  
ATOM    367  CD1 LEU B  23       7.103  10.419  12.478  1.00  0.00           C  
ATOM    368  CD2 LEU B  23       5.265   8.783  11.987  1.00  0.00           C  
ATOM    369  H   LEU B  23       8.675   6.925  11.208  1.00  0.00           H  
ATOM    370  HA  LEU B  23       6.104   7.168  10.007  1.00  0.00           H  
ATOM    371 1HB  LEU B  23       8.309   9.201  10.477  1.00  0.00           H  
ATOM    372 2HB  LEU B  23       6.698   9.626   9.890  1.00  0.00           H  
ATOM    373  HG  LEU B  23       7.276   8.302  12.563  1.00  0.00           H  
ATOM    374 1HD1 LEU B  23       6.752  10.507  13.506  1.00  0.00           H  
ATOM    375 2HD1 LEU B  23       8.183  10.566  12.451  1.00  0.00           H  
ATOM    376 3HD1 LEU B  23       6.618  11.177  11.863  1.00  0.00           H  
ATOM    377 1HD2 LEU B  23       4.913   8.870  13.016  1.00  0.00           H  
ATOM    378 2HD2 LEU B  23       4.752   9.517  11.365  1.00  0.00           H  
ATOM    379 3HD2 LEU B  23       5.053   7.781  11.614  1.00  0.00           H  
ATOM    380  N   LEU B  24       8.665   7.580   7.991  1.00  0.00           N  
ATOM    381  CA  LEU B  24       9.056   7.657   6.588  1.00  0.00           C  
ATOM    382  C   LEU B  24       8.444   6.518   5.783  1.00  0.00           C  
ATOM    383  O   LEU B  24       7.877   6.736   4.712  1.00  0.00           O  
ATOM    384  CB  LEU B  24      10.584   7.618   6.461  1.00  0.00           C  
ATOM    385  CG  LEU B  24      11.132   7.588   5.028  1.00  0.00           C  
ATOM    386  CD1 LEU B  24      10.678   8.837   4.285  1.00  0.00           C  
ATOM    387  CD2 LEU B  24      12.650   7.496   5.067  1.00  0.00           C  
ATOM    388  H   LEU B  24       9.382   7.501   8.697  1.00  0.00           H  
ATOM    389  HA  LEU B  24       8.694   8.599   6.179  1.00  0.00           H  
ATOM    390 1HB  LEU B  24      10.996   8.497   6.955  1.00  0.00           H  
ATOM    391 2HB  LEU B  24      10.953   6.731   6.975  1.00  0.00           H  
ATOM    392  HG  LEU B  24      10.729   6.723   4.502  1.00  0.00           H  
ATOM    393 1HD1 LEU B  24      11.067   8.816   3.267  1.00  0.00           H  
ATOM    394 2HD1 LEU B  24       9.589   8.868   4.255  1.00  0.00           H  
ATOM    395 3HD1 LEU B  24      11.053   9.722   4.798  1.00  0.00           H  
ATOM    396 1HD2 LEU B  24      13.039   7.474   4.049  1.00  0.00           H  
ATOM    397 2HD2 LEU B  24      13.054   8.362   5.591  1.00  0.00           H  
ATOM    398 3HD2 LEU B  24      12.946   6.586   5.588  1.00  0.00           H  
ATOM    399  N   LEU B  25       8.563   5.301   6.304  1.00  0.00           N  
ATOM    400  CA  LEU B  25       8.042   4.122   5.623  1.00  0.00           C  
ATOM    401  C   LEU B  25       6.531   4.207   5.451  1.00  0.00           C  
ATOM    402  O   LEU B  25       6.003   3.934   4.373  1.00  0.00           O  
ATOM    403  CB  LEU B  25       8.403   2.854   6.407  1.00  0.00           C  
ATOM    404  CG  LEU B  25       7.879   1.537   5.821  1.00  0.00           C  
ATOM    405  CD1 LEU B  25       8.440   1.346   4.419  1.00  0.00           C  
ATOM    406  CD2 LEU B  25       8.274   0.383   6.730  1.00  0.00           C  
ATOM    407  H   LEU B  25       9.025   5.191   7.195  1.00  0.00           H  
ATOM    408  HA  LEU B  25       8.497   4.064   4.635  1.00  0.00           H  
ATOM    409 1HB  LEU B  25       9.488   2.781   6.468  1.00  0.00           H  
ATOM    410 2HB  LEU B  25       8.008   2.947   7.419  1.00  0.00           H  
ATOM    411  HG  LEU B  25       6.792   1.581   5.742  1.00  0.00           H  
ATOM    412 1HD1 LEU B  25       8.067   0.410   4.002  1.00  0.00           H  
ATOM    413 2HD1 LEU B  25       8.126   2.175   3.784  1.00  0.00           H  
ATOM    414 3HD1 LEU B  25       9.528   1.314   4.464  1.00  0.00           H  
ATOM    415 1HD2 LEU B  25       7.900  -0.553   6.314  1.00  0.00           H  
ATOM    416 2HD2 LEU B  25       9.360   0.338   6.809  1.00  0.00           H  
ATOM    417 3HD2 LEU B  25       7.844   0.537   7.721  1.00  0.00           H  
ATOM    418  N   SER B  26       5.840   4.588   6.520  1.00  0.00           N  
ATOM    419  CA  SER B  26       4.390   4.742   6.480  1.00  0.00           C  
ATOM    420  C   SER B  26       3.972   5.749   5.417  1.00  0.00           C  
ATOM    421  O   SER B  26       2.997   5.537   4.696  1.00  0.00           O  
ATOM    422  CB  SER B  26       3.875   5.181   7.836  1.00  0.00           C  
ATOM    423  OG  SER B  26       4.076   4.182   8.798  1.00  0.00           O  
ATOM    424  H   SER B  26       6.331   4.776   7.382  1.00  0.00           H  
ATOM    425  HA  SER B  26       3.946   3.777   6.231  1.00  0.00           H  
ATOM    426 1HB  SER B  26       4.387   6.093   8.143  1.00  0.00           H  
ATOM    427 2HB  SER B  26       2.813   5.412   7.764  1.00  0.00           H  
ATOM    428  HG  SER B  26       5.002   4.233   9.043  1.00  0.00           H  
ATOM    429  N   HIS B  27       4.716   6.846   5.323  1.00  0.00           N  
ATOM    430  CA  HIS B  27       4.475   7.850   4.294  1.00  0.00           C  
ATOM    431  C   HIS B  27       4.660   7.265   2.900  1.00  0.00           C  
ATOM    432  O   HIS B  27       3.794   7.408   2.036  1.00  0.00           O  
ATOM    433  CB  HIS B  27       5.410   9.050   4.479  1.00  0.00           C  
ATOM    434  CG  HIS B  27       5.168  10.157   3.499  1.00  0.00           C  
ATOM    435  ND1 HIS B  27       4.075  10.994   3.577  1.00  0.00           N  
ATOM    436  CD2 HIS B  27       5.878  10.563   2.420  1.00  0.00           C  
ATOM    437  CE1 HIS B  27       4.124  11.869   2.588  1.00  0.00           C  
ATOM    438  NE2 HIS B  27       5.207  11.628   1.872  1.00  0.00           N  
ATOM    439  H   HIS B  27       5.468   6.988   5.982  1.00  0.00           H  
ATOM    440  HA  HIS B  27       3.448   8.208   4.368  1.00  0.00           H  
ATOM    441 1HB  HIS B  27       5.290   9.453   5.485  1.00  0.00           H  
ATOM    442 2HB  HIS B  27       6.444   8.724   4.377  1.00  0.00           H  
ATOM    443  HD2 HIS B  27       6.807  10.126   2.054  1.00  0.00           H  
ATOM    444  HE1 HIS B  27       3.394  12.655   2.396  1.00  0.00           H  
ATOM    445  HE2 HIS B  27       5.500  12.142   1.053  1.00  0.00           H  
ATOM    446  N   LEU B  28       5.793   6.606   2.686  1.00  0.00           N  
ATOM    447  CA  LEU B  28       6.134   6.075   1.371  1.00  0.00           C  
ATOM    448  C   LEU B  28       5.130   5.020   0.926  1.00  0.00           C  
ATOM    449  O   LEU B  28       4.751   4.964  -0.244  1.00  0.00           O  
ATOM    450  CB  LEU B  28       7.544   5.472   1.393  1.00  0.00           C  
ATOM    451  CG  LEU B  28       8.694   6.473   1.562  1.00  0.00           C  
ATOM    452  CD1 LEU B  28      10.002   5.718   1.757  1.00  0.00           C  
ATOM    453  CD2 LEU B  28       8.762   7.379   0.342  1.00  0.00           C  
ATOM    454  H   LEU B  28       6.435   6.468   3.453  1.00  0.00           H  
ATOM    455  HA  LEU B  28       6.114   6.893   0.652  1.00  0.00           H  
ATOM    456 1HB  LEU B  28       7.604   4.758   2.213  1.00  0.00           H  
ATOM    457 2HB  LEU B  28       7.707   4.935   0.458  1.00  0.00           H  
ATOM    458  HG  LEU B  28       8.522   7.077   2.454  1.00  0.00           H  
ATOM    459 1HD1 LEU B  28      10.819   6.429   1.878  1.00  0.00           H  
ATOM    460 2HD1 LEU B  28       9.932   5.093   2.647  1.00  0.00           H  
ATOM    461 3HD1 LEU B  28      10.192   5.091   0.887  1.00  0.00           H  
ATOM    462 1HD2 LEU B  28       9.579   8.092   0.463  1.00  0.00           H  
ATOM    463 2HD2 LEU B  28       8.936   6.776  -0.550  1.00  0.00           H  
ATOM    464 3HD2 LEU B  28       7.822   7.920   0.237  1.00  0.00           H  
ATOM    465  N   LEU B  29       4.703   4.183   1.865  1.00  0.00           N  
ATOM    466  CA  LEU B  29       3.716   3.149   1.579  1.00  0.00           C  
ATOM    467  C   LEU B  29       2.361   3.758   1.244  1.00  0.00           C  
ATOM    468  O   LEU B  29       1.654   3.275   0.360  1.00  0.00           O  
ATOM    469  CB  LEU B  29       3.576   2.203   2.779  1.00  0.00           C  
ATOM    470  CG  LEU B  29       4.797   1.326   3.081  1.00  0.00           C  
ATOM    471  CD1 LEU B  29       4.554   0.540   4.362  1.00  0.00           C  
ATOM    472  CD2 LEU B  29       5.055   0.393   1.907  1.00  0.00           C  
ATOM    473  H   LEU B  29       5.072   4.265   2.802  1.00  0.00           H  
ATOM    474  HA  LEU B  29       4.057   2.575   0.718  1.00  0.00           H  
ATOM    475 1HB  LEU B  29       3.367   2.798   3.667  1.00  0.00           H  
ATOM    476 2HB  LEU B  29       2.728   1.541   2.602  1.00  0.00           H  
ATOM    477  HG  LEU B  29       5.670   1.960   3.239  1.00  0.00           H  
ATOM    478 1HD1 LEU B  29       5.422  -0.083   4.577  1.00  0.00           H  
ATOM    479 2HD1 LEU B  29       4.392   1.232   5.188  1.00  0.00           H  
ATOM    480 3HD1 LEU B  29       3.675  -0.092   4.240  1.00  0.00           H  
ATOM    481 1HD2 LEU B  29       5.924  -0.231   2.122  1.00  0.00           H  
ATOM    482 2HD2 LEU B  29       4.183  -0.243   1.749  1.00  0.00           H  
ATOM    483 3HD2 LEU B  29       5.243   0.981   1.009  1.00  0.00           H  
ATOM    484  N   ALA B  30       2.004   4.823   1.955  1.00  0.00           N  
ATOM    485  CA  ALA B  30       0.757   5.533   1.698  1.00  0.00           C  
ATOM    486  C   ALA B  30       0.714   6.074   0.275  1.00  0.00           C  
ATOM    487  O   ALA B  30      -0.330   6.051  -0.377  1.00  0.00           O  
ATOM    488  CB  ALA B  30       0.575   6.663   2.700  1.00  0.00           C  
ATOM    489  H   ALA B  30       2.613   5.148   2.692  1.00  0.00           H  
ATOM    490  HA  ALA B  30      -0.065   4.825   1.811  1.00  0.00           H  
ATOM    491 1HB  ALA B  30      -0.360   7.184   2.495  1.00  0.00           H  
ATOM    492 2HB  ALA B  30       0.549   6.254   3.710  1.00  0.00           H  
ATOM    493 3HB  ALA B  30       1.406   7.363   2.613  1.00  0.00           H  
ATOM    494  N   ILE B  31       1.855   6.561  -0.202  1.00  0.00           N  
ATOM    495  CA  ILE B  31       1.975   7.020  -1.581  1.00  0.00           C  
ATOM    496  C   ILE B  31       1.754   5.876  -2.563  1.00  0.00           C  
ATOM    497  O   ILE B  31       1.036   6.025  -3.552  1.00  0.00           O  
ATOM    498  CB  ILE B  31       3.356   7.652  -1.831  1.00  0.00           C  
ATOM    499  CG1 ILE B  31       3.490   8.967  -1.057  1.00  0.00           C  
ATOM    500  CG2 ILE B  31       3.575   7.882  -3.318  1.00  0.00           C  
ATOM    501  CD1 ILE B  31       4.898   9.515  -1.023  1.00  0.00           C  
ATOM    502  H   ILE B  31       2.659   6.616   0.406  1.00  0.00           H  
ATOM    503  HA  ILE B  31       1.212   7.776  -1.762  1.00  0.00           H  
ATOM    504  HB  ILE B  31       4.134   6.987  -1.458  1.00  0.00           H  
ATOM    505 1HG1 ILE B  31       2.841   9.719  -1.505  1.00  0.00           H  
ATOM    506 2HG1 ILE B  31       3.157   8.819  -0.029  1.00  0.00           H  
ATOM    507 1HG2 ILE B  31       4.555   8.330  -3.477  1.00  0.00           H  
ATOM    508 2HG2 ILE B  31       3.521   6.930  -3.845  1.00  0.00           H  
ATOM    509 3HG2 ILE B  31       2.804   8.551  -3.700  1.00  0.00           H  
ATOM    510 1HD1 ILE B  31       4.912  10.447  -0.457  1.00  0.00           H  
ATOM    511 2HD1 ILE B  31       5.559   8.790  -0.546  1.00  0.00           H  
ATOM    512 3HD1 ILE B  31       5.239   9.704  -2.040  1.00  0.00           H  
ATOM    513  N   GLY B  32       2.375   4.735  -2.284  1.00  0.00           N  
ATOM    514  CA  GLY B  32       2.220   3.554  -3.124  1.00  0.00           C  
ATOM    515  C   GLY B  32       0.764   3.111  -3.189  1.00  0.00           C  
ATOM    516  O   GLY B  32       0.270   2.724  -4.247  1.00  0.00           O  
ATOM    517  H   GLY B  32       2.969   4.685  -1.469  1.00  0.00           H  
ATOM    518 1HA  GLY B  32       2.583   3.771  -4.128  1.00  0.00           H  
ATOM    519 2HA  GLY B  32       2.833   2.744  -2.729  1.00  0.00           H  
ATOM    520  N   LEU B  33       0.081   3.170  -2.050  1.00  0.00           N  
ATOM    521  CA  LEU B  33      -1.338   2.840  -1.990  1.00  0.00           C  
ATOM    522  C   LEU B  33      -2.169   3.832  -2.793  1.00  0.00           C  
ATOM    523  O   LEU B  33      -3.125   3.452  -3.468  1.00  0.00           O  
ATOM    524  CB  LEU B  33      -1.816   2.825  -0.532  1.00  0.00           C  
ATOM    525  CG  LEU B  33      -1.332   1.642   0.315  1.00  0.00           C  
ATOM    526  CD1 LEU B  33      -1.708   1.872   1.772  1.00  0.00           C  
ATOM    527  CD2 LEU B  33      -1.948   0.354  -0.212  1.00  0.00           C  
ATOM    528  H   LEU B  33       0.558   3.451  -1.205  1.00  0.00           H  
ATOM    529  HA  LEU B  33      -1.480   1.848  -2.416  1.00  0.00           H  
ATOM    530 1HB  LEU B  33      -1.480   3.740  -0.047  1.00  0.00           H  
ATOM    531 2HB  LEU B  33      -2.906   2.814  -0.525  1.00  0.00           H  
ATOM    532  HG  LEU B  33      -0.245   1.574   0.257  1.00  0.00           H  
ATOM    533 1HD1 LEU B  33      -1.363   1.031   2.374  1.00  0.00           H  
ATOM    534 2HD1 LEU B  33      -1.238   2.789   2.128  1.00  0.00           H  
ATOM    535 3HD1 LEU B  33      -2.790   1.961   1.859  1.00  0.00           H  
ATOM    536 1HD2 LEU B  33      -1.603  -0.487   0.390  1.00  0.00           H  
ATOM    537 2HD2 LEU B  33      -3.035   0.420  -0.154  1.00  0.00           H  
ATOM    538 3HD2 LEU B  33      -1.649   0.205  -1.249  1.00  0.00           H  
ATOM    539  N   GLY B  34      -1.798   5.106  -2.717  1.00  0.00           N  
ATOM    540  CA  GLY B  34      -2.467   6.146  -3.489  1.00  0.00           C  
ATOM    541  C   GLY B  34      -2.340   5.889  -4.985  1.00  0.00           C  
ATOM    542  O   GLY B  34      -3.300   6.057  -5.737  1.00  0.00           O  
ATOM    543  H   GLY B  34      -1.033   5.360  -2.108  1.00  0.00           H  
ATOM    544 1HA  GLY B  34      -3.520   6.186  -3.210  1.00  0.00           H  
ATOM    545 2HA  GLY B  34      -2.033   7.115  -3.245  1.00  0.00           H  
ATOM    546  N   ILE B  35      -1.150   5.480  -5.412  1.00  0.00           N  
ATOM    547  CA  ILE B  35      -0.916   5.127  -6.807  1.00  0.00           C  
ATOM    548  C   ILE B  35      -1.724   3.899  -7.208  1.00  0.00           C  
ATOM    549  O   ILE B  35      -2.338   3.869  -8.274  1.00  0.00           O  
ATOM    550  CB  ILE B  35       0.579   4.865  -7.064  1.00  0.00           C  
ATOM    551  CG1 ILE B  35       1.379   6.164  -6.929  1.00  0.00           C  
ATOM    552  CG2 ILE B  35       0.783   4.252  -8.440  1.00  0.00           C  
ATOM    553  CD1 ILE B  35       2.875   5.955  -6.869  1.00  0.00           C  
ATOM    554  H   ILE B  35      -0.388   5.411  -4.752  1.00  0.00           H  
ATOM    555  HA  ILE B  35      -1.232   5.961  -7.432  1.00  0.00           H  
ATOM    556  HB  ILE B  35       0.963   4.179  -6.310  1.00  0.00           H  
ATOM    557 1HG1 ILE B  35       1.158   6.816  -7.772  1.00  0.00           H  
ATOM    558 2HG1 ILE B  35       1.073   6.687  -6.023  1.00  0.00           H  
ATOM    559 1HG2 ILE B  35       1.845   4.074  -8.606  1.00  0.00           H  
ATOM    560 2HG2 ILE B  35       0.243   3.308  -8.501  1.00  0.00           H  
ATOM    561 3HG2 ILE B  35       0.406   4.934  -9.203  1.00  0.00           H  
ATOM    562 1HD1 ILE B  35       3.373   6.920  -6.773  1.00  0.00           H  
ATOM    563 2HD1 ILE B  35       3.122   5.332  -6.009  1.00  0.00           H  
ATOM    564 3HD1 ILE B  35       3.210   5.464  -7.782  1.00  0.00           H  
ATOM    565  N   TYR B  36      -1.719   2.887  -6.347  1.00  0.00           N  
ATOM    566  CA  TYR B  36      -2.499   1.678  -6.582  1.00  0.00           C  
ATOM    567  C   TYR B  36      -3.973   2.004  -6.780  1.00  0.00           C  
ATOM    568  O   TYR B  36      -4.603   1.525  -7.723  1.00  0.00           O  
ATOM    569  CB  TYR B  36      -2.324   0.695  -5.422  1.00  0.00           C  
ATOM    570  CG  TYR B  36      -3.230  -0.514  -5.504  1.00  0.00           C  
ATOM    571  CD1 TYR B  36      -2.982  -1.505  -6.443  1.00  0.00           C  
ATOM    572  CD2 TYR B  36      -4.310  -0.631  -4.641  1.00  0.00           C  
ATOM    573  CE1 TYR B  36      -3.810  -2.608  -6.518  1.00  0.00           C  
ATOM    574  CE2 TYR B  36      -5.137  -1.734  -4.716  1.00  0.00           C  
ATOM    575  CZ  TYR B  36      -4.890  -2.720  -5.650  1.00  0.00           C  
ATOM    576  OH  TYR B  36      -5.715  -3.819  -5.725  1.00  0.00           O  
ATOM    577  H   TYR B  36      -1.160   2.957  -5.509  1.00  0.00           H  
ATOM    578  HA  TYR B  36      -2.139   1.206  -7.496  1.00  0.00           H  
ATOM    579 1HB  TYR B  36      -1.291   0.344  -5.394  1.00  0.00           H  
ATOM    580 2HB  TYR B  36      -2.522   1.205  -4.480  1.00  0.00           H  
ATOM    581  HD1 TYR B  36      -2.133  -1.412  -7.121  1.00  0.00           H  
ATOM    582  HD2 TYR B  36      -4.505   0.148  -3.905  1.00  0.00           H  
ATOM    583  HE1 TYR B  36      -3.615  -3.386  -7.255  1.00  0.00           H  
ATOM    584  HE2 TYR B  36      -5.986  -1.826  -4.039  1.00  0.00           H  
ATOM    585  HH  TYR B  36      -6.403  -3.747  -5.059  1.00  0.00           H  
ATOM    586  N   ILE B  37      -4.519   2.820  -5.885  1.00  0.00           N  
ATOM    587  CA  ILE B  37      -5.911   3.243  -5.982  1.00  0.00           C  
ATOM    588  C   ILE B  37      -6.169   3.996  -7.281  1.00  0.00           C  
ATOM    589  O   ILE B  37      -7.150   3.735  -7.977  1.00  0.00           O  
ATOM    590  CB  ILE B  37      -6.300   4.131  -4.786  1.00  0.00           C  
ATOM    591  CG1 ILE B  37      -6.327   3.308  -3.496  1.00  0.00           C  
ATOM    592  CG2 ILE B  37      -7.650   4.789  -5.029  1.00  0.00           C  
ATOM    593  CD1 ILE B  37      -6.385   4.145  -2.239  1.00  0.00           C  
ATOM    594  H   ILE B  37      -3.955   3.157  -5.118  1.00  0.00           H  
ATOM    595  HA  ILE B  37      -6.543   2.355  -5.972  1.00  0.00           H  
ATOM    596  HB  ILE B  37      -5.548   4.907  -4.650  1.00  0.00           H  
ATOM    597 1HG1 ILE B  37      -7.191   2.645  -3.505  1.00  0.00           H  
ATOM    598 2HG1 ILE B  37      -5.436   2.681  -3.446  1.00  0.00           H  
ATOM    599 1HG2 ILE B  37      -7.910   5.413  -4.174  1.00  0.00           H  
ATOM    600 2HG2 ILE B  37      -7.598   5.406  -5.926  1.00  0.00           H  
ATOM    601 3HG2 ILE B  37      -8.411   4.020  -5.162  1.00  0.00           H  
ATOM    602 1HD1 ILE B  37      -6.400   3.491  -1.366  1.00  0.00           H  
ATOM    603 2HD1 ILE B  37      -5.509   4.793  -2.191  1.00  0.00           H  
ATOM    604 3HD1 ILE B  37      -7.287   4.755  -2.250  1.00  0.00           H  
ATOM    605  N   GLY B  38      -5.282   4.932  -7.601  1.00  0.00           N  
ATOM    606  CA  GLY B  38      -5.387   5.695  -8.840  1.00  0.00           C  
ATOM    607  C   GLY B  38      -5.388   4.775 -10.054  1.00  0.00           C  
ATOM    608  O   GLY B  38      -6.145   4.982 -11.002  1.00  0.00           O  
ATOM    609  H   GLY B  38      -4.516   5.121  -6.971  1.00  0.00           H  
ATOM    610 1HA  GLY B  38      -6.302   6.286  -8.827  1.00  0.00           H  
ATOM    611 2HA  GLY B  38      -4.554   6.393  -8.909  1.00  0.00           H  
ATOM    612  N   ARG B  39      -4.533   3.758 -10.020  1.00  0.00           N  
ATOM    613  CA  ARG B  39      -4.467   2.777 -11.097  1.00  0.00           C  
ATOM    614  C   ARG B  39      -5.812   2.091 -11.301  1.00  0.00           C  
ATOM    615  O   ARG B  39      -6.235   1.859 -12.434  1.00  0.00           O  
ATOM    616  CB  ARG B  39      -3.406   1.727 -10.800  1.00  0.00           C  
ATOM    617  CG  ARG B  39      -3.219   0.681 -11.887  1.00  0.00           C  
ATOM    618  CD  ARG B  39      -2.167  -0.303 -11.527  1.00  0.00           C  
ATOM    619  NE  ARG B  39      -2.016  -1.332 -12.544  1.00  0.00           N  
ATOM    620  CZ  ARG B  39      -1.179  -2.383 -12.450  1.00  0.00           C  
ATOM    621  NH1 ARG B  39      -0.425  -2.531 -11.383  1.00  0.00           N  
ATOM    622  NH2 ARG B  39      -1.114  -3.267 -13.431  1.00  0.00           N  
ATOM    623  H   ARG B  39      -3.914   3.661  -9.228  1.00  0.00           H  
ATOM    624  HA  ARG B  39      -4.197   3.293 -12.019  1.00  0.00           H  
ATOM    625 1HB  ARG B  39      -2.445   2.215 -10.643  1.00  0.00           H  
ATOM    626 2HB  ARG B  39      -3.660   1.203  -9.878  1.00  0.00           H  
ATOM    627 1HG  ARG B  39      -4.155   0.143 -12.040  1.00  0.00           H  
ATOM    628 2HG  ARG B  39      -2.927   1.171 -12.817  1.00  0.00           H  
ATOM    629 1HD  ARG B  39      -1.212   0.209 -11.417  1.00  0.00           H  
ATOM    630 2HD  ARG B  39      -2.429  -0.789 -10.588  1.00  0.00           H  
ATOM    631  HE  ARG B  39      -2.579  -1.253 -13.380  1.00  0.00           H  
ATOM    632 1HH1 ARG B  39      -0.474  -1.856 -10.633  1.00  0.00           H  
ATOM    633 2HH1 ARG B  39       0.202  -3.319 -11.313  1.00  0.00           H  
ATOM    634 1HH2 ARG B  39      -1.694  -3.153 -14.252  1.00  0.00           H  
ATOM    635 2HH2 ARG B  39      -0.487  -4.054 -13.361  1.00  0.00           H  
ATOM    636  N   ARG B  40      -6.480   1.769 -10.199  1.00  0.00           N  
ATOM    637  CA  ARG B  40      -7.786   1.125 -10.255  1.00  0.00           C  
ATOM    638  C   ARG B  40      -8.847   2.077 -10.792  1.00  0.00           C  
ATOM    639  O   ARG B  40      -9.717   1.680 -11.568  1.00  0.00           O  
ATOM    640  CB  ARG B  40      -8.201   0.634  -8.876  1.00  0.00           C  
ATOM    641  CG  ARG B  40      -7.358  -0.504  -8.323  1.00  0.00           C  
ATOM    642  CD  ARG B  40      -7.496  -1.738  -9.140  1.00  0.00           C  
ATOM    643  NE  ARG B  40      -6.835  -2.875  -8.520  1.00  0.00           N  
ATOM    644  CZ  ARG B  40      -6.664  -4.074  -9.109  1.00  0.00           C  
ATOM    645  NH1 ARG B  40      -7.111  -4.277 -10.329  1.00  0.00           N  
ATOM    646  NH2 ARG B  40      -6.048  -5.047  -8.461  1.00  0.00           N  
ATOM    647  H   ARG B  40      -6.072   1.977  -9.298  1.00  0.00           H  
ATOM    648  HA  ARG B  40      -7.720   0.267 -10.925  1.00  0.00           H  
ATOM    649 1HB  ARG B  40      -8.150   1.457  -8.166  1.00  0.00           H  
ATOM    650 2HB  ARG B  40      -9.236   0.293  -8.908  1.00  0.00           H  
ATOM    651 1HG  ARG B  40      -6.308  -0.211  -8.319  1.00  0.00           H  
ATOM    652 2HG  ARG B  40      -7.676  -0.730  -7.304  1.00  0.00           H  
ATOM    653 1HD  ARG B  40      -8.552  -1.980  -9.257  1.00  0.00           H  
ATOM    654 2HD  ARG B  40      -7.050  -1.576 -10.120  1.00  0.00           H  
ATOM    655  HE  ARG B  40      -6.478  -2.757  -7.582  1.00  0.00           H  
ATOM    656 1HH1 ARG B  40      -7.582  -3.533 -10.825  1.00  0.00           H  
ATOM    657 2HH1 ARG B  40      -6.983  -5.176 -10.771  1.00  0.00           H  
ATOM    658 1HH2 ARG B  40      -5.705  -4.892  -7.523  1.00  0.00           H  
ATOM    659 2HH2 ARG B  40      -5.921  -5.946  -8.902  1.00  0.00           H  
ATOM    660  N   LEU B  41      -8.771   3.336 -10.374  1.00  0.00           N  
ATOM    661  CA  LEU B  41      -9.786   4.323 -10.724  1.00  0.00           C  
ATOM    662  C   LEU B  41      -9.791   4.600 -12.222  1.00  0.00           C  
ATOM    663  O   LEU B  41     -10.851   4.714 -12.838  1.00  0.00           O  
ATOM    664  CB  LEU B  41      -9.543   5.628  -9.957  1.00  0.00           C  
ATOM    665  CG  LEU B  41      -9.822   5.575  -8.449  1.00  0.00           C  
ATOM    666  CD1 LEU B  41      -9.365   6.876  -7.802  1.00  0.00           C  
ATOM    667  CD2 LEU B  41     -11.306   5.340  -8.215  1.00  0.00           C  
ATOM    668  H   LEU B  41      -7.990   3.617  -9.799  1.00  0.00           H  
ATOM    669  HA  LEU B  41     -10.762   3.928 -10.445  1.00  0.00           H  
ATOM    670 1HB  LEU B  41      -8.504   5.922 -10.091  1.00  0.00           H  
ATOM    671 2HB  LEU B  41     -10.177   6.405 -10.384  1.00  0.00           H  
ATOM    672  HG  LEU B  41      -9.250   4.762  -8.002  1.00  0.00           H  
ATOM    673 1HD1 LEU B  41      -9.562   6.838  -6.731  1.00  0.00           H  
ATOM    674 2HD1 LEU B  41      -8.296   7.009  -7.969  1.00  0.00           H  
ATOM    675 3HD1 LEU B  41      -9.908   7.711  -8.242  1.00  0.00           H  
ATOM    676 1HD2 LEU B  41     -11.504   5.302  -7.143  1.00  0.00           H  
ATOM    677 2HD2 LEU B  41     -11.879   6.154  -8.660  1.00  0.00           H  
ATOM    678 3HD2 LEU B  41     -11.602   4.396  -8.672  1.00  0.00           H  
ATOM    679  N   THR B  42      -8.601   4.708 -12.803  1.00  0.00           N  
ATOM    680  CA  THR B  42      -8.466   4.972 -14.230  1.00  0.00           C  
ATOM    681  C   THR B  42      -7.118   4.493 -14.754  1.00  0.00           C  
ATOM    682  O   THR B  42      -6.949   3.332 -15.003  1.00  0.00           O  
ATOM    683  OXT THR B  42      -6.225   5.278 -14.918  1.00  0.00           O  
ATOM    684  CB  THR B  42      -8.637   6.472 -14.535  1.00  0.00           C  
ATOM    685  OG1 THR B  42      -8.480   6.697 -15.942  1.00  0.00           O  
ATOM    686  CG2 THR B  42      -7.604   7.291 -13.776  1.00  0.00           C  
ATOM    687  H   THR B  42      -7.768   4.603 -12.241  1.00  0.00           H  
ATOM    688  HA  THR B  42      -9.246   4.423 -14.759  1.00  0.00           H  
ATOM    689  HB  THR B  42      -9.635   6.792 -14.238  1.00  0.00           H  
ATOM    690  HG1 THR B  42      -9.305   6.496 -16.391  1.00  0.00           H  
ATOM    691 1HG2 THR B  42      -7.740   8.348 -14.003  1.00  0.00           H  
ATOM    692 2HG2 THR B  42      -7.728   7.131 -12.705  1.00  0.00           H  
ATOM    693 3HG2 THR B  42      -6.603   6.982 -14.076  1.00  0.00           H  
TER                                                                             
HETATM  695 THKN MEM C  45      15.000   0.000   0.000  1.00  0.00           X  
HETATM  696 CNTR MEM C  45       0.000   0.000   0.000  1.00  0.00           X  
HETATM  697 NORM MEM C  45      -0.000  -0.000   1.000  1.00  0.00           X  
TER                                                                             
CONECT  695  696                                                                
CONECT  696  695  697                                                           
CONECT  697  696                                                                
a_angle_1 1.941
a_angle_2 38.467
a_bind 2.577
a_ddg -15.14
a_helicality 0.043
a_helicality_symm 0.043
a_hha_ang 76.927
a_hha_dst_atm 5.459
a_hha_dst_vec 9.241
a_marl -18.247
a_pack 0.572
a_res_lipo -58.054
a_rmsd 7.995
a_sasa 768.56
a_shape 0.586
a_span_topo 0.5
a_tms_span 1
a_tms_span_fa 1
a_unsat 0
maxsub 28
rms 7.995
score -125.148
silent_score -125.148
time 24
total -125.149
