# Supplementary material for: A lipophilicity-based energy function for membrane-protein modelling and design
Source: PLoS Comput Biol. 2019 Aug 28;15(8):e1007318. doi: 10.1371/journal.pcbi.1007318 (PMC6736313; doi:10.1371/journal.pcbi.1007318)
Supplement: S2 File — (GZ) [file pcbi.1007318.s008.tar.gz › 2J7A_all.pdb]

#MODEL 0
ATOM      1  N   LYS A   1      -5.531   5.820 -11.604  1.00  0.00           N  
ATOM      2  CA  LYS A   1      -4.558   4.811 -12.005  1.00  0.00           C  
ATOM      3  C   LYS A   1      -4.390   3.748 -10.926  1.00  0.00           C  
ATOM      4  O   LYS A   1      -4.414   4.052  -9.733  1.00  0.00           O  
ATOM      5  CB  LYS A   1      -3.209   5.461 -12.317  1.00  0.00           C  
ATOM      6  CG  LYS A   1      -3.229   6.410 -13.507  1.00  0.00           C  
ATOM      7  CD  LYS A   1      -1.844   6.975 -13.787  1.00  0.00           C  
ATOM      8  CE  LYS A   1      -1.865   7.936 -14.967  1.00  0.00           C  
ATOM      9  NZ  LYS A   1      -0.519   8.504 -15.245  1.00  0.00           N  
ATOM     10 1H   LYS A   1      -5.621   6.503 -12.329  1.00  0.00           H  
ATOM     11 2H   LYS A   1      -6.417   5.385 -11.445  1.00  0.00           H  
ATOM     12 3H   LYS A   1      -5.223   6.265 -10.763  1.00  0.00           H  
ATOM     13  HA  LYS A   1      -4.923   4.316 -12.905  1.00  0.00           H  
ATOM     14 1HB  LYS A   1      -2.866   6.022 -11.447  1.00  0.00           H  
ATOM     15 2HB  LYS A   1      -2.470   4.686 -12.519  1.00  0.00           H  
ATOM     16 1HG  LYS A   1      -3.581   5.878 -14.392  1.00  0.00           H  
ATOM     17 2HG  LYS A   1      -3.914   7.233 -13.304  1.00  0.00           H  
ATOM     18 1HD  LYS A   1      -1.482   7.504 -12.904  1.00  0.00           H  
ATOM     19 2HD  LYS A   1      -1.156   6.159 -14.008  1.00  0.00           H  
ATOM     20 1HE  LYS A   1      -2.216   7.413 -15.855  1.00  0.00           H  
ATOM     21 2HE  LYS A   1      -2.555   8.754 -14.757  1.00  0.00           H  
ATOM     22 1HZ  LYS A   1      -0.575   9.135 -16.032  1.00  0.00           H  
ATOM     23 2HZ  LYS A   1      -0.191   9.008 -14.433  1.00  0.00           H  
ATOM     24 3HZ  LYS A   1       0.125   7.757 -15.459  1.00  0.00           H  
ATOM     25  N   LEU A   2      -4.221   2.501 -11.352  1.00  0.00           N  
ATOM     26  CA  LEU A   2      -4.064   1.389 -10.422  1.00  0.00           C  
ATOM     27  C   LEU A   2      -2.807   1.550  -9.577  1.00  0.00           C  
ATOM     28  O   LEU A   2      -2.805   1.241  -8.386  1.00  0.00           O  
ATOM     29  CB  LEU A   2      -4.005   0.062 -11.189  1.00  0.00           C  
ATOM     30  CG  LEU A   2      -5.314  -0.378 -11.858  1.00  0.00           C  
ATOM     31  CD1 LEU A   2      -5.057  -1.611 -12.715  1.00  0.00           C  
ATOM     32  CD2 LEU A   2      -6.360  -0.663 -10.791  1.00  0.00           C  
ATOM     33  H   LEU A   2      -4.200   2.319 -12.345  1.00  0.00           H  
ATOM     34  HA  LEU A   2      -4.926   1.371  -9.756  1.00  0.00           H  
ATOM     35 1HB  LEU A   2      -3.247   0.143 -11.966  1.00  0.00           H  
ATOM     36 2HB  LEU A   2      -3.705  -0.726 -10.498  1.00  0.00           H  
ATOM     37  HG  LEU A   2      -5.672   0.416 -12.515  1.00  0.00           H  
ATOM     38 1HD1 LEU A   2      -5.987  -1.923 -13.191  1.00  0.00           H  
ATOM     39 2HD1 LEU A   2      -4.320  -1.373 -13.482  1.00  0.00           H  
ATOM     40 3HD1 LEU A   2      -4.682  -2.418 -12.088  1.00  0.00           H  
ATOM     41 1HD2 LEU A   2      -7.290  -0.975 -11.266  1.00  0.00           H  
ATOM     42 2HD2 LEU A   2      -6.003  -1.457 -10.135  1.00  0.00           H  
ATOM     43 3HD2 LEU A   2      -6.536   0.240 -10.205  1.00  0.00           H  
ATOM     44  N   VAL A   3      -1.739   2.035 -10.201  1.00  0.00           N  
ATOM     45  CA  VAL A   3      -0.460   2.195  -9.519  1.00  0.00           C  
ATOM     46  C   VAL A   3      -0.558   3.221  -8.398  1.00  0.00           C  
ATOM     47  O   VAL A   3      -0.081   2.988  -7.287  1.00  0.00           O  
ATOM     48  CB  VAL A   3       0.627   2.633 -10.519  1.00  0.00           C  
ATOM     49  CG1 VAL A   3       1.918   2.969  -9.787  1.00  0.00           C  
ATOM     50  CG2 VAL A   3       0.859   1.535 -11.546  1.00  0.00           C  
ATOM     51  H   VAL A   3      -1.815   2.300 -11.173  1.00  0.00           H  
ATOM     52  HA  VAL A   3      -0.174   1.234  -9.090  1.00  0.00           H  
ATOM     53  HB  VAL A   3       0.298   3.541 -11.024  1.00  0.00           H  
ATOM     54 1HG1 VAL A   3       2.676   3.277 -10.509  1.00  0.00           H  
ATOM     55 2HG1 VAL A   3       1.737   3.781  -9.083  1.00  0.00           H  
ATOM     56 3HG1 VAL A   3       2.270   2.090  -9.247  1.00  0.00           H  
ATOM     57 1HG2 VAL A   3       1.628   1.852 -12.249  1.00  0.00           H  
ATOM     58 2HG2 VAL A   3       1.182   0.626 -11.040  1.00  0.00           H  
ATOM     59 3HG2 VAL A   3      -0.068   1.340 -12.086  1.00  0.00           H  
ATOM     60  N   LEU A   4      -1.179   4.357  -8.695  1.00  0.00           N  
ATOM     61  CA  LEU A   4      -1.330   5.427  -7.716  1.00  0.00           C  
ATOM     62  C   LEU A   4      -2.217   4.992  -6.557  1.00  0.00           C  
ATOM     63  O   LEU A   4      -1.959   5.333  -5.402  1.00  0.00           O  
ATOM     64  CB  LEU A   4      -1.923   6.675  -8.381  1.00  0.00           C  
ATOM     65  CG  LEU A   4      -1.018   7.379  -9.400  1.00  0.00           C  
ATOM     66  CD1 LEU A   4      -1.778   8.530 -10.045  1.00  0.00           C  
ATOM     67  CD2 LEU A   4       0.240   7.877  -8.704  1.00  0.00           C  
ATOM     68  H   LEU A   4      -1.557   4.483  -9.623  1.00  0.00           H  
ATOM     69  HA  LEU A   4      -0.345   5.674  -7.320  1.00  0.00           H  
ATOM     70 1HB  LEU A   4      -2.841   6.392  -8.894  1.00  0.00           H  
ATOM     71 2HB  LEU A   4      -2.173   7.398  -7.604  1.00  0.00           H  
ATOM     72  HG  LEU A   4      -0.743   6.678 -10.189  1.00  0.00           H  
ATOM     73 1HD1 LEU A   4      -1.135   9.030 -10.769  1.00  0.00           H  
ATOM     74 2HD1 LEU A   4      -2.662   8.143 -10.552  1.00  0.00           H  
ATOM     75 3HD1 LEU A   4      -2.081   9.241  -9.277  1.00  0.00           H  
ATOM     76 1HD2 LEU A   4       0.884   8.377  -9.428  1.00  0.00           H  
ATOM     77 2HD2 LEU A   4      -0.034   8.579  -7.916  1.00  0.00           H  
ATOM     78 3HD2 LEU A   4       0.773   7.032  -8.267  1.00  0.00           H  
ATOM     79  N   GLY A   5      -3.264   4.237  -6.871  1.00  0.00           N  
ATOM     80  CA  GLY A   5      -4.157   3.701  -5.850  1.00  0.00           C  
ATOM     81  C   GLY A   5      -3.408   2.788  -4.887  1.00  0.00           C  
ATOM     82  O   GLY A   5      -3.519   2.930  -3.669  1.00  0.00           O  
ATOM     83  H   GLY A   5      -3.447   4.028  -7.842  1.00  0.00           H  
ATOM     84 1HA  GLY A   5      -4.612   4.523  -5.297  1.00  0.00           H  
ATOM     85 2HA  GLY A   5      -4.965   3.148  -6.327  1.00  0.00           H  
ATOM     86  N   GLY A   6      -2.646   1.851  -5.441  1.00  0.00           N  
ATOM     87  CA  GLY A   6      -1.833   0.949  -4.634  1.00  0.00           C  
ATOM     88  C   GLY A   6      -0.818   1.720  -3.800  1.00  0.00           C  
ATOM     89  O   GLY A   6      -0.728   1.534  -2.586  1.00  0.00           O  
ATOM     90  H   GLY A   6      -2.629   1.761  -6.447  1.00  0.00           H  
ATOM     91 1HA  GLY A   6      -2.479   0.365  -3.978  1.00  0.00           H  
ATOM     92 2HA  GLY A   6      -1.315   0.246  -5.285  1.00  0.00           H  
ATOM     93  N   ALA A   7      -0.054   2.586  -4.458  1.00  0.00           N  
ATOM     94  CA  ALA A   7       0.985   3.356  -3.785  1.00  0.00           C  
ATOM     95  C   ALA A   7       0.402   4.208  -2.665  1.00  0.00           C  
ATOM     96  O   ALA A   7       0.985   4.315  -1.586  1.00  0.00           O  
ATOM     97  CB  ALA A   7       1.726   4.232  -4.785  1.00  0.00           C  
ATOM     98  H   ALA A   7      -0.198   2.714  -5.449  1.00  0.00           H  
ATOM     99  HA  ALA A   7       1.691   2.655  -3.339  1.00  0.00           H  
ATOM    100 1HB  ALA A   7       2.499   4.800  -4.268  1.00  0.00           H  
ATOM    101 2HB  ALA A   7       2.187   3.604  -5.548  1.00  0.00           H  
ATOM    102 3HB  ALA A   7       1.025   4.919  -5.256  1.00  0.00           H  
ATOM    103  N   THR A   8      -0.751   4.813  -2.928  1.00  0.00           N  
ATOM    104  CA  THR A   8      -1.424   5.644  -1.937  1.00  0.00           C  
ATOM    105  C   THR A   8      -1.792   4.836  -0.699  1.00  0.00           C  
ATOM    106  O   THR A   8      -1.518   5.248   0.428  1.00  0.00           O  
ATOM    107  CB  THR A   8      -2.689   6.295  -2.525  1.00  0.00           C  
ATOM    108  OG1 THR A   8      -2.324   7.166  -3.603  1.00  0.00           O  
ATOM    109  CG2 THR A   8      -3.423   7.094  -1.459  1.00  0.00           C  
ATOM    110  H   THR A   8      -1.173   4.695  -3.838  1.00  0.00           H  
ATOM    111  HA  THR A   8      -0.741   6.437  -1.629  1.00  0.00           H  
ATOM    112  HB  THR A   8      -3.351   5.520  -2.911  1.00  0.00           H  
ATOM    113  HG1 THR A   8      -2.076   6.641  -4.368  1.00  0.00           H  
ATOM    114 1HG2 THR A   8      -4.315   7.546  -1.893  1.00  0.00           H  
ATOM    115 2HG2 THR A   8      -3.712   6.431  -0.643  1.00  0.00           H  
ATOM    116 3HG2 THR A   8      -2.770   7.876  -1.077  1.00  0.00           H  
ATOM    117  N   LEU A   9      -2.415   3.682  -0.916  1.00  0.00           N  
ATOM    118  CA  LEU A   9      -2.777   2.789   0.178  1.00  0.00           C  
ATOM    119  C   LEU A   9      -1.550   2.379   0.983  1.00  0.00           C  
ATOM    120  O   LEU A   9      -1.599   2.300   2.210  1.00  0.00           O  
ATOM    121  CB  LEU A   9      -3.479   1.539  -0.368  1.00  0.00           C  
ATOM    122  CG  LEU A   9      -3.967   0.537   0.686  1.00  0.00           C  
ATOM    123  CD1 LEU A   9      -4.965   1.220   1.612  1.00  0.00           C  
ATOM    124  CD2 LEU A   9      -4.597  -0.662  -0.007  1.00  0.00           C  
ATOM    125  H   LEU A   9      -2.644   3.417  -1.864  1.00  0.00           H  
ATOM    126  HA  LEU A   9      -3.462   3.315   0.841  1.00  0.00           H  
ATOM    127 1HB  LEU A   9      -4.342   1.853  -0.952  1.00  0.00           H  
ATOM    128 2HB  LEU A   9      -2.789   1.015  -1.030  1.00  0.00           H  
ATOM    129  HG  LEU A   9      -3.124   0.205   1.291  1.00  0.00           H  
ATOM    130 1HD1 LEU A   9      -5.312   0.508   2.361  1.00  0.00           H  
ATOM    131 2HD1 LEU A   9      -4.483   2.062   2.109  1.00  0.00           H  
ATOM    132 3HD1 LEU A   9      -5.814   1.578   1.031  1.00  0.00           H  
ATOM    133 1HD2 LEU A   9      -4.944  -1.375   0.741  1.00  0.00           H  
ATOM    134 2HD2 LEU A   9      -5.442  -0.331  -0.612  1.00  0.00           H  
ATOM    135 3HD2 LEU A   9      -3.857  -1.141  -0.649  1.00  0.00           H  
ATOM    136  N   GLY A  10      -0.450   2.119   0.284  1.00  0.00           N  
ATOM    137  CA  GLY A  10       0.812   1.792   0.937  1.00  0.00           C  
ATOM    138  C   GLY A  10       1.238   2.896   1.897  1.00  0.00           C  
ATOM    139  O   GLY A  10       1.497   2.642   3.073  1.00  0.00           O  
ATOM    140  H   GLY A  10      -0.489   2.149  -0.724  1.00  0.00           H  
ATOM    141 1HA  GLY A  10       0.709   0.853   1.479  1.00  0.00           H  
ATOM    142 2HA  GLY A  10       1.584   1.644   0.182  1.00  0.00           H  
ATOM    143  N   VAL A  11       1.309   4.121   1.388  1.00  0.00           N  
ATOM    144  CA  VAL A  11       1.774   5.254   2.180  1.00  0.00           C  
ATOM    145  C   VAL A  11       0.852   5.514   3.364  1.00  0.00           C  
ATOM    146  O   VAL A  11       1.311   5.698   4.491  1.00  0.00           O  
ATOM    147  CB  VAL A  11       1.853   6.520   1.306  1.00  0.00           C  
ATOM    148  CG1 VAL A  11       2.114   7.746   2.168  1.00  0.00           C  
ATOM    149  CG2 VAL A  11       2.941   6.357   0.256  1.00  0.00           C  
ATOM    150  H   VAL A  11       1.034   4.272   0.428  1.00  0.00           H  
ATOM    151  HA  VAL A  11       2.772   5.026   2.557  1.00  0.00           H  
ATOM    152  HB  VAL A  11       0.892   6.671   0.815  1.00  0.00           H  
ATOM    153 1HG1 VAL A  11       2.166   8.632   1.535  1.00  0.00           H  
ATOM    154 2HG1 VAL A  11       1.305   7.863   2.889  1.00  0.00           H  
ATOM    155 3HG1 VAL A  11       3.059   7.624   2.698  1.00  0.00           H  
ATOM    156 1HG2 VAL A  11       2.990   7.256  -0.359  1.00  0.00           H  
ATOM    157 2HG2 VAL A  11       3.901   6.200   0.747  1.00  0.00           H  
ATOM    158 3HG2 VAL A  11       2.712   5.499  -0.376  1.00  0.00           H  
ATOM    159  N   VAL A  12      -0.450   5.527   3.101  1.00  0.00           N  
ATOM    160  CA  VAL A  12      -1.438   5.795   4.139  1.00  0.00           C  
ATOM    161  C   VAL A  12      -1.388   4.737   5.234  1.00  0.00           C  
ATOM    162  O   VAL A  12      -1.406   5.059   6.423  1.00  0.00           O  
ATOM    163  CB  VAL A  12      -2.853   5.835   3.533  1.00  0.00           C  
ATOM    164  CG1 VAL A  12      -3.904   5.863   4.633  1.00  0.00           C  
ATOM    165  CG2 VAL A  12      -2.993   7.046   2.623  1.00  0.00           C  
ATOM    166  H   VAL A  12      -0.764   5.346   2.158  1.00  0.00           H  
ATOM    167  HA  VAL A  12      -1.219   6.768   4.582  1.00  0.00           H  
ATOM    168  HB  VAL A  12      -3.017   4.925   2.955  1.00  0.00           H  
ATOM    169 1HG1 VAL A  12      -4.898   5.891   4.186  1.00  0.00           H  
ATOM    170 2HG1 VAL A  12      -3.809   4.970   5.250  1.00  0.00           H  
ATOM    171 3HG1 VAL A  12      -3.760   6.749   5.251  1.00  0.00           H  
ATOM    172 1HG2 VAL A  12      -3.995   7.067   2.197  1.00  0.00           H  
ATOM    173 2HG2 VAL A  12      -2.823   7.956   3.199  1.00  0.00           H  
ATOM    174 3HG2 VAL A  12      -2.259   6.984   1.819  1.00  0.00           H  
ATOM    175  N   ALA A  13      -1.326   3.474   4.827  1.00  0.00           N  
ATOM    176  CA  ALA A  13      -1.264   2.367   5.774  1.00  0.00           C  
ATOM    177  C   ALA A  13       0.009   2.425   6.608  1.00  0.00           C  
ATOM    178  O   ALA A  13      -0.013   2.164   7.811  1.00  0.00           O  
ATOM    179  CB  ALA A  13      -1.355   1.037   5.039  1.00  0.00           C  
ATOM    180  H   ALA A  13      -1.321   3.276   3.837  1.00  0.00           H  
ATOM    181  HA  ALA A  13      -2.112   2.454   6.452  1.00  0.00           H  
ATOM    182 1HB  ALA A  13      -1.308   0.220   5.759  1.00  0.00           H  
ATOM    183 2HB  ALA A  13      -2.298   0.986   4.494  1.00  0.00           H  
ATOM    184 3HB  ALA A  13      -0.526   0.951   4.339  1.00  0.00           H  
ATOM    185  N   LEU A  14       1.119   2.768   5.962  1.00  0.00           N  
ATOM    186  CA  LEU A  14       2.392   2.920   6.654  1.00  0.00           C  
ATOM    187  C   LEU A  14       2.342   4.069   7.653  1.00  0.00           C  
ATOM    188  O   LEU A  14       2.888   3.974   8.752  1.00  0.00           O  
ATOM    189  CB  LEU A  14       3.520   3.162   5.643  1.00  0.00           C  
ATOM    190  CG  LEU A  14       3.922   1.950   4.793  1.00  0.00           C  
ATOM    191  CD1 LEU A  14       4.872   2.395   3.689  1.00  0.00           C  
ATOM    192  CD2 LEU A  14       4.572   0.899   5.682  1.00  0.00           C  
ATOM    193  H   LEU A  14       1.078   2.927   4.965  1.00  0.00           H  
ATOM    194  HA  LEU A  14       2.602   2.000   7.200  1.00  0.00           H  
ATOM    195 1HB  LEU A  14       3.213   3.955   4.963  1.00  0.00           H  
ATOM    196 2HB  LEU A  14       4.406   3.497   6.183  1.00  0.00           H  
ATOM    197  HG  LEU A  14       3.036   1.526   4.320  1.00  0.00           H  
ATOM    198 1HD1 LEU A  14       5.158   1.534   3.085  1.00  0.00           H  
ATOM    199 2HD1 LEU A  14       4.375   3.132   3.057  1.00  0.00           H  
ATOM    200 3HD1 LEU A  14       5.763   2.839   4.133  1.00  0.00           H  
ATOM    201 1HD2 LEU A  14       4.857   0.037   5.078  1.00  0.00           H  
ATOM    202 2HD2 LEU A  14       5.459   1.321   6.155  1.00  0.00           H  
ATOM    203 3HD2 LEU A  14       3.866   0.586   6.451  1.00  0.00           H  
ATOM    204  N   ALA A  15       1.684   5.156   7.264  1.00  0.00           N  
ATOM    205  CA  ALA A  15       1.490   6.294   8.154  1.00  0.00           C  
ATOM    206  C   ALA A  15       0.725   5.888   9.407  1.00  0.00           C  
ATOM    207  O   ALA A  15       1.028   6.349  10.508  1.00  0.00           O  
ATOM    208  CB  ALA A  15       0.760   7.416   7.429  1.00  0.00           C  
ATOM    209  H   ALA A  15       1.309   5.195   6.327  1.00  0.00           H  
ATOM    210  HA  ALA A  15       2.471   6.654   8.464  1.00  0.00           H  
ATOM    211 1HB  ALA A  15       0.623   8.258   8.107  1.00  0.00           H  
ATOM    212 2HB  ALA A  15       1.348   7.735   6.568  1.00  0.00           H  
ATOM    213 3HB  ALA A  15      -0.212   7.059   7.093  1.00  0.00           H  
ATOM    214  N   THR A  16      -0.268   5.023   9.234  1.00  0.00           N  
ATOM    215  CA  THR A  16      -1.025   4.490  10.360  1.00  0.00           C  
ATOM    216  C   THR A  16      -0.127   3.699  11.303  1.00  0.00           C  
ATOM    217  O   THR A  16      -0.247   3.803  12.523  1.00  0.00           O  
ATOM    218  CB  THR A  16      -2.183   3.596   9.877  1.00  0.00           C  
ATOM    219  OG1 THR A  16      -3.081   4.368   9.069  1.00  0.00           O  
ATOM    220  CG2 THR A  16      -2.941   3.019  11.062  1.00  0.00           C  
ATOM    221  H   THR A  16      -0.505   4.727   8.298  1.00  0.00           H  
ATOM    222  HA  THR A  16      -1.447   5.325  10.920  1.00  0.00           H  
ATOM    223  HB  THR A  16      -1.785   2.780   9.275  1.00  0.00           H  
ATOM    224  HG1 THR A  16      -2.604   4.729   8.318  1.00  0.00           H  
ATOM    225 1HG2 THR A  16      -3.755   2.390  10.702  1.00  0.00           H  
ATOM    226 2HG2 THR A  16      -2.264   2.422  11.672  1.00  0.00           H  
ATOM    227 3HG2 THR A  16      -3.350   3.830  11.663  1.00  0.00           H  
ATOM    228  N   VAL A  17       0.773   2.908  10.729  1.00  0.00           N  
ATOM    229  CA  VAL A  17       1.742   2.154  11.515  1.00  0.00           C  
ATOM    230  C   VAL A  17       2.669   3.085  12.286  1.00  0.00           C  
ATOM    231  O   VAL A  17       2.944   2.866  13.466  1.00  0.00           O  
ATOM    232  CB  VAL A  17       2.581   1.243  10.599  1.00  0.00           C  
ATOM    233  CG1 VAL A  17       3.713   0.596  11.383  1.00  0.00           C  
ATOM    234  CG2 VAL A  17       1.691   0.186   9.965  1.00  0.00           C  
ATOM    235  H   VAL A  17       0.786   2.826   9.722  1.00  0.00           H  
ATOM    236  HA  VAL A  17       1.201   1.531  12.228  1.00  0.00           H  
ATOM    237  HB  VAL A  17       3.038   1.851   9.817  1.00  0.00           H  
ATOM    238 1HG1 VAL A  17       4.296  -0.044  10.720  1.00  0.00           H  
ATOM    239 2HG1 VAL A  17       4.358   1.371  11.797  1.00  0.00           H  
ATOM    240 3HG1 VAL A  17       3.298  -0.004  12.192  1.00  0.00           H  
ATOM    241 1HG2 VAL A  17       2.290  -0.454   9.318  1.00  0.00           H  
ATOM    242 2HG2 VAL A  17       1.230  -0.418  10.746  1.00  0.00           H  
ATOM    243 3HG2 VAL A  17       0.913   0.671   9.375  1.00  0.00           H  
ATOM    244  N   ALA A  18       3.148   4.126  11.613  1.00  0.00           N  
ATOM    245  CA  ALA A  18       4.065   5.079  12.227  1.00  0.00           C  
ATOM    246  C   ALA A  18       3.405   5.806  13.392  1.00  0.00           C  
ATOM    247  O   ALA A  18       4.050   6.102  14.397  1.00  0.00           O  
ATOM    248  CB  ALA A  18       4.560   6.079  11.192  1.00  0.00           C  
ATOM    249  H   ALA A  18       2.870   4.260  10.651  1.00  0.00           H  
ATOM    250  HA  ALA A  18       4.917   4.525  12.619  1.00  0.00           H  
ATOM    251 1HB  ALA A  18       5.244   6.784  11.666  1.00  0.00           H  
ATOM    252 2HB  ALA A  18       5.081   5.549  10.395  1.00  0.00           H  
ATOM    253 3HB  ALA A  18       3.713   6.620  10.775  1.00  0.00           H  
ATOM    254  N   PHE A  19       2.115   6.091  13.250  1.00  0.00           N  
ATOM    255  CA  PHE A  19       1.386   6.863  14.250  1.00  0.00           C  
ATOM    256  C   PHE A  19       1.365   6.143  15.592  1.00  0.00           C  
ATOM    257  O   PHE A  19       2.319   6.197  16.317  1.00  0.00           O  
ATOM    258  OXT PHE A  19       0.393   5.522  15.925  1.00  0.00           O  
ATOM    259  CB  PHE A  19      -0.047   7.124  13.783  1.00  0.00           C  
ATOM    260  CG  PHE A  19      -0.832   8.013  14.706  1.00  0.00           C  
ATOM    261  CD1 PHE A  19      -0.657   9.389  14.682  1.00  0.00           C  
ATOM    262  CD2 PHE A  19      -1.746   7.475  15.599  1.00  0.00           C  
ATOM    263  CE1 PHE A  19      -1.379  10.207  15.530  1.00  0.00           C  
ATOM    264  CE2 PHE A  19      -2.469   8.291  16.447  1.00  0.00           C  
ATOM    265  CZ  PHE A  19      -2.285   9.659  16.413  1.00  0.00           C  
ATOM    266  H   PHE A  19       1.626   5.765  12.428  1.00  0.00           H  
ATOM    267  HA  PHE A  19       1.890   7.821  14.383  1.00  0.00           H  
ATOM    268 1HB  PHE A  19      -0.029   7.588  12.798  1.00  0.00           H  
ATOM    269 2HB  PHE A  19      -0.578   6.178  13.690  1.00  0.00           H  
ATOM    270  HD1 PHE A  19       0.058   9.823  13.983  1.00  0.00           H  
ATOM    271  HD2 PHE A  19      -1.891   6.395  15.627  1.00  0.00           H  
ATOM    272  HE1 PHE A  19      -1.232  11.286  15.501  1.00  0.00           H  
ATOM    273  HE2 PHE A  19      -3.185   7.856  17.145  1.00  0.00           H  
ATOM    274  HZ  PHE A  19      -2.853  10.303  17.082  1.00  0.00           H  
TER                                                                             
ATOM    276  N   LYS B  20       5.531  -5.820 -11.604  1.00  0.00           N  
ATOM    277  CA  LYS B  20       4.558  -4.811 -12.005  1.00  0.00           C  
ATOM    278  C   LYS B  20       4.390  -3.748 -10.926  1.00  0.00           C  
ATOM    279  O   LYS B  20       4.414  -4.052  -9.733  1.00  0.00           O  
ATOM    280  CB  LYS B  20       3.209  -5.461 -12.317  1.00  0.00           C  
ATOM    281  CG  LYS B  20       3.229  -6.410 -13.507  1.00  0.00           C  
ATOM    282  CD  LYS B  20       1.844  -6.976 -13.786  1.00  0.00           C  
ATOM    283  CE  LYS B  20       1.865  -7.936 -14.966  1.00  0.00           C  
ATOM    284  NZ  LYS B  20       0.519  -8.506 -15.244  1.00  0.00           N  
ATOM    285 1H   LYS B  20       5.621  -6.503 -12.329  1.00  0.00           H  
ATOM    286 2H   LYS B  20       6.417  -5.385 -11.445  1.00  0.00           H  
ATOM    287 3H   LYS B  20       5.223  -6.265 -10.763  1.00  0.00           H  
ATOM    288  HA  LYS B  20       4.923  -4.316 -12.905  1.00  0.00           H  
ATOM    289 1HB  LYS B  20       2.866  -6.022 -11.447  1.00  0.00           H  
ATOM    290 2HB  LYS B  20       2.470  -4.686 -12.519  1.00  0.00           H  
ATOM    291 1HG  LYS B  20       3.579  -5.877 -14.392  1.00  0.00           H  
ATOM    292 2HG  LYS B  20       3.914  -7.232 -13.306  1.00  0.00           H  
ATOM    293 1HD  LYS B  20       1.483  -7.505 -12.903  1.00  0.00           H  
ATOM    294 2HD  LYS B  20       1.156  -6.160 -14.006  1.00  0.00           H  
ATOM    295 1HE  LYS B  20       2.215  -7.413 -15.855  1.00  0.00           H  
ATOM    296 2HE  LYS B  20       2.556  -8.754 -14.758  1.00  0.00           H  
ATOM    297 1HZ  LYS B  20       0.576  -9.137 -16.031  1.00  0.00           H  
ATOM    298 2HZ  LYS B  20       0.192  -9.011 -14.431  1.00  0.00           H  
ATOM    299 3HZ  LYS B  20      -0.126  -7.759 -15.457  1.00  0.00           H  
ATOM    300  N   LEU B  21       4.221  -2.501 -11.352  1.00  0.00           N  
ATOM    301  CA  LEU B  21       4.064  -1.389 -10.422  1.00  0.00           C  
ATOM    302  C   LEU B  21       2.807  -1.550  -9.577  1.00  0.00           C  
ATOM    303  O   LEU B  21       2.805  -1.241  -8.386  1.00  0.00           O  
ATOM    304  CB  LEU B  21       4.005  -0.062 -11.189  1.00  0.00           C  
ATOM    305  CG  LEU B  21       5.314   0.378 -11.858  1.00  0.00           C  
ATOM    306  CD1 LEU B  21       5.057   1.611 -12.715  1.00  0.00           C  
ATOM    307  CD2 LEU B  21       6.360   0.663 -10.791  1.00  0.00           C  
ATOM    308  H   LEU B  21       4.200  -2.319 -12.345  1.00  0.00           H  
ATOM    309  HA  LEU B  21       4.926  -1.371  -9.756  1.00  0.00           H  
ATOM    310 1HB  LEU B  21       3.247  -0.143 -11.966  1.00  0.00           H  
ATOM    311 2HB  LEU B  21       3.705   0.726 -10.498  1.00  0.00           H  
ATOM    312  HG  LEU B  21       5.672  -0.416 -12.515  1.00  0.00           H  
ATOM    313 1HD1 LEU B  21       5.987   1.923 -13.191  1.00  0.00           H  
ATOM    314 2HD1 LEU B  21       4.320   1.373 -13.482  1.00  0.00           H  
ATOM    315 3HD1 LEU B  21       4.682   2.418 -12.088  1.00  0.00           H  
ATOM    316 1HD2 LEU B  21       7.290   0.975 -11.266  1.00  0.00           H  
ATOM    317 2HD2 LEU B  21       6.003   1.457 -10.135  1.00  0.00           H  
ATOM    318 3HD2 LEU B  21       6.536  -0.240 -10.205  1.00  0.00           H  
ATOM    319  N   VAL B  22       1.739  -2.035 -10.201  1.00  0.00           N  
ATOM    320  CA  VAL B  22       0.460  -2.195  -9.519  1.00  0.00           C  
ATOM    321  C   VAL B  22       0.558  -3.221  -8.398  1.00  0.00           C  
ATOM    322  O   VAL B  22       0.081  -2.988  -7.287  1.00  0.00           O  
ATOM    323  CB  VAL B  22      -0.627  -2.633 -10.519  1.00  0.00           C  
ATOM    324  CG1 VAL B  22      -1.918  -2.969  -9.787  1.00  0.00           C  
ATOM    325  CG2 VAL B  22      -0.859  -1.535 -11.546  1.00  0.00           C  
ATOM    326  H   VAL B  22       1.815  -2.300 -11.173  1.00  0.00           H  
ATOM    327  HA  VAL B  22       0.174  -1.234  -9.090  1.00  0.00           H  
ATOM    328  HB  VAL B  22      -0.298  -3.541 -11.024  1.00  0.00           H  
ATOM    329 1HG1 VAL B  22      -2.676  -3.277 -10.509  1.00  0.00           H  
ATOM    330 2HG1 VAL B  22      -1.737  -3.781  -9.083  1.00  0.00           H  
ATOM    331 3HG1 VAL B  22      -2.270  -2.090  -9.247  1.00  0.00           H  
ATOM    332 1HG2 VAL B  22      -1.628  -1.852 -12.249  1.00  0.00           H  
ATOM    333 2HG2 VAL B  22      -1.182  -0.626 -11.040  1.00  0.00           H  
ATOM    334 3HG2 VAL B  22       0.068  -1.340 -12.086  1.00  0.00           H  
ATOM    335  N   LEU B  23       1.179  -4.357  -8.695  1.00  0.00           N  
ATOM    336  CA  LEU B  23       1.330  -5.427  -7.716  1.00  0.00           C  
ATOM    337  C   LEU B  23       2.217  -4.992  -6.557  1.00  0.00           C  
ATOM    338  O   LEU B  23       1.959  -5.333  -5.402  1.00  0.00           O  
ATOM    339  CB  LEU B  23       1.923  -6.675  -8.381  1.00  0.00           C  
ATOM    340  CG  LEU B  23       1.018  -7.379  -9.400  1.00  0.00           C  
ATOM    341  CD1 LEU B  23       1.778  -8.530 -10.045  1.00  0.00           C  
ATOM    342  CD2 LEU B  23      -0.240  -7.877  -8.704  1.00  0.00           C  
ATOM    343  H   LEU B  23       1.557  -4.483  -9.623  1.00  0.00           H  
ATOM    344  HA  LEU B  23       0.345  -5.674  -7.320  1.00  0.00           H  
ATOM    345 1HB  LEU B  23       2.841  -6.392  -8.893  1.00  0.00           H  
ATOM    346 2HB  LEU B  23       2.172  -7.398  -7.604  1.00  0.00           H  
ATOM    347  HG  LEU B  23       0.743  -6.678 -10.189  1.00  0.00           H  
ATOM    348 1HD1 LEU B  23       1.135  -9.030 -10.770  1.00  0.00           H  
ATOM    349 2HD1 LEU B  23       2.662  -8.143 -10.552  1.00  0.00           H  
ATOM    350 3HD1 LEU B  23       2.081  -9.241  -9.278  1.00  0.00           H  
ATOM    351 1HD2 LEU B  23      -0.883  -8.377  -9.429  1.00  0.00           H  
ATOM    352 2HD2 LEU B  23       0.034  -8.579  -7.916  1.00  0.00           H  
ATOM    353 3HD2 LEU B  23      -0.773  -7.032  -8.267  1.00  0.00           H  
ATOM    354  N   GLY B  24       3.264  -4.237  -6.871  1.00  0.00           N  
ATOM    355  CA  GLY B  24       4.157  -3.701  -5.850  1.00  0.00           C  
ATOM    356  C   GLY B  24       3.408  -2.788  -4.887  1.00  0.00           C  
ATOM    357  O   GLY B  24       3.519  -2.930  -3.669  1.00  0.00           O  
ATOM    358  H   GLY B  24       3.447  -4.028  -7.842  1.00  0.00           H  
ATOM    359 1HA  GLY B  24       4.612  -4.523  -5.297  1.00  0.00           H  
ATOM    360 2HA  GLY B  24       4.965  -3.148  -6.327  1.00  0.00           H  
ATOM    361  N   GLY B  25       2.646  -1.851  -5.441  1.00  0.00           N  
ATOM    362  CA  GLY B  25       1.833  -0.949  -4.634  1.00  0.00           C  
ATOM    363  C   GLY B  25       0.818  -1.720  -3.800  1.00  0.00           C  
ATOM    364  O   GLY B  25       0.728  -1.534  -2.586  1.00  0.00           O  
ATOM    365  H   GLY B  25       2.629  -1.761  -6.447  1.00  0.00           H  
ATOM    366 1HA  GLY B  25       2.479  -0.365  -3.978  1.00  0.00           H  
ATOM    367 2HA  GLY B  25       1.315  -0.246  -5.285  1.00  0.00           H  
ATOM    368  N   ALA B  26       0.054  -2.586  -4.458  1.00  0.00           N  
ATOM    369  CA  ALA B  26      -0.985  -3.356  -3.785  1.00  0.00           C  
ATOM    370  C   ALA B  26      -0.402  -4.208  -2.665  1.00  0.00           C  
ATOM    371  O   ALA B  26      -0.985  -4.315  -1.586  1.00  0.00           O  
ATOM    372  CB  ALA B  26      -1.726  -4.232  -4.785  1.00  0.00           C  
ATOM    373  H   ALA B  26       0.198  -2.714  -5.449  1.00  0.00           H  
ATOM    374  HA  ALA B  26      -1.691  -2.655  -3.339  1.00  0.00           H  
ATOM    375 1HB  ALA B  26      -2.499  -4.800  -4.268  1.00  0.00           H  
ATOM    376 2HB  ALA B  26      -2.187  -3.604  -5.548  1.00  0.00           H  
ATOM    377 3HB  ALA B  26      -1.025  -4.919  -5.256  1.00  0.00           H  
ATOM    378  N   THR B  27       0.751  -4.813  -2.928  1.00  0.00           N  
ATOM    379  CA  THR B  27       1.424  -5.644  -1.937  1.00  0.00           C  
ATOM    380  C   THR B  27       1.792  -4.836  -0.699  1.00  0.00           C  
ATOM    381  O   THR B  27       1.518  -5.248   0.428  1.00  0.00           O  
ATOM    382  CB  THR B  27       2.689  -6.295  -2.525  1.00  0.00           C  
ATOM    383  OG1 THR B  27       2.324  -7.166  -3.603  1.00  0.00           O  
ATOM    384  CG2 THR B  27       3.423  -7.094  -1.459  1.00  0.00           C  
ATOM    385  H   THR B  27       1.173  -4.695  -3.838  1.00  0.00           H  
ATOM    386  HA  THR B  27       0.741  -6.437  -1.629  1.00  0.00           H  
ATOM    387  HB  THR B  27       3.351  -5.520  -2.911  1.00  0.00           H  
ATOM    388  HG1 THR B  27       2.076  -6.641  -4.368  1.00  0.00           H  
ATOM    389 1HG2 THR B  27       4.315  -7.546  -1.893  1.00  0.00           H  
ATOM    390 2HG2 THR B  27       3.712  -6.431  -0.643  1.00  0.00           H  
ATOM    391 3HG2 THR B  27       2.770  -7.876  -1.077  1.00  0.00           H  
ATOM    392  N   LEU B  28       2.415  -3.682  -0.916  1.00  0.00           N  
ATOM    393  CA  LEU B  28       2.777  -2.789   0.178  1.00  0.00           C  
ATOM    394  C   LEU B  28       1.550  -2.379   0.983  1.00  0.00           C  
ATOM    395  O   LEU B  28       1.599  -2.300   2.210  1.00  0.00           O  
ATOM    396  CB  LEU B  28       3.479  -1.539  -0.368  1.00  0.00           C  
ATOM    397  CG  LEU B  28       3.968  -0.537   0.686  1.00  0.00           C  
ATOM    398  CD1 LEU B  28       4.965  -1.220   1.612  1.00  0.00           C  
ATOM    399  CD2 LEU B  28       4.597   0.662  -0.007  1.00  0.00           C  
ATOM    400  H   LEU B  28       2.644  -3.417  -1.864  1.00  0.00           H  
ATOM    401  HA  LEU B  28       3.462  -3.315   0.841  1.00  0.00           H  
ATOM    402 1HB  LEU B  28       4.342  -1.853  -0.952  1.00  0.00           H  
ATOM    403 2HB  LEU B  28       2.789  -1.015  -1.030  1.00  0.00           H  
ATOM    404  HG  LEU B  28       3.124  -0.205   1.291  1.00  0.00           H  
ATOM    405 1HD1 LEU B  28       5.312  -0.508   2.361  1.00  0.00           H  
ATOM    406 2HD1 LEU B  28       4.483  -2.062   2.109  1.00  0.00           H  
ATOM    407 3HD1 LEU B  28       5.814  -1.578   1.031  1.00  0.00           H  
ATOM    408 1HD2 LEU B  28       4.944   1.375   0.742  1.00  0.00           H  
ATOM    409 2HD2 LEU B  28       5.442   0.331  -0.612  1.00  0.00           H  
ATOM    410 3HD2 LEU B  28       3.857   1.141  -0.649  1.00  0.00           H  
ATOM    411  N   GLY B  29       0.450  -2.119   0.284  1.00  0.00           N  
ATOM    412  CA  GLY B  29      -0.812  -1.792   0.937  1.00  0.00           C  
ATOM    413  C   GLY B  29      -1.238  -2.896   1.897  1.00  0.00           C  
ATOM    414  O   GLY B  29      -1.497  -2.642   3.073  1.00  0.00           O  
ATOM    415  H   GLY B  29       0.489  -2.149  -0.724  1.00  0.00           H  
ATOM    416 1HA  GLY B  29      -0.709  -0.853   1.479  1.00  0.00           H  
ATOM    417 2HA  GLY B  29      -1.584  -1.644   0.182  1.00  0.00           H  
ATOM    418  N   VAL B  30      -1.309  -4.121   1.388  1.00  0.00           N  
ATOM    419  CA  VAL B  30      -1.774  -5.254   2.180  1.00  0.00           C  
ATOM    420  C   VAL B  30      -0.852  -5.514   3.364  1.00  0.00           C  
ATOM    421  O   VAL B  30      -1.311  -5.698   4.491  1.00  0.00           O  
ATOM    422  CB  VAL B  30      -1.853  -6.520   1.306  1.00  0.00           C  
ATOM    423  CG1 VAL B  30      -2.114  -7.746   2.168  1.00  0.00           C  
ATOM    424  CG2 VAL B  30      -2.941  -6.357   0.256  1.00  0.00           C  
ATOM    425  H   VAL B  30      -1.034  -4.272   0.428  1.00  0.00           H  
ATOM    426  HA  VAL B  30      -2.772  -5.026   2.557  1.00  0.00           H  
ATOM    427  HB  VAL B  30      -0.892  -6.671   0.815  1.00  0.00           H  
ATOM    428 1HG1 VAL B  30      -2.166  -8.632   1.535  1.00  0.00           H  
ATOM    429 2HG1 VAL B  30      -1.305  -7.863   2.889  1.00  0.00           H  
ATOM    430 3HG1 VAL B  30      -3.059  -7.624   2.698  1.00  0.00           H  
ATOM    431 1HG2 VAL B  30      -2.990  -7.256  -0.359  1.00  0.00           H  
ATOM    432 2HG2 VAL B  30      -3.901  -6.200   0.747  1.00  0.00           H  
ATOM    433 3HG2 VAL B  30      -2.712  -5.499  -0.376  1.00  0.00           H  
ATOM    434  N   VAL B  31       0.450  -5.527   3.101  1.00  0.00           N  
ATOM    435  CA  VAL B  31       1.438  -5.795   4.139  1.00  0.00           C  
ATOM    436  C   VAL B  31       1.388  -4.737   5.234  1.00  0.00           C  
ATOM    437  O   VAL B  31       1.406  -5.059   6.423  1.00  0.00           O  
ATOM    438  CB  VAL B  31       2.853  -5.835   3.533  1.00  0.00           C  
ATOM    439  CG1 VAL B  31       3.904  -5.863   4.633  1.00  0.00           C  
ATOM    440  CG2 VAL B  31       2.993  -7.046   2.623  1.00  0.00           C  
ATOM    441  H   VAL B  31       0.764  -5.346   2.158  1.00  0.00           H  
ATOM    442  HA  VAL B  31       1.219  -6.768   4.582  1.00  0.00           H  
ATOM    443  HB  VAL B  31       3.017  -4.925   2.955  1.00  0.00           H  
ATOM    444 1HG1 VAL B  31       4.898  -5.891   4.186  1.00  0.00           H  
ATOM    445 2HG1 VAL B  31       3.809  -4.970   5.250  1.00  0.00           H  
ATOM    446 3HG1 VAL B  31       3.760  -6.749   5.251  1.00  0.00           H  
ATOM    447 1HG2 VAL B  31       3.995  -7.067   2.197  1.00  0.00           H  
ATOM    448 2HG2 VAL B  31       2.823  -7.956   3.199  1.00  0.00           H  
ATOM    449 3HG2 VAL B  31       2.259  -6.984   1.819  1.00  0.00           H  
ATOM    450  N   ALA B  32       1.326  -3.474   4.827  1.00  0.00           N  
ATOM    451  CA  ALA B  32       1.264  -2.367   5.774  1.00  0.00           C  
ATOM    452  C   ALA B  32      -0.009  -2.425   6.608  1.00  0.00           C  
ATOM    453  O   ALA B  32       0.013  -2.164   7.811  1.00  0.00           O  
ATOM    454  CB  ALA B  32       1.355  -1.037   5.039  1.00  0.00           C  
ATOM    455  H   ALA B  32       1.321  -3.276   3.837  1.00  0.00           H  
ATOM    456  HA  ALA B  32       2.112  -2.454   6.452  1.00  0.00           H  
ATOM    457 1HB  ALA B  32       1.308  -0.220   5.759  1.00  0.00           H  
ATOM    458 2HB  ALA B  32       2.298  -0.986   4.494  1.00  0.00           H  
ATOM    459 3HB  ALA B  32       0.526  -0.951   4.339  1.00  0.00           H  
ATOM    460  N   LEU B  33      -1.119  -2.768   5.962  1.00  0.00           N  
ATOM    461  CA  LEU B  33      -2.392  -2.920   6.654  1.00  0.00           C  
ATOM    462  C   LEU B  33      -2.342  -4.069   7.653  1.00  0.00           C  
ATOM    463  O   LEU B  33      -2.888  -3.974   8.752  1.00  0.00           O  
ATOM    464  CB  LEU B  33      -3.520  -3.162   5.643  1.00  0.00           C  
ATOM    465  CG  LEU B  33      -3.922  -1.950   4.793  1.00  0.00           C  
ATOM    466  CD1 LEU B  33      -4.872  -2.395   3.689  1.00  0.00           C  
ATOM    467  CD2 LEU B  33      -4.572  -0.899   5.682  1.00  0.00           C  
ATOM    468  H   LEU B  33      -1.078  -2.927   4.965  1.00  0.00           H  
ATOM    469  HA  LEU B  33      -2.602  -2.000   7.200  1.00  0.00           H  
ATOM    470 1HB  LEU B  33      -3.213  -3.955   4.963  1.00  0.00           H  
ATOM    471 2HB  LEU B  33      -4.406  -3.496   6.183  1.00  0.00           H  
ATOM    472  HG  LEU B  33      -3.036  -1.526   4.320  1.00  0.00           H  
ATOM    473 1HD1 LEU B  33      -5.158  -1.534   3.085  1.00  0.00           H  
ATOM    474 2HD1 LEU B  33      -4.375  -3.132   3.057  1.00  0.00           H  
ATOM    475 3HD1 LEU B  33      -5.763  -2.839   4.133  1.00  0.00           H  
ATOM    476 1HD2 LEU B  33      -4.857  -0.037   5.078  1.00  0.00           H  
ATOM    477 2HD2 LEU B  33      -5.459  -1.321   6.155  1.00  0.00           H  
ATOM    478 3HD2 LEU B  33      -3.866  -0.586   6.451  1.00  0.00           H  
ATOM    479  N   ALA B  34      -1.684  -5.156   7.264  1.00  0.00           N  
ATOM    480  CA  ALA B  34      -1.490  -6.294   8.154  1.00  0.00           C  
ATOM    481  C   ALA B  34      -0.725  -5.888   9.407  1.00  0.00           C  
ATOM    482  O   ALA B  34      -1.028  -6.349  10.508  1.00  0.00           O  
ATOM    483  CB  ALA B  34      -0.760  -7.416   7.429  1.00  0.00           C  
ATOM    484  H   ALA B  34      -1.309  -5.195   6.327  1.00  0.00           H  
ATOM    485  HA  ALA B  34      -2.471  -6.654   8.464  1.00  0.00           H  
ATOM    486 1HB  ALA B  34      -0.623  -8.258   8.107  1.00  0.00           H  
ATOM    487 2HB  ALA B  34      -1.348  -7.735   6.568  1.00  0.00           H  
ATOM    488 3HB  ALA B  34       0.212  -7.059   7.093  1.00  0.00           H  
ATOM    489  N   THR B  35       0.268  -5.023   9.234  1.00  0.00           N  
ATOM    490  CA  THR B  35       1.025  -4.490  10.360  1.00  0.00           C  
ATOM    491  C   THR B  35       0.127  -3.699  11.303  1.00  0.00           C  
ATOM    492  O   THR B  35       0.247  -3.803  12.523  1.00  0.00           O  
ATOM    493  CB  THR B  35       2.183  -3.596   9.877  1.00  0.00           C  
ATOM    494  OG1 THR B  35       3.081  -4.368   9.069  1.00  0.00           O  
ATOM    495  CG2 THR B  35       2.941  -3.019  11.062  1.00  0.00           C  
ATOM    496  H   THR B  35       0.505  -4.727   8.298  1.00  0.00           H  
ATOM    497  HA  THR B  35       1.447  -5.325  10.920  1.00  0.00           H  
ATOM    498  HB  THR B  35       1.785  -2.780   9.275  1.00  0.00           H  
ATOM    499  HG1 THR B  35       2.604  -4.729   8.318  1.00  0.00           H  
ATOM    500 1HG2 THR B  35       3.755  -2.390  10.702  1.00  0.00           H  
ATOM    501 2HG2 THR B  35       2.264  -2.422  11.672  1.00  0.00           H  
ATOM    502 3HG2 THR B  35       3.350  -3.830  11.663  1.00  0.00           H  
ATOM    503  N   VAL B  36      -0.773  -2.908  10.729  1.00  0.00           N  
ATOM    504  CA  VAL B  36      -1.742  -2.154  11.515  1.00  0.00           C  
ATOM    505  C   VAL B  36      -2.669  -3.085  12.286  1.00  0.00           C  
ATOM    506  O   VAL B  36      -2.944  -2.866  13.466  1.00  0.00           O  
ATOM    507  CB  VAL B  36      -2.581  -1.243  10.599  1.00  0.00           C  
ATOM    508  CG1 VAL B  36      -3.713  -0.596  11.383  1.00  0.00           C  
ATOM    509  CG2 VAL B  36      -1.691  -0.186   9.965  1.00  0.00           C  
ATOM    510  H   VAL B  36      -0.786  -2.826   9.722  1.00  0.00           H  
ATOM    511  HA  VAL B  36      -1.201  -1.531  12.228  1.00  0.00           H  
ATOM    512  HB  VAL B  36      -3.038  -1.851   9.817  1.00  0.00           H  
ATOM    513 1HG1 VAL B  36      -4.296   0.044  10.720  1.00  0.00           H  
ATOM    514 2HG1 VAL B  36      -4.358  -1.371  11.797  1.00  0.00           H  
ATOM    515 3HG1 VAL B  36      -3.298   0.004  12.192  1.00  0.00           H  
ATOM    516 1HG2 VAL B  36      -2.290   0.454   9.318  1.00  0.00           H  
ATOM    517 2HG2 VAL B  36      -1.230   0.418  10.747  1.00  0.00           H  
ATOM    518 3HG2 VAL B  36      -0.913  -0.671   9.375  1.00  0.00           H  
ATOM    519  N   ALA B  37      -3.148  -4.126  11.613  1.00  0.00           N  
ATOM    520  CA  ALA B  37      -4.065  -5.079  12.227  1.00  0.00           C  
ATOM    521  C   ALA B  37      -3.405  -5.806  13.392  1.00  0.00           C  
ATOM    522  O   ALA B  37      -4.050  -6.102  14.397  1.00  0.00           O  
ATOM    523  CB  ALA B  37      -4.560  -6.079  11.192  1.00  0.00           C  
ATOM    524  H   ALA B  37      -2.870  -4.260  10.651  1.00  0.00           H  
ATOM    525  HA  ALA B  37      -4.917  -4.525  12.619  1.00  0.00           H  
ATOM    526 1HB  ALA B  37      -5.244  -6.784  11.666  1.00  0.00           H  
ATOM    527 2HB  ALA B  37      -5.081  -5.549  10.395  1.00  0.00           H  
ATOM    528 3HB  ALA B  37      -3.713  -6.620  10.775  1.00  0.00           H  
ATOM    529  N   PHE B  38      -2.115  -6.091  13.250  1.00  0.00           N  
ATOM    530  CA  PHE B  38      -1.386  -6.863  14.250  1.00  0.00           C  
ATOM    531  C   PHE B  38      -1.365  -6.143  15.592  1.00  0.00           C  
ATOM    532  O   PHE B  38      -2.319  -6.197  16.317  1.00  0.00           O  
ATOM    533  OXT PHE B  38      -0.393  -5.522  15.925  1.00  0.00           O  
ATOM    534  CB  PHE B  38       0.047  -7.124  13.783  1.00  0.00           C  
ATOM    535  CG  PHE B  38       0.832  -8.013  14.706  1.00  0.00           C  
ATOM    536  CD1 PHE B  38       0.657  -9.389  14.682  1.00  0.00           C  
ATOM    537  CD2 PHE B  38       1.746  -7.475  15.599  1.00  0.00           C  
ATOM    538  CE1 PHE B  38       1.379 -10.207  15.530  1.00  0.00           C  
ATOM    539  CE2 PHE B  38       2.469  -8.291  16.447  1.00  0.00           C  
ATOM    540  CZ  PHE B  38       2.285  -9.659  16.413  1.00  0.00           C  
ATOM    541  H   PHE B  38      -1.626  -5.765  12.428  1.00  0.00           H  
ATOM    542  HA  PHE B  38      -1.890  -7.821  14.383  1.00  0.00           H  
ATOM    543 1HB  PHE B  38       0.029  -7.588  12.798  1.00  0.00           H  
ATOM    544 2HB  PHE B  38       0.578  -6.178  13.690  1.00  0.00           H  
ATOM    545  HD1 PHE B  38      -0.058  -9.823  13.983  1.00  0.00           H  
ATOM    546  HD2 PHE B  38       1.891  -6.395  15.627  1.00  0.00           H  
ATOM    547  HE1 PHE B  38       1.232 -11.286  15.501  1.00  0.00           H  
ATOM    548  HE2 PHE B  38       3.185  -7.856  17.145  1.00  0.00           H  
ATOM    549  HZ  PHE B  38       2.853 -10.303  17.082  1.00  0.00           H  
TER                                                                             
HETATM  551 THKN MEM C  41      15.000   0.000   0.000  1.00  0.00           X  
HETATM  552 CNTR MEM C  41       0.000   0.000   0.000  1.00  0.00           X  
HETATM  553 NORM MEM C  41      -0.000  -0.000   1.000  1.00  0.00           X  
TER                                                                             
CONECT  551  552                                                                
CONECT  552  551  553                                                           
CONECT  553  552                                                                
a_angle_1 0.675
a_angle_2 12.743
a_bind 1.432
a_ddg -34.956
a_helicality 0.04
a_helicality_symm 0.04
a_hha_ang 25.487
a_hha_dst_atm 3.397
a_hha_dst_vec 7.626
a_marl -8.013
a_pack 0.729
a_res_lipo -17.701
a_rmsd 5.629
a_sasa 882.646
a_shape 0.652
a_span_topo 0.5
a_tms_span 1
a_tms_span_fa 1
a_unsat 1
maxsub 27
rms 5.629
score -78.105
silent_score -78.105
time 30
total -78.104

#MODEL 1
ATOM      1  N   LYS A   1       3.076  -6.651 -15.349  1.00  0.00           N  
ATOM      2  CA  LYS A   1       1.974  -5.708 -15.493  1.00  0.00           C  
ATOM      3  C   LYS A   1       2.239  -4.427 -14.712  1.00  0.00           C  
ATOM      4  O   LYS A   1       2.771  -4.465 -13.602  1.00  0.00           O  
ATOM      5  CB  LYS A   1       0.661  -6.343 -15.031  1.00  0.00           C  
ATOM      6  CG  LYS A   1       0.208  -7.531 -15.870  1.00  0.00           C  
ATOM      7  CD  LYS A   1      -1.122  -8.081 -15.376  1.00  0.00           C  
ATOM      8  CE  LYS A   1      -1.568  -9.278 -16.203  1.00  0.00           C  
ATOM      9  NZ  LYS A   1      -2.862  -9.835 -15.723  1.00  0.00           N  
ATOM     10 1H   LYS A   1       2.876  -7.481 -15.870  1.00  0.00           H  
ATOM     11 2H   LYS A   1       3.918  -6.236 -15.693  1.00  0.00           H  
ATOM     12 3H   LYS A   1       3.191  -6.885 -14.383  1.00  0.00           H  
ATOM     13  HA  LYS A   1       1.881  -5.443 -16.546  1.00  0.00           H  
ATOM     14 1HB  LYS A   1       0.763  -6.681 -14.000  1.00  0.00           H  
ATOM     15 2HB  LYS A   1      -0.133  -5.596 -15.054  1.00  0.00           H  
ATOM     16 1HG  LYS A   1       0.101  -7.223 -16.910  1.00  0.00           H  
ATOM     17 2HG  LYS A   1       0.959  -8.319 -15.819  1.00  0.00           H  
ATOM     18 1HD  LYS A   1      -1.025  -8.386 -14.333  1.00  0.00           H  
ATOM     19 2HD  LYS A   1      -1.883  -7.304 -15.440  1.00  0.00           H  
ATOM     20 1HE  LYS A   1      -1.678  -8.980 -17.244  1.00  0.00           H  
ATOM     21 2HE  LYS A   1      -0.809 -10.059 -16.150  1.00  0.00           H  
ATOM     22 1HZ  LYS A   1      -3.122 -10.625 -16.295  1.00  0.00           H  
ATOM     23 2HZ  LYS A   1      -2.766 -10.132 -14.762  1.00  0.00           H  
ATOM     24 3HZ  LYS A   1      -3.578  -9.125 -15.785  1.00  0.00           H  
ATOM     25  N   LEU A   2       1.865  -3.295 -15.297  1.00  0.00           N  
ATOM     26  CA  LEU A   2       2.077  -1.999 -14.664  1.00  0.00           C  
ATOM     27  C   LEU A   2       1.269  -1.875 -13.379  1.00  0.00           C  
ATOM     28  O   LEU A   2       1.717  -1.264 -12.408  1.00  0.00           O  
ATOM     29  CB  LEU A   2       1.692  -0.869 -15.628  1.00  0.00           C  
ATOM     30  CG  LEU A   2       2.623  -0.676 -16.832  1.00  0.00           C  
ATOM     31  CD1 LEU A   2       2.059   0.407 -17.742  1.00  0.00           C  
ATOM     32  CD2 LEU A   2       4.016  -0.309 -16.343  1.00  0.00           C  
ATOM     33  H   LEU A   2       1.423  -3.333 -16.204  1.00  0.00           H  
ATOM     34  HA  LEU A   2       3.133  -1.904 -14.416  1.00  0.00           H  
ATOM     35 1HB  LEU A   2       0.692  -1.065 -16.010  1.00  0.00           H  
ATOM     36 2HB  LEU A   2       1.669   0.069 -15.073  1.00  0.00           H  
ATOM     37  HG  LEU A   2       2.672  -1.602 -17.406  1.00  0.00           H  
ATOM     38 1HD1 LEU A   2       2.720   0.544 -18.597  1.00  0.00           H  
ATOM     39 2HD1 LEU A   2       1.070   0.109 -18.092  1.00  0.00           H  
ATOM     40 3HD1 LEU A   2       1.982   1.343 -17.189  1.00  0.00           H  
ATOM     41 1HD2 LEU A   2       4.678  -0.172 -17.199  1.00  0.00           H  
ATOM     42 2HD2 LEU A   2       3.968   0.618 -15.770  1.00  0.00           H  
ATOM     43 3HD2 LEU A   2       4.402  -1.107 -15.709  1.00  0.00           H  
ATOM     44  N   VAL A   3       0.075  -2.458 -13.378  1.00  0.00           N  
ATOM     45  CA  VAL A   3      -0.806  -2.399 -12.217  1.00  0.00           C  
ATOM     46  C   VAL A   3      -0.198  -3.129 -11.026  1.00  0.00           C  
ATOM     47  O   VAL A   3      -0.200  -2.619  -9.906  1.00  0.00           O  
ATOM     48  CB  VAL A   3      -2.174  -3.021 -12.553  1.00  0.00           C  
ATOM     49  CG1 VAL A   3      -3.037  -3.117 -11.303  1.00  0.00           C  
ATOM     50  CG2 VAL A   3      -2.869  -2.196 -13.626  1.00  0.00           C  
ATOM     51  H   VAL A   3      -0.230  -2.956 -14.202  1.00  0.00           H  
ATOM     52  HA  VAL A   3      -0.953  -1.352 -11.948  1.00  0.00           H  
ATOM     53  HB  VAL A   3      -2.022  -4.037 -12.917  1.00  0.00           H  
ATOM     54 1HG1 VAL A   3      -4.000  -3.559 -11.558  1.00  0.00           H  
ATOM     55 2HG1 VAL A   3      -2.537  -3.741 -10.563  1.00  0.00           H  
ATOM     56 3HG1 VAL A   3      -3.194  -2.120 -10.892  1.00  0.00           H  
ATOM     57 1HG2 VAL A   3      -3.836  -2.642 -13.858  1.00  0.00           H  
ATOM     58 2HG2 VAL A   3      -3.016  -1.178 -13.264  1.00  0.00           H  
ATOM     59 3HG2 VAL A   3      -2.253  -2.176 -14.525  1.00  0.00           H  
ATOM     60  N   LEU A   4       0.322  -4.326 -11.275  1.00  0.00           N  
ATOM     61  CA  LEU A   4       0.940  -5.126 -10.225  1.00  0.00           C  
ATOM     62  C   LEU A   4       2.204  -4.460  -9.696  1.00  0.00           C  
ATOM     63  O   LEU A   4       2.478  -4.491  -8.496  1.00  0.00           O  
ATOM     64  CB  LEU A   4       1.276  -6.526 -10.753  1.00  0.00           C  
ATOM     65  CG  LEU A   4       0.073  -7.415 -11.094  1.00  0.00           C  
ATOM     66  CD1 LEU A   4       0.563  -8.721 -11.704  1.00  0.00           C  
ATOM     67  CD2 LEU A   4      -0.742  -7.670  -9.835  1.00  0.00           C  
ATOM     68  H   LEU A   4       0.289  -4.691 -12.216  1.00  0.00           H  
ATOM     69  HA  LEU A   4       0.233  -5.222  -9.402  1.00  0.00           H  
ATOM     70 1HB  LEU A   4       1.877  -6.422 -11.655  1.00  0.00           H  
ATOM     71 2HB  LEU A   4       1.871  -7.047 -10.003  1.00  0.00           H  
ATOM     72  HG  LEU A   4      -0.551  -6.914 -11.835  1.00  0.00           H  
ATOM     73 1HD1 LEU A   4      -0.292  -9.353 -11.946  1.00  0.00           H  
ATOM     74 2HD1 LEU A   4       1.126  -8.510 -12.613  1.00  0.00           H  
ATOM     75 3HD1 LEU A   4       1.204  -9.238 -10.990  1.00  0.00           H  
ATOM     76 1HD2 LEU A   4      -1.598  -8.301 -10.078  1.00  0.00           H  
ATOM     77 2HD2 LEU A   4      -0.120  -8.172  -9.094  1.00  0.00           H  
ATOM     78 3HD2 LEU A   4      -1.095  -6.721  -9.431  1.00  0.00           H  
ATOM     79  N   GLY A   5       2.971  -3.857 -10.598  1.00  0.00           N  
ATOM     80  CA  GLY A   5       4.151  -3.093 -10.213  1.00  0.00           C  
ATOM     81  C   GLY A   5       3.780  -1.922  -9.312  1.00  0.00           C  
ATOM     82  O   GLY A   5       4.388  -1.716  -8.262  1.00  0.00           O  
ATOM     83  H   GLY A   5       2.730  -3.930 -11.576  1.00  0.00           H  
ATOM     84 1HA  GLY A   5       4.854  -3.746  -9.695  1.00  0.00           H  
ATOM     85 2HA  GLY A   5       4.653  -2.724 -11.106  1.00  0.00           H  
ATOM     86  N   GLY A   6       2.777  -1.156  -9.729  1.00  0.00           N  
ATOM     87  CA  GLY A   6       2.289  -0.034  -8.937  1.00  0.00           C  
ATOM     88  C   GLY A   6       1.782  -0.498  -7.578  1.00  0.00           C  
ATOM     89  O   GLY A   6       2.148   0.060  -6.544  1.00  0.00           O  
ATOM     90  H   GLY A   6       2.341  -1.357 -10.618  1.00  0.00           H  
ATOM     91 1HA  GLY A   6       3.091   0.692  -8.801  1.00  0.00           H  
ATOM     92 2HA  GLY A   6       1.488   0.470  -9.475  1.00  0.00           H  
ATOM     93  N   ALA A   7       0.936  -1.523  -7.586  1.00  0.00           N  
ATOM     94  CA  ALA A   7       0.341  -2.036  -6.358  1.00  0.00           C  
ATOM     95  C   ALA A   7       1.413  -2.494  -5.377  1.00  0.00           C  
ATOM     96  O   ALA A   7       1.303  -2.267  -4.172  1.00  0.00           O  
ATOM     97  CB  ALA A   7      -0.614  -3.179  -6.669  1.00  0.00           C  
ATOM     98  H   ALA A   7       0.699  -1.958  -8.467  1.00  0.00           H  
ATOM     99  HA  ALA A   7      -0.217  -1.227  -5.888  1.00  0.00           H  
ATOM    100 1HB  ALA A   7      -1.050  -3.551  -5.742  1.00  0.00           H  
ATOM    101 2HB  ALA A   7      -1.408  -2.821  -7.325  1.00  0.00           H  
ATOM    102 3HB  ALA A   7      -0.071  -3.983  -7.163  1.00  0.00           H  
ATOM    103  N   THR A   8       2.449  -3.142  -5.900  1.00  0.00           N  
ATOM    104  CA  THR A   8       3.575  -3.573  -5.081  1.00  0.00           C  
ATOM    105  C   THR A   8       4.233  -2.390  -4.382  1.00  0.00           C  
ATOM    106  O   THR A   8       4.477  -2.426  -3.176  1.00  0.00           O  
ATOM    107  CB  THR A   8       4.621  -4.322  -5.927  1.00  0.00           C  
ATOM    108  OG1 THR A   8       4.031  -5.502  -6.487  1.00  0.00           O  
ATOM    109  CG2 THR A   8       5.817  -4.714  -5.072  1.00  0.00           C  
ATOM    110  H   THR A   8       2.456  -3.340  -6.890  1.00  0.00           H  
ATOM    111  HA  THR A   8       3.204  -4.253  -4.313  1.00  0.00           H  
ATOM    112  HB  THR A   8       4.958  -3.679  -6.740  1.00  0.00           H  
ATOM    113  HG1 THR A   8       3.491  -5.261  -7.243  1.00  0.00           H  
ATOM    114 1HG2 THR A   8       6.546  -5.241  -5.687  1.00  0.00           H  
ATOM    115 2HG2 THR A   8       6.275  -3.817  -4.654  1.00  0.00           H  
ATOM    116 3HG2 THR A   8       5.488  -5.364  -4.263  1.00  0.00           H  
ATOM    117  N   LEU A   9       4.520  -1.342  -5.147  1.00  0.00           N  
ATOM    118  CA  LEU A   9       5.130  -0.137  -4.598  1.00  0.00           C  
ATOM    119  C   LEU A   9       4.213   0.531  -3.582  1.00  0.00           C  
ATOM    120  O   LEU A   9       4.672   1.058  -2.569  1.00  0.00           O  
ATOM    121  CB  LEU A   9       5.460   0.850  -5.725  1.00  0.00           C  
ATOM    122  CG  LEU A   9       6.570   0.412  -6.689  1.00  0.00           C  
ATOM    123  CD1 LEU A   9       6.658   1.399  -7.845  1.00  0.00           C  
ATOM    124  CD2 LEU A   9       7.891   0.329  -5.939  1.00  0.00           C  
ATOM    125  H   LEU A   9       4.309  -1.382  -6.134  1.00  0.00           H  
ATOM    126  HA  LEU A   9       6.055  -0.416  -4.095  1.00  0.00           H  
ATOM    127 1HB  LEU A   9       4.559   1.020  -6.313  1.00  0.00           H  
ATOM    128 2HB  LEU A   9       5.762   1.797  -5.280  1.00  0.00           H  
ATOM    129  HG  LEU A   9       6.327  -0.566  -7.104  1.00  0.00           H  
ATOM    130 1HD1 LEU A   9       7.447   1.088  -8.530  1.00  0.00           H  
ATOM    131 2HD1 LEU A   9       5.707   1.424  -8.376  1.00  0.00           H  
ATOM    132 3HD1 LEU A   9       6.885   2.392  -7.459  1.00  0.00           H  
ATOM    133 1HD2 LEU A   9       8.680   0.017  -6.624  1.00  0.00           H  
ATOM    134 2HD2 LEU A   9       8.136   1.308  -5.524  1.00  0.00           H  
ATOM    135 3HD2 LEU A   9       7.805  -0.396  -5.130  1.00  0.00           H  
ATOM    136  N   GLY A  10       2.913   0.506  -3.859  1.00  0.00           N  
ATOM    137  CA  GLY A  10       1.927   1.087  -2.956  1.00  0.00           C  
ATOM    138  C   GLY A  10       1.962   0.410  -1.592  1.00  0.00           C  
ATOM    139  O   GLY A  10       2.034   1.077  -0.560  1.00  0.00           O  
ATOM    140  H   GLY A  10       2.601   0.073  -4.716  1.00  0.00           H  
ATOM    141 1HA  GLY A  10       2.120   2.153  -2.843  1.00  0.00           H  
ATOM    142 2HA  GLY A  10       0.933   0.985  -3.391  1.00  0.00           H  
ATOM    143  N   VAL A  11       1.912  -0.917  -1.594  1.00  0.00           N  
ATOM    144  CA  VAL A  11       1.934  -1.686  -0.355  1.00  0.00           C  
ATOM    145  C   VAL A  11       3.233  -1.464   0.408  1.00  0.00           C  
ATOM    146  O   VAL A  11       3.221  -1.218   1.614  1.00  0.00           O  
ATOM    147  CB  VAL A  11       1.769  -3.188  -0.656  1.00  0.00           C  
ATOM    148  CG1 VAL A  11       2.022  -4.013   0.597  1.00  0.00           C  
ATOM    149  CG2 VAL A  11       0.376  -3.456  -1.206  1.00  0.00           C  
ATOM    150  H   VAL A  11       1.857  -1.406  -2.476  1.00  0.00           H  
ATOM    151  HA  VAL A  11       1.101  -1.361   0.269  1.00  0.00           H  
ATOM    152  HB  VAL A  11       2.515  -3.486  -1.393  1.00  0.00           H  
ATOM    153 1HG1 VAL A  11       1.902  -5.072   0.366  1.00  0.00           H  
ATOM    154 2HG1 VAL A  11       3.037  -3.833   0.953  1.00  0.00           H  
ATOM    155 3HG1 VAL A  11       1.310  -3.728   1.371  1.00  0.00           H  
ATOM    156 1HG2 VAL A  11       0.267  -4.519  -1.417  1.00  0.00           H  
ATOM    157 2HG2 VAL A  11      -0.370  -3.153  -0.471  1.00  0.00           H  
ATOM    158 3HG2 VAL A  11       0.232  -2.887  -2.125  1.00  0.00           H  
ATOM    159  N   VAL A  12       4.353  -1.552  -0.301  1.00  0.00           N  
ATOM    160  CA  VAL A  12       5.665  -1.401   0.316  1.00  0.00           C  
ATOM    161  C   VAL A  12       5.860   0.009   0.858  1.00  0.00           C  
ATOM    162  O   VAL A  12       6.356   0.195   1.969  1.00  0.00           O  
ATOM    163  CB  VAL A  12       6.775  -1.713  -0.705  1.00  0.00           C  
ATOM    164  CG1 VAL A  12       8.137  -1.331  -0.144  1.00  0.00           C  
ATOM    165  CG2 VAL A  12       6.739  -3.188  -1.075  1.00  0.00           C  
ATOM    166  H   VAL A  12       4.294  -1.728  -1.294  1.00  0.00           H  
ATOM    167  HA  VAL A  12       5.742  -2.107   1.144  1.00  0.00           H  
ATOM    168  HB  VAL A  12       6.615  -1.109  -1.598  1.00  0.00           H  
ATOM    169 1HG1 VAL A  12       8.910  -1.558  -0.879  1.00  0.00           H  
ATOM    170 2HG1 VAL A  12       8.152  -0.264   0.080  1.00  0.00           H  
ATOM    171 3HG1 VAL A  12       8.327  -1.897   0.767  1.00  0.00           H  
ATOM    172 1HG2 VAL A  12       7.526  -3.401  -1.798  1.00  0.00           H  
ATOM    173 2HG2 VAL A  12       6.894  -3.791  -0.180  1.00  0.00           H  
ATOM    174 3HG2 VAL A  12       5.770  -3.429  -1.512  1.00  0.00           H  
ATOM    175  N   ALA A  13       5.465   1.001   0.067  1.00  0.00           N  
ATOM    176  CA  ALA A  13       5.661   2.399   0.435  1.00  0.00           C  
ATOM    177  C   ALA A  13       4.960   2.726   1.747  1.00  0.00           C  
ATOM    178  O   ALA A  13       5.548   3.336   2.640  1.00  0.00           O  
ATOM    179  CB  ALA A  13       5.162   3.313  -0.674  1.00  0.00           C  
ATOM    180  H   ALA A  13       5.018   0.782  -0.811  1.00  0.00           H  
ATOM    181  HA  ALA A  13       6.729   2.565   0.576  1.00  0.00           H  
ATOM    182 1HB  ALA A  13       5.315   4.353  -0.385  1.00  0.00           H  
ATOM    183 2HB  ALA A  13       5.713   3.107  -1.592  1.00  0.00           H  
ATOM    184 3HB  ALA A  13       4.101   3.136  -0.841  1.00  0.00           H  
ATOM    185  N   LEU A  14       3.701   2.318   1.858  1.00  0.00           N  
ATOM    186  CA  LEU A  14       2.929   2.535   3.075  1.00  0.00           C  
ATOM    187  C   LEU A  14       3.518   1.760   4.247  1.00  0.00           C  
ATOM    188  O   LEU A  14       3.683   2.300   5.341  1.00  0.00           O  
ATOM    189  CB  LEU A  14       1.469   2.116   2.859  1.00  0.00           C  
ATOM    190  CG  LEU A  14       0.557   2.225   4.088  1.00  0.00           C  
ATOM    191  CD1 LEU A  14       0.532   3.667   4.577  1.00  0.00           C  
ATOM    192  CD2 LEU A  14      -0.841   1.745   3.727  1.00  0.00           C  
ATOM    193  H   LEU A  14       3.267   1.845   1.078  1.00  0.00           H  
ATOM    194  HA  LEU A  14       2.957   3.597   3.317  1.00  0.00           H  
ATOM    195 1HB  LEU A  14       1.042   2.738   2.074  1.00  0.00           H  
ATOM    196 2HB  LEU A  14       1.451   1.080   2.524  1.00  0.00           H  
ATOM    197  HG  LEU A  14       0.956   1.607   4.893  1.00  0.00           H  
ATOM    198 1HD1 LEU A  14      -0.116   3.744   5.450  1.00  0.00           H  
ATOM    199 2HD1 LEU A  14       1.541   3.977   4.846  1.00  0.00           H  
ATOM    200 3HD1 LEU A  14       0.152   4.312   3.785  1.00  0.00           H  
ATOM    201 1HD2 LEU A  14      -1.489   1.821   4.601  1.00  0.00           H  
ATOM    202 2HD2 LEU A  14      -1.241   2.363   2.923  1.00  0.00           H  
ATOM    203 3HD2 LEU A  14      -0.795   0.707   3.398  1.00  0.00           H  
ATOM    204  N   ALA A  15       3.834   0.491   4.011  1.00  0.00           N  
ATOM    205  CA  ALA A  15       4.427  -0.355   5.040  1.00  0.00           C  
ATOM    206  C   ALA A  15       5.722   0.247   5.569  1.00  0.00           C  
ATOM    207  O   ALA A  15       5.979   0.231   6.773  1.00  0.00           O  
ATOM    208  CB  ALA A  15       4.676  -1.754   4.497  1.00  0.00           C  
ATOM    209  H   ALA A  15       3.660   0.103   3.095  1.00  0.00           H  
ATOM    210  HA  ALA A  15       3.724  -0.419   5.871  1.00  0.00           H  
ATOM    211 1HB  ALA A  15       5.118  -2.374   5.277  1.00  0.00           H  
ATOM    212 2HB  ALA A  15       3.731  -2.194   4.176  1.00  0.00           H  
ATOM    213 3HB  ALA A  15       5.356  -1.699   3.648  1.00  0.00           H  
ATOM    214  N   THR A  16       6.536   0.776   4.662  1.00  0.00           N  
ATOM    215  CA  THR A  16       7.799   1.400   5.037  1.00  0.00           C  
ATOM    216  C   THR A  16       7.577   2.551   6.010  1.00  0.00           C  
ATOM    217  O   THR A  16       8.300   2.691   6.997  1.00  0.00           O  
ATOM    218  CB  THR A  16       8.556   1.910   3.797  1.00  0.00           C  
ATOM    219  OG1 THR A  16       8.839   0.811   2.921  1.00  0.00           O  
ATOM    220  CG2 THR A  16       9.861   2.577   4.205  1.00  0.00           C  
ATOM    221  H   THR A  16       6.273   0.745   3.687  1.00  0.00           H  
ATOM    222  HA  THR A  16       8.419   0.654   5.535  1.00  0.00           H  
ATOM    223  HB  THR A  16       7.937   2.632   3.264  1.00  0.00           H  
ATOM    224  HG1 THR A  16       8.014   0.432   2.607  1.00  0.00           H  
ATOM    225 1HG2 THR A  16      10.382   2.932   3.316  1.00  0.00           H  
ATOM    226 2HG2 THR A  16       9.648   3.421   4.862  1.00  0.00           H  
ATOM    227 3HG2 THR A  16      10.488   1.858   4.730  1.00  0.00           H  
ATOM    228  N   VAL A  17       6.573   3.374   5.726  1.00  0.00           N  
ATOM    229  CA  VAL A  17       6.210   4.473   6.612  1.00  0.00           C  
ATOM    230  C   VAL A  17       5.627   3.956   7.921  1.00  0.00           C  
ATOM    231  O   VAL A  17       5.913   4.491   8.993  1.00  0.00           O  
ATOM    232  CB  VAL A  17       5.184   5.396   5.926  1.00  0.00           C  
ATOM    233  CG1 VAL A  17       4.663   6.435   6.907  1.00  0.00           C  
ATOM    234  CG2 VAL A  17       5.818   6.065   4.716  1.00  0.00           C  
ATOM    235  H   VAL A  17       6.049   3.234   4.874  1.00  0.00           H  
ATOM    236  HA  VAL A  17       7.108   5.052   6.833  1.00  0.00           H  
ATOM    237  HB  VAL A  17       4.330   4.799   5.606  1.00  0.00           H  
ATOM    238 1HG1 VAL A  17       3.939   7.078   6.406  1.00  0.00           H  
ATOM    239 2HG1 VAL A  17       4.182   5.934   7.747  1.00  0.00           H  
ATOM    240 3HG1 VAL A  17       5.493   7.040   7.271  1.00  0.00           H  
ATOM    241 1HG2 VAL A  17       5.087   6.715   4.236  1.00  0.00           H  
ATOM    242 2HG2 VAL A  17       6.676   6.657   5.036  1.00  0.00           H  
ATOM    243 3HG2 VAL A  17       6.146   5.303   4.009  1.00  0.00           H  
ATOM    244  N   ALA A  18       4.810   2.913   7.828  1.00  0.00           N  
ATOM    245  CA  ALA A  18       4.130   2.366   8.996  1.00  0.00           C  
ATOM    246  C   ALA A  18       5.129   1.888  10.041  1.00  0.00           C  
ATOM    247  O   ALA A  18       4.912   2.051  11.242  1.00  0.00           O  
ATOM    248  CB  ALA A  18       3.206   1.228   8.586  1.00  0.00           C  
ATOM    249  H   ALA A  18       4.655   2.488   6.925  1.00  0.00           H  
ATOM    250  HA  ALA A  18       3.533   3.161   9.443  1.00  0.00           H  
ATOM    251 1HB  ALA A  18       2.706   0.830   9.469  1.00  0.00           H  
ATOM    252 2HB  ALA A  18       2.461   1.599   7.883  1.00  0.00           H  
ATOM    253 3HB  ALA A  18       3.790   0.439   8.114  1.00  0.00           H  
ATOM    254  N   PHE A  19       6.225   1.296   9.578  1.00  0.00           N  
ATOM    255  CA  PHE A  19       7.242   0.758  10.473  1.00  0.00           C  
ATOM    256  C   PHE A  19       8.101   1.869  11.062  1.00  0.00           C  
ATOM    257  O   PHE A  19       7.695   2.514  11.990  1.00  0.00           O  
ATOM    258  OXT PHE A  19       9.183   2.100  10.599  1.00  0.00           O  
ATOM    259  CB  PHE A  19       8.131  -0.243   9.732  1.00  0.00           C  
ATOM    260  CG  PHE A  19       7.452  -1.548   9.429  1.00  0.00           C  
ATOM    261  CD1 PHE A  19       7.295  -1.977   8.120  1.00  0.00           C  
ATOM    262  CD2 PHE A  19       6.967  -2.349  10.452  1.00  0.00           C  
ATOM    263  CE1 PHE A  19       6.671  -3.178   7.840  1.00  0.00           C  
ATOM    264  CE2 PHE A  19       6.344  -3.550  10.176  1.00  0.00           C  
ATOM    265  CZ  PHE A  19       6.195  -3.964   8.867  1.00  0.00           C  
ATOM    266  H   PHE A  19       6.356   1.217   8.580  1.00  0.00           H  
ATOM    267  HA  PHE A  19       6.742   0.240  11.293  1.00  0.00           H  
ATOM    268 1HB  PHE A  19       8.464   0.194   8.792  1.00  0.00           H  
ATOM    269 2HB  PHE A  19       9.018  -0.451  10.328  1.00  0.00           H  
ATOM    270  HD1 PHE A  19       7.673  -1.356   7.307  1.00  0.00           H  
ATOM    271  HD2 PHE A  19       7.084  -2.021  11.486  1.00  0.00           H  
ATOM    272  HE1 PHE A  19       6.555  -3.503   6.806  1.00  0.00           H  
ATOM    273  HE2 PHE A  19       5.968  -4.170  10.989  1.00  0.00           H  
ATOM    274  HZ  PHE A  19       5.702  -4.910   8.647  1.00  0.00           H  
TER                                                                             
ATOM    276  N   LYS B  20      -3.075   6.651 -15.349  1.00  0.00           N  
ATOM    277  CA  LYS B  20      -1.973   5.707 -15.493  1.00  0.00           C  
ATOM    278  C   LYS B  20      -2.238   4.427 -14.712  1.00  0.00           C  
ATOM    279  O   LYS B  20      -2.771   4.464 -13.602  1.00  0.00           O  
ATOM    280  CB  LYS B  20      -0.661   6.343 -15.031  1.00  0.00           C  
ATOM    281  CG  LYS B  20      -0.208   7.531 -15.870  1.00  0.00           C  
ATOM    282  CD  LYS B  20       1.122   8.080 -15.376  1.00  0.00           C  
ATOM    283  CE  LYS B  20       1.568   9.278 -16.203  1.00  0.00           C  
ATOM    284  NZ  LYS B  20       2.862   9.834 -15.723  1.00  0.00           N  
ATOM    285 1H   LYS B  20      -2.875   7.480 -15.871  1.00  0.00           H  
ATOM    286 2H   LYS B  20      -3.917   6.236 -15.694  1.00  0.00           H  
ATOM    287 3H   LYS B  20      -3.191   6.885 -14.383  1.00  0.00           H  
ATOM    288  HA  LYS B  20      -1.880   5.442 -16.547  1.00  0.00           H  
ATOM    289 1HB  LYS B  20      -0.763   6.681 -14.000  1.00  0.00           H  
ATOM    290 2HB  LYS B  20       0.133   5.595 -15.054  1.00  0.00           H  
ATOM    291 1HG  LYS B  20      -0.100   7.222 -16.910  1.00  0.00           H  
ATOM    292 2HG  LYS B  20      -0.958   8.319 -15.819  1.00  0.00           H  
ATOM    293 1HD  LYS B  20       1.026   8.385 -14.333  1.00  0.00           H  
ATOM    294 2HD  LYS B  20       1.884   7.303 -15.441  1.00  0.00           H  
ATOM    295 1HE  LYS B  20       1.679   8.979 -17.244  1.00  0.00           H  
ATOM    296 2HE  LYS B  20       0.810  10.059 -16.150  1.00  0.00           H  
ATOM    297 1HZ  LYS B  20       3.122  10.625 -16.296  1.00  0.00           H  
ATOM    298 2HZ  LYS B  20       2.766  10.132 -14.762  1.00  0.00           H  
ATOM    299 3HZ  LYS B  20       3.578   9.124 -15.785  1.00  0.00           H  
ATOM    300  N   LEU B  21      -1.864   3.294 -15.297  1.00  0.00           N  
ATOM    301  CA  LEU B  21      -2.076   1.998 -14.664  1.00  0.00           C  
ATOM    302  C   LEU B  21      -1.268   1.875 -13.379  1.00  0.00           C  
ATOM    303  O   LEU B  21      -1.717   1.264 -12.408  1.00  0.00           O  
ATOM    304  CB  LEU B  21      -1.692   0.868 -15.628  1.00  0.00           C  
ATOM    305  CG  LEU B  21      -2.622   0.676 -16.832  1.00  0.00           C  
ATOM    306  CD1 LEU B  21      -2.058  -0.408 -17.741  1.00  0.00           C  
ATOM    307  CD2 LEU B  21      -4.016   0.311 -16.345  1.00  0.00           C  
ATOM    308  H   LEU B  21      -1.422   3.332 -16.204  1.00  0.00           H  
ATOM    309  HA  LEU B  21      -3.133   1.903 -14.416  1.00  0.00           H  
ATOM    310 1HB  LEU B  21      -0.691   1.063 -16.010  1.00  0.00           H  
ATOM    311 2HB  LEU B  21      -1.670  -0.069 -15.073  1.00  0.00           H  
ATOM    312  HG  LEU B  21      -2.669   1.602 -17.407  1.00  0.00           H  
ATOM    313 1HD1 LEU B  21      -2.719  -0.544 -18.598  1.00  0.00           H  
ATOM    314 2HD1 LEU B  21      -1.069  -0.112 -18.091  1.00  0.00           H  
ATOM    315 3HD1 LEU B  21      -1.983  -1.343 -17.188  1.00  0.00           H  
ATOM    316 1HD2 LEU B  21      -4.677   0.175 -17.201  1.00  0.00           H  
ATOM    317 2HD2 LEU B  21      -3.969  -0.615 -15.771  1.00  0.00           H  
ATOM    318 3HD2 LEU B  21      -4.401   1.111 -15.712  1.00  0.00           H  
ATOM    319  N   VAL B  22      -0.074   2.458 -13.378  1.00  0.00           N  
ATOM    320  CA  VAL B  22       0.806   2.399 -12.217  1.00  0.00           C  
ATOM    321  C   VAL B  22       0.198   3.129 -11.026  1.00  0.00           C  
ATOM    322  O   VAL B  22       0.201   2.618  -9.906  1.00  0.00           O  
ATOM    323  CB  VAL B  22       2.175   3.021 -12.553  1.00  0.00           C  
ATOM    324  CG1 VAL B  22       3.037   3.116 -11.303  1.00  0.00           C  
ATOM    325  CG2 VAL B  22       2.869   2.196 -13.625  1.00  0.00           C  
ATOM    326  H   VAL B  22       0.231   2.955 -14.202  1.00  0.00           H  
ATOM    327  HA  VAL B  22       0.954   1.352 -11.948  1.00  0.00           H  
ATOM    328  HB  VAL B  22       2.022   4.037 -12.917  1.00  0.00           H  
ATOM    329 1HG1 VAL B  22       4.000   3.558 -11.558  1.00  0.00           H  
ATOM    330 2HG1 VAL B  22       2.537   3.741 -10.563  1.00  0.00           H  
ATOM    331 3HG1 VAL B  22       3.194   2.119 -10.892  1.00  0.00           H  
ATOM    332 1HG2 VAL B  22       3.836   2.642 -13.858  1.00  0.00           H  
ATOM    333 2HG2 VAL B  22       3.017   1.178 -13.263  1.00  0.00           H  
ATOM    334 3HG2 VAL B  22       2.254   2.175 -14.525  1.00  0.00           H  
ATOM    335  N   LEU B  23      -0.322   4.325 -11.275  1.00  0.00           N  
ATOM    336  CA  LEU B  23      -0.940   5.126 -10.225  1.00  0.00           C  
ATOM    337  C   LEU B  23      -2.204   4.459  -9.696  1.00  0.00           C  
ATOM    338  O   LEU B  23      -2.478   4.491  -8.497  1.00  0.00           O  
ATOM    339  CB  LEU B  23      -1.276   6.526 -10.753  1.00  0.00           C  
ATOM    340  CG  LEU B  23      -0.073   7.414 -11.094  1.00  0.00           C  
ATOM    341  CD1 LEU B  23      -0.562   8.721 -11.704  1.00  0.00           C  
ATOM    342  CD2 LEU B  23       0.743   7.670  -9.835  1.00  0.00           C  
ATOM    343  H   LEU B  23      -0.289   4.690 -12.216  1.00  0.00           H  
ATOM    344  HA  LEU B  23      -0.233   5.222  -9.402  1.00  0.00           H  
ATOM    345 1HB  LEU B  23      -1.877   6.422 -11.655  1.00  0.00           H  
ATOM    346 2HB  LEU B  23      -1.871   7.047 -10.004  1.00  0.00           H  
ATOM    347  HG  LEU B  23       0.551   6.914 -11.835  1.00  0.00           H  
ATOM    348 1HD1 LEU B  23       0.293   9.352 -11.946  1.00  0.00           H  
ATOM    349 2HD1 LEU B  23      -1.126   8.510 -12.613  1.00  0.00           H  
ATOM    350 3HD1 LEU B  23      -1.204   9.237 -10.990  1.00  0.00           H  
ATOM    351 1HD2 LEU B  23       1.598   8.301 -10.078  1.00  0.00           H  
ATOM    352 2HD2 LEU B  23       0.120   8.172  -9.094  1.00  0.00           H  
ATOM    353 3HD2 LEU B  23       1.095   6.721  -9.431  1.00  0.00           H  
ATOM    354  N   GLY B  24      -2.971   3.857 -10.598  1.00  0.00           N  
ATOM    355  CA  GLY B  24      -4.151   3.092 -10.213  1.00  0.00           C  
ATOM    356  C   GLY B  24      -3.779   1.922  -9.313  1.00  0.00           C  
ATOM    357  O   GLY B  24      -4.388   1.716  -8.262  1.00  0.00           O  
ATOM    358  H   GLY B  24      -2.729   3.930 -11.577  1.00  0.00           H  
ATOM    359 1HA  GLY B  24      -4.854   3.745  -9.696  1.00  0.00           H  
ATOM    360 2HA  GLY B  24      -4.653   2.724 -11.107  1.00  0.00           H  
ATOM    361  N   GLY B  25      -2.777   1.156  -9.729  1.00  0.00           N  
ATOM    362  CA  GLY B  25      -2.289   0.034  -8.937  1.00  0.00           C  
ATOM    363  C   GLY B  25      -1.781   0.498  -7.578  1.00  0.00           C  
ATOM    364  O   GLY B  25      -2.148  -0.060  -6.544  1.00  0.00           O  
ATOM    365  H   GLY B  25      -2.341   1.357 -10.618  1.00  0.00           H  
ATOM    366 1HA  GLY B  25      -3.091  -0.692  -8.801  1.00  0.00           H  
ATOM    367 2HA  GLY B  25      -1.487  -0.471  -9.475  1.00  0.00           H  
ATOM    368  N   ALA B  26      -0.936   1.523  -7.586  1.00  0.00           N  
ATOM    369  CA  ALA B  26      -0.341   2.036  -6.358  1.00  0.00           C  
ATOM    370  C   ALA B  26      -1.413   2.494  -5.377  1.00  0.00           C  
ATOM    371  O   ALA B  26      -1.303   2.267  -4.172  1.00  0.00           O  
ATOM    372  CB  ALA B  26       0.614   3.179  -6.669  1.00  0.00           C  
ATOM    373  H   ALA B  26      -0.699   1.958  -8.467  1.00  0.00           H  
ATOM    374  HA  ALA B  26       0.217   1.227  -5.888  1.00  0.00           H  
ATOM    375 1HB  ALA B  26       1.050   3.551  -5.742  1.00  0.00           H  
ATOM    376 2HB  ALA B  26       1.408   2.821  -7.325  1.00  0.00           H  
ATOM    377 3HB  ALA B  26       0.071   3.983  -7.163  1.00  0.00           H  
ATOM    378  N   THR B  27      -2.449   3.142  -5.900  1.00  0.00           N  
ATOM    379  CA  THR B  27      -3.575   3.573  -5.081  1.00  0.00           C  
ATOM    380  C   THR B  27      -4.233   2.390  -4.382  1.00  0.00           C  
ATOM    381  O   THR B  27      -4.477   2.426  -3.176  1.00  0.00           O  
ATOM    382  CB  THR B  27      -4.621   4.322  -5.927  1.00  0.00           C  
ATOM    383  OG1 THR B  27      -4.031   5.502  -6.487  1.00  0.00           O  
ATOM    384  CG2 THR B  27      -5.817   4.714  -5.073  1.00  0.00           C  
ATOM    385  H   THR B  27      -2.456   3.340  -6.890  1.00  0.00           H  
ATOM    386  HA  THR B  27      -3.204   4.253  -4.313  1.00  0.00           H  
ATOM    387  HB  THR B  27      -4.958   3.679  -6.741  1.00  0.00           H  
ATOM    388  HG1 THR B  27      -3.491   5.261  -7.244  1.00  0.00           H  
ATOM    389 1HG2 THR B  27      -6.546   5.241  -5.688  1.00  0.00           H  
ATOM    390 2HG2 THR B  27      -6.275   3.817  -4.655  1.00  0.00           H  
ATOM    391 3HG2 THR B  27      -5.488   5.364  -4.263  1.00  0.00           H  
ATOM    392  N   LEU B  28      -4.519   1.342  -5.147  1.00  0.00           N  
ATOM    393  CA  LEU B  28      -5.130   0.137  -4.599  1.00  0.00           C  
ATOM    394  C   LEU B  28      -4.213  -0.531  -3.582  1.00  0.00           C  
ATOM    395  O   LEU B  28      -4.672  -1.058  -2.569  1.00  0.00           O  
ATOM    396  CB  LEU B  28      -5.460  -0.850  -5.725  1.00  0.00           C  
ATOM    397  CG  LEU B  28      -6.570  -0.412  -6.689  1.00  0.00           C  
ATOM    398  CD1 LEU B  28      -6.658  -1.399  -7.845  1.00  0.00           C  
ATOM    399  CD2 LEU B  28      -7.891  -0.330  -5.939  1.00  0.00           C  
ATOM    400  H   LEU B  28      -4.309   1.381  -6.134  1.00  0.00           H  
ATOM    401  HA  LEU B  28      -6.055   0.416  -4.095  1.00  0.00           H  
ATOM    402 1HB  LEU B  28      -4.559  -1.020  -6.313  1.00  0.00           H  
ATOM    403 2HB  LEU B  28      -5.762  -1.798  -5.280  1.00  0.00           H  
ATOM    404  HG  LEU B  28      -6.327   0.566  -7.104  1.00  0.00           H  
ATOM    405 1HD1 LEU B  28      -7.447  -1.088  -8.530  1.00  0.00           H  
ATOM    406 2HD1 LEU B  28      -5.706  -1.424  -8.376  1.00  0.00           H  
ATOM    407 3HD1 LEU B  28      -6.884  -2.392  -7.459  1.00  0.00           H  
ATOM    408 1HD2 LEU B  28      -8.680  -0.018  -6.624  1.00  0.00           H  
ATOM    409 2HD2 LEU B  28      -8.136  -1.308  -5.525  1.00  0.00           H  
ATOM    410 3HD2 LEU B  28      -7.805   0.396  -5.130  1.00  0.00           H  
ATOM    411  N   GLY B  29      -2.913  -0.506  -3.859  1.00  0.00           N  
ATOM    412  CA  GLY B  29      -1.927  -1.087  -2.956  1.00  0.00           C  
ATOM    413  C   GLY B  29      -1.962  -0.410  -1.592  1.00  0.00           C  
ATOM    414  O   GLY B  29      -2.034  -1.077  -0.560  1.00  0.00           O  
ATOM    415  H   GLY B  29      -2.601  -0.073  -4.716  1.00  0.00           H  
ATOM    416 1HA  GLY B  29      -2.120  -2.153  -2.843  1.00  0.00           H  
ATOM    417 2HA  GLY B  29      -0.933  -0.985  -3.390  1.00  0.00           H  
ATOM    418  N   VAL B  30      -1.912   0.917  -1.594  1.00  0.00           N  
ATOM    419  CA  VAL B  30      -1.934   1.687  -0.355  1.00  0.00           C  
ATOM    420  C   VAL B  30      -3.233   1.464   0.408  1.00  0.00           C  
ATOM    421  O   VAL B  30      -3.222   1.219   1.614  1.00  0.00           O  
ATOM    422  CB  VAL B  30      -1.769   3.188  -0.656  1.00  0.00           C  
ATOM    423  CG1 VAL B  30      -2.022   4.013   0.597  1.00  0.00           C  
ATOM    424  CG2 VAL B  30      -0.376   3.456  -1.206  1.00  0.00           C  
ATOM    425  H   VAL B  30      -1.857   1.406  -2.476  1.00  0.00           H  
ATOM    426  HA  VAL B  30      -1.101   1.361   0.269  1.00  0.00           H  
ATOM    427  HB  VAL B  30      -2.515   3.486  -1.393  1.00  0.00           H  
ATOM    428 1HG1 VAL B  30      -1.902   5.072   0.366  1.00  0.00           H  
ATOM    429 2HG1 VAL B  30      -3.037   3.833   0.952  1.00  0.00           H  
ATOM    430 3HG1 VAL B  30      -1.310   3.728   1.371  1.00  0.00           H  
ATOM    431 1HG2 VAL B  30      -0.267   4.519  -1.417  1.00  0.00           H  
ATOM    432 2HG2 VAL B  30       0.370   3.153  -0.471  1.00  0.00           H  
ATOM    433 3HG2 VAL B  30      -0.232   2.887  -2.125  1.00  0.00           H  
ATOM    434  N   VAL B  31      -4.353   1.552  -0.301  1.00  0.00           N  
ATOM    435  CA  VAL B  31      -5.665   1.401   0.316  1.00  0.00           C  
ATOM    436  C   VAL B  31      -5.860  -0.009   0.858  1.00  0.00           C  
ATOM    437  O   VAL B  31      -6.357  -0.194   1.969  1.00  0.00           O  
ATOM    438  CB  VAL B  31      -6.776   1.713  -0.705  1.00  0.00           C  
ATOM    439  CG1 VAL B  31      -8.137   1.331  -0.145  1.00  0.00           C  
ATOM    440  CG2 VAL B  31      -6.739   3.188  -1.075  1.00  0.00           C  
ATOM    441  H   VAL B  31      -4.294   1.729  -1.294  1.00  0.00           H  
ATOM    442  HA  VAL B  31      -5.742   2.107   1.143  1.00  0.00           H  
ATOM    443  HB  VAL B  31      -6.615   1.109  -1.598  1.00  0.00           H  
ATOM    444 1HG1 VAL B  31      -8.910   1.558  -0.879  1.00  0.00           H  
ATOM    445 2HG1 VAL B  31      -8.152   0.264   0.079  1.00  0.00           H  
ATOM    446 3HG1 VAL B  31      -8.327   1.897   0.767  1.00  0.00           H  
ATOM    447 1HG2 VAL B  31      -7.526   3.401  -1.798  1.00  0.00           H  
ATOM    448 2HG2 VAL B  31      -6.894   3.791  -0.181  1.00  0.00           H  
ATOM    449 3HG2 VAL B  31      -5.770   3.430  -1.512  1.00  0.00           H  
ATOM    450  N   ALA B  32      -5.465  -1.001   0.067  1.00  0.00           N  
ATOM    451  CA  ALA B  32      -5.661  -2.398   0.435  1.00  0.00           C  
ATOM    452  C   ALA B  32      -4.961  -2.726   1.747  1.00  0.00           C  
ATOM    453  O   ALA B  32      -5.549  -3.336   2.641  1.00  0.00           O  
ATOM    454  CB  ALA B  32      -5.162  -3.313  -0.674  1.00  0.00           C  
ATOM    455  H   ALA B  32      -5.018  -0.782  -0.811  1.00  0.00           H  
ATOM    456  HA  ALA B  32      -6.729  -2.565   0.576  1.00  0.00           H  
ATOM    457 1HB  ALA B  32      -5.315  -4.353  -0.385  1.00  0.00           H  
ATOM    458 2HB  ALA B  32      -5.713  -3.107  -1.592  1.00  0.00           H  
ATOM    459 3HB  ALA B  32      -4.101  -3.136  -0.841  1.00  0.00           H  
ATOM    460  N   LEU B  33      -3.701  -2.318   1.858  1.00  0.00           N  
ATOM    461  CA  LEU B  33      -2.929  -2.535   3.075  1.00  0.00           C  
ATOM    462  C   LEU B  33      -3.518  -1.760   4.247  1.00  0.00           C  
ATOM    463  O   LEU B  33      -3.683  -2.299   5.341  1.00  0.00           O  
ATOM    464  CB  LEU B  33      -1.470  -2.116   2.859  1.00  0.00           C  
ATOM    465  CG  LEU B  33      -0.558  -2.225   4.088  1.00  0.00           C  
ATOM    466  CD1 LEU B  33      -0.532  -3.667   4.576  1.00  0.00           C  
ATOM    467  CD2 LEU B  33       0.840  -1.744   3.727  1.00  0.00           C  
ATOM    468  H   LEU B  33      -3.267  -1.845   1.078  1.00  0.00           H  
ATOM    469  HA  LEU B  33      -2.957  -3.597   3.317  1.00  0.00           H  
ATOM    470 1HB  LEU B  33      -1.042  -2.738   2.074  1.00  0.00           H  
ATOM    471 2HB  LEU B  33      -1.451  -1.079   2.524  1.00  0.00           H  
ATOM    472  HG  LEU B  33      -0.957  -1.607   4.893  1.00  0.00           H  
ATOM    473 1HD1 LEU B  33       0.116  -3.744   5.449  1.00  0.00           H  
ATOM    474 2HD1 LEU B  33      -1.541  -3.978   4.846  1.00  0.00           H  
ATOM    475 3HD1 LEU B  33      -0.152  -4.312   3.785  1.00  0.00           H  
ATOM    476 1HD2 LEU B  33       1.488  -1.821   4.601  1.00  0.00           H  
ATOM    477 2HD2 LEU B  33       1.241  -2.362   2.923  1.00  0.00           H  
ATOM    478 3HD2 LEU B  33       0.795  -0.706   3.399  1.00  0.00           H  
ATOM    479  N   ALA B  34      -3.834  -0.491   4.011  1.00  0.00           N  
ATOM    480  CA  ALA B  34      -4.427   0.355   5.040  1.00  0.00           C  
ATOM    481  C   ALA B  34      -5.723  -0.246   5.569  1.00  0.00           C  
ATOM    482  O   ALA B  34      -5.980  -0.230   6.772  1.00  0.00           O  
ATOM    483  CB  ALA B  34      -4.676   1.755   4.497  1.00  0.00           C  
ATOM    484  H   ALA B  34      -3.660  -0.102   3.095  1.00  0.00           H  
ATOM    485  HA  ALA B  34      -3.725   0.419   5.871  1.00  0.00           H  
ATOM    486 1HB  ALA B  34      -5.119   2.374   5.277  1.00  0.00           H  
ATOM    487 2HB  ALA B  34      -3.731   2.194   4.176  1.00  0.00           H  
ATOM    488 3HB  ALA B  34      -5.356   1.699   3.648  1.00  0.00           H  
ATOM    489  N   THR B  35      -6.537  -0.776   4.662  1.00  0.00           N  
ATOM    490  CA  THR B  35      -7.800  -1.400   5.037  1.00  0.00           C  
ATOM    491  C   THR B  35      -7.577  -2.551   6.010  1.00  0.00           C  
ATOM    492  O   THR B  35      -8.300  -2.690   6.997  1.00  0.00           O  
ATOM    493  CB  THR B  35      -8.556  -1.910   3.797  1.00  0.00           C  
ATOM    494  OG1 THR B  35      -8.839  -0.811   2.921  1.00  0.00           O  
ATOM    495  CG2 THR B  35      -9.861  -2.577   4.205  1.00  0.00           C  
ATOM    496  H   THR B  35      -6.274  -0.745   3.687  1.00  0.00           H  
ATOM    497  HA  THR B  35      -8.420  -0.654   5.535  1.00  0.00           H  
ATOM    498  HB  THR B  35      -7.937  -2.631   3.264  1.00  0.00           H  
ATOM    499  HG1 THR B  35      -8.014  -0.432   2.607  1.00  0.00           H  
ATOM    500 1HG2 THR B  35     -10.382  -2.931   3.315  1.00  0.00           H  
ATOM    501 2HG2 THR B  35      -9.649  -3.420   4.862  1.00  0.00           H  
ATOM    502 3HG2 THR B  35     -10.488  -1.858   4.729  1.00  0.00           H  
ATOM    503  N   VAL B  36      -6.574  -3.374   5.726  1.00  0.00           N  
ATOM    504  CA  VAL B  36      -6.210  -4.473   6.612  1.00  0.00           C  
ATOM    505  C   VAL B  36      -5.628  -3.956   7.921  1.00  0.00           C  
ATOM    506  O   VAL B  36      -5.913  -4.490   8.993  1.00  0.00           O  
ATOM    507  CB  VAL B  36      -5.185  -5.395   5.926  1.00  0.00           C  
ATOM    508  CG1 VAL B  36      -4.664  -6.435   6.907  1.00  0.00           C  
ATOM    509  CG2 VAL B  36      -5.818  -6.065   4.716  1.00  0.00           C  
ATOM    510  H   VAL B  36      -6.049  -3.234   4.874  1.00  0.00           H  
ATOM    511  HA  VAL B  36      -7.108  -5.051   6.833  1.00  0.00           H  
ATOM    512  HB  VAL B  36      -4.330  -4.798   5.606  1.00  0.00           H  
ATOM    513 1HG1 VAL B  36      -3.940  -7.078   6.406  1.00  0.00           H  
ATOM    514 2HG1 VAL B  36      -4.182  -5.934   7.747  1.00  0.00           H  
ATOM    515 3HG1 VAL B  36      -5.494  -7.040   7.271  1.00  0.00           H  
ATOM    516 1HG2 VAL B  36      -5.087  -6.715   4.236  1.00  0.00           H  
ATOM    517 2HG2 VAL B  36      -6.676  -6.657   5.036  1.00  0.00           H  
ATOM    518 3HG2 VAL B  36      -6.146  -5.303   4.009  1.00  0.00           H  
ATOM    519  N   ALA B  37      -4.810  -2.913   7.828  1.00  0.00           N  
ATOM    520  CA  ALA B  37      -4.130  -2.365   8.996  1.00  0.00           C  
ATOM    521  C   ALA B  37      -5.129  -1.887  10.041  1.00  0.00           C  
ATOM    522  O   ALA B  37      -4.912  -2.050  11.242  1.00  0.00           O  
ATOM    523  CB  ALA B  37      -3.207  -1.227   8.587  1.00  0.00           C  
ATOM    524  H   ALA B  37      -4.656  -2.488   6.925  1.00  0.00           H  
ATOM    525  HA  ALA B  37      -3.533  -3.160   9.444  1.00  0.00           H  
ATOM    526 1HB  ALA B  37      -2.706  -0.829   9.469  1.00  0.00           H  
ATOM    527 2HB  ALA B  37      -2.461  -1.598   7.883  1.00  0.00           H  
ATOM    528 3HB  ALA B  37      -3.790  -0.438   8.114  1.00  0.00           H  
ATOM    529  N   PHE B  38      -6.225  -1.295   9.578  1.00  0.00           N  
ATOM    530  CA  PHE B  38      -7.242  -0.757  10.473  1.00  0.00           C  
ATOM    531  C   PHE B  38      -8.102  -1.868  11.062  1.00  0.00           C  
ATOM    532  O   PHE B  38      -7.696  -2.513  11.989  1.00  0.00           O  
ATOM    533  OXT PHE B  38      -9.184  -2.099  10.598  1.00  0.00           O  
ATOM    534  CB  PHE B  38      -8.131   0.243   9.732  1.00  0.00           C  
ATOM    535  CG  PHE B  38      -7.452   1.549   9.429  1.00  0.00           C  
ATOM    536  CD1 PHE B  38      -7.296   1.978   8.119  1.00  0.00           C  
ATOM    537  CD2 PHE B  38      -6.968   2.350  10.452  1.00  0.00           C  
ATOM    538  CE1 PHE B  38      -6.671   3.179   7.839  1.00  0.00           C  
ATOM    539  CE2 PHE B  38      -6.344   3.551  10.175  1.00  0.00           C  
ATOM    540  CZ  PHE B  38      -6.196   3.965   8.867  1.00  0.00           C  
ATOM    541  H   PHE B  38      -6.357  -1.216   8.580  1.00  0.00           H  
ATOM    542  HA  PHE B  38      -6.743  -0.239  11.293  1.00  0.00           H  
ATOM    543 1HB  PHE B  38      -8.464  -0.193   8.791  1.00  0.00           H  
ATOM    544 2HB  PHE B  38      -9.019   0.452  10.328  1.00  0.00           H  
ATOM    545  HD1 PHE B  38      -7.673   1.356   7.307  1.00  0.00           H  
ATOM    546  HD2 PHE B  38      -7.085   2.022  11.486  1.00  0.00           H  
ATOM    547  HE1 PHE B  38      -6.555   3.504   6.806  1.00  0.00           H  
ATOM    548  HE2 PHE B  38      -5.969   4.171  10.989  1.00  0.00           H  
ATOM    549  HZ  PHE B  38      -5.703   4.911   8.647  1.00  0.00           H  
TER                                                                             
HETATM  551 THKN MEM C  41      15.000   0.000   0.000  1.00  0.00           X  
HETATM  552 CNTR MEM C  41       0.000   0.000   0.000  1.00  0.00           X  
HETATM  553 NORM MEM C  41      -0.000  -0.000   1.000  1.00  0.00           X  
TER                                                                             
CONECT  551  552                                                                
CONECT  552  551  553                                                           
CONECT  553  552                                                                
a_angle_1 0.788
a_angle_2 20.931
a_bind 0.893
a_ddg -27.425
a_helicality 0.039
a_helicality_symm 0.039
a_hha_ang -39.219
a_hha_dst_atm 3.184
a_hha_dst_vec 6.479
a_marl -8.172
a_pack 0.697
a_res_lipo -12.923
a_rmsd 0.846
a_sasa 780.625
a_shape 0.8
a_span_topo 0.474
a_tms_span 1
a_tms_span_fa 1
a_unsat 0
maxsub 38
rms 0.846
score -72.337
silent_score -72.337
time 28
total -72.338

#MODEL 2
ATOM      1  N   LYS A   1       3.841  -5.833 -16.916  1.00  0.00           N  
ATOM      2  CA  LYS A   1       3.277  -5.940 -15.576  1.00  0.00           C  
ATOM      3  C   LYS A   1       3.468  -4.647 -14.794  1.00  0.00           C  
ATOM      4  O   LYS A   1       3.696  -4.670 -13.584  1.00  0.00           O  
ATOM      5  CB  LYS A   1       3.908  -7.110 -14.820  1.00  0.00           C  
ATOM      6  CG  LYS A   1       3.585  -8.481 -15.400  1.00  0.00           C  
ATOM      7  CD  LYS A   1       4.204  -9.593 -14.566  1.00  0.00           C  
ATOM      8  CE  LYS A   1       3.857 -10.964 -15.127  1.00  0.00           C  
ATOM      9  NZ  LYS A   1       4.477 -12.062 -14.337  1.00  0.00           N  
ATOM     10 1H   LYS A   1       3.701  -6.694 -17.406  1.00  0.00           H  
ATOM     11 2H   LYS A   1       3.388  -5.092 -17.411  1.00  0.00           H  
ATOM     12 3H   LYS A   1       4.820  -5.642 -16.852  1.00  0.00           H  
ATOM     13  HA  LYS A   1       2.205  -6.120 -15.665  1.00  0.00           H  
ATOM     14 1HB  LYS A   1       4.993  -6.996 -14.814  1.00  0.00           H  
ATOM     15 2HB  LYS A   1       3.572  -7.097 -13.783  1.00  0.00           H  
ATOM     16 1HG  LYS A   1       2.504  -8.618 -15.429  1.00  0.00           H  
ATOM     17 2HG  LYS A   1       3.969  -8.545 -16.418  1.00  0.00           H  
ATOM     18 1HD  LYS A   1       5.288  -9.478 -14.553  1.00  0.00           H  
ATOM     19 2HD  LYS A   1       3.837  -9.527 -13.542  1.00  0.00           H  
ATOM     20 1HE  LYS A   1       2.776 -11.096 -15.124  1.00  0.00           H  
ATOM     21 2HE  LYS A   1       4.206 -11.035 -16.158  1.00  0.00           H  
ATOM     22 1HZ  LYS A   1       4.224 -12.953 -14.740  1.00  0.00           H  
ATOM     23 2HZ  LYS A   1       5.482 -11.960 -14.349  1.00  0.00           H  
ATOM     24 3HZ  LYS A   1       4.146 -12.019 -13.383  1.00  0.00           H  
ATOM     25  N   LEU A   2       3.375  -3.520 -15.491  1.00  0.00           N  
ATOM     26  CA  LEU A   2       3.626  -2.219 -14.882  1.00  0.00           C  
ATOM     27  C   LEU A   2       2.628  -1.930 -13.769  1.00  0.00           C  
ATOM     28  O   LEU A   2       2.981  -1.358 -12.738  1.00  0.00           O  
ATOM     29  CB  LEU A   2       3.551  -1.114 -15.944  1.00  0.00           C  
ATOM     30  CG  LEU A   2       4.669  -1.123 -16.994  1.00  0.00           C  
ATOM     31  CD1 LEU A   2       4.372  -0.080 -18.062  1.00  0.00           C  
ATOM     32  CD2 LEU A   2       6.004  -0.848 -16.317  1.00  0.00           C  
ATOM     33  H   LEU A   2       3.124  -3.565 -16.469  1.00  0.00           H  
ATOM     34  HA  LEU A   2       4.627  -2.225 -14.453  1.00  0.00           H  
ATOM     35 1HB  LEU A   2       2.602  -1.201 -16.470  1.00  0.00           H  
ATOM     36 2HB  LEU A   2       3.577  -0.147 -15.441  1.00  0.00           H  
ATOM     37  HG  LEU A   2       4.703  -2.098 -17.481  1.00  0.00           H  
ATOM     38 1HD1 LEU A   2       5.167  -0.087 -18.809  1.00  0.00           H  
ATOM     39 2HD1 LEU A   2       3.422  -0.312 -18.543  1.00  0.00           H  
ATOM     40 3HD1 LEU A   2       4.316   0.906 -17.602  1.00  0.00           H  
ATOM     41 1HD2 LEU A   2       6.799  -0.856 -17.064  1.00  0.00           H  
ATOM     42 2HD2 LEU A   2       5.972   0.127 -15.831  1.00  0.00           H  
ATOM     43 3HD2 LEU A   2       6.199  -1.619 -15.571  1.00  0.00           H  
ATOM     44  N   VAL A   3       1.379  -2.330 -13.982  1.00  0.00           N  
ATOM     45  CA  VAL A   3       0.319  -2.085 -13.011  1.00  0.00           C  
ATOM     46  C   VAL A   3       0.568  -2.851 -11.719  1.00  0.00           C  
ATOM     47  O   VAL A   3       0.394  -2.315 -10.625  1.00  0.00           O  
ATOM     48  CB  VAL A   3      -1.046  -2.497 -13.595  1.00  0.00           C  
ATOM     49  CG1 VAL A   3      -2.130  -2.398 -12.532  1.00  0.00           C  
ATOM     50  CG2 VAL A   3      -1.383  -1.622 -14.792  1.00  0.00           C  
ATOM     51  H   VAL A   3       1.158  -2.816 -14.840  1.00  0.00           H  
ATOM     52  HA  VAL A   3       0.296  -1.018 -12.786  1.00  0.00           H  
ATOM     53  HB  VAL A   3      -0.997  -3.540 -13.908  1.00  0.00           H  
ATOM     54 1HG1 VAL A   3      -3.088  -2.693 -12.961  1.00  0.00           H  
ATOM     55 2HG1 VAL A   3      -1.887  -3.060 -11.701  1.00  0.00           H  
ATOM     56 3HG1 VAL A   3      -2.196  -1.371 -12.173  1.00  0.00           H  
ATOM     57 1HG2 VAL A   3      -2.348  -1.919 -15.200  1.00  0.00           H  
ATOM     58 2HG2 VAL A   3      -1.426  -0.578 -14.480  1.00  0.00           H  
ATOM     59 3HG2 VAL A   3      -0.615  -1.740 -15.557  1.00  0.00           H  
ATOM     60  N   LEU A   4       0.976  -4.109 -11.852  1.00  0.00           N  
ATOM     61  CA  LEU A   4       1.319  -4.929 -10.697  1.00  0.00           C  
ATOM     62  C   LEU A   4       2.518  -4.356  -9.951  1.00  0.00           C  
ATOM     63  O   LEU A   4       2.564  -4.378  -8.721  1.00  0.00           O  
ATOM     64  CB  LEU A   4       1.623  -6.366 -11.138  1.00  0.00           C  
ATOM     65  CG  LEU A   4       0.430  -7.161 -11.684  1.00  0.00           C  
ATOM     66  CD1 LEU A   4       0.915  -8.499 -12.224  1.00  0.00           C  
ATOM     67  CD2 LEU A   4      -0.598  -7.357 -10.580  1.00  0.00           C  
ATOM     68  H   LEU A   4       1.051  -4.507 -12.777  1.00  0.00           H  
ATOM     69  HA  LEU A   4       0.467  -4.944 -10.018  1.00  0.00           H  
ATOM     70 1HB  LEU A   4       2.385  -6.337 -11.916  1.00  0.00           H  
ATOM     71 2HB  LEU A   4       2.025  -6.914 -10.286  1.00  0.00           H  
ATOM     72  HG  LEU A   4      -0.025  -6.613 -12.510  1.00  0.00           H  
ATOM     73 1HD1 LEU A   4       0.067  -9.064 -12.612  1.00  0.00           H  
ATOM     74 2HD1 LEU A   4       1.634  -8.330 -13.026  1.00  0.00           H  
ATOM     75 3HD1 LEU A   4       1.390  -9.064 -11.423  1.00  0.00           H  
ATOM     76 1HD2 LEU A   4      -1.446  -7.921 -10.968  1.00  0.00           H  
ATOM     77 2HD2 LEU A   4      -0.144  -7.905  -9.754  1.00  0.00           H  
ATOM     78 3HD2 LEU A   4      -0.940  -6.385 -10.225  1.00  0.00           H  
ATOM     79  N   GLY A   5       3.487  -3.845 -10.702  1.00  0.00           N  
ATOM     80  CA  GLY A   5       4.622  -3.143 -10.115  1.00  0.00           C  
ATOM     81  C   GLY A   5       4.166  -1.929  -9.317  1.00  0.00           C  
ATOM     82  O   GLY A   5       4.624  -1.703  -8.196  1.00  0.00           O  
ATOM     83  H   GLY A   5       3.435  -3.944 -11.706  1.00  0.00           H  
ATOM     84 1HA  GLY A   5       5.174  -3.823  -9.467  1.00  0.00           H  
ATOM     85 2HA  GLY A   5       5.303  -2.829 -10.905  1.00  0.00           H  
ATOM     86  N   GLY A   6       3.262  -1.149  -9.900  1.00  0.00           N  
ATOM     87  CA  GLY A   6       2.684   0.000  -9.213  1.00  0.00           C  
ATOM     88  C   GLY A   6       2.018  -0.417  -7.908  1.00  0.00           C  
ATOM     89  O   GLY A   6       2.263   0.177  -6.858  1.00  0.00           O  
ATOM     90  H   GLY A   6       2.968  -1.357 -10.844  1.00  0.00           H  
ATOM     91 1HA  GLY A   6       3.465   0.733  -9.010  1.00  0.00           H  
ATOM     92 2HA  GLY A   6       1.953   0.481  -9.861  1.00  0.00           H  
ATOM     93  N   ALA A   7       1.175  -1.441  -7.980  1.00  0.00           N  
ATOM     94  CA  ALA A   7       0.482  -1.947  -6.802  1.00  0.00           C  
ATOM     95  C   ALA A   7       1.469  -2.390  -5.730  1.00  0.00           C  
ATOM     96  O   ALA A   7       1.267  -2.135  -4.542  1.00  0.00           O  
ATOM     97  CB  ALA A   7      -0.438  -3.098  -7.182  1.00  0.00           C  
ATOM     98  H   ALA A   7       1.011  -1.880  -8.875  1.00  0.00           H  
ATOM     99  HA  ALA A   7      -0.119  -1.137  -6.388  1.00  0.00           H  
ATOM    100 1HB  ALA A   7      -0.948  -3.466  -6.292  1.00  0.00           H  
ATOM    101 2HB  ALA A   7      -1.175  -2.751  -7.906  1.00  0.00           H  
ATOM    102 3HB  ALA A   7       0.150  -3.903  -7.621  1.00  0.00           H  
ATOM    103  N   THR A   8       2.538  -3.055  -6.155  1.00  0.00           N  
ATOM    104  CA  THR A   8       3.580  -3.498  -5.237  1.00  0.00           C  
ATOM    105  C   THR A   8       4.218  -2.317  -4.516  1.00  0.00           C  
ATOM    106  O   THR A   8       4.393  -2.343  -3.298  1.00  0.00           O  
ATOM    107  CB  THR A   8       4.667  -4.300  -5.977  1.00  0.00           C  
ATOM    108  OG1 THR A   8       4.085  -5.473  -6.561  1.00  0.00           O  
ATOM    109  CG2 THR A   8       5.773  -4.712  -5.017  1.00  0.00           C  
ATOM    110  H   THR A   8       2.631  -3.259  -7.140  1.00  0.00           H  
ATOM    111  HA  THR A   8       3.128  -4.146  -4.486  1.00  0.00           H  
ATOM    112  HB  THR A   8       5.093  -3.688  -6.772  1.00  0.00           H  
ATOM    113  HG1 THR A   8       3.430  -5.213  -7.214  1.00  0.00           H  
ATOM    114 1HG2 THR A   8       6.532  -5.277  -5.558  1.00  0.00           H  
ATOM    115 2HG2 THR A   8       6.225  -3.822  -4.580  1.00  0.00           H  
ATOM    116 3HG2 THR A   8       5.355  -5.332  -4.226  1.00  0.00           H  
ATOM    117  N   LEU A   9       4.562  -1.283  -5.275  1.00  0.00           N  
ATOM    118  CA  LEU A   9       5.148  -0.076  -4.705  1.00  0.00           C  
ATOM    119  C   LEU A   9       4.192   0.590  -3.724  1.00  0.00           C  
ATOM    120  O   LEU A   9       4.611   1.104  -2.687  1.00  0.00           O  
ATOM    121  CB  LEU A   9       5.516   0.912  -5.820  1.00  0.00           C  
ATOM    122  CG  LEU A   9       6.684   0.492  -6.722  1.00  0.00           C  
ATOM    123  CD1 LEU A   9       6.811   1.474  -7.878  1.00  0.00           C  
ATOM    124  CD2 LEU A   9       7.965   0.443  -5.903  1.00  0.00           C  
ATOM    125  H   LEU A   9       4.414  -1.334  -6.273  1.00  0.00           H  
ATOM    126  HA  LEU A   9       6.055  -0.352  -4.168  1.00  0.00           H  
ATOM    127 1HB  LEU A   9       4.644   1.060  -6.455  1.00  0.00           H  
ATOM    128 2HB  LEU A   9       5.775   1.868  -5.365  1.00  0.00           H  
ATOM    129  HG  LEU A   9       6.484  -0.494  -7.142  1.00  0.00           H  
ATOM    130 1HD1 LEU A   9       7.641   1.176  -8.519  1.00  0.00           H  
ATOM    131 2HD1 LEU A   9       5.888   1.475  -8.458  1.00  0.00           H  
ATOM    132 3HD1 LEU A   9       6.996   2.474  -7.488  1.00  0.00           H  
ATOM    133 1HD2 LEU A   9       8.796   0.144  -6.544  1.00  0.00           H  
ATOM    134 2HD2 LEU A   9       8.168   1.429  -5.483  1.00  0.00           H  
ATOM    135 3HD2 LEU A   9       7.853  -0.279  -5.094  1.00  0.00           H  
ATOM    136  N   GLY A  10       2.906   0.577  -4.057  1.00  0.00           N  
ATOM    137  CA  GLY A  10       1.884   1.150  -3.189  1.00  0.00           C  
ATOM    138  C   GLY A  10       1.880   0.476  -1.823  1.00  0.00           C  
ATOM    139  O   GLY A  10       1.823   1.144  -0.791  1.00  0.00           O  
ATOM    140  H   GLY A  10       2.629   0.159  -4.934  1.00  0.00           H  
ATOM    141 1HA  GLY A  10       2.064   2.219  -3.071  1.00  0.00           H  
ATOM    142 2HA  GLY A  10       0.906   1.039  -3.656  1.00  0.00           H  
ATOM    143  N   VAL A  11       1.941  -0.851  -1.824  1.00  0.00           N  
ATOM    144  CA  VAL A  11       1.970  -1.617  -0.583  1.00  0.00           C  
ATOM    145  C   VAL A  11       3.238  -1.331   0.212  1.00  0.00           C  
ATOM    146  O   VAL A  11       3.182  -1.064   1.412  1.00  0.00           O  
ATOM    147  CB  VAL A  11       1.886  -3.125  -0.885  1.00  0.00           C  
ATOM    148  CG1 VAL A  11       2.121  -3.936   0.382  1.00  0.00           C  
ATOM    149  CG2 VAL A  11       0.533  -3.457  -1.494  1.00  0.00           C  
ATOM    150  H   VAL A  11       1.968  -1.342  -2.706  1.00  0.00           H  
ATOM    151  HA  VAL A  11       1.107  -1.332   0.020  1.00  0.00           H  
ATOM    152  HB  VAL A  11       2.677  -3.391  -1.587  1.00  0.00           H  
ATOM    153 1HG1 VAL A  11       2.059  -4.999   0.150  1.00  0.00           H  
ATOM    154 2HG1 VAL A  11       3.110  -3.709   0.780  1.00  0.00           H  
ATOM    155 3HG1 VAL A  11       1.363  -3.681   1.122  1.00  0.00           H  
ATOM    156 1HG2 VAL A  11       0.481  -4.525  -1.706  1.00  0.00           H  
ATOM    157 2HG2 VAL A  11      -0.258  -3.186  -0.794  1.00  0.00           H  
ATOM    158 3HG2 VAL A  11       0.404  -2.898  -2.421  1.00  0.00           H  
ATOM    159  N   VAL A  12       4.380  -1.388  -0.465  1.00  0.00           N  
ATOM    160  CA  VAL A  12       5.669  -1.198   0.190  1.00  0.00           C  
ATOM    161  C   VAL A  12       5.815   0.225   0.715  1.00  0.00           C  
ATOM    162  O   VAL A  12       6.297   0.440   1.827  1.00  0.00           O  
ATOM    163  CB  VAL A  12       6.817  -1.500  -0.792  1.00  0.00           C  
ATOM    164  CG1 VAL A  12       8.154  -1.103  -0.185  1.00  0.00           C  
ATOM    165  CG2 VAL A  12       6.808  -2.976  -1.159  1.00  0.00           C  
ATOM    166  H   VAL A  12       4.355  -1.568  -1.459  1.00  0.00           H  
ATOM    167  HA  VAL A  12       5.735  -1.889   1.030  1.00  0.00           H  
ATOM    168  HB  VAL A  12       6.681  -0.899  -1.691  1.00  0.00           H  
ATOM    169 1HG1 VAL A  12       8.954  -1.323  -0.892  1.00  0.00           H  
ATOM    170 2HG1 VAL A  12       8.150  -0.036   0.037  1.00  0.00           H  
ATOM    171 3HG1 VAL A  12       8.318  -1.665   0.734  1.00  0.00           H  
ATOM    172 1HG2 VAL A  12       7.622  -3.182  -1.854  1.00  0.00           H  
ATOM    173 2HG2 VAL A  12       6.938  -3.576  -0.259  1.00  0.00           H  
ATOM    174 3HG2 VAL A  12       5.857  -3.228  -1.629  1.00  0.00           H  
ATOM    175  N   ALA A  13       5.396   1.194  -0.091  1.00  0.00           N  
ATOM    176  CA  ALA A  13       5.542   2.601   0.261  1.00  0.00           C  
ATOM    177  C   ALA A  13       4.829   2.918   1.570  1.00  0.00           C  
ATOM    178  O   ALA A  13       5.389   3.571   2.450  1.00  0.00           O  
ATOM    179  CB  ALA A  13       5.012   3.486  -0.858  1.00  0.00           C  
ATOM    180  H   ALA A  13       4.965   0.950  -0.971  1.00  0.00           H  
ATOM    181  HA  ALA A  13       6.604   2.807   0.401  1.00  0.00           H  
ATOM    182 1HB  ALA A  13       5.128   4.533  -0.580  1.00  0.00           H  
ATOM    183 2HB  ALA A  13       5.571   3.289  -1.773  1.00  0.00           H  
ATOM    184 3HB  ALA A  13       3.958   3.270  -1.023  1.00  0.00           H  
ATOM    185  N   LEU A  14       3.591   2.452   1.691  1.00  0.00           N  
ATOM    186  CA  LEU A  14       2.814   2.648   2.909  1.00  0.00           C  
ATOM    187  C   LEU A  14       3.429   1.895   4.082  1.00  0.00           C  
ATOM    188  O   LEU A  14       3.564   2.439   5.178  1.00  0.00           O  
ATOM    189  CB  LEU A  14       1.368   2.184   2.696  1.00  0.00           C  
ATOM    190  CG  LEU A  14       0.452   2.277   3.923  1.00  0.00           C  
ATOM    191  CD1 LEU A  14       0.373   3.724   4.389  1.00  0.00           C  
ATOM    192  CD2 LEU A  14      -0.927   1.741   3.569  1.00  0.00           C  
ATOM    193  H   LEU A  14       3.177   1.948   0.919  1.00  0.00           H  
ATOM    194  HA  LEU A  14       2.809   3.711   3.148  1.00  0.00           H  
ATOM    195 1HB  LEU A  14       0.923   2.784   1.904  1.00  0.00           H  
ATOM    196 2HB  LEU A  14       1.381   1.143   2.371  1.00  0.00           H  
ATOM    197  HG  LEU A  14       0.873   1.687   4.737  1.00  0.00           H  
ATOM    198 1HD1 LEU A  14      -0.278   3.791   5.261  1.00  0.00           H  
ATOM    199 2HD1 LEU A  14       1.370   4.076   4.654  1.00  0.00           H  
ATOM    200 3HD1 LEU A  14      -0.030   4.343   3.588  1.00  0.00           H  
ATOM    201 1HD2 LEU A  14      -1.578   1.807   4.441  1.00  0.00           H  
ATOM    202 2HD2 LEU A  14      -1.350   2.332   2.755  1.00  0.00           H  
ATOM    203 3HD2 LEU A  14      -0.844   0.700   3.256  1.00  0.00           H  
ATOM    204  N   ALA A  15       3.799   0.642   3.845  1.00  0.00           N  
ATOM    205  CA  ALA A  15       4.420  -0.182   4.875  1.00  0.00           C  
ATOM    206  C   ALA A  15       5.696   0.462   5.400  1.00  0.00           C  
ATOM    207  O   ALA A  15       5.993   0.392   6.593  1.00  0.00           O  
ATOM    208  CB  ALA A  15       4.713  -1.574   4.336  1.00  0.00           C  
ATOM    209  H   ALA A  15       3.647   0.249   2.927  1.00  0.00           H  
ATOM    210  HA  ALA A  15       3.721  -0.266   5.708  1.00  0.00           H  
ATOM    211 1HB  ALA A  15       5.176  -2.177   5.117  1.00  0.00           H  
ATOM    212 2HB  ALA A  15       3.782  -2.045   4.018  1.00  0.00           H  
ATOM    213 3HB  ALA A  15       5.389  -1.500   3.486  1.00  0.00           H  
ATOM    214  N   THR A  16       6.449   1.089   4.503  1.00  0.00           N  
ATOM    215  CA  THR A  16       7.689   1.759   4.876  1.00  0.00           C  
ATOM    216  C   THR A  16       7.424   2.915   5.832  1.00  0.00           C  
ATOM    217  O   THR A  16       8.128   3.085   6.827  1.00  0.00           O  
ATOM    218  CB  THR A  16       8.436   2.277   3.633  1.00  0.00           C  
ATOM    219  OG1 THR A  16       8.761   1.176   2.775  1.00  0.00           O  
ATOM    220  CG2 THR A  16       9.714   2.994   4.039  1.00  0.00           C  
ATOM    221  H   THR A  16       6.155   1.101   3.536  1.00  0.00           H  
ATOM    222  HA  THR A  16       8.330   1.041   5.387  1.00  0.00           H  
ATOM    223  HB  THR A  16       7.796   2.969   3.086  1.00  0.00           H  
ATOM    224  HG1 THR A  16       7.952   0.759   2.468  1.00  0.00           H  
ATOM    225 1HG2 THR A  16      10.228   3.353   3.147  1.00  0.00           H  
ATOM    226 2HG2 THR A  16       9.469   3.839   4.682  1.00  0.00           H  
ATOM    227 3HG2 THR A  16      10.362   2.304   4.578  1.00  0.00           H  
ATOM    228  N   VAL A  17       6.403   3.709   5.524  1.00  0.00           N  
ATOM    229  CA  VAL A  17       6.025   4.833   6.371  1.00  0.00           C  
ATOM    230  C   VAL A  17       5.413   4.355   7.681  1.00  0.00           C  
ATOM    231  O   VAL A  17       5.725   4.878   8.751  1.00  0.00           O  
ATOM    232  CB  VAL A  17       5.017   5.739   5.637  1.00  0.00           C  
ATOM    233  CG1 VAL A  17       4.489   6.815   6.574  1.00  0.00           C  
ATOM    234  CG2 VAL A  17       5.676   6.363   4.416  1.00  0.00           C  
ATOM    235  H   VAL A  17       5.876   3.528   4.682  1.00  0.00           H  
ATOM    236  HA  VAL A  17       6.920   5.415   6.595  1.00  0.00           H  
ATOM    237  HB  VAL A  17       4.164   5.138   5.324  1.00  0.00           H  
ATOM    238 1HG1 VAL A  17       3.778   7.446   6.039  1.00  0.00           H  
ATOM    239 2HG1 VAL A  17       3.990   6.346   7.422  1.00  0.00           H  
ATOM    240 3HG1 VAL A  17       5.317   7.426   6.931  1.00  0.00           H  
ATOM    241 1HG2 VAL A  17       4.958   7.001   3.902  1.00  0.00           H  
ATOM    242 2HG2 VAL A  17       6.533   6.959   4.730  1.00  0.00           H  
ATOM    243 3HG2 VAL A  17       6.009   5.575   3.741  1.00  0.00           H  
ATOM    244  N   ALA A  18       4.539   3.358   7.591  1.00  0.00           N  
ATOM    245  CA  ALA A  18       3.831   2.851   8.761  1.00  0.00           C  
ATOM    246  C   ALA A  18       4.800   2.263   9.779  1.00  0.00           C  
ATOM    247  O   ALA A  18       4.600   2.393  10.987  1.00  0.00           O  
ATOM    248  CB  ALA A  18       2.802   1.810   8.347  1.00  0.00           C  
ATOM    249  H   ALA A  18       4.361   2.940   6.689  1.00  0.00           H  
ATOM    250  HA  ALA A  18       3.317   3.688   9.234  1.00  0.00           H  
ATOM    251 1HB  ALA A  18       2.281   1.442   9.231  1.00  0.00           H  
ATOM    252 2HB  ALA A  18       2.082   2.261   7.664  1.00  0.00           H  
ATOM    253 3HB  ALA A  18       3.303   0.981   7.850  1.00  0.00           H  
ATOM    254  N   PHE A  19       5.849   1.616   9.284  1.00  0.00           N  
ATOM    255  CA  PHE A  19       6.814   0.947  10.149  1.00  0.00           C  
ATOM    256  C   PHE A  19       7.547   1.947  11.033  1.00  0.00           C  
ATOM    257  O   PHE A  19       7.022   2.368  12.027  1.00  0.00           O  
ATOM    258  OXT PHE A  19       8.651   2.314  10.736  1.00  0.00           O  
ATOM    259  CB  PHE A  19       7.825   0.160   9.313  1.00  0.00           C  
ATOM    260  CG  PHE A  19       7.263  -1.095   8.707  1.00  0.00           C  
ATOM    261  CD1 PHE A  19       7.959  -1.775   7.718  1.00  0.00           C  
ATOM    262  CD2 PHE A  19       6.040  -1.597   9.123  1.00  0.00           C  
ATOM    263  CE1 PHE A  19       7.443  -2.930   7.159  1.00  0.00           C  
ATOM    264  CE2 PHE A  19       5.523  -2.751   8.567  1.00  0.00           C  
ATOM    265  CZ  PHE A  19       6.226  -3.418   7.583  1.00  0.00           C  
ATOM    266  H   PHE A  19       5.982   1.586   8.283  1.00  0.00           H  
ATOM    267  HA  PHE A  19       6.276   0.250  10.793  1.00  0.00           H  
ATOM    268 1HB  PHE A  19       8.198   0.789   8.507  1.00  0.00           H  
ATOM    269 2HB  PHE A  19       8.676  -0.115   9.935  1.00  0.00           H  
ATOM    270  HD1 PHE A  19       8.922  -1.390   7.383  1.00  0.00           H  
ATOM    271  HD2 PHE A  19       5.484  -1.070   9.899  1.00  0.00           H  
ATOM    272  HE1 PHE A  19       8.000  -3.454   6.383  1.00  0.00           H  
ATOM    273  HE2 PHE A  19       4.560  -3.135   8.903  1.00  0.00           H  
ATOM    274  HZ  PHE A  19       5.818  -4.327   7.143  1.00  0.00           H  
TER                                                                             
ATOM    276  N   LYS B  20      -3.841   5.833 -16.916  1.00  0.00           N  
ATOM    277  CA  LYS B  20      -3.277   5.940 -15.576  1.00  0.00           C  
ATOM    278  C   LYS B  20      -3.468   4.647 -14.794  1.00  0.00           C  
ATOM    279  O   LYS B  20      -3.696   4.670 -13.584  1.00  0.00           O  
ATOM    280  CB  LYS B  20      -3.908   7.110 -14.820  1.00  0.00           C  
ATOM    281  CG  LYS B  20      -3.585   8.481 -15.400  1.00  0.00           C  
ATOM    282  CD  LYS B  20      -4.204   9.593 -14.566  1.00  0.00           C  
ATOM    283  CE  LYS B  20      -3.857  10.964 -15.127  1.00  0.00           C  
ATOM    284  NZ  LYS B  20      -4.477  12.062 -14.337  1.00  0.00           N  
ATOM    285 1H   LYS B  20      -3.701   6.694 -17.406  1.00  0.00           H  
ATOM    286 2H   LYS B  20      -3.388   5.092 -17.411  1.00  0.00           H  
ATOM    287 3H   LYS B  20      -4.820   5.642 -16.852  1.00  0.00           H  
ATOM    288  HA  LYS B  20      -2.205   6.120 -15.665  1.00  0.00           H  
ATOM    289 1HB  LYS B  20      -4.993   6.996 -14.814  1.00  0.00           H  
ATOM    290 2HB  LYS B  20      -3.572   7.097 -13.783  1.00  0.00           H  
ATOM    291 1HG  LYS B  20      -2.504   8.618 -15.429  1.00  0.00           H  
ATOM    292 2HG  LYS B  20      -3.969   8.545 -16.418  1.00  0.00           H  
ATOM    293 1HD  LYS B  20      -5.288   9.478 -14.553  1.00  0.00           H  
ATOM    294 2HD  LYS B  20      -3.837   9.527 -13.542  1.00  0.00           H  
ATOM    295 1HE  LYS B  20      -2.776  11.096 -15.124  1.00  0.00           H  
ATOM    296 2HE  LYS B  20      -4.206  11.035 -16.158  1.00  0.00           H  
ATOM    297 1HZ  LYS B  20      -4.224  12.953 -14.740  1.00  0.00           H  
ATOM    298 2HZ  LYS B  20      -5.482  11.960 -14.349  1.00  0.00           H  
ATOM    299 3HZ  LYS B  20      -4.146  12.019 -13.383  1.00  0.00           H  
ATOM    300  N   LEU B  21      -3.375   3.520 -15.491  1.00  0.00           N  
ATOM    301  CA  LEU B  21      -3.626   2.219 -14.882  1.00  0.00           C  
ATOM    302  C   LEU B  21      -2.628   1.930 -13.769  1.00  0.00           C  
ATOM    303  O   LEU B  21      -2.981   1.358 -12.738  1.00  0.00           O  
ATOM    304  CB  LEU B  21      -3.551   1.114 -15.944  1.00  0.00           C  
ATOM    305  CG  LEU B  21      -4.669   1.123 -16.994  1.00  0.00           C  
ATOM    306  CD1 LEU B  21      -4.372   0.080 -18.062  1.00  0.00           C  
ATOM    307  CD2 LEU B  21      -6.004   0.848 -16.317  1.00  0.00           C  
ATOM    308  H   LEU B  21      -3.124   3.565 -16.469  1.00  0.00           H  
ATOM    309  HA  LEU B  21      -4.627   2.225 -14.453  1.00  0.00           H  
ATOM    310 1HB  LEU B  21      -2.602   1.201 -16.470  1.00  0.00           H  
ATOM    311 2HB  LEU B  21      -3.577   0.147 -15.441  1.00  0.00           H  
ATOM    312  HG  LEU B  21      -4.703   2.098 -17.481  1.00  0.00           H  
ATOM    313 1HD1 LEU B  21      -5.167   0.087 -18.809  1.00  0.00           H  
ATOM    314 2HD1 LEU B  21      -3.422   0.312 -18.543  1.00  0.00           H  
ATOM    315 3HD1 LEU B  21      -4.316  -0.906 -17.602  1.00  0.00           H  
ATOM    316 1HD2 LEU B  21      -6.799   0.856 -17.064  1.00  0.00           H  
ATOM    317 2HD2 LEU B  21      -5.972  -0.127 -15.831  1.00  0.00           H  
ATOM    318 3HD2 LEU B  21      -6.199   1.619 -15.571  1.00  0.00           H  
ATOM    319  N   VAL B  22      -1.379   2.330 -13.982  1.00  0.00           N  
ATOM    320  CA  VAL B  22      -0.319   2.085 -13.011  1.00  0.00           C  
ATOM    321  C   VAL B  22      -0.568   2.851 -11.719  1.00  0.00           C  
ATOM    322  O   VAL B  22      -0.394   2.315 -10.625  1.00  0.00           O  
ATOM    323  CB  VAL B  22       1.046   2.497 -13.595  1.00  0.00           C  
ATOM    324  CG1 VAL B  22       2.130   2.398 -12.532  1.00  0.00           C  
ATOM    325  CG2 VAL B  22       1.383   1.622 -14.792  1.00  0.00           C  
ATOM    326  H   VAL B  22      -1.158   2.816 -14.840  1.00  0.00           H  
ATOM    327  HA  VAL B  22      -0.296   1.018 -12.786  1.00  0.00           H  
ATOM    328  HB  VAL B  22       0.997   3.540 -13.908  1.00  0.00           H  
ATOM    329 1HG1 VAL B  22       3.088   2.693 -12.961  1.00  0.00           H  
ATOM    330 2HG1 VAL B  22       1.887   3.060 -11.701  1.00  0.00           H  
ATOM    331 3HG1 VAL B  22       2.196   1.371 -12.173  1.00  0.00           H  
ATOM    332 1HG2 VAL B  22       2.348   1.919 -15.200  1.00  0.00           H  
ATOM    333 2HG2 VAL B  22       1.426   0.578 -14.480  1.00  0.00           H  
ATOM    334 3HG2 VAL B  22       0.615   1.740 -15.557  1.00  0.00           H  
ATOM    335  N   LEU B  23      -0.976   4.109 -11.852  1.00  0.00           N  
ATOM    336  CA  LEU B  23      -1.319   4.929 -10.697  1.00  0.00           C  
ATOM    337  C   LEU B  23      -2.518   4.356  -9.951  1.00  0.00           C  
ATOM    338  O   LEU B  23      -2.564   4.378  -8.721  1.00  0.00           O  
ATOM    339  CB  LEU B  23      -1.623   6.366 -11.138  1.00  0.00           C  
ATOM    340  CG  LEU B  23      -0.430   7.161 -11.684  1.00  0.00           C  
ATOM    341  CD1 LEU B  23      -0.915   8.499 -12.224  1.00  0.00           C  
ATOM    342  CD2 LEU B  23       0.598   7.357 -10.580  1.00  0.00           C  
ATOM    343  H   LEU B  23      -1.051   4.507 -12.777  1.00  0.00           H  
ATOM    344  HA  LEU B  23      -0.467   4.944 -10.018  1.00  0.00           H  
ATOM    345 1HB  LEU B  23      -2.385   6.337 -11.916  1.00  0.00           H  
ATOM    346 2HB  LEU B  23      -2.025   6.914 -10.286  1.00  0.00           H  
ATOM    347  HG  LEU B  23       0.025   6.613 -12.510  1.00  0.00           H  
ATOM    348 1HD1 LEU B  23      -0.067   9.064 -12.612  1.00  0.00           H  
ATOM    349 2HD1 LEU B  23      -1.634   8.330 -13.026  1.00  0.00           H  
ATOM    350 3HD1 LEU B  23      -1.390   9.064 -11.423  1.00  0.00           H  
ATOM    351 1HD2 LEU B  23       1.446   7.921 -10.968  1.00  0.00           H  
ATOM    352 2HD2 LEU B  23       0.144   7.905  -9.754  1.00  0.00           H  
ATOM    353 3HD2 LEU B  23       0.940   6.385 -10.225  1.00  0.00           H  
ATOM    354  N   GLY B  24      -3.487   3.845 -10.702  1.00  0.00           N  
ATOM    355  CA  GLY B  24      -4.622   3.143 -10.115  1.00  0.00           C  
ATOM    356  C   GLY B  24      -4.166   1.929  -9.317  1.00  0.00           C  
ATOM    357  O   GLY B  24      -4.624   1.703  -8.196  1.00  0.00           O  
ATOM    358  H   GLY B  24      -3.435   3.944 -11.706  1.00  0.00           H  
ATOM    359 1HA  GLY B  24      -5.174   3.823  -9.467  1.00  0.00           H  
ATOM    360 2HA  GLY B  24      -5.303   2.829 -10.905  1.00  0.00           H  
ATOM    361  N   GLY B  25      -3.262   1.149  -9.900  1.00  0.00           N  
ATOM    362  CA  GLY B  25      -2.684  -0.000  -9.213  1.00  0.00           C  
ATOM    363  C   GLY B  25      -2.018   0.417  -7.908  1.00  0.00           C  
ATOM    364  O   GLY B  25      -2.263  -0.177  -6.858  1.00  0.00           O  
ATOM    365  H   GLY B  25      -2.968   1.357 -10.844  1.00  0.00           H  
ATOM    366 1HA  GLY B  25      -3.465  -0.733  -9.010  1.00  0.00           H  
ATOM    367 2HA  GLY B  25      -1.953  -0.481  -9.861  1.00  0.00           H  
ATOM    368  N   ALA B  26      -1.175   1.441  -7.980  1.00  0.00           N  
ATOM    369  CA  ALA B  26      -0.482   1.947  -6.802  1.00  0.00           C  
ATOM    370  C   ALA B  26      -1.469   2.390  -5.730  1.00  0.00           C  
ATOM    371  O   ALA B  26      -1.267   2.135  -4.542  1.00  0.00           O  
ATOM    372  CB  ALA B  26       0.438   3.098  -7.182  1.00  0.00           C  
ATOM    373  H   ALA B  26      -1.011   1.880  -8.875  1.00  0.00           H  
ATOM    374  HA  ALA B  26       0.119   1.137  -6.388  1.00  0.00           H  
ATOM    375 1HB  ALA B  26       0.948   3.466  -6.292  1.00  0.00           H  
ATOM    376 2HB  ALA B  26       1.175   2.751  -7.906  1.00  0.00           H  
ATOM    377 3HB  ALA B  26      -0.150   3.903  -7.621  1.00  0.00           H  
ATOM    378  N   THR B  27      -2.538   3.055  -6.155  1.00  0.00           N  
ATOM    379  CA  THR B  27      -3.580   3.498  -5.237  1.00  0.00           C  
ATOM    380  C   THR B  27      -4.218   2.317  -4.516  1.00  0.00           C  
ATOM    381  O   THR B  27      -4.393   2.343  -3.298  1.00  0.00           O  
ATOM    382  CB  THR B  27      -4.667   4.300  -5.977  1.00  0.00           C  
ATOM    383  OG1 THR B  27      -4.085   5.473  -6.561  1.00  0.00           O  
ATOM    384  CG2 THR B  27      -5.773   4.712  -5.017  1.00  0.00           C  
ATOM    385  H   THR B  27      -2.631   3.259  -7.140  1.00  0.00           H  
ATOM    386  HA  THR B  27      -3.128   4.146  -4.486  1.00  0.00           H  
ATOM    387  HB  THR B  27      -5.093   3.688  -6.772  1.00  0.00           H  
ATOM    388  HG1 THR B  27      -3.430   5.213  -7.214  1.00  0.00           H  
ATOM    389 1HG2 THR B  27      -6.532   5.277  -5.558  1.00  0.00           H  
ATOM    390 2HG2 THR B  27      -6.225   3.822  -4.580  1.00  0.00           H  
ATOM    391 3HG2 THR B  27      -5.355   5.332  -4.226  1.00  0.00           H  
ATOM    392  N   LEU B  28      -4.562   1.283  -5.275  1.00  0.00           N  
ATOM    393  CA  LEU B  28      -5.148   0.076  -4.705  1.00  0.00           C  
ATOM    394  C   LEU B  28      -4.192  -0.590  -3.724  1.00  0.00           C  
ATOM    395  O   LEU B  28      -4.611  -1.104  -2.687  1.00  0.00           O  
ATOM    396  CB  LEU B  28      -5.516  -0.912  -5.820  1.00  0.00           C  
ATOM    397  CG  LEU B  28      -6.684  -0.492  -6.722  1.00  0.00           C  
ATOM    398  CD1 LEU B  28      -6.811  -1.474  -7.878  1.00  0.00           C  
ATOM    399  CD2 LEU B  28      -7.965  -0.442  -5.903  1.00  0.00           C  
ATOM    400  H   LEU B  28      -4.414   1.334  -6.273  1.00  0.00           H  
ATOM    401  HA  LEU B  28      -6.055   0.352  -4.168  1.00  0.00           H  
ATOM    402 1HB  LEU B  28      -4.644  -1.060  -6.455  1.00  0.00           H  
ATOM    403 2HB  LEU B  28      -5.775  -1.868  -5.365  1.00  0.00           H  
ATOM    404  HG  LEU B  28      -6.483   0.494  -7.142  1.00  0.00           H  
ATOM    405 1HD1 LEU B  28      -7.641  -1.176  -8.519  1.00  0.00           H  
ATOM    406 2HD1 LEU B  28      -5.888  -1.475  -8.458  1.00  0.00           H  
ATOM    407 3HD1 LEU B  28      -6.996  -2.474  -7.487  1.00  0.00           H  
ATOM    408 1HD2 LEU B  28      -8.795  -0.143  -6.544  1.00  0.00           H  
ATOM    409 2HD2 LEU B  28      -8.168  -1.428  -5.483  1.00  0.00           H  
ATOM    410 3HD2 LEU B  28      -7.853   0.280  -5.094  1.00  0.00           H  
ATOM    411  N   GLY B  29      -2.906  -0.577  -4.057  1.00  0.00           N  
ATOM    412  CA  GLY B  29      -1.884  -1.150  -3.189  1.00  0.00           C  
ATOM    413  C   GLY B  29      -1.880  -0.476  -1.823  1.00  0.00           C  
ATOM    414  O   GLY B  29      -1.823  -1.144  -0.791  1.00  0.00           O  
ATOM    415  H   GLY B  29      -2.629  -0.159  -4.934  1.00  0.00           H  
ATOM    416 1HA  GLY B  29      -2.064  -2.219  -3.071  1.00  0.00           H  
ATOM    417 2HA  GLY B  29      -0.906  -1.039  -3.656  1.00  0.00           H  
ATOM    418  N   VAL B  30      -1.941   0.851  -1.824  1.00  0.00           N  
ATOM    419  CA  VAL B  30      -1.970   1.617  -0.583  1.00  0.00           C  
ATOM    420  C   VAL B  30      -3.238   1.331   0.212  1.00  0.00           C  
ATOM    421  O   VAL B  30      -3.182   1.064   1.412  1.00  0.00           O  
ATOM    422  CB  VAL B  30      -1.886   3.126  -0.885  1.00  0.00           C  
ATOM    423  CG1 VAL B  30      -2.121   3.936   0.382  1.00  0.00           C  
ATOM    424  CG2 VAL B  30      -0.533   3.457  -1.494  1.00  0.00           C  
ATOM    425  H   VAL B  30      -1.968   1.342  -2.706  1.00  0.00           H  
ATOM    426  HA  VAL B  30      -1.107   1.332   0.020  1.00  0.00           H  
ATOM    427  HB  VAL B  30      -2.677   3.391  -1.587  1.00  0.00           H  
ATOM    428 1HG1 VAL B  30      -2.059   4.999   0.150  1.00  0.00           H  
ATOM    429 2HG1 VAL B  30      -3.110   3.709   0.780  1.00  0.00           H  
ATOM    430 3HG1 VAL B  30      -1.363   3.681   1.122  1.00  0.00           H  
ATOM    431 1HG2 VAL B  30      -0.481   4.525  -1.706  1.00  0.00           H  
ATOM    432 2HG2 VAL B  30       0.258   3.186  -0.794  1.00  0.00           H  
ATOM    433 3HG2 VAL B  30      -0.404   2.898  -2.421  1.00  0.00           H  
ATOM    434  N   VAL B  31      -4.380   1.388  -0.465  1.00  0.00           N  
ATOM    435  CA  VAL B  31      -5.669   1.198   0.190  1.00  0.00           C  
ATOM    436  C   VAL B  31      -5.815  -0.225   0.715  1.00  0.00           C  
ATOM    437  O   VAL B  31      -6.297  -0.440   1.827  1.00  0.00           O  
ATOM    438  CB  VAL B  31      -6.817   1.500  -0.792  1.00  0.00           C  
ATOM    439  CG1 VAL B  31      -8.154   1.103  -0.185  1.00  0.00           C  
ATOM    440  CG2 VAL B  31      -6.808   2.976  -1.159  1.00  0.00           C  
ATOM    441  H   VAL B  31      -4.355   1.568  -1.459  1.00  0.00           H  
ATOM    442  HA  VAL B  31      -5.735   1.889   1.030  1.00  0.00           H  
ATOM    443  HB  VAL B  31      -6.681   0.899  -1.691  1.00  0.00           H  
ATOM    444 1HG1 VAL B  31      -8.954   1.323  -0.892  1.00  0.00           H  
ATOM    445 2HG1 VAL B  31      -8.150   0.036   0.037  1.00  0.00           H  
ATOM    446 3HG1 VAL B  31      -8.318   1.665   0.734  1.00  0.00           H  
ATOM    447 1HG2 VAL B  31      -7.622   3.182  -1.854  1.00  0.00           H  
ATOM    448 2HG2 VAL B  31      -6.938   3.576  -0.259  1.00  0.00           H  
ATOM    449 3HG2 VAL B  31      -5.857   3.228  -1.629  1.00  0.00           H  
ATOM    450  N   ALA B  32      -5.396  -1.194  -0.091  1.00  0.00           N  
ATOM    451  CA  ALA B  32      -5.542  -2.601   0.261  1.00  0.00           C  
ATOM    452  C   ALA B  32      -4.829  -2.918   1.570  1.00  0.00           C  
ATOM    453  O   ALA B  32      -5.389  -3.571   2.450  1.00  0.00           O  
ATOM    454  CB  ALA B  32      -5.012  -3.486  -0.858  1.00  0.00           C  
ATOM    455  H   ALA B  32      -4.965  -0.950  -0.971  1.00  0.00           H  
ATOM    456  HA  ALA B  32      -6.604  -2.807   0.401  1.00  0.00           H  
ATOM    457 1HB  ALA B  32      -5.128  -4.533  -0.580  1.00  0.00           H  
ATOM    458 2HB  ALA B  32      -5.571  -3.289  -1.773  1.00  0.00           H  
ATOM    459 3HB  ALA B  32      -3.958  -3.270  -1.023  1.00  0.00           H  
ATOM    460  N   LEU B  33      -3.591  -2.452   1.691  1.00  0.00           N  
ATOM    461  CA  LEU B  33      -2.814  -2.648   2.909  1.00  0.00           C  
ATOM    462  C   LEU B  33      -3.429  -1.895   4.082  1.00  0.00           C  
ATOM    463  O   LEU B  33      -3.564  -2.439   5.178  1.00  0.00           O  
ATOM    464  CB  LEU B  33      -1.368  -2.184   2.696  1.00  0.00           C  
ATOM    465  CG  LEU B  33      -0.452  -2.276   3.923  1.00  0.00           C  
ATOM    466  CD1 LEU B  33      -0.373  -3.723   4.390  1.00  0.00           C  
ATOM    467  CD2 LEU B  33       0.927  -1.740   3.569  1.00  0.00           C  
ATOM    468  H   LEU B  33      -3.177  -1.948   0.919  1.00  0.00           H  
ATOM    469  HA  LEU B  33      -2.809  -3.711   3.148  1.00  0.00           H  
ATOM    470 1HB  LEU B  33      -0.923  -2.785   1.904  1.00  0.00           H  
ATOM    471 2HB  LEU B  33      -1.381  -1.144   2.370  1.00  0.00           H  
ATOM    472  HG  LEU B  33      -0.873  -1.686   4.737  1.00  0.00           H  
ATOM    473 1HD1 LEU B  33       0.278  -3.789   5.262  1.00  0.00           H  
ATOM    474 2HD1 LEU B  33      -1.370  -4.075   4.655  1.00  0.00           H  
ATOM    475 3HD1 LEU B  33       0.030  -4.343   3.590  1.00  0.00           H  
ATOM    476 1HD2 LEU B  33       1.578  -1.805   4.441  1.00  0.00           H  
ATOM    477 2HD2 LEU B  33       1.350  -2.331   2.756  1.00  0.00           H  
ATOM    478 3HD2 LEU B  33       0.844  -0.699   3.255  1.00  0.00           H  
ATOM    479  N   ALA B  34      -3.799  -0.642   3.845  1.00  0.00           N  
ATOM    480  CA  ALA B  34      -4.420   0.182   4.875  1.00  0.00           C  
ATOM    481  C   ALA B  34      -5.696  -0.462   5.400  1.00  0.00           C  
ATOM    482  O   ALA B  34      -5.993  -0.392   6.593  1.00  0.00           O  
ATOM    483  CB  ALA B  34      -4.713   1.574   4.336  1.00  0.00           C  
ATOM    484  H   ALA B  34      -3.647  -0.249   2.927  1.00  0.00           H  
ATOM    485  HA  ALA B  34      -3.721   0.266   5.708  1.00  0.00           H  
ATOM    486 1HB  ALA B  34      -5.176   2.177   5.117  1.00  0.00           H  
ATOM    487 2HB  ALA B  34      -3.782   2.045   4.018  1.00  0.00           H  
ATOM    488 3HB  ALA B  34      -5.389   1.500   3.486  1.00  0.00           H  
ATOM    489  N   THR B  35      -6.449  -1.089   4.503  1.00  0.00           N  
ATOM    490  CA  THR B  35      -7.689  -1.759   4.876  1.00  0.00           C  
ATOM    491  C   THR B  35      -7.424  -2.915   5.832  1.00  0.00           C  
ATOM    492  O   THR B  35      -8.128  -3.085   6.827  1.00  0.00           O  
ATOM    493  CB  THR B  35      -8.436  -2.277   3.633  1.00  0.00           C  
ATOM    494  OG1 THR B  35      -8.763  -1.175   2.776  1.00  0.00           O  
ATOM    495  CG2 THR B  35      -9.713  -2.995   4.039  1.00  0.00           C  
ATOM    496  H   THR B  35      -6.155  -1.101   3.536  1.00  0.00           H  
ATOM    497  HA  THR B  35      -8.330  -1.041   5.387  1.00  0.00           H  
ATOM    498  HB  THR B  35      -7.795  -2.968   3.085  1.00  0.00           H  
ATOM    499  HG1 THR B  35      -7.954  -0.761   2.466  1.00  0.00           H  
ATOM    500 1HG2 THR B  35     -10.227  -3.355   3.148  1.00  0.00           H  
ATOM    501 2HG2 THR B  35      -9.467  -3.840   4.681  1.00  0.00           H  
ATOM    502 3HG2 THR B  35     -10.362  -2.307   4.579  1.00  0.00           H  
ATOM    503  N   VAL B  36      -6.403  -3.709   5.524  1.00  0.00           N  
ATOM    504  CA  VAL B  36      -6.025  -4.833   6.371  1.00  0.00           C  
ATOM    505  C   VAL B  36      -5.413  -4.355   7.681  1.00  0.00           C  
ATOM    506  O   VAL B  36      -5.725  -4.878   8.751  1.00  0.00           O  
ATOM    507  CB  VAL B  36      -5.017  -5.739   5.637  1.00  0.00           C  
ATOM    508  CG1 VAL B  36      -4.489  -6.815   6.574  1.00  0.00           C  
ATOM    509  CG2 VAL B  36      -5.676  -6.363   4.416  1.00  0.00           C  
ATOM    510  H   VAL B  36      -5.876  -3.528   4.682  1.00  0.00           H  
ATOM    511  HA  VAL B  36      -6.920  -5.415   6.595  1.00  0.00           H  
ATOM    512  HB  VAL B  36      -4.164  -5.138   5.324  1.00  0.00           H  
ATOM    513 1HG1 VAL B  36      -3.778  -7.446   6.039  1.00  0.00           H  
ATOM    514 2HG1 VAL B  36      -3.990  -6.346   7.422  1.00  0.00           H  
ATOM    515 3HG1 VAL B  36      -5.317  -7.426   6.931  1.00  0.00           H  
ATOM    516 1HG2 VAL B  36      -4.958  -7.001   3.902  1.00  0.00           H  
ATOM    517 2HG2 VAL B  36      -6.533  -6.959   4.730  1.00  0.00           H  
ATOM    518 3HG2 VAL B  36      -6.009  -5.575   3.741  1.00  0.00           H  
ATOM    519  N   ALA B  37      -4.539  -3.358   7.591  1.00  0.00           N  
ATOM    520  CA  ALA B  37      -3.831  -2.851   8.761  1.00  0.00           C  
ATOM    521  C   ALA B  37      -4.800  -2.263   9.779  1.00  0.00           C  
ATOM    522  O   ALA B  37      -4.600  -2.393  10.987  1.00  0.00           O  
ATOM    523  CB  ALA B  37      -2.802  -1.810   8.347  1.00  0.00           C  
ATOM    524  H   ALA B  37      -4.361  -2.940   6.689  1.00  0.00           H  
ATOM    525  HA  ALA B  37      -3.317  -3.688   9.234  1.00  0.00           H  
ATOM    526 1HB  ALA B  37      -2.281  -1.442   9.231  1.00  0.00           H  
ATOM    527 2HB  ALA B  37      -2.082  -2.261   7.664  1.00  0.00           H  
ATOM    528 3HB  ALA B  37      -3.303  -0.981   7.850  1.00  0.00           H  
ATOM    529  N   PHE B  38      -5.849  -1.616   9.284  1.00  0.00           N  
ATOM    530  CA  PHE B  38      -6.814  -0.947  10.149  1.00  0.00           C  
ATOM    531  C   PHE B  38      -7.547  -1.947  11.033  1.00  0.00           C  
ATOM    532  O   PHE B  38      -7.022  -2.368  12.027  1.00  0.00           O  
ATOM    533  OXT PHE B  38      -8.651  -2.314  10.736  1.00  0.00           O  
ATOM    534  CB  PHE B  38      -7.825  -0.160   9.313  1.00  0.00           C  
ATOM    535  CG  PHE B  38      -7.263   1.094   8.705  1.00  0.00           C  
ATOM    536  CD1 PHE B  38      -7.996   1.822   7.780  1.00  0.00           C  
ATOM    537  CD2 PHE B  38      -6.000   1.547   9.056  1.00  0.00           C  
ATOM    538  CE1 PHE B  38      -7.480   2.975   7.219  1.00  0.00           C  
ATOM    539  CE2 PHE B  38      -5.483   2.700   8.498  1.00  0.00           C  
ATOM    540  CZ  PHE B  38      -6.224   3.414   7.578  1.00  0.00           C  
ATOM    541  H   PHE B  38      -5.982  -1.586   8.283  1.00  0.00           H  
ATOM    542  HA  PHE B  38      -6.276  -0.250  10.793  1.00  0.00           H  
ATOM    543 1HB  PHE B  38      -8.200  -0.790   8.508  1.00  0.00           H  
ATOM    544 2HB  PHE B  38      -8.675   0.116   9.936  1.00  0.00           H  
ATOM    545  HD1 PHE B  38      -8.990   1.475   7.496  1.00  0.00           H  
ATOM    546  HD2 PHE B  38      -5.415   0.983   9.782  1.00  0.00           H  
ATOM    547  HE1 PHE B  38      -8.067   3.537   6.493  1.00  0.00           H  
ATOM    548  HE2 PHE B  38      -4.489   3.046   8.783  1.00  0.00           H  
ATOM    549  HZ  PHE B  38      -5.816   4.323   7.137  1.00  0.00           H  
TER                                                                             
HETATM  551 THKN MEM C  41      15.000   0.000   0.000  1.00  0.00           X  
HETATM  552 CNTR MEM C  41       0.000   0.000   0.000  1.00  0.00           X  
HETATM  553 NORM MEM C  41      -0.000  -0.000   1.000  1.00  0.00           X  
TER                                                                             
CONECT  551  552                                                                
CONECT  552  551  553                                                           
CONECT  553  552                                                                
a_angle_1 0.778
a_angle_2 19.771
a_bind 0.585
a_ddg -25.564
a_helicality 0.039
a_helicality_symm 0.039
a_hha_ang -36.632
a_hha_dst_atm 3.267
a_hha_dst_vec 7.123
a_marl -8.85
a_pack 0.678
a_res_lipo -15.796
a_rmsd 1.05
a_sasa 702.407
a_shape 0.782
a_span_topo 0.474
a_tms_span 1
a_tms_span_fa 1
a_unsat 0
maxsub 38
rms 1.05
score -71.566
silent_score -71.566
time 33
total -71.566

#MODEL 3
ATOM      1  N   LYS A   1       5.338  -1.406 -20.282  1.00  0.00           N  
ATOM      2  CA  LYS A   1       5.556  -0.425 -19.226  1.00  0.00           C  
ATOM      3  C   LYS A   1       5.717  -1.101 -17.871  1.00  0.00           C  
ATOM      4  O   LYS A   1       5.249  -0.591 -16.852  1.00  0.00           O  
ATOM      5  CB  LYS A   1       4.402   0.578 -19.180  1.00  0.00           C  
ATOM      6  CG  LYS A   1       4.293   1.468 -20.411  1.00  0.00           C  
ATOM      7  CD  LYS A   1       3.155   2.468 -20.270  1.00  0.00           C  
ATOM      8  CE  LYS A   1       3.060   3.375 -21.488  1.00  0.00           C  
ATOM      9  NZ  LYS A   1       1.935   4.342 -21.376  1.00  0.00           N  
ATOM     10 1H   LYS A   1       5.236  -0.936 -21.159  1.00  0.00           H  
ATOM     11 2H   LYS A   1       6.120  -2.028 -20.327  1.00  0.00           H  
ATOM     12 3H   LYS A   1       4.508  -1.928 -20.086  1.00  0.00           H  
ATOM     13  HA  LYS A   1       6.479   0.115 -19.441  1.00  0.00           H  
ATOM     14 1HB  LYS A   1       3.459   0.043 -19.069  1.00  0.00           H  
ATOM     15 2HB  LYS A   1       4.516   1.224 -18.309  1.00  0.00           H  
ATOM     16 1HG  LYS A   1       5.228   2.011 -20.552  1.00  0.00           H  
ATOM     17 2HG  LYS A   1       4.116   0.851 -21.291  1.00  0.00           H  
ATOM     18 1HD  LYS A   1       2.212   1.933 -20.151  1.00  0.00           H  
ATOM     19 2HD  LYS A   1       3.318   3.082 -19.384  1.00  0.00           H  
ATOM     20 1HE  LYS A   1       3.990   3.930 -21.602  1.00  0.00           H  
ATOM     21 2HE  LYS A   1       2.913   2.769 -22.382  1.00  0.00           H  
ATOM     22 1HZ  LYS A   1       1.906   4.924 -22.202  1.00  0.00           H  
ATOM     23 2HZ  LYS A   1       1.064   3.838 -21.289  1.00  0.00           H  
ATOM     24 3HZ  LYS A   1       2.070   4.923 -20.561  1.00  0.00           H  
ATOM     25  N   LEU A   2       6.381  -2.252 -17.864  1.00  0.00           N  
ATOM     26  CA  LEU A   2       6.530  -3.044 -16.649  1.00  0.00           C  
ATOM     27  C   LEU A   2       7.319  -2.285 -15.590  1.00  0.00           C  
ATOM     28  O   LEU A   2       7.017  -2.367 -14.399  1.00  0.00           O  
ATOM     29  CB  LEU A   2       7.231  -4.371 -16.964  1.00  0.00           C  
ATOM     30  CG  LEU A   2       6.427  -5.362 -17.815  1.00  0.00           C  
ATOM     31  CD1 LEU A   2       7.305  -6.553 -18.174  1.00  0.00           C  
ATOM     32  CD2 LEU A   2       5.191  -5.807 -17.046  1.00  0.00           C  
ATOM     33  H   LEU A   2       6.793  -2.587 -18.723  1.00  0.00           H  
ATOM     34  HA  LEU A   2       5.538  -3.257 -16.251  1.00  0.00           H  
ATOM     35 1HB  LEU A   2       8.158  -4.157 -17.493  1.00  0.00           H  
ATOM     36 2HB  LEU A   2       7.478  -4.865 -16.025  1.00  0.00           H  
ATOM     37  HG  LEU A   2       6.122  -4.881 -18.745  1.00  0.00           H  
ATOM     38 1HD1 LEU A   2       6.734  -7.257 -18.779  1.00  0.00           H  
ATOM     39 2HD1 LEU A   2       8.171  -6.209 -18.740  1.00  0.00           H  
ATOM     40 3HD1 LEU A   2       7.640  -7.047 -17.263  1.00  0.00           H  
ATOM     41 1HD2 LEU A   2       4.619  -6.511 -17.652  1.00  0.00           H  
ATOM     42 2HD2 LEU A   2       5.495  -6.290 -16.117  1.00  0.00           H  
ATOM     43 3HD2 LEU A   2       4.573  -4.938 -16.818  1.00  0.00           H  
ATOM     44  N   VAL A   3       8.331  -1.546 -16.030  1.00  0.00           N  
ATOM     45  CA  VAL A   3       9.169  -0.773 -15.121  1.00  0.00           C  
ATOM     46  C   VAL A   3       8.363   0.312 -14.417  1.00  0.00           C  
ATOM     47  O   VAL A   3       8.481   0.500 -13.207  1.00  0.00           O  
ATOM     48  CB  VAL A   3      10.336  -0.125 -15.889  1.00  0.00           C  
ATOM     49  CG1 VAL A   3      11.095   0.839 -14.989  1.00  0.00           C  
ATOM     50  CG2 VAL A   3      11.263  -1.204 -16.427  1.00  0.00           C  
ATOM     51  H   VAL A   3       8.526  -1.518 -17.021  1.00  0.00           H  
ATOM     52  HA  VAL A   3       9.577  -1.449 -14.368  1.00  0.00           H  
ATOM     53  HB  VAL A   3       9.934   0.457 -16.718  1.00  0.00           H  
ATOM     54 1HG1 VAL A   3      11.916   1.288 -15.549  1.00  0.00           H  
ATOM     55 2HG1 VAL A   3      10.420   1.623 -14.645  1.00  0.00           H  
ATOM     56 3HG1 VAL A   3      11.494   0.299 -14.131  1.00  0.00           H  
ATOM     57 1HG2 VAL A   3      12.086  -0.739 -16.970  1.00  0.00           H  
ATOM     58 2HG2 VAL A   3      11.660  -1.790 -15.598  1.00  0.00           H  
ATOM     59 3HG2 VAL A   3      10.709  -1.858 -17.100  1.00  0.00           H  
ATOM     60  N   LEU A   4       7.544   1.024 -15.184  1.00  0.00           N  
ATOM     61  CA  LEU A   4       6.698   2.075 -14.631  1.00  0.00           C  
ATOM     62  C   LEU A   4       5.662   1.501 -13.672  1.00  0.00           C  
ATOM     63  O   LEU A   4       5.367   2.095 -12.635  1.00  0.00           O  
ATOM     64  CB  LEU A   4       5.992   2.835 -15.761  1.00  0.00           C  
ATOM     65  CG  LEU A   4       6.902   3.668 -16.673  1.00  0.00           C  
ATOM     66  CD1 LEU A   4       6.087   4.226 -17.832  1.00  0.00           C  
ATOM     67  CD2 LEU A   4       7.543   4.787 -15.866  1.00  0.00           C  
ATOM     68  H   LEU A   4       7.506   0.832 -16.175  1.00  0.00           H  
ATOM     69  HA  LEU A   4       7.328   2.772 -14.080  1.00  0.00           H  
ATOM     70 1HB  LEU A   4       5.464   2.117 -16.386  1.00  0.00           H  
ATOM     71 2HB  LEU A   4       5.258   3.510 -15.320  1.00  0.00           H  
ATOM     72  HG  LEU A   4       7.681   3.029 -17.090  1.00  0.00           H  
ATOM     73 1HD1 LEU A   4       6.734   4.817 -18.480  1.00  0.00           H  
ATOM     74 2HD1 LEU A   4       5.657   3.403 -18.403  1.00  0.00           H  
ATOM     75 3HD1 LEU A   4       5.289   4.857 -17.444  1.00  0.00           H  
ATOM     76 1HD2 LEU A   4       8.191   5.378 -16.514  1.00  0.00           H  
ATOM     77 2HD2 LEU A   4       6.765   5.427 -15.449  1.00  0.00           H  
ATOM     78 3HD2 LEU A   4       8.133   4.359 -15.055  1.00  0.00           H  
ATOM     79  N   GLY A   5       5.113   0.344 -14.025  1.00  0.00           N  
ATOM     80  CA  GLY A   5       4.179  -0.358 -13.153  1.00  0.00           C  
ATOM     81  C   GLY A   5       4.830  -0.718 -11.824  1.00  0.00           C  
ATOM     82  O   GLY A   5       4.307  -0.394 -10.758  1.00  0.00           O  
ATOM     83  H   GLY A   5       5.348  -0.059 -14.921  1.00  0.00           H  
ATOM     84 1HA  GLY A   5       3.305   0.269 -12.977  1.00  0.00           H  
ATOM     85 2HA  GLY A   5       3.830  -1.264 -13.648  1.00  0.00           H  
ATOM     86  N   GLY A   6       5.974  -1.389 -11.894  1.00  0.00           N  
ATOM     87  CA  GLY A   6       6.714  -1.770 -10.697  1.00  0.00           C  
ATOM     88  C   GLY A   6       7.052  -0.551  -9.848  1.00  0.00           C  
ATOM     89  O   GLY A   6       6.792  -0.530  -8.645  1.00  0.00           O  
ATOM     90  H   GLY A   6       6.342  -1.642 -12.801  1.00  0.00           H  
ATOM     91 1HA  GLY A   6       6.121  -2.473 -10.111  1.00  0.00           H  
ATOM     92 2HA  GLY A   6       7.631  -2.284 -10.984  1.00  0.00           H  
ATOM     93  N   ALA A   7       7.634   0.462 -10.481  1.00  0.00           N  
ATOM     94  CA  ALA A   7       8.041   1.672  -9.778  1.00  0.00           C  
ATOM     95  C   ALA A   7       6.855   2.334  -9.088  1.00  0.00           C  
ATOM     96  O   ALA A   7       6.964   2.798  -7.953  1.00  0.00           O  
ATOM     97  CB  ALA A   7       8.704   2.646 -10.740  1.00  0.00           C  
ATOM     98  H   ALA A   7       7.799   0.391 -11.475  1.00  0.00           H  
ATOM     99  HA  ALA A   7       8.760   1.391  -9.008  1.00  0.00           H  
ATOM    100 1HB  ALA A   7       9.003   3.545 -10.200  1.00  0.00           H  
ATOM    101 2HB  ALA A   7       9.585   2.179 -11.181  1.00  0.00           H  
ATOM    102 3HB  ALA A   7       8.002   2.913 -11.528  1.00  0.00           H  
ATOM    103  N   THR A   8       5.722   2.375  -9.781  1.00  0.00           N  
ATOM    104  CA  THR A   8       4.506   2.960  -9.228  1.00  0.00           C  
ATOM    105  C   THR A   8       4.063   2.222  -7.971  1.00  0.00           C  
ATOM    106  O   THR A   8       3.782   2.840  -6.944  1.00  0.00           O  
ATOM    107  CB  THR A   8       3.366   2.950 -10.263  1.00  0.00           C  
ATOM    108  OG1 THR A   8       3.730   3.762 -11.386  1.00  0.00           O  
ATOM    109  CG2 THR A   8       2.083   3.487  -9.648  1.00  0.00           C  
ATOM    110  H   THR A   8       5.702   1.990 -10.715  1.00  0.00           H  
ATOM    111  HA  THR A   8       4.713   3.995  -8.955  1.00  0.00           H  
ATOM    112  HB  THR A   8       3.197   1.930 -10.609  1.00  0.00           H  
ATOM    113  HG1 THR A   8       4.395   3.307 -11.908  1.00  0.00           H  
ATOM    114 1HG2 THR A   8       1.288   3.473 -10.393  1.00  0.00           H  
ATOM    115 2HG2 THR A   8       1.797   2.865  -8.800  1.00  0.00           H  
ATOM    116 3HG2 THR A   8       2.243   4.510  -9.309  1.00  0.00           H  
ATOM    117  N   LEU A   9       4.001   0.898  -8.059  1.00  0.00           N  
ATOM    118  CA  LEU A   9       3.578   0.075  -6.932  1.00  0.00           C  
ATOM    119  C   LEU A   9       4.522   0.236  -5.747  1.00  0.00           C  
ATOM    120  O   LEU A   9       4.091   0.241  -4.594  1.00  0.00           O  
ATOM    121  CB  LEU A   9       3.517  -1.401  -7.348  1.00  0.00           C  
ATOM    122  CG  LEU A   9       2.403  -1.768  -8.336  1.00  0.00           C  
ATOM    123  CD1 LEU A   9       2.555  -3.223  -8.756  1.00  0.00           C  
ATOM    124  CD2 LEU A   9       1.048  -1.524  -7.688  1.00  0.00           C  
ATOM    125  H   LEU A   9       4.253   0.450  -8.928  1.00  0.00           H  
ATOM    126  HA  LEU A   9       2.583   0.394  -6.624  1.00  0.00           H  
ATOM    127 1HB  LEU A   9       4.467  -1.673  -7.804  1.00  0.00           H  
ATOM    128 2HB  LEU A   9       3.380  -2.008  -6.453  1.00  0.00           H  
ATOM    129  HG  LEU A   9       2.493  -1.151  -9.231  1.00  0.00           H  
ATOM    130 1HD1 LEU A   9       1.764  -3.484  -9.459  1.00  0.00           H  
ATOM    131 2HD1 LEU A   9       3.525  -3.365  -9.234  1.00  0.00           H  
ATOM    132 3HD1 LEU A   9       2.486  -3.864  -7.878  1.00  0.00           H  
ATOM    133 1HD2 LEU A   9       0.256  -1.784  -8.391  1.00  0.00           H  
ATOM    134 2HD2 LEU A   9       0.956  -2.141  -6.794  1.00  0.00           H  
ATOM    135 3HD2 LEU A   9       0.960  -0.473  -7.414  1.00  0.00           H  
ATOM    136  N   GLY A  10       5.812   0.368  -6.038  1.00  0.00           N  
ATOM    137  CA  GLY A  10       6.810   0.607  -5.003  1.00  0.00           C  
ATOM    138  C   GLY A  10       6.502   1.879  -4.224  1.00  0.00           C  
ATOM    139  O   GLY A  10       6.378   1.854  -2.999  1.00  0.00           O  
ATOM    140  H   GLY A  10       6.108   0.300  -7.002  1.00  0.00           H  
ATOM    141 1HA  GLY A  10       6.839  -0.243  -4.322  1.00  0.00           H  
ATOM    142 2HA  GLY A  10       7.796   0.686  -5.460  1.00  0.00           H  
ATOM    143  N   VAL A  11       6.378   2.991  -4.941  1.00  0.00           N  
ATOM    144  CA  VAL A  11       6.157   4.288  -4.312  1.00  0.00           C  
ATOM    145  C   VAL A  11       4.840   4.312  -3.548  1.00  0.00           C  
ATOM    146  O   VAL A  11       4.780   4.780  -2.410  1.00  0.00           O  
ATOM    147  CB  VAL A  11       6.152   5.403  -5.375  1.00  0.00           C  
ATOM    148  CG1 VAL A  11       5.709   6.722  -4.760  1.00  0.00           C  
ATOM    149  CG2 VAL A  11       7.534   5.534  -5.995  1.00  0.00           C  
ATOM    150  H   VAL A  11       6.438   2.936  -5.948  1.00  0.00           H  
ATOM    151  HA  VAL A  11       6.972   4.475  -3.612  1.00  0.00           H  
ATOM    152  HB  VAL A  11       5.427   5.150  -6.149  1.00  0.00           H  
ATOM    153 1HG1 VAL A  11       5.711   7.499  -5.525  1.00  0.00           H  
ATOM    154 2HG1 VAL A  11       4.703   6.615  -4.354  1.00  0.00           H  
ATOM    155 3HG1 VAL A  11       6.396   7.000  -3.961  1.00  0.00           H  
ATOM    156 1HG2 VAL A  11       7.523   6.323  -6.746  1.00  0.00           H  
ATOM    157 2HG2 VAL A  11       8.259   5.780  -5.219  1.00  0.00           H  
ATOM    158 3HG2 VAL A  11       7.813   4.590  -6.465  1.00  0.00           H  
ATOM    159  N   VAL A  12       3.786   3.806  -4.179  1.00  0.00           N  
ATOM    160  CA  VAL A  12       2.466   3.774  -3.561  1.00  0.00           C  
ATOM    161  C   VAL A  12       2.467   2.911  -2.305  1.00  0.00           C  
ATOM    162  O   VAL A  12       1.938   3.310  -1.267  1.00  0.00           O  
ATOM    163  CB  VAL A  12       1.424   3.227  -4.554  1.00  0.00           C  
ATOM    164  CG1 VAL A  12       0.107   2.948  -3.846  1.00  0.00           C  
ATOM    165  CG2 VAL A  12       1.225   4.216  -5.693  1.00  0.00           C  
ATOM    166  H   VAL A  12       3.902   3.434  -5.110  1.00  0.00           H  
ATOM    167  HA  VAL A  12       2.187   4.792  -3.286  1.00  0.00           H  
ATOM    168  HB  VAL A  12       1.780   2.278  -4.955  1.00  0.00           H  
ATOM    169 1HG1 VAL A  12      -0.618   2.562  -4.563  1.00  0.00           H  
ATOM    170 2HG1 VAL A  12       0.266   2.211  -3.059  1.00  0.00           H  
ATOM    171 3HG1 VAL A  12      -0.273   3.871  -3.408  1.00  0.00           H  
ATOM    172 1HG2 VAL A  12       0.488   3.823  -6.392  1.00  0.00           H  
ATOM    173 2HG2 VAL A  12       0.874   5.167  -5.291  1.00  0.00           H  
ATOM    174 3HG2 VAL A  12       2.171   4.369  -6.212  1.00  0.00           H  
ATOM    175  N   ALA A  13       3.063   1.728  -2.406  1.00  0.00           N  
ATOM    176  CA  ALA A  13       3.099   0.791  -1.290  1.00  0.00           C  
ATOM    177  C   ALA A  13       3.811   1.395  -0.086  1.00  0.00           C  
ATOM    178  O   ALA A  13       3.345   1.274   1.047  1.00  0.00           O  
ATOM    179  CB  ALA A  13       3.777  -0.505  -1.708  1.00  0.00           C  
ATOM    180  H   ALA A  13       3.502   1.472  -3.278  1.00  0.00           H  
ATOM    181  HA  ALA A  13       2.072   0.574  -0.996  1.00  0.00           H  
ATOM    182 1HB  ALA A  13       3.796  -1.195  -0.864  1.00  0.00           H  
ATOM    183 2HB  ALA A  13       3.223  -0.956  -2.532  1.00  0.00           H  
ATOM    184 3HB  ALA A  13       4.796  -0.296  -2.029  1.00  0.00           H  
ATOM    185  N   LEU A  14       4.941   2.046  -0.338  1.00  0.00           N  
ATOM    186  CA  LEU A  14       5.733   2.648   0.728  1.00  0.00           C  
ATOM    187  C   LEU A  14       4.939   3.716   1.469  1.00  0.00           C  
ATOM    188  O   LEU A  14       4.938   3.761   2.699  1.00  0.00           O  
ATOM    189  CB  LEU A  14       7.016   3.262   0.153  1.00  0.00           C  
ATOM    190  CG  LEU A  14       8.078   2.261  -0.320  1.00  0.00           C  
ATOM    191  CD1 LEU A  14       9.166   3.000  -1.088  1.00  0.00           C  
ATOM    192  CD2 LEU A  14       8.658   1.530   0.882  1.00  0.00           C  
ATOM    193  H   LEU A  14       5.260   2.127  -1.293  1.00  0.00           H  
ATOM    194  HA  LEU A  14       6.006   1.868   1.438  1.00  0.00           H  
ATOM    195 1HB  LEU A  14       6.750   3.889  -0.696  1.00  0.00           H  
ATOM    196 2HB  LEU A  14       7.471   3.893   0.916  1.00  0.00           H  
ATOM    197  HG  LEU A  14       7.622   1.540  -0.998  1.00  0.00           H  
ATOM    198 1HD1 LEU A  14       9.921   2.289  -1.424  1.00  0.00           H  
ATOM    199 2HD1 LEU A  14       8.726   3.498  -1.953  1.00  0.00           H  
ATOM    200 3HD1 LEU A  14       9.630   3.742  -0.439  1.00  0.00           H  
ATOM    201 1HD2 LEU A  14       9.413   0.819   0.546  1.00  0.00           H  
ATOM    202 2HD2 LEU A  14       9.116   2.251   1.560  1.00  0.00           H  
ATOM    203 3HD2 LEU A  14       7.863   0.997   1.402  1.00  0.00           H  
ATOM    204  N   ALA A  15       4.265   4.576   0.712  1.00  0.00           N  
ATOM    205  CA  ALA A  15       3.389   5.586   1.295  1.00  0.00           C  
ATOM    206  C   ALA A  15       2.214   4.944   2.020  1.00  0.00           C  
ATOM    207  O   ALA A  15       1.794   5.413   3.078  1.00  0.00           O  
ATOM    208  CB  ALA A  15       2.890   6.539   0.219  1.00  0.00           C  
ATOM    209  H   ALA A  15       4.361   4.528  -0.292  1.00  0.00           H  
ATOM    210  HA  ALA A  15       3.966   6.151   2.028  1.00  0.00           H  
ATOM    211 1HB  ALA A  15       2.238   7.287   0.669  1.00  0.00           H  
ATOM    212 2HB  ALA A  15       3.740   7.034  -0.251  1.00  0.00           H  
ATOM    213 3HB  ALA A  15       2.335   5.980  -0.533  1.00  0.00           H  
ATOM    214  N   THR A  16       1.686   3.868   1.445  1.00  0.00           N  
ATOM    215  CA  THR A  16       0.519   3.196   2.003  1.00  0.00           C  
ATOM    216  C   THR A  16       0.836   2.575   3.358  1.00  0.00           C  
ATOM    217  O   THR A  16       0.035   2.651   4.289  1.00  0.00           O  
ATOM    218  CB  THR A  16      -0.005   2.109   1.046  1.00  0.00           C  
ATOM    219  OG1 THR A  16      -0.386   2.709  -0.199  1.00  0.00           O  
ATOM    220  CG2 THR A  16      -1.207   1.400   1.651  1.00  0.00           C  
ATOM    221  H   THR A  16       2.104   3.507   0.600  1.00  0.00           H  
ATOM    222  HA  THR A  16      -0.269   3.935   2.149  1.00  0.00           H  
ATOM    223  HB  THR A  16       0.782   1.380   0.857  1.00  0.00           H  
ATOM    224  HG1 THR A  16       0.379   3.135  -0.595  1.00  0.00           H  
ATOM    225 1HG2 THR A  16      -1.564   0.636   0.961  1.00  0.00           H  
ATOM    226 2HG2 THR A  16      -0.918   0.934   2.593  1.00  0.00           H  
ATOM    227 3HG2 THR A  16      -2.002   2.123   1.834  1.00  0.00           H  
ATOM    228  N   VAL A  17       2.010   1.960   3.461  1.00  0.00           N  
ATOM    229  CA  VAL A  17       2.474   1.404   4.726  1.00  0.00           C  
ATOM    230  C   VAL A  17       2.588   2.484   5.794  1.00  0.00           C  
ATOM    231  O   VAL A  17       2.161   2.292   6.932  1.00  0.00           O  
ATOM    232  CB  VAL A  17       3.844   0.724   4.539  1.00  0.00           C  
ATOM    233  CG1 VAL A  17       4.456   0.381   5.889  1.00  0.00           C  
ATOM    234  CG2 VAL A  17       3.690  -0.524   3.684  1.00  0.00           C  
ATOM    235  H   VAL A  17       2.595   1.877   2.642  1.00  0.00           H  
ATOM    236  HA  VAL A  17       1.755   0.656   5.060  1.00  0.00           H  
ATOM    237  HB  VAL A  17       4.522   1.421   4.047  1.00  0.00           H  
ATOM    238 1HG1 VAL A  17       5.424  -0.099   5.739  1.00  0.00           H  
ATOM    239 2HG1 VAL A  17       4.591   1.293   6.470  1.00  0.00           H  
ATOM    240 3HG1 VAL A  17       3.795  -0.299   6.427  1.00  0.00           H  
ATOM    241 1HG2 VAL A  17       4.662  -1.000   3.556  1.00  0.00           H  
ATOM    242 2HG2 VAL A  17       3.008  -1.219   4.174  1.00  0.00           H  
ATOM    243 3HG2 VAL A  17       3.289  -0.250   2.708  1.00  0.00           H  
ATOM    244  N   ALA A  18       3.167   3.620   5.420  1.00  0.00           N  
ATOM    245  CA  ALA A  18       3.297   4.750   6.333  1.00  0.00           C  
ATOM    246  C   ALA A  18       1.935   5.220   6.825  1.00  0.00           C  
ATOM    247  O   ALA A  18       1.777   5.585   7.990  1.00  0.00           O  
ATOM    248  CB  ALA A  18       4.040   5.893   5.657  1.00  0.00           C  
ATOM    249  H   ALA A  18       3.526   3.703   4.480  1.00  0.00           H  
ATOM    250  HA  ALA A  18       3.870   4.420   7.200  1.00  0.00           H  
ATOM    251 1HB  ALA A  18       4.129   6.729   6.351  1.00  0.00           H  
ATOM    252 2HB  ALA A  18       5.035   5.558   5.363  1.00  0.00           H  
ATOM    253 3HB  ALA A  18       3.489   6.213   4.774  1.00  0.00           H  
ATOM    254  N   PHE A  19       0.953   5.211   5.930  1.00  0.00           N  
ATOM    255  CA  PHE A  19      -0.420   5.537   6.296  1.00  0.00           C  
ATOM    256  C   PHE A  19      -0.986   4.519   7.277  1.00  0.00           C  
ATOM    257  O   PHE A  19      -1.506   4.882   8.333  1.00  0.00           O  
ATOM    258  CB  PHE A  19      -1.306   5.598   5.050  1.00  0.00           C  
ATOM    259  CG  PHE A  19      -2.774   5.695   5.353  1.00  0.00           C  
ATOM    260  CD1 PHE A  19      -3.342   6.905   5.723  1.00  0.00           C  
ATOM    261  CD2 PHE A  19      -3.589   4.577   5.270  1.00  0.00           C  
ATOM    262  CE1 PHE A  19      -4.692   6.995   6.003  1.00  0.00           C  
ATOM    263  CE2 PHE A  19      -4.939   4.664   5.548  1.00  0.00           C  
ATOM    264  CZ  PHE A  19      -5.491   5.875   5.915  1.00  0.00           C  
ATOM    265  H   PHE A  19       1.163   4.971   4.972  1.00  0.00           H  
ATOM    266  HA  PHE A  19      -0.427   6.517   6.777  1.00  0.00           H  
ATOM    267 1HB  PHE A  19      -1.026   6.461   4.447  1.00  0.00           H  
ATOM    268 2HB  PHE A  19      -1.142   4.708   4.443  1.00  0.00           H  
ATOM    269  HD1 PHE A  19      -2.710   7.791   5.792  1.00  0.00           H  
ATOM    270  HD2 PHE A  19      -3.153   3.620   4.981  1.00  0.00           H  
ATOM    271  HE1 PHE A  19      -5.126   7.952   6.293  1.00  0.00           H  
ATOM    272  HE2 PHE A  19      -5.570   3.777   5.478  1.00  0.00           H  
ATOM    273  HZ  PHE A  19      -6.555   5.944   6.136  1.00  0.00           H  
ATOM    274  N   GLY A  20      -0.882   3.243   6.923  1.00  0.00           N  
ATOM    275  CA  GLY A  20      -1.526   2.181   7.687  1.00  0.00           C  
ATOM    276  C   GLY A  20      -0.888   2.026   9.062  1.00  0.00           C  
ATOM    277  O   GLY A  20      -1.585   1.892  10.068  1.00  0.00           O  
ATOM    278  H   GLY A  20      -0.342   3.002   6.104  1.00  0.00           H  
ATOM    279 1HA  GLY A  20      -2.587   2.404   7.797  1.00  0.00           H  
ATOM    280 2HA  GLY A  20      -1.451   1.242   7.139  1.00  0.00           H  
ATOM    281  N   MET A  21       0.440   2.045   9.098  1.00  0.00           N  
ATOM    282  CA  MET A  21       1.178   1.713  10.310  1.00  0.00           C  
ATOM    283  C   MET A  21       1.083   2.834  11.337  1.00  0.00           C  
ATOM    284  O   MET A  21       0.103   2.940  12.021  1.00  0.00           O  
ATOM    285  OXT MET A  21       1.989   3.612  11.462  1.00  0.00           O  
ATOM    286  CB  MET A  21       2.639   1.419   9.975  1.00  0.00           C  
ATOM    287  CG  MET A  21       3.464   0.908  11.148  1.00  0.00           C  
ATOM    288  SD  MET A  21       5.143   0.454  10.672  1.00  0.00           S  
ATOM    289  CE  MET A  21       4.829  -0.995   9.668  1.00  0.00           C  
ATOM    290  H   MET A  21       0.951   2.296   8.264  1.00  0.00           H  
ATOM    291  HA  MET A  21       0.733   0.822  10.753  1.00  0.00           H  
ATOM    292 1HB  MET A  21       2.687   0.673   9.183  1.00  0.00           H  
ATOM    293 2HB  MET A  21       3.116   2.325   9.601  1.00  0.00           H  
ATOM    294 1HG  MET A  21       3.520   1.679  11.916  1.00  0.00           H  
ATOM    295 2HG  MET A  21       2.979   0.032  11.580  1.00  0.00           H  
ATOM    296 1HE  MET A  21       5.775  -1.394   9.298  1.00  0.00           H  
ATOM    297 2HE  MET A  21       4.326  -1.753  10.270  1.00  0.00           H  
ATOM    298 3HE  MET A  21       4.195  -0.723   8.823  1.00  0.00           H  
TER                                                                             
ATOM    300  N   LYS B  22      -5.338   1.406 -20.282  1.00  0.00           N  
ATOM    301  CA  LYS B  22      -5.556   0.425 -19.226  1.00  0.00           C  
ATOM    302  C   LYS B  22      -5.717   1.101 -17.871  1.00  0.00           C  
ATOM    303  O   LYS B  22      -5.249   0.591 -16.852  1.00  0.00           O  
ATOM    304  CB  LYS B  22      -4.402  -0.578 -19.180  1.00  0.00           C  
ATOM    305  CG  LYS B  22      -4.292  -1.468 -20.411  1.00  0.00           C  
ATOM    306  CD  LYS B  22      -3.155  -2.469 -20.270  1.00  0.00           C  
ATOM    307  CE  LYS B  22      -3.060  -3.376 -21.488  1.00  0.00           C  
ATOM    308  NZ  LYS B  22      -1.936  -4.343 -21.375  1.00  0.00           N  
ATOM    309 1H   LYS B  22      -5.236   0.936 -21.159  1.00  0.00           H  
ATOM    310 2H   LYS B  22      -6.120   2.028 -20.327  1.00  0.00           H  
ATOM    311 3H   LYS B  22      -4.508   1.928 -20.086  1.00  0.00           H  
ATOM    312  HA  LYS B  22      -6.479  -0.115 -19.441  1.00  0.00           H  
ATOM    313 1HB  LYS B  22      -3.459  -0.043 -19.069  1.00  0.00           H  
ATOM    314 2HB  LYS B  22      -4.516  -1.224 -18.309  1.00  0.00           H  
ATOM    315 1HG  LYS B  22      -5.228  -2.011 -20.552  1.00  0.00           H  
ATOM    316 2HG  LYS B  22      -4.115  -0.851 -21.291  1.00  0.00           H  
ATOM    317 1HD  LYS B  22      -2.212  -1.933 -20.151  1.00  0.00           H  
ATOM    318 2HD  LYS B  22      -3.318  -3.082 -19.384  1.00  0.00           H  
ATOM    319 1HE  LYS B  22      -3.991  -3.930 -21.601  1.00  0.00           H  
ATOM    320 2HE  LYS B  22      -2.913  -2.770 -22.382  1.00  0.00           H  
ATOM    321 1HZ  LYS B  22      -1.907  -4.924 -22.201  1.00  0.00           H  
ATOM    322 2HZ  LYS B  22      -1.064  -3.839 -21.289  1.00  0.00           H  
ATOM    323 3HZ  LYS B  22      -2.071  -4.924 -20.560  1.00  0.00           H  
ATOM    324  N   LEU B  23      -6.381   2.252 -17.864  1.00  0.00           N  
ATOM    325  CA  LEU B  23      -6.530   3.044 -16.649  1.00  0.00           C  
ATOM    326  C   LEU B  23      -7.319   2.285 -15.590  1.00  0.00           C  
ATOM    327  O   LEU B  23      -7.016   2.367 -14.400  1.00  0.00           O  
ATOM    328  CB  LEU B  23      -7.231   4.371 -16.964  1.00  0.00           C  
ATOM    329  CG  LEU B  23      -6.427   5.362 -17.815  1.00  0.00           C  
ATOM    330  CD1 LEU B  23      -7.305   6.553 -18.175  1.00  0.00           C  
ATOM    331  CD2 LEU B  23      -5.191   5.807 -17.046  1.00  0.00           C  
ATOM    332  H   LEU B  23      -6.793   2.587 -18.723  1.00  0.00           H  
ATOM    333  HA  LEU B  23      -5.538   3.257 -16.252  1.00  0.00           H  
ATOM    334 1HB  LEU B  23      -8.158   4.157 -17.493  1.00  0.00           H  
ATOM    335 2HB  LEU B  23      -7.478   4.865 -16.025  1.00  0.00           H  
ATOM    336  HG  LEU B  23      -6.122   4.881 -18.745  1.00  0.00           H  
ATOM    337 1HD1 LEU B  23      -6.734   7.257 -18.780  1.00  0.00           H  
ATOM    338 2HD1 LEU B  23      -8.171   6.209 -18.740  1.00  0.00           H  
ATOM    339 3HD1 LEU B  23      -7.640   7.046 -17.263  1.00  0.00           H  
ATOM    340 1HD2 LEU B  23      -4.619   6.511 -17.652  1.00  0.00           H  
ATOM    341 2HD2 LEU B  23      -5.495   6.290 -16.118  1.00  0.00           H  
ATOM    342 3HD2 LEU B  23      -4.573   4.938 -16.818  1.00  0.00           H  
ATOM    343  N   VAL B  24      -8.331   1.546 -16.030  1.00  0.00           N  
ATOM    344  CA  VAL B  24      -9.168   0.773 -15.121  1.00  0.00           C  
ATOM    345  C   VAL B  24      -8.363  -0.312 -14.417  1.00  0.00           C  
ATOM    346  O   VAL B  24      -8.481  -0.500 -13.207  1.00  0.00           O  
ATOM    347  CB  VAL B  24     -10.336   0.125 -15.889  1.00  0.00           C  
ATOM    348  CG1 VAL B  24     -11.095  -0.839 -14.989  1.00  0.00           C  
ATOM    349  CG2 VAL B  24     -11.263   1.204 -16.427  1.00  0.00           C  
ATOM    350  H   VAL B  24      -8.526   1.518 -17.021  1.00  0.00           H  
ATOM    351  HA  VAL B  24      -9.577   1.449 -14.368  1.00  0.00           H  
ATOM    352  HB  VAL B  24      -9.934  -0.457 -16.718  1.00  0.00           H  
ATOM    353 1HG1 VAL B  24     -11.916  -1.289 -15.549  1.00  0.00           H  
ATOM    354 2HG1 VAL B  24     -10.420  -1.623 -14.645  1.00  0.00           H  
ATOM    355 3HG1 VAL B  24     -11.494  -0.299 -14.131  1.00  0.00           H  
ATOM    356 1HG2 VAL B  24     -12.086   0.738 -16.970  1.00  0.00           H  
ATOM    357 2HG2 VAL B  24     -11.660   1.790 -15.598  1.00  0.00           H  
ATOM    358 3HG2 VAL B  24     -10.709   1.858 -17.100  1.00  0.00           H  
ATOM    359  N   LEU B  25      -7.543  -1.024 -15.184  1.00  0.00           N  
ATOM    360  CA  LEU B  25      -6.698  -2.075 -14.631  1.00  0.00           C  
ATOM    361  C   LEU B  25      -5.662  -1.501 -13.672  1.00  0.00           C  
ATOM    362  O   LEU B  25      -5.367  -2.095 -12.635  1.00  0.00           O  
ATOM    363  CB  LEU B  25      -5.992  -2.835 -15.761  1.00  0.00           C  
ATOM    364  CG  LEU B  25      -6.902  -3.668 -16.673  1.00  0.00           C  
ATOM    365  CD1 LEU B  25      -6.087  -4.226 -17.831  1.00  0.00           C  
ATOM    366  CD2 LEU B  25      -7.544  -4.786 -15.866  1.00  0.00           C  
ATOM    367  H   LEU B  25      -7.506  -0.832 -16.175  1.00  0.00           H  
ATOM    368  HA  LEU B  25      -7.328  -2.772 -14.080  1.00  0.00           H  
ATOM    369 1HB  LEU B  25      -5.464  -2.117 -16.386  1.00  0.00           H  
ATOM    370 2HB  LEU B  25      -5.258  -3.510 -15.320  1.00  0.00           H  
ATOM    371  HG  LEU B  25      -7.681  -3.029 -17.090  1.00  0.00           H  
ATOM    372 1HD1 LEU B  25      -6.734  -4.818 -18.479  1.00  0.00           H  
ATOM    373 2HD1 LEU B  25      -5.656  -3.404 -18.403  1.00  0.00           H  
ATOM    374 3HD1 LEU B  25      -5.289  -4.858 -17.443  1.00  0.00           H  
ATOM    375 1HD2 LEU B  25      -8.192  -5.377 -16.514  1.00  0.00           H  
ATOM    376 2HD2 LEU B  25      -6.766  -5.427 -15.449  1.00  0.00           H  
ATOM    377 3HD2 LEU B  25      -8.134  -4.358 -15.056  1.00  0.00           H  
ATOM    378  N   GLY B  26      -5.113  -0.344 -14.025  1.00  0.00           N  
ATOM    379  CA  GLY B  26      -4.179   0.358 -13.153  1.00  0.00           C  
ATOM    380  C   GLY B  26      -4.830   0.718 -11.824  1.00  0.00           C  
ATOM    381  O   GLY B  26      -4.307   0.394 -10.758  1.00  0.00           O  
ATOM    382  H   GLY B  26      -5.348   0.059 -14.921  1.00  0.00           H  
ATOM    383 1HA  GLY B  26      -3.304  -0.269 -12.977  1.00  0.00           H  
ATOM    384 2HA  GLY B  26      -3.830   1.264 -13.648  1.00  0.00           H  
ATOM    385  N   GLY B  27      -5.974   1.389 -11.894  1.00  0.00           N  
ATOM    386  CA  GLY B  27      -6.714   1.770 -10.697  1.00  0.00           C  
ATOM    387  C   GLY B  27      -7.052   0.551  -9.848  1.00  0.00           C  
ATOM    388  O   GLY B  27      -6.792   0.530  -8.645  1.00  0.00           O  
ATOM    389  H   GLY B  27      -6.342   1.642 -12.801  1.00  0.00           H  
ATOM    390 1HA  GLY B  27      -6.121   2.473 -10.111  1.00  0.00           H  
ATOM    391 2HA  GLY B  27      -7.631   2.284 -10.984  1.00  0.00           H  
ATOM    392  N   ALA B  28      -7.634  -0.462 -10.481  1.00  0.00           N  
ATOM    393  CA  ALA B  28      -8.041  -1.672  -9.778  1.00  0.00           C  
ATOM    394  C   ALA B  28      -6.855  -2.334  -9.088  1.00  0.00           C  
ATOM    395  O   ALA B  28      -6.963  -2.798  -7.953  1.00  0.00           O  
ATOM    396  CB  ALA B  28      -8.704  -2.646 -10.740  1.00  0.00           C  
ATOM    397  H   ALA B  28      -7.799  -0.391 -11.475  1.00  0.00           H  
ATOM    398  HA  ALA B  28      -8.760  -1.391  -9.008  1.00  0.00           H  
ATOM    399 1HB  ALA B  28      -9.003  -3.545 -10.200  1.00  0.00           H  
ATOM    400 2HB  ALA B  28      -9.585  -2.179 -11.181  1.00  0.00           H  
ATOM    401 3HB  ALA B  28      -8.002  -2.913 -11.528  1.00  0.00           H  
ATOM    402  N   THR B  29      -5.722  -2.375  -9.781  1.00  0.00           N  
ATOM    403  CA  THR B  29      -4.506  -2.960  -9.228  1.00  0.00           C  
ATOM    404  C   THR B  29      -4.062  -2.222  -7.971  1.00  0.00           C  
ATOM    405  O   THR B  29      -3.782  -2.840  -6.944  1.00  0.00           O  
ATOM    406  CB  THR B  29      -3.366  -2.950 -10.263  1.00  0.00           C  
ATOM    407  OG1 THR B  29      -3.730  -3.762 -11.386  1.00  0.00           O  
ATOM    408  CG2 THR B  29      -2.083  -3.487  -9.648  1.00  0.00           C  
ATOM    409  H   THR B  29      -5.702  -1.990 -10.715  1.00  0.00           H  
ATOM    410  HA  THR B  29      -4.713  -3.995  -8.955  1.00  0.00           H  
ATOM    411  HB  THR B  29      -3.197  -1.930 -10.609  1.00  0.00           H  
ATOM    412  HG1 THR B  29      -4.395  -3.307 -11.908  1.00  0.00           H  
ATOM    413 1HG2 THR B  29      -1.288  -3.473 -10.393  1.00  0.00           H  
ATOM    414 2HG2 THR B  29      -1.797  -2.865  -8.800  1.00  0.00           H  
ATOM    415 3HG2 THR B  29      -2.242  -4.510  -9.309  1.00  0.00           H  
ATOM    416  N   LEU B  30      -4.001  -0.898  -8.059  1.00  0.00           N  
ATOM    417  CA  LEU B  30      -3.578  -0.074  -6.932  1.00  0.00           C  
ATOM    418  C   LEU B  30      -4.522  -0.236  -5.747  1.00  0.00           C  
ATOM    419  O   LEU B  30      -4.091  -0.241  -4.594  1.00  0.00           O  
ATOM    420  CB  LEU B  30      -3.517   1.401  -7.348  1.00  0.00           C  
ATOM    421  CG  LEU B  30      -2.403   1.768  -8.336  1.00  0.00           C  
ATOM    422  CD1 LEU B  30      -2.556   3.223  -8.758  1.00  0.00           C  
ATOM    423  CD2 LEU B  30      -1.048   1.526  -7.688  1.00  0.00           C  
ATOM    424  H   LEU B  30      -4.253  -0.450  -8.928  1.00  0.00           H  
ATOM    425  HA  LEU B  30      -2.583  -0.394  -6.624  1.00  0.00           H  
ATOM    426 1HB  LEU B  30      -4.467   1.673  -7.804  1.00  0.00           H  
ATOM    427 2HB  LEU B  30      -3.379   2.008  -6.453  1.00  0.00           H  
ATOM    428  HG  LEU B  30      -2.493   1.151  -9.231  1.00  0.00           H  
ATOM    429 1HD1 LEU B  30      -1.765   3.484  -9.460  1.00  0.00           H  
ATOM    430 2HD1 LEU B  30      -3.526   3.363  -9.236  1.00  0.00           H  
ATOM    431 3HD1 LEU B  30      -2.487   3.865  -7.880  1.00  0.00           H  
ATOM    432 1HD2 LEU B  30      -0.256   1.786  -8.391  1.00  0.00           H  
ATOM    433 2HD2 LEU B  30      -0.957   2.143  -6.794  1.00  0.00           H  
ATOM    434 3HD2 LEU B  30      -0.959   0.474  -7.413  1.00  0.00           H  
ATOM    435  N   GLY B  31      -5.812  -0.367  -6.038  1.00  0.00           N  
ATOM    436  CA  GLY B  31      -6.810  -0.607  -5.003  1.00  0.00           C  
ATOM    437  C   GLY B  31      -6.502  -1.879  -4.224  1.00  0.00           C  
ATOM    438  O   GLY B  31      -6.378  -1.854  -2.999  1.00  0.00           O  
ATOM    439  H   GLY B  31      -6.108  -0.300  -7.002  1.00  0.00           H  
ATOM    440 1HA  GLY B  31      -6.839   0.243  -4.322  1.00  0.00           H  
ATOM    441 2HA  GLY B  31      -7.796  -0.686  -5.460  1.00  0.00           H  
ATOM    442  N   VAL B  32      -6.378  -2.991  -4.941  1.00  0.00           N  
ATOM    443  CA  VAL B  32      -6.157  -4.288  -4.312  1.00  0.00           C  
ATOM    444  C   VAL B  32      -4.840  -4.312  -3.548  1.00  0.00           C  
ATOM    445  O   VAL B  32      -4.780  -4.780  -2.410  1.00  0.00           O  
ATOM    446  CB  VAL B  32      -6.152  -5.403  -5.375  1.00  0.00           C  
ATOM    447  CG1 VAL B  32      -5.709  -6.722  -4.760  1.00  0.00           C  
ATOM    448  CG2 VAL B  32      -7.534  -5.534  -5.995  1.00  0.00           C  
ATOM    449  H   VAL B  32      -6.438  -2.936  -5.948  1.00  0.00           H  
ATOM    450  HA  VAL B  32      -6.972  -4.475  -3.612  1.00  0.00           H  
ATOM    451  HB  VAL B  32      -5.427  -5.150  -6.149  1.00  0.00           H  
ATOM    452 1HG1 VAL B  32      -5.711  -7.499  -5.525  1.00  0.00           H  
ATOM    453 2HG1 VAL B  32      -4.703  -6.615  -4.354  1.00  0.00           H  
ATOM    454 3HG1 VAL B  32      -6.396  -7.000  -3.961  1.00  0.00           H  
ATOM    455 1HG2 VAL B  32      -7.523  -6.323  -6.746  1.00  0.00           H  
ATOM    456 2HG2 VAL B  32      -8.259  -5.780  -5.219  1.00  0.00           H  
ATOM    457 3HG2 VAL B  32      -7.813  -4.590  -6.465  1.00  0.00           H  
ATOM    458  N   VAL B  33      -3.786  -3.806  -4.179  1.00  0.00           N  
ATOM    459  CA  VAL B  33      -2.466  -3.774  -3.561  1.00  0.00           C  
ATOM    460  C   VAL B  33      -2.467  -2.911  -2.305  1.00  0.00           C  
ATOM    461  O   VAL B  33      -1.938  -3.309  -1.267  1.00  0.00           O  
ATOM    462  CB  VAL B  33      -1.424  -3.227  -4.554  1.00  0.00           C  
ATOM    463  CG1 VAL B  33      -0.107  -2.948  -3.846  1.00  0.00           C  
ATOM    464  CG2 VAL B  33      -1.225  -4.216  -5.693  1.00  0.00           C  
ATOM    465  H   VAL B  33      -3.902  -3.434  -5.110  1.00  0.00           H  
ATOM    466  HA  VAL B  33      -2.187  -4.792  -3.286  1.00  0.00           H  
ATOM    467  HB  VAL B  33      -1.780  -2.278  -4.955  1.00  0.00           H  
ATOM    468 1HG1 VAL B  33       0.618  -2.562  -4.563  1.00  0.00           H  
ATOM    469 2HG1 VAL B  33      -0.266  -2.211  -3.059  1.00  0.00           H  
ATOM    470 3HG1 VAL B  33       0.273  -3.871  -3.408  1.00  0.00           H  
ATOM    471 1HG2 VAL B  33      -0.488  -3.823  -6.392  1.00  0.00           H  
ATOM    472 2HG2 VAL B  33      -0.874  -5.167  -5.291  1.00  0.00           H  
ATOM    473 3HG2 VAL B  33      -2.171  -4.369  -6.212  1.00  0.00           H  
ATOM    474  N   ALA B  34      -3.063  -1.728  -2.406  1.00  0.00           N  
ATOM    475  CA  ALA B  34      -3.099  -0.791  -1.290  1.00  0.00           C  
ATOM    476  C   ALA B  34      -3.810  -1.395  -0.086  1.00  0.00           C  
ATOM    477  O   ALA B  34      -3.345  -1.274   1.047  1.00  0.00           O  
ATOM    478  CB  ALA B  34      -3.777   0.506  -1.708  1.00  0.00           C  
ATOM    479  H   ALA B  34      -3.502  -1.472  -3.278  1.00  0.00           H  
ATOM    480  HA  ALA B  34      -2.072  -0.574  -0.996  1.00  0.00           H  
ATOM    481 1HB  ALA B  34      -3.796   1.195  -0.864  1.00  0.00           H  
ATOM    482 2HB  ALA B  34      -3.223   0.956  -2.532  1.00  0.00           H  
ATOM    483 3HB  ALA B  34      -4.796   0.296  -2.029  1.00  0.00           H  
ATOM    484  N   LEU B  35      -4.941  -2.046  -0.338  1.00  0.00           N  
ATOM    485  CA  LEU B  35      -5.733  -2.648   0.728  1.00  0.00           C  
ATOM    486  C   LEU B  35      -4.939  -3.716   1.469  1.00  0.00           C  
ATOM    487  O   LEU B  35      -4.938  -3.761   2.699  1.00  0.00           O  
ATOM    488  CB  LEU B  35      -7.016  -3.262   0.153  1.00  0.00           C  
ATOM    489  CG  LEU B  35      -8.078  -2.261  -0.320  1.00  0.00           C  
ATOM    490  CD1 LEU B  35      -9.166  -3.000  -1.088  1.00  0.00           C  
ATOM    491  CD2 LEU B  35      -8.658  -1.530   0.882  1.00  0.00           C  
ATOM    492  H   LEU B  35      -5.260  -2.127  -1.293  1.00  0.00           H  
ATOM    493  HA  LEU B  35      -6.005  -1.868   1.438  1.00  0.00           H  
ATOM    494 1HB  LEU B  35      -6.750  -3.889  -0.696  1.00  0.00           H  
ATOM    495 2HB  LEU B  35      -7.471  -3.893   0.916  1.00  0.00           H  
ATOM    496  HG  LEU B  35      -7.622  -1.540  -0.998  1.00  0.00           H  
ATOM    497 1HD1 LEU B  35      -9.921  -2.289  -1.424  1.00  0.00           H  
ATOM    498 2HD1 LEU B  35      -8.726  -3.498  -1.953  1.00  0.00           H  
ATOM    499 3HD1 LEU B  35      -9.630  -3.742  -0.439  1.00  0.00           H  
ATOM    500 1HD2 LEU B  35      -9.413  -0.819   0.546  1.00  0.00           H  
ATOM    501 2HD2 LEU B  35      -9.116  -2.251   1.560  1.00  0.00           H  
ATOM    502 3HD2 LEU B  35      -7.863  -0.997   1.402  1.00  0.00           H  
ATOM    503  N   ALA B  36      -4.265  -4.575   0.712  1.00  0.00           N  
ATOM    504  CA  ALA B  36      -3.389  -5.586   1.295  1.00  0.00           C  
ATOM    505  C   ALA B  36      -2.214  -4.944   2.020  1.00  0.00           C  
ATOM    506  O   ALA B  36      -1.794  -5.412   3.078  1.00  0.00           O  
ATOM    507  CB  ALA B  36      -2.890  -6.539   0.219  1.00  0.00           C  
ATOM    508  H   ALA B  36      -4.361  -4.528  -0.292  1.00  0.00           H  
ATOM    509  HA  ALA B  36      -3.965  -6.151   2.028  1.00  0.00           H  
ATOM    510 1HB  ALA B  36      -2.238  -7.287   0.669  1.00  0.00           H  
ATOM    511 2HB  ALA B  36      -3.740  -7.034  -0.251  1.00  0.00           H  
ATOM    512 3HB  ALA B  36      -2.335  -5.980  -0.533  1.00  0.00           H  
ATOM    513  N   THR B  37      -1.686  -3.868   1.445  1.00  0.00           N  
ATOM    514  CA  THR B  37      -0.519  -3.196   2.003  1.00  0.00           C  
ATOM    515  C   THR B  37      -0.836  -2.575   3.358  1.00  0.00           C  
ATOM    516  O   THR B  37      -0.035  -2.651   4.289  1.00  0.00           O  
ATOM    517  CB  THR B  37       0.005  -2.109   1.046  1.00  0.00           C  
ATOM    518  OG1 THR B  37       0.386  -2.709  -0.199  1.00  0.00           O  
ATOM    519  CG2 THR B  37       1.207  -1.400   1.651  1.00  0.00           C  
ATOM    520  H   THR B  37      -2.104  -3.507   0.600  1.00  0.00           H  
ATOM    521  HA  THR B  37       0.269  -3.935   2.149  1.00  0.00           H  
ATOM    522  HB  THR B  37      -0.782  -1.380   0.857  1.00  0.00           H  
ATOM    523  HG1 THR B  37      -0.379  -3.130  -0.598  1.00  0.00           H  
ATOM    524 1HG2 THR B  37       1.564  -0.635   0.961  1.00  0.00           H  
ATOM    525 2HG2 THR B  37       0.918  -0.933   2.593  1.00  0.00           H  
ATOM    526 3HG2 THR B  37       2.002  -2.122   1.834  1.00  0.00           H  
ATOM    527  N   VAL B  38      -2.010  -1.960   3.461  1.00  0.00           N  
ATOM    528  CA  VAL B  38      -2.474  -1.404   4.726  1.00  0.00           C  
ATOM    529  C   VAL B  38      -2.588  -2.484   5.794  1.00  0.00           C  
ATOM    530  O   VAL B  38      -2.161  -2.292   6.932  1.00  0.00           O  
ATOM    531  CB  VAL B  38      -3.844  -0.724   4.539  1.00  0.00           C  
ATOM    532  CG1 VAL B  38      -4.456  -0.381   5.889  1.00  0.00           C  
ATOM    533  CG2 VAL B  38      -3.690   0.525   3.684  1.00  0.00           C  
ATOM    534  H   VAL B  38      -2.595  -1.877   2.642  1.00  0.00           H  
ATOM    535  HA  VAL B  38      -1.755  -0.656   5.060  1.00  0.00           H  
ATOM    536  HB  VAL B  38      -4.521  -1.421   4.047  1.00  0.00           H  
ATOM    537 1HG1 VAL B  38      -5.424   0.099   5.739  1.00  0.00           H  
ATOM    538 2HG1 VAL B  38      -4.591  -1.293   6.470  1.00  0.00           H  
ATOM    539 3HG1 VAL B  38      -3.795   0.299   6.427  1.00  0.00           H  
ATOM    540 1HG2 VAL B  38      -4.662   1.000   3.556  1.00  0.00           H  
ATOM    541 2HG2 VAL B  38      -3.008   1.220   4.174  1.00  0.00           H  
ATOM    542 3HG2 VAL B  38      -3.289   0.250   2.708  1.00  0.00           H  
ATOM    543  N   ALA B  39      -3.167  -3.620   5.420  1.00  0.00           N  
ATOM    544  CA  ALA B  39      -3.297  -4.749   6.333  1.00  0.00           C  
ATOM    545  C   ALA B  39      -1.935  -5.220   6.825  1.00  0.00           C  
ATOM    546  O   ALA B  39      -1.777  -5.585   7.990  1.00  0.00           O  
ATOM    547  CB  ALA B  39      -4.040  -5.893   5.657  1.00  0.00           C  
ATOM    548  H   ALA B  39      -3.526  -3.703   4.480  1.00  0.00           H  
ATOM    549  HA  ALA B  39      -3.870  -4.420   7.200  1.00  0.00           H  
ATOM    550 1HB  ALA B  39      -4.129  -6.729   6.351  1.00  0.00           H  
ATOM    551 2HB  ALA B  39      -5.034  -5.558   5.363  1.00  0.00           H  
ATOM    552 3HB  ALA B  39      -3.489  -6.213   4.774  1.00  0.00           H  
ATOM    553  N   PHE B  40      -0.953  -5.211   5.930  1.00  0.00           N  
ATOM    554  CA  PHE B  40       0.420  -5.537   6.296  1.00  0.00           C  
ATOM    555  C   PHE B  40       0.986  -4.519   7.277  1.00  0.00           C  
ATOM    556  O   PHE B  40       1.506  -4.881   8.333  1.00  0.00           O  
ATOM    557  CB  PHE B  40       1.306  -5.598   5.050  1.00  0.00           C  
ATOM    558  CG  PHE B  40       2.774  -5.695   5.353  1.00  0.00           C  
ATOM    559  CD1 PHE B  40       3.342  -6.905   5.723  1.00  0.00           C  
ATOM    560  CD2 PHE B  40       3.589  -4.576   5.270  1.00  0.00           C  
ATOM    561  CE1 PHE B  40       4.693  -6.994   6.003  1.00  0.00           C  
ATOM    562  CE2 PHE B  40       4.939  -4.663   5.548  1.00  0.00           C  
ATOM    563  CZ  PHE B  40       5.491  -5.874   5.915  1.00  0.00           C  
ATOM    564  H   PHE B  40      -1.162  -4.971   4.972  1.00  0.00           H  
ATOM    565  HA  PHE B  40       0.427  -6.516   6.777  1.00  0.00           H  
ATOM    566 1HB  PHE B  40       1.026  -6.461   4.447  1.00  0.00           H  
ATOM    567 2HB  PHE B  40       1.142  -4.708   4.444  1.00  0.00           H  
ATOM    568  HD1 PHE B  40       2.710  -7.791   5.792  1.00  0.00           H  
ATOM    569  HD2 PHE B  40       3.153  -3.620   4.981  1.00  0.00           H  
ATOM    570  HE1 PHE B  40       5.126  -7.951   6.293  1.00  0.00           H  
ATOM    571  HE2 PHE B  40       5.570  -3.777   5.479  1.00  0.00           H  
ATOM    572  HZ  PHE B  40       6.555  -5.944   6.136  1.00  0.00           H  
ATOM    573  N   GLY B  41       0.882  -3.242   6.923  1.00  0.00           N  
ATOM    574  CA  GLY B  41       1.526  -2.180   7.687  1.00  0.00           C  
ATOM    575  C   GLY B  41       0.888  -2.026   9.062  1.00  0.00           C  
ATOM    576  O   GLY B  41       1.585  -1.892  10.068  1.00  0.00           O  
ATOM    577  H   GLY B  41       0.342  -3.002   6.104  1.00  0.00           H  
ATOM    578 1HA  GLY B  41       2.587  -2.404   7.797  1.00  0.00           H  
ATOM    579 2HA  GLY B  41       1.451  -1.242   7.139  1.00  0.00           H  
ATOM    580  N   MET B  42      -0.440  -2.045   9.098  1.00  0.00           N  
ATOM    581  CA  MET B  42      -1.178  -1.713  10.311  1.00  0.00           C  
ATOM    582  C   MET B  42      -1.083  -2.834  11.337  1.00  0.00           C  
ATOM    583  O   MET B  42      -0.103  -2.940  12.021  1.00  0.00           O  
ATOM    584  OXT MET B  42      -1.989  -3.611  11.462  1.00  0.00           O  
ATOM    585  CB  MET B  42      -2.639  -1.419   9.975  1.00  0.00           C  
ATOM    586  CG  MET B  42      -3.464  -0.908  11.148  1.00  0.00           C  
ATOM    587  SD  MET B  42      -5.143  -0.454  10.672  1.00  0.00           S  
ATOM    588  CE  MET B  42      -4.829   0.996   9.668  1.00  0.00           C  
ATOM    589  H   MET B  42      -0.951  -2.295   8.264  1.00  0.00           H  
ATOM    590  HA  MET B  42      -0.733  -0.821  10.753  1.00  0.00           H  
ATOM    591 1HB  MET B  42      -2.687  -0.673   9.183  1.00  0.00           H  
ATOM    592 2HB  MET B  42      -3.116  -2.325   9.601  1.00  0.00           H  
ATOM    593 1HG  MET B  42      -3.520  -1.679  11.916  1.00  0.00           H  
ATOM    594 2HG  MET B  42      -2.979  -0.032  11.580  1.00  0.00           H  
ATOM    595 1HE  MET B  42      -5.775   1.394   9.298  1.00  0.00           H  
ATOM    596 2HE  MET B  42      -4.326   1.753  10.270  1.00  0.00           H  
ATOM    597 3HE  MET B  42      -4.195   0.723   8.824  1.00  0.00           H  
TER                                                                             
HETATM  599 THKN MEM C  45      15.000   0.000   0.000  1.00  0.00           X  
HETATM  600 CNTR MEM C  45       0.000   0.000   0.000  1.00  0.00           X  
HETATM  601 NORM MEM C  45      -0.000  -0.000   1.000  1.00  0.00           X  
TER                                                                             
CONECT  599  600                                                                
CONECT  600  599  601                                                           
CONECT  601  600                                                                
a_angle_1 0.764
a_angle_2 18.099
a_bind 0.415
a_ddg -29.039
a_helicality 0.066
a_helicality_symm 0.066
a_hha_ang -34.466
a_hha_dst_atm 3.635
a_hha_dst_vec 7.686
a_marl -11.015
a_pack 0.71
a_res_lipo -22.276
a_rmsd 5.477
a_sasa 750.721
a_shape 0.579
a_span_topo 0.429
a_tms_span 1
a_tms_span_fa 1
a_unsat 0
maxsub 21
rms 5.477
score -74.753
silent_score -74.753
time 23
total -74.754

#MODEL 4
ATOM      1  N   LYS A   1       0.476   5.112 -16.954  1.00  0.00           N  
ATOM      2  CA  LYS A   1      -0.199   4.951 -15.672  1.00  0.00           C  
ATOM      3  C   LYS A   1       0.500   3.909 -14.808  1.00  0.00           C  
ATOM      4  O   LYS A   1       0.482   3.994 -13.580  1.00  0.00           O  
ATOM      5  CB  LYS A   1      -1.664   4.563 -15.882  1.00  0.00           C  
ATOM      6  CG  LYS A   1      -2.521   5.657 -16.504  1.00  0.00           C  
ATOM      7  CD  LYS A   1      -3.965   5.205 -16.662  1.00  0.00           C  
ATOM      8  CE  LYS A   1      -4.827   6.303 -17.269  1.00  0.00           C  
ATOM      9  NZ  LYS A   1      -6.235   5.862 -17.463  1.00  0.00           N  
ATOM     10 1H   LYS A   1      -0.003   5.800 -17.499  1.00  0.00           H  
ATOM     11 2H   LYS A   1       1.419   5.406 -16.800  1.00  0.00           H  
ATOM     12 3H   LYS A   1       0.475   4.240 -17.443  1.00  0.00           H  
ATOM     13  HA  LYS A   1      -0.164   5.903 -15.140  1.00  0.00           H  
ATOM     14 1HB  LYS A   1      -1.719   3.687 -16.528  1.00  0.00           H  
ATOM     15 2HB  LYS A   1      -2.110   4.293 -14.925  1.00  0.00           H  
ATOM     16 1HG  LYS A   1      -2.494   6.545 -15.871  1.00  0.00           H  
ATOM     17 2HG  LYS A   1      -2.122   5.919 -17.484  1.00  0.00           H  
ATOM     18 1HD  LYS A   1      -4.003   4.326 -17.307  1.00  0.00           H  
ATOM     19 2HD  LYS A   1      -4.371   4.936 -15.687  1.00  0.00           H  
ATOM     20 1HE  LYS A   1      -4.818   7.174 -16.617  1.00  0.00           H  
ATOM     21 2HE  LYS A   1      -4.415   6.596 -18.235  1.00  0.00           H  
ATOM     22 1HZ  LYS A   1      -6.772   6.616 -17.867  1.00  0.00           H  
ATOM     23 2HZ  LYS A   1      -6.256   5.064 -18.083  1.00  0.00           H  
ATOM     24 3HZ  LYS A   1      -6.633   5.606 -16.571  1.00  0.00           H  
ATOM     25  N   LEU A   2       1.115   2.926 -15.457  1.00  0.00           N  
ATOM     26  CA  LEU A   2       1.733   1.811 -14.751  1.00  0.00           C  
ATOM     27  C   LEU A   2       2.800   2.298 -13.779  1.00  0.00           C  
ATOM     28  O   LEU A   2       2.853   1.859 -12.630  1.00  0.00           O  
ATOM     29  CB  LEU A   2       2.354   0.828 -15.751  1.00  0.00           C  
ATOM     30  CG  LEU A   2       3.047  -0.396 -15.139  1.00  0.00           C  
ATOM     31  CD1 LEU A   2       2.033  -1.210 -14.347  1.00  0.00           C  
ATOM     32  CD2 LEU A   2       3.673  -1.231 -16.246  1.00  0.00           C  
ATOM     33  H   LEU A   2       1.155   2.953 -16.466  1.00  0.00           H  
ATOM     34  HA  LEU A   2       0.962   1.292 -14.182  1.00  0.00           H  
ATOM     35 1HB  LEU A   2       1.570   0.467 -16.416  1.00  0.00           H  
ATOM     36 2HB  LEU A   2       3.092   1.362 -16.350  1.00  0.00           H  
ATOM     37  HG  LEU A   2       3.824  -0.067 -14.449  1.00  0.00           H  
ATOM     38 1HD1 LEU A   2       2.526  -2.080 -13.911  1.00  0.00           H  
ATOM     39 2HD1 LEU A   2       1.615  -0.595 -13.550  1.00  0.00           H  
ATOM     40 3HD1 LEU A   2       1.234  -1.540 -15.009  1.00  0.00           H  
ATOM     41 1HD2 LEU A   2       4.167  -2.101 -15.811  1.00  0.00           H  
ATOM     42 2HD2 LEU A   2       2.897  -1.562 -16.936  1.00  0.00           H  
ATOM     43 3HD2 LEU A   2       4.406  -0.630 -16.785  1.00  0.00           H  
ATOM     44  N   VAL A   3       3.649   3.206 -14.247  1.00  0.00           N  
ATOM     45  CA  VAL A   3       4.734   3.735 -13.428  1.00  0.00           C  
ATOM     46  C   VAL A   3       4.197   4.435 -12.187  1.00  0.00           C  
ATOM     47  O   VAL A   3       4.722   4.259 -11.087  1.00  0.00           O  
ATOM     48  CB  VAL A   3       5.586   4.725 -14.245  1.00  0.00           C  
ATOM     49  CG1 VAL A   3       6.581   5.440 -13.343  1.00  0.00           C  
ATOM     50  CG2 VAL A   3       6.304   3.989 -15.365  1.00  0.00           C  
ATOM     51  H   VAL A   3       3.540   3.540 -15.194  1.00  0.00           H  
ATOM     52  HA  VAL A   3       5.367   2.904 -13.115  1.00  0.00           H  
ATOM     53  HB  VAL A   3       4.932   5.487 -14.670  1.00  0.00           H  
ATOM     54 1HG1 VAL A   3       7.175   6.136 -13.937  1.00  0.00           H  
ATOM     55 2HG1 VAL A   3       6.044   5.989 -12.571  1.00  0.00           H  
ATOM     56 3HG1 VAL A   3       7.241   4.708 -12.878  1.00  0.00           H  
ATOM     57 1HG2 VAL A   3       6.903   4.695 -15.939  1.00  0.00           H  
ATOM     58 2HG2 VAL A   3       6.953   3.223 -14.940  1.00  0.00           H  
ATOM     59 3HG2 VAL A   3       5.570   3.520 -16.021  1.00  0.00           H  
ATOM     60  N   LEU A   4       3.147   5.229 -12.369  1.00  0.00           N  
ATOM     61  CA  LEU A   4       2.523   5.940 -11.260  1.00  0.00           C  
ATOM     62  C   LEU A   4       1.920   4.970 -10.253  1.00  0.00           C  
ATOM     63  O   LEU A   4       1.995   5.188  -9.044  1.00  0.00           O  
ATOM     64  CB  LEU A   4       1.435   6.886 -11.783  1.00  0.00           C  
ATOM     65  CG  LEU A   4       1.930   8.069 -12.625  1.00  0.00           C  
ATOM     66  CD1 LEU A   4       0.736   8.818 -13.201  1.00  0.00           C  
ATOM     67  CD2 LEU A   4       2.786   8.984 -11.763  1.00  0.00           C  
ATOM     68  H   LEU A   4       2.773   5.343 -13.300  1.00  0.00           H  
ATOM     69  HA  LEU A   4       3.287   6.530 -10.754  1.00  0.00           H  
ATOM     70 1HB  LEU A   4       0.740   6.313 -12.393  1.00  0.00           H  
ATOM     71 2HB  LEU A   4       0.889   7.292 -10.931  1.00  0.00           H  
ATOM     72  HG  LEU A   4       2.524   7.697 -13.461  1.00  0.00           H  
ATOM     73 1HD1 LEU A   4       1.087   9.658 -13.800  1.00  0.00           H  
ATOM     74 2HD1 LEU A   4       0.152   8.145 -13.829  1.00  0.00           H  
ATOM     75 3HD1 LEU A   4       0.113   9.189 -12.387  1.00  0.00           H  
ATOM     76 1HD2 LEU A   4       3.139   9.824 -12.362  1.00  0.00           H  
ATOM     77 2HD2 LEU A   4       2.192   9.358 -10.928  1.00  0.00           H  
ATOM     78 3HD2 LEU A   4       3.641   8.428 -11.379  1.00  0.00           H  
ATOM     79  N   GLY A   5       1.321   3.897 -10.759  1.00  0.00           N  
ATOM     80  CA  GLY A   5       0.799   2.837  -9.905  1.00  0.00           C  
ATOM     81  C   GLY A   5       1.910   2.188  -9.090  1.00  0.00           C  
ATOM     82  O   GLY A   5       1.804   2.056  -7.871  1.00  0.00           O  
ATOM     83  H   GLY A   5       1.225   3.813 -11.761  1.00  0.00           H  
ATOM     84 1HA  GLY A   5       0.044   3.248  -9.234  1.00  0.00           H  
ATOM     85 2HA  GLY A   5       0.306   2.084 -10.519  1.00  0.00           H  
ATOM     86  N   GLY A   6       2.977   1.783  -9.771  1.00  0.00           N  
ATOM     87  CA  GLY A   6       4.112   1.150  -9.111  1.00  0.00           C  
ATOM     88  C   GLY A   6       4.717   2.066  -8.055  1.00  0.00           C  
ATOM     89  O   GLY A   6       4.932   1.658  -6.914  1.00  0.00           O  
ATOM     90  H   GLY A   6       3.002   1.918 -10.772  1.00  0.00           H  
ATOM     91 1HA  GLY A   6       3.790   0.217  -8.648  1.00  0.00           H  
ATOM     92 2HA  GLY A   6       4.868   0.896  -9.853  1.00  0.00           H  
ATOM     93  N   ALA A   7       4.991   3.308  -8.443  1.00  0.00           N  
ATOM     94  CA  ALA A   7       5.594   4.277  -7.537  1.00  0.00           C  
ATOM     95  C   ALA A   7       4.727   4.493  -6.303  1.00  0.00           C  
ATOM     96  O   ALA A   7       5.232   4.572  -5.184  1.00  0.00           O  
ATOM     97  CB  ALA A   7       5.830   5.598  -8.255  1.00  0.00           C  
ATOM     98  H   ALA A   7       4.775   3.586  -9.389  1.00  0.00           H  
ATOM     99  HA  ALA A   7       6.553   3.880  -7.205  1.00  0.00           H  
ATOM    100 1HB  ALA A   7       6.281   6.312  -7.566  1.00  0.00           H  
ATOM    101 2HB  ALA A   7       6.499   5.438  -9.101  1.00  0.00           H  
ATOM    102 3HB  ALA A   7       4.880   5.991  -8.614  1.00  0.00           H  
ATOM    103  N   THR A   8       3.418   4.587  -6.515  1.00  0.00           N  
ATOM    104  CA  THR A   8       2.474   4.752  -5.417  1.00  0.00           C  
ATOM    105  C   THR A   8       2.482   3.538  -4.497  1.00  0.00           C  
ATOM    106  O   THR A   8       2.531   3.674  -3.274  1.00  0.00           O  
ATOM    107  CB  THR A   8       1.047   4.992  -5.944  1.00  0.00           C  
ATOM    108  OG1 THR A   8       1.023   6.185  -6.738  1.00  0.00           O  
ATOM    109  CG2 THR A   8       0.069   5.137  -4.788  1.00  0.00           C  
ATOM    110  H   THR A   8       3.069   4.543  -7.462  1.00  0.00           H  
ATOM    111  HA  THR A   8       2.774   5.621  -4.830  1.00  0.00           H  
ATOM    112  HB  THR A   8       0.743   4.151  -6.566  1.00  0.00           H  
ATOM    113  HG1 THR A   8       1.410   6.004  -7.598  1.00  0.00           H  
ATOM    114 1HG2 THR A   8      -0.934   5.306  -5.179  1.00  0.00           H  
ATOM    115 2HG2 THR A   8       0.077   4.227  -4.188  1.00  0.00           H  
ATOM    116 3HG2 THR A   8       0.363   5.983  -4.167  1.00  0.00           H  
ATOM    117  N   LEU A   9       2.435   2.351  -5.091  1.00  0.00           N  
ATOM    118  CA  LEU A   9       2.481   1.109  -4.328  1.00  0.00           C  
ATOM    119  C   LEU A   9       3.724   1.049  -3.450  1.00  0.00           C  
ATOM    120  O   LEU A   9       3.657   0.643  -2.290  1.00  0.00           O  
ATOM    121  CB  LEU A   9       2.458  -0.097  -5.276  1.00  0.00           C  
ATOM    122  CG  LEU A   9       2.525  -1.473  -4.603  1.00  0.00           C  
ATOM    123  CD1 LEU A   9       1.325  -1.648  -3.682  1.00  0.00           C  
ATOM    124  CD2 LEU A   9       2.559  -2.559  -5.668  1.00  0.00           C  
ATOM    125  H   LEU A   9       2.364   2.307  -6.098  1.00  0.00           H  
ATOM    126  HA  LEU A   9       1.603   1.066  -3.684  1.00  0.00           H  
ATOM    127 1HB  LEU A   9       1.541  -0.059  -5.863  1.00  0.00           H  
ATOM    128 2HB  LEU A   9       3.304  -0.019  -5.958  1.00  0.00           H  
ATOM    129  HG  LEU A   9       3.426  -1.536  -3.992  1.00  0.00           H  
ATOM    130 1HD1 LEU A   9       1.373  -2.626  -3.203  1.00  0.00           H  
ATOM    131 2HD1 LEU A   9       1.337  -0.870  -2.918  1.00  0.00           H  
ATOM    132 3HD1 LEU A   9       0.407  -1.573  -4.263  1.00  0.00           H  
ATOM    133 1HD2 LEU A   9       2.607  -3.537  -5.190  1.00  0.00           H  
ATOM    134 2HD2 LEU A   9       1.657  -2.498  -6.279  1.00  0.00           H  
ATOM    135 3HD2 LEU A   9       3.436  -2.420  -6.301  1.00  0.00           H  
ATOM    136  N   GLY A  10       4.859   1.454  -4.011  1.00  0.00           N  
ATOM    137  CA  GLY A  10       6.107   1.510  -3.260  1.00  0.00           C  
ATOM    138  C   GLY A  10       5.940   2.306  -1.972  1.00  0.00           C  
ATOM    139  O   GLY A  10       6.232   1.812  -0.883  1.00  0.00           O  
ATOM    140  H   GLY A  10       4.856   1.730  -4.982  1.00  0.00           H  
ATOM    141 1HA  GLY A  10       6.437   0.498  -3.026  1.00  0.00           H  
ATOM    142 2HA  GLY A  10       6.882   1.966  -3.875  1.00  0.00           H  
ATOM    143  N   VAL A  11       5.467   3.541  -2.102  1.00  0.00           N  
ATOM    144  CA  VAL A  11       5.324   4.432  -0.957  1.00  0.00           C  
ATOM    145  C   VAL A  11       4.333   3.872   0.055  1.00  0.00           C  
ATOM    146  O   VAL A  11       4.605   3.847   1.256  1.00  0.00           O  
ATOM    147  CB  VAL A  11       4.852   5.823  -1.418  1.00  0.00           C  
ATOM    148  CG1 VAL A  11       4.506   6.693  -0.218  1.00  0.00           C  
ATOM    149  CG2 VAL A  11       5.929   6.480  -2.268  1.00  0.00           C  
ATOM    150  H   VAL A  11       5.201   3.871  -3.019  1.00  0.00           H  
ATOM    151  HA  VAL A  11       6.297   4.534  -0.474  1.00  0.00           H  
ATOM    152  HB  VAL A  11       3.941   5.711  -2.007  1.00  0.00           H  
ATOM    153 1HG1 VAL A  11       4.174   7.673  -0.563  1.00  0.00           H  
ATOM    154 2HG1 VAL A  11       3.709   6.221   0.355  1.00  0.00           H  
ATOM    155 3HG1 VAL A  11       5.388   6.811   0.412  1.00  0.00           H  
ATOM    156 1HG2 VAL A  11       5.588   7.463  -2.591  1.00  0.00           H  
ATOM    157 2HG2 VAL A  11       6.841   6.587  -1.681  1.00  0.00           H  
ATOM    158 3HG2 VAL A  11       6.130   5.861  -3.142  1.00  0.00           H  
ATOM    159  N   VAL A  12       3.182   3.424  -0.436  1.00  0.00           N  
ATOM    160  CA  VAL A  12       2.120   2.929   0.431  1.00  0.00           C  
ATOM    161  C   VAL A  12       2.536   1.640   1.130  1.00  0.00           C  
ATOM    162  O   VAL A  12       2.273   1.455   2.319  1.00  0.00           O  
ATOM    163  CB  VAL A  12       0.838   2.676  -0.384  1.00  0.00           C  
ATOM    164  CG1 VAL A  12      -0.210   1.982   0.472  1.00  0.00           C  
ATOM    165  CG2 VAL A  12       0.304   3.992  -0.930  1.00  0.00           C  
ATOM    166  H   VAL A  12       3.040   3.427  -1.436  1.00  0.00           H  
ATOM    167  HA  VAL A  12       1.910   3.685   1.188  1.00  0.00           H  
ATOM    168  HB  VAL A  12       1.072   2.007  -1.213  1.00  0.00           H  
ATOM    169 1HG1 VAL A  12      -1.109   1.811  -0.121  1.00  0.00           H  
ATOM    170 2HG1 VAL A  12       0.180   1.027   0.822  1.00  0.00           H  
ATOM    171 3HG1 VAL A  12      -0.455   2.610   1.328  1.00  0.00           H  
ATOM    172 1HG2 VAL A  12      -0.601   3.806  -1.506  1.00  0.00           H  
ATOM    173 2HG2 VAL A  12       0.077   4.664  -0.102  1.00  0.00           H  
ATOM    174 3HG2 VAL A  12       1.055   4.451  -1.573  1.00  0.00           H  
ATOM    175  N   ALA A  13       3.185   0.752   0.385  1.00  0.00           N  
ATOM    176  CA  ALA A  13       3.653  -0.514   0.937  1.00  0.00           C  
ATOM    177  C   ALA A  13       4.637  -0.288   2.077  1.00  0.00           C  
ATOM    178  O   ALA A  13       4.598  -0.987   3.090  1.00  0.00           O  
ATOM    179  CB  ALA A  13       4.292  -1.362  -0.153  1.00  0.00           C  
ATOM    180  H   ALA A  13       3.359   0.960  -0.588  1.00  0.00           H  
ATOM    181  HA  ALA A  13       2.791  -1.047   1.339  1.00  0.00           H  
ATOM    182 1HB  ALA A  13       4.636  -2.304   0.274  1.00  0.00           H  
ATOM    183 2HB  ALA A  13       3.559  -1.564  -0.934  1.00  0.00           H  
ATOM    184 3HB  ALA A  13       5.139  -0.827  -0.581  1.00  0.00           H  
ATOM    185  N   LEU A  14       5.518   0.692   1.907  1.00  0.00           N  
ATOM    186  CA  LEU A  14       6.456   1.070   2.957  1.00  0.00           C  
ATOM    187  C   LEU A  14       5.725   1.606   4.181  1.00  0.00           C  
ATOM    188  O   LEU A  14       6.086   1.296   5.317  1.00  0.00           O  
ATOM    189  CB  LEU A  14       7.437   2.127   2.436  1.00  0.00           C  
ATOM    190  CG  LEU A  14       8.470   1.631   1.415  1.00  0.00           C  
ATOM    191  CD1 LEU A  14       9.213   2.821   0.824  1.00  0.00           C  
ATOM    192  CD2 LEU A  14       9.432   0.668   2.094  1.00  0.00           C  
ATOM    193  H   LEU A  14       5.539   1.187   1.027  1.00  0.00           H  
ATOM    194  HA  LEU A  14       7.019   0.185   3.253  1.00  0.00           H  
ATOM    195 1HB  LEU A  14       6.868   2.929   1.967  1.00  0.00           H  
ATOM    196 2HB  LEU A  14       7.982   2.544   3.283  1.00  0.00           H  
ATOM    197  HG  LEU A  14       7.959   1.119   0.600  1.00  0.00           H  
ATOM    198 1HD1 LEU A  14       9.946   2.469   0.099  1.00  0.00           H  
ATOM    199 2HD1 LEU A  14       8.503   3.484   0.328  1.00  0.00           H  
ATOM    200 3HD1 LEU A  14       9.721   3.364   1.620  1.00  0.00           H  
ATOM    201 1HD2 LEU A  14      10.166   0.315   1.369  1.00  0.00           H  
ATOM    202 2HD2 LEU A  14       9.945   1.180   2.909  1.00  0.00           H  
ATOM    203 3HD2 LEU A  14       8.877  -0.181   2.492  1.00  0.00           H  
ATOM    204  N   ALA A  15       4.696   2.412   3.944  1.00  0.00           N  
ATOM    205  CA  ALA A  15       3.851   2.913   5.021  1.00  0.00           C  
ATOM    206  C   ALA A  15       3.161   1.772   5.756  1.00  0.00           C  
ATOM    207  O   ALA A  15       3.057   1.784   6.983  1.00  0.00           O  
ATOM    208  CB  ALA A  15       2.820   3.890   4.475  1.00  0.00           C  
ATOM    209  H   ALA A  15       4.494   2.684   2.992  1.00  0.00           H  
ATOM    210  HA  ALA A  15       4.487   3.435   5.736  1.00  0.00           H  
ATOM    211 1HB  ALA A  15       2.197   4.256   5.291  1.00  0.00           H  
ATOM    212 2HB  ALA A  15       3.329   4.731   4.003  1.00  0.00           H  
ATOM    213 3HB  ALA A  15       2.195   3.386   3.739  1.00  0.00           H  
ATOM    214  N   THR A  16       2.690   0.786   5.000  1.00  0.00           N  
ATOM    215  CA  THR A  16       2.049  -0.387   5.582  1.00  0.00           C  
ATOM    216  C   THR A  16       2.958  -1.064   6.600  1.00  0.00           C  
ATOM    217  O   THR A  16       2.519  -1.439   7.687  1.00  0.00           O  
ATOM    218  CB  THR A  16       1.650  -1.399   4.491  1.00  0.00           C  
ATOM    219  OG1 THR A  16       0.768  -0.771   3.552  1.00  0.00           O  
ATOM    220  CG2 THR A  16       0.954  -2.602   5.109  1.00  0.00           C  
ATOM    221  H   THR A  16       2.779   0.851   3.996  1.00  0.00           H  
ATOM    222  HA  THR A  16       1.145  -0.066   6.099  1.00  0.00           H  
ATOM    223  HB  THR A  16       2.542  -1.735   3.963  1.00  0.00           H  
ATOM    224  HG1 THR A  16       1.085   0.115   3.360  1.00  0.00           H  
ATOM    225 1HG2 THR A  16       0.680  -3.306   4.324  1.00  0.00           H  
ATOM    226 2HG2 THR A  16       1.627  -3.089   5.815  1.00  0.00           H  
ATOM    227 3HG2 THR A  16       0.056  -2.274   5.631  1.00  0.00           H  
ATOM    228  N   VAL A  17       4.228  -1.218   6.241  1.00  0.00           N  
ATOM    229  CA  VAL A  17       5.215  -1.799   7.144  1.00  0.00           C  
ATOM    230  C   VAL A  17       5.483  -0.882   8.330  1.00  0.00           C  
ATOM    231  O   VAL A  17       5.626  -1.343   9.463  1.00  0.00           O  
ATOM    232  CB  VAL A  17       6.534  -2.065   6.395  1.00  0.00           C  
ATOM    233  CG1 VAL A  17       7.616  -2.513   7.365  1.00  0.00           C  
ATOM    234  CG2 VAL A  17       6.313  -3.110   5.312  1.00  0.00           C  
ATOM    235  H   VAL A  17       4.518  -0.924   5.319  1.00  0.00           H  
ATOM    236  HA  VAL A  17       4.826  -2.748   7.516  1.00  0.00           H  
ATOM    237  HB  VAL A  17       6.876  -1.135   5.939  1.00  0.00           H  
ATOM    238 1HG1 VAL A  17       8.542  -2.696   6.819  1.00  0.00           H  
ATOM    239 2HG1 VAL A  17       7.783  -1.735   8.109  1.00  0.00           H  
ATOM    240 3HG1 VAL A  17       7.302  -3.431   7.862  1.00  0.00           H  
ATOM    241 1HG2 VAL A  17       7.250  -3.292   4.786  1.00  0.00           H  
ATOM    242 2HG2 VAL A  17       5.966  -4.038   5.767  1.00  0.00           H  
ATOM    243 3HG2 VAL A  17       5.565  -2.750   4.606  1.00  0.00           H  
ATOM    244  N   ALA A  18       5.552   0.418   8.063  1.00  0.00           N  
ATOM    245  CA  ALA A  18       5.880   1.395   9.094  1.00  0.00           C  
ATOM    246  C   ALA A  18       4.874   1.350  10.237  1.00  0.00           C  
ATOM    247  O   ALA A  18       5.237   1.506  11.403  1.00  0.00           O  
ATOM    248  CB  ALA A  18       5.942   2.794   8.498  1.00  0.00           C  
ATOM    249  H   ALA A  18       5.371   0.737   7.122  1.00  0.00           H  
ATOM    250  HA  ALA A  18       6.859   1.142   9.501  1.00  0.00           H  
ATOM    251 1HB  ALA A  18       6.188   3.512   9.279  1.00  0.00           H  
ATOM    252 2HB  ALA A  18       6.707   2.825   7.722  1.00  0.00           H  
ATOM    253 3HB  ALA A  18       4.975   3.047   8.064  1.00  0.00           H  
ATOM    254  N   PHE A  19       3.608   1.137   9.895  1.00  0.00           N  
ATOM    255  CA  PHE A  19       2.538   1.131  10.885  1.00  0.00           C  
ATOM    256  C   PHE A  19       2.494  -0.191  11.641  1.00  0.00           C  
ATOM    257  O   PHE A  19       3.262  -0.393  12.541  1.00  0.00           O  
ATOM    258  OXT PHE A  19       1.693  -1.031  11.337  1.00  0.00           O  
ATOM    259  CB  PHE A  19       1.187   1.384  10.214  1.00  0.00           C  
ATOM    260  CG  PHE A  19       1.003   2.796   9.735  1.00  0.00           C  
ATOM    261  CD1 PHE A  19       0.839   3.070   8.385  1.00  0.00           C  
ATOM    262  CD2 PHE A  19       0.995   3.853  10.632  1.00  0.00           C  
ATOM    263  CE1 PHE A  19       0.671   4.369   7.944  1.00  0.00           C  
ATOM    264  CE2 PHE A  19       0.826   5.152  10.194  1.00  0.00           C  
ATOM    265  CZ  PHE A  19       0.664   5.410   8.848  1.00  0.00           C  
ATOM    266  H   PHE A  19       3.381   0.974   8.924  1.00  0.00           H  
ATOM    267  HA  PHE A  19       2.726   1.930  11.603  1.00  0.00           H  
ATOM    268 1HB  PHE A  19       1.075   0.718   9.359  1.00  0.00           H  
ATOM    269 2HB  PHE A  19       0.384   1.155  10.914  1.00  0.00           H  
ATOM    270  HD1 PHE A  19       0.844   2.247   7.670  1.00  0.00           H  
ATOM    271  HD2 PHE A  19       1.124   3.649  11.696  1.00  0.00           H  
ATOM    272  HE1 PHE A  19       0.543   4.570   6.880  1.00  0.00           H  
ATOM    273  HE2 PHE A  19       0.821   5.973  10.910  1.00  0.00           H  
ATOM    274  HZ  PHE A  19       0.532   6.433   8.501  1.00  0.00           H  
TER                                                                             
ATOM    276  N   LYS B  20      -0.476  -5.112 -16.954  1.00  0.00           N  
ATOM    277  CA  LYS B  20       0.199  -4.951 -15.672  1.00  0.00           C  
ATOM    278  C   LYS B  20      -0.500  -3.909 -14.808  1.00  0.00           C  
ATOM    279  O   LYS B  20      -0.482  -3.994 -13.580  1.00  0.00           O  
ATOM    280  CB  LYS B  20       1.664  -4.563 -15.882  1.00  0.00           C  
ATOM    281  CG  LYS B  20       2.521  -5.657 -16.504  1.00  0.00           C  
ATOM    282  CD  LYS B  20       3.965  -5.205 -16.662  1.00  0.00           C  
ATOM    283  CE  LYS B  20       4.827  -6.303 -17.269  1.00  0.00           C  
ATOM    284  NZ  LYS B  20       6.235  -5.862 -17.463  1.00  0.00           N  
ATOM    285 1H   LYS B  20       0.003  -5.800 -17.499  1.00  0.00           H  
ATOM    286 2H   LYS B  20      -1.419  -5.406 -16.800  1.00  0.00           H  
ATOM    287 3H   LYS B  20      -0.475  -4.240 -17.443  1.00  0.00           H  
ATOM    288  HA  LYS B  20       0.164  -5.903 -15.140  1.00  0.00           H  
ATOM    289 1HB  LYS B  20       1.719  -3.687 -16.528  1.00  0.00           H  
ATOM    290 2HB  LYS B  20       2.110  -4.293 -14.925  1.00  0.00           H  
ATOM    291 1HG  LYS B  20       2.494  -6.545 -15.871  1.00  0.00           H  
ATOM    292 2HG  LYS B  20       2.122  -5.919 -17.484  1.00  0.00           H  
ATOM    293 1HD  LYS B  20       4.003  -4.326 -17.307  1.00  0.00           H  
ATOM    294 2HD  LYS B  20       4.371  -4.936 -15.687  1.00  0.00           H  
ATOM    295 1HE  LYS B  20       4.818  -7.174 -16.617  1.00  0.00           H  
ATOM    296 2HE  LYS B  20       4.415  -6.595 -18.235  1.00  0.00           H  
ATOM    297 1HZ  LYS B  20       6.772  -6.616 -17.867  1.00  0.00           H  
ATOM    298 2HZ  LYS B  20       6.256  -5.064 -18.083  1.00  0.00           H  
ATOM    299 3HZ  LYS B  20       6.633  -5.606 -16.571  1.00  0.00           H  
ATOM    300  N   LEU B  21      -1.115  -2.926 -15.457  1.00  0.00           N  
ATOM    301  CA  LEU B  21      -1.733  -1.811 -14.751  1.00  0.00           C  
ATOM    302  C   LEU B  21      -2.800  -2.298 -13.779  1.00  0.00           C  
ATOM    303  O   LEU B  21      -2.853  -1.859 -12.630  1.00  0.00           O  
ATOM    304  CB  LEU B  21      -2.354  -0.828 -15.751  1.00  0.00           C  
ATOM    305  CG  LEU B  21      -3.047   0.396 -15.139  1.00  0.00           C  
ATOM    306  CD1 LEU B  21      -2.033   1.210 -14.347  1.00  0.00           C  
ATOM    307  CD2 LEU B  21      -3.673   1.231 -16.246  1.00  0.00           C  
ATOM    308  H   LEU B  21      -1.155  -2.953 -16.466  1.00  0.00           H  
ATOM    309  HA  LEU B  21      -0.962  -1.292 -14.182  1.00  0.00           H  
ATOM    310 1HB  LEU B  21      -1.570  -0.467 -16.416  1.00  0.00           H  
ATOM    311 2HB  LEU B  21      -3.092  -1.362 -16.350  1.00  0.00           H  
ATOM    312  HG  LEU B  21      -3.824   0.067 -14.449  1.00  0.00           H  
ATOM    313 1HD1 LEU B  21      -2.526   2.080 -13.911  1.00  0.00           H  
ATOM    314 2HD1 LEU B  21      -1.615   0.595 -13.550  1.00  0.00           H  
ATOM    315 3HD1 LEU B  21      -1.234   1.540 -15.009  1.00  0.00           H  
ATOM    316 1HD2 LEU B  21      -4.167   2.101 -15.811  1.00  0.00           H  
ATOM    317 2HD2 LEU B  21      -2.897   1.562 -16.936  1.00  0.00           H  
ATOM    318 3HD2 LEU B  21      -4.406   0.630 -16.785  1.00  0.00           H  
ATOM    319  N   VAL B  22      -3.649  -3.206 -14.247  1.00  0.00           N  
ATOM    320  CA  VAL B  22      -4.734  -3.734 -13.428  1.00  0.00           C  
ATOM    321  C   VAL B  22      -4.197  -4.435 -12.187  1.00  0.00           C  
ATOM    322  O   VAL B  22      -4.722  -4.259 -11.087  1.00  0.00           O  
ATOM    323  CB  VAL B  22      -5.586  -4.725 -14.245  1.00  0.00           C  
ATOM    324  CG1 VAL B  22      -6.581  -5.439 -13.343  1.00  0.00           C  
ATOM    325  CG2 VAL B  22      -6.304  -3.989 -15.365  1.00  0.00           C  
ATOM    326  H   VAL B  22      -3.540  -3.540 -15.194  1.00  0.00           H  
ATOM    327  HA  VAL B  22      -5.367  -2.904 -13.115  1.00  0.00           H  
ATOM    328  HB  VAL B  22      -4.932  -5.487 -14.670  1.00  0.00           H  
ATOM    329 1HG1 VAL B  22      -7.175  -6.136 -13.937  1.00  0.00           H  
ATOM    330 2HG1 VAL B  22      -6.044  -5.989 -12.571  1.00  0.00           H  
ATOM    331 3HG1 VAL B  22      -7.241  -4.708 -12.878  1.00  0.00           H  
ATOM    332 1HG2 VAL B  22      -6.903  -4.695 -15.939  1.00  0.00           H  
ATOM    333 2HG2 VAL B  22      -6.953  -3.223 -14.940  1.00  0.00           H  
ATOM    334 3HG2 VAL B  22      -5.570  -3.520 -16.021  1.00  0.00           H  
ATOM    335  N   LEU B  23      -3.147  -5.229 -12.369  1.00  0.00           N  
ATOM    336  CA  LEU B  23      -2.523  -5.940 -11.260  1.00  0.00           C  
ATOM    337  C   LEU B  23      -1.920  -4.969 -10.253  1.00  0.00           C  
ATOM    338  O   LEU B  23      -1.995  -5.188  -9.044  1.00  0.00           O  
ATOM    339  CB  LEU B  23      -1.435  -6.886 -11.783  1.00  0.00           C  
ATOM    340  CG  LEU B  23      -1.930  -8.069 -12.625  1.00  0.00           C  
ATOM    341  CD1 LEU B  23      -0.736  -8.818 -13.201  1.00  0.00           C  
ATOM    342  CD2 LEU B  23      -2.786  -8.984 -11.763  1.00  0.00           C  
ATOM    343  H   LEU B  23      -2.773  -5.343 -13.300  1.00  0.00           H  
ATOM    344  HA  LEU B  23      -3.287  -6.530 -10.754  1.00  0.00           H  
ATOM    345 1HB  LEU B  23      -0.740  -6.313 -12.393  1.00  0.00           H  
ATOM    346 2HB  LEU B  23      -0.889  -7.292 -10.931  1.00  0.00           H  
ATOM    347  HG  LEU B  23      -2.524  -7.697 -13.461  1.00  0.00           H  
ATOM    348 1HD1 LEU B  23      -1.087  -9.658 -13.800  1.00  0.00           H  
ATOM    349 2HD1 LEU B  23      -0.152  -8.145 -13.829  1.00  0.00           H  
ATOM    350 3HD1 LEU B  23      -0.113  -9.189 -12.387  1.00  0.00           H  
ATOM    351 1HD2 LEU B  23      -3.139  -9.824 -12.362  1.00  0.00           H  
ATOM    352 2HD2 LEU B  23      -2.192  -9.358 -10.928  1.00  0.00           H  
ATOM    353 3HD2 LEU B  23      -3.641  -8.428 -11.379  1.00  0.00           H  
ATOM    354  N   GLY B  24      -1.321  -3.897 -10.759  1.00  0.00           N  
ATOM    355  CA  GLY B  24      -0.799  -2.837  -9.905  1.00  0.00           C  
ATOM    356  C   GLY B  24      -1.910  -2.188  -9.090  1.00  0.00           C  
ATOM    357  O   GLY B  24      -1.804  -2.056  -7.871  1.00  0.00           O  
ATOM    358  H   GLY B  24      -1.225  -3.813 -11.761  1.00  0.00           H  
ATOM    359 1HA  GLY B  24      -0.044  -3.248  -9.234  1.00  0.00           H  
ATOM    360 2HA  GLY B  24      -0.306  -2.084 -10.519  1.00  0.00           H  
ATOM    361  N   GLY B  25      -2.977  -1.783  -9.771  1.00  0.00           N  
ATOM    362  CA  GLY B  25      -4.112  -1.150  -9.111  1.00  0.00           C  
ATOM    363  C   GLY B  25      -4.717  -2.066  -8.055  1.00  0.00           C  
ATOM    364  O   GLY B  25      -4.931  -1.658  -6.914  1.00  0.00           O  
ATOM    365  H   GLY B  25      -3.002  -1.918 -10.772  1.00  0.00           H  
ATOM    366 1HA  GLY B  25      -3.790  -0.217  -8.648  1.00  0.00           H  
ATOM    367 2HA  GLY B  25      -4.868  -0.895  -9.853  1.00  0.00           H  
ATOM    368  N   ALA B  26      -4.991  -3.308  -8.443  1.00  0.00           N  
ATOM    369  CA  ALA B  26      -5.594  -4.277  -7.537  1.00  0.00           C  
ATOM    370  C   ALA B  26      -4.727  -4.493  -6.303  1.00  0.00           C  
ATOM    371  O   ALA B  26      -5.232  -4.572  -5.184  1.00  0.00           O  
ATOM    372  CB  ALA B  26      -5.830  -5.598  -8.255  1.00  0.00           C  
ATOM    373  H   ALA B  26      -4.775  -3.586  -9.389  1.00  0.00           H  
ATOM    374  HA  ALA B  26      -6.553  -3.880  -7.205  1.00  0.00           H  
ATOM    375 1HB  ALA B  26      -6.281  -6.312  -7.566  1.00  0.00           H  
ATOM    376 2HB  ALA B  26      -6.499  -5.438  -9.101  1.00  0.00           H  
ATOM    377 3HB  ALA B  26      -4.880  -5.991  -8.614  1.00  0.00           H  
ATOM    378  N   THR B  27      -3.418  -4.587  -6.515  1.00  0.00           N  
ATOM    379  CA  THR B  27      -2.474  -4.752  -5.417  1.00  0.00           C  
ATOM    380  C   THR B  27      -2.482  -3.538  -4.497  1.00  0.00           C  
ATOM    381  O   THR B  27      -2.531  -3.674  -3.274  1.00  0.00           O  
ATOM    382  CB  THR B  27      -1.047  -4.992  -5.944  1.00  0.00           C  
ATOM    383  OG1 THR B  27      -1.023  -6.185  -6.738  1.00  0.00           O  
ATOM    384  CG2 THR B  27      -0.069  -5.137  -4.788  1.00  0.00           C  
ATOM    385  H   THR B  27      -3.069  -4.543  -7.462  1.00  0.00           H  
ATOM    386  HA  THR B  27      -2.774  -5.621  -4.830  1.00  0.00           H  
ATOM    387  HB  THR B  27      -0.743  -4.151  -6.566  1.00  0.00           H  
ATOM    388  HG1 THR B  27      -1.410  -6.004  -7.598  1.00  0.00           H  
ATOM    389 1HG2 THR B  27       0.934  -5.306  -5.179  1.00  0.00           H  
ATOM    390 2HG2 THR B  27      -0.077  -4.227  -4.188  1.00  0.00           H  
ATOM    391 3HG2 THR B  27      -0.363  -5.983  -4.167  1.00  0.00           H  
ATOM    392  N   LEU B  28      -2.435  -2.351  -5.091  1.00  0.00           N  
ATOM    393  CA  LEU B  28      -2.481  -1.109  -4.328  1.00  0.00           C  
ATOM    394  C   LEU B  28      -3.724  -1.049  -3.450  1.00  0.00           C  
ATOM    395  O   LEU B  28      -3.657  -0.643  -2.290  1.00  0.00           O  
ATOM    396  CB  LEU B  28      -2.458   0.097  -5.276  1.00  0.00           C  
ATOM    397  CG  LEU B  28      -2.525   1.473  -4.603  1.00  0.00           C  
ATOM    398  CD1 LEU B  28      -1.325   1.648  -3.682  1.00  0.00           C  
ATOM    399  CD2 LEU B  28      -2.559   2.559  -5.668  1.00  0.00           C  
ATOM    400  H   LEU B  28      -2.364  -2.307  -6.098  1.00  0.00           H  
ATOM    401  HA  LEU B  28      -1.603  -1.066  -3.684  1.00  0.00           H  
ATOM    402 1HB  LEU B  28      -1.541   0.059  -5.863  1.00  0.00           H  
ATOM    403 2HB  LEU B  28      -3.304   0.019  -5.958  1.00  0.00           H  
ATOM    404  HG  LEU B  28      -3.426   1.536  -3.992  1.00  0.00           H  
ATOM    405 1HD1 LEU B  28      -1.373   2.626  -3.203  1.00  0.00           H  
ATOM    406 2HD1 LEU B  28      -1.337   0.870  -2.918  1.00  0.00           H  
ATOM    407 3HD1 LEU B  28      -0.407   1.573  -4.263  1.00  0.00           H  
ATOM    408 1HD2 LEU B  28      -2.608   3.537  -5.190  1.00  0.00           H  
ATOM    409 2HD2 LEU B  28      -1.658   2.498  -6.279  1.00  0.00           H  
ATOM    410 3HD2 LEU B  28      -3.436   2.420  -6.301  1.00  0.00           H  
ATOM    411  N   GLY B  29      -4.859  -1.454  -4.011  1.00  0.00           N  
ATOM    412  CA  GLY B  29      -6.107  -1.510  -3.260  1.00  0.00           C  
ATOM    413  C   GLY B  29      -5.940  -2.306  -1.972  1.00  0.00           C  
ATOM    414  O   GLY B  29      -6.232  -1.812  -0.883  1.00  0.00           O  
ATOM    415  H   GLY B  29      -4.856  -1.730  -4.982  1.00  0.00           H  
ATOM    416 1HA  GLY B  29      -6.437  -0.498  -3.026  1.00  0.00           H  
ATOM    417 2HA  GLY B  29      -6.882  -1.966  -3.875  1.00  0.00           H  
ATOM    418  N   VAL B  30      -5.467  -3.541  -2.102  1.00  0.00           N  
ATOM    419  CA  VAL B  30      -5.324  -4.432  -0.957  1.00  0.00           C  
ATOM    420  C   VAL B  30      -4.333  -3.872   0.055  1.00  0.00           C  
ATOM    421  O   VAL B  30      -4.605  -3.847   1.256  1.00  0.00           O  
ATOM    422  CB  VAL B  30      -4.852  -5.823  -1.418  1.00  0.00           C  
ATOM    423  CG1 VAL B  30      -4.506  -6.693  -0.218  1.00  0.00           C  
ATOM    424  CG2 VAL B  30      -5.929  -6.480  -2.268  1.00  0.00           C  
ATOM    425  H   VAL B  30      -5.201  -3.871  -3.019  1.00  0.00           H  
ATOM    426  HA  VAL B  30      -6.297  -4.534  -0.474  1.00  0.00           H  
ATOM    427  HB  VAL B  30      -3.941  -5.711  -2.007  1.00  0.00           H  
ATOM    428 1HG1 VAL B  30      -4.174  -7.673  -0.563  1.00  0.00           H  
ATOM    429 2HG1 VAL B  30      -3.709  -6.221   0.355  1.00  0.00           H  
ATOM    430 3HG1 VAL B  30      -5.388  -6.811   0.412  1.00  0.00           H  
ATOM    431 1HG2 VAL B  30      -5.588  -7.463  -2.591  1.00  0.00           H  
ATOM    432 2HG2 VAL B  30      -6.841  -6.587  -1.681  1.00  0.00           H  
ATOM    433 3HG2 VAL B  30      -6.130  -5.861  -3.142  1.00  0.00           H  
ATOM    434  N   VAL B  31      -3.182  -3.424  -0.436  1.00  0.00           N  
ATOM    435  CA  VAL B  31      -2.120  -2.929   0.431  1.00  0.00           C  
ATOM    436  C   VAL B  31      -2.536  -1.640   1.130  1.00  0.00           C  
ATOM    437  O   VAL B  31      -2.273  -1.455   2.319  1.00  0.00           O  
ATOM    438  CB  VAL B  31      -0.838  -2.676  -0.384  1.00  0.00           C  
ATOM    439  CG1 VAL B  31       0.210  -1.982   0.472  1.00  0.00           C  
ATOM    440  CG2 VAL B  31      -0.304  -3.992  -0.930  1.00  0.00           C  
ATOM    441  H   VAL B  31      -3.040  -3.427  -1.436  1.00  0.00           H  
ATOM    442  HA  VAL B  31      -1.910  -3.685   1.188  1.00  0.00           H  
ATOM    443  HB  VAL B  31      -1.072  -2.007  -1.213  1.00  0.00           H  
ATOM    444 1HG1 VAL B  31       1.109  -1.811  -0.121  1.00  0.00           H  
ATOM    445 2HG1 VAL B  31      -0.180  -1.026   0.822  1.00  0.00           H  
ATOM    446 3HG1 VAL B  31       0.455  -2.610   1.328  1.00  0.00           H  
ATOM    447 1HG2 VAL B  31       0.601  -3.806  -1.506  1.00  0.00           H  
ATOM    448 2HG2 VAL B  31      -0.077  -4.664  -0.102  1.00  0.00           H  
ATOM    449 3HG2 VAL B  31      -1.055  -4.451  -1.573  1.00  0.00           H  
ATOM    450  N   ALA B  32      -3.185  -0.752   0.385  1.00  0.00           N  
ATOM    451  CA  ALA B  32      -3.653   0.514   0.937  1.00  0.00           C  
ATOM    452  C   ALA B  32      -4.637   0.288   2.077  1.00  0.00           C  
ATOM    453  O   ALA B  32      -4.598   0.987   3.090  1.00  0.00           O  
ATOM    454  CB  ALA B  32      -4.292   1.362  -0.153  1.00  0.00           C  
ATOM    455  H   ALA B  32      -3.359  -0.960  -0.588  1.00  0.00           H  
ATOM    456  HA  ALA B  32      -2.791   1.047   1.339  1.00  0.00           H  
ATOM    457 1HB  ALA B  32      -4.636   2.304   0.274  1.00  0.00           H  
ATOM    458 2HB  ALA B  32      -3.559   1.564  -0.934  1.00  0.00           H  
ATOM    459 3HB  ALA B  32      -5.139   0.827  -0.581  1.00  0.00           H  
ATOM    460  N   LEU B  33      -5.518  -0.692   1.907  1.00  0.00           N  
ATOM    461  CA  LEU B  33      -6.456  -1.070   2.957  1.00  0.00           C  
ATOM    462  C   LEU B  33      -5.725  -1.606   4.181  1.00  0.00           C  
ATOM    463  O   LEU B  33      -6.086  -1.296   5.317  1.00  0.00           O  
ATOM    464  CB  LEU B  33      -7.437  -2.127   2.436  1.00  0.00           C  
ATOM    465  CG  LEU B  33      -8.470  -1.631   1.415  1.00  0.00           C  
ATOM    466  CD1 LEU B  33      -9.213  -2.821   0.824  1.00  0.00           C  
ATOM    467  CD2 LEU B  33      -9.432  -0.668   2.094  1.00  0.00           C  
ATOM    468  H   LEU B  33      -5.539  -1.187   1.027  1.00  0.00           H  
ATOM    469  HA  LEU B  33      -7.019  -0.185   3.253  1.00  0.00           H  
ATOM    470 1HB  LEU B  33      -6.868  -2.929   1.967  1.00  0.00           H  
ATOM    471 2HB  LEU B  33      -7.982  -2.544   3.283  1.00  0.00           H  
ATOM    472  HG  LEU B  33      -7.959  -1.119   0.600  1.00  0.00           H  
ATOM    473 1HD1 LEU B  33      -9.946  -2.469   0.099  1.00  0.00           H  
ATOM    474 2HD1 LEU B  33      -8.503  -3.484   0.328  1.00  0.00           H  
ATOM    475 3HD1 LEU B  33      -9.721  -3.364   1.620  1.00  0.00           H  
ATOM    476 1HD2 LEU B  33     -10.166  -0.315   1.369  1.00  0.00           H  
ATOM    477 2HD2 LEU B  33      -9.945  -1.180   2.909  1.00  0.00           H  
ATOM    478 3HD2 LEU B  33      -8.877   0.181   2.492  1.00  0.00           H  
ATOM    479  N   ALA B  34      -4.696  -2.412   3.944  1.00  0.00           N  
ATOM    480  CA  ALA B  34      -3.851  -2.913   5.021  1.00  0.00           C  
ATOM    481  C   ALA B  34      -3.161  -1.772   5.756  1.00  0.00           C  
ATOM    482  O   ALA B  34      -3.057  -1.784   6.983  1.00  0.00           O  
ATOM    483  CB  ALA B  34      -2.820  -3.890   4.475  1.00  0.00           C  
ATOM    484  H   ALA B  34      -4.494  -2.684   2.992  1.00  0.00           H  
ATOM    485  HA  ALA B  34      -4.487  -3.435   5.736  1.00  0.00           H  
ATOM    486 1HB  ALA B  34      -2.197  -4.256   5.291  1.00  0.00           H  
ATOM    487 2HB  ALA B  34      -3.329  -4.731   4.003  1.00  0.00           H  
ATOM    488 3HB  ALA B  34      -2.195  -3.386   3.739  1.00  0.00           H  
ATOM    489  N   THR B  35      -2.690  -0.786   5.000  1.00  0.00           N  
ATOM    490  CA  THR B  35      -2.049   0.387   5.582  1.00  0.00           C  
ATOM    491  C   THR B  35      -2.958   1.064   6.600  1.00  0.00           C  
ATOM    492  O   THR B  35      -2.519   1.438   7.687  1.00  0.00           O  
ATOM    493  CB  THR B  35      -1.650   1.399   4.491  1.00  0.00           C  
ATOM    494  OG1 THR B  35      -0.768   0.771   3.552  1.00  0.00           O  
ATOM    495  CG2 THR B  35      -0.954   2.602   5.109  1.00  0.00           C  
ATOM    496  H   THR B  35      -2.779  -0.851   3.996  1.00  0.00           H  
ATOM    497  HA  THR B  35      -1.145   0.066   6.099  1.00  0.00           H  
ATOM    498  HB  THR B  35      -2.542   1.735   3.963  1.00  0.00           H  
ATOM    499  HG1 THR B  35      -1.085  -0.116   3.361  1.00  0.00           H  
ATOM    500 1HG2 THR B  35      -0.680   3.306   4.324  1.00  0.00           H  
ATOM    501 2HG2 THR B  35      -1.627   3.089   5.815  1.00  0.00           H  
ATOM    502 3HG2 THR B  35      -0.056   2.274   5.631  1.00  0.00           H  
ATOM    503  N   VAL B  36      -4.229   1.218   6.241  1.00  0.00           N  
ATOM    504  CA  VAL B  36      -5.215   1.799   7.144  1.00  0.00           C  
ATOM    505  C   VAL B  36      -5.483   0.882   8.330  1.00  0.00           C  
ATOM    506  O   VAL B  36      -5.626   1.342   9.463  1.00  0.00           O  
ATOM    507  CB  VAL B  36      -6.534   2.065   6.395  1.00  0.00           C  
ATOM    508  CG1 VAL B  36      -7.616   2.513   7.365  1.00  0.00           C  
ATOM    509  CG2 VAL B  36      -6.313   3.110   5.312  1.00  0.00           C  
ATOM    510  H   VAL B  36      -4.518   0.924   5.319  1.00  0.00           H  
ATOM    511  HA  VAL B  36      -4.826   2.748   7.516  1.00  0.00           H  
ATOM    512  HB  VAL B  36      -6.876   1.135   5.939  1.00  0.00           H  
ATOM    513 1HG1 VAL B  36      -8.542   2.696   6.819  1.00  0.00           H  
ATOM    514 2HG1 VAL B  36      -7.783   1.735   8.109  1.00  0.00           H  
ATOM    515 3HG1 VAL B  36      -7.302   3.431   7.862  1.00  0.00           H  
ATOM    516 1HG2 VAL B  36      -7.250   3.292   4.786  1.00  0.00           H  
ATOM    517 2HG2 VAL B  36      -5.966   4.038   5.767  1.00  0.00           H  
ATOM    518 3HG2 VAL B  36      -5.565   2.750   4.606  1.00  0.00           H  
ATOM    519  N   ALA B  37      -5.552  -0.418   8.063  1.00  0.00           N  
ATOM    520  CA  ALA B  37      -5.880  -1.395   9.094  1.00  0.00           C  
ATOM    521  C   ALA B  37      -4.874  -1.350  10.237  1.00  0.00           C  
ATOM    522  O   ALA B  37      -5.237  -1.506  11.403  1.00  0.00           O  
ATOM    523  CB  ALA B  37      -5.942  -2.794   8.498  1.00  0.00           C  
ATOM    524  H   ALA B  37      -5.371  -0.737   7.122  1.00  0.00           H  
ATOM    525  HA  ALA B  37      -6.859  -1.142   9.501  1.00  0.00           H  
ATOM    526 1HB  ALA B  37      -6.188  -3.512   9.279  1.00  0.00           H  
ATOM    527 2HB  ALA B  37      -6.707  -2.825   7.722  1.00  0.00           H  
ATOM    528 3HB  ALA B  37      -4.975  -3.047   8.064  1.00  0.00           H  
ATOM    529  N   PHE B  38      -3.608  -1.137   9.895  1.00  0.00           N  
ATOM    530  CA  PHE B  38      -2.538  -1.131  10.885  1.00  0.00           C  
ATOM    531  C   PHE B  38      -2.494   0.191  11.641  1.00  0.00           C  
ATOM    532  O   PHE B  38      -3.262   0.393  12.541  1.00  0.00           O  
ATOM    533  OXT PHE B  38      -1.693   1.031  11.337  1.00  0.00           O  
ATOM    534  CB  PHE B  38      -1.187  -1.384  10.214  1.00  0.00           C  
ATOM    535  CG  PHE B  38      -1.003  -2.796   9.735  1.00  0.00           C  
ATOM    536  CD1 PHE B  38      -0.839  -3.070   8.385  1.00  0.00           C  
ATOM    537  CD2 PHE B  38      -0.995  -3.853  10.633  1.00  0.00           C  
ATOM    538  CE1 PHE B  38      -0.671  -4.369   7.944  1.00  0.00           C  
ATOM    539  CE2 PHE B  38      -0.826  -5.152  10.194  1.00  0.00           C  
ATOM    540  CZ  PHE B  38      -0.664  -5.410   8.848  1.00  0.00           C  
ATOM    541  H   PHE B  38      -3.381  -0.974   8.924  1.00  0.00           H  
ATOM    542  HA  PHE B  38      -2.726  -1.930  11.603  1.00  0.00           H  
ATOM    543 1HB  PHE B  38      -1.075  -0.718   9.359  1.00  0.00           H  
ATOM    544 2HB  PHE B  38      -0.384  -1.155  10.914  1.00  0.00           H  
ATOM    545  HD1 PHE B  38      -0.844  -2.247   7.670  1.00  0.00           H  
ATOM    546  HD2 PHE B  38      -1.124  -3.649  11.696  1.00  0.00           H  
ATOM    547  HE1 PHE B  38      -0.543  -4.570   6.880  1.00  0.00           H  
ATOM    548  HE2 PHE B  38      -0.821  -5.973  10.910  1.00  0.00           H  
ATOM    549  HZ  PHE B  38      -0.532  -6.434   8.501  1.00  0.00           H  
TER                                                                             
HETATM  551 THKN MEM C  41      15.000   0.000   0.000  1.00  0.00           X  
HETATM  552 CNTR MEM C  41       0.000   0.000   0.000  1.00  0.00           X  
HETATM  553 NORM MEM C  41      -0.000  -0.000   1.000  1.00  0.00           X  
TER                                                                             
CONECT  551  552                                                                
CONECT  552  551  553                                                           
CONECT  553  552                                                                
a_angle_1 0.606
a_angle_2 10.796
a_bind 0.32
a_ddg -20.121
a_helicality 0.027
a_helicality_symm 0.027
a_hha_ang 20.679
a_hha_dst_atm 4.171
a_hha_dst_vec 8.3
a_marl -8.826
a_pack 0.629
a_res_lipo -7.975
a_rmsd 6.508
a_sasa 925.008
a_shape 0.659
a_span_topo 0.474
a_tms_span 1
a_tms_span_fa 1
a_unsat 0
maxsub 25
rms 6.508
score -61.451
silent_score -61.451
time 36
total -61.453
