# Supplementary material for: A lipophilicity-based energy function for membrane-protein modelling and design
Source: PLoS Comput Biol. 2019 Aug 28;15(8):e1007318. doi: 10.1371/journal.pcbi.1007318 (PMC6736313; doi:10.1371/journal.pcbi.1007318)
Supplement: S2 File — (GZ) [file pcbi.1007318.s008.tar.gz › 2JWA_all.pdb]

#MODEL 0
ATOM      1  N   VAL A   1       6.432  -1.377  12.320  1.00  0.00           N  
ATOM      2  CA  VAL A   1       6.454  -0.441  11.203  1.00  0.00           C  
ATOM      3  C   VAL A   1       6.741  -1.156   9.889  1.00  0.00           C  
ATOM      4  O   VAL A   1       6.081  -0.908   8.880  1.00  0.00           O  
ATOM      5  CB  VAL A   1       7.523   0.644  11.437  1.00  0.00           C  
ATOM      6  CG1 VAL A   1       7.638   1.549  10.219  1.00  0.00           C  
ATOM      7  CG2 VAL A   1       7.177   1.453  12.678  1.00  0.00           C  
ATOM      8 1H   VAL A   1       6.243  -0.882  13.168  1.00  0.00           H  
ATOM      9 2H   VAL A   1       5.719  -2.062  12.168  1.00  0.00           H  
ATOM     10 3H   VAL A   1       7.320  -1.832  12.392  1.00  0.00           H  
ATOM     11  HA  VAL A   1       5.477   0.039  11.134  1.00  0.00           H  
ATOM     12  HB  VAL A   1       8.491   0.164  11.573  1.00  0.00           H  
ATOM     13 1HG1 VAL A   1       8.398   2.309  10.401  1.00  0.00           H  
ATOM     14 2HG1 VAL A   1       7.922   0.955   9.350  1.00  0.00           H  
ATOM     15 3HG1 VAL A   1       6.680   2.032  10.032  1.00  0.00           H  
ATOM     16 1HG2 VAL A   1       7.936   2.217  12.837  1.00  0.00           H  
ATOM     17 2HG2 VAL A   1       6.205   1.928  12.543  1.00  0.00           H  
ATOM     18 3HG2 VAL A   1       7.140   0.792  13.544  1.00  0.00           H  
ATOM     19  N   VAL A   2       7.727  -2.046   9.909  1.00  0.00           N  
ATOM     20  CA  VAL A   2       8.197  -2.696   8.691  1.00  0.00           C  
ATOM     21  C   VAL A   2       7.091  -3.520   8.045  1.00  0.00           C  
ATOM     22  O   VAL A   2       6.900  -3.475   6.830  1.00  0.00           O  
ATOM     23  CB  VAL A   2       9.398  -3.608   9.002  1.00  0.00           C  
ATOM     24  CG1 VAL A   2       9.762  -4.444   7.783  1.00  0.00           C  
ATOM     25  CG2 VAL A   2      10.584  -2.768   9.452  1.00  0.00           C  
ATOM     26  H   VAL A   2       8.164  -2.278  10.790  1.00  0.00           H  
ATOM     27  HA  VAL A   2       8.515  -1.925   7.988  1.00  0.00           H  
ATOM     28  HB  VAL A   2       9.121  -4.302   9.796  1.00  0.00           H  
ATOM     29 1HG1 VAL A   2      10.612  -5.083   8.021  1.00  0.00           H  
ATOM     30 2HG1 VAL A   2       8.911  -5.063   7.500  1.00  0.00           H  
ATOM     31 3HG1 VAL A   2      10.024  -3.785   6.955  1.00  0.00           H  
ATOM     32 1HG2 VAL A   2      11.429  -3.420   9.671  1.00  0.00           H  
ATOM     33 2HG2 VAL A   2      10.858  -2.071   8.660  1.00  0.00           H  
ATOM     34 3HG2 VAL A   2      10.314  -2.211  10.350  1.00  0.00           H  
ATOM     35  N   GLY A   3       6.365  -4.272   8.865  1.00  0.00           N  
ATOM     36  CA  GLY A   3       5.278  -5.111   8.374  1.00  0.00           C  
ATOM     37  C   GLY A   3       4.264  -4.293   7.584  1.00  0.00           C  
ATOM     38  O   GLY A   3       3.767  -4.735   6.548  1.00  0.00           O  
ATOM     39  H   GLY A   3       6.571  -4.263   9.853  1.00  0.00           H  
ATOM     40 1HA  GLY A   3       5.685  -5.901   7.742  1.00  0.00           H  
ATOM     41 2HA  GLY A   3       4.784  -5.595   9.215  1.00  0.00           H  
ATOM     42  N   ILE A   4       3.961  -3.098   8.080  1.00  0.00           N  
ATOM     43  CA  ILE A   4       3.026  -2.204   7.407  1.00  0.00           C  
ATOM     44  C   ILE A   4       3.586  -1.721   6.076  1.00  0.00           C  
ATOM     45  O   ILE A   4       2.891  -1.727   5.060  1.00  0.00           O  
ATOM     46  CB  ILE A   4       2.691  -0.991   8.294  1.00  0.00           C  
ATOM     47  CG1 ILE A   4       1.887  -1.432   9.521  1.00  0.00           C  
ATOM     48  CG2 ILE A   4       1.924   0.054   7.499  1.00  0.00           C  
ATOM     49  CD1 ILE A   4       1.763  -0.366  10.585  1.00  0.00           C  
ATOM     50  H   ILE A   4       4.389  -2.801   8.945  1.00  0.00           H  
ATOM     51  HA  ILE A   4       2.105  -2.752   7.211  1.00  0.00           H  
ATOM     52  HB  ILE A   4       3.613  -0.546   8.666  1.00  0.00           H  
ATOM     53 1HG1 ILE A   4       0.884  -1.725   9.212  1.00  0.00           H  
ATOM     54 2HG1 ILE A   4       2.358  -2.307   9.969  1.00  0.00           H  
ATOM     55 1HG2 ILE A   4       1.694   0.904   8.141  1.00  0.00           H  
ATOM     56 2HG2 ILE A   4       2.530   0.387   6.658  1.00  0.00           H  
ATOM     57 3HG2 ILE A   4       0.995  -0.381   7.127  1.00  0.00           H  
ATOM     58 1HD1 ILE A   4       1.181  -0.753  11.422  1.00  0.00           H  
ATOM     59 2HD1 ILE A   4       2.757  -0.083  10.934  1.00  0.00           H  
ATOM     60 3HD1 ILE A   4       1.263   0.507  10.169  1.00  0.00           H  
ATOM     61  N   LEU A   5       4.847  -1.303   6.087  1.00  0.00           N  
ATOM     62  CA  LEU A   5       5.491  -0.780   4.889  1.00  0.00           C  
ATOM     63  C   LEU A   5       5.530  -1.826   3.782  1.00  0.00           C  
ATOM     64  O   LEU A   5       5.347  -1.508   2.607  1.00  0.00           O  
ATOM     65  CB  LEU A   5       6.917  -0.317   5.213  1.00  0.00           C  
ATOM     66  CG  LEU A   5       7.027   0.914   6.122  1.00  0.00           C  
ATOM     67  CD1 LEU A   5       8.487   1.153   6.481  1.00  0.00           C  
ATOM     68  CD2 LEU A   5       6.433   2.122   5.415  1.00  0.00           C  
ATOM     69  H   LEU A   5       5.373  -1.349   6.948  1.00  0.00           H  
ATOM     70  HA  LEU A   5       4.918   0.075   4.533  1.00  0.00           H  
ATOM     71 1HB  LEU A   5       7.446  -1.135   5.698  1.00  0.00           H  
ATOM     72 2HB  LEU A   5       7.428  -0.085   4.278  1.00  0.00           H  
ATOM     73  HG  LEU A   5       6.482   0.731   7.049  1.00  0.00           H  
ATOM     74 1HD1 LEU A   5       8.565   2.027   7.127  1.00  0.00           H  
ATOM     75 2HD1 LEU A   5       8.881   0.280   7.003  1.00  0.00           H  
ATOM     76 3HD1 LEU A   5       9.062   1.322   5.571  1.00  0.00           H  
ATOM     77 1HD2 LEU A   5       6.510   2.997   6.061  1.00  0.00           H  
ATOM     78 2HD2 LEU A   5       6.978   2.307   4.489  1.00  0.00           H  
ATOM     79 3HD2 LEU A   5       5.384   1.931   5.186  1.00  0.00           H  
ATOM     80  N   LEU A   6       5.768  -3.076   4.165  1.00  0.00           N  
ATOM     81  CA  LEU A   6       5.827  -4.173   3.206  1.00  0.00           C  
ATOM     82  C   LEU A   6       4.494  -4.351   2.491  1.00  0.00           C  
ATOM     83  O   LEU A   6       4.453  -4.609   1.288  1.00  0.00           O  
ATOM     84  CB  LEU A   6       6.212  -5.477   3.915  1.00  0.00           C  
ATOM     85  CG  LEU A   6       7.659  -5.558   4.419  1.00  0.00           C  
ATOM     86  CD1 LEU A   6       7.833  -6.812   5.265  1.00  0.00           C  
ATOM     87  CD2 LEU A   6       8.611  -5.562   3.232  1.00  0.00           C  
ATOM     88  H   LEU A   6       5.913  -3.271   5.145  1.00  0.00           H  
ATOM     89  HA  LEU A   6       6.588  -3.941   2.461  1.00  0.00           H  
ATOM     90 1HB  LEU A   6       5.555  -5.613   4.773  1.00  0.00           H  
ATOM     91 2HB  LEU A   6       6.054  -6.307   3.227  1.00  0.00           H  
ATOM     92  HG  LEU A   6       7.872  -4.697   5.053  1.00  0.00           H  
ATOM     93 1HD1 LEU A   6       8.861  -6.870   5.623  1.00  0.00           H  
ATOM     94 2HD1 LEU A   6       7.155  -6.774   6.117  1.00  0.00           H  
ATOM     95 3HD1 LEU A   6       7.610  -7.691   4.661  1.00  0.00           H  
ATOM     96 1HD2 LEU A   6       9.639  -5.618   3.591  1.00  0.00           H  
ATOM     97 2HD2 LEU A   6       8.399  -6.423   2.599  1.00  0.00           H  
ATOM     98 3HD2 LEU A   6       8.477  -4.646   2.656  1.00  0.00           H  
ATOM     99  N   VAL A   7       3.404  -4.213   3.238  1.00  0.00           N  
ATOM    100  CA  VAL A   7       2.066  -4.297   2.665  1.00  0.00           C  
ATOM    101  C   VAL A   7       1.805  -3.143   1.706  1.00  0.00           C  
ATOM    102  O   VAL A   7       1.211  -3.329   0.643  1.00  0.00           O  
ATOM    103  CB  VAL A   7       1.005  -4.283   3.781  1.00  0.00           C  
ATOM    104  CG1 VAL A   7      -0.392  -4.174   3.187  1.00  0.00           C  
ATOM    105  CG2 VAL A   7       1.133  -5.537   4.633  1.00  0.00           C  
ATOM    106  H   VAL A   7       3.505  -4.045   4.229  1.00  0.00           H  
ATOM    107  HA  VAL A   7       1.984  -5.235   2.115  1.00  0.00           H  
ATOM    108  HB  VAL A   7       1.158  -3.402   4.405  1.00  0.00           H  
ATOM    109 1HG1 VAL A   7      -1.129  -4.165   3.990  1.00  0.00           H  
ATOM    110 2HG1 VAL A   7      -0.471  -3.252   2.612  1.00  0.00           H  
ATOM    111 3HG1 VAL A   7      -0.577  -5.027   2.535  1.00  0.00           H  
ATOM    112 1HG2 VAL A   7       0.380  -5.520   5.420  1.00  0.00           H  
ATOM    113 2HG2 VAL A   7       0.985  -6.418   4.008  1.00  0.00           H  
ATOM    114 3HG2 VAL A   7       2.126  -5.573   5.081  1.00  0.00           H  
ATOM    115  N   VAL A   8       2.251  -1.951   2.086  1.00  0.00           N  
ATOM    116  CA  VAL A   8       2.105  -0.772   1.240  1.00  0.00           C  
ATOM    117  C   VAL A   8       2.863  -0.937  -0.071  1.00  0.00           C  
ATOM    118  O   VAL A   8       2.337  -0.644  -1.144  1.00  0.00           O  
ATOM    119  CB  VAL A   8       2.620   0.480   1.974  1.00  0.00           C  
ATOM    120  CG1 VAL A   8       2.660   1.672   1.030  1.00  0.00           C  
ATOM    121  CG2 VAL A   8       1.738   0.774   3.178  1.00  0.00           C  
ATOM    122  H   VAL A   8       2.704  -1.859   2.984  1.00  0.00           H  
ATOM    123  HA  VAL A   8       1.046  -0.636   1.017  1.00  0.00           H  
ATOM    124  HB  VAL A   8       3.643   0.299   2.307  1.00  0.00           H  
ATOM    125 1HG1 VAL A   8       3.027   2.548   1.565  1.00  0.00           H  
ATOM    126 2HG1 VAL A   8       3.325   1.453   0.195  1.00  0.00           H  
ATOM    127 3HG1 VAL A   8       1.657   1.872   0.654  1.00  0.00           H  
ATOM    128 1HG2 VAL A   8       2.109   1.660   3.692  1.00  0.00           H  
ATOM    129 2HG2 VAL A   8       0.715   0.949   2.845  1.00  0.00           H  
ATOM    130 3HG2 VAL A   8       1.758  -0.076   3.860  1.00  0.00           H  
ATOM    131  N   VAL A   9       4.102  -1.409   0.024  1.00  0.00           N  
ATOM    132  CA  VAL A   9       4.903  -1.699  -1.159  1.00  0.00           C  
ATOM    133  C   VAL A   9       4.242  -2.763  -2.026  1.00  0.00           C  
ATOM    134  O   VAL A   9       4.171  -2.627  -3.247  1.00  0.00           O  
ATOM    135  CB  VAL A   9       6.309  -2.176  -0.748  1.00  0.00           C  
ATOM    136  CG1 VAL A   9       7.060  -2.720  -1.954  1.00  0.00           C  
ATOM    137  CG2 VAL A   9       7.077  -1.032  -0.106  1.00  0.00           C  
ATOM    138  H   VAL A   9       4.498  -1.570   0.938  1.00  0.00           H  
ATOM    139  HA  VAL A   9       5.001  -0.783  -1.744  1.00  0.00           H  
ATOM    140  HB  VAL A   9       6.210  -2.995  -0.035  1.00  0.00           H  
ATOM    141 1HG1 VAL A   9       8.051  -3.053  -1.646  1.00  0.00           H  
ATOM    142 2HG1 VAL A   9       6.510  -3.561  -2.377  1.00  0.00           H  
ATOM    143 3HG1 VAL A   9       7.159  -1.936  -2.705  1.00  0.00           H  
ATOM    144 1HG2 VAL A   9       8.070  -1.376   0.183  1.00  0.00           H  
ATOM    145 2HG2 VAL A   9       7.170  -0.211  -0.817  1.00  0.00           H  
ATOM    146 3HG2 VAL A   9       6.542  -0.686   0.779  1.00  0.00           H  
ATOM    147  N   LEU A  10       3.759  -3.823  -1.386  1.00  0.00           N  
ATOM    148  CA  LEU A  10       2.988  -4.849  -2.078  1.00  0.00           C  
ATOM    149  C   LEU A  10       1.785  -4.246  -2.793  1.00  0.00           C  
ATOM    150  O   LEU A  10       1.448  -4.648  -3.907  1.00  0.00           O  
ATOM    151  CB  LEU A  10       2.516  -5.918  -1.084  1.00  0.00           C  
ATOM    152  CG  LEU A  10       1.735  -7.091  -1.689  1.00  0.00           C  
ATOM    153  CD1 LEU A  10       2.614  -7.821  -2.696  1.00  0.00           C  
ATOM    154  CD2 LEU A  10       1.283  -8.027  -0.578  1.00  0.00           C  
ATOM    155  H   LEU A  10       3.930  -3.920  -0.396  1.00  0.00           H  
ATOM    156  HA  LEU A  10       3.629  -5.321  -2.821  1.00  0.00           H  
ATOM    157 1HB  LEU A  10       3.387  -6.327  -0.575  1.00  0.00           H  
ATOM    158 2HB  LEU A  10       1.876  -5.442  -0.340  1.00  0.00           H  
ATOM    159  HG  LEU A  10       0.863  -6.712  -2.221  1.00  0.00           H  
ATOM    160 1HD1 LEU A  10       2.059  -8.655  -3.126  1.00  0.00           H  
ATOM    161 2HD1 LEU A  10       2.907  -7.133  -3.489  1.00  0.00           H  
ATOM    162 3HD1 LEU A  10       3.505  -8.198  -2.195  1.00  0.00           H  
ATOM    163 1HD2 LEU A  10       0.727  -8.861  -1.008  1.00  0.00           H  
ATOM    164 2HD2 LEU A  10       2.155  -8.408  -0.046  1.00  0.00           H  
ATOM    165 3HD2 LEU A  10       0.642  -7.484   0.117  1.00  0.00           H  
ATOM    166  N   GLY A  11       1.142  -3.280  -2.147  1.00  0.00           N  
ATOM    167  CA  GLY A  11       0.042  -2.548  -2.762  1.00  0.00           C  
ATOM    168  C   GLY A  11       0.471  -1.911  -4.077  1.00  0.00           C  
ATOM    169  O   GLY A  11      -0.241  -1.990  -5.078  1.00  0.00           O  
ATOM    170  H   GLY A  11       1.422  -3.047  -1.205  1.00  0.00           H  
ATOM    171 1HA  GLY A  11      -0.794  -3.225  -2.938  1.00  0.00           H  
ATOM    172 2HA  GLY A  11      -0.309  -1.776  -2.078  1.00  0.00           H  
ATOM    173  N   VAL A  12       1.640  -1.279  -4.069  1.00  0.00           N  
ATOM    174  CA  VAL A  12       2.195  -0.679  -5.276  1.00  0.00           C  
ATOM    175  C   VAL A  12       2.425  -1.727  -6.357  1.00  0.00           C  
ATOM    176  O   VAL A  12       2.135  -1.496  -7.531  1.00  0.00           O  
ATOM    177  CB  VAL A  12       3.527   0.027  -4.958  1.00  0.00           C  
ATOM    178  CG1 VAL A  12       4.208   0.482  -6.240  1.00  0.00           C  
ATOM    179  CG2 VAL A  12       3.278   1.208  -4.032  1.00  0.00           C  
ATOM    180  H   VAL A  12       2.158  -1.213  -3.204  1.00  0.00           H  
ATOM    181  HA  VAL A  12       1.487   0.061  -5.652  1.00  0.00           H  
ATOM    182  HB  VAL A  12       4.197  -0.682  -4.472  1.00  0.00           H  
ATOM    183 1HG1 VAL A  12       5.148   0.979  -5.997  1.00  0.00           H  
ATOM    184 2HG1 VAL A  12       4.409  -0.383  -6.872  1.00  0.00           H  
ATOM    185 3HG1 VAL A  12       3.558   1.177  -6.771  1.00  0.00           H  
ATOM    186 1HG2 VAL A  12       4.224   1.702  -3.811  1.00  0.00           H  
ATOM    187 2HG2 VAL A  12       2.604   1.915  -4.516  1.00  0.00           H  
ATOM    188 3HG2 VAL A  12       2.828   0.854  -3.104  1.00  0.00           H  
ATOM    189  N   VAL A  13       2.949  -2.880  -5.955  1.00  0.00           N  
ATOM    190  CA  VAL A  13       3.170  -3.985  -6.879  1.00  0.00           C  
ATOM    191  C   VAL A  13       1.866  -4.428  -7.530  1.00  0.00           C  
ATOM    192  O   VAL A  13       1.805  -4.636  -8.742  1.00  0.00           O  
ATOM    193  CB  VAL A  13       3.803  -5.180  -6.141  1.00  0.00           C  
ATOM    194  CG1 VAL A  13       3.823  -6.409  -7.038  1.00  0.00           C  
ATOM    195  CG2 VAL A  13       5.210  -4.821  -5.687  1.00  0.00           C  
ATOM    196  H   VAL A  13       3.201  -2.993  -4.983  1.00  0.00           H  
ATOM    197  HA  VAL A  13       3.855  -3.653  -7.659  1.00  0.00           H  
ATOM    198  HB  VAL A  13       3.191  -5.425  -5.273  1.00  0.00           H  
ATOM    199 1HG1 VAL A  13       4.274  -7.244  -6.500  1.00  0.00           H  
ATOM    200 2HG1 VAL A  13       2.804  -6.669  -7.322  1.00  0.00           H  
ATOM    201 3HG1 VAL A  13       4.407  -6.198  -7.933  1.00  0.00           H  
ATOM    202 1HG2 VAL A  13       5.651  -5.670  -5.165  1.00  0.00           H  
ATOM    203 2HG2 VAL A  13       5.820  -4.571  -6.554  1.00  0.00           H  
ATOM    204 3HG2 VAL A  13       5.167  -3.965  -5.013  1.00  0.00           H  
ATOM    205  N   PHE A  14       0.823  -4.569  -6.718  1.00  0.00           N  
ATOM    206  CA  PHE A  14      -0.496  -4.932  -7.222  1.00  0.00           C  
ATOM    207  C   PHE A  14      -1.027  -3.878  -8.185  1.00  0.00           C  
ATOM    208  O   PHE A  14      -1.583  -4.206  -9.234  1.00  0.00           O  
ATOM    209  CB  PHE A  14      -1.479  -5.114  -6.064  1.00  0.00           C  
ATOM    210  CG  PHE A  14      -1.265  -6.377  -5.280  1.00  0.00           C  
ATOM    211  CD1 PHE A  14      -0.646  -7.474  -5.860  1.00  0.00           C  
ATOM    212  CD2 PHE A  14      -1.683  -6.472  -3.961  1.00  0.00           C  
ATOM    213  CE1 PHE A  14      -0.449  -8.637  -5.140  1.00  0.00           C  
ATOM    214  CE2 PHE A  14      -1.487  -7.633  -3.239  1.00  0.00           C  
ATOM    215  CZ  PHE A  14      -0.869  -8.717  -3.829  1.00  0.00           C  
ATOM    216  H   PHE A  14       0.948  -4.421  -5.727  1.00  0.00           H  
ATOM    217  HA  PHE A  14      -0.413  -5.877  -7.760  1.00  0.00           H  
ATOM    218 1HB  PHE A  14      -1.394  -4.270  -5.379  1.00  0.00           H  
ATOM    219 2HB  PHE A  14      -2.497  -5.121  -6.449  1.00  0.00           H  
ATOM    220  HD1 PHE A  14      -0.312  -7.411  -6.897  1.00  0.00           H  
ATOM    221  HD2 PHE A  14      -2.172  -5.616  -3.495  1.00  0.00           H  
ATOM    222  HE1 PHE A  14       0.039  -9.492  -5.609  1.00  0.00           H  
ATOM    223  HE2 PHE A  14      -1.819  -7.694  -2.203  1.00  0.00           H  
ATOM    224  HZ  PHE A  14      -0.715  -9.633  -3.261  1.00  0.00           H  
ATOM    225  N   GLY A  15      -0.853  -2.612  -7.823  1.00  0.00           N  
ATOM    226  CA  GLY A  15      -1.287  -1.507  -8.669  1.00  0.00           C  
ATOM    227  C   GLY A  15      -0.679  -1.608 -10.062  1.00  0.00           C  
ATOM    228  O   GLY A  15      -1.360  -1.394 -11.065  1.00  0.00           O  
ATOM    229  H   GLY A  15      -0.409  -2.410  -6.939  1.00  0.00           H  
ATOM    230 1HA  GLY A  15      -2.375  -1.509  -8.742  1.00  0.00           H  
ATOM    231 2HA  GLY A  15      -0.998  -0.562  -8.210  1.00  0.00           H  
ATOM    232  N   ILE A  16       0.608  -1.935 -10.118  1.00  0.00           N  
ATOM    233  CA  ILE A  16       1.291  -2.143 -11.389  1.00  0.00           C  
ATOM    234  C   ILE A  16       0.694  -3.320 -12.150  1.00  0.00           C  
ATOM    235  O   ILE A  16       0.478  -3.245 -13.359  1.00  0.00           O  
ATOM    236  CB  ILE A  16       2.796  -2.382 -11.171  1.00  0.00           C  
ATOM    237  CG1 ILE A  16       3.470  -1.108 -10.657  1.00  0.00           C  
ATOM    238  CG2 ILE A  16       3.452  -2.852 -12.461  1.00  0.00           C  
ATOM    239  CD1 ILE A  16       4.873  -1.326 -10.137  1.00  0.00           C  
ATOM    240  H   ILE A  16       1.126  -2.043  -9.258  1.00  0.00           H  
ATOM    241  HA  ILE A  16       1.169  -1.248 -11.998  1.00  0.00           H  
ATOM    242  HB  ILE A  16       2.936  -3.144 -10.405  1.00  0.00           H  
ATOM    243 1HG1 ILE A  16       3.514  -0.371 -11.458  1.00  0.00           H  
ATOM    244 2HG1 ILE A  16       2.872  -0.679  -9.853  1.00  0.00           H  
ATOM    245 1HG2 ILE A  16       4.516  -3.016 -12.289  1.00  0.00           H  
ATOM    246 2HG2 ILE A  16       2.990  -3.783 -12.785  1.00  0.00           H  
ATOM    247 3HG2 ILE A  16       3.322  -2.094 -13.233  1.00  0.00           H  
ATOM    248 1HD1 ILE A  16       5.284  -0.377  -9.790  1.00  0.00           H  
ATOM    249 2HD1 ILE A  16       4.848  -2.035  -9.309  1.00  0.00           H  
ATOM    250 3HD1 ILE A  16       5.499  -1.721 -10.936  1.00  0.00           H  
ATOM    251  N   LEU A  17       0.429  -4.408 -11.433  1.00  0.00           N  
ATOM    252  CA  LEU A  17      -0.116  -5.614 -12.045  1.00  0.00           C  
ATOM    253  C   LEU A  17      -1.533  -5.383 -12.552  1.00  0.00           C  
ATOM    254  O   LEU A  17      -1.920  -5.900 -13.600  1.00  0.00           O  
ATOM    255  CB  LEU A  17      -0.109  -6.769 -11.036  1.00  0.00           C  
ATOM    256  CG  LEU A  17       1.275  -7.304 -10.646  1.00  0.00           C  
ATOM    257  CD1 LEU A  17       1.127  -8.333  -9.533  1.00  0.00           C  
ATOM    258  CD2 LEU A  17       1.946  -7.913 -11.868  1.00  0.00           C  
ATOM    259  H   LEU A  17       0.609  -4.398 -10.440  1.00  0.00           H  
ATOM    260  HA  LEU A  17       0.512  -5.886 -12.892  1.00  0.00           H  
ATOM    261 1HB  LEU A  17      -0.604  -6.437 -10.124  1.00  0.00           H  
ATOM    262 2HB  LEU A  17      -0.680  -7.598 -11.453  1.00  0.00           H  
ATOM    263  HG  LEU A  17       1.888  -6.487 -10.266  1.00  0.00           H  
ATOM    264 1HD1 LEU A  17       2.111  -8.713  -9.257  1.00  0.00           H  
ATOM    265 2HD1 LEU A  17       0.663  -7.865  -8.665  1.00  0.00           H  
ATOM    266 3HD1 LEU A  17       0.504  -9.157  -9.880  1.00  0.00           H  
ATOM    267 1HD2 LEU A  17       2.930  -8.293 -11.592  1.00  0.00           H  
ATOM    268 2HD2 LEU A  17       1.335  -8.732 -12.249  1.00  0.00           H  
ATOM    269 3HD2 LEU A  17       2.055  -7.152 -12.641  1.00  0.00           H  
ATOM    270  N   ILE A  18      -2.305  -4.603 -11.803  1.00  0.00           N  
ATOM    271  CA  ILE A  18      -3.712  -4.388 -12.116  1.00  0.00           C  
ATOM    272  C   ILE A  18      -3.877  -3.691 -13.460  1.00  0.00           C  
ATOM    273  O   ILE A  18      -4.705  -4.089 -14.280  1.00  0.00           O  
ATOM    274  CB  ILE A  18      -4.399  -3.556 -11.018  1.00  0.00           C  
ATOM    275  CG1 ILE A  18      -4.573  -4.390  -9.746  1.00  0.00           C  
ATOM    276  CG2 ILE A  18      -5.743  -3.038 -11.506  1.00  0.00           C  
ATOM    277  CD1 ILE A  18      -4.905  -3.572  -8.519  1.00  0.00           C  
ATOM    278  H   ILE A  18      -1.905  -4.146 -10.995  1.00  0.00           H  
ATOM    279  HA  ILE A  18      -4.205  -5.358 -12.173  1.00  0.00           H  
ATOM    280  HB  ILE A  18      -3.767  -2.709 -10.755  1.00  0.00           H  
ATOM    281 1HG1 ILE A  18      -5.368  -5.120  -9.895  1.00  0.00           H  
ATOM    282 2HG1 ILE A  18      -3.655  -4.945  -9.547  1.00  0.00           H  
ATOM    283 1HG2 ILE A  18      -6.215  -2.452 -10.717  1.00  0.00           H  
ATOM    284 2HG2 ILE A  18      -5.594  -2.410 -12.383  1.00  0.00           H  
ATOM    285 3HG2 ILE A  18      -6.385  -3.879 -11.767  1.00  0.00           H  
ATOM    286 1HD1 ILE A  18      -5.012  -4.233  -7.659  1.00  0.00           H  
ATOM    287 2HD1 ILE A  18      -4.102  -2.857  -8.331  1.00  0.00           H  
ATOM    288 3HD1 ILE A  18      -5.838  -3.035  -8.682  1.00  0.00           H  
ATOM    289  N   LYS A  19      -3.084  -2.648 -13.681  1.00  0.00           N  
ATOM    290  CA  LYS A  19      -3.152  -1.882 -14.920  1.00  0.00           C  
ATOM    291  C   LYS A  19      -2.642  -2.699 -16.101  1.00  0.00           C  
ATOM    292  O   LYS A  19      -3.355  -3.512 -16.621  1.00  0.00           O  
ATOM    293  OXT LYS A  19      -1.527  -2.529 -16.510  1.00  0.00           O  
ATOM    294  CB  LYS A  19      -2.352  -0.585 -14.793  1.00  0.00           C  
ATOM    295  CG  LYS A  19      -2.392   0.303 -16.030  1.00  0.00           C  
ATOM    296  CD  LYS A  19      -1.629   1.599 -15.805  1.00  0.00           C  
ATOM    297  CE  LYS A  19      -1.664   2.485 -17.042  1.00  0.00           C  
ATOM    298  NZ  LYS A  19      -0.922   3.758 -16.835  1.00  0.00           N  
ATOM    299  H   LYS A  19      -2.417  -2.378 -12.972  1.00  0.00           H  
ATOM    300  HA  LYS A  19      -4.195  -1.631 -15.115  1.00  0.00           H  
ATOM    301 1HB  LYS A  19      -2.732  -0.004 -13.952  1.00  0.00           H  
ATOM    302 2HB  LYS A  19      -1.308  -0.820 -14.584  1.00  0.00           H  
ATOM    303 1HG  LYS A  19      -1.949  -0.228 -16.873  1.00  0.00           H  
ATOM    304 2HG  LYS A  19      -3.427   0.538 -16.276  1.00  0.00           H  
ATOM    305 1HD  LYS A  19      -2.071   2.141 -14.967  1.00  0.00           H  
ATOM    306 2HD  LYS A  19      -0.591   1.373 -15.561  1.00  0.00           H  
ATOM    307 1HE  LYS A  19      -1.221   1.953 -17.882  1.00  0.00           H  
ATOM    308 2HE  LYS A  19      -2.698   2.719 -17.293  1.00  0.00           H  
ATOM    309 1HZ  LYS A  19      -0.969   4.316 -17.676  1.00  0.00           H  
ATOM    310 2HZ  LYS A  19      -1.336   4.270 -16.068  1.00  0.00           H  
ATOM    311 3HZ  LYS A  19       0.044   3.555 -16.621  1.00  0.00           H  
TER                                                                             
ATOM    313  N   VAL B  20      -6.432   1.377  12.320  1.00  0.00           N  
ATOM    314  CA  VAL B  20      -6.454   0.440  11.203  1.00  0.00           C  
ATOM    315  C   VAL B  20      -6.740   1.156   9.889  1.00  0.00           C  
ATOM    316  O   VAL B  20      -6.081   0.908   8.880  1.00  0.00           O  
ATOM    317  CB  VAL B  20      -7.522  -0.644  11.437  1.00  0.00           C  
ATOM    318  CG1 VAL B  20      -7.638  -1.549  10.219  1.00  0.00           C  
ATOM    319  CG2 VAL B  20      -7.176  -1.453  12.678  1.00  0.00           C  
ATOM    320 1H   VAL B  20      -6.243   0.882  13.168  1.00  0.00           H  
ATOM    321 2H   VAL B  20      -5.719   2.062  12.168  1.00  0.00           H  
ATOM    322 3H   VAL B  20      -7.320   1.832  12.392  1.00  0.00           H  
ATOM    323  HA  VAL B  20      -5.477  -0.039  11.134  1.00  0.00           H  
ATOM    324  HB  VAL B  20      -8.491  -0.164  11.573  1.00  0.00           H  
ATOM    325 1HG1 VAL B  20      -8.398  -2.309  10.401  1.00  0.00           H  
ATOM    326 2HG1 VAL B  20      -7.922  -0.955   9.350  1.00  0.00           H  
ATOM    327 3HG1 VAL B  20      -6.679  -2.032  10.032  1.00  0.00           H  
ATOM    328 1HG2 VAL B  20      -7.936  -2.217  12.837  1.00  0.00           H  
ATOM    329 2HG2 VAL B  20      -6.205  -1.929  12.543  1.00  0.00           H  
ATOM    330 3HG2 VAL B  20      -7.140  -0.792  13.544  1.00  0.00           H  
ATOM    331  N   VAL B  21      -7.727   2.046   9.909  1.00  0.00           N  
ATOM    332  CA  VAL B  21      -8.197   2.696   8.691  1.00  0.00           C  
ATOM    333  C   VAL B  21      -7.091   3.520   8.045  1.00  0.00           C  
ATOM    334  O   VAL B  21      -6.899   3.475   6.830  1.00  0.00           O  
ATOM    335  CB  VAL B  21      -9.398   3.608   9.002  1.00  0.00           C  
ATOM    336  CG1 VAL B  21      -9.762   4.444   7.783  1.00  0.00           C  
ATOM    337  CG2 VAL B  21     -10.584   2.768   9.452  1.00  0.00           C  
ATOM    338  H   VAL B  21      -8.163   2.277  10.790  1.00  0.00           H  
ATOM    339  HA  VAL B  21      -8.515   1.925   7.988  1.00  0.00           H  
ATOM    340  HB  VAL B  21      -9.121   4.301   9.796  1.00  0.00           H  
ATOM    341 1HG1 VAL B  21     -10.612   5.083   8.021  1.00  0.00           H  
ATOM    342 2HG1 VAL B  21      -8.911   5.063   7.500  1.00  0.00           H  
ATOM    343 3HG1 VAL B  21     -10.023   3.785   6.955  1.00  0.00           H  
ATOM    344 1HG2 VAL B  21     -11.429   3.420   9.671  1.00  0.00           H  
ATOM    345 2HG2 VAL B  21     -10.858   2.071   8.661  1.00  0.00           H  
ATOM    346 3HG2 VAL B  21     -10.314   2.210  10.350  1.00  0.00           H  
ATOM    347  N   GLY B  22      -6.365   4.272   8.865  1.00  0.00           N  
ATOM    348  CA  GLY B  22      -5.278   5.111   8.374  1.00  0.00           C  
ATOM    349  C   GLY B  22      -4.264   4.293   7.584  1.00  0.00           C  
ATOM    350  O   GLY B  22      -3.767   4.735   6.548  1.00  0.00           O  
ATOM    351  H   GLY B  22      -6.571   4.263   9.853  1.00  0.00           H  
ATOM    352 1HA  GLY B  22      -5.685   5.901   7.742  1.00  0.00           H  
ATOM    353 2HA  GLY B  22      -4.784   5.595   9.215  1.00  0.00           H  
ATOM    354  N   ILE B  23      -3.961   3.098   8.080  1.00  0.00           N  
ATOM    355  CA  ILE B  23      -3.025   2.204   7.407  1.00  0.00           C  
ATOM    356  C   ILE B  23      -3.586   1.721   6.076  1.00  0.00           C  
ATOM    357  O   ILE B  23      -2.891   1.728   5.060  1.00  0.00           O  
ATOM    358  CB  ILE B  23      -2.690   0.991   8.294  1.00  0.00           C  
ATOM    359  CG1 ILE B  23      -1.887   1.432   9.520  1.00  0.00           C  
ATOM    360  CG2 ILE B  23      -1.924  -0.054   7.499  1.00  0.00           C  
ATOM    361  CD1 ILE B  23      -1.763   0.366  10.585  1.00  0.00           C  
ATOM    362  H   ILE B  23      -4.389   2.801   8.945  1.00  0.00           H  
ATOM    363  HA  ILE B  23      -2.105   2.752   7.211  1.00  0.00           H  
ATOM    364  HB  ILE B  23      -3.613   0.547   8.666  1.00  0.00           H  
ATOM    365 1HG1 ILE B  23      -0.883   1.724   9.212  1.00  0.00           H  
ATOM    366 2HG1 ILE B  23      -2.357   2.308   9.969  1.00  0.00           H  
ATOM    367 1HG2 ILE B  23      -1.695  -0.904   8.141  1.00  0.00           H  
ATOM    368 2HG2 ILE B  23      -2.530  -0.388   6.658  1.00  0.00           H  
ATOM    369 3HG2 ILE B  23      -0.996   0.381   7.127  1.00  0.00           H  
ATOM    370 1HD1 ILE B  23      -1.181   0.753  11.422  1.00  0.00           H  
ATOM    371 2HD1 ILE B  23      -2.757   0.084  10.935  1.00  0.00           H  
ATOM    372 3HD1 ILE B  23      -1.263  -0.507  10.169  1.00  0.00           H  
ATOM    373  N   LEU B  24      -4.847   1.303   6.087  1.00  0.00           N  
ATOM    374  CA  LEU B  24      -5.491   0.780   4.889  1.00  0.00           C  
ATOM    375  C   LEU B  24      -5.530   1.826   3.782  1.00  0.00           C  
ATOM    376  O   LEU B  24      -5.347   1.508   2.607  1.00  0.00           O  
ATOM    377  CB  LEU B  24      -6.917   0.317   5.213  1.00  0.00           C  
ATOM    378  CG  LEU B  24      -7.027  -0.914   6.122  1.00  0.00           C  
ATOM    379  CD1 LEU B  24      -8.487  -1.153   6.481  1.00  0.00           C  
ATOM    380  CD2 LEU B  24      -6.433  -2.122   5.415  1.00  0.00           C  
ATOM    381  H   LEU B  24      -5.373   1.349   6.948  1.00  0.00           H  
ATOM    382  HA  LEU B  24      -4.918  -0.075   4.533  1.00  0.00           H  
ATOM    383 1HB  LEU B  24      -7.446   1.135   5.698  1.00  0.00           H  
ATOM    384 2HB  LEU B  24      -7.428   0.085   4.278  1.00  0.00           H  
ATOM    385  HG  LEU B  24      -6.482  -0.731   7.049  1.00  0.00           H  
ATOM    386 1HD1 LEU B  24      -8.565  -2.027   7.127  1.00  0.00           H  
ATOM    387 2HD1 LEU B  24      -8.881  -0.280   7.003  1.00  0.00           H  
ATOM    388 3HD1 LEU B  24      -9.062  -1.322   5.571  1.00  0.00           H  
ATOM    389 1HD2 LEU B  24      -6.510  -2.997   6.061  1.00  0.00           H  
ATOM    390 2HD2 LEU B  24      -6.978  -2.307   4.489  1.00  0.00           H  
ATOM    391 3HD2 LEU B  24      -5.384  -1.931   5.186  1.00  0.00           H  
ATOM    392  N   LEU B  25      -5.768   3.076   4.165  1.00  0.00           N  
ATOM    393  CA  LEU B  25      -5.827   4.173   3.206  1.00  0.00           C  
ATOM    394  C   LEU B  25      -4.494   4.351   2.491  1.00  0.00           C  
ATOM    395  O   LEU B  25      -4.453   4.609   1.288  1.00  0.00           O  
ATOM    396  CB  LEU B  25      -6.212   5.477   3.915  1.00  0.00           C  
ATOM    397  CG  LEU B  25      -7.659   5.558   4.419  1.00  0.00           C  
ATOM    398  CD1 LEU B  25      -7.833   6.812   5.265  1.00  0.00           C  
ATOM    399  CD2 LEU B  25      -8.611   5.562   3.233  1.00  0.00           C  
ATOM    400  H   LEU B  25      -5.913   3.271   5.145  1.00  0.00           H  
ATOM    401  HA  LEU B  25      -6.588   3.941   2.461  1.00  0.00           H  
ATOM    402 1HB  LEU B  25      -5.555   5.613   4.773  1.00  0.00           H  
ATOM    403 2HB  LEU B  25      -6.054   6.307   3.227  1.00  0.00           H  
ATOM    404  HG  LEU B  25      -7.872   4.696   5.053  1.00  0.00           H  
ATOM    405 1HD1 LEU B  25      -8.861   6.870   5.623  1.00  0.00           H  
ATOM    406 2HD1 LEU B  25      -7.154   6.774   6.117  1.00  0.00           H  
ATOM    407 3HD1 LEU B  25      -7.610   7.691   4.662  1.00  0.00           H  
ATOM    408 1HD2 LEU B  25      -9.639   5.618   3.591  1.00  0.00           H  
ATOM    409 2HD2 LEU B  25      -8.399   6.423   2.599  1.00  0.00           H  
ATOM    410 3HD2 LEU B  25      -8.477   4.646   2.656  1.00  0.00           H  
ATOM    411  N   VAL B  26      -3.404   4.213   3.238  1.00  0.00           N  
ATOM    412  CA  VAL B  26      -2.066   4.297   2.665  1.00  0.00           C  
ATOM    413  C   VAL B  26      -1.805   3.143   1.706  1.00  0.00           C  
ATOM    414  O   VAL B  26      -1.211   3.329   0.643  1.00  0.00           O  
ATOM    415  CB  VAL B  26      -1.005   4.283   3.781  1.00  0.00           C  
ATOM    416  CG1 VAL B  26       0.392   4.174   3.187  1.00  0.00           C  
ATOM    417  CG2 VAL B  26      -1.132   5.537   4.633  1.00  0.00           C  
ATOM    418  H   VAL B  26      -3.505   4.045   4.229  1.00  0.00           H  
ATOM    419  HA  VAL B  26      -1.984   5.235   2.115  1.00  0.00           H  
ATOM    420  HB  VAL B  26      -1.158   3.402   4.405  1.00  0.00           H  
ATOM    421 1HG1 VAL B  26       1.129   4.165   3.990  1.00  0.00           H  
ATOM    422 2HG1 VAL B  26       0.471   3.252   2.612  1.00  0.00           H  
ATOM    423 3HG1 VAL B  26       0.577   5.027   2.535  1.00  0.00           H  
ATOM    424 1HG2 VAL B  26      -0.380   5.520   5.420  1.00  0.00           H  
ATOM    425 2HG2 VAL B  26      -0.985   6.418   4.008  1.00  0.00           H  
ATOM    426 3HG2 VAL B  26      -2.125   5.573   5.081  1.00  0.00           H  
ATOM    427  N   VAL B  27      -2.251   1.951   2.086  1.00  0.00           N  
ATOM    428  CA  VAL B  27      -2.105   0.773   1.240  1.00  0.00           C  
ATOM    429  C   VAL B  27      -2.863   0.938  -0.071  1.00  0.00           C  
ATOM    430  O   VAL B  27      -2.337   0.644  -1.145  1.00  0.00           O  
ATOM    431  CB  VAL B  27      -2.620  -0.480   1.974  1.00  0.00           C  
ATOM    432  CG1 VAL B  27      -2.660  -1.672   1.030  1.00  0.00           C  
ATOM    433  CG2 VAL B  27      -1.738  -0.774   3.178  1.00  0.00           C  
ATOM    434  H   VAL B  27      -2.704   1.859   2.984  1.00  0.00           H  
ATOM    435  HA  VAL B  27      -1.046   0.636   1.016  1.00  0.00           H  
ATOM    436  HB  VAL B  27      -3.643  -0.299   2.307  1.00  0.00           H  
ATOM    437 1HG1 VAL B  27      -3.027  -2.548   1.565  1.00  0.00           H  
ATOM    438 2HG1 VAL B  27      -3.325  -1.453   0.195  1.00  0.00           H  
ATOM    439 3HG1 VAL B  27      -1.657  -1.872   0.654  1.00  0.00           H  
ATOM    440 1HG2 VAL B  27      -2.109  -1.660   3.692  1.00  0.00           H  
ATOM    441 2HG2 VAL B  27      -0.715  -0.948   2.845  1.00  0.00           H  
ATOM    442 3HG2 VAL B  27      -1.758   0.076   3.860  1.00  0.00           H  
ATOM    443  N   VAL B  28      -4.102   1.409   0.024  1.00  0.00           N  
ATOM    444  CA  VAL B  28      -4.903   1.699  -1.159  1.00  0.00           C  
ATOM    445  C   VAL B  28      -4.242   2.763  -2.026  1.00  0.00           C  
ATOM    446  O   VAL B  28      -4.171   2.627  -3.247  1.00  0.00           O  
ATOM    447  CB  VAL B  28      -6.309   2.176  -0.748  1.00  0.00           C  
ATOM    448  CG1 VAL B  28      -7.060   2.720  -1.954  1.00  0.00           C  
ATOM    449  CG2 VAL B  28      -7.077   1.032  -0.106  1.00  0.00           C  
ATOM    450  H   VAL B  28      -4.498   1.570   0.938  1.00  0.00           H  
ATOM    451  HA  VAL B  28      -5.001   0.783  -1.744  1.00  0.00           H  
ATOM    452  HB  VAL B  28      -6.210   2.995  -0.035  1.00  0.00           H  
ATOM    453 1HG1 VAL B  28      -8.051   3.053  -1.646  1.00  0.00           H  
ATOM    454 2HG1 VAL B  28      -6.510   3.561  -2.376  1.00  0.00           H  
ATOM    455 3HG1 VAL B  28      -7.159   1.937  -2.705  1.00  0.00           H  
ATOM    456 1HG2 VAL B  28      -8.070   1.376   0.183  1.00  0.00           H  
ATOM    457 2HG2 VAL B  28      -7.170   0.211  -0.817  1.00  0.00           H  
ATOM    458 3HG2 VAL B  28      -6.542   0.686   0.779  1.00  0.00           H  
ATOM    459  N   LEU B  29      -3.759   3.823  -1.386  1.00  0.00           N  
ATOM    460  CA  LEU B  29      -2.988   4.849  -2.078  1.00  0.00           C  
ATOM    461  C   LEU B  29      -1.785   4.246  -2.793  1.00  0.00           C  
ATOM    462  O   LEU B  29      -1.448   4.648  -3.907  1.00  0.00           O  
ATOM    463  CB  LEU B  29      -2.516   5.918  -1.083  1.00  0.00           C  
ATOM    464  CG  LEU B  29      -1.725   7.085  -1.687  1.00  0.00           C  
ATOM    465  CD1 LEU B  29      -2.593   7.816  -2.703  1.00  0.00           C  
ATOM    466  CD2 LEU B  29      -1.277   8.023  -0.576  1.00  0.00           C  
ATOM    467  H   LEU B  29      -3.930   3.920  -0.395  1.00  0.00           H  
ATOM    468  HA  LEU B  29      -3.629   5.321  -2.821  1.00  0.00           H  
ATOM    469 1HB  LEU B  29      -3.388   6.333  -0.581  1.00  0.00           H  
ATOM    470 2HB  LEU B  29      -1.883   5.441  -0.335  1.00  0.00           H  
ATOM    471  HG  LEU B  29      -0.851   6.700  -2.212  1.00  0.00           H  
ATOM    472 1HD1 LEU B  29      -2.031   8.645  -3.132  1.00  0.00           H  
ATOM    473 2HD1 LEU B  29      -2.883   7.126  -3.496  1.00  0.00           H  
ATOM    474 3HD1 LEU B  29      -3.486   8.199  -2.210  1.00  0.00           H  
ATOM    475 1HD2 LEU B  29      -0.714   8.853  -1.006  1.00  0.00           H  
ATOM    476 2HD2 LEU B  29      -2.150   8.410  -0.052  1.00  0.00           H  
ATOM    477 3HD2 LEU B  29      -0.644   7.480   0.125  1.00  0.00           H  
ATOM    478  N   GLY B  30      -1.142   3.280  -2.147  1.00  0.00           N  
ATOM    479  CA  GLY B  30      -0.042   2.548  -2.762  1.00  0.00           C  
ATOM    480  C   GLY B  30      -0.472   1.911  -4.077  1.00  0.00           C  
ATOM    481  O   GLY B  30       0.241   1.990  -5.079  1.00  0.00           O  
ATOM    482  H   GLY B  30      -1.422   3.047  -1.205  1.00  0.00           H  
ATOM    483 1HA  GLY B  30       0.794   3.226  -2.938  1.00  0.00           H  
ATOM    484 2HA  GLY B  30       0.309   1.776  -2.078  1.00  0.00           H  
ATOM    485  N   VAL B  31      -1.640   1.279  -4.069  1.00  0.00           N  
ATOM    486  CA  VAL B  31      -2.195   0.679  -5.276  1.00  0.00           C  
ATOM    487  C   VAL B  31      -2.426   1.727  -6.357  1.00  0.00           C  
ATOM    488  O   VAL B  31      -2.135   1.496  -7.531  1.00  0.00           O  
ATOM    489  CB  VAL B  31      -3.527  -0.027  -4.958  1.00  0.00           C  
ATOM    490  CG1 VAL B  31      -4.208  -0.482  -6.240  1.00  0.00           C  
ATOM    491  CG2 VAL B  31      -3.278  -1.208  -4.032  1.00  0.00           C  
ATOM    492  H   VAL B  31      -2.158   1.214  -3.204  1.00  0.00           H  
ATOM    493  HA  VAL B  31      -1.488  -0.061  -5.652  1.00  0.00           H  
ATOM    494  HB  VAL B  31      -4.197   0.682  -4.472  1.00  0.00           H  
ATOM    495 1HG1 VAL B  31      -5.148  -0.978  -5.997  1.00  0.00           H  
ATOM    496 2HG1 VAL B  31      -4.409   0.383  -6.872  1.00  0.00           H  
ATOM    497 3HG1 VAL B  31      -3.558  -1.177  -6.771  1.00  0.00           H  
ATOM    498 1HG2 VAL B  31      -4.224  -1.702  -3.811  1.00  0.00           H  
ATOM    499 2HG2 VAL B  31      -2.604  -1.914  -4.516  1.00  0.00           H  
ATOM    500 3HG2 VAL B  31      -2.828  -0.854  -3.104  1.00  0.00           H  
ATOM    501  N   VAL B  32      -2.949   2.880  -5.955  1.00  0.00           N  
ATOM    502  CA  VAL B  32      -3.170   3.986  -6.879  1.00  0.00           C  
ATOM    503  C   VAL B  32      -1.866   4.428  -7.530  1.00  0.00           C  
ATOM    504  O   VAL B  32      -1.806   4.637  -8.742  1.00  0.00           O  
ATOM    505  CB  VAL B  32      -3.803   5.180  -6.141  1.00  0.00           C  
ATOM    506  CG1 VAL B  32      -3.823   6.410  -7.038  1.00  0.00           C  
ATOM    507  CG2 VAL B  32      -5.210   4.822  -5.686  1.00  0.00           C  
ATOM    508  H   VAL B  32      -3.201   2.993  -4.983  1.00  0.00           H  
ATOM    509  HA  VAL B  32      -3.855   3.653  -7.659  1.00  0.00           H  
ATOM    510  HB  VAL B  32      -3.191   5.425  -5.273  1.00  0.00           H  
ATOM    511 1HG1 VAL B  32      -4.274   7.245  -6.500  1.00  0.00           H  
ATOM    512 2HG1 VAL B  32      -2.804   6.669  -7.322  1.00  0.00           H  
ATOM    513 3HG1 VAL B  32      -4.408   6.198  -7.933  1.00  0.00           H  
ATOM    514 1HG2 VAL B  32      -5.651   5.671  -5.165  1.00  0.00           H  
ATOM    515 2HG2 VAL B  32      -5.820   4.571  -6.554  1.00  0.00           H  
ATOM    516 3HG2 VAL B  32      -5.167   3.965  -5.013  1.00  0.00           H  
ATOM    517  N   PHE B  33      -0.824   4.569  -6.718  1.00  0.00           N  
ATOM    518  CA  PHE B  33       0.496   4.932  -7.222  1.00  0.00           C  
ATOM    519  C   PHE B  33       1.027   3.879  -8.185  1.00  0.00           C  
ATOM    520  O   PHE B  33       1.583   4.206  -9.234  1.00  0.00           O  
ATOM    521  CB  PHE B  33       1.478   5.114  -6.064  1.00  0.00           C  
ATOM    522  CG  PHE B  33       1.266   6.378  -5.281  1.00  0.00           C  
ATOM    523  CD1 PHE B  33       0.659   7.479  -5.866  1.00  0.00           C  
ATOM    524  CD2 PHE B  33       1.672   6.469  -3.958  1.00  0.00           C  
ATOM    525  CE1 PHE B  33       0.463   8.643  -5.146  1.00  0.00           C  
ATOM    526  CE2 PHE B  33       1.476   7.630  -3.236  1.00  0.00           C  
ATOM    527  CZ  PHE B  33       0.871   8.719  -3.832  1.00  0.00           C  
ATOM    528  H   PHE B  33      -0.948   4.421  -5.727  1.00  0.00           H  
ATOM    529  HA  PHE B  33       0.413   5.878  -7.760  1.00  0.00           H  
ATOM    530 1HB  PHE B  33       1.393   4.271  -5.379  1.00  0.00           H  
ATOM    531 2HB  PHE B  33       2.497   5.120  -6.449  1.00  0.00           H  
ATOM    532  HD1 PHE B  33       0.335   7.419  -6.905  1.00  0.00           H  
ATOM    533  HD2 PHE B  33       2.151   5.609  -3.488  1.00  0.00           H  
ATOM    534  HE1 PHE B  33      -0.015   9.501  -5.619  1.00  0.00           H  
ATOM    535  HE2 PHE B  33       1.800   7.688  -2.197  1.00  0.00           H  
ATOM    536  HZ  PHE B  33       0.718   9.636  -3.265  1.00  0.00           H  
ATOM    537  N   GLY B  34       0.853   2.612  -7.823  1.00  0.00           N  
ATOM    538  CA  GLY B  34       1.287   1.507  -8.669  1.00  0.00           C  
ATOM    539  C   GLY B  34       0.679   1.608 -10.062  1.00  0.00           C  
ATOM    540  O   GLY B  34       1.360   1.394 -11.065  1.00  0.00           O  
ATOM    541  H   GLY B  34       0.409   2.410  -6.939  1.00  0.00           H  
ATOM    542 1HA  GLY B  34       2.374   1.509  -8.742  1.00  0.00           H  
ATOM    543 2HA  GLY B  34       0.998   0.562  -8.210  1.00  0.00           H  
ATOM    544  N   ILE B  35      -0.608   1.936 -10.118  1.00  0.00           N  
ATOM    545  CA  ILE B  35      -1.291   2.143 -11.389  1.00  0.00           C  
ATOM    546  C   ILE B  35      -0.694   3.321 -12.150  1.00  0.00           C  
ATOM    547  O   ILE B  35      -0.478   3.245 -13.359  1.00  0.00           O  
ATOM    548  CB  ILE B  35      -2.796   2.382 -11.171  1.00  0.00           C  
ATOM    549  CG1 ILE B  35      -3.470   1.108 -10.657  1.00  0.00           C  
ATOM    550  CG2 ILE B  35      -3.452   2.852 -12.461  1.00  0.00           C  
ATOM    551  CD1 ILE B  35      -4.873   1.326 -10.137  1.00  0.00           C  
ATOM    552  H   ILE B  35      -1.126   2.043  -9.258  1.00  0.00           H  
ATOM    553  HA  ILE B  35      -1.169   1.248 -11.998  1.00  0.00           H  
ATOM    554  HB  ILE B  35      -2.936   3.144 -10.405  1.00  0.00           H  
ATOM    555 1HG1 ILE B  35      -3.514   0.371 -11.459  1.00  0.00           H  
ATOM    556 2HG1 ILE B  35      -2.872   0.679  -9.853  1.00  0.00           H  
ATOM    557 1HG2 ILE B  35      -4.516   3.016 -12.289  1.00  0.00           H  
ATOM    558 2HG2 ILE B  35      -2.990   3.784 -12.785  1.00  0.00           H  
ATOM    559 3HG2 ILE B  35      -3.322   2.094 -13.233  1.00  0.00           H  
ATOM    560 1HD1 ILE B  35      -5.284   0.377  -9.791  1.00  0.00           H  
ATOM    561 2HD1 ILE B  35      -4.848   2.035  -9.309  1.00  0.00           H  
ATOM    562 3HD1 ILE B  35      -5.499   1.722 -10.936  1.00  0.00           H  
ATOM    563  N   LEU B  36      -0.429   4.408 -11.433  1.00  0.00           N  
ATOM    564  CA  LEU B  36       0.115   5.614 -12.045  1.00  0.00           C  
ATOM    565  C   LEU B  36       1.533   5.383 -12.552  1.00  0.00           C  
ATOM    566  O   LEU B  36       1.920   5.901 -13.600  1.00  0.00           O  
ATOM    567  CB  LEU B  36       0.109   6.769 -11.036  1.00  0.00           C  
ATOM    568  CG  LEU B  36      -1.275   7.307 -10.649  1.00  0.00           C  
ATOM    569  CD1 LEU B  36      -1.127   8.339  -9.540  1.00  0.00           C  
ATOM    570  CD2 LEU B  36      -1.944   7.913 -11.874  1.00  0.00           C  
ATOM    571  H   LEU B  36      -0.609   4.398 -10.440  1.00  0.00           H  
ATOM    572  HA  LEU B  36      -0.513   5.886 -12.892  1.00  0.00           H  
ATOM    573 1HB  LEU B  36       0.601   6.436 -10.123  1.00  0.00           H  
ATOM    574 2HB  LEU B  36       0.682   7.598 -11.451  1.00  0.00           H  
ATOM    575  HG  LEU B  36      -1.889   6.491 -10.266  1.00  0.00           H  
ATOM    576 1HD1 LEU B  36      -2.111   8.722  -9.265  1.00  0.00           H  
ATOM    577 2HD1 LEU B  36      -0.664   7.874  -8.669  1.00  0.00           H  
ATOM    578 3HD1 LEU B  36      -0.503   9.161  -9.888  1.00  0.00           H  
ATOM    579 1HD2 LEU B  36      -2.928   8.294 -11.600  1.00  0.00           H  
ATOM    580 2HD2 LEU B  36      -1.332   8.729 -12.257  1.00  0.00           H  
ATOM    581 3HD2 LEU B  36      -2.053   7.149 -12.644  1.00  0.00           H  
ATOM    582  N   ILE B  37       2.304   4.603 -11.803  1.00  0.00           N  
ATOM    583  CA  ILE B  37       3.712   4.388 -12.116  1.00  0.00           C  
ATOM    584  C   ILE B  37       3.877   3.691 -13.461  1.00  0.00           C  
ATOM    585  O   ILE B  37       4.704   4.089 -14.280  1.00  0.00           O  
ATOM    586  CB  ILE B  37       4.399   3.556 -11.018  1.00  0.00           C  
ATOM    587  CG1 ILE B  37       4.572   4.391  -9.746  1.00  0.00           C  
ATOM    588  CG2 ILE B  37       5.743   3.038 -11.506  1.00  0.00           C  
ATOM    589  CD1 ILE B  37       4.904   3.572  -8.519  1.00  0.00           C  
ATOM    590  H   ILE B  37       1.905   4.146 -10.995  1.00  0.00           H  
ATOM    591  HA  ILE B  37       4.205   5.358 -12.173  1.00  0.00           H  
ATOM    592  HB  ILE B  37       3.767   2.709 -10.755  1.00  0.00           H  
ATOM    593 1HG1 ILE B  37       5.368   5.120  -9.895  1.00  0.00           H  
ATOM    594 2HG1 ILE B  37       3.655   4.945  -9.547  1.00  0.00           H  
ATOM    595 1HG2 ILE B  37       6.215   2.453 -10.717  1.00  0.00           H  
ATOM    596 2HG2 ILE B  37       5.594   2.410 -12.383  1.00  0.00           H  
ATOM    597 3HG2 ILE B  37       6.385   3.879 -11.767  1.00  0.00           H  
ATOM    598 1HD1 ILE B  37       5.012   4.233  -7.659  1.00  0.00           H  
ATOM    599 2HD1 ILE B  37       4.102   2.858  -8.331  1.00  0.00           H  
ATOM    600 3HD1 ILE B  37       5.838   3.035  -8.682  1.00  0.00           H  
ATOM    601  N   LYS B  38       3.084   2.648 -13.681  1.00  0.00           N  
ATOM    602  CA  LYS B  38       3.152   1.882 -14.920  1.00  0.00           C  
ATOM    603  C   LYS B  38       2.642   2.699 -16.101  1.00  0.00           C  
ATOM    604  O   LYS B  38       3.355   3.512 -16.621  1.00  0.00           O  
ATOM    605  OXT LYS B  38       1.527   2.529 -16.510  1.00  0.00           O  
ATOM    606  CB  LYS B  38       2.352   0.585 -14.793  1.00  0.00           C  
ATOM    607  CG  LYS B  38       2.392  -0.302 -16.030  1.00  0.00           C  
ATOM    608  CD  LYS B  38       1.629  -1.599 -15.805  1.00  0.00           C  
ATOM    609  CE  LYS B  38       1.663  -2.485 -17.042  1.00  0.00           C  
ATOM    610  NZ  LYS B  38       0.922  -3.758 -16.835  1.00  0.00           N  
ATOM    611  H   LYS B  38       2.417   2.378 -12.972  1.00  0.00           H  
ATOM    612  HA  LYS B  38       4.195   1.631 -15.115  1.00  0.00           H  
ATOM    613 1HB  LYS B  38       2.732   0.004 -13.952  1.00  0.00           H  
ATOM    614 2HB  LYS B  38       1.308   0.820 -14.584  1.00  0.00           H  
ATOM    615 1HG  LYS B  38       1.948   0.229 -16.874  1.00  0.00           H  
ATOM    616 2HG  LYS B  38       3.427  -0.538 -16.276  1.00  0.00           H  
ATOM    617 1HD  LYS B  38       2.071  -2.141 -14.968  1.00  0.00           H  
ATOM    618 2HD  LYS B  38       0.591  -1.373 -15.561  1.00  0.00           H  
ATOM    619 1HE  LYS B  38       1.221  -1.953 -17.882  1.00  0.00           H  
ATOM    620 2HE  LYS B  38       2.698  -2.719 -17.293  1.00  0.00           H  
ATOM    621 1HZ  LYS B  38       0.969  -4.316 -17.676  1.00  0.00           H  
ATOM    622 2HZ  LYS B  38       1.336  -4.270 -16.069  1.00  0.00           H  
ATOM    623 3HZ  LYS B  38      -0.044  -3.555 -16.621  1.00  0.00           H  
TER                                                                             
HETATM  625 THKN MEM C  41      15.000   0.000   0.000  1.00  0.00           X  
HETATM  626 CNTR MEM C  41       0.000   0.000   0.000  1.00  0.00           X  
HETATM  627 NORM MEM C  41      -0.000  -0.000   1.000  1.00  0.00           X  
TER                                                                             
CONECT  625  626                                                                
CONECT  626  625  627                                                           
CONECT  627  626                                                                
a_angle_1 0.776
a_angle_2 19.544
a_bind 0.755
a_ddg -39.926
a_helicality 0.045
a_helicality_symm 0.045
a_hha_ang -39.086
a_hha_dst_atm 3.314
a_hha_dst_vec 6.381
a_marl -17.162
a_pack 0.601
a_res_lipo -63.951
a_rmsd 5.807
a_sasa 967.323
a_shape 0.746
a_span_topo 0.5
a_tms_span 1
a_tms_span_fa 1
a_unsat 2
maxsub 26
rms 5.807
score -127.217
silent_score -127.217
time 23
total -127.215

#MODEL 1
ATOM      1  N   ILE A   1       8.782  -7.783  16.546  1.00  0.00           N  
ATOM      2  CA  ILE A   1       7.588  -8.558  16.232  1.00  0.00           C  
ATOM      3  C   ILE A   1       7.392  -8.682  14.727  1.00  0.00           C  
ATOM      4  O   ILE A   1       7.296  -7.680  14.018  1.00  0.00           O  
ATOM      5  CB  ILE A   1       6.337  -7.919  16.862  1.00  0.00           C  
ATOM      6  CG1 ILE A   1       6.471  -7.874  18.387  1.00  0.00           C  
ATOM      7  CG2 ILE A   1       5.087  -8.685  16.457  1.00  0.00           C  
ATOM      8  CD1 ILE A   1       5.402  -7.052  19.070  1.00  0.00           C  
ATOM      9 1H   ILE A   1       8.887  -7.717  17.538  1.00  0.00           H  
ATOM     10 2H   ILE A   1       9.585  -8.234  16.156  1.00  0.00           H  
ATOM     11 3H   ILE A   1       8.696  -6.865  16.159  1.00  0.00           H  
ATOM     12  HA  ILE A   1       7.708  -9.559  16.644  1.00  0.00           H  
ATOM     13  HB  ILE A   1       6.246  -6.887  16.523  1.00  0.00           H  
ATOM     14 1HG1 ILE A   1       6.430  -8.887  18.785  1.00  0.00           H  
ATOM     15 2HG1 ILE A   1       7.443  -7.457  18.654  1.00  0.00           H  
ATOM     16 1HG2 ILE A   1       4.213  -8.220  16.912  1.00  0.00           H  
ATOM     17 2HG2 ILE A   1       4.985  -8.666  15.373  1.00  0.00           H  
ATOM     18 3HG2 ILE A   1       5.167  -9.718  16.797  1.00  0.00           H  
ATOM     19 1HD1 ILE A   1       5.564  -7.068  20.148  1.00  0.00           H  
ATOM     20 2HD1 ILE A   1       5.448  -6.024  18.710  1.00  0.00           H  
ATOM     21 3HD1 ILE A   1       4.422  -7.472  18.845  1.00  0.00           H  
ATOM     22  N   SER A   2       7.333  -9.918  14.243  1.00  0.00           N  
ATOM     23  CA  SER A   2       7.254 -10.177  12.810  1.00  0.00           C  
ATOM     24  C   SER A   2       5.991  -9.573  12.210  1.00  0.00           C  
ATOM     25  O   SER A   2       6.020  -9.011  11.116  1.00  0.00           O  
ATOM     26  CB  SER A   2       7.285 -11.670  12.547  1.00  0.00           C  
ATOM     27  OG  SER A   2       8.518 -12.220  12.922  1.00  0.00           O  
ATOM     28  H   SER A   2       7.343 -10.699  14.884  1.00  0.00           H  
ATOM     29  HA  SER A   2       8.117  -9.717  12.327  1.00  0.00           H  
ATOM     30 1HB  SER A   2       6.483 -12.155  13.104  1.00  0.00           H  
ATOM     31 2HB  SER A   2       7.108 -11.857  11.489  1.00  0.00           H  
ATOM     32  HG  SER A   2       8.736 -12.866  12.246  1.00  0.00           H  
ATOM     33  N   ALA A   3       4.882  -9.693  12.933  1.00  0.00           N  
ATOM     34  CA  ALA A   3       3.602  -9.175  12.465  1.00  0.00           C  
ATOM     35  C   ALA A   3       3.674  -7.674  12.215  1.00  0.00           C  
ATOM     36  O   ALA A   3       3.128  -7.172  11.232  1.00  0.00           O  
ATOM     37  CB  ALA A   3       2.503  -9.493  13.468  1.00  0.00           C  
ATOM     38  H   ALA A   3       4.928 -10.154  13.830  1.00  0.00           H  
ATOM     39  HA  ALA A   3       3.367  -9.661  11.518  1.00  0.00           H  
ATOM     40 1HB  ALA A   3       1.554  -9.100  13.105  1.00  0.00           H  
ATOM     41 2HB  ALA A   3       2.425 -10.573  13.593  1.00  0.00           H  
ATOM     42 3HB  ALA A   3       2.742  -9.034  14.426  1.00  0.00           H  
ATOM     43  N   VAL A   4       4.350  -6.962  13.110  1.00  0.00           N  
ATOM     44  CA  VAL A   4       4.487  -5.515  12.992  1.00  0.00           C  
ATOM     45  C   VAL A   4       5.317  -5.138  11.772  1.00  0.00           C  
ATOM     46  O   VAL A   4       4.964  -4.224  11.027  1.00  0.00           O  
ATOM     47  CB  VAL A   4       5.147  -4.936  14.258  1.00  0.00           C  
ATOM     48  CG1 VAL A   4       5.479  -3.465  14.059  1.00  0.00           C  
ATOM     49  CG2 VAL A   4       4.227  -5.125  15.454  1.00  0.00           C  
ATOM     50  H   VAL A   4       4.779  -7.435  13.892  1.00  0.00           H  
ATOM     51  HA  VAL A   4       3.492  -5.081  12.886  1.00  0.00           H  
ATOM     52  HB  VAL A   4       6.088  -5.457  14.436  1.00  0.00           H  
ATOM     53 1HG1 VAL A   4       5.946  -3.072  14.963  1.00  0.00           H  
ATOM     54 2HG1 VAL A   4       6.167  -3.357  13.221  1.00  0.00           H  
ATOM     55 3HG1 VAL A   4       4.565  -2.910  13.853  1.00  0.00           H  
ATOM     56 1HG2 VAL A   4       4.700  -4.714  16.345  1.00  0.00           H  
ATOM     57 2HG2 VAL A   4       3.284  -4.608  15.273  1.00  0.00           H  
ATOM     58 3HG2 VAL A   4       4.036  -6.188  15.602  1.00  0.00           H  
ATOM     59  N   VAL A   5       6.423  -5.847  11.573  1.00  0.00           N  
ATOM     60  CA  VAL A   5       7.282  -5.618  10.417  1.00  0.00           C  
ATOM     61  C   VAL A   5       6.527  -5.851   9.115  1.00  0.00           C  
ATOM     62  O   VAL A   5       6.655  -5.077   8.166  1.00  0.00           O  
ATOM     63  CB  VAL A   5       8.507  -6.550  10.470  1.00  0.00           C  
ATOM     64  CG1 VAL A   5       9.293  -6.471   9.169  1.00  0.00           C  
ATOM     65  CG2 VAL A   5       9.387  -6.181  11.655  1.00  0.00           C  
ATOM     66  H   VAL A   5       6.674  -6.564  12.239  1.00  0.00           H  
ATOM     67  HA  VAL A   5       7.627  -4.584  10.442  1.00  0.00           H  
ATOM     68  HB  VAL A   5       8.166  -7.579  10.577  1.00  0.00           H  
ATOM     69 1HG1 VAL A   5      10.155  -7.136   9.224  1.00  0.00           H  
ATOM     70 2HG1 VAL A   5       8.654  -6.774   8.340  1.00  0.00           H  
ATOM     71 3HG1 VAL A   5       9.634  -5.448   9.012  1.00  0.00           H  
ATOM     72 1HG2 VAL A   5      10.252  -6.844  11.686  1.00  0.00           H  
ATOM     73 2HG2 VAL A   5       9.724  -5.150  11.550  1.00  0.00           H  
ATOM     74 3HG2 VAL A   5       8.817  -6.285  12.578  1.00  0.00           H  
ATOM     75  N   GLY A   6       5.740  -6.920   9.076  1.00  0.00           N  
ATOM     76  CA  GLY A   6       4.901  -7.212   7.920  1.00  0.00           C  
ATOM     77  C   GLY A   6       3.958  -6.055   7.616  1.00  0.00           C  
ATOM     78  O   GLY A   6       3.823  -5.637   6.466  1.00  0.00           O  
ATOM     79  H   GLY A   6       5.722  -7.547   9.867  1.00  0.00           H  
ATOM     80 1HA  GLY A   6       5.532  -7.410   7.053  1.00  0.00           H  
ATOM     81 2HA  GLY A   6       4.323  -8.116   8.109  1.00  0.00           H  
ATOM     82  N   ILE A   7       3.309  -5.540   8.655  1.00  0.00           N  
ATOM     83  CA  ILE A   7       2.401  -4.408   8.506  1.00  0.00           C  
ATOM     84  C   ILE A   7       3.139  -3.171   8.011  1.00  0.00           C  
ATOM     85  O   ILE A   7       2.682  -2.489   7.094  1.00  0.00           O  
ATOM     86  CB  ILE A   7       1.699  -4.089   9.839  1.00  0.00           C  
ATOM     87  CG1 ILE A   7       0.731  -5.214  10.215  1.00  0.00           C  
ATOM     88  CG2 ILE A   7       0.965  -2.760   9.748  1.00  0.00           C  
ATOM     89  CD1 ILE A   7       0.238  -5.143  11.643  1.00  0.00           C  
ATOM     90  H   ILE A   7       3.447  -5.942   9.571  1.00  0.00           H  
ATOM     91  HA  ILE A   7       1.642  -4.669   7.770  1.00  0.00           H  
ATOM     92  HB  ILE A   7       2.440  -4.030  10.635  1.00  0.00           H  
ATOM     93 1HG1 ILE A   7      -0.133  -5.187   9.554  1.00  0.00           H  
ATOM     94 2HG1 ILE A   7       1.221  -6.178  10.073  1.00  0.00           H  
ATOM     95 1HG2 ILE A   7       0.474  -2.550  10.698  1.00  0.00           H  
ATOM     96 2HG2 ILE A   7       1.677  -1.966   9.524  1.00  0.00           H  
ATOM     97 3HG2 ILE A   7       0.218  -2.810   8.956  1.00  0.00           H  
ATOM     98 1HD1 ILE A   7      -0.442  -5.973  11.834  1.00  0.00           H  
ATOM     99 2HD1 ILE A   7       1.087  -5.204  12.325  1.00  0.00           H  
ATOM    100 3HD1 ILE A   7      -0.286  -4.201  11.799  1.00  0.00           H  
ATOM    101  N   LEU A   8       4.284  -2.887   8.624  1.00  0.00           N  
ATOM    102  CA  LEU A   8       5.066  -1.707   8.276  1.00  0.00           C  
ATOM    103  C   LEU A   8       5.508  -1.749   6.818  1.00  0.00           C  
ATOM    104  O   LEU A   8       5.528  -0.724   6.136  1.00  0.00           O  
ATOM    105  CB  LEU A   8       6.296  -1.599   9.186  1.00  0.00           C  
ATOM    106  CG  LEU A   8       6.012  -1.221  10.646  1.00  0.00           C  
ATOM    107  CD1 LEU A   8       7.295  -1.331  11.458  1.00  0.00           C  
ATOM    108  CD2 LEU A   8       5.446   0.190  10.705  1.00  0.00           C  
ATOM    109  H   LEU A   8       4.620  -3.504   9.349  1.00  0.00           H  
ATOM    110  HA  LEU A   8       4.444  -0.824   8.421  1.00  0.00           H  
ATOM    111 1HB  LEU A   8       6.813  -2.557   9.186  1.00  0.00           H  
ATOM    112 2HB  LEU A   8       6.968  -0.846   8.774  1.00  0.00           H  
ATOM    113  HG  LEU A   8       5.289  -1.920  11.068  1.00  0.00           H  
ATOM    114 1HD1 LEU A   8       7.093  -1.063  12.495  1.00  0.00           H  
ATOM    115 2HD1 LEU A   8       7.667  -2.355  11.414  1.00  0.00           H  
ATOM    116 3HD1 LEU A   8       8.044  -0.655  11.048  1.00  0.00           H  
ATOM    117 1HD2 LEU A   8       5.244   0.458  11.742  1.00  0.00           H  
ATOM    118 2HD2 LEU A   8       6.169   0.889  10.284  1.00  0.00           H  
ATOM    119 3HD2 LEU A   8       4.521   0.235  10.131  1.00  0.00           H  
ATOM    120  N   LEU A   9       5.861  -2.939   6.346  1.00  0.00           N  
ATOM    121  CA  LEU A   9       6.182  -3.141   4.938  1.00  0.00           C  
ATOM    122  C   LEU A   9       5.021  -2.724   4.044  1.00  0.00           C  
ATOM    123  O   LEU A   9       5.204  -1.983   3.078  1.00  0.00           O  
ATOM    124  CB  LEU A   9       6.532  -4.612   4.680  1.00  0.00           C  
ATOM    125  CG  LEU A   9       6.771  -4.991   3.213  1.00  0.00           C  
ATOM    126  CD1 LEU A   9       7.946  -4.191   2.667  1.00  0.00           C  
ATOM    127  CD2 LEU A   9       7.033  -6.486   3.111  1.00  0.00           C  
ATOM    128  H   LEU A   9       5.908  -3.725   6.979  1.00  0.00           H  
ATOM    129  HA  LEU A   9       7.045  -2.526   4.689  1.00  0.00           H  
ATOM    130 1HB  LEU A   9       7.435  -4.857   5.237  1.00  0.00           H  
ATOM    131 2HB  LEU A   9       5.719  -5.234   5.055  1.00  0.00           H  
ATOM    132  HG  LEU A   9       5.891  -4.735   2.623  1.00  0.00           H  
ATOM    133 1HD1 LEU A   9       8.117  -4.461   1.624  1.00  0.00           H  
ATOM    134 2HD1 LEU A   9       7.724  -3.126   2.734  1.00  0.00           H  
ATOM    135 3HD1 LEU A   9       8.840  -4.414   3.249  1.00  0.00           H  
ATOM    136 1HD2 LEU A   9       7.202  -6.756   2.068  1.00  0.00           H  
ATOM    137 2HD2 LEU A   9       7.914  -6.743   3.700  1.00  0.00           H  
ATOM    138 3HD2 LEU A   9       6.170  -7.033   3.492  1.00  0.00           H  
ATOM    139  N   VAL A  10       3.826  -3.205   4.371  1.00  0.00           N  
ATOM    140  CA  VAL A  10       2.635  -2.891   3.591  1.00  0.00           C  
ATOM    141  C   VAL A  10       2.348  -1.395   3.602  1.00  0.00           C  
ATOM    142  O   VAL A  10       1.960  -0.821   2.585  1.00  0.00           O  
ATOM    143  CB  VAL A  10       1.416  -3.649   4.150  1.00  0.00           C  
ATOM    144  CG1 VAL A  10       0.140  -3.187   3.462  1.00  0.00           C  
ATOM    145  CG2 VAL A  10       1.612  -5.147   3.974  1.00  0.00           C  
ATOM    146  H   VAL A  10       3.742  -3.804   5.180  1.00  0.00           H  
ATOM    147  HA  VAL A  10       2.802  -3.208   2.561  1.00  0.00           H  
ATOM    148  HB  VAL A  10       1.311  -3.417   5.210  1.00  0.00           H  
ATOM    149 1HG1 VAL A  10      -0.711  -3.732   3.869  1.00  0.00           H  
ATOM    150 2HG1 VAL A  10       0.001  -2.119   3.631  1.00  0.00           H  
ATOM    151 3HG1 VAL A  10       0.214  -3.378   2.392  1.00  0.00           H  
ATOM    152 1HG2 VAL A  10       0.746  -5.676   4.372  1.00  0.00           H  
ATOM    153 2HG2 VAL A  10       1.723  -5.377   2.914  1.00  0.00           H  
ATOM    154 3HG2 VAL A  10       2.507  -5.462   4.509  1.00  0.00           H  
ATOM    155  N   VAL A  11       2.542  -0.769   4.758  1.00  0.00           N  
ATOM    156  CA  VAL A  11       2.375   0.674   4.884  1.00  0.00           C  
ATOM    157  C   VAL A  11       3.279   1.420   3.911  1.00  0.00           C  
ATOM    158  O   VAL A  11       2.836   2.330   3.210  1.00  0.00           O  
ATOM    159  CB  VAL A  11       2.692   1.124   6.323  1.00  0.00           C  
ATOM    160  CG1 VAL A  11       2.789   2.641   6.397  1.00  0.00           C  
ATOM    161  CG2 VAL A  11       1.626   0.605   7.275  1.00  0.00           C  
ATOM    162  H   VAL A  11       2.811  -1.306   5.569  1.00  0.00           H  
ATOM    163  HA  VAL A  11       1.338   0.924   4.660  1.00  0.00           H  
ATOM    164  HB  VAL A  11       3.665   0.725   6.613  1.00  0.00           H  
ATOM    165 1HG1 VAL A  11       3.014   2.941   7.421  1.00  0.00           H  
ATOM    166 2HG1 VAL A  11       3.583   2.987   5.735  1.00  0.00           H  
ATOM    167 3HG1 VAL A  11       1.841   3.081   6.090  1.00  0.00           H  
ATOM    168 1HG2 VAL A  11       1.856   0.926   8.290  1.00  0.00           H  
ATOM    169 2HG2 VAL A  11       0.653   0.999   6.981  1.00  0.00           H  
ATOM    170 3HG2 VAL A  11       1.602  -0.485   7.236  1.00  0.00           H  
ATOM    171  N   VAL A  12       4.549   1.030   3.873  1.00  0.00           N  
ATOM    172  CA  VAL A  12       5.504   1.622   2.945  1.00  0.00           C  
ATOM    173  C   VAL A  12       5.088   1.385   1.499  1.00  0.00           C  
ATOM    174  O   VAL A  12       5.107   2.302   0.678  1.00  0.00           O  
ATOM    175  CB  VAL A  12       6.908   1.033   3.175  1.00  0.00           C  
ATOM    176  CG1 VAL A  12       7.853   1.457   2.060  1.00  0.00           C  
ATOM    177  CG2 VAL A  12       7.440   1.474   4.530  1.00  0.00           C  
ATOM    178  H   VAL A  12       4.860   0.305   4.503  1.00  0.00           H  
ATOM    179  HA  VAL A  12       5.542   2.697   3.126  1.00  0.00           H  
ATOM    180  HB  VAL A  12       6.845  -0.055   3.145  1.00  0.00           H  
ATOM    181 1HG1 VAL A  12       8.841   1.031   2.239  1.00  0.00           H  
ATOM    182 2HG1 VAL A  12       7.472   1.100   1.104  1.00  0.00           H  
ATOM    183 3HG1 VAL A  12       7.927   2.544   2.040  1.00  0.00           H  
ATOM    184 1HG2 VAL A  12       8.432   1.052   4.686  1.00  0.00           H  
ATOM    185 2HG2 VAL A  12       7.498   2.562   4.561  1.00  0.00           H  
ATOM    186 3HG2 VAL A  12       6.770   1.123   5.315  1.00  0.00           H  
ATOM    187  N   LEU A  13       4.711   0.148   1.193  1.00  0.00           N  
ATOM    188  CA  LEU A  13       4.326  -0.222  -0.164  1.00  0.00           C  
ATOM    189  C   LEU A  13       3.108   0.568  -0.626  1.00  0.00           C  
ATOM    190  O   LEU A  13       3.039   1.007  -1.774  1.00  0.00           O  
ATOM    191  CB  LEU A  13       4.027  -1.724  -0.240  1.00  0.00           C  
ATOM    192  CG  LEU A  13       5.243  -2.651  -0.115  1.00  0.00           C  
ATOM    193  CD1 LEU A  13       4.772  -4.095  -0.009  1.00  0.00           C  
ATOM    194  CD2 LEU A  13       6.153  -2.460  -1.320  1.00  0.00           C  
ATOM    195  H   LEU A  13       4.690  -0.554   1.918  1.00  0.00           H  
ATOM    196  HA  LEU A  13       5.155   0.005  -0.833  1.00  0.00           H  
ATOM    197 1HB  LEU A  13       3.332  -1.981   0.559  1.00  0.00           H  
ATOM    198 2HB  LEU A  13       3.545  -1.935  -1.194  1.00  0.00           H  
ATOM    199  HG  LEU A  13       5.792  -2.411   0.796  1.00  0.00           H  
ATOM    200 1HD1 LEU A  13       5.637  -4.754   0.079  1.00  0.00           H  
ATOM    201 2HD1 LEU A  13       4.140  -4.208   0.871  1.00  0.00           H  
ATOM    202 3HD1 LEU A  13       4.205  -4.359  -0.901  1.00  0.00           H  
ATOM    203 1HD2 LEU A  13       7.017  -3.118  -1.231  1.00  0.00           H  
ATOM    204 2HD2 LEU A  13       5.605  -2.700  -2.231  1.00  0.00           H  
ATOM    205 3HD2 LEU A  13       6.488  -1.423  -1.361  1.00  0.00           H  
ATOM    206  N   GLY A  14       2.148   0.746   0.276  1.00  0.00           N  
ATOM    207  CA  GLY A  14       0.946   1.514  -0.027  1.00  0.00           C  
ATOM    208  C   GLY A  14       1.292   2.937  -0.447  1.00  0.00           C  
ATOM    209  O   GLY A  14       0.712   3.474  -1.390  1.00  0.00           O  
ATOM    210  H   GLY A  14       2.254   0.340   1.194  1.00  0.00           H  
ATOM    211 1HA  GLY A  14       0.390   1.021  -0.824  1.00  0.00           H  
ATOM    212 2HA  GLY A  14       0.299   1.537   0.850  1.00  0.00           H  
ATOM    213  N   VAL A  15       2.241   3.543   0.259  1.00  0.00           N  
ATOM    214  CA  VAL A  15       2.722   4.875  -0.088  1.00  0.00           C  
ATOM    215  C   VAL A  15       3.430   4.871  -1.437  1.00  0.00           C  
ATOM    216  O   VAL A  15       3.177   5.728  -2.284  1.00  0.00           O  
ATOM    217  CB  VAL A  15       3.687   5.393   0.994  1.00  0.00           C  
ATOM    218  CG1 VAL A  15       4.346   6.688   0.544  1.00  0.00           C  
ATOM    219  CG2 VAL A  15       2.937   5.596   2.302  1.00  0.00           C  
ATOM    220  H   VAL A  15       2.640   3.068   1.056  1.00  0.00           H  
ATOM    221  HA  VAL A  15       1.865   5.548  -0.145  1.00  0.00           H  
ATOM    222  HB  VAL A  15       4.482   4.662   1.140  1.00  0.00           H  
ATOM    223 1HG1 VAL A  15       5.026   7.040   1.320  1.00  0.00           H  
ATOM    224 2HG1 VAL A  15       4.907   6.511  -0.374  1.00  0.00           H  
ATOM    225 3HG1 VAL A  15       3.581   7.443   0.363  1.00  0.00           H  
ATOM    226 1HG2 VAL A  15       3.626   5.962   3.063  1.00  0.00           H  
ATOM    227 2HG2 VAL A  15       2.139   6.324   2.155  1.00  0.00           H  
ATOM    228 3HG2 VAL A  15       2.509   4.648   2.627  1.00  0.00           H  
ATOM    229  N   VAL A  16       4.319   3.903  -1.630  1.00  0.00           N  
ATOM    230  CA  VAL A  16       5.102   3.815  -2.857  1.00  0.00           C  
ATOM    231  C   VAL A  16       4.201   3.669  -4.076  1.00  0.00           C  
ATOM    232  O   VAL A  16       4.390   4.350  -5.084  1.00  0.00           O  
ATOM    233  CB  VAL A  16       6.068   2.617  -2.789  1.00  0.00           C  
ATOM    234  CG1 VAL A  16       6.675   2.345  -4.158  1.00  0.00           C  
ATOM    235  CG2 VAL A  16       7.156   2.887  -1.761  1.00  0.00           C  
ATOM    236  H   VAL A  16       4.455   3.209  -0.908  1.00  0.00           H  
ATOM    237  HA  VAL A  16       5.686   4.731  -2.961  1.00  0.00           H  
ATOM    238  HB  VAL A  16       5.508   1.727  -2.503  1.00  0.00           H  
ATOM    239 1HG1 VAL A  16       7.355   1.495  -4.092  1.00  0.00           H  
ATOM    240 2HG1 VAL A  16       5.881   2.120  -4.870  1.00  0.00           H  
ATOM    241 3HG1 VAL A  16       7.225   3.224  -4.493  1.00  0.00           H  
ATOM    242 1HG2 VAL A  16       7.835   2.036  -1.718  1.00  0.00           H  
ATOM    243 2HG2 VAL A  16       7.711   3.781  -2.044  1.00  0.00           H  
ATOM    244 3HG2 VAL A  16       6.701   3.037  -0.782  1.00  0.00           H  
ATOM    245  N   PHE A  17       3.221   2.778  -3.978  1.00  0.00           N  
ATOM    246  CA  PHE A  17       2.293   2.535  -5.076  1.00  0.00           C  
ATOM    247  C   PHE A  17       1.470   3.779  -5.387  1.00  0.00           C  
ATOM    248  O   PHE A  17       1.240   4.107  -6.551  1.00  0.00           O  
ATOM    249  CB  PHE A  17       1.359   1.371  -4.739  1.00  0.00           C  
ATOM    250  CG  PHE A  17       2.028   0.027  -4.775  1.00  0.00           C  
ATOM    251  CD1 PHE A  17       1.822  -0.894  -3.758  1.00  0.00           C  
ATOM    252  CD2 PHE A  17       2.866  -0.319  -5.824  1.00  0.00           C  
ATOM    253  CE1 PHE A  17       2.438  -2.131  -3.790  1.00  0.00           C  
ATOM    254  CE2 PHE A  17       3.482  -1.555  -5.859  1.00  0.00           C  
ATOM    255  CZ  PHE A  17       3.267  -2.462  -4.840  1.00  0.00           C  
ATOM    256  H   PHE A  17       3.115   2.255  -3.120  1.00  0.00           H  
ATOM    257  HA  PHE A  17       2.869   2.274  -5.965  1.00  0.00           H  
ATOM    258 1HB  PHE A  17       0.941   1.517  -3.744  1.00  0.00           H  
ATOM    259 2HB  PHE A  17       0.528   1.356  -5.444  1.00  0.00           H  
ATOM    260  HD1 PHE A  17       1.165  -0.632  -2.928  1.00  0.00           H  
ATOM    261  HD2 PHE A  17       3.036   0.397  -6.629  1.00  0.00           H  
ATOM    262  HE1 PHE A  17       2.267  -2.845  -2.985  1.00  0.00           H  
ATOM    263  HE2 PHE A  17       4.137  -1.815  -6.690  1.00  0.00           H  
ATOM    264  HZ  PHE A  17       3.753  -3.436  -4.866  1.00  0.00           H  
ATOM    265  N   GLY A  18       1.030   4.468  -4.340  1.00  0.00           N  
ATOM    266  CA  GLY A  18       0.280   5.709  -4.500  1.00  0.00           C  
ATOM    267  C   GLY A  18       1.094   6.751  -5.256  1.00  0.00           C  
ATOM    268  O   GLY A  18       0.552   7.519  -6.051  1.00  0.00           O  
ATOM    269  H   GLY A  18       1.219   4.124  -3.410  1.00  0.00           H  
ATOM    270 1HA  GLY A  18      -0.647   5.507  -5.036  1.00  0.00           H  
ATOM    271 2HA  GLY A  18       0.006   6.097  -3.520  1.00  0.00           H  
ATOM    272  N   ILE A  19       2.398   6.773  -5.004  1.00  0.00           N  
ATOM    273  CA  ILE A  19       3.295   7.699  -5.685  1.00  0.00           C  
ATOM    274  C   ILE A  19       3.513   7.289  -7.136  1.00  0.00           C  
ATOM    275  O   ILE A  19       3.455   8.121  -8.041  1.00  0.00           O  
ATOM    276  CB  ILE A  19       4.653   7.779  -4.964  1.00  0.00           C  
ATOM    277  CG1 ILE A  19       4.488   8.420  -3.584  1.00  0.00           C  
ATOM    278  CG2 ILE A  19       5.654   8.560  -5.801  1.00  0.00           C  
ATOM    279  CD1 ILE A  19       5.699   8.269  -2.692  1.00  0.00           C  
ATOM    280  H   ILE A  19       2.778   6.131  -4.323  1.00  0.00           H  
ATOM    281  HA  ILE A  19       2.841   8.689  -5.675  1.00  0.00           H  
ATOM    282  HB  ILE A  19       5.037   6.773  -4.800  1.00  0.00           H  
ATOM    283 1HG1 ILE A  19       4.280   9.483  -3.699  1.00  0.00           H  
ATOM    284 2HG1 ILE A  19       3.633   7.974  -3.075  1.00  0.00           H  
ATOM    285 1HG2 ILE A  19       6.608   8.607  -5.277  1.00  0.00           H  
ATOM    286 2HG2 ILE A  19       5.792   8.063  -6.761  1.00  0.00           H  
ATOM    287 3HG2 ILE A  19       5.281   9.570  -5.966  1.00  0.00           H  
ATOM    288 1HD1 ILE A  19       5.506   8.748  -1.732  1.00  0.00           H  
ATOM    289 2HD1 ILE A  19       5.905   7.210  -2.533  1.00  0.00           H  
ATOM    290 3HD1 ILE A  19       6.560   8.740  -3.164  1.00  0.00           H  
ATOM    291  N   LEU A  20       3.763   6.002  -7.350  1.00  0.00           N  
ATOM    292  CA  LEU A  20       4.099   5.497  -8.676  1.00  0.00           C  
ATOM    293  C   LEU A  20       2.915   5.616  -9.627  1.00  0.00           C  
ATOM    294  O   LEU A  20       3.066   6.045 -10.771  1.00  0.00           O  
ATOM    295  CB  LEU A  20       4.546   4.033  -8.588  1.00  0.00           C  
ATOM    296  CG  LEU A  20       5.897   3.790  -7.904  1.00  0.00           C  
ATOM    297  CD1 LEU A  20       6.119   2.293  -7.732  1.00  0.00           C  
ATOM    298  CD2 LEU A  20       7.008   4.415  -8.735  1.00  0.00           C  
ATOM    299  H   LEU A  20       3.719   5.356  -6.575  1.00  0.00           H  
ATOM    300  HA  LEU A  20       4.920   6.091  -9.074  1.00  0.00           H  
ATOM    301 1HB  LEU A  20       3.792   3.471  -8.040  1.00  0.00           H  
ATOM    302 2HB  LEU A  20       4.609   3.627  -9.598  1.00  0.00           H  
ATOM    303  HG  LEU A  20       5.889   4.242  -6.911  1.00  0.00           H  
ATOM    304 1HD1 LEU A  20       7.079   2.121  -7.245  1.00  0.00           H  
ATOM    305 2HD1 LEU A  20       5.321   1.876  -7.117  1.00  0.00           H  
ATOM    306 3HD1 LEU A  20       6.115   1.811  -8.709  1.00  0.00           H  
ATOM    307 1HD2 LEU A  20       7.968   4.243  -8.248  1.00  0.00           H  
ATOM    308 2HD2 LEU A  20       7.018   3.963  -9.727  1.00  0.00           H  
ATOM    309 3HD2 LEU A  20       6.834   5.487  -8.827  1.00  0.00           H  
ATOM    310  N   ILE A  21       1.736   5.235  -9.147  1.00  0.00           N  
ATOM    311  CA  ILE A  21       0.558   5.133 -10.000  1.00  0.00           C  
ATOM    312  C   ILE A  21      -0.000   6.509 -10.336  1.00  0.00           C  
ATOM    313  O   ILE A  21       0.508   7.169 -11.200  1.00  0.00           O  
ATOM    314  OXT ILE A  21      -0.949   6.935  -9.736  1.00  0.00           O  
ATOM    315  CB  ILE A  21      -0.536   4.284  -9.327  1.00  0.00           C  
ATOM    316  CG1 ILE A  21      -0.050   2.846  -9.129  1.00  0.00           C  
ATOM    317  CG2 ILE A  21      -1.813   4.310 -10.153  1.00  0.00           C  
ATOM    318  CD1 ILE A  21      -0.939   2.020  -8.228  1.00  0.00           C  
ATOM    319  H   ILE A  21       1.654   5.011  -8.166  1.00  0.00           H  
ATOM    320  HA  ILE A  21       0.847   4.646 -10.931  1.00  0.00           H  
ATOM    321  HB  ILE A  21      -0.748   4.684  -8.335  1.00  0.00           H  
ATOM    322 1HG1 ILE A  21       0.013   2.348 -10.096  1.00  0.00           H  
ATOM    323 2HG1 ILE A  21       0.952   2.856  -8.701  1.00  0.00           H  
ATOM    324 1HG2 ILE A  21      -2.575   3.705  -9.662  1.00  0.00           H  
ATOM    325 2HG2 ILE A  21      -2.167   5.336 -10.243  1.00  0.00           H  
ATOM    326 3HG2 ILE A  21      -1.612   3.906 -11.145  1.00  0.00           H  
ATOM    327 1HD1 ILE A  21      -0.530   1.013  -8.136  1.00  0.00           H  
ATOM    328 2HD1 ILE A  21      -0.989   2.483  -7.242  1.00  0.00           H  
ATOM    329 3HD1 ILE A  21      -1.940   1.966  -8.654  1.00  0.00           H  
TER                                                                             
ATOM    331  N   ILE B  22      -8.783   7.783  16.546  1.00  0.00           N  
ATOM    332  CA  ILE B  22      -7.589   8.558  16.232  1.00  0.00           C  
ATOM    333  C   ILE B  22      -7.393   8.682  14.726  1.00  0.00           C  
ATOM    334  O   ILE B  22      -7.297   7.680  14.018  1.00  0.00           O  
ATOM    335  CB  ILE B  22      -6.338   7.919  16.862  1.00  0.00           C  
ATOM    336  CG1 ILE B  22      -6.472   7.874  18.387  1.00  0.00           C  
ATOM    337  CG2 ILE B  22      -5.088   8.685  16.457  1.00  0.00           C  
ATOM    338  CD1 ILE B  22      -5.402   7.052  19.070  1.00  0.00           C  
ATOM    339 1H   ILE B  22      -8.887   7.717  17.538  1.00  0.00           H  
ATOM    340 2H   ILE B  22      -9.586   8.234  16.156  1.00  0.00           H  
ATOM    341 3H   ILE B  22      -8.696   6.865  16.159  1.00  0.00           H  
ATOM    342  HA  ILE B  22      -7.709   9.559  16.644  1.00  0.00           H  
ATOM    343  HB  ILE B  22      -6.246   6.887  16.523  1.00  0.00           H  
ATOM    344 1HG1 ILE B  22      -6.431   8.887  18.785  1.00  0.00           H  
ATOM    345 2HG1 ILE B  22      -7.443   7.457  18.654  1.00  0.00           H  
ATOM    346 1HG2 ILE B  22      -4.213   8.220  16.912  1.00  0.00           H  
ATOM    347 2HG2 ILE B  22      -4.986   8.667  15.373  1.00  0.00           H  
ATOM    348 3HG2 ILE B  22      -5.168   9.718  16.797  1.00  0.00           H  
ATOM    349 1HD1 ILE B  22      -5.565   7.067  20.148  1.00  0.00           H  
ATOM    350 2HD1 ILE B  22      -5.449   6.023  18.710  1.00  0.00           H  
ATOM    351 3HD1 ILE B  22      -4.423   7.471  18.845  1.00  0.00           H  
ATOM    352  N   SER B  23      -7.333   9.918  14.243  1.00  0.00           N  
ATOM    353  CA  SER B  23      -7.254  10.177  12.810  1.00  0.00           C  
ATOM    354  C   SER B  23      -5.991   9.573  12.210  1.00  0.00           C  
ATOM    355  O   SER B  23      -6.020   9.011  11.116  1.00  0.00           O  
ATOM    356  CB  SER B  23      -7.285  11.670  12.547  1.00  0.00           C  
ATOM    357  OG  SER B  23      -8.518  12.220  12.922  1.00  0.00           O  
ATOM    358  H   SER B  23      -7.343  10.698  14.884  1.00  0.00           H  
ATOM    359  HA  SER B  23      -8.117   9.717  12.327  1.00  0.00           H  
ATOM    360 1HB  SER B  23      -6.484  12.155  13.104  1.00  0.00           H  
ATOM    361 2HB  SER B  23      -7.108  11.857  11.489  1.00  0.00           H  
ATOM    362  HG  SER B  23      -8.736  12.866  12.246  1.00  0.00           H  
ATOM    363  N   ALA B  24      -4.883   9.693  12.933  1.00  0.00           N  
ATOM    364  CA  ALA B  24      -3.603   9.175  12.465  1.00  0.00           C  
ATOM    365  C   ALA B  24      -3.674   7.674  12.215  1.00  0.00           C  
ATOM    366  O   ALA B  24      -3.128   7.172  11.232  1.00  0.00           O  
ATOM    367  CB  ALA B  24      -2.504   9.492  13.468  1.00  0.00           C  
ATOM    368  H   ALA B  24      -4.928  10.154  13.830  1.00  0.00           H  
ATOM    369  HA  ALA B  24      -3.367   9.661  11.518  1.00  0.00           H  
ATOM    370 1HB  ALA B  24      -1.554   9.100  13.105  1.00  0.00           H  
ATOM    371 2HB  ALA B  24      -2.426  10.573  13.593  1.00  0.00           H  
ATOM    372 3HB  ALA B  24      -2.743   9.034  14.427  1.00  0.00           H  
ATOM    373  N   VAL B  25      -4.350   6.962  13.110  1.00  0.00           N  
ATOM    374  CA  VAL B  25      -4.487   5.515  12.992  1.00  0.00           C  
ATOM    375  C   VAL B  25      -5.317   5.138  11.772  1.00  0.00           C  
ATOM    376  O   VAL B  25      -4.964   4.224  11.027  1.00  0.00           O  
ATOM    377  CB  VAL B  25      -5.147   4.936  14.258  1.00  0.00           C  
ATOM    378  CG1 VAL B  25      -5.480   3.465  14.059  1.00  0.00           C  
ATOM    379  CG2 VAL B  25      -4.227   5.125  15.454  1.00  0.00           C  
ATOM    380  H   VAL B  25      -4.780   7.435  13.892  1.00  0.00           H  
ATOM    381  HA  VAL B  25      -3.492   5.081  12.886  1.00  0.00           H  
ATOM    382  HB  VAL B  25      -6.088   5.457  14.436  1.00  0.00           H  
ATOM    383 1HG1 VAL B  25      -5.946   3.072  14.963  1.00  0.00           H  
ATOM    384 2HG1 VAL B  25      -6.168   3.357  13.221  1.00  0.00           H  
ATOM    385 3HG1 VAL B  25      -4.565   2.910  13.853  1.00  0.00           H  
ATOM    386 1HG2 VAL B  25      -4.701   4.714  16.345  1.00  0.00           H  
ATOM    387 2HG2 VAL B  25      -3.284   4.608  15.273  1.00  0.00           H  
ATOM    388 3HG2 VAL B  25      -4.036   6.188  15.602  1.00  0.00           H  
ATOM    389  N   VAL B  26      -6.423   5.847  11.573  1.00  0.00           N  
ATOM    390  CA  VAL B  26      -7.282   5.618  10.417  1.00  0.00           C  
ATOM    391  C   VAL B  26      -6.527   5.851   9.115  1.00  0.00           C  
ATOM    392  O   VAL B  26      -6.655   5.077   8.166  1.00  0.00           O  
ATOM    393  CB  VAL B  26      -8.508   6.550  10.470  1.00  0.00           C  
ATOM    394  CG1 VAL B  26      -9.293   6.471   9.169  1.00  0.00           C  
ATOM    395  CG2 VAL B  26      -9.388   6.181  11.654  1.00  0.00           C  
ATOM    396  H   VAL B  26      -6.675   6.564  12.239  1.00  0.00           H  
ATOM    397  HA  VAL B  26      -7.627   4.584  10.442  1.00  0.00           H  
ATOM    398  HB  VAL B  26      -8.166   7.579  10.577  1.00  0.00           H  
ATOM    399 1HG1 VAL B  26     -10.156   7.136   9.224  1.00  0.00           H  
ATOM    400 2HG1 VAL B  26      -8.654   6.774   8.340  1.00  0.00           H  
ATOM    401 3HG1 VAL B  26      -9.634   5.448   9.012  1.00  0.00           H  
ATOM    402 1HG2 VAL B  26     -10.252   6.844  11.686  1.00  0.00           H  
ATOM    403 2HG2 VAL B  26      -9.725   5.150  11.550  1.00  0.00           H  
ATOM    404 3HG2 VAL B  26      -8.817   6.285  12.578  1.00  0.00           H  
ATOM    405  N   GLY B  27      -5.740   6.920   9.076  1.00  0.00           N  
ATOM    406  CA  GLY B  27      -4.901   7.212   7.920  1.00  0.00           C  
ATOM    407  C   GLY B  27      -3.958   6.055   7.617  1.00  0.00           C  
ATOM    408  O   GLY B  27      -3.823   5.637   6.467  1.00  0.00           O  
ATOM    409  H   GLY B  27      -5.722   7.547   9.867  1.00  0.00           H  
ATOM    410 1HA  GLY B  27      -5.532   7.409   7.053  1.00  0.00           H  
ATOM    411 2HA  GLY B  27      -4.323   8.116   8.109  1.00  0.00           H  
ATOM    412  N   ILE B  28      -3.309   5.540   8.655  1.00  0.00           N  
ATOM    413  CA  ILE B  28      -2.401   4.408   8.506  1.00  0.00           C  
ATOM    414  C   ILE B  28      -3.140   3.171   8.011  1.00  0.00           C  
ATOM    415  O   ILE B  28      -2.682   2.489   7.094  1.00  0.00           O  
ATOM    416  CB  ILE B  28      -1.699   4.089   9.839  1.00  0.00           C  
ATOM    417  CG1 ILE B  28      -0.732   5.214  10.216  1.00  0.00           C  
ATOM    418  CG2 ILE B  28      -0.966   2.760   9.748  1.00  0.00           C  
ATOM    419  CD1 ILE B  28      -0.239   5.142  11.643  1.00  0.00           C  
ATOM    420  H   ILE B  28      -3.447   5.942   9.571  1.00  0.00           H  
ATOM    421  HA  ILE B  28      -1.642   4.669   7.770  1.00  0.00           H  
ATOM    422  HB  ILE B  28      -2.440   4.030  10.635  1.00  0.00           H  
ATOM    423 1HG1 ILE B  28       0.133   5.186   9.554  1.00  0.00           H  
ATOM    424 2HG1 ILE B  28      -1.221   6.178  10.073  1.00  0.00           H  
ATOM    425 1HG2 ILE B  28      -0.475   2.549  10.698  1.00  0.00           H  
ATOM    426 2HG2 ILE B  28      -1.677   1.966   9.524  1.00  0.00           H  
ATOM    427 3HG2 ILE B  28      -0.218   2.810   8.956  1.00  0.00           H  
ATOM    428 1HD1 ILE B  28       0.442   5.973  11.835  1.00  0.00           H  
ATOM    429 2HD1 ILE B  28      -1.087   5.204  12.325  1.00  0.00           H  
ATOM    430 3HD1 ILE B  28       0.286   4.201  11.800  1.00  0.00           H  
ATOM    431  N   LEU B  29      -4.284   2.887   8.624  1.00  0.00           N  
ATOM    432  CA  LEU B  29      -5.066   1.707   8.276  1.00  0.00           C  
ATOM    433  C   LEU B  29      -5.508   1.749   6.818  1.00  0.00           C  
ATOM    434  O   LEU B  29      -5.528   0.724   6.136  1.00  0.00           O  
ATOM    435  CB  LEU B  29      -6.296   1.599   9.186  1.00  0.00           C  
ATOM    436  CG  LEU B  29      -6.012   1.221  10.646  1.00  0.00           C  
ATOM    437  CD1 LEU B  29      -7.295   1.331  11.458  1.00  0.00           C  
ATOM    438  CD2 LEU B  29      -5.447  -0.190  10.705  1.00  0.00           C  
ATOM    439  H   LEU B  29      -4.621   3.504   9.349  1.00  0.00           H  
ATOM    440  HA  LEU B  29      -4.444   0.824   8.421  1.00  0.00           H  
ATOM    441 1HB  LEU B  29      -6.813   2.557   9.186  1.00  0.00           H  
ATOM    442 2HB  LEU B  29      -6.969   0.846   8.774  1.00  0.00           H  
ATOM    443  HG  LEU B  29      -5.289   1.920  11.068  1.00  0.00           H  
ATOM    444 1HD1 LEU B  29      -7.094   1.063  12.495  1.00  0.00           H  
ATOM    445 2HD1 LEU B  29      -7.667   2.355  11.414  1.00  0.00           H  
ATOM    446 3HD1 LEU B  29      -8.044   0.655  11.048  1.00  0.00           H  
ATOM    447 1HD2 LEU B  29      -5.244  -0.458  11.742  1.00  0.00           H  
ATOM    448 2HD2 LEU B  29      -6.169  -0.889  10.284  1.00  0.00           H  
ATOM    449 3HD2 LEU B  29      -4.521  -0.235  10.131  1.00  0.00           H  
ATOM    450  N   LEU B  30      -5.861   2.939   6.346  1.00  0.00           N  
ATOM    451  CA  LEU B  30      -6.182   3.141   4.938  1.00  0.00           C  
ATOM    452  C   LEU B  30      -5.021   2.724   4.044  1.00  0.00           C  
ATOM    453  O   LEU B  30      -5.205   1.983   3.078  1.00  0.00           O  
ATOM    454  CB  LEU B  30      -6.532   4.612   4.680  1.00  0.00           C  
ATOM    455  CG  LEU B  30      -6.771   4.991   3.213  1.00  0.00           C  
ATOM    456  CD1 LEU B  30      -7.946   4.191   2.666  1.00  0.00           C  
ATOM    457  CD2 LEU B  30      -7.033   6.486   3.111  1.00  0.00           C  
ATOM    458  H   LEU B  30      -5.908   3.725   6.979  1.00  0.00           H  
ATOM    459  HA  LEU B  30      -7.046   2.526   4.689  1.00  0.00           H  
ATOM    460 1HB  LEU B  30      -7.435   4.857   5.237  1.00  0.00           H  
ATOM    461 2HB  LEU B  30      -5.719   5.234   5.055  1.00  0.00           H  
ATOM    462  HG  LEU B  30      -5.890   4.735   2.623  1.00  0.00           H  
ATOM    463 1HD1 LEU B  30      -8.116   4.461   1.624  1.00  0.00           H  
ATOM    464 2HD1 LEU B  30      -7.724   3.126   2.733  1.00  0.00           H  
ATOM    465 3HD1 LEU B  30      -8.839   4.414   3.248  1.00  0.00           H  
ATOM    466 1HD2 LEU B  30      -7.202   6.756   2.068  1.00  0.00           H  
ATOM    467 2HD2 LEU B  30      -7.914   6.743   3.699  1.00  0.00           H  
ATOM    468 3HD2 LEU B  30      -6.170   7.033   3.492  1.00  0.00           H  
ATOM    469  N   VAL B  31      -3.827   3.205   4.371  1.00  0.00           N  
ATOM    470  CA  VAL B  31      -2.635   2.891   3.591  1.00  0.00           C  
ATOM    471  C   VAL B  31      -2.348   1.395   3.602  1.00  0.00           C  
ATOM    472  O   VAL B  31      -1.960   0.821   2.585  1.00  0.00           O  
ATOM    473  CB  VAL B  31      -1.416   3.649   4.150  1.00  0.00           C  
ATOM    474  CG1 VAL B  31      -0.140   3.187   3.462  1.00  0.00           C  
ATOM    475  CG2 VAL B  31      -1.612   5.147   3.974  1.00  0.00           C  
ATOM    476  H   VAL B  31      -3.742   3.803   5.180  1.00  0.00           H  
ATOM    477  HA  VAL B  31      -2.802   3.208   2.561  1.00  0.00           H  
ATOM    478  HB  VAL B  31      -1.311   3.417   5.210  1.00  0.00           H  
ATOM    479 1HG1 VAL B  31       0.711   3.732   3.869  1.00  0.00           H  
ATOM    480 2HG1 VAL B  31      -0.002   2.119   3.632  1.00  0.00           H  
ATOM    481 3HG1 VAL B  31      -0.215   3.379   2.392  1.00  0.00           H  
ATOM    482 1HG2 VAL B  31      -0.747   5.676   4.372  1.00  0.00           H  
ATOM    483 2HG2 VAL B  31      -1.723   5.377   2.914  1.00  0.00           H  
ATOM    484 3HG2 VAL B  31      -2.508   5.462   4.510  1.00  0.00           H  
ATOM    485  N   VAL B  32      -2.542   0.769   4.758  1.00  0.00           N  
ATOM    486  CA  VAL B  32      -2.376  -0.674   4.884  1.00  0.00           C  
ATOM    487  C   VAL B  32      -3.279  -1.420   3.911  1.00  0.00           C  
ATOM    488  O   VAL B  32      -2.836  -2.330   3.210  1.00  0.00           O  
ATOM    489  CB  VAL B  32      -2.693  -1.124   6.323  1.00  0.00           C  
ATOM    490  CG1 VAL B  32      -2.790  -2.641   6.397  1.00  0.00           C  
ATOM    491  CG2 VAL B  32      -1.626  -0.605   7.275  1.00  0.00           C  
ATOM    492  H   VAL B  32      -2.811   1.306   5.569  1.00  0.00           H  
ATOM    493  HA  VAL B  32      -1.338  -0.924   4.660  1.00  0.00           H  
ATOM    494  HB  VAL B  32      -3.665  -0.725   6.613  1.00  0.00           H  
ATOM    495 1HG1 VAL B  32      -3.014  -2.941   7.421  1.00  0.00           H  
ATOM    496 2HG1 VAL B  32      -3.583  -2.987   5.735  1.00  0.00           H  
ATOM    497 3HG1 VAL B  32      -1.841  -3.081   6.091  1.00  0.00           H  
ATOM    498 1HG2 VAL B  32      -1.857  -0.926   8.290  1.00  0.00           H  
ATOM    499 2HG2 VAL B  32      -0.653  -0.999   6.981  1.00  0.00           H  
ATOM    500 3HG2 VAL B  32      -1.603   0.485   7.236  1.00  0.00           H  
ATOM    501  N   VAL B  33      -4.549  -1.030   3.873  1.00  0.00           N  
ATOM    502  CA  VAL B  33      -5.504  -1.622   2.945  1.00  0.00           C  
ATOM    503  C   VAL B  33      -5.088  -1.385   1.499  1.00  0.00           C  
ATOM    504  O   VAL B  33      -5.107  -2.303   0.678  1.00  0.00           O  
ATOM    505  CB  VAL B  33      -6.909  -1.033   3.174  1.00  0.00           C  
ATOM    506  CG1 VAL B  33      -7.854  -1.457   2.060  1.00  0.00           C  
ATOM    507  CG2 VAL B  33      -7.440  -1.474   4.530  1.00  0.00           C  
ATOM    508  H   VAL B  33      -4.860  -0.305   4.503  1.00  0.00           H  
ATOM    509  HA  VAL B  33      -5.542  -2.697   3.126  1.00  0.00           H  
ATOM    510  HB  VAL B  33      -6.845   0.055   3.145  1.00  0.00           H  
ATOM    511 1HG1 VAL B  33      -8.841  -1.031   2.239  1.00  0.00           H  
ATOM    512 2HG1 VAL B  33      -7.472  -1.100   1.104  1.00  0.00           H  
ATOM    513 3HG1 VAL B  33      -7.927  -2.544   2.040  1.00  0.00           H  
ATOM    514 1HG2 VAL B  33      -8.433  -1.053   4.686  1.00  0.00           H  
ATOM    515 2HG2 VAL B  33      -7.498  -2.562   4.561  1.00  0.00           H  
ATOM    516 3HG2 VAL B  33      -6.770  -1.123   5.315  1.00  0.00           H  
ATOM    517  N   LEU B  34      -4.711  -0.148   1.193  1.00  0.00           N  
ATOM    518  CA  LEU B  34      -4.326   0.222  -0.164  1.00  0.00           C  
ATOM    519  C   LEU B  34      -3.108  -0.568  -0.626  1.00  0.00           C  
ATOM    520  O   LEU B  34      -3.039  -1.007  -1.774  1.00  0.00           O  
ATOM    521  CB  LEU B  34      -4.027   1.724  -0.240  1.00  0.00           C  
ATOM    522  CG  LEU B  34      -5.243   2.651  -0.116  1.00  0.00           C  
ATOM    523  CD1 LEU B  34      -4.772   4.095  -0.009  1.00  0.00           C  
ATOM    524  CD2 LEU B  34      -6.153   2.459  -1.320  1.00  0.00           C  
ATOM    525  H   LEU B  34      -4.690   0.554   1.918  1.00  0.00           H  
ATOM    526  HA  LEU B  34      -5.155  -0.005  -0.833  1.00  0.00           H  
ATOM    527 1HB  LEU B  34      -3.332   1.981   0.559  1.00  0.00           H  
ATOM    528 2HB  LEU B  34      -3.545   1.935  -1.194  1.00  0.00           H  
ATOM    529  HG  LEU B  34      -5.792   2.411   0.795  1.00  0.00           H  
ATOM    530 1HD1 LEU B  34      -5.637   4.754   0.079  1.00  0.00           H  
ATOM    531 2HD1 LEU B  34      -4.140   4.208   0.871  1.00  0.00           H  
ATOM    532 3HD1 LEU B  34      -4.205   4.359  -0.901  1.00  0.00           H  
ATOM    533 1HD2 LEU B  34      -7.017   3.118  -1.232  1.00  0.00           H  
ATOM    534 2HD2 LEU B  34      -5.605   2.700  -2.232  1.00  0.00           H  
ATOM    535 3HD2 LEU B  34      -6.488   1.423  -1.361  1.00  0.00           H  
ATOM    536  N   GLY B  35      -2.148  -0.747   0.276  1.00  0.00           N  
ATOM    537  CA  GLY B  35      -0.946  -1.514  -0.027  1.00  0.00           C  
ATOM    538  C   GLY B  35      -1.292  -2.937  -0.447  1.00  0.00           C  
ATOM    539  O   GLY B  35      -0.712  -3.474  -1.390  1.00  0.00           O  
ATOM    540  H   GLY B  35      -2.254  -0.340   1.194  1.00  0.00           H  
ATOM    541 1HA  GLY B  35      -0.390  -1.021  -0.823  1.00  0.00           H  
ATOM    542 2HA  GLY B  35      -0.299  -1.537   0.850  1.00  0.00           H  
ATOM    543  N   VAL B  36      -2.241  -3.543   0.259  1.00  0.00           N  
ATOM    544  CA  VAL B  36      -2.722  -4.875  -0.088  1.00  0.00           C  
ATOM    545  C   VAL B  36      -3.430  -4.871  -1.437  1.00  0.00           C  
ATOM    546  O   VAL B  36      -3.177  -5.728  -2.284  1.00  0.00           O  
ATOM    547  CB  VAL B  36      -3.687  -5.393   0.994  1.00  0.00           C  
ATOM    548  CG1 VAL B  36      -4.346  -6.688   0.544  1.00  0.00           C  
ATOM    549  CG2 VAL B  36      -2.937  -5.597   2.302  1.00  0.00           C  
ATOM    550  H   VAL B  36      -2.640  -3.068   1.056  1.00  0.00           H  
ATOM    551  HA  VAL B  36      -1.865  -5.548  -0.145  1.00  0.00           H  
ATOM    552  HB  VAL B  36      -4.482  -4.662   1.140  1.00  0.00           H  
ATOM    553 1HG1 VAL B  36      -5.026  -7.040   1.320  1.00  0.00           H  
ATOM    554 2HG1 VAL B  36      -4.907  -6.511  -0.374  1.00  0.00           H  
ATOM    555 3HG1 VAL B  36      -3.581  -7.443   0.363  1.00  0.00           H  
ATOM    556 1HG2 VAL B  36      -3.626  -5.962   3.063  1.00  0.00           H  
ATOM    557 2HG2 VAL B  36      -2.139  -6.324   2.155  1.00  0.00           H  
ATOM    558 3HG2 VAL B  36      -2.509  -4.648   2.627  1.00  0.00           H  
ATOM    559  N   VAL B  37      -4.319  -3.903  -1.630  1.00  0.00           N  
ATOM    560  CA  VAL B  37      -5.102  -3.815  -2.857  1.00  0.00           C  
ATOM    561  C   VAL B  37      -4.201  -3.669  -4.076  1.00  0.00           C  
ATOM    562  O   VAL B  37      -4.390  -4.350  -5.084  1.00  0.00           O  
ATOM    563  CB  VAL B  37      -6.068  -2.617  -2.790  1.00  0.00           C  
ATOM    564  CG1 VAL B  37      -6.675  -2.345  -4.158  1.00  0.00           C  
ATOM    565  CG2 VAL B  37      -7.156  -2.887  -1.761  1.00  0.00           C  
ATOM    566  H   VAL B  37      -4.455  -3.209  -0.908  1.00  0.00           H  
ATOM    567  HA  VAL B  37      -5.686  -4.731  -2.961  1.00  0.00           H  
ATOM    568  HB  VAL B  37      -5.508  -1.727  -2.503  1.00  0.00           H  
ATOM    569 1HG1 VAL B  37      -7.355  -1.495  -4.092  1.00  0.00           H  
ATOM    570 2HG1 VAL B  37      -5.881  -2.120  -4.870  1.00  0.00           H  
ATOM    571 3HG1 VAL B  37      -7.225  -3.224  -4.493  1.00  0.00           H  
ATOM    572 1HG2 VAL B  37      -7.835  -2.036  -1.718  1.00  0.00           H  
ATOM    573 2HG2 VAL B  37      -7.711  -3.781  -2.045  1.00  0.00           H  
ATOM    574 3HG2 VAL B  37      -6.701  -3.037  -0.782  1.00  0.00           H  
ATOM    575  N   PHE B  38      -3.220  -2.778  -3.978  1.00  0.00           N  
ATOM    576  CA  PHE B  38      -2.293  -2.535  -5.076  1.00  0.00           C  
ATOM    577  C   PHE B  38      -1.470  -3.779  -5.387  1.00  0.00           C  
ATOM    578  O   PHE B  38      -1.240  -4.107  -6.551  1.00  0.00           O  
ATOM    579  CB  PHE B  38      -1.359  -1.371  -4.739  1.00  0.00           C  
ATOM    580  CG  PHE B  38      -2.028  -0.027  -4.775  1.00  0.00           C  
ATOM    581  CD1 PHE B  38      -2.861   0.321  -5.828  1.00  0.00           C  
ATOM    582  CD2 PHE B  38      -1.827   0.892  -3.756  1.00  0.00           C  
ATOM    583  CE1 PHE B  38      -3.477   1.558  -5.861  1.00  0.00           C  
ATOM    584  CE2 PHE B  38      -2.442   2.128  -3.786  1.00  0.00           C  
ATOM    585  CZ  PHE B  38      -3.268   2.461  -4.841  1.00  0.00           C  
ATOM    586  H   PHE B  38      -3.115  -2.255  -3.120  1.00  0.00           H  
ATOM    587  HA  PHE B  38      -2.869  -2.274  -5.965  1.00  0.00           H  
ATOM    588 1HB  PHE B  38      -0.941  -1.517  -3.744  1.00  0.00           H  
ATOM    589 2HB  PHE B  38      -0.528  -1.356  -5.444  1.00  0.00           H  
ATOM    590  HD1 PHE B  38      -3.027  -0.393  -6.634  1.00  0.00           H  
ATOM    591  HD2 PHE B  38      -1.174   0.628  -2.923  1.00  0.00           H  
ATOM    592  HE1 PHE B  38      -4.129   1.819  -6.695  1.00  0.00           H  
ATOM    593  HE2 PHE B  38      -2.276   2.840  -2.979  1.00  0.00           H  
ATOM    594  HZ  PHE B  38      -3.753   3.436  -4.867  1.00  0.00           H  
ATOM    595  N   GLY B  39      -1.030  -4.468  -4.340  1.00  0.00           N  
ATOM    596  CA  GLY B  39      -0.280  -5.709  -4.500  1.00  0.00           C  
ATOM    597  C   GLY B  39      -1.094  -6.751  -5.256  1.00  0.00           C  
ATOM    598  O   GLY B  39      -0.552  -7.519  -6.051  1.00  0.00           O  
ATOM    599  H   GLY B  39      -1.219  -4.124  -3.410  1.00  0.00           H  
ATOM    600 1HA  GLY B  39       0.647  -5.507  -5.036  1.00  0.00           H  
ATOM    601 2HA  GLY B  39      -0.006  -6.097  -3.520  1.00  0.00           H  
ATOM    602  N   ILE B  40      -2.398  -6.773  -5.004  1.00  0.00           N  
ATOM    603  CA  ILE B  40      -3.295  -7.699  -5.685  1.00  0.00           C  
ATOM    604  C   ILE B  40      -3.512  -7.289  -7.136  1.00  0.00           C  
ATOM    605  O   ILE B  40      -3.455  -8.121  -8.041  1.00  0.00           O  
ATOM    606  CB  ILE B  40      -4.653  -7.779  -4.964  1.00  0.00           C  
ATOM    607  CG1 ILE B  40      -4.488  -8.420  -3.584  1.00  0.00           C  
ATOM    608  CG2 ILE B  40      -5.654  -8.560  -5.801  1.00  0.00           C  
ATOM    609  CD1 ILE B  40      -5.699  -8.269  -2.692  1.00  0.00           C  
ATOM    610  H   ILE B  40      -2.778  -6.131  -4.323  1.00  0.00           H  
ATOM    611  HA  ILE B  40      -2.841  -8.689  -5.675  1.00  0.00           H  
ATOM    612  HB  ILE B  40      -5.037  -6.773  -4.800  1.00  0.00           H  
ATOM    613 1HG1 ILE B  40      -4.280  -9.484  -3.699  1.00  0.00           H  
ATOM    614 2HG1 ILE B  40      -3.633  -7.974  -3.075  1.00  0.00           H  
ATOM    615 1HG2 ILE B  40      -6.608  -8.607  -5.277  1.00  0.00           H  
ATOM    616 2HG2 ILE B  40      -5.792  -8.063  -6.761  1.00  0.00           H  
ATOM    617 3HG2 ILE B  40      -5.281  -9.570  -5.967  1.00  0.00           H  
ATOM    618 1HD1 ILE B  40      -5.506  -8.748  -1.732  1.00  0.00           H  
ATOM    619 2HD1 ILE B  40      -5.904  -7.210  -2.533  1.00  0.00           H  
ATOM    620 3HD1 ILE B  40      -6.560  -8.740  -3.164  1.00  0.00           H  
ATOM    621  N   LEU B  41      -3.763  -6.002  -7.350  1.00  0.00           N  
ATOM    622  CA  LEU B  41      -4.098  -5.497  -8.676  1.00  0.00           C  
ATOM    623  C   LEU B  41      -2.915  -5.616  -9.627  1.00  0.00           C  
ATOM    624  O   LEU B  41      -3.066  -6.045 -10.771  1.00  0.00           O  
ATOM    625  CB  LEU B  41      -4.546  -4.033  -8.588  1.00  0.00           C  
ATOM    626  CG  LEU B  41      -5.897  -3.790  -7.904  1.00  0.00           C  
ATOM    627  CD1 LEU B  41      -6.118  -2.293  -7.732  1.00  0.00           C  
ATOM    628  CD2 LEU B  41      -7.007  -4.415  -8.735  1.00  0.00           C  
ATOM    629  H   LEU B  41      -3.719  -5.356  -6.575  1.00  0.00           H  
ATOM    630  HA  LEU B  41      -4.920  -6.092  -9.074  1.00  0.00           H  
ATOM    631 1HB  LEU B  41      -3.791  -3.471  -8.040  1.00  0.00           H  
ATOM    632 2HB  LEU B  41      -4.608  -3.627  -9.598  1.00  0.00           H  
ATOM    633  HG  LEU B  41      -5.889  -4.242  -6.911  1.00  0.00           H  
ATOM    634 1HD1 LEU B  41      -7.078  -2.121  -7.245  1.00  0.00           H  
ATOM    635 2HD1 LEU B  41      -5.321  -1.876  -7.117  1.00  0.00           H  
ATOM    636 3HD1 LEU B  41      -6.115  -1.811  -8.708  1.00  0.00           H  
ATOM    637 1HD2 LEU B  41      -7.968  -4.243  -8.248  1.00  0.00           H  
ATOM    638 2HD2 LEU B  41      -7.018  -3.963  -9.727  1.00  0.00           H  
ATOM    639 3HD2 LEU B  41      -6.834  -5.487  -8.827  1.00  0.00           H  
ATOM    640  N   ILE B  42      -1.736  -5.235  -9.147  1.00  0.00           N  
ATOM    641  CA  ILE B  42      -0.558  -5.133 -10.000  1.00  0.00           C  
ATOM    642  C   ILE B  42       0.001  -6.510 -10.336  1.00  0.00           C  
ATOM    643  O   ILE B  42      -0.507  -7.169 -11.200  1.00  0.00           O  
ATOM    644  OXT ILE B  42       0.949  -6.935  -9.736  1.00  0.00           O  
ATOM    645  CB  ILE B  42       0.536  -4.284  -9.326  1.00  0.00           C  
ATOM    646  CG1 ILE B  42       0.050  -2.846  -9.128  1.00  0.00           C  
ATOM    647  CG2 ILE B  42       1.813  -4.309 -10.153  1.00  0.00           C  
ATOM    648  CD1 ILE B  42       0.938  -2.021  -8.224  1.00  0.00           C  
ATOM    649  H   ILE B  42      -1.653  -5.011  -8.166  1.00  0.00           H  
ATOM    650  HA  ILE B  42      -0.847  -4.646 -10.931  1.00  0.00           H  
ATOM    651  HB  ILE B  42       0.749  -4.685  -8.336  1.00  0.00           H  
ATOM    652 1HG1 ILE B  42      -0.012  -2.347 -10.094  1.00  0.00           H  
ATOM    653 2HG1 ILE B  42      -0.953  -2.857  -8.701  1.00  0.00           H  
ATOM    654 1HG2 ILE B  42       2.575  -3.704  -9.663  1.00  0.00           H  
ATOM    655 2HG2 ILE B  42       2.167  -5.334 -10.245  1.00  0.00           H  
ATOM    656 3HG2 ILE B  42       1.611  -3.904 -11.145  1.00  0.00           H  
ATOM    657 1HD1 ILE B  42       0.528  -1.015  -8.131  1.00  0.00           H  
ATOM    658 2HD1 ILE B  42       0.986  -2.486  -7.238  1.00  0.00           H  
ATOM    659 3HD1 ILE B  42       1.939  -1.967  -8.649  1.00  0.00           H  
TER                                                                             
HETATM  661 THKN MEM C  45      15.000   0.000   0.000  1.00  0.00           X  
HETATM  662 CNTR MEM C  45       0.000   0.000   0.000  1.00  0.00           X  
HETATM  663 NORM MEM C  45      -0.000  -0.000   1.000  1.00  0.00           X  
TER                                                                             
CONECT  661  662                                                                
CONECT  662  661  663                                                           
CONECT  663  662                                                                
a_angle_1 1.571
a_angle_2 35.984
a_bind 0.059
a_ddg -16.483
a_helicality 0.029
a_helicality_symm 0.029
a_hha_ang 71.308
a_hha_dst_atm 3.571
a_hha_dst_vec 7.065
a_marl -17.085
a_pack 0.599
a_res_lipo -59.708
a_rmsd 8.536
a_sasa 652.816
a_shape 0.642
a_span_topo 0.476
a_tms_span 1
a_tms_span_fa 1
a_unsat 0
maxsub 27
rms 8.536
score -132.677
silent_score -132.677
time 18
total -132.679

#MODEL 2
ATOM      1  N   LEU A   1      -2.648   5.891  16.592  1.00  0.00           N  
ATOM      2  CA  LEU A   1      -1.815   6.661  15.676  1.00  0.00           C  
ATOM      3  C   LEU A   1      -0.903   5.751  14.863  1.00  0.00           C  
ATOM      4  O   LEU A   1      -0.774   5.910  13.649  1.00  0.00           O  
ATOM      5  CB  LEU A   1      -0.970   7.677  16.455  1.00  0.00           C  
ATOM      6  CG  LEU A   1      -0.044   8.561  15.610  1.00  0.00           C  
ATOM      7  CD1 LEU A   1      -0.877   9.389  14.641  1.00  0.00           C  
ATOM      8  CD2 LEU A   1       0.780   9.454  16.524  1.00  0.00           C  
ATOM      9 1H   LEU A   1      -3.235   6.512  17.111  1.00  0.00           H  
ATOM     10 2H   LEU A   1      -3.216   5.254  16.070  1.00  0.00           H  
ATOM     11 3H   LEU A   1      -2.065   5.378  17.222  1.00  0.00           H  
ATOM     12  HA  LEU A   1      -2.464   7.200  14.988  1.00  0.00           H  
ATOM     13 1HB  LEU A   1      -1.640   8.334  17.009  1.00  0.00           H  
ATOM     14 2HB  LEU A   1      -0.350   7.138  17.171  1.00  0.00           H  
ATOM     15  HG  LEU A   1       0.623   7.930  15.021  1.00  0.00           H  
ATOM     16 1HD1 LEU A   1      -0.220  10.017  14.040  1.00  0.00           H  
ATOM     17 2HD1 LEU A   1      -1.442   8.725  13.986  1.00  0.00           H  
ATOM     18 3HD1 LEU A   1      -1.567  10.019  15.202  1.00  0.00           H  
ATOM     19 1HD2 LEU A   1       1.439  10.082  15.923  1.00  0.00           H  
ATOM     20 2HD2 LEU A   1       0.114  10.086  17.113  1.00  0.00           H  
ATOM     21 3HD2 LEU A   1       1.379   8.836  17.194  1.00  0.00           H  
ATOM     22  N   THR A   2      -0.272   4.797  15.539  1.00  0.00           N  
ATOM     23  CA  THR A   2       0.688   3.908  14.896  1.00  0.00           C  
ATOM     24  C   THR A   2       0.055   3.172  13.722  1.00  0.00           C  
ATOM     25  O   THR A   2       0.657   3.051  12.655  1.00  0.00           O  
ATOM     26  CB  THR A   2       1.259   2.889  15.899  1.00  0.00           C  
ATOM     27  OG1 THR A   2       1.956   3.581  16.942  1.00  0.00           O  
ATOM     28  CG2 THR A   2       2.216   1.934  15.202  1.00  0.00           C  
ATOM     29  H   THR A   2      -0.462   4.685  16.525  1.00  0.00           H  
ATOM     30  HA  THR A   2       1.512   4.509  14.510  1.00  0.00           H  
ATOM     31  HB  THR A   2       0.443   2.318  16.342  1.00  0.00           H  
ATOM     32  HG1 THR A   2       2.726   3.071  17.205  1.00  0.00           H  
ATOM     33 1HG2 THR A   2       2.609   1.220  15.926  1.00  0.00           H  
ATOM     34 2HG2 THR A   2       1.685   1.397  14.415  1.00  0.00           H  
ATOM     35 3HG2 THR A   2       3.039   2.497  14.765  1.00  0.00           H  
ATOM     36  N   SER A   3      -1.163   2.680  13.926  1.00  0.00           N  
ATOM     37  CA  SER A   3      -1.880   1.956  12.884  1.00  0.00           C  
ATOM     38  C   SER A   3      -2.091   2.827  11.652  1.00  0.00           C  
ATOM     39  O   SER A   3      -1.911   2.375  10.521  1.00  0.00           O  
ATOM     40  CB  SER A   3      -3.219   1.476  13.409  1.00  0.00           C  
ATOM     41  OG  SER A   3      -3.931   0.788  12.417  1.00  0.00           O  
ATOM     42  H   SER A   3      -1.602   2.812  14.825  1.00  0.00           H  
ATOM     43  HA  SER A   3      -1.286   1.089  12.592  1.00  0.00           H  
ATOM     44 1HB  SER A   3      -3.060   0.822  14.266  1.00  0.00           H  
ATOM     45 2HB  SER A   3      -3.802   2.329  13.753  1.00  0.00           H  
ATOM     46  HG  SER A   3      -3.353   0.083  12.117  1.00  0.00           H  
ATOM     47  N   ILE A   4      -2.474   4.080  11.878  1.00  0.00           N  
ATOM     48  CA  ILE A   4      -2.721   5.014  10.787  1.00  0.00           C  
ATOM     49  C   ILE A   4      -1.450   5.281   9.991  1.00  0.00           C  
ATOM     50  O   ILE A   4      -1.448   5.209   8.763  1.00  0.00           O  
ATOM     51  CB  ILE A   4      -3.283   6.345  11.319  1.00  0.00           C  
ATOM     52  CG1 ILE A   4      -4.683   6.137  11.905  1.00  0.00           C  
ATOM     53  CG2 ILE A   4      -3.315   7.389  10.215  1.00  0.00           C  
ATOM     54  CD1 ILE A   4      -5.187   7.310  12.713  1.00  0.00           C  
ATOM     55  H   ILE A   4      -2.596   4.392  12.831  1.00  0.00           H  
ATOM     56  HA  ILE A   4      -3.457   4.574  10.115  1.00  0.00           H  
ATOM     57  HB  ILE A   4      -2.653   6.707  12.131  1.00  0.00           H  
ATOM     58 1HG1 ILE A   4      -5.390   5.949  11.098  1.00  0.00           H  
ATOM     59 2HG1 ILE A   4      -4.681   5.257  12.548  1.00  0.00           H  
ATOM     60 1HG2 ILE A   4      -3.716   8.323  10.608  1.00  0.00           H  
ATOM     61 2HG2 ILE A   4      -2.305   7.556   9.843  1.00  0.00           H  
ATOM     62 3HG2 ILE A   4      -3.948   7.038   9.400  1.00  0.00           H  
ATOM     63 1HD1 ILE A   4      -6.184   7.088  13.095  1.00  0.00           H  
ATOM     64 2HD1 ILE A   4      -4.511   7.494  13.549  1.00  0.00           H  
ATOM     65 3HD1 ILE A   4      -5.231   8.196  12.080  1.00  0.00           H  
ATOM     66  N   ILE A   5      -0.369   5.591  10.700  1.00  0.00           N  
ATOM     67  CA  ILE A   5       0.917   5.847  10.063  1.00  0.00           C  
ATOM     68  C   ILE A   5       1.420   4.614   9.322  1.00  0.00           C  
ATOM     69  O   ILE A   5       1.890   4.708   8.188  1.00  0.00           O  
ATOM     70  CB  ILE A   5       1.966   6.286  11.100  1.00  0.00           C  
ATOM     71  CG1 ILE A   5       1.608   7.660  11.672  1.00  0.00           C  
ATOM     72  CG2 ILE A   5       3.353   6.311  10.476  1.00  0.00           C  
ATOM     73  CD1 ILE A   5       2.434   8.055  12.876  1.00  0.00           C  
ATOM     74  H   ILE A   5      -0.440   5.651  11.705  1.00  0.00           H  
ATOM     75  HA  ILE A   5       0.791   6.651   9.339  1.00  0.00           H  
ATOM     76  HB  ILE A   5       1.966   5.587  11.936  1.00  0.00           H  
ATOM     77 1HG1 ILE A   5       1.741   8.420  10.903  1.00  0.00           H  
ATOM     78 2HG1 ILE A   5       0.558   7.671  11.963  1.00  0.00           H  
ATOM     79 1HG2 ILE A   5       4.083   6.624  11.223  1.00  0.00           H  
ATOM     80 2HG2 ILE A   5       3.608   5.315  10.117  1.00  0.00           H  
ATOM     81 3HG2 ILE A   5       3.365   7.012   9.642  1.00  0.00           H  
ATOM     82 1HD1 ILE A   5       2.122   9.039  13.224  1.00  0.00           H  
ATOM     83 2HD1 ILE A   5       2.288   7.325  13.672  1.00  0.00           H  
ATOM     84 3HD1 ILE A   5       3.487   8.086  12.599  1.00  0.00           H  
ATOM     85  N   SER A   6       1.318   3.459   9.970  1.00  0.00           N  
ATOM     86  CA  SER A   6       1.784   2.208   9.383  1.00  0.00           C  
ATOM     87  C   SER A   6       1.060   1.909   8.077  1.00  0.00           C  
ATOM     88  O   SER A   6       1.671   1.466   7.104  1.00  0.00           O  
ATOM     89  CB  SER A   6       1.579   1.065  10.358  1.00  0.00           C  
ATOM     90  OG  SER A   6       2.326   1.263  11.527  1.00  0.00           O  
ATOM     91  H   SER A   6       0.907   3.446  10.892  1.00  0.00           H  
ATOM     92  HA  SER A   6       2.850   2.301   9.169  1.00  0.00           H  
ATOM     93 1HB  SER A   6       0.521   0.986  10.609  1.00  0.00           H  
ATOM     94 2HB  SER A   6       1.875   0.128   9.888  1.00  0.00           H  
ATOM     95  HG  SER A   6       1.974   2.057  11.936  1.00  0.00           H  
ATOM     96  N   ALA A   7      -0.246   2.152   8.061  1.00  0.00           N  
ATOM     97  CA  ALA A   7      -1.047   1.964   6.857  1.00  0.00           C  
ATOM     98  C   ALA A   7      -0.569   2.870   5.730  1.00  0.00           C  
ATOM     99  O   ALA A   7      -0.467   2.445   4.579  1.00  0.00           O  
ATOM    100  CB  ALA A   7      -2.518   2.218   7.153  1.00  0.00           C  
ATOM    101  H   ALA A   7      -0.696   2.477   8.905  1.00  0.00           H  
ATOM    102  HA  ALA A   7      -0.926   0.931   6.529  1.00  0.00           H  
ATOM    103 1HB  ALA A   7      -3.102   2.073   6.245  1.00  0.00           H  
ATOM    104 2HB  ALA A   7      -2.860   1.523   7.920  1.00  0.00           H  
ATOM    105 3HB  ALA A   7      -2.645   3.240   7.507  1.00  0.00           H  
ATOM    106  N   VAL A   8      -0.277   4.122   6.068  1.00  0.00           N  
ATOM    107  CA  VAL A   8       0.227   5.081   5.092  1.00  0.00           C  
ATOM    108  C   VAL A   8       1.569   4.635   4.524  1.00  0.00           C  
ATOM    109  O   VAL A   8       1.808   4.736   3.321  1.00  0.00           O  
ATOM    110  CB  VAL A   8       0.383   6.470   5.740  1.00  0.00           C  
ATOM    111  CG1 VAL A   8       1.144   7.406   4.813  1.00  0.00           C  
ATOM    112  CG2 VAL A   8      -0.986   7.040   6.078  1.00  0.00           C  
ATOM    113  H   VAL A   8      -0.408   4.416   7.025  1.00  0.00           H  
ATOM    114  HA  VAL A   8      -0.491   5.154   4.275  1.00  0.00           H  
ATOM    115  HB  VAL A   8       0.972   6.371   6.652  1.00  0.00           H  
ATOM    116 1HG1 VAL A   8       1.246   8.383   5.287  1.00  0.00           H  
ATOM    117 2HG1 VAL A   8       2.134   6.996   4.614  1.00  0.00           H  
ATOM    118 3HG1 VAL A   8       0.599   7.513   3.876  1.00  0.00           H  
ATOM    119 1HG2 VAL A   8      -0.868   8.021   6.536  1.00  0.00           H  
ATOM    120 2HG2 VAL A   8      -1.576   7.133   5.166  1.00  0.00           H  
ATOM    121 3HG2 VAL A   8      -1.495   6.374   6.774  1.00  0.00           H  
ATOM    122  N   VAL A   9       2.441   4.142   5.397  1.00  0.00           N  
ATOM    123  CA  VAL A   9       3.738   3.627   4.976  1.00  0.00           C  
ATOM    124  C   VAL A   9       3.582   2.469   4.000  1.00  0.00           C  
ATOM    125  O   VAL A   9       4.293   2.388   2.998  1.00  0.00           O  
ATOM    126  CB  VAL A   9       4.549   3.158   6.199  1.00  0.00           C  
ATOM    127  CG1 VAL A   9       5.782   2.385   5.755  1.00  0.00           C  
ATOM    128  CG2 VAL A   9       4.942   4.356   7.050  1.00  0.00           C  
ATOM    129  H   VAL A   9       2.198   4.122   6.377  1.00  0.00           H  
ATOM    130  HA  VAL A   9       4.285   4.431   4.481  1.00  0.00           H  
ATOM    131  HB  VAL A   9       3.937   2.477   6.789  1.00  0.00           H  
ATOM    132 1HG1 VAL A   9       6.343   2.060   6.632  1.00  0.00           H  
ATOM    133 2HG1 VAL A   9       5.476   1.512   5.178  1.00  0.00           H  
ATOM    134 3HG1 VAL A   9       6.412   3.026   5.139  1.00  0.00           H  
ATOM    135 1HG2 VAL A   9       5.514   4.017   7.913  1.00  0.00           H  
ATOM    136 2HG2 VAL A   9       5.549   5.041   6.458  1.00  0.00           H  
ATOM    137 3HG2 VAL A   9       4.043   4.871   7.391  1.00  0.00           H  
ATOM    138  N   GLY A  10       2.646   1.574   4.297  1.00  0.00           N  
ATOM    139  CA  GLY A  10       2.357   0.447   3.418  1.00  0.00           C  
ATOM    140  C   GLY A  10       1.909   0.923   2.042  1.00  0.00           C  
ATOM    141  O   GLY A  10       2.320   0.373   1.020  1.00  0.00           O  
ATOM    142  H   GLY A  10       2.122   1.676   5.154  1.00  0.00           H  
ATOM    143 1HA  GLY A  10       3.246  -0.176   3.320  1.00  0.00           H  
ATOM    144 2HA  GLY A  10       1.578  -0.171   3.863  1.00  0.00           H  
ATOM    145  N   ILE A  11       1.065   1.949   2.022  1.00  0.00           N  
ATOM    146  CA  ILE A  11       0.626   2.555   0.770  1.00  0.00           C  
ATOM    147  C   ILE A  11       1.794   3.190   0.026  1.00  0.00           C  
ATOM    148  O   ILE A  11       1.957   2.990  -1.178  1.00  0.00           O  
ATOM    149  CB  ILE A  11      -0.459   3.618   1.026  1.00  0.00           C  
ATOM    150  CG1 ILE A  11      -1.741   2.959   1.540  1.00  0.00           C  
ATOM    151  CG2 ILE A  11      -0.735   4.411  -0.242  1.00  0.00           C  
ATOM    152  CD1 ILE A  11      -2.743   3.936   2.112  1.00  0.00           C  
ATOM    153  H   ILE A  11       0.719   2.319   2.895  1.00  0.00           H  
ATOM    154  HA  ILE A  11       0.202   1.776   0.139  1.00  0.00           H  
ATOM    155  HB  ILE A  11      -0.122   4.301   1.805  1.00  0.00           H  
ATOM    156 1HG1 ILE A  11      -2.221   2.414   0.727  1.00  0.00           H  
ATOM    157 2HG1 ILE A  11      -1.492   2.234   2.316  1.00  0.00           H  
ATOM    158 1HG2 ILE A  11      -1.504   5.157  -0.043  1.00  0.00           H  
ATOM    159 2HG2 ILE A  11       0.178   4.909  -0.566  1.00  0.00           H  
ATOM    160 3HG2 ILE A  11      -1.078   3.736  -1.026  1.00  0.00           H  
ATOM    161 1HD1 ILE A  11      -3.625   3.394   2.455  1.00  0.00           H  
ATOM    162 2HD1 ILE A  11      -2.294   4.468   2.951  1.00  0.00           H  
ATOM    163 3HD1 ILE A  11      -3.034   4.650   1.343  1.00  0.00           H  
ATOM    164  N   LEU A  12       2.604   3.955   0.749  1.00  0.00           N  
ATOM    165  CA  LEU A  12       3.765   4.612   0.160  1.00  0.00           C  
ATOM    166  C   LEU A  12       4.784   3.593  -0.333  1.00  0.00           C  
ATOM    167  O   LEU A  12       5.455   3.809  -1.342  1.00  0.00           O  
ATOM    168  CB  LEU A  12       4.421   5.547   1.184  1.00  0.00           C  
ATOM    169  CG  LEU A  12       3.610   6.793   1.563  1.00  0.00           C  
ATOM    170  CD1 LEU A  12       4.308   7.527   2.700  1.00  0.00           C  
ATOM    171  CD2 LEU A  12       3.459   7.690   0.344  1.00  0.00           C  
ATOM    172  H   LEU A  12       2.411   4.085   1.732  1.00  0.00           H  
ATOM    173  HA  LEU A  12       3.432   5.204  -0.692  1.00  0.00           H  
ATOM    174 1HB  LEU A  12       4.610   4.984   2.097  1.00  0.00           H  
ATOM    175 2HB  LEU A  12       5.378   5.883   0.785  1.00  0.00           H  
ATOM    176  HG  LEU A  12       2.624   6.491   1.917  1.00  0.00           H  
ATOM    177 1HD1 LEU A  12       3.732   8.412   2.970  1.00  0.00           H  
ATOM    178 2HD1 LEU A  12       4.385   6.868   3.565  1.00  0.00           H  
ATOM    179 3HD1 LEU A  12       5.305   7.827   2.381  1.00  0.00           H  
ATOM    180 1HD2 LEU A  12       2.881   8.575   0.613  1.00  0.00           H  
ATOM    181 2HD2 LEU A  12       4.444   7.993  -0.009  1.00  0.00           H  
ATOM    182 3HD2 LEU A  12       2.941   7.146  -0.446  1.00  0.00           H  
ATOM    183  N   LEU A  13       4.896   2.481   0.386  1.00  0.00           N  
ATOM    184  CA  LEU A  13       5.839   1.428   0.027  1.00  0.00           C  
ATOM    185  C   LEU A  13       5.557   0.888  -1.369  1.00  0.00           C  
ATOM    186  O   LEU A  13       6.476   0.672  -2.159  1.00  0.00           O  
ATOM    187  CB  LEU A  13       5.771   0.285   1.047  1.00  0.00           C  
ATOM    188  CG  LEU A  13       6.694  -0.908   0.772  1.00  0.00           C  
ATOM    189  CD1 LEU A  13       8.141  -0.435   0.744  1.00  0.00           C  
ATOM    190  CD2 LEU A  13       6.486  -1.969   1.842  1.00  0.00           C  
ATOM    191  H   LEU A  13       4.312   2.361   1.202  1.00  0.00           H  
ATOM    192  HA  LEU A  13       6.844   1.847   0.036  1.00  0.00           H  
ATOM    193 1HB  LEU A  13       6.025   0.681   2.029  1.00  0.00           H  
ATOM    194 2HB  LEU A  13       4.748  -0.089   1.083  1.00  0.00           H  
ATOM    195  HG  LEU A  13       6.462  -1.330  -0.207  1.00  0.00           H  
ATOM    196 1HD1 LEU A  13       8.797  -1.284   0.548  1.00  0.00           H  
ATOM    197 2HD1 LEU A  13       8.266   0.308  -0.044  1.00  0.00           H  
ATOM    198 3HD1 LEU A  13       8.398   0.007   1.705  1.00  0.00           H  
ATOM    199 1HD2 LEU A  13       7.142  -2.818   1.646  1.00  0.00           H  
ATOM    200 2HD2 LEU A  13       6.720  -1.549   2.821  1.00  0.00           H  
ATOM    201 3HD2 LEU A  13       5.448  -2.302   1.828  1.00  0.00           H  
ATOM    202  N   VAL A  14       4.280   0.673  -1.668  1.00  0.00           N  
ATOM    203  CA  VAL A  14       3.871   0.191  -2.982  1.00  0.00           C  
ATOM    204  C   VAL A  14       4.219   1.198  -4.071  1.00  0.00           C  
ATOM    205  O   VAL A  14       4.669   0.825  -5.154  1.00  0.00           O  
ATOM    206  CB  VAL A  14       2.355  -0.080  -3.004  1.00  0.00           C  
ATOM    207  CG1 VAL A  14       1.899  -0.437  -4.410  1.00  0.00           C  
ATOM    208  CG2 VAL A  14       2.015  -1.196  -2.027  1.00  0.00           C  
ATOM    209  H   VAL A  14       3.574   0.847  -0.967  1.00  0.00           H  
ATOM    210  HA  VAL A  14       4.397  -0.742  -3.188  1.00  0.00           H  
ATOM    211  HB  VAL A  14       1.828   0.829  -2.716  1.00  0.00           H  
ATOM    212 1HG1 VAL A  14       0.825  -0.626  -4.408  1.00  0.00           H  
ATOM    213 2HG1 VAL A  14       2.119   0.389  -5.085  1.00  0.00           H  
ATOM    214 3HG1 VAL A  14       2.422  -1.332  -4.747  1.00  0.00           H  
ATOM    215 1HG2 VAL A  14       0.942  -1.382  -2.047  1.00  0.00           H  
ATOM    216 2HG2 VAL A  14       2.547  -2.104  -2.312  1.00  0.00           H  
ATOM    217 3HG2 VAL A  14       2.313  -0.901  -1.021  1.00  0.00           H  
ATOM    218  N   VAL A  15       4.008   2.477  -3.776  1.00  0.00           N  
ATOM    219  CA  VAL A  15       4.366   3.545  -4.701  1.00  0.00           C  
ATOM    220  C   VAL A  15       5.865   3.561  -4.971  1.00  0.00           C  
ATOM    221  O   VAL A  15       6.298   3.663  -6.119  1.00  0.00           O  
ATOM    222  CB  VAL A  15       3.935   4.911  -4.134  1.00  0.00           C  
ATOM    223  CG1 VAL A  15       4.478   6.041  -4.995  1.00  0.00           C  
ATOM    224  CG2 VAL A  15       2.418   4.980  -4.046  1.00  0.00           C  
ATOM    225  H   VAL A  15       3.589   2.715  -2.889  1.00  0.00           H  
ATOM    226  HA  VAL A  15       3.843   3.377  -5.644  1.00  0.00           H  
ATOM    227  HB  VAL A  15       4.363   5.031  -3.138  1.00  0.00           H  
ATOM    228 1HG1 VAL A  15       4.164   6.999  -4.579  1.00  0.00           H  
ATOM    229 2HG1 VAL A  15       5.567   5.994  -5.014  1.00  0.00           H  
ATOM    230 3HG1 VAL A  15       4.092   5.943  -6.009  1.00  0.00           H  
ATOM    231 1HG2 VAL A  15       2.121   5.947  -3.643  1.00  0.00           H  
ATOM    232 2HG2 VAL A  15       1.991   4.853  -5.041  1.00  0.00           H  
ATOM    233 3HG2 VAL A  15       2.055   4.187  -3.392  1.00  0.00           H  
ATOM    234  N   VAL A  16       6.654   3.460  -3.907  1.00  0.00           N  
ATOM    235  CA  VAL A  16       8.107   3.440  -4.029  1.00  0.00           C  
ATOM    236  C   VAL A  16       8.577   2.227  -4.821  1.00  0.00           C  
ATOM    237  O   VAL A  16       9.400   2.347  -5.729  1.00  0.00           O  
ATOM    238  CB  VAL A  16       8.760   3.423  -2.634  1.00  0.00           C  
ATOM    239  CG1 VAL A  16      10.251   3.141  -2.747  1.00  0.00           C  
ATOM    240  CG2 VAL A  16       8.514   4.750  -1.931  1.00  0.00           C  
ATOM    241  H   VAL A  16       6.237   3.394  -2.989  1.00  0.00           H  
ATOM    242  HA  VAL A  16       8.422   4.343  -4.552  1.00  0.00           H  
ATOM    243  HB  VAL A  16       8.324   2.614  -2.048  1.00  0.00           H  
ATOM    244 1HG1 VAL A  16      10.696   3.133  -1.752  1.00  0.00           H  
ATOM    245 2HG1 VAL A  16      10.403   2.171  -3.221  1.00  0.00           H  
ATOM    246 3HG1 VAL A  16      10.723   3.918  -3.349  1.00  0.00           H  
ATOM    247 1HG2 VAL A  16       8.978   4.730  -0.945  1.00  0.00           H  
ATOM    248 2HG2 VAL A  16       8.946   5.559  -2.520  1.00  0.00           H  
ATOM    249 3HG2 VAL A  16       7.441   4.911  -1.824  1.00  0.00           H  
ATOM    250  N   LEU A  17       8.050   1.058  -4.472  1.00  0.00           N  
ATOM    251  CA  LEU A  17       8.413  -0.180  -5.151  1.00  0.00           C  
ATOM    252  C   LEU A  17       8.037  -0.129  -6.627  1.00  0.00           C  
ATOM    253  O   LEU A  17       8.770  -0.627  -7.481  1.00  0.00           O  
ATOM    254  CB  LEU A  17       7.722  -1.374  -4.482  1.00  0.00           C  
ATOM    255  CG  LEU A  17       8.236  -1.743  -3.085  1.00  0.00           C  
ATOM    256  CD1 LEU A  17       7.335  -2.809  -2.476  1.00  0.00           C  
ATOM    257  CD2 LEU A  17       9.673  -2.234  -3.185  1.00  0.00           C  
ATOM    258  H   LEU A  17       7.380   1.027  -3.717  1.00  0.00           H  
ATOM    259  HA  LEU A  17       9.492  -0.311  -5.076  1.00  0.00           H  
ATOM    260 1HB  LEU A  17       6.658  -1.157  -4.397  1.00  0.00           H  
ATOM    261 2HB  LEU A  17       7.843  -2.249  -5.121  1.00  0.00           H  
ATOM    262  HG  LEU A  17       8.197  -0.865  -2.439  1.00  0.00           H  
ATOM    263 1HD1 LEU A  17       7.700  -3.071  -1.483  1.00  0.00           H  
ATOM    264 2HD1 LEU A  17       6.318  -2.424  -2.398  1.00  0.00           H  
ATOM    265 3HD1 LEU A  17       7.341  -3.695  -3.110  1.00  0.00           H  
ATOM    266 1HD2 LEU A  17      10.039  -2.495  -2.192  1.00  0.00           H  
ATOM    267 2HD2 LEU A  17       9.713  -3.112  -3.829  1.00  0.00           H  
ATOM    268 3HD2 LEU A  17      10.298  -1.446  -3.607  1.00  0.00           H  
ATOM    269  N   GLY A  18       6.891   0.476  -6.920  1.00  0.00           N  
ATOM    270  CA  GLY A  18       6.438   0.633  -8.296  1.00  0.00           C  
ATOM    271  C   GLY A  18       7.451   1.414  -9.124  1.00  0.00           C  
ATOM    272  O   GLY A  18       7.680   1.106 -10.293  1.00  0.00           O  
ATOM    273  H   GLY A  18       6.318   0.835  -6.169  1.00  0.00           H  
ATOM    274 1HA  GLY A  18       6.278  -0.349  -8.742  1.00  0.00           H  
ATOM    275 2HA  GLY A  18       5.479   1.150  -8.307  1.00  0.00           H  
ATOM    276  N   VAL A  19       8.056   2.425  -8.509  1.00  0.00           N  
ATOM    277  CA  VAL A  19       9.083   3.219  -9.171  1.00  0.00           C  
ATOM    278  C   VAL A  19      10.367   2.419  -9.353  1.00  0.00           C  
ATOM    279  O   VAL A  19      10.969   2.428 -10.426  1.00  0.00           O  
ATOM    280  CB  VAL A  19       9.385   4.490  -8.355  1.00  0.00           C  
ATOM    281  CG1 VAL A  19      10.586   5.223  -8.935  1.00  0.00           C  
ATOM    282  CG2 VAL A  19       8.162   5.393  -8.331  1.00  0.00           C  
ATOM    283  H   VAL A  19       7.796   2.649  -7.559  1.00  0.00           H  
ATOM    284  HA  VAL A  19       8.713   3.514 -10.154  1.00  0.00           H  
ATOM    285  HB  VAL A  19       9.646   4.203  -7.336  1.00  0.00           H  
ATOM    286 1HG1 VAL A  19      10.785   6.118  -8.346  1.00  0.00           H  
ATOM    287 2HG1 VAL A  19      11.458   4.570  -8.909  1.00  0.00           H  
ATOM    288 3HG1 VAL A  19      10.375   5.508  -9.966  1.00  0.00           H  
ATOM    289 1HG2 VAL A  19       8.382   6.289  -7.752  1.00  0.00           H  
ATOM    290 2HG2 VAL A  19       7.898   5.676  -9.351  1.00  0.00           H  
ATOM    291 3HG2 VAL A  19       7.326   4.862  -7.874  1.00  0.00           H  
ATOM    292  N   VAL A  20      10.780   1.727  -8.297  1.00  0.00           N  
ATOM    293  CA  VAL A  20      12.054   1.017  -8.297  1.00  0.00           C  
ATOM    294  C   VAL A  20      12.034  -0.152  -9.273  1.00  0.00           C  
ATOM    295  O   VAL A  20      12.985  -0.361 -10.026  1.00  0.00           O  
ATOM    296  CB  VAL A  20      12.376   0.497  -6.883  1.00  0.00           C  
ATOM    297  CG1 VAL A  20      13.594  -0.414  -6.916  1.00  0.00           C  
ATOM    298  CG2 VAL A  20      12.603   1.668  -5.939  1.00  0.00           C  
ATOM    299  H   VAL A  20      10.197   1.691  -7.473  1.00  0.00           H  
ATOM    300  HA  VAL A  20      12.837   1.713  -8.600  1.00  0.00           H  
ATOM    301  HB  VAL A  20      11.537  -0.101  -6.527  1.00  0.00           H  
ATOM    302 1HG1 VAL A  20      13.807  -0.774  -5.908  1.00  0.00           H  
ATOM    303 2HG1 VAL A  20      13.396  -1.264  -7.569  1.00  0.00           H  
ATOM    304 3HG1 VAL A  20      14.453   0.141  -7.291  1.00  0.00           H  
ATOM    305 1HG2 VAL A  20      12.829   1.292  -4.942  1.00  0.00           H  
ATOM    306 2HG2 VAL A  20      13.438   2.268  -6.299  1.00  0.00           H  
ATOM    307 3HG2 VAL A  20      11.704   2.283  -5.900  1.00  0.00           H  
ATOM    308  N   PHE A  21      10.944  -0.912  -9.256  1.00  0.00           N  
ATOM    309  CA  PHE A  21      10.868  -2.159 -10.006  1.00  0.00           C  
ATOM    310  C   PHE A  21       9.907  -2.037 -11.182  1.00  0.00           C  
ATOM    311  O   PHE A  21      10.264  -1.505 -12.196  1.00  0.00           O  
ATOM    312  OXT PHE A  21       8.792  -2.472 -11.093  1.00  0.00           O  
ATOM    313  CB  PHE A  21      10.424  -3.305  -9.095  1.00  0.00           C  
ATOM    314  CG  PHE A  21      11.390  -3.606  -7.985  1.00  0.00           C  
ATOM    315  CD1 PHE A  21      11.222  -3.043  -6.729  1.00  0.00           C  
ATOM    316  CD2 PHE A  21      12.469  -4.451  -8.195  1.00  0.00           C  
ATOM    317  CE1 PHE A  21      12.111  -3.319  -5.706  1.00  0.00           C  
ATOM    318  CE2 PHE A  21      13.358  -4.730  -7.175  1.00  0.00           C  
ATOM    319  CZ  PHE A  21      13.178  -4.162  -5.929  1.00  0.00           C  
ATOM    320  H   PHE A  21      10.148  -0.618  -8.708  1.00  0.00           H  
ATOM    321  HA  PHE A  21      11.860  -2.389 -10.398  1.00  0.00           H  
ATOM    322 1HB  PHE A  21       9.460  -3.063  -8.650  1.00  0.00           H  
ATOM    323 2HB  PHE A  21      10.293  -4.210  -9.687  1.00  0.00           H  
ATOM    324  HD1 PHE A  21      10.377  -2.377  -6.552  1.00  0.00           H  
ATOM    325  HD2 PHE A  21      12.611  -4.899  -9.179  1.00  0.00           H  
ATOM    326  HE1 PHE A  21      11.967  -2.870  -4.724  1.00  0.00           H  
ATOM    327  HE2 PHE A  21      14.202  -5.396  -7.353  1.00  0.00           H  
ATOM    328  HZ  PHE A  21      13.880  -4.379  -5.125  1.00  0.00           H  
TER                                                                             
ATOM    330  N   LEU B  22       2.647  -5.890  16.592  1.00  0.00           N  
ATOM    331  CA  LEU B  22       1.814  -6.660  15.677  1.00  0.00           C  
ATOM    332  C   LEU B  22       0.902  -5.750  14.863  1.00  0.00           C  
ATOM    333  O   LEU B  22       0.773  -5.909  13.650  1.00  0.00           O  
ATOM    334  CB  LEU B  22       0.969  -7.676  16.456  1.00  0.00           C  
ATOM    335  CG  LEU B  22       0.043  -8.560  15.610  1.00  0.00           C  
ATOM    336  CD1 LEU B  22       0.877  -9.388  14.642  1.00  0.00           C  
ATOM    337  CD2 LEU B  22      -0.781  -9.453  16.525  1.00  0.00           C  
ATOM    338 1H   LEU B  22       3.234  -6.511  17.112  1.00  0.00           H  
ATOM    339 2H   LEU B  22       3.215  -5.253  16.071  1.00  0.00           H  
ATOM    340 3H   LEU B  22       2.065  -5.377  17.222  1.00  0.00           H  
ATOM    341  HA  LEU B  22       2.464  -7.199  14.988  1.00  0.00           H  
ATOM    342 1HB  LEU B  22       1.639  -8.332  17.009  1.00  0.00           H  
ATOM    343 2HB  LEU B  22       0.349  -7.136  17.172  1.00  0.00           H  
ATOM    344  HG  LEU B  22      -0.623  -7.929  15.021  1.00  0.00           H  
ATOM    345 1HD1 LEU B  22       0.219 -10.016  14.041  1.00  0.00           H  
ATOM    346 2HD1 LEU B  22       1.441  -8.724  13.987  1.00  0.00           H  
ATOM    347 3HD1 LEU B  22       1.566 -10.018  15.202  1.00  0.00           H  
ATOM    348 1HD2 LEU B  22      -1.440 -10.080  15.924  1.00  0.00           H  
ATOM    349 2HD2 LEU B  22      -0.115 -10.085  17.113  1.00  0.00           H  
ATOM    350 3HD2 LEU B  22      -1.380  -8.835  17.194  1.00  0.00           H  
ATOM    351  N   THR B  23       0.271  -4.796  15.540  1.00  0.00           N  
ATOM    352  CA  THR B  23      -0.688  -3.907  14.896  1.00  0.00           C  
ATOM    353  C   THR B  23      -0.055  -3.171  13.722  1.00  0.00           C  
ATOM    354  O   THR B  23      -0.657  -3.050  12.655  1.00  0.00           O  
ATOM    355  CB  THR B  23      -1.260  -2.888  15.899  1.00  0.00           C  
ATOM    356  OG1 THR B  23      -1.959  -3.580  16.941  1.00  0.00           O  
ATOM    357  CG2 THR B  23      -2.214  -1.931  15.201  1.00  0.00           C  
ATOM    358  H   THR B  23       0.461  -4.684  16.525  1.00  0.00           H  
ATOM    359  HA  THR B  23      -1.512  -4.508  14.511  1.00  0.00           H  
ATOM    360  HB  THR B  23      -0.444  -2.318  16.343  1.00  0.00           H  
ATOM    361  HG1 THR B  23      -2.753  -3.091  17.172  1.00  0.00           H  
ATOM    362 1HG2 THR B  23      -2.608  -1.218  15.925  1.00  0.00           H  
ATOM    363 2HG2 THR B  23      -1.683  -1.395  14.415  1.00  0.00           H  
ATOM    364 3HG2 THR B  23      -3.038  -2.494  14.763  1.00  0.00           H  
ATOM    365  N   SER B  24       1.162  -2.679  13.926  1.00  0.00           N  
ATOM    366  CA  SER B  24       1.880  -1.955  12.884  1.00  0.00           C  
ATOM    367  C   SER B  24       2.091  -2.827  11.652  1.00  0.00           C  
ATOM    368  O   SER B  24       1.911  -2.374  10.522  1.00  0.00           O  
ATOM    369  CB  SER B  24       3.219  -1.475  13.409  1.00  0.00           C  
ATOM    370  OG  SER B  24       3.930  -0.785  12.418  1.00  0.00           O  
ATOM    371  H   SER B  24       1.601  -2.811  14.826  1.00  0.00           H  
ATOM    372  HA  SER B  24       1.285  -1.088  12.592  1.00  0.00           H  
ATOM    373 1HB  SER B  24       3.060  -0.822  14.267  1.00  0.00           H  
ATOM    374 2HB  SER B  24       3.802  -2.329  13.752  1.00  0.00           H  
ATOM    375  HG  SER B  24       3.354  -0.075  12.125  1.00  0.00           H  
ATOM    376  N   ILE B  25       2.473  -4.079  11.878  1.00  0.00           N  
ATOM    377  CA  ILE B  25       2.721  -5.013  10.787  1.00  0.00           C  
ATOM    378  C   ILE B  25       1.449  -5.281   9.992  1.00  0.00           C  
ATOM    379  O   ILE B  25       1.447  -5.208   8.763  1.00  0.00           O  
ATOM    380  CB  ILE B  25       3.283  -6.344  11.320  1.00  0.00           C  
ATOM    381  CG1 ILE B  25       4.682  -6.136  11.905  1.00  0.00           C  
ATOM    382  CG2 ILE B  25       3.314  -7.389  10.215  1.00  0.00           C  
ATOM    383  CD1 ILE B  25       5.186  -7.310  12.714  1.00  0.00           C  
ATOM    384  H   ILE B  25       2.596  -4.391  12.831  1.00  0.00           H  
ATOM    385  HA  ILE B  25       3.456  -4.573  10.115  1.00  0.00           H  
ATOM    386  HB  ILE B  25       2.653  -6.706  12.132  1.00  0.00           H  
ATOM    387 1HG1 ILE B  25       5.390  -5.948  11.098  1.00  0.00           H  
ATOM    388 2HG1 ILE B  25       4.680  -5.256  12.549  1.00  0.00           H  
ATOM    389 1HG2 ILE B  25       3.715  -8.322  10.609  1.00  0.00           H  
ATOM    390 2HG2 ILE B  25       2.304  -7.555   9.843  1.00  0.00           H  
ATOM    391 3HG2 ILE B  25       3.947  -7.037   9.400  1.00  0.00           H  
ATOM    392 1HD1 ILE B  25       6.183  -7.087  13.095  1.00  0.00           H  
ATOM    393 2HD1 ILE B  25       4.510  -7.493  13.549  1.00  0.00           H  
ATOM    394 3HD1 ILE B  25       5.231  -8.195  12.081  1.00  0.00           H  
ATOM    395  N   ILE B  26       0.369  -5.590  10.700  1.00  0.00           N  
ATOM    396  CA  ILE B  26      -0.918  -5.846  10.063  1.00  0.00           C  
ATOM    397  C   ILE B  26      -1.420  -4.613   9.322  1.00  0.00           C  
ATOM    398  O   ILE B  26      -1.890  -4.708   8.188  1.00  0.00           O  
ATOM    399  CB  ILE B  26      -1.967  -6.285  11.100  1.00  0.00           C  
ATOM    400  CG1 ILE B  26      -1.609  -7.659  11.673  1.00  0.00           C  
ATOM    401  CG2 ILE B  26      -3.354  -6.310  10.477  1.00  0.00           C  
ATOM    402  CD1 ILE B  26      -2.435  -8.054  12.876  1.00  0.00           C  
ATOM    403  H   ILE B  26       0.440  -5.650  11.706  1.00  0.00           H  
ATOM    404  HA  ILE B  26      -0.791  -6.650   9.339  1.00  0.00           H  
ATOM    405  HB  ILE B  26      -1.967  -5.586  11.936  1.00  0.00           H  
ATOM    406 1HG1 ILE B  26      -1.741  -8.419  10.904  1.00  0.00           H  
ATOM    407 2HG1 ILE B  26      -0.558  -7.670  11.964  1.00  0.00           H  
ATOM    408 1HG2 ILE B  26      -4.083  -6.623  11.224  1.00  0.00           H  
ATOM    409 2HG2 ILE B  26      -3.608  -5.314  10.117  1.00  0.00           H  
ATOM    410 3HG2 ILE B  26      -3.365  -7.011   9.642  1.00  0.00           H  
ATOM    411 1HD1 ILE B  26      -2.123  -9.038  13.225  1.00  0.00           H  
ATOM    412 2HD1 ILE B  26      -2.289  -7.323  13.673  1.00  0.00           H  
ATOM    413 3HD1 ILE B  26      -3.488  -8.084  12.600  1.00  0.00           H  
ATOM    414  N   SER B  27      -1.319  -3.458   9.970  1.00  0.00           N  
ATOM    415  CA  SER B  27      -1.784  -2.207   9.383  1.00  0.00           C  
ATOM    416  C   SER B  27      -1.060  -1.908   8.077  1.00  0.00           C  
ATOM    417  O   SER B  27      -1.671  -1.466   7.104  1.00  0.00           O  
ATOM    418  CB  SER B  27      -1.579  -1.064  10.358  1.00  0.00           C  
ATOM    419  OG  SER B  27      -2.340  -1.253  11.519  1.00  0.00           O  
ATOM    420  H   SER B  27      -0.908  -3.445  10.892  1.00  0.00           H  
ATOM    421  HA  SER B  27      -2.850  -2.301   9.169  1.00  0.00           H  
ATOM    422 1HB  SER B  27      -0.524  -0.994  10.619  1.00  0.00           H  
ATOM    423 2HB  SER B  27      -1.862  -0.126   9.883  1.00  0.00           H  
ATOM    424  HG  SER B  27      -2.021  -2.067  11.916  1.00  0.00           H  
ATOM    425  N   ALA B  28       0.246  -2.152   8.061  1.00  0.00           N  
ATOM    426  CA  ALA B  28       1.047  -1.963   6.857  1.00  0.00           C  
ATOM    427  C   ALA B  28       0.569  -2.870   5.730  1.00  0.00           C  
ATOM    428  O   ALA B  28       0.467  -2.445   4.579  1.00  0.00           O  
ATOM    429  CB  ALA B  28       2.517  -2.218   7.153  1.00  0.00           C  
ATOM    430  H   ALA B  28       0.696  -2.476   8.905  1.00  0.00           H  
ATOM    431  HA  ALA B  28       0.926  -0.931   6.529  1.00  0.00           H  
ATOM    432 1HB  ALA B  28       3.102  -2.073   6.245  1.00  0.00           H  
ATOM    433 2HB  ALA B  28       2.860  -1.522   7.920  1.00  0.00           H  
ATOM    434 3HB  ALA B  28       2.645  -3.239   7.507  1.00  0.00           H  
ATOM    435  N   VAL B  29       0.277  -4.121   6.068  1.00  0.00           N  
ATOM    436  CA  VAL B  29      -0.228  -5.080   5.093  1.00  0.00           C  
ATOM    437  C   VAL B  29      -1.569  -4.635   4.524  1.00  0.00           C  
ATOM    438  O   VAL B  29      -1.809  -4.735   3.321  1.00  0.00           O  
ATOM    439  CB  VAL B  29      -0.384  -6.469   5.740  1.00  0.00           C  
ATOM    440  CG1 VAL B  29      -1.145  -7.406   4.814  1.00  0.00           C  
ATOM    441  CG2 VAL B  29       0.985  -7.039   6.078  1.00  0.00           C  
ATOM    442  H   VAL B  29       0.407  -4.416   7.025  1.00  0.00           H  
ATOM    443  HA  VAL B  29       0.491  -5.154   4.276  1.00  0.00           H  
ATOM    444  HB  VAL B  29      -0.973  -6.371   6.652  1.00  0.00           H  
ATOM    445 1HG1 VAL B  29      -1.246  -8.383   5.287  1.00  0.00           H  
ATOM    446 2HG1 VAL B  29      -2.134  -6.996   4.614  1.00  0.00           H  
ATOM    447 3HG1 VAL B  29      -0.599  -7.513   3.876  1.00  0.00           H  
ATOM    448 1HG2 VAL B  29       0.867  -8.021   6.536  1.00  0.00           H  
ATOM    449 2HG2 VAL B  29       1.576  -7.132   5.167  1.00  0.00           H  
ATOM    450 3HG2 VAL B  29       1.495  -6.373   6.775  1.00  0.00           H  
ATOM    451  N   VAL B  30      -2.441  -4.141   5.397  1.00  0.00           N  
ATOM    452  CA  VAL B  30      -3.739  -3.627   4.976  1.00  0.00           C  
ATOM    453  C   VAL B  30      -3.582  -2.469   4.000  1.00  0.00           C  
ATOM    454  O   VAL B  30      -4.293  -2.387   2.998  1.00  0.00           O  
ATOM    455  CB  VAL B  30      -4.550  -3.158   6.199  1.00  0.00           C  
ATOM    456  CG1 VAL B  30      -5.782  -2.384   5.755  1.00  0.00           C  
ATOM    457  CG2 VAL B  30      -4.942  -4.355   7.050  1.00  0.00           C  
ATOM    458  H   VAL B  30      -2.198  -4.122   6.377  1.00  0.00           H  
ATOM    459  HA  VAL B  30      -4.285  -4.430   4.481  1.00  0.00           H  
ATOM    460  HB  VAL B  30      -3.937  -2.476   6.789  1.00  0.00           H  
ATOM    461 1HG1 VAL B  30      -6.343  -2.060   6.632  1.00  0.00           H  
ATOM    462 2HG1 VAL B  30      -5.476  -1.512   5.178  1.00  0.00           H  
ATOM    463 3HG1 VAL B  30      -6.412  -3.025   5.139  1.00  0.00           H  
ATOM    464 1HG2 VAL B  30      -5.514  -4.016   7.913  1.00  0.00           H  
ATOM    465 2HG2 VAL B  30      -5.549  -5.040   6.458  1.00  0.00           H  
ATOM    466 3HG2 VAL B  30      -4.043  -4.870   7.391  1.00  0.00           H  
ATOM    467  N   GLY B  31      -2.646  -1.573   4.297  1.00  0.00           N  
ATOM    468  CA  GLY B  31      -2.357  -0.447   3.418  1.00  0.00           C  
ATOM    469  C   GLY B  31      -1.909  -0.923   2.042  1.00  0.00           C  
ATOM    470  O   GLY B  31      -2.320  -0.373   1.020  1.00  0.00           O  
ATOM    471  H   GLY B  31      -2.122  -1.676   5.154  1.00  0.00           H  
ATOM    472 1HA  GLY B  31      -3.246   0.176   3.320  1.00  0.00           H  
ATOM    473 2HA  GLY B  31      -1.578   0.172   3.863  1.00  0.00           H  
ATOM    474  N   ILE B  32      -1.065  -1.949   2.022  1.00  0.00           N  
ATOM    475  CA  ILE B  32      -0.626  -2.555   0.771  1.00  0.00           C  
ATOM    476  C   ILE B  32      -1.794  -3.190   0.026  1.00  0.00           C  
ATOM    477  O   ILE B  32      -1.957  -2.990  -1.178  1.00  0.00           O  
ATOM    478  CB  ILE B  32       0.458  -3.618   1.026  1.00  0.00           C  
ATOM    479  CG1 ILE B  32       1.741  -2.959   1.540  1.00  0.00           C  
ATOM    480  CG2 ILE B  32       0.735  -4.411  -0.241  1.00  0.00           C  
ATOM    481  CD1 ILE B  32       2.743  -3.936   2.112  1.00  0.00           C  
ATOM    482  H   ILE B  32      -0.719  -2.318   2.896  1.00  0.00           H  
ATOM    483  HA  ILE B  32      -0.202  -1.776   0.139  1.00  0.00           H  
ATOM    484  HB  ILE B  32       0.122  -4.301   1.805  1.00  0.00           H  
ATOM    485 1HG1 ILE B  32       2.221  -2.414   0.728  1.00  0.00           H  
ATOM    486 2HG1 ILE B  32       1.492  -2.234   2.316  1.00  0.00           H  
ATOM    487 1HG2 ILE B  32       1.504  -5.157  -0.043  1.00  0.00           H  
ATOM    488 2HG2 ILE B  32      -0.178  -4.909  -0.565  1.00  0.00           H  
ATOM    489 3HG2 ILE B  32       1.078  -3.736  -1.026  1.00  0.00           H  
ATOM    490 1HD1 ILE B  32       3.624  -3.394   2.455  1.00  0.00           H  
ATOM    491 2HD1 ILE B  32       2.294  -4.468   2.951  1.00  0.00           H  
ATOM    492 3HD1 ILE B  32       3.034  -4.650   1.343  1.00  0.00           H  
ATOM    493  N   LEU B  33      -2.604  -3.955   0.749  1.00  0.00           N  
ATOM    494  CA  LEU B  33      -3.765  -4.612   0.160  1.00  0.00           C  
ATOM    495  C   LEU B  33      -4.784  -3.593  -0.333  1.00  0.00           C  
ATOM    496  O   LEU B  33      -5.455  -3.809  -1.342  1.00  0.00           O  
ATOM    497  CB  LEU B  33      -4.421  -5.547   1.184  1.00  0.00           C  
ATOM    498  CG  LEU B  33      -3.610  -6.792   1.563  1.00  0.00           C  
ATOM    499  CD1 LEU B  33      -4.308  -7.526   2.700  1.00  0.00           C  
ATOM    500  CD2 LEU B  33      -3.459  -7.690   0.344  1.00  0.00           C  
ATOM    501  H   LEU B  33      -2.411  -4.085   1.732  1.00  0.00           H  
ATOM    502  HA  LEU B  33      -3.432  -5.204  -0.692  1.00  0.00           H  
ATOM    503 1HB  LEU B  33      -4.610  -4.984   2.097  1.00  0.00           H  
ATOM    504 2HB  LEU B  33      -5.378  -5.883   0.785  1.00  0.00           H  
ATOM    505  HG  LEU B  33      -2.624  -6.491   1.917  1.00  0.00           H  
ATOM    506 1HD1 LEU B  33      -3.732  -8.412   2.970  1.00  0.00           H  
ATOM    507 2HD1 LEU B  33      -4.386  -6.868   3.565  1.00  0.00           H  
ATOM    508 3HD1 LEU B  33      -5.306  -7.826   2.381  1.00  0.00           H  
ATOM    509 1HD2 LEU B  33      -2.882  -8.575   0.614  1.00  0.00           H  
ATOM    510 2HD2 LEU B  33      -4.445  -7.993  -0.009  1.00  0.00           H  
ATOM    511 3HD2 LEU B  33      -2.941  -7.146  -0.446  1.00  0.00           H  
ATOM    512  N   LEU B  34      -4.896  -2.481   0.386  1.00  0.00           N  
ATOM    513  CA  LEU B  34      -5.839  -1.428   0.027  1.00  0.00           C  
ATOM    514  C   LEU B  34      -5.557  -0.888  -1.369  1.00  0.00           C  
ATOM    515  O   LEU B  34      -6.476  -0.672  -2.159  1.00  0.00           O  
ATOM    516  CB  LEU B  34      -5.771  -0.285   1.047  1.00  0.00           C  
ATOM    517  CG  LEU B  34      -6.694   0.909   0.771  1.00  0.00           C  
ATOM    518  CD1 LEU B  34      -8.141   0.436   0.743  1.00  0.00           C  
ATOM    519  CD2 LEU B  34      -6.486   1.969   1.842  1.00  0.00           C  
ATOM    520  H   LEU B  34      -4.312  -2.361   1.201  1.00  0.00           H  
ATOM    521  HA  LEU B  34      -6.844  -1.847   0.036  1.00  0.00           H  
ATOM    522 1HB  LEU B  34      -6.025  -0.680   2.029  1.00  0.00           H  
ATOM    523 2HB  LEU B  34      -4.748   0.089   1.083  1.00  0.00           H  
ATOM    524  HG  LEU B  34      -6.462   1.330  -0.207  1.00  0.00           H  
ATOM    525 1HD1 LEU B  34      -8.797   1.284   0.547  1.00  0.00           H  
ATOM    526 2HD1 LEU B  34      -8.266  -0.308  -0.044  1.00  0.00           H  
ATOM    527 3HD1 LEU B  34      -8.398  -0.007   1.705  1.00  0.00           H  
ATOM    528 1HD2 LEU B  34      -7.142   2.818   1.646  1.00  0.00           H  
ATOM    529 2HD2 LEU B  34      -6.720   1.549   2.821  1.00  0.00           H  
ATOM    530 3HD2 LEU B  34      -5.448   2.302   1.828  1.00  0.00           H  
ATOM    531  N   VAL B  35      -4.280  -0.673  -1.668  1.00  0.00           N  
ATOM    532  CA  VAL B  35      -3.871  -0.191  -2.982  1.00  0.00           C  
ATOM    533  C   VAL B  35      -4.219  -1.199  -4.071  1.00  0.00           C  
ATOM    534  O   VAL B  35      -4.669  -0.826  -5.154  1.00  0.00           O  
ATOM    535  CB  VAL B  35      -2.355   0.080  -3.004  1.00  0.00           C  
ATOM    536  CG1 VAL B  35      -1.898   0.437  -4.411  1.00  0.00           C  
ATOM    537  CG2 VAL B  35      -2.015   1.196  -2.027  1.00  0.00           C  
ATOM    538  H   VAL B  35      -3.574  -0.847  -0.967  1.00  0.00           H  
ATOM    539  HA  VAL B  35      -4.397   0.741  -3.188  1.00  0.00           H  
ATOM    540  HB  VAL B  35      -1.828  -0.829  -2.716  1.00  0.00           H  
ATOM    541 1HG1 VAL B  35      -0.824   0.626  -4.408  1.00  0.00           H  
ATOM    542 2HG1 VAL B  35      -2.119  -0.390  -5.086  1.00  0.00           H  
ATOM    543 3HG1 VAL B  35      -2.422   1.331  -4.747  1.00  0.00           H  
ATOM    544 1HG2 VAL B  35      -0.942   1.382  -2.047  1.00  0.00           H  
ATOM    545 2HG2 VAL B  35      -2.547   2.104  -2.312  1.00  0.00           H  
ATOM    546 3HG2 VAL B  35      -2.313   0.901  -1.021  1.00  0.00           H  
ATOM    547  N   VAL B  36      -4.008  -2.477  -3.776  1.00  0.00           N  
ATOM    548  CA  VAL B  36      -4.366  -3.546  -4.701  1.00  0.00           C  
ATOM    549  C   VAL B  36      -5.865  -3.561  -4.971  1.00  0.00           C  
ATOM    550  O   VAL B  36      -6.298  -3.663  -6.119  1.00  0.00           O  
ATOM    551  CB  VAL B  36      -3.935  -4.911  -4.133  1.00  0.00           C  
ATOM    552  CG1 VAL B  36      -4.478  -6.041  -4.995  1.00  0.00           C  
ATOM    553  CG2 VAL B  36      -2.418  -4.980  -4.046  1.00  0.00           C  
ATOM    554  H   VAL B  36      -3.589  -2.715  -2.889  1.00  0.00           H  
ATOM    555  HA  VAL B  36      -3.843  -3.377  -5.644  1.00  0.00           H  
ATOM    556  HB  VAL B  36      -4.363  -5.031  -3.138  1.00  0.00           H  
ATOM    557 1HG1 VAL B  36      -4.164  -6.999  -4.579  1.00  0.00           H  
ATOM    558 2HG1 VAL B  36      -5.567  -5.994  -5.014  1.00  0.00           H  
ATOM    559 3HG1 VAL B  36      -4.092  -5.943  -6.009  1.00  0.00           H  
ATOM    560 1HG2 VAL B  36      -2.121  -5.947  -3.643  1.00  0.00           H  
ATOM    561 2HG2 VAL B  36      -1.990  -4.853  -5.041  1.00  0.00           H  
ATOM    562 3HG2 VAL B  36      -2.055  -4.187  -3.392  1.00  0.00           H  
ATOM    563  N   VAL B  37      -6.654  -3.460  -3.907  1.00  0.00           N  
ATOM    564  CA  VAL B  37      -8.107  -3.440  -4.029  1.00  0.00           C  
ATOM    565  C   VAL B  37      -8.577  -2.227  -4.821  1.00  0.00           C  
ATOM    566  O   VAL B  37      -9.399  -2.347  -5.729  1.00  0.00           O  
ATOM    567  CB  VAL B  37      -8.760  -3.423  -2.634  1.00  0.00           C  
ATOM    568  CG1 VAL B  37     -10.251  -3.141  -2.748  1.00  0.00           C  
ATOM    569  CG2 VAL B  37      -8.514  -4.749  -1.931  1.00  0.00           C  
ATOM    570  H   VAL B  37      -6.236  -3.394  -2.990  1.00  0.00           H  
ATOM    571  HA  VAL B  37      -8.422  -4.343  -4.552  1.00  0.00           H  
ATOM    572  HB  VAL B  37      -8.324  -2.614  -2.048  1.00  0.00           H  
ATOM    573 1HG1 VAL B  37     -10.696  -3.133  -1.752  1.00  0.00           H  
ATOM    574 2HG1 VAL B  37     -10.402  -2.171  -3.221  1.00  0.00           H  
ATOM    575 3HG1 VAL B  37     -10.723  -3.918  -3.349  1.00  0.00           H  
ATOM    576 1HG2 VAL B  37      -8.978  -4.730  -0.945  1.00  0.00           H  
ATOM    577 2HG2 VAL B  37      -8.946  -5.559  -2.520  1.00  0.00           H  
ATOM    578 3HG2 VAL B  37      -7.441  -4.911  -1.824  1.00  0.00           H  
ATOM    579  N   LEU B  38      -8.049  -1.058  -4.472  1.00  0.00           N  
ATOM    580  CA  LEU B  38      -8.413   0.179  -5.152  1.00  0.00           C  
ATOM    581  C   LEU B  38      -8.037   0.129  -6.627  1.00  0.00           C  
ATOM    582  O   LEU B  38      -8.770   0.627  -7.482  1.00  0.00           O  
ATOM    583  CB  LEU B  38      -7.722   1.374  -4.483  1.00  0.00           C  
ATOM    584  CG  LEU B  38      -8.235   1.742  -3.085  1.00  0.00           C  
ATOM    585  CD1 LEU B  38      -7.334   2.808  -2.476  1.00  0.00           C  
ATOM    586  CD2 LEU B  38      -9.672   2.234  -3.185  1.00  0.00           C  
ATOM    587  H   LEU B  38      -7.380  -1.027  -3.717  1.00  0.00           H  
ATOM    588  HA  LEU B  38      -9.492   0.311  -5.077  1.00  0.00           H  
ATOM    589 1HB  LEU B  38      -6.658   1.157  -4.398  1.00  0.00           H  
ATOM    590 2HB  LEU B  38      -7.843   2.249  -5.121  1.00  0.00           H  
ATOM    591  HG  LEU B  38      -8.196   0.864  -2.440  1.00  0.00           H  
ATOM    592 1HD1 LEU B  38      -7.699   3.069  -1.483  1.00  0.00           H  
ATOM    593 2HD1 LEU B  38      -6.317   2.423  -2.398  1.00  0.00           H  
ATOM    594 3HD1 LEU B  38      -7.339   3.694  -3.109  1.00  0.00           H  
ATOM    595 1HD2 LEU B  38     -10.037   2.495  -2.191  1.00  0.00           H  
ATOM    596 2HD2 LEU B  38      -9.712   3.113  -3.829  1.00  0.00           H  
ATOM    597 3HD2 LEU B  38     -10.297   1.447  -3.606  1.00  0.00           H  
ATOM    598  N   GLY B  39      -6.890  -0.476  -6.920  1.00  0.00           N  
ATOM    599  CA  GLY B  39      -6.437  -0.634  -8.297  1.00  0.00           C  
ATOM    600  C   GLY B  39      -7.451  -1.414  -9.124  1.00  0.00           C  
ATOM    601  O   GLY B  39      -7.680  -1.107 -10.294  1.00  0.00           O  
ATOM    602  H   GLY B  39      -6.318  -0.835  -6.169  1.00  0.00           H  
ATOM    603 1HA  GLY B  39      -6.278   0.348  -8.742  1.00  0.00           H  
ATOM    604 2HA  GLY B  39      -5.479  -1.151  -8.307  1.00  0.00           H  
ATOM    605  N   VAL B  40      -8.055  -2.425  -8.510  1.00  0.00           N  
ATOM    606  CA  VAL B  40      -9.083  -3.220  -9.172  1.00  0.00           C  
ATOM    607  C   VAL B  40     -10.366  -2.419  -9.353  1.00  0.00           C  
ATOM    608  O   VAL B  40     -10.969  -2.429 -10.426  1.00  0.00           O  
ATOM    609  CB  VAL B  40      -9.385  -4.490  -8.355  1.00  0.00           C  
ATOM    610  CG1 VAL B  40     -10.585  -5.223  -8.935  1.00  0.00           C  
ATOM    611  CG2 VAL B  40      -8.161  -5.393  -8.331  1.00  0.00           C  
ATOM    612  H   VAL B  40      -7.796  -2.650  -7.560  1.00  0.00           H  
ATOM    613  HA  VAL B  40      -8.713  -3.515 -10.154  1.00  0.00           H  
ATOM    614  HB  VAL B  40      -9.646  -4.203  -7.336  1.00  0.00           H  
ATOM    615 1HG1 VAL B  40     -10.785  -6.119  -8.346  1.00  0.00           H  
ATOM    616 2HG1 VAL B  40     -11.458  -4.571  -8.909  1.00  0.00           H  
ATOM    617 3HG1 VAL B  40     -10.375  -5.508  -9.966  1.00  0.00           H  
ATOM    618 1HG2 VAL B  40      -8.382  -6.289  -7.752  1.00  0.00           H  
ATOM    619 2HG2 VAL B  40      -7.898  -5.676  -9.351  1.00  0.00           H  
ATOM    620 3HG2 VAL B  40      -7.326  -4.862  -7.874  1.00  0.00           H  
ATOM    621  N   VAL B  41     -10.780  -1.727  -8.297  1.00  0.00           N  
ATOM    622  CA  VAL B  41     -12.054  -1.018  -8.297  1.00  0.00           C  
ATOM    623  C   VAL B  41     -12.033   0.151  -9.273  1.00  0.00           C  
ATOM    624  O   VAL B  41     -12.985   0.360 -10.026  1.00  0.00           O  
ATOM    625  CB  VAL B  41     -12.375  -0.497  -6.884  1.00  0.00           C  
ATOM    626  CG1 VAL B  41     -13.594   0.414  -6.916  1.00  0.00           C  
ATOM    627  CG2 VAL B  41     -12.602  -1.668  -5.940  1.00  0.00           C  
ATOM    628  H   VAL B  41     -10.197  -1.691  -7.473  1.00  0.00           H  
ATOM    629  HA  VAL B  41     -12.837  -1.713  -8.601  1.00  0.00           H  
ATOM    630  HB  VAL B  41     -11.536   0.101  -6.527  1.00  0.00           H  
ATOM    631 1HG1 VAL B  41     -13.806   0.774  -5.909  1.00  0.00           H  
ATOM    632 2HG1 VAL B  41     -13.395   1.264  -7.570  1.00  0.00           H  
ATOM    633 3HG1 VAL B  41     -14.453  -0.141  -7.292  1.00  0.00           H  
ATOM    634 1HG2 VAL B  41     -12.829  -1.292  -4.942  1.00  0.00           H  
ATOM    635 2HG2 VAL B  41     -13.438  -2.269  -6.300  1.00  0.00           H  
ATOM    636 3HG2 VAL B  41     -11.703  -2.283  -5.900  1.00  0.00           H  
ATOM    637  N   PHE B  42     -10.944   0.911  -9.256  1.00  0.00           N  
ATOM    638  CA  PHE B  42     -10.867   2.159 -10.007  1.00  0.00           C  
ATOM    639  C   PHE B  42      -9.906   2.036 -11.182  1.00  0.00           C  
ATOM    640  O   PHE B  42     -10.264   1.504 -12.197  1.00  0.00           O  
ATOM    641  OXT PHE B  42      -8.792   2.472 -11.094  1.00  0.00           O  
ATOM    642  CB  PHE B  42     -10.423   3.305  -9.096  1.00  0.00           C  
ATOM    643  CG  PHE B  42     -11.390   3.606  -7.986  1.00  0.00           C  
ATOM    644  CD1 PHE B  42     -11.222   3.044  -6.729  1.00  0.00           C  
ATOM    645  CD2 PHE B  42     -12.469   4.450  -8.196  1.00  0.00           C  
ATOM    646  CE1 PHE B  42     -12.111   3.320  -5.707  1.00  0.00           C  
ATOM    647  CE2 PHE B  42     -13.358   4.729  -7.177  1.00  0.00           C  
ATOM    648  CZ  PHE B  42     -13.178   4.163  -5.931  1.00  0.00           C  
ATOM    649  H   PHE B  42     -10.148   0.617  -8.709  1.00  0.00           H  
ATOM    650  HA  PHE B  42     -11.860   2.388 -10.398  1.00  0.00           H  
ATOM    651 1HB  PHE B  42      -9.459   3.062  -8.651  1.00  0.00           H  
ATOM    652 2HB  PHE B  42     -10.292   4.210  -9.688  1.00  0.00           H  
ATOM    653  HD1 PHE B  42     -10.377   2.378  -6.552  1.00  0.00           H  
ATOM    654  HD2 PHE B  42     -12.611   4.898  -9.181  1.00  0.00           H  
ATOM    655  HE1 PHE B  42     -11.967   2.872  -4.725  1.00  0.00           H  
ATOM    656  HE2 PHE B  42     -14.202   5.396  -7.355  1.00  0.00           H  
ATOM    657  HZ  PHE B  42     -13.880   4.380  -5.126  1.00  0.00           H  
TER                                                                             
HETATM  659 THKN MEM C  45      15.000   0.000   0.000  1.00  0.00           X  
HETATM  660 CNTR MEM C  45       0.000   0.000   0.000  1.00  0.00           X  
HETATM  661 NORM MEM C  45      -0.000  -0.000   1.000  1.00  0.00           X  
TER                                                                             
CONECT  659  660                                                                
CONECT  660  659  661                                                           
CONECT  661  660                                                                
a_angle_1 1.006
a_angle_2 29.569
a_bind 1.74
a_ddg -19.679
a_helicality 0.039
a_helicality_symm 0.039
a_hha_ang -54.635
a_hha_dst_atm 3.494
a_hha_dst_vec 7.22
a_marl -16.912
a_pack 0.635
a_res_lipo -62.627
a_rmsd 2.628
a_sasa 651.645
a_shape 0.701
a_span_topo 0.476
a_tms_span 1
a_tms_span_fa 1
a_unsat 0
maxsub 42
rms 2.628
score -130.294
silent_score -130.294
time 26
total -130.294

#MODEL 3
ATOM      1  N   SER A   1       2.929  11.897  14.805  1.00  0.00           N  
ATOM      2  CA  SER A   1       1.616  12.442  14.481  1.00  0.00           C  
ATOM      3  C   SER A   1       0.836  11.497  13.576  1.00  0.00           C  
ATOM      4  O   SER A   1       1.420  10.679  12.865  1.00  0.00           O  
ATOM      5  CB  SER A   1       1.762  13.794  13.810  1.00  0.00           C  
ATOM      6  OG  SER A   1       2.395  13.671  12.566  1.00  0.00           O  
ATOM      7 1H   SER A   1       3.418  12.536  15.399  1.00  0.00           H  
ATOM      8 2H   SER A   1       2.820  11.022  15.276  1.00  0.00           H  
ATOM      9 3H   SER A   1       3.450  11.760  13.963  1.00  0.00           H  
ATOM     10  HA  SER A   1       1.055  12.568  15.408  1.00  0.00           H  
ATOM     11 1HB  SER A   1       0.778  14.242  13.678  1.00  0.00           H  
ATOM     12 2HB  SER A   1       2.340  14.457  14.452  1.00  0.00           H  
ATOM     13  HG  SER A   1       3.310  13.924  12.709  1.00  0.00           H  
ATOM     14  N   ALA A   2      -0.487  11.615  13.606  1.00  0.00           N  
ATOM     15  CA  ALA A   2      -1.346  10.830  12.727  1.00  0.00           C  
ATOM     16  C   ALA A   2      -1.030  11.102  11.261  1.00  0.00           C  
ATOM     17  O   ALA A   2      -1.081  10.198  10.427  1.00  0.00           O  
ATOM     18  CB  ALA A   2      -2.811  11.126  13.015  1.00  0.00           C  
ATOM     19  H   ALA A   2      -0.909  12.264  14.254  1.00  0.00           H  
ATOM     20  HA  ALA A   2      -1.155   9.775  12.920  1.00  0.00           H  
ATOM     21 1HB  ALA A   2      -3.440  10.533  12.351  1.00  0.00           H  
ATOM     22 2HB  ALA A   2      -3.036  10.872  14.051  1.00  0.00           H  
ATOM     23 3HB  ALA A   2      -3.007  12.184  12.851  1.00  0.00           H  
ATOM     24  N   VAL A   3      -0.703  12.353  10.954  1.00  0.00           N  
ATOM     25  CA  VAL A   3      -0.451  12.762   9.578  1.00  0.00           C  
ATOM     26  C   VAL A   3       0.719  11.991   8.979  1.00  0.00           C  
ATOM     27  O   VAL A   3       0.621  11.453   7.876  1.00  0.00           O  
ATOM     28  CB  VAL A   3      -0.152  14.272   9.516  1.00  0.00           C  
ATOM     29  CG1 VAL A   3       0.320  14.665   8.124  1.00  0.00           C  
ATOM     30  CG2 VAL A   3      -1.392  15.061   9.908  1.00  0.00           C  
ATOM     31  H   VAL A   3      -0.627  13.037  11.693  1.00  0.00           H  
ATOM     32  HA  VAL A   3      -1.344  12.557   8.986  1.00  0.00           H  
ATOM     33  HB  VAL A   3       0.659  14.501  10.206  1.00  0.00           H  
ATOM     34 1HG1 VAL A   3       0.526  15.735   8.098  1.00  0.00           H  
ATOM     35 2HG1 VAL A   3       1.228  14.114   7.878  1.00  0.00           H  
ATOM     36 3HG1 VAL A   3      -0.457  14.429   7.396  1.00  0.00           H  
ATOM     37 1HG2 VAL A   3      -1.173  16.128   9.863  1.00  0.00           H  
ATOM     38 2HG2 VAL A   3      -2.205  14.828   9.220  1.00  0.00           H  
ATOM     39 3HG2 VAL A   3      -1.687  14.795  10.923  1.00  0.00           H  
ATOM     40  N   VAL A   4       1.826  11.942   9.713  1.00  0.00           N  
ATOM     41  CA  VAL A   4       3.005  11.207   9.271  1.00  0.00           C  
ATOM     42  C   VAL A   4       2.704   9.722   9.119  1.00  0.00           C  
ATOM     43  O   VAL A   4       3.115   9.091   8.145  1.00  0.00           O  
ATOM     44  CB  VAL A   4       4.158  11.395  10.275  1.00  0.00           C  
ATOM     45  CG1 VAL A   4       5.307  10.452   9.949  1.00  0.00           C  
ATOM     46  CG2 VAL A   4       4.627  12.841  10.260  1.00  0.00           C  
ATOM     47  H   VAL A   4       1.850  12.425  10.599  1.00  0.00           H  
ATOM     48  HA  VAL A   4       3.316  11.601   8.303  1.00  0.00           H  
ATOM     49  HB  VAL A   4       3.804  11.137  11.273  1.00  0.00           H  
ATOM     50 1HG1 VAL A   4       6.113  10.597  10.668  1.00  0.00           H  
ATOM     51 2HG1 VAL A   4       4.957   9.421  10.001  1.00  0.00           H  
ATOM     52 3HG1 VAL A   4       5.675  10.661   8.945  1.00  0.00           H  
ATOM     53 1HG2 VAL A   4       5.442  12.967  10.972  1.00  0.00           H  
ATOM     54 2HG2 VAL A   4       4.976  13.101   9.260  1.00  0.00           H  
ATOM     55 3HG2 VAL A   4       3.800  13.495  10.536  1.00  0.00           H  
ATOM     56  N   GLY A   5       1.985   9.167  10.089  1.00  0.00           N  
ATOM     57  CA  GLY A   5       1.586   7.765  10.041  1.00  0.00           C  
ATOM     58  C   GLY A   5       0.820   7.455   8.762  1.00  0.00           C  
ATOM     59  O   GLY A   5       1.080   6.450   8.099  1.00  0.00           O  
ATOM     60  H   GLY A   5       1.708   9.730  10.880  1.00  0.00           H  
ATOM     61 1HA  GLY A   5       2.471   7.132  10.102  1.00  0.00           H  
ATOM     62 2HA  GLY A   5       0.965   7.534  10.906  1.00  0.00           H  
ATOM     63  N   ILE A   6      -0.127   8.322   8.419  1.00  0.00           N  
ATOM     64  CA  ILE A   6      -0.913   8.157   7.203  1.00  0.00           C  
ATOM     65  C   ILE A   6      -0.032   8.228   5.963  1.00  0.00           C  
ATOM     66  O   ILE A   6      -0.154   7.405   5.055  1.00  0.00           O  
ATOM     67  CB  ILE A   6      -2.015   9.228   7.112  1.00  0.00           C  
ATOM     68  CG1 ILE A   6      -3.074   8.998   8.193  1.00  0.00           C  
ATOM     69  CG2 ILE A   6      -2.651   9.222   5.730  1.00  0.00           C  
ATOM     70  CD1 ILE A   6      -4.007  10.171   8.394  1.00  0.00           C  
ATOM     71  H   ILE A   6      -0.305   9.116   9.017  1.00  0.00           H  
ATOM     72  HA  ILE A   6      -1.387   7.177   7.228  1.00  0.00           H  
ATOM     73  HB  ILE A   6      -1.583  10.211   7.298  1.00  0.00           H  
ATOM     74 1HG1 ILE A   6      -3.674   8.126   7.935  1.00  0.00           H  
ATOM     75 2HG1 ILE A   6      -2.584   8.787   9.144  1.00  0.00           H  
ATOM     76 1HG2 ILE A   6      -3.428   9.985   5.683  1.00  0.00           H  
ATOM     77 2HG2 ILE A   6      -1.890   9.433   4.979  1.00  0.00           H  
ATOM     78 3HG2 ILE A   6      -3.091   8.244   5.537  1.00  0.00           H  
ATOM     79 1HD1 ILE A   6      -4.728   9.933   9.176  1.00  0.00           H  
ATOM     80 2HD1 ILE A   6      -3.429  11.049   8.689  1.00  0.00           H  
ATOM     81 3HD1 ILE A   6      -4.535  10.379   7.465  1.00  0.00           H  
ATOM     82  N   LEU A   7       0.856   9.215   5.930  1.00  0.00           N  
ATOM     83  CA  LEU A   7       1.734   9.418   4.784  1.00  0.00           C  
ATOM     84  C   LEU A   7       2.635   8.211   4.559  1.00  0.00           C  
ATOM     85  O   LEU A   7       2.873   7.805   3.421  1.00  0.00           O  
ATOM     86  CB  LEU A   7       2.593  10.673   4.989  1.00  0.00           C  
ATOM     87  CG  LEU A   7       1.843  12.010   4.928  1.00  0.00           C  
ATOM     88  CD1 LEU A   7       2.778  13.136   5.347  1.00  0.00           C  
ATOM     89  CD2 LEU A   7       1.316  12.232   3.518  1.00  0.00           C  
ATOM     90  H   LEU A   7       0.925   9.842   6.719  1.00  0.00           H  
ATOM     91  HA  LEU A   7       1.118   9.557   3.896  1.00  0.00           H  
ATOM     92 1HB  LEU A   7       3.075  10.608   5.964  1.00  0.00           H  
ATOM     93 2HB  LEU A   7       3.369  10.692   4.224  1.00  0.00           H  
ATOM     94  HG  LEU A   7       1.008  11.991   5.629  1.00  0.00           H  
ATOM     95 1HD1 LEU A   7       2.245  14.086   5.303  1.00  0.00           H  
ATOM     96 2HD1 LEU A   7       3.125  12.962   6.365  1.00  0.00           H  
ATOM     97 3HD1 LEU A   7       3.633  13.169   4.672  1.00  0.00           H  
ATOM     98 1HD2 LEU A   7       0.782  13.182   3.475  1.00  0.00           H  
ATOM     99 2HD2 LEU A   7       2.150  12.252   2.817  1.00  0.00           H  
ATOM    100 3HD2 LEU A   7       0.637  11.422   3.252  1.00  0.00           H  
ATOM    101  N   LEU A   8       3.133   7.639   5.650  1.00  0.00           N  
ATOM    102  CA  LEU A   8       4.011   6.477   5.573  1.00  0.00           C  
ATOM    103  C   LEU A   8       3.296   5.287   4.947  1.00  0.00           C  
ATOM    104  O   LEU A   8       3.884   4.538   4.167  1.00  0.00           O  
ATOM    105  CB  LEU A   8       4.515   6.101   6.972  1.00  0.00           C  
ATOM    106  CG  LEU A   8       5.537   7.063   7.592  1.00  0.00           C  
ATOM    107  CD1 LEU A   8       5.788   6.672   9.042  1.00  0.00           C  
ATOM    108  CD2 LEU A   8       6.825   7.025   6.784  1.00  0.00           C  
ATOM    109  H   LEU A   8       2.897   8.019   6.555  1.00  0.00           H  
ATOM    110  HA  LEU A   8       4.867   6.732   4.949  1.00  0.00           H  
ATOM    111 1HB  LEU A   8       3.662   6.046   7.646  1.00  0.00           H  
ATOM    112 2HB  LEU A   8       4.977   5.115   6.922  1.00  0.00           H  
ATOM    113  HG  LEU A   8       5.134   8.076   7.585  1.00  0.00           H  
ATOM    114 1HD1 LEU A   8       6.514   7.356   9.483  1.00  0.00           H  
ATOM    115 2HD1 LEU A   8       4.854   6.727   9.601  1.00  0.00           H  
ATOM    116 3HD1 LEU A   8       6.177   5.655   9.082  1.00  0.00           H  
ATOM    117 1HD2 LEU A   8       7.551   7.709   7.225  1.00  0.00           H  
ATOM    118 2HD2 LEU A   8       7.230   6.013   6.792  1.00  0.00           H  
ATOM    119 3HD2 LEU A   8       6.620   7.326   5.757  1.00  0.00           H  
ATOM    120  N   VAL A   9       2.025   5.118   5.293  1.00  0.00           N  
ATOM    121  CA  VAL A   9       1.201   4.072   4.697  1.00  0.00           C  
ATOM    122  C   VAL A   9       1.039   4.286   3.198  1.00  0.00           C  
ATOM    123  O   VAL A   9       1.113   3.339   2.414  1.00  0.00           O  
ATOM    124  CB  VAL A   9      -0.188   4.042   5.362  1.00  0.00           C  
ATOM    125  CG1 VAL A   9      -1.128   3.128   4.591  1.00  0.00           C  
ATOM    126  CG2 VAL A   9      -0.060   3.587   6.808  1.00  0.00           C  
ATOM    127  H   VAL A   9       1.618   5.729   5.986  1.00  0.00           H  
ATOM    128  HA  VAL A   9       1.690   3.111   4.862  1.00  0.00           H  
ATOM    129  HB  VAL A   9      -0.616   5.044   5.332  1.00  0.00           H  
ATOM    130 1HG1 VAL A   9      -2.105   3.119   5.074  1.00  0.00           H  
ATOM    131 2HG1 VAL A   9      -1.233   3.493   3.569  1.00  0.00           H  
ATOM    132 3HG1 VAL A   9      -0.722   2.117   4.576  1.00  0.00           H  
ATOM    133 1HG2 VAL A   9      -1.045   3.569   7.272  1.00  0.00           H  
ATOM    134 2HG2 VAL A   9       0.375   2.588   6.838  1.00  0.00           H  
ATOM    135 3HG2 VAL A   9       0.584   4.279   7.352  1.00  0.00           H  
ATOM    136  N   VAL A  10       0.817   5.535   2.804  1.00  0.00           N  
ATOM    137  CA  VAL A  10       0.690   5.883   1.394  1.00  0.00           C  
ATOM    138  C   VAL A  10       1.969   5.565   0.631  1.00  0.00           C  
ATOM    139  O   VAL A  10       1.925   5.051  -0.487  1.00  0.00           O  
ATOM    140  CB  VAL A  10       0.363   7.381   1.240  1.00  0.00           C  
ATOM    141  CG1 VAL A  10       0.447   7.797  -0.221  1.00  0.00           C  
ATOM    142  CG2 VAL A  10      -1.019   7.670   1.805  1.00  0.00           C  
ATOM    143  H   VAL A  10       0.733   6.263   3.500  1.00  0.00           H  
ATOM    144  HA  VAL A  10      -0.127   5.301   0.966  1.00  0.00           H  
ATOM    145  HB  VAL A  10       1.108   7.963   1.783  1.00  0.00           H  
ATOM    146 1HG1 VAL A  10       0.214   8.858  -0.311  1.00  0.00           H  
ATOM    147 2HG1 VAL A  10       1.455   7.615  -0.594  1.00  0.00           H  
ATOM    148 3HG1 VAL A  10      -0.268   7.218  -0.805  1.00  0.00           H  
ATOM    149 1HG2 VAL A  10      -1.243   8.730   1.694  1.00  0.00           H  
ATOM    150 2HG2 VAL A  10      -1.763   7.083   1.266  1.00  0.00           H  
ATOM    151 3HG2 VAL A  10      -1.043   7.403   2.862  1.00  0.00           H  
ATOM    152  N   VAL A  11       3.109   5.873   1.242  1.00  0.00           N  
ATOM    153  CA  VAL A  11       4.404   5.568   0.646  1.00  0.00           C  
ATOM    154  C   VAL A  11       4.549   4.076   0.377  1.00  0.00           C  
ATOM    155  O   VAL A  11       4.999   3.669  -0.694  1.00  0.00           O  
ATOM    156  CB  VAL A  11       5.542   6.033   1.574  1.00  0.00           C  
ATOM    157  CG1 VAL A  11       6.875   5.472   1.104  1.00  0.00           C  
ATOM    158  CG2 VAL A  11       5.583   7.553   1.621  1.00  0.00           C  
ATOM    159  H   VAL A  11       3.076   6.330   2.142  1.00  0.00           H  
ATOM    160  HA  VAL A  11       4.484   6.104  -0.301  1.00  0.00           H  
ATOM    161  HB  VAL A  11       5.364   5.642   2.576  1.00  0.00           H  
ATOM    162 1HG1 VAL A  11       7.668   5.810   1.772  1.00  0.00           H  
ATOM    163 2HG1 VAL A  11       6.835   4.383   1.112  1.00  0.00           H  
ATOM    164 3HG1 VAL A  11       7.081   5.820   0.092  1.00  0.00           H  
ATOM    165 1HG2 VAL A  11       6.389   7.874   2.280  1.00  0.00           H  
ATOM    166 2HG2 VAL A  11       5.755   7.944   0.619  1.00  0.00           H  
ATOM    167 3HG2 VAL A  11       4.633   7.931   2.000  1.00  0.00           H  
ATOM    168  N   LEU A  12       4.167   3.264   1.356  1.00  0.00           N  
ATOM    169  CA  LEU A  12       4.129   1.817   1.181  1.00  0.00           C  
ATOM    170  C   LEU A  12       3.169   1.422   0.066  1.00  0.00           C  
ATOM    171  O   LEU A  12       3.428   0.481  -0.685  1.00  0.00           O  
ATOM    172  CB  LEU A  12       3.712   1.135   2.489  1.00  0.00           C  
ATOM    173  CG  LEU A  12       4.735   1.201   3.630  1.00  0.00           C  
ATOM    174  CD1 LEU A  12       4.120   0.624   4.899  1.00  0.00           C  
ATOM    175  CD2 LEU A  12       5.988   0.435   3.233  1.00  0.00           C  
ATOM    176  H   LEU A  12       3.895   3.658   2.245  1.00  0.00           H  
ATOM    177  HA  LEU A  12       5.128   1.475   0.911  1.00  0.00           H  
ATOM    178 1HB  LEU A  12       2.791   1.596   2.843  1.00  0.00           H  
ATOM    179 2HB  LEU A  12       3.511   0.083   2.285  1.00  0.00           H  
ATOM    180  HG  LEU A  12       4.993   2.242   3.828  1.00  0.00           H  
ATOM    181 1HD1 LEU A  12       4.847   0.671   5.709  1.00  0.00           H  
ATOM    182 2HD1 LEU A  12       3.237   1.202   5.170  1.00  0.00           H  
ATOM    183 3HD1 LEU A  12       3.837  -0.413   4.726  1.00  0.00           H  
ATOM    184 1HD2 LEU A  12       6.716   0.483   4.044  1.00  0.00           H  
ATOM    185 2HD2 LEU A  12       5.732  -0.606   3.037  1.00  0.00           H  
ATOM    186 3HD2 LEU A  12       6.417   0.880   2.335  1.00  0.00           H  
ATOM    187  N   GLY A  13       2.060   2.146  -0.037  1.00  0.00           N  
ATOM    188  CA  GLY A  13       1.101   1.929  -1.114  1.00  0.00           C  
ATOM    189  C   GLY A  13       1.754   2.110  -2.478  1.00  0.00           C  
ATOM    190  O   GLY A  13       1.507   1.336  -3.403  1.00  0.00           O  
ATOM    191  H   GLY A  13       1.877   2.865   0.648  1.00  0.00           H  
ATOM    192 1HA  GLY A  13       0.687   0.924  -1.035  1.00  0.00           H  
ATOM    193 2HA  GLY A  13       0.272   2.627  -1.008  1.00  0.00           H  
ATOM    194  N   VAL A  14       2.589   3.137  -2.597  1.00  0.00           N  
ATOM    195  CA  VAL A  14       3.325   3.386  -3.830  1.00  0.00           C  
ATOM    196  C   VAL A  14       4.298   2.253  -4.130  1.00  0.00           C  
ATOM    197  O   VAL A  14       4.379   1.773  -5.260  1.00  0.00           O  
ATOM    198  CB  VAL A  14       4.101   4.713  -3.730  1.00  0.00           C  
ATOM    199  CG1 VAL A  14       5.024   4.882  -4.928  1.00  0.00           C  
ATOM    200  CG2 VAL A  14       3.127   5.877  -3.632  1.00  0.00           C  
ATOM    201  H   VAL A  14       2.716   3.761  -1.813  1.00  0.00           H  
ATOM    202  HA  VAL A  14       2.611   3.460  -4.651  1.00  0.00           H  
ATOM    203  HB  VAL A  14       4.731   4.689  -2.841  1.00  0.00           H  
ATOM    204 1HG1 VAL A  14       5.565   5.824  -4.841  1.00  0.00           H  
ATOM    205 2HG1 VAL A  14       5.736   4.057  -4.958  1.00  0.00           H  
ATOM    206 3HG1 VAL A  14       4.434   4.887  -5.844  1.00  0.00           H  
ATOM    207 1HG2 VAL A  14       3.683   6.811  -3.561  1.00  0.00           H  
ATOM    208 2HG2 VAL A  14       2.494   5.897  -4.519  1.00  0.00           H  
ATOM    209 3HG2 VAL A  14       2.505   5.756  -2.745  1.00  0.00           H  
ATOM    210  N   VAL A  15       5.036   1.829  -3.109  1.00  0.00           N  
ATOM    211  CA  VAL A  15       5.977   0.724  -3.251  1.00  0.00           C  
ATOM    212  C   VAL A  15       5.272  -0.543  -3.719  1.00  0.00           C  
ATOM    213  O   VAL A  15       5.743  -1.227  -4.627  1.00  0.00           O  
ATOM    214  CB  VAL A  15       6.685   0.450  -1.911  1.00  0.00           C  
ATOM    215  CG1 VAL A  15       7.490  -0.839  -1.988  1.00  0.00           C  
ATOM    216  CG2 VAL A  15       7.580   1.624  -1.548  1.00  0.00           C  
ATOM    217  H   VAL A  15       4.944   2.284  -2.212  1.00  0.00           H  
ATOM    218  HA  VAL A  15       6.727   1.001  -3.993  1.00  0.00           H  
ATOM    219  HB  VAL A  15       5.932   0.312  -1.135  1.00  0.00           H  
ATOM    220 1HG1 VAL A  15       7.983  -1.018  -1.033  1.00  0.00           H  
ATOM    221 2HG1 VAL A  15       6.824  -1.671  -2.214  1.00  0.00           H  
ATOM    222 3HG1 VAL A  15       8.241  -0.752  -2.773  1.00  0.00           H  
ATOM    223 1HG2 VAL A  15       8.077   1.424  -0.599  1.00  0.00           H  
ATOM    224 2HG2 VAL A  15       8.329   1.765  -2.328  1.00  0.00           H  
ATOM    225 3HG2 VAL A  15       6.976   2.528  -1.457  1.00  0.00           H  
ATOM    226  N   PHE A  16       4.141  -0.850  -3.093  1.00  0.00           N  
ATOM    227  CA  PHE A  16       3.348  -2.013  -3.471  1.00  0.00           C  
ATOM    228  C   PHE A  16       2.859  -1.903  -4.909  1.00  0.00           C  
ATOM    229  O   PHE A  16       2.904  -2.873  -5.666  1.00  0.00           O  
ATOM    230  CB  PHE A  16       2.151  -2.172  -2.531  1.00  0.00           C  
ATOM    231  CG  PHE A  16       2.474  -2.896  -1.255  1.00  0.00           C  
ATOM    232  CD1 PHE A  16       2.344  -2.262  -0.028  1.00  0.00           C  
ATOM    233  CD2 PHE A  16       2.911  -4.212  -1.278  1.00  0.00           C  
ATOM    234  CE1 PHE A  16       2.641  -2.927   1.146  1.00  0.00           C  
ATOM    235  CE2 PHE A  16       3.207  -4.880  -0.106  1.00  0.00           C  
ATOM    236  CZ  PHE A  16       3.073  -4.236   1.107  1.00  0.00           C  
ATOM    237  H   PHE A  16       3.823  -0.262  -2.335  1.00  0.00           H  
ATOM    238  HA  PHE A  16       3.976  -2.902  -3.389  1.00  0.00           H  
ATOM    239 1HB  PHE A  16       1.758  -1.190  -2.274  1.00  0.00           H  
ATOM    240 2HB  PHE A  16       1.359  -2.719  -3.040  1.00  0.00           H  
ATOM    241  HD1 PHE A  16       2.001  -1.227   0.002  1.00  0.00           H  
ATOM    242  HD2 PHE A  16       3.018  -4.721  -2.237  1.00  0.00           H  
ATOM    243  HE1 PHE A  16       2.534  -2.417   2.103  1.00  0.00           H  
ATOM    244  HE2 PHE A  16       3.549  -5.914  -0.138  1.00  0.00           H  
ATOM    245  HZ  PHE A  16       3.308  -4.761   2.032  1.00  0.00           H  
ATOM    246  N   GLY A  17       2.392  -0.716  -5.281  1.00  0.00           N  
ATOM    247  CA  GLY A  17       1.932  -0.465  -6.641  1.00  0.00           C  
ATOM    248  C   GLY A  17       3.028  -0.765  -7.656  1.00  0.00           C  
ATOM    249  O   GLY A  17       2.772  -1.364  -8.701  1.00  0.00           O  
ATOM    250  H   GLY A  17       2.353   0.032  -4.603  1.00  0.00           H  
ATOM    251 1HA  GLY A  17       1.059  -1.083  -6.850  1.00  0.00           H  
ATOM    252 2HA  GLY A  17       1.621   0.575  -6.734  1.00  0.00           H  
ATOM    253  N   ILE A  18       4.249  -0.346  -7.343  1.00  0.00           N  
ATOM    254  CA  ILE A  18       5.393  -0.601  -8.210  1.00  0.00           C  
ATOM    255  C   ILE A  18       5.679  -2.093  -8.320  1.00  0.00           C  
ATOM    256  O   ILE A  18       5.942  -2.606  -9.408  1.00  0.00           O  
ATOM    257  CB  ILE A  18       6.648   0.126  -7.693  1.00  0.00           C  
ATOM    258  CG1 ILE A  18       6.482   1.642  -7.832  1.00  0.00           C  
ATOM    259  CG2 ILE A  18       7.884  -0.349  -8.441  1.00  0.00           C  
ATOM    260  CD1 ILE A  18       7.521   2.441  -7.079  1.00  0.00           C  
ATOM    261  H   ILE A  18       4.388   0.163  -6.482  1.00  0.00           H  
ATOM    262  HA  ILE A  18       5.162  -0.224  -9.206  1.00  0.00           H  
ATOM    263  HB  ILE A  18       6.775  -0.080  -6.631  1.00  0.00           H  
ATOM    264 1HG1 ILE A  18       6.535   1.918  -8.885  1.00  0.00           H  
ATOM    265 2HG1 ILE A  18       5.497   1.935  -7.468  1.00  0.00           H  
ATOM    266 1HG2 ILE A  18       8.761   0.176  -8.063  1.00  0.00           H  
ATOM    267 2HG2 ILE A  18       8.010  -1.420  -8.292  1.00  0.00           H  
ATOM    268 3HG2 ILE A  18       7.768  -0.141  -9.505  1.00  0.00           H  
ATOM    269 1HD1 ILE A  18       7.338   3.506  -7.226  1.00  0.00           H  
ATOM    270 2HD1 ILE A  18       7.461   2.206  -6.016  1.00  0.00           H  
ATOM    271 3HD1 ILE A  18       8.513   2.190  -7.452  1.00  0.00           H  
ATOM    272  N   LEU A  19       5.625  -2.786  -7.188  1.00  0.00           N  
ATOM    273  CA  LEU A  19       5.883  -4.220  -7.154  1.00  0.00           C  
ATOM    274  C   LEU A  19       4.804  -4.991  -7.904  1.00  0.00           C  
ATOM    275  O   LEU A  19       5.092  -5.973  -8.589  1.00  0.00           O  
ATOM    276  CB  LEU A  19       5.956  -4.712  -5.703  1.00  0.00           C  
ATOM    277  CG  LEU A  19       7.151  -4.203  -4.888  1.00  0.00           C  
ATOM    278  CD1 LEU A  19       6.976  -4.597  -3.428  1.00  0.00           C  
ATOM    279  CD2 LEU A  19       8.438  -4.779  -5.459  1.00  0.00           C  
ATOM    280  H   LEU A  19       5.400  -2.306  -6.328  1.00  0.00           H  
ATOM    281  HA  LEU A  19       6.840  -4.411  -7.638  1.00  0.00           H  
ATOM    282 1HB  LEU A  19       5.048  -4.405  -5.186  1.00  0.00           H  
ATOM    283 2HB  LEU A  19       5.997  -5.801  -5.707  1.00  0.00           H  
ATOM    284  HG  LEU A  19       7.188  -3.114  -4.937  1.00  0.00           H  
ATOM    285 1HD1 LEU A  19       7.825  -4.236  -2.848  1.00  0.00           H  
ATOM    286 2HD1 LEU A  19       6.058  -4.156  -3.039  1.00  0.00           H  
ATOM    287 3HD1 LEU A  19       6.919  -5.682  -3.349  1.00  0.00           H  
ATOM    288 1HD2 LEU A  19       9.288  -4.417  -4.880  1.00  0.00           H  
ATOM    289 2HD2 LEU A  19       8.403  -5.868  -5.409  1.00  0.00           H  
ATOM    290 3HD2 LEU A  19       8.547  -4.467  -6.498  1.00  0.00           H  
ATOM    291  N   ILE A  20       3.561  -4.541  -7.772  1.00  0.00           N  
ATOM    292  CA  ILE A  20       2.430  -5.217  -8.396  1.00  0.00           C  
ATOM    293  C   ILE A  20       2.449  -5.040  -9.908  1.00  0.00           C  
ATOM    294  O   ILE A  20       2.216  -5.989 -10.657  1.00  0.00           O  
ATOM    295  CB  ILE A  20       1.097  -4.691  -7.833  1.00  0.00           C  
ATOM    296  CG1 ILE A  20       0.934  -5.107  -6.369  1.00  0.00           C  
ATOM    297  CG2 ILE A  20      -0.069  -5.198  -8.668  1.00  0.00           C  
ATOM    298  CD1 ILE A  20      -0.161  -4.361  -5.641  1.00  0.00           C  
ATOM    299  H   ILE A  20       3.396  -3.708  -7.224  1.00  0.00           H  
ATOM    300  HA  ILE A  20       2.500  -6.282  -8.176  1.00  0.00           H  
ATOM    301  HB  ILE A  20       1.099  -3.601  -7.852  1.00  0.00           H  
ATOM    302 1HG1 ILE A  20       0.714  -6.173  -6.317  1.00  0.00           H  
ATOM    303 2HG1 ILE A  20       1.871  -4.941  -5.837  1.00  0.00           H  
ATOM    304 1HG2 ILE A  20      -1.004  -4.817  -8.256  1.00  0.00           H  
ATOM    305 2HG2 ILE A  20       0.042  -4.853  -9.695  1.00  0.00           H  
ATOM    306 3HG2 ILE A  20      -0.083  -6.287  -8.650  1.00  0.00           H  
ATOM    307 1HD1 ILE A  20      -0.215  -4.711  -4.609  1.00  0.00           H  
ATOM    308 2HD1 ILE A  20       0.058  -3.293  -5.650  1.00  0.00           H  
ATOM    309 3HD1 ILE A  20      -1.114  -4.541  -6.135  1.00  0.00           H  
ATOM    310  N   LYS A  21       2.728  -3.820 -10.353  1.00  0.00           N  
ATOM    311  CA  LYS A  21       2.659  -3.486 -11.771  1.00  0.00           C  
ATOM    312  C   LYS A  21       3.730  -4.226 -12.563  1.00  0.00           C  
ATOM    313  O   LYS A  21       3.561  -5.372 -12.875  1.00  0.00           O  
ATOM    314  OXT LYS A  21       4.742  -3.662 -12.876  1.00  0.00           O  
ATOM    315  CB  LYS A  21       2.803  -1.977 -11.974  1.00  0.00           C  
ATOM    316  CG  LYS A  21       2.667  -1.521 -13.420  1.00  0.00           C  
ATOM    317  CD  LYS A  21       2.755  -0.007 -13.533  1.00  0.00           C  
ATOM    318  CE  LYS A  21       2.637   0.450 -14.980  1.00  0.00           C  
ATOM    319  NZ  LYS A  21       2.746   1.928 -15.108  1.00  0.00           N  
ATOM    320  H   LYS A  21       2.995  -3.104  -9.692  1.00  0.00           H  
ATOM    321  HA  LYS A  21       1.687  -3.798 -12.153  1.00  0.00           H  
ATOM    322 1HB  LYS A  21       2.046  -1.457 -11.386  1.00  0.00           H  
ATOM    323 2HB  LYS A  21       3.779  -1.653 -11.611  1.00  0.00           H  
ATOM    324 1HG  LYS A  21       3.461  -1.968 -14.019  1.00  0.00           H  
ATOM    325 2HG  LYS A  21       1.707  -1.851 -13.817  1.00  0.00           H  
ATOM    326 1HD  LYS A  21       1.954   0.449 -12.950  1.00  0.00           H  
ATOM    327 2HD  LYS A  21       3.710   0.333 -13.132  1.00  0.00           H  
ATOM    328 1HE  LYS A  21       3.425  -0.013 -15.572  1.00  0.00           H  
ATOM    329 2HE  LYS A  21       1.676   0.133 -15.384  1.00  0.00           H  
ATOM    330 1HZ  LYS A  21       2.662   2.189 -16.080  1.00  0.00           H  
ATOM    331 2HZ  LYS A  21       2.008   2.368 -14.577  1.00  0.00           H  
ATOM    332 3HZ  LYS A  21       3.642   2.232 -14.754  1.00  0.00           H  
TER                                                                             
ATOM    334  N   SER B  22      -2.928 -11.897  14.805  1.00  0.00           N  
ATOM    335  CA  SER B  22      -1.615 -12.442  14.481  1.00  0.00           C  
ATOM    336  C   SER B  22      -0.835 -11.497  13.576  1.00  0.00           C  
ATOM    337  O   SER B  22      -1.420 -10.679  12.865  1.00  0.00           O  
ATOM    338  CB  SER B  22      -1.761 -13.794  13.810  1.00  0.00           C  
ATOM    339  OG  SER B  22      -2.394 -13.671  12.566  1.00  0.00           O  
ATOM    340 1H   SER B  22      -3.417 -12.536  15.399  1.00  0.00           H  
ATOM    341 2H   SER B  22      -2.820 -11.022  15.276  1.00  0.00           H  
ATOM    342 3H   SER B  22      -3.450 -11.760  13.963  1.00  0.00           H  
ATOM    343  HA  SER B  22      -1.054 -12.568  15.408  1.00  0.00           H  
ATOM    344 1HB  SER B  22      -0.777 -14.242  13.678  1.00  0.00           H  
ATOM    345 2HB  SER B  22      -2.340 -14.457  14.452  1.00  0.00           H  
ATOM    346  HG  SER B  22      -3.310 -13.924  12.709  1.00  0.00           H  
ATOM    347  N   ALA B  23       0.488 -11.615  13.605  1.00  0.00           N  
ATOM    348  CA  ALA B  23       1.347 -10.830  12.726  1.00  0.00           C  
ATOM    349  C   ALA B  23       1.030 -11.102  11.261  1.00  0.00           C  
ATOM    350  O   ALA B  23       1.081 -10.198  10.427  1.00  0.00           O  
ATOM    351  CB  ALA B  23       2.811 -11.126  13.015  1.00  0.00           C  
ATOM    352  H   ALA B  23       0.909 -12.264  14.254  1.00  0.00           H  
ATOM    353  HA  ALA B  23       1.155  -9.775  12.919  1.00  0.00           H  
ATOM    354 1HB  ALA B  23       3.440 -10.533  12.351  1.00  0.00           H  
ATOM    355 2HB  ALA B  23       3.037 -10.872  14.051  1.00  0.00           H  
ATOM    356 3HB  ALA B  23       3.008 -12.184  12.850  1.00  0.00           H  
ATOM    357  N   VAL B  24       0.703 -12.353  10.954  1.00  0.00           N  
ATOM    358  CA  VAL B  24       0.451 -12.762   9.577  1.00  0.00           C  
ATOM    359  C   VAL B  24      -0.719 -11.991   8.979  1.00  0.00           C  
ATOM    360  O   VAL B  24      -0.621 -11.453   7.876  1.00  0.00           O  
ATOM    361  CB  VAL B  24       0.152 -14.272   9.515  1.00  0.00           C  
ATOM    362  CG1 VAL B  24      -0.320 -14.665   8.123  1.00  0.00           C  
ATOM    363  CG2 VAL B  24       1.392 -15.061   9.908  1.00  0.00           C  
ATOM    364  H   VAL B  24       0.627 -13.037  11.693  1.00  0.00           H  
ATOM    365  HA  VAL B  24       1.344 -12.557   8.986  1.00  0.00           H  
ATOM    366  HB  VAL B  24      -0.659 -14.501  10.206  1.00  0.00           H  
ATOM    367 1HG1 VAL B  24      -0.526 -15.735   8.098  1.00  0.00           H  
ATOM    368 2HG1 VAL B  24      -1.228 -14.114   7.878  1.00  0.00           H  
ATOM    369 3HG1 VAL B  24       0.457 -14.429   7.396  1.00  0.00           H  
ATOM    370 1HG2 VAL B  24       1.173 -16.128   9.862  1.00  0.00           H  
ATOM    371 2HG2 VAL B  24       2.205 -14.828   9.220  1.00  0.00           H  
ATOM    372 3HG2 VAL B  24       1.687 -14.795  10.923  1.00  0.00           H  
ATOM    373  N   VAL B  25      -1.825 -11.942   9.712  1.00  0.00           N  
ATOM    374  CA  VAL B  25      -3.005 -11.207   9.271  1.00  0.00           C  
ATOM    375  C   VAL B  25      -2.704  -9.722   9.119  1.00  0.00           C  
ATOM    376  O   VAL B  25      -3.115  -9.092   8.145  1.00  0.00           O  
ATOM    377  CB  VAL B  25      -4.158 -11.395  10.275  1.00  0.00           C  
ATOM    378  CG1 VAL B  25      -5.307 -10.452   9.949  1.00  0.00           C  
ATOM    379  CG2 VAL B  25      -4.627 -12.842  10.260  1.00  0.00           C  
ATOM    380  H   VAL B  25      -1.850 -12.425  10.599  1.00  0.00           H  
ATOM    381  HA  VAL B  25      -3.316 -11.602   8.303  1.00  0.00           H  
ATOM    382  HB  VAL B  25      -3.804 -11.137  11.273  1.00  0.00           H  
ATOM    383 1HG1 VAL B  25      -6.113 -10.598  10.668  1.00  0.00           H  
ATOM    384 2HG1 VAL B  25      -4.957  -9.421  10.001  1.00  0.00           H  
ATOM    385 3HG1 VAL B  25      -5.675 -10.661   8.945  1.00  0.00           H  
ATOM    386 1HG2 VAL B  25      -5.442 -12.967  10.972  1.00  0.00           H  
ATOM    387 2HG2 VAL B  25      -4.976 -13.101   9.260  1.00  0.00           H  
ATOM    388 3HG2 VAL B  25      -3.800 -13.495  10.536  1.00  0.00           H  
ATOM    389  N   GLY B  26      -1.985  -9.167  10.089  1.00  0.00           N  
ATOM    390  CA  GLY B  26      -1.586  -7.765  10.041  1.00  0.00           C  
ATOM    391  C   GLY B  26      -0.820  -7.455   8.762  1.00  0.00           C  
ATOM    392  O   GLY B  26      -1.081  -6.451   8.099  1.00  0.00           O  
ATOM    393  H   GLY B  26      -1.708  -9.730  10.880  1.00  0.00           H  
ATOM    394 1HA  GLY B  26      -2.471  -7.132  10.102  1.00  0.00           H  
ATOM    395 2HA  GLY B  26      -0.965  -7.534  10.906  1.00  0.00           H  
ATOM    396  N   ILE B  27       0.127  -8.322   8.419  1.00  0.00           N  
ATOM    397  CA  ILE B  27       0.913  -8.157   7.203  1.00  0.00           C  
ATOM    398  C   ILE B  27       0.032  -8.228   5.963  1.00  0.00           C  
ATOM    399  O   ILE B  27       0.153  -7.405   5.055  1.00  0.00           O  
ATOM    400  CB  ILE B  27       2.015  -9.228   7.112  1.00  0.00           C  
ATOM    401  CG1 ILE B  27       3.074  -8.998   8.193  1.00  0.00           C  
ATOM    402  CG2 ILE B  27       2.651  -9.222   5.730  1.00  0.00           C  
ATOM    403  CD1 ILE B  27       4.007 -10.171   8.394  1.00  0.00           C  
ATOM    404  H   ILE B  27       0.305  -9.116   9.017  1.00  0.00           H  
ATOM    405  HA  ILE B  27       1.387  -7.177   7.228  1.00  0.00           H  
ATOM    406  HB  ILE B  27       1.583 -10.211   7.298  1.00  0.00           H  
ATOM    407 1HG1 ILE B  27       3.674  -8.126   7.935  1.00  0.00           H  
ATOM    408 2HG1 ILE B  27       2.584  -8.787   9.144  1.00  0.00           H  
ATOM    409 1HG2 ILE B  27       3.428  -9.985   5.683  1.00  0.00           H  
ATOM    410 2HG2 ILE B  27       1.890  -9.432   4.979  1.00  0.00           H  
ATOM    411 3HG2 ILE B  27       3.091  -8.243   5.536  1.00  0.00           H  
ATOM    412 1HD1 ILE B  27       4.728  -9.933   9.176  1.00  0.00           H  
ATOM    413 2HD1 ILE B  27       3.430 -11.049   8.688  1.00  0.00           H  
ATOM    414 3HD1 ILE B  27       4.535 -10.379   7.465  1.00  0.00           H  
ATOM    415  N   LEU B  28      -0.857  -9.215   5.930  1.00  0.00           N  
ATOM    416  CA  LEU B  28      -1.735  -9.419   4.784  1.00  0.00           C  
ATOM    417  C   LEU B  28      -2.635  -8.211   4.559  1.00  0.00           C  
ATOM    418  O   LEU B  28      -2.873  -7.805   3.421  1.00  0.00           O  
ATOM    419  CB  LEU B  28      -2.593 -10.673   4.989  1.00  0.00           C  
ATOM    420  CG  LEU B  28      -1.843 -12.010   4.928  1.00  0.00           C  
ATOM    421  CD1 LEU B  28      -2.778 -13.136   5.347  1.00  0.00           C  
ATOM    422  CD2 LEU B  28      -1.316 -12.232   3.518  1.00  0.00           C  
ATOM    423  H   LEU B  28      -0.925  -9.842   6.719  1.00  0.00           H  
ATOM    424  HA  LEU B  28      -1.118  -9.557   3.896  1.00  0.00           H  
ATOM    425 1HB  LEU B  28      -3.075 -10.608   5.964  1.00  0.00           H  
ATOM    426 2HB  LEU B  28      -3.369 -10.692   4.224  1.00  0.00           H  
ATOM    427  HG  LEU B  28      -1.008 -11.991   5.629  1.00  0.00           H  
ATOM    428 1HD1 LEU B  28      -2.245 -14.086   5.303  1.00  0.00           H  
ATOM    429 2HD1 LEU B  28      -3.125 -12.962   6.365  1.00  0.00           H  
ATOM    430 3HD1 LEU B  28      -3.633 -13.169   4.672  1.00  0.00           H  
ATOM    431 1HD2 LEU B  28      -0.782 -13.182   3.475  1.00  0.00           H  
ATOM    432 2HD2 LEU B  28      -2.150 -12.252   2.817  1.00  0.00           H  
ATOM    433 3HD2 LEU B  28      -0.637 -11.422   3.252  1.00  0.00           H  
ATOM    434  N   LEU B  29      -3.133  -7.639   5.650  1.00  0.00           N  
ATOM    435  CA  LEU B  29      -4.011  -6.478   5.573  1.00  0.00           C  
ATOM    436  C   LEU B  29      -3.297  -5.287   4.947  1.00  0.00           C  
ATOM    437  O   LEU B  29      -3.885  -4.538   4.167  1.00  0.00           O  
ATOM    438  CB  LEU B  29      -4.515  -6.101   6.972  1.00  0.00           C  
ATOM    439  CG  LEU B  29      -5.537  -7.063   7.592  1.00  0.00           C  
ATOM    440  CD1 LEU B  29      -5.788  -6.672   9.042  1.00  0.00           C  
ATOM    441  CD2 LEU B  29      -6.826  -7.025   6.784  1.00  0.00           C  
ATOM    442  H   LEU B  29      -2.897  -8.019   6.555  1.00  0.00           H  
ATOM    443  HA  LEU B  29      -4.867  -6.732   4.949  1.00  0.00           H  
ATOM    444 1HB  LEU B  29      -3.662  -6.046   7.645  1.00  0.00           H  
ATOM    445 2HB  LEU B  29      -4.977  -5.115   6.922  1.00  0.00           H  
ATOM    446  HG  LEU B  29      -5.134  -8.076   7.585  1.00  0.00           H  
ATOM    447 1HD1 LEU B  29      -6.514  -7.356   9.483  1.00  0.00           H  
ATOM    448 2HD1 LEU B  29      -4.854  -6.727   9.601  1.00  0.00           H  
ATOM    449 3HD1 LEU B  29      -6.177  -5.656   9.083  1.00  0.00           H  
ATOM    450 1HD2 LEU B  29      -7.551  -7.710   7.225  1.00  0.00           H  
ATOM    451 2HD2 LEU B  29      -7.230  -6.013   6.792  1.00  0.00           H  
ATOM    452 3HD2 LEU B  29      -6.620  -7.326   5.757  1.00  0.00           H  
ATOM    453  N   VAL B  30      -2.025  -5.118   5.293  1.00  0.00           N  
ATOM    454  CA  VAL B  30      -1.202  -4.072   4.697  1.00  0.00           C  
ATOM    455  C   VAL B  30      -1.039  -4.286   3.198  1.00  0.00           C  
ATOM    456  O   VAL B  30      -1.113  -3.339   2.414  1.00  0.00           O  
ATOM    457  CB  VAL B  30       0.187  -4.042   5.362  1.00  0.00           C  
ATOM    458  CG1 VAL B  30       1.128  -3.128   4.590  1.00  0.00           C  
ATOM    459  CG2 VAL B  30       0.059  -3.587   6.808  1.00  0.00           C  
ATOM    460  H   VAL B  30      -1.618  -5.729   5.986  1.00  0.00           H  
ATOM    461  HA  VAL B  30      -1.690  -3.111   4.862  1.00  0.00           H  
ATOM    462  HB  VAL B  30       0.616  -5.044   5.332  1.00  0.00           H  
ATOM    463 1HG1 VAL B  30       2.105  -3.119   5.074  1.00  0.00           H  
ATOM    464 2HG1 VAL B  30       1.232  -3.493   3.569  1.00  0.00           H  
ATOM    465 3HG1 VAL B  30       0.721  -2.117   4.576  1.00  0.00           H  
ATOM    466 1HG2 VAL B  30       1.045  -3.569   7.272  1.00  0.00           H  
ATOM    467 2HG2 VAL B  30      -0.375  -2.588   6.838  1.00  0.00           H  
ATOM    468 3HG2 VAL B  30      -0.584  -4.279   7.351  1.00  0.00           H  
ATOM    469  N   VAL B  31      -0.817  -5.536   2.804  1.00  0.00           N  
ATOM    470  CA  VAL B  31      -0.690  -5.883   1.394  1.00  0.00           C  
ATOM    471  C   VAL B  31      -1.970  -5.565   0.631  1.00  0.00           C  
ATOM    472  O   VAL B  31      -1.926  -5.051  -0.487  1.00  0.00           O  
ATOM    473  CB  VAL B  31      -0.364  -7.381   1.240  1.00  0.00           C  
ATOM    474  CG1 VAL B  31      -0.448  -7.797  -0.221  1.00  0.00           C  
ATOM    475  CG2 VAL B  31       1.019  -7.670   1.804  1.00  0.00           C  
ATOM    476  H   VAL B  31      -0.734  -6.263   3.500  1.00  0.00           H  
ATOM    477  HA  VAL B  31       0.126  -5.301   0.966  1.00  0.00           H  
ATOM    478  HB  VAL B  31      -1.108  -7.963   1.784  1.00  0.00           H  
ATOM    479 1HG1 VAL B  31      -0.215  -8.858  -0.311  1.00  0.00           H  
ATOM    480 2HG1 VAL B  31      -1.456  -7.615  -0.593  1.00  0.00           H  
ATOM    481 3HG1 VAL B  31       0.266  -7.218  -0.806  1.00  0.00           H  
ATOM    482 1HG2 VAL B  31       1.243  -8.730   1.693  1.00  0.00           H  
ATOM    483 2HG2 VAL B  31       1.762  -7.083   1.264  1.00  0.00           H  
ATOM    484 3HG2 VAL B  31       1.044  -7.403   2.861  1.00  0.00           H  
ATOM    485  N   VAL B  32      -3.109  -5.873   1.242  1.00  0.00           N  
ATOM    486  CA  VAL B  32      -4.404  -5.568   0.646  1.00  0.00           C  
ATOM    487  C   VAL B  32      -4.550  -4.076   0.377  1.00  0.00           C  
ATOM    488  O   VAL B  32      -4.999  -3.669  -0.694  1.00  0.00           O  
ATOM    489  CB  VAL B  32      -5.542  -6.033   1.574  1.00  0.00           C  
ATOM    490  CG1 VAL B  32      -6.876  -5.472   1.104  1.00  0.00           C  
ATOM    491  CG2 VAL B  32      -5.583  -7.553   1.622  1.00  0.00           C  
ATOM    492  H   VAL B  32      -3.077  -6.330   2.142  1.00  0.00           H  
ATOM    493  HA  VAL B  32      -4.484  -6.104  -0.301  1.00  0.00           H  
ATOM    494  HB  VAL B  32      -5.364  -5.642   2.576  1.00  0.00           H  
ATOM    495 1HG1 VAL B  32      -7.669  -5.810   1.772  1.00  0.00           H  
ATOM    496 2HG1 VAL B  32      -6.835  -4.383   1.113  1.00  0.00           H  
ATOM    497 3HG1 VAL B  32      -7.081  -5.821   0.092  1.00  0.00           H  
ATOM    498 1HG2 VAL B  32      -6.390  -7.875   2.280  1.00  0.00           H  
ATOM    499 2HG2 VAL B  32      -5.756  -7.944   0.619  1.00  0.00           H  
ATOM    500 3HG2 VAL B  32      -4.633  -7.931   2.000  1.00  0.00           H  
ATOM    501  N   LEU B  33      -4.167  -3.264   1.356  1.00  0.00           N  
ATOM    502  CA  LEU B  33      -4.130  -1.817   1.181  1.00  0.00           C  
ATOM    503  C   LEU B  33      -3.170  -1.422   0.066  1.00  0.00           C  
ATOM    504  O   LEU B  33      -3.429  -0.481  -0.685  1.00  0.00           O  
ATOM    505  CB  LEU B  33      -3.712  -1.135   2.489  1.00  0.00           C  
ATOM    506  CG  LEU B  33      -4.735  -1.201   3.630  1.00  0.00           C  
ATOM    507  CD1 LEU B  33      -4.121  -0.624   4.899  1.00  0.00           C  
ATOM    508  CD2 LEU B  33      -5.989  -0.436   3.233  1.00  0.00           C  
ATOM    509  H   LEU B  33      -3.895  -3.659   2.245  1.00  0.00           H  
ATOM    510  HA  LEU B  33      -5.129  -1.475   0.911  1.00  0.00           H  
ATOM    511 1HB  LEU B  33      -2.791  -1.596   2.843  1.00  0.00           H  
ATOM    512 2HB  LEU B  33      -3.511  -0.083   2.285  1.00  0.00           H  
ATOM    513  HG  LEU B  33      -4.993  -2.242   3.828  1.00  0.00           H  
ATOM    514 1HD1 LEU B  33      -4.848  -0.671   5.709  1.00  0.00           H  
ATOM    515 2HD1 LEU B  33      -3.237  -1.202   5.170  1.00  0.00           H  
ATOM    516 3HD1 LEU B  33      -3.837   0.413   4.726  1.00  0.00           H  
ATOM    517 1HD2 LEU B  33      -6.717  -0.483   4.044  1.00  0.00           H  
ATOM    518 2HD2 LEU B  33      -5.733   0.606   3.037  1.00  0.00           H  
ATOM    519 3HD2 LEU B  33      -6.417  -0.880   2.335  1.00  0.00           H  
ATOM    520  N   GLY B  34      -2.061  -2.146  -0.037  1.00  0.00           N  
ATOM    521  CA  GLY B  34      -1.102  -1.929  -1.114  1.00  0.00           C  
ATOM    522  C   GLY B  34      -1.754  -2.110  -2.478  1.00  0.00           C  
ATOM    523  O   GLY B  34      -1.507  -1.336  -3.403  1.00  0.00           O  
ATOM    524  H   GLY B  34      -1.877  -2.865   0.648  1.00  0.00           H  
ATOM    525 1HA  GLY B  34      -0.687  -0.924  -1.035  1.00  0.00           H  
ATOM    526 2HA  GLY B  34      -0.272  -2.627  -1.008  1.00  0.00           H  
ATOM    527  N   VAL B  35      -2.589  -3.137  -2.597  1.00  0.00           N  
ATOM    528  CA  VAL B  35      -3.326  -3.386  -3.831  1.00  0.00           C  
ATOM    529  C   VAL B  35      -4.299  -2.253  -4.130  1.00  0.00           C  
ATOM    530  O   VAL B  35      -4.379  -1.773  -5.260  1.00  0.00           O  
ATOM    531  CB  VAL B  35      -4.102  -4.713  -3.730  1.00  0.00           C  
ATOM    532  CG1 VAL B  35      -5.025  -4.882  -4.928  1.00  0.00           C  
ATOM    533  CG2 VAL B  35      -3.128  -5.877  -3.632  1.00  0.00           C  
ATOM    534  H   VAL B  35      -2.717  -3.761  -1.813  1.00  0.00           H  
ATOM    535  HA  VAL B  35      -2.611  -3.460  -4.651  1.00  0.00           H  
ATOM    536  HB  VAL B  35      -4.732  -4.689  -2.841  1.00  0.00           H  
ATOM    537 1HG1 VAL B  35      -5.566  -5.824  -4.841  1.00  0.00           H  
ATOM    538 2HG1 VAL B  35      -5.736  -4.057  -4.958  1.00  0.00           H  
ATOM    539 3HG1 VAL B  35      -4.434  -4.887  -5.844  1.00  0.00           H  
ATOM    540 1HG2 VAL B  35      -3.683  -6.811  -3.561  1.00  0.00           H  
ATOM    541 2HG2 VAL B  35      -2.494  -5.897  -4.519  1.00  0.00           H  
ATOM    542 3HG2 VAL B  35      -2.506  -5.756  -2.745  1.00  0.00           H  
ATOM    543  N   VAL B  36      -5.037  -1.829  -3.109  1.00  0.00           N  
ATOM    544  CA  VAL B  36      -5.978  -0.724  -3.251  1.00  0.00           C  
ATOM    545  C   VAL B  36      -5.273   0.542  -3.719  1.00  0.00           C  
ATOM    546  O   VAL B  36      -5.743   1.227  -4.627  1.00  0.00           O  
ATOM    547  CB  VAL B  36      -6.685  -0.450  -1.911  1.00  0.00           C  
ATOM    548  CG1 VAL B  36      -7.491   0.839  -1.988  1.00  0.00           C  
ATOM    549  CG2 VAL B  36      -7.581  -1.625  -1.548  1.00  0.00           C  
ATOM    550  H   VAL B  36      -4.944  -2.284  -2.212  1.00  0.00           H  
ATOM    551  HA  VAL B  36      -6.728  -1.001  -3.993  1.00  0.00           H  
ATOM    552  HB  VAL B  36      -5.933  -0.312  -1.135  1.00  0.00           H  
ATOM    553 1HG1 VAL B  36      -7.984   1.018  -1.032  1.00  0.00           H  
ATOM    554 2HG1 VAL B  36      -6.824   1.671  -2.213  1.00  0.00           H  
ATOM    555 3HG1 VAL B  36      -8.242   0.752  -2.773  1.00  0.00           H  
ATOM    556 1HG2 VAL B  36      -8.077  -1.424  -0.599  1.00  0.00           H  
ATOM    557 2HG2 VAL B  36      -8.330  -1.766  -2.327  1.00  0.00           H  
ATOM    558 3HG2 VAL B  36      -6.977  -2.528  -1.457  1.00  0.00           H  
ATOM    559  N   PHE B  37      -4.142   0.850  -3.093  1.00  0.00           N  
ATOM    560  CA  PHE B  37      -3.349   2.013  -3.471  1.00  0.00           C  
ATOM    561  C   PHE B  37      -2.860   1.903  -4.909  1.00  0.00           C  
ATOM    562  O   PHE B  37      -2.905   2.873  -5.666  1.00  0.00           O  
ATOM    563  CB  PHE B  37      -2.152   2.172  -2.531  1.00  0.00           C  
ATOM    564  CG  PHE B  37      -2.481   2.873  -1.244  1.00  0.00           C  
ATOM    565  CD1 PHE B  37      -2.311   2.232  -0.025  1.00  0.00           C  
ATOM    566  CD2 PHE B  37      -2.962   4.173  -1.248  1.00  0.00           C  
ATOM    567  CE1 PHE B  37      -2.614   2.876   1.160  1.00  0.00           C  
ATOM    568  CE2 PHE B  37      -3.264   4.820  -0.065  1.00  0.00           C  
ATOM    569  CZ  PHE B  37      -3.090   4.170   1.140  1.00  0.00           C  
ATOM    570  H   PHE B  37      -3.823   0.262  -2.335  1.00  0.00           H  
ATOM    571  HA  PHE B  37      -3.977   2.901  -3.389  1.00  0.00           H  
ATOM    572 1HB  PHE B  37      -1.746   1.190  -2.289  1.00  0.00           H  
ATOM    573 2HB  PHE B  37      -1.367   2.736  -3.034  1.00  0.00           H  
ATOM    574  HD1 PHE B  37      -1.933   1.210  -0.010  1.00  0.00           H  
ATOM    575  HD2 PHE B  37      -3.100   4.687  -2.200  1.00  0.00           H  
ATOM    576  HE1 PHE B  37      -2.475   2.361   2.110  1.00  0.00           H  
ATOM    577  HE2 PHE B  37      -3.641   5.842  -0.083  1.00  0.00           H  
ATOM    578  HZ  PHE B  37      -3.330   4.677   2.073  1.00  0.00           H  
ATOM    579  N   GLY B  38      -2.392   0.716  -5.281  1.00  0.00           N  
ATOM    580  CA  GLY B  38      -1.933   0.465  -6.642  1.00  0.00           C  
ATOM    581  C   GLY B  38      -3.029   0.765  -7.657  1.00  0.00           C  
ATOM    582  O   GLY B  38      -2.773   1.364  -8.701  1.00  0.00           O  
ATOM    583  H   GLY B  38      -2.354  -0.032  -4.603  1.00  0.00           H  
ATOM    584 1HA  GLY B  38      -1.059   1.082  -6.850  1.00  0.00           H  
ATOM    585 2HA  GLY B  38      -1.622  -0.575  -6.734  1.00  0.00           H  
ATOM    586  N   ILE B  39      -4.250   0.346  -7.343  1.00  0.00           N  
ATOM    587  CA  ILE B  39      -5.394   0.601  -8.210  1.00  0.00           C  
ATOM    588  C   ILE B  39      -5.680   2.093  -8.320  1.00  0.00           C  
ATOM    589  O   ILE B  39      -5.943   2.605  -9.408  1.00  0.00           O  
ATOM    590  CB  ILE B  39      -6.648  -0.126  -7.693  1.00  0.00           C  
ATOM    591  CG1 ILE B  39      -6.483  -1.642  -7.832  1.00  0.00           C  
ATOM    592  CG2 ILE B  39      -7.885   0.348  -8.440  1.00  0.00           C  
ATOM    593  CD1 ILE B  39      -7.522  -2.441  -7.079  1.00  0.00           C  
ATOM    594  H   ILE B  39      -4.389  -0.163  -6.482  1.00  0.00           H  
ATOM    595  HA  ILE B  39      -5.163   0.224  -9.206  1.00  0.00           H  
ATOM    596  HB  ILE B  39      -6.776   0.080  -6.631  1.00  0.00           H  
ATOM    597 1HG1 ILE B  39      -6.536  -1.918  -8.885  1.00  0.00           H  
ATOM    598 2HG1 ILE B  39      -5.498  -1.936  -7.468  1.00  0.00           H  
ATOM    599 1HG2 ILE B  39      -8.762  -0.176  -8.063  1.00  0.00           H  
ATOM    600 2HG2 ILE B  39      -8.011   1.420  -8.292  1.00  0.00           H  
ATOM    601 3HG2 ILE B  39      -7.769   0.141  -9.504  1.00  0.00           H  
ATOM    602 1HD1 ILE B  39      -7.338  -3.506  -7.226  1.00  0.00           H  
ATOM    603 2HD1 ILE B  39      -7.462  -2.206  -6.016  1.00  0.00           H  
ATOM    604 3HD1 ILE B  39      -8.514  -2.190  -7.452  1.00  0.00           H  
ATOM    605  N   LEU B  40      -5.626   2.785  -7.188  1.00  0.00           N  
ATOM    606  CA  LEU B  40      -5.884   4.220  -7.154  1.00  0.00           C  
ATOM    607  C   LEU B  40      -4.805   4.991  -7.904  1.00  0.00           C  
ATOM    608  O   LEU B  40      -5.093   5.973  -8.589  1.00  0.00           O  
ATOM    609  CB  LEU B  40      -5.957   4.712  -5.703  1.00  0.00           C  
ATOM    610  CG  LEU B  40      -7.152   4.203  -4.888  1.00  0.00           C  
ATOM    611  CD1 LEU B  40      -6.976   4.597  -3.428  1.00  0.00           C  
ATOM    612  CD2 LEU B  40      -8.439   4.780  -5.459  1.00  0.00           C  
ATOM    613  H   LEU B  40      -5.401   2.306  -6.328  1.00  0.00           H  
ATOM    614  HA  LEU B  40      -6.841   4.411  -7.638  1.00  0.00           H  
ATOM    615 1HB  LEU B  40      -5.049   4.405  -5.186  1.00  0.00           H  
ATOM    616 2HB  LEU B  40      -5.998   5.801  -5.707  1.00  0.00           H  
ATOM    617  HG  LEU B  40      -7.189   3.114  -4.937  1.00  0.00           H  
ATOM    618 1HD1 LEU B  40      -7.826   4.235  -2.848  1.00  0.00           H  
ATOM    619 2HD1 LEU B  40      -6.059   4.155  -3.039  1.00  0.00           H  
ATOM    620 3HD1 LEU B  40      -6.919   5.682  -3.348  1.00  0.00           H  
ATOM    621 1HD2 LEU B  40      -9.289   4.417  -4.880  1.00  0.00           H  
ATOM    622 2HD2 LEU B  40      -8.404   5.868  -5.409  1.00  0.00           H  
ATOM    623 3HD2 LEU B  40      -8.548   4.467  -6.498  1.00  0.00           H  
ATOM    624  N   ILE B  41      -3.562   4.541  -7.772  1.00  0.00           N  
ATOM    625  CA  ILE B  41      -2.431   5.217  -8.396  1.00  0.00           C  
ATOM    626  C   ILE B  41      -2.450   5.040  -9.908  1.00  0.00           C  
ATOM    627  O   ILE B  41      -2.217   5.989 -10.657  1.00  0.00           O  
ATOM    628  CB  ILE B  41      -1.098   4.691  -7.833  1.00  0.00           C  
ATOM    629  CG1 ILE B  41      -0.935   5.107  -6.369  1.00  0.00           C  
ATOM    630  CG2 ILE B  41       0.068   5.197  -8.668  1.00  0.00           C  
ATOM    631  CD1 ILE B  41       0.160   4.361  -5.641  1.00  0.00           C  
ATOM    632  H   ILE B  41      -3.397   3.708  -7.224  1.00  0.00           H  
ATOM    633  HA  ILE B  41      -2.501   6.282  -8.176  1.00  0.00           H  
ATOM    634  HB  ILE B  41      -1.100   3.601  -7.853  1.00  0.00           H  
ATOM    635 1HG1 ILE B  41      -0.715   6.173  -6.317  1.00  0.00           H  
ATOM    636 2HG1 ILE B  41      -1.872   4.941  -5.837  1.00  0.00           H  
ATOM    637 1HG2 ILE B  41       1.002   4.817  -8.256  1.00  0.00           H  
ATOM    638 2HG2 ILE B  41      -0.043   4.853  -9.695  1.00  0.00           H  
ATOM    639 3HG2 ILE B  41       0.081   6.287  -8.650  1.00  0.00           H  
ATOM    640 1HD1 ILE B  41       0.214   4.711  -4.609  1.00  0.00           H  
ATOM    641 2HD1 ILE B  41      -0.059   3.293  -5.650  1.00  0.00           H  
ATOM    642 3HD1 ILE B  41       1.113   4.541  -6.135  1.00  0.00           H  
ATOM    643  N   LYS B  42      -2.730   3.820 -10.353  1.00  0.00           N  
ATOM    644  CA  LYS B  42      -2.661   3.486 -11.771  1.00  0.00           C  
ATOM    645  C   LYS B  42      -3.731   4.226 -12.563  1.00  0.00           C  
ATOM    646  O   LYS B  42      -3.562   5.372 -12.875  1.00  0.00           O  
ATOM    647  OXT LYS B  42      -4.743   3.662 -12.876  1.00  0.00           O  
ATOM    648  CB  LYS B  42      -2.805   1.977 -11.974  1.00  0.00           C  
ATOM    649  CG  LYS B  42      -2.668   1.521 -13.420  1.00  0.00           C  
ATOM    650  CD  LYS B  42      -2.756   0.006 -13.533  1.00  0.00           C  
ATOM    651  CE  LYS B  42      -2.637  -0.450 -14.980  1.00  0.00           C  
ATOM    652  NZ  LYS B  42      -2.746  -1.928 -15.108  1.00  0.00           N  
ATOM    653  H   LYS B  42      -2.996   3.104  -9.692  1.00  0.00           H  
ATOM    654  HA  LYS B  42      -1.688   3.798 -12.153  1.00  0.00           H  
ATOM    655 1HB  LYS B  42      -2.048   1.457 -11.386  1.00  0.00           H  
ATOM    656 2HB  LYS B  42      -3.780   1.653 -11.612  1.00  0.00           H  
ATOM    657 1HG  LYS B  42      -3.462   1.968 -14.020  1.00  0.00           H  
ATOM    658 2HG  LYS B  42      -1.708   1.851 -13.817  1.00  0.00           H  
ATOM    659 1HD  LYS B  42      -1.954  -0.449 -12.950  1.00  0.00           H  
ATOM    660 2HD  LYS B  42      -3.710  -0.334 -13.132  1.00  0.00           H  
ATOM    661 1HE  LYS B  42      -3.425   0.013 -15.572  1.00  0.00           H  
ATOM    662 2HE  LYS B  42      -1.676  -0.133 -15.384  1.00  0.00           H  
ATOM    663 1HZ  LYS B  42      -2.662  -2.190 -16.080  1.00  0.00           H  
ATOM    664 2HZ  LYS B  42      -2.007  -2.368 -14.576  1.00  0.00           H  
ATOM    665 3HZ  LYS B  42      -3.642  -2.233 -14.754  1.00  0.00           H  
TER                                                                             
HETATM  667 THKN MEM C  45      15.000   0.000   0.000  1.00  0.00           X  
HETATM  668 CNTR MEM C  45       0.000   0.000   0.000  1.00  0.00           X  
HETATM  669 NORM MEM C  45      -0.000  -0.000   1.000  1.00  0.00           X  
TER                                                                             
CONECT  667  668                                                                
CONECT  668  667  669                                                           
CONECT  669  668                                                                
a_angle_1 1.603
a_angle_2 36.222
a_bind 0.483
a_ddg -18.606
a_helicality 0.05
a_helicality_symm 0.05
a_hha_ang -72.445
a_hha_dst_atm 3.976
a_hha_dst_vec 6.663
a_marl -18.448
a_pack 0.568
a_res_lipo -67.49
a_rmsd 6.549
a_sasa 674.724
a_shape 0.622
a_span_topo 0.5
a_tms_span 1
a_tms_span_fa 1
a_unsat 0
maxsub 22
rms 6.549
score -129.056
silent_score -129.056
time 36
total -129.056

#MODEL 4
ATOM      1  N   ILE A   1      -2.709  -4.470  13.476  1.00  0.00           N  
ATOM      2  CA  ILE A   1      -1.893  -5.676  13.399  1.00  0.00           C  
ATOM      3  C   ILE A   1      -0.591  -5.415  12.653  1.00  0.00           C  
ATOM      4  O   ILE A   1      -0.597  -4.877  11.545  1.00  0.00           O  
ATOM      5  CB  ILE A   1      -2.663  -6.816  12.707  1.00  0.00           C  
ATOM      6  CG1 ILE A   1      -3.909  -7.186  13.515  1.00  0.00           C  
ATOM      7  CG2 ILE A   1      -1.764  -8.029  12.523  1.00  0.00           C  
ATOM      8  CD1 ILE A   1      -4.854  -8.116  12.788  1.00  0.00           C  
ATOM      9 1H   ILE A   1      -3.555  -4.670  13.969  1.00  0.00           H  
ATOM     10 2H   ILE A   1      -2.203  -3.755  13.958  1.00  0.00           H  
ATOM     11 3H   ILE A   1      -2.928  -4.156  12.552  1.00  0.00           H  
ATOM     12  HA  ILE A   1      -1.647  -5.992  14.412  1.00  0.00           H  
ATOM     13  HB  ILE A   1      -3.008  -6.481  11.730  1.00  0.00           H  
ATOM     14 1HG1 ILE A   1      -3.610  -7.664  14.447  1.00  0.00           H  
ATOM     15 2HG1 ILE A   1      -4.457  -6.280  13.774  1.00  0.00           H  
ATOM     16 1HG2 ILE A   1      -2.324  -8.826  12.033  1.00  0.00           H  
ATOM     17 2HG2 ILE A   1      -0.907  -7.757  11.909  1.00  0.00           H  
ATOM     18 3HG2 ILE A   1      -1.417  -8.376  13.497  1.00  0.00           H  
ATOM     19 1HD1 ILE A   1      -5.713  -8.332  13.423  1.00  0.00           H  
ATOM     20 2HD1 ILE A   1      -5.195  -7.642  11.866  1.00  0.00           H  
ATOM     21 3HD1 ILE A   1      -4.338  -9.045  12.549  1.00  0.00           H  
ATOM     22  N   SER A   2       0.523  -5.798  13.266  1.00  0.00           N  
ATOM     23  CA  SER A   2       1.841  -5.477  12.730  1.00  0.00           C  
ATOM     24  C   SER A   2       2.056  -6.126  11.369  1.00  0.00           C  
ATOM     25  O   SER A   2       2.586  -5.501  10.450  1.00  0.00           O  
ATOM     26  CB  SER A   2       2.920  -5.932  13.693  1.00  0.00           C  
ATOM     27  OG  SER A   2       2.859  -5.212  14.894  1.00  0.00           O  
ATOM     28  H   SER A   2       0.456  -6.325  14.125  1.00  0.00           H  
ATOM     29  HA  SER A   2       1.911  -4.395  12.609  1.00  0.00           H  
ATOM     30 1HB  SER A   2       2.801  -6.995  13.897  1.00  0.00           H  
ATOM     31 2HB  SER A   2       3.899  -5.795  13.234  1.00  0.00           H  
ATOM     32  HG  SER A   2       3.769  -5.040  15.146  1.00  0.00           H  
ATOM     33  N   ALA A   3       1.640  -7.382  11.246  1.00  0.00           N  
ATOM     34  CA  ALA A   3       1.795  -8.121   9.999  1.00  0.00           C  
ATOM     35  C   ALA A   3       1.066  -7.428   8.854  1.00  0.00           C  
ATOM     36  O   ALA A   3       1.578  -7.350   7.737  1.00  0.00           O  
ATOM     37  CB  ALA A   3       1.289  -9.547  10.162  1.00  0.00           C  
ATOM     38  H   ALA A   3       1.207  -7.836  12.037  1.00  0.00           H  
ATOM     39  HA  ALA A   3       2.856  -8.149   9.751  1.00  0.00           H  
ATOM     40 1HB  ALA A   3       1.411 -10.086   9.222  1.00  0.00           H  
ATOM     41 2HB  ALA A   3       1.859 -10.048  10.944  1.00  0.00           H  
ATOM     42 3HB  ALA A   3       0.235  -9.529  10.436  1.00  0.00           H  
ATOM     43  N   VAL A   4      -0.131  -6.926   9.139  1.00  0.00           N  
ATOM     44  CA  VAL A   4      -0.944  -6.264   8.127  1.00  0.00           C  
ATOM     45  C   VAL A   4      -0.271  -4.993   7.624  1.00  0.00           C  
ATOM     46  O   VAL A   4      -0.226  -4.738   6.421  1.00  0.00           O  
ATOM     47  CB  VAL A   4      -2.331  -5.915   8.699  1.00  0.00           C  
ATOM     48  CG1 VAL A   4      -3.105  -5.040   7.725  1.00  0.00           C  
ATOM     49  CG2 VAL A   4      -3.100  -7.191   9.007  1.00  0.00           C  
ATOM     50  H   VAL A   4      -0.486  -7.006  10.081  1.00  0.00           H  
ATOM     51  HA  VAL A   4      -1.074  -6.947   7.286  1.00  0.00           H  
ATOM     52  HB  VAL A   4      -2.201  -5.339   9.616  1.00  0.00           H  
ATOM     53 1HG1 VAL A   4      -4.082  -4.803   8.146  1.00  0.00           H  
ATOM     54 2HG1 VAL A   4      -2.553  -4.117   7.548  1.00  0.00           H  
ATOM     55 3HG1 VAL A   4      -3.236  -5.572   6.783  1.00  0.00           H  
ATOM     56 1HG2 VAL A   4      -4.079  -6.937   9.412  1.00  0.00           H  
ATOM     57 2HG2 VAL A   4      -3.225  -7.770   8.091  1.00  0.00           H  
ATOM     58 3HG2 VAL A   4      -2.547  -7.782   9.737  1.00  0.00           H  
ATOM     59  N   VAL A   5       0.250  -4.199   8.553  1.00  0.00           N  
ATOM     60  CA  VAL A   5       0.951  -2.969   8.203  1.00  0.00           C  
ATOM     61  C   VAL A   5       2.167  -3.257   7.332  1.00  0.00           C  
ATOM     62  O   VAL A   5       2.425  -2.550   6.357  1.00  0.00           O  
ATOM     63  CB  VAL A   5       1.400  -2.230   9.478  1.00  0.00           C  
ATOM     64  CG1 VAL A   5       2.293  -1.050   9.122  1.00  0.00           C  
ATOM     65  CG2 VAL A   5       0.183  -1.767  10.264  1.00  0.00           C  
ATOM     66  H   VAL A   5       0.159  -4.454   9.526  1.00  0.00           H  
ATOM     67  HA  VAL A   5       0.267  -2.327   7.648  1.00  0.00           H  
ATOM     68  HB  VAL A   5       1.994  -2.908  10.091  1.00  0.00           H  
ATOM     69 1HG1 VAL A   5       2.601  -0.539  10.035  1.00  0.00           H  
ATOM     70 2HG1 VAL A   5       3.175  -1.408   8.592  1.00  0.00           H  
ATOM     71 3HG1 VAL A   5       1.743  -0.356   8.487  1.00  0.00           H  
ATOM     72 1HG2 VAL A   5       0.508  -1.246  11.164  1.00  0.00           H  
ATOM     73 2HG2 VAL A   5      -0.413  -1.093   9.649  1.00  0.00           H  
ATOM     74 3HG2 VAL A   5      -0.420  -2.632  10.543  1.00  0.00           H  
ATOM     75  N   GLY A   6       2.911  -4.298   7.688  1.00  0.00           N  
ATOM     76  CA  GLY A   6       4.056  -4.729   6.895  1.00  0.00           C  
ATOM     77  C   GLY A   6       3.637  -5.090   5.475  1.00  0.00           C  
ATOM     78  O   GLY A   6       4.278  -4.684   4.506  1.00  0.00           O  
ATOM     79  H   GLY A   6       2.678  -4.804   8.531  1.00  0.00           H  
ATOM     80 1HA  GLY A   6       4.800  -3.933   6.867  1.00  0.00           H  
ATOM     81 2HA  GLY A   6       4.524  -5.590   7.370  1.00  0.00           H  
ATOM     82  N   ILE A   7       2.558  -5.857   5.359  1.00  0.00           N  
ATOM     83  CA  ILE A   7       2.048  -6.269   4.057  1.00  0.00           C  
ATOM     84  C   ILE A   7       1.661  -5.063   3.210  1.00  0.00           C  
ATOM     85  O   ILE A   7       1.993  -4.991   2.027  1.00  0.00           O  
ATOM     86  CB  ILE A   7       0.831  -7.199   4.213  1.00  0.00           C  
ATOM     87  CG1 ILE A   7       1.261  -8.549   4.794  1.00  0.00           C  
ATOM     88  CG2 ILE A   7       0.132  -7.389   2.876  1.00  0.00           C  
ATOM     89  CD1 ILE A   7       0.110  -9.399   5.281  1.00  0.00           C  
ATOM     90  H   ILE A   7       2.079  -6.162   6.194  1.00  0.00           H  
ATOM     91  HA  ILE A   7       2.833  -6.814   3.535  1.00  0.00           H  
ATOM     92  HB  ILE A   7       0.128  -6.762   4.921  1.00  0.00           H  
ATOM     93 1HG1 ILE A   7       1.806  -9.113   4.037  1.00  0.00           H  
ATOM     94 2HG1 ILE A   7       1.941  -8.385   5.630  1.00  0.00           H  
ATOM     95 1HG2 ILE A   7      -0.725  -8.050   3.005  1.00  0.00           H  
ATOM     96 2HG2 ILE A   7      -0.207  -6.424   2.502  1.00  0.00           H  
ATOM     97 3HG2 ILE A   7       0.827  -7.832   2.162  1.00  0.00           H  
ATOM     98 1HD1 ILE A   7       0.495 -10.339   5.678  1.00  0.00           H  
ATOM     99 2HD1 ILE A   7      -0.429  -8.867   6.065  1.00  0.00           H  
ATOM    100 3HD1 ILE A   7      -0.565  -9.606   4.452  1.00  0.00           H  
ATOM    101  N   LEU A   8       0.958  -4.117   3.823  1.00  0.00           N  
ATOM    102  CA  LEU A   8       0.551  -2.898   3.135  1.00  0.00           C  
ATOM    103  C   LEU A   8       1.760  -2.117   2.638  1.00  0.00           C  
ATOM    104  O   LEU A   8       1.770  -1.621   1.511  1.00  0.00           O  
ATOM    105  CB  LEU A   8      -0.286  -2.016   4.070  1.00  0.00           C  
ATOM    106  CG  LEU A   8      -1.661  -2.576   4.459  1.00  0.00           C  
ATOM    107  CD1 LEU A   8      -2.303  -1.669   5.500  1.00  0.00           C  
ATOM    108  CD2 LEU A   8      -2.533  -2.687   3.218  1.00  0.00           C  
ATOM    109  H   LEU A   8       0.698  -4.246   4.791  1.00  0.00           H  
ATOM    110  HA  LEU A   8      -0.058  -3.173   2.275  1.00  0.00           H  
ATOM    111 1HB  LEU A   8       0.276  -1.851   4.988  1.00  0.00           H  
ATOM    112 2HB  LEU A   8      -0.445  -1.051   3.588  1.00  0.00           H  
ATOM    113  HG  LEU A   8      -1.539  -3.562   4.906  1.00  0.00           H  
ATOM    114 1HD1 LEU A   8      -3.279  -2.066   5.776  1.00  0.00           H  
ATOM    115 2HD1 LEU A   8      -1.667  -1.623   6.384  1.00  0.00           H  
ATOM    116 3HD1 LEU A   8      -2.423  -0.668   5.086  1.00  0.00           H  
ATOM    117 1HD2 LEU A   8      -3.510  -3.085   3.494  1.00  0.00           H  
ATOM    118 2HD2 LEU A   8      -2.657  -1.700   2.770  1.00  0.00           H  
ATOM    119 3HD2 LEU A   8      -2.059  -3.354   2.498  1.00  0.00           H  
ATOM    120  N   LEU A   9       2.778  -2.010   3.485  1.00  0.00           N  
ATOM    121  CA  LEU A   9       3.975  -1.247   3.151  1.00  0.00           C  
ATOM    122  C   LEU A   9       4.684  -1.837   1.938  1.00  0.00           C  
ATOM    123  O   LEU A   9       5.068  -1.114   1.019  1.00  0.00           O  
ATOM    124  CB  LEU A   9       4.935  -1.217   4.347  1.00  0.00           C  
ATOM    125  CG  LEU A   9       6.261  -0.480   4.118  1.00  0.00           C  
ATOM    126  CD1 LEU A   9       5.979   0.971   3.751  1.00  0.00           C  
ATOM    127  CD2 LEU A   9       7.116  -0.570   5.373  1.00  0.00           C  
ATOM    128  H   LEU A   9       2.721  -2.468   4.383  1.00  0.00           H  
ATOM    129  HA  LEU A   9       3.680  -0.226   2.913  1.00  0.00           H  
ATOM    130 1HB  LEU A   9       4.431  -0.739   5.185  1.00  0.00           H  
ATOM    131 2HB  LEU A   9       5.171  -2.243   4.629  1.00  0.00           H  
ATOM    132  HG  LEU A   9       6.792  -0.938   3.283  1.00  0.00           H  
ATOM    133 1HD1 LEU A   9       6.921   1.495   3.588  1.00  0.00           H  
ATOM    134 2HD1 LEU A   9       5.383   1.006   2.839  1.00  0.00           H  
ATOM    135 3HD1 LEU A   9       5.432   1.451   4.562  1.00  0.00           H  
ATOM    136 1HD2 LEU A   9       8.058  -0.047   5.210  1.00  0.00           H  
ATOM    137 2HD2 LEU A   9       6.586  -0.111   6.208  1.00  0.00           H  
ATOM    138 3HD2 LEU A   9       7.317  -1.617   5.602  1.00  0.00           H  
ATOM    139  N   VAL A  10       4.854  -3.155   1.942  1.00  0.00           N  
ATOM    140  CA  VAL A  10       5.544  -3.841   0.856  1.00  0.00           C  
ATOM    141  C   VAL A  10       4.873  -3.566  -0.484  1.00  0.00           C  
ATOM    142  O   VAL A  10       5.543  -3.296  -1.480  1.00  0.00           O  
ATOM    143  CB  VAL A  10       5.568  -5.359   1.113  1.00  0.00           C  
ATOM    144  CG1 VAL A  10       6.028  -6.103  -0.132  1.00  0.00           C  
ATOM    145  CG2 VAL A  10       6.477  -5.670   2.293  1.00  0.00           C  
ATOM    146  H   VAL A  10       4.497  -3.695   2.716  1.00  0.00           H  
ATOM    147  HA  VAL A  10       6.571  -3.476   0.814  1.00  0.00           H  
ATOM    148  HB  VAL A  10       4.556  -5.697   1.334  1.00  0.00           H  
ATOM    149 1HG1 VAL A  10       6.038  -7.175   0.068  1.00  0.00           H  
ATOM    150 2HG1 VAL A  10       5.343  -5.895  -0.954  1.00  0.00           H  
ATOM    151 3HG1 VAL A  10       7.031  -5.775  -0.402  1.00  0.00           H  
ATOM    152 1HG2 VAL A  10       6.488  -6.745   2.470  1.00  0.00           H  
ATOM    153 2HG2 VAL A  10       7.488  -5.327   2.074  1.00  0.00           H  
ATOM    154 3HG2 VAL A  10       6.105  -5.160   3.183  1.00  0.00           H  
ATOM    155  N   VAL A  11       3.547  -3.638  -0.501  1.00  0.00           N  
ATOM    156  CA  VAL A  11       2.780  -3.368  -1.712  1.00  0.00           C  
ATOM    157  C   VAL A  11       2.999  -1.941  -2.196  1.00  0.00           C  
ATOM    158  O   VAL A  11       3.235  -1.706  -3.381  1.00  0.00           O  
ATOM    159  CB  VAL A  11       1.279  -3.597  -1.456  1.00  0.00           C  
ATOM    160  CG1 VAL A  11       0.457  -3.118  -2.643  1.00  0.00           C  
ATOM    161  CG2 VAL A  11       1.019  -5.070  -1.180  1.00  0.00           C  
ATOM    162  H   VAL A  11       3.056  -3.884   0.347  1.00  0.00           H  
ATOM    163  HA  VAL A  11       3.112  -4.056  -2.491  1.00  0.00           H  
ATOM    164  HB  VAL A  11       0.973  -3.005  -0.593  1.00  0.00           H  
ATOM    165 1HG1 VAL A  11      -0.601  -3.287  -2.445  1.00  0.00           H  
ATOM    166 2HG1 VAL A  11       0.631  -2.053  -2.800  1.00  0.00           H  
ATOM    167 3HG1 VAL A  11       0.751  -3.670  -3.536  1.00  0.00           H  
ATOM    168 1HG2 VAL A  11      -0.044  -5.224  -0.999  1.00  0.00           H  
ATOM    169 2HG2 VAL A  11       1.331  -5.662  -2.040  1.00  0.00           H  
ATOM    170 3HG2 VAL A  11       1.585  -5.381  -0.301  1.00  0.00           H  
ATOM    171  N   VAL A  12       2.918  -0.989  -1.272  1.00  0.00           N  
ATOM    172  CA  VAL A  12       3.099   0.419  -1.604  1.00  0.00           C  
ATOM    173  C   VAL A  12       4.501   0.684  -2.136  1.00  0.00           C  
ATOM    174  O   VAL A  12       4.678   1.414  -3.111  1.00  0.00           O  
ATOM    175  CB  VAL A  12       2.849   1.297  -0.363  1.00  0.00           C  
ATOM    176  CG1 VAL A  12       3.260   2.736  -0.638  1.00  0.00           C  
ATOM    177  CG2 VAL A  12       1.383   1.222   0.038  1.00  0.00           C  
ATOM    178  H   VAL A  12       2.727  -1.248  -0.314  1.00  0.00           H  
ATOM    179  HA  VAL A  12       2.376   0.688  -2.375  1.00  0.00           H  
ATOM    180  HB  VAL A  12       3.470   0.936   0.457  1.00  0.00           H  
ATOM    181 1HG1 VAL A  12       3.076   3.342   0.250  1.00  0.00           H  
ATOM    182 2HG1 VAL A  12       4.320   2.770  -0.887  1.00  0.00           H  
ATOM    183 3HG1 VAL A  12       2.677   3.128  -1.471  1.00  0.00           H  
ATOM    184 1HG2 VAL A  12       1.214   1.844   0.916  1.00  0.00           H  
ATOM    185 2HG2 VAL A  12       0.762   1.577  -0.785  1.00  0.00           H  
ATOM    186 3HG2 VAL A  12       1.122   0.189   0.270  1.00  0.00           H  
ATOM    187  N   LEU A  13       5.496   0.086  -1.489  1.00  0.00           N  
ATOM    188  CA  LEU A  13       6.881   0.217  -1.925  1.00  0.00           C  
ATOM    189  C   LEU A  13       7.073  -0.344  -3.328  1.00  0.00           C  
ATOM    190  O   LEU A  13       7.845   0.193  -4.123  1.00  0.00           O  
ATOM    191  CB  LEU A  13       7.816  -0.506  -0.947  1.00  0.00           C  
ATOM    192  CG  LEU A  13       7.960   0.142   0.436  1.00  0.00           C  
ATOM    193  CD1 LEU A  13       8.783  -0.767   1.339  1.00  0.00           C  
ATOM    194  CD2 LEU A  13       8.614   1.508   0.292  1.00  0.00           C  
ATOM    195  H   LEU A  13       5.288  -0.474  -0.675  1.00  0.00           H  
ATOM    196  HA  LEU A  13       7.140   1.275  -1.941  1.00  0.00           H  
ATOM    197 1HB  LEU A  13       7.449  -1.520  -0.801  1.00  0.00           H  
ATOM    198 2HB  LEU A  13       8.809  -0.561  -1.392  1.00  0.00           H  
ATOM    199  HG  LEU A  13       6.974   0.257   0.889  1.00  0.00           H  
ATOM    200 1HD1 LEU A  13       8.885  -0.307   2.322  1.00  0.00           H  
ATOM    201 2HD1 LEU A  13       8.283  -1.730   1.440  1.00  0.00           H  
ATOM    202 3HD1 LEU A  13       9.771  -0.914   0.904  1.00  0.00           H  
ATOM    203 1HD2 LEU A  13       8.715   1.968   1.276  1.00  0.00           H  
ATOM    204 2HD2 LEU A  13       9.600   1.394  -0.158  1.00  0.00           H  
ATOM    205 3HD2 LEU A  13       7.995   2.142  -0.343  1.00  0.00           H  
ATOM    206  N   GLY A  14       6.365  -1.428  -3.628  1.00  0.00           N  
ATOM    207  CA  GLY A  14       6.367  -1.998  -4.970  1.00  0.00           C  
ATOM    208  C   GLY A  14       5.843  -0.999  -5.994  1.00  0.00           C  
ATOM    209  O   GLY A  14       6.394  -0.868  -7.086  1.00  0.00           O  
ATOM    210  H   GLY A  14       5.811  -1.869  -2.908  1.00  0.00           H  
ATOM    211 1HA  GLY A  14       7.381  -2.298  -5.236  1.00  0.00           H  
ATOM    212 2HA  GLY A  14       5.752  -2.896  -4.985  1.00  0.00           H  
ATOM    213  N   VAL A  15       4.774  -0.296  -5.633  1.00  0.00           N  
ATOM    214  CA  VAL A  15       4.209   0.736  -6.494  1.00  0.00           C  
ATOM    215  C   VAL A  15       5.194   1.879  -6.703  1.00  0.00           C  
ATOM    216  O   VAL A  15       5.419   2.319  -7.830  1.00  0.00           O  
ATOM    217  CB  VAL A  15       2.908   1.288  -5.883  1.00  0.00           C  
ATOM    218  CG1 VAL A  15       2.423   2.498  -6.667  1.00  0.00           C  
ATOM    219  CG2 VAL A  15       1.845   0.200  -5.859  1.00  0.00           C  
ATOM    220  H   VAL A  15       4.342  -0.481  -4.739  1.00  0.00           H  
ATOM    221  HA  VAL A  15       3.980   0.290  -7.463  1.00  0.00           H  
ATOM    222  HB  VAL A  15       3.109   1.624  -4.866  1.00  0.00           H  
ATOM    223 1HG1 VAL A  15       1.502   2.876  -6.222  1.00  0.00           H  
ATOM    224 2HG1 VAL A  15       3.185   3.278  -6.641  1.00  0.00           H  
ATOM    225 3HG1 VAL A  15       2.233   2.210  -7.701  1.00  0.00           H  
ATOM    226 1HG2 VAL A  15       0.928   0.597  -5.425  1.00  0.00           H  
ATOM    227 2HG2 VAL A  15       1.648  -0.139  -6.876  1.00  0.00           H  
ATOM    228 3HG2 VAL A  15       2.196  -0.639  -5.258  1.00  0.00           H  
ATOM    229  N   VAL A  16       5.779   2.356  -5.609  1.00  0.00           N  
ATOM    230  CA  VAL A  16       6.744   3.447  -5.671  1.00  0.00           C  
ATOM    231  C   VAL A  16       7.933   3.081  -6.550  1.00  0.00           C  
ATOM    232  O   VAL A  16       8.377   3.879  -7.375  1.00  0.00           O  
ATOM    233  CB  VAL A  16       7.244   3.799  -4.257  1.00  0.00           C  
ATOM    234  CG1 VAL A  16       8.420   4.762  -4.332  1.00  0.00           C  
ATOM    235  CG2 VAL A  16       6.108   4.397  -3.441  1.00  0.00           C  
ATOM    236  H   VAL A  16       5.548   1.954  -4.712  1.00  0.00           H  
ATOM    237  HA  VAL A  16       6.252   4.322  -6.097  1.00  0.00           H  
ATOM    238  HB  VAL A  16       7.602   2.891  -3.772  1.00  0.00           H  
ATOM    239 1HG1 VAL A  16       8.760   5.000  -3.324  1.00  0.00           H  
ATOM    240 2HG1 VAL A  16       9.234   4.299  -4.890  1.00  0.00           H  
ATOM    241 3HG1 VAL A  16       8.109   5.677  -4.835  1.00  0.00           H  
ATOM    242 1HG2 VAL A  16       6.469   4.643  -2.443  1.00  0.00           H  
ATOM    243 2HG2 VAL A  16       5.746   5.302  -3.930  1.00  0.00           H  
ATOM    244 3HG2 VAL A  16       5.295   3.675  -3.366  1.00  0.00           H  
ATOM    245  N   PHE A  17       8.446   1.869  -6.368  1.00  0.00           N  
ATOM    246  CA  PHE A  17       9.540   1.368  -7.192  1.00  0.00           C  
ATOM    247  C   PHE A  17       9.189   1.437  -8.673  1.00  0.00           C  
ATOM    248  O   PHE A  17       9.955   1.968  -9.478  1.00  0.00           O  
ATOM    249  CB  PHE A  17       9.880  -0.074  -6.810  1.00  0.00           C  
ATOM    250  CG  PHE A  17      10.971  -0.681  -7.645  1.00  0.00           C  
ATOM    251  CD1 PHE A  17      12.302  -0.384  -7.395  1.00  0.00           C  
ATOM    252  CD2 PHE A  17      10.669  -1.550  -8.683  1.00  0.00           C  
ATOM    253  CE1 PHE A  17      13.307  -0.941  -8.163  1.00  0.00           C  
ATOM    254  CE2 PHE A  17      11.671  -2.110  -9.451  1.00  0.00           C  
ATOM    255  CZ  PHE A  17      12.992  -1.805  -9.190  1.00  0.00           C  
ATOM    256  H   PHE A  17       8.069   1.279  -5.640  1.00  0.00           H  
ATOM    257  HA  PHE A  17      10.418   1.991  -7.019  1.00  0.00           H  
ATOM    258 1HB  PHE A  17      10.190  -0.110  -5.767  1.00  0.00           H  
ATOM    259 2HB  PHE A  17       8.991  -0.696  -6.909  1.00  0.00           H  
ATOM    260  HD1 PHE A  17      12.552   0.298  -6.581  1.00  0.00           H  
ATOM    261  HD2 PHE A  17       9.625  -1.791  -8.889  1.00  0.00           H  
ATOM    262  HE1 PHE A  17      14.349  -0.699  -7.955  1.00  0.00           H  
ATOM    263  HE2 PHE A  17      11.420  -2.792 -10.263  1.00  0.00           H  
ATOM    264  HZ  PHE A  17      13.783  -2.244  -9.797  1.00  0.00           H  
ATOM    265  N   GLY A  18       8.028   0.897  -9.027  1.00  0.00           N  
ATOM    266  CA  GLY A  18       7.584   0.877 -10.416  1.00  0.00           C  
ATOM    267  C   GLY A  18       7.506   2.286 -10.990  1.00  0.00           C  
ATOM    268  O   GLY A  18       7.811   2.507 -12.161  1.00  0.00           O  
ATOM    269  H   GLY A  18       7.438   0.489  -8.316  1.00  0.00           H  
ATOM    270 1HA  GLY A  18       8.273   0.276 -11.010  1.00  0.00           H  
ATOM    271 2HA  GLY A  18       6.607   0.400 -10.478  1.00  0.00           H  
ATOM    272  N   ILE A  19       7.096   3.236 -10.157  1.00  0.00           N  
ATOM    273  CA  ILE A  19       7.002   4.631 -10.572  1.00  0.00           C  
ATOM    274  C   ILE A  19       8.383   5.227 -10.814  1.00  0.00           C  
ATOM    275  O   ILE A  19       8.604   5.923 -11.805  1.00  0.00           O  
ATOM    276  CB  ILE A  19       6.258   5.469  -9.517  1.00  0.00           C  
ATOM    277  CG1 ILE A  19       4.783   5.063  -9.456  1.00  0.00           C  
ATOM    278  CG2 ILE A  19       6.392   6.953  -9.825  1.00  0.00           C  
ATOM    279  CD1 ILE A  19       4.046   5.620  -8.259  1.00  0.00           C  
ATOM    280  H   ILE A  19       6.842   2.986  -9.212  1.00  0.00           H  
ATOM    281  HA  ILE A  19       6.443   4.677 -11.506  1.00  0.00           H  
ATOM    282  HB  ILE A  19       6.680   5.273  -8.532  1.00  0.00           H  
ATOM    283 1HG1 ILE A  19       4.275   5.401 -10.358  1.00  0.00           H  
ATOM    284 2HG1 ILE A  19       4.706   3.976  -9.426  1.00  0.00           H  
ATOM    285 1HG2 ILE A  19       5.860   7.531  -9.070  1.00  0.00           H  
ATOM    286 2HG2 ILE A  19       7.445   7.231  -9.819  1.00  0.00           H  
ATOM    287 3HG2 ILE A  19       5.967   7.160 -10.807  1.00  0.00           H  
ATOM    288 1HD1 ILE A  19       3.007   5.288  -8.285  1.00  0.00           H  
ATOM    289 2HD1 ILE A  19       4.518   5.264  -7.343  1.00  0.00           H  
ATOM    290 3HD1 ILE A  19       4.079   6.708  -8.286  1.00  0.00           H  
ATOM    291  N   LEU A  20       9.310   4.950  -9.903  1.00  0.00           N  
ATOM    292  CA  LEU A  20      10.644   5.535  -9.965  1.00  0.00           C  
ATOM    293  C   LEU A  20      11.405   5.041 -11.188  1.00  0.00           C  
ATOM    294  O   LEU A  20      12.131   5.802 -11.829  1.00  0.00           O  
ATOM    295  CB  LEU A  20      11.431   5.194  -8.693  1.00  0.00           C  
ATOM    296  CG  LEU A  20      10.945   5.876  -7.408  1.00  0.00           C  
ATOM    297  CD1 LEU A  20      11.690   5.297  -6.212  1.00  0.00           C  
ATOM    298  CD2 LEU A  20      11.167   7.378  -7.514  1.00  0.00           C  
ATOM    299  H   LEU A  20       9.084   4.319  -9.148  1.00  0.00           H  
ATOM    300  HA  LEU A  20      10.544   6.617 -10.036  1.00  0.00           H  
ATOM    301 1HB  LEU A  20      11.386   4.118  -8.534  1.00  0.00           H  
ATOM    302 2HB  LEU A  20      12.473   5.475  -8.844  1.00  0.00           H  
ATOM    303  HG  LEU A  20       9.883   5.675  -7.268  1.00  0.00           H  
ATOM    304 1HD1 LEU A  20      11.345   5.781  -5.299  1.00  0.00           H  
ATOM    305 2HD1 LEU A  20      11.499   4.226  -6.149  1.00  0.00           H  
ATOM    306 3HD1 LEU A  20      12.759   5.469  -6.332  1.00  0.00           H  
ATOM    307 1HD2 LEU A  20      10.820   7.862  -6.601  1.00  0.00           H  
ATOM    308 2HD2 LEU A  20      12.229   7.580  -7.653  1.00  0.00           H  
ATOM    309 3HD2 LEU A  20      10.609   7.768  -8.366  1.00  0.00           H  
ATOM    310  N   ILE A  21      11.236   3.762 -11.508  1.00  0.00           N  
ATOM    311  CA  ILE A  21      11.937   3.154 -12.632  1.00  0.00           C  
ATOM    312  C   ILE A  21      11.441   3.714 -13.959  1.00  0.00           C  
ATOM    313  O   ILE A  21      11.840   4.777 -14.348  1.00  0.00           O  
ATOM    314  OXT ILE A  21      10.652   3.092 -14.615  1.00  0.00           O  
ATOM    315  CB  ILE A  21      11.766   1.624 -12.624  1.00  0.00           C  
ATOM    316  CG1 ILE A  21      12.416   1.021 -11.375  1.00  0.00           C  
ATOM    317  CG2 ILE A  21      12.361   1.015 -13.884  1.00  0.00           C  
ATOM    318  CD1 ILE A  21      13.905   1.265 -11.283  1.00  0.00           C  
ATOM    319  H   ILE A  21      10.605   3.197 -10.958  1.00  0.00           H  
ATOM    320  HA  ILE A  21      12.999   3.383 -12.542  1.00  0.00           H  
ATOM    321  HB  ILE A  21      10.706   1.377 -12.577  1.00  0.00           H  
ATOM    322 1HG1 ILE A  21      11.946   1.436 -10.484  1.00  0.00           H  
ATOM    323 2HG1 ILE A  21      12.247  -0.056 -11.361  1.00  0.00           H  
ATOM    324 1HG2 ILE A  21      12.232  -0.066 -13.861  1.00  0.00           H  
ATOM    325 2HG2 ILE A  21      11.855   1.423 -14.758  1.00  0.00           H  
ATOM    326 3HG2 ILE A  21      13.424   1.253 -13.936  1.00  0.00           H  
ATOM    327 1HD1 ILE A  21      14.293   0.808 -10.373  1.00  0.00           H  
ATOM    328 2HD1 ILE A  21      14.400   0.826 -12.150  1.00  0.00           H  
ATOM    329 3HD1 ILE A  21      14.097   2.337 -11.260  1.00  0.00           H  
TER                                                                             
ATOM    331  N   ILE B  22       2.709   4.470  13.476  1.00  0.00           N  
ATOM    332  CA  ILE B  22       1.893   5.676  13.399  1.00  0.00           C  
ATOM    333  C   ILE B  22       0.591   5.415  12.653  1.00  0.00           C  
ATOM    334  O   ILE B  22       0.597   4.877  11.545  1.00  0.00           O  
ATOM    335  CB  ILE B  22       2.663   6.816  12.707  1.00  0.00           C  
ATOM    336  CG1 ILE B  22       3.909   7.186  13.515  1.00  0.00           C  
ATOM    337  CG2 ILE B  22       1.764   8.029  12.523  1.00  0.00           C  
ATOM    338  CD1 ILE B  22       4.854   8.116  12.788  1.00  0.00           C  
ATOM    339 1H   ILE B  22       3.555   4.670  13.969  1.00  0.00           H  
ATOM    340 2H   ILE B  22       2.203   3.755  13.958  1.00  0.00           H  
ATOM    341 3H   ILE B  22       2.928   4.156  12.552  1.00  0.00           H  
ATOM    342  HA  ILE B  22       1.647   5.992  14.412  1.00  0.00           H  
ATOM    343  HB  ILE B  22       3.009   6.481  11.730  1.00  0.00           H  
ATOM    344 1HG1 ILE B  22       3.610   7.664  14.447  1.00  0.00           H  
ATOM    345 2HG1 ILE B  22       4.457   6.280  13.774  1.00  0.00           H  
ATOM    346 1HG2 ILE B  22       2.324   8.826  12.033  1.00  0.00           H  
ATOM    347 2HG2 ILE B  22       0.907   7.757  11.908  1.00  0.00           H  
ATOM    348 3HG2 ILE B  22       1.417   8.376  13.497  1.00  0.00           H  
ATOM    349 1HD1 ILE B  22       5.713   8.332  13.423  1.00  0.00           H  
ATOM    350 2HD1 ILE B  22       5.195   7.641  11.867  1.00  0.00           H  
ATOM    351 3HD1 ILE B  22       4.338   9.045  12.549  1.00  0.00           H  
ATOM    352  N   SER B  23      -0.523   5.798  13.266  1.00  0.00           N  
ATOM    353  CA  SER B  23      -1.841   5.477  12.730  1.00  0.00           C  
ATOM    354  C   SER B  23      -2.056   6.126  11.369  1.00  0.00           C  
ATOM    355  O   SER B  23      -2.586   5.501  10.450  1.00  0.00           O  
ATOM    356  CB  SER B  23      -2.920   5.932  13.693  1.00  0.00           C  
ATOM    357  OG  SER B  23      -2.859   5.212  14.894  1.00  0.00           O  
ATOM    358  H   SER B  23      -0.456   6.325  14.125  1.00  0.00           H  
ATOM    359  HA  SER B  23      -1.911   4.395  12.609  1.00  0.00           H  
ATOM    360 1HB  SER B  23      -2.801   6.995  13.897  1.00  0.00           H  
ATOM    361 2HB  SER B  23      -3.899   5.795  13.234  1.00  0.00           H  
ATOM    362  HG  SER B  23      -3.769   5.040  15.146  1.00  0.00           H  
ATOM    363  N   ALA B  24      -1.640   7.382  11.246  1.00  0.00           N  
ATOM    364  CA  ALA B  24      -1.795   8.121   9.999  1.00  0.00           C  
ATOM    365  C   ALA B  24      -1.066   7.428   8.854  1.00  0.00           C  
ATOM    366  O   ALA B  24      -1.578   7.350   7.737  1.00  0.00           O  
ATOM    367  CB  ALA B  24      -1.289   9.547  10.162  1.00  0.00           C  
ATOM    368  H   ALA B  24      -1.207   7.836  12.037  1.00  0.00           H  
ATOM    369  HA  ALA B  24      -2.856   8.149   9.751  1.00  0.00           H  
ATOM    370 1HB  ALA B  24      -1.411  10.086   9.222  1.00  0.00           H  
ATOM    371 2HB  ALA B  24      -1.859  10.048  10.944  1.00  0.00           H  
ATOM    372 3HB  ALA B  24      -0.235   9.529  10.436  1.00  0.00           H  
ATOM    373  N   VAL B  25       0.131   6.926   9.139  1.00  0.00           N  
ATOM    374  CA  VAL B  25       0.944   6.264   8.127  1.00  0.00           C  
ATOM    375  C   VAL B  25       0.271   4.993   7.624  1.00  0.00           C  
ATOM    376  O   VAL B  25       0.226   4.738   6.421  1.00  0.00           O  
ATOM    377  CB  VAL B  25       2.331   5.915   8.699  1.00  0.00           C  
ATOM    378  CG1 VAL B  25       3.105   5.040   7.725  1.00  0.00           C  
ATOM    379  CG2 VAL B  25       3.100   7.191   9.007  1.00  0.00           C  
ATOM    380  H   VAL B  25       0.486   7.006  10.081  1.00  0.00           H  
ATOM    381  HA  VAL B  25       1.074   6.947   7.286  1.00  0.00           H  
ATOM    382  HB  VAL B  25       2.201   5.339   9.616  1.00  0.00           H  
ATOM    383 1HG1 VAL B  25       4.082   4.803   8.146  1.00  0.00           H  
ATOM    384 2HG1 VAL B  25       2.553   4.117   7.548  1.00  0.00           H  
ATOM    385 3HG1 VAL B  25       3.236   5.572   6.783  1.00  0.00           H  
ATOM    386 1HG2 VAL B  25       4.079   6.937   9.412  1.00  0.00           H  
ATOM    387 2HG2 VAL B  25       3.225   7.770   8.091  1.00  0.00           H  
ATOM    388 3HG2 VAL B  25       2.547   7.782   9.737  1.00  0.00           H  
ATOM    389  N   VAL B  26      -0.250   4.199   8.553  1.00  0.00           N  
ATOM    390  CA  VAL B  26      -0.951   2.969   8.203  1.00  0.00           C  
ATOM    391  C   VAL B  26      -2.167   3.257   7.332  1.00  0.00           C  
ATOM    392  O   VAL B  26      -2.425   2.550   6.357  1.00  0.00           O  
ATOM    393  CB  VAL B  26      -1.400   2.230   9.478  1.00  0.00           C  
ATOM    394  CG1 VAL B  26      -2.293   1.050   9.122  1.00  0.00           C  
ATOM    395  CG2 VAL B  26      -0.183   1.768  10.264  1.00  0.00           C  
ATOM    396  H   VAL B  26      -0.159   4.454   9.526  1.00  0.00           H  
ATOM    397  HA  VAL B  26      -0.267   2.327   7.648  1.00  0.00           H  
ATOM    398  HB  VAL B  26      -1.994   2.908  10.091  1.00  0.00           H  
ATOM    399 1HG1 VAL B  26      -2.601   0.539  10.035  1.00  0.00           H  
ATOM    400 2HG1 VAL B  26      -3.175   1.408   8.592  1.00  0.00           H  
ATOM    401 3HG1 VAL B  26      -1.742   0.356   8.487  1.00  0.00           H  
ATOM    402 1HG2 VAL B  26      -0.508   1.246  11.164  1.00  0.00           H  
ATOM    403 2HG2 VAL B  26       0.413   1.093   9.649  1.00  0.00           H  
ATOM    404 3HG2 VAL B  26       0.420   2.632  10.543  1.00  0.00           H  
ATOM    405  N   GLY B  27      -2.911   4.298   7.688  1.00  0.00           N  
ATOM    406  CA  GLY B  27      -4.056   4.729   6.895  1.00  0.00           C  
ATOM    407  C   GLY B  27      -3.637   5.090   5.475  1.00  0.00           C  
ATOM    408  O   GLY B  27      -4.278   4.684   4.506  1.00  0.00           O  
ATOM    409  H   GLY B  27      -2.678   4.804   8.531  1.00  0.00           H  
ATOM    410 1HA  GLY B  27      -4.800   3.933   6.867  1.00  0.00           H  
ATOM    411 2HA  GLY B  27      -4.524   5.590   7.370  1.00  0.00           H  
ATOM    412  N   ILE B  28      -2.558   5.857   5.359  1.00  0.00           N  
ATOM    413  CA  ILE B  28      -2.048   6.269   4.057  1.00  0.00           C  
ATOM    414  C   ILE B  28      -1.661   5.063   3.210  1.00  0.00           C  
ATOM    415  O   ILE B  28      -1.993   4.991   2.027  1.00  0.00           O  
ATOM    416  CB  ILE B  28      -0.831   7.199   4.213  1.00  0.00           C  
ATOM    417  CG1 ILE B  28      -1.261   8.549   4.794  1.00  0.00           C  
ATOM    418  CG2 ILE B  28      -0.132   7.389   2.876  1.00  0.00           C  
ATOM    419  CD1 ILE B  28      -0.110   9.399   5.281  1.00  0.00           C  
ATOM    420  H   ILE B  28      -2.079   6.162   6.194  1.00  0.00           H  
ATOM    421  HA  ILE B  28      -2.833   6.814   3.535  1.00  0.00           H  
ATOM    422  HB  ILE B  28      -0.128   6.762   4.921  1.00  0.00           H  
ATOM    423 1HG1 ILE B  28      -1.806   9.113   4.037  1.00  0.00           H  
ATOM    424 2HG1 ILE B  28      -1.941   8.385   5.630  1.00  0.00           H  
ATOM    425 1HG2 ILE B  28       0.725   8.050   3.005  1.00  0.00           H  
ATOM    426 2HG2 ILE B  28       0.207   6.424   2.502  1.00  0.00           H  
ATOM    427 3HG2 ILE B  28      -0.827   7.832   2.162  1.00  0.00           H  
ATOM    428 1HD1 ILE B  28      -0.495  10.339   5.678  1.00  0.00           H  
ATOM    429 2HD1 ILE B  28       0.429   8.867   6.065  1.00  0.00           H  
ATOM    430 3HD1 ILE B  28       0.565   9.606   4.452  1.00  0.00           H  
ATOM    431  N   LEU B  29      -0.958   4.117   3.823  1.00  0.00           N  
ATOM    432  CA  LEU B  29      -0.551   2.898   3.135  1.00  0.00           C  
ATOM    433  C   LEU B  29      -1.760   2.117   2.638  1.00  0.00           C  
ATOM    434  O   LEU B  29      -1.770   1.621   1.511  1.00  0.00           O  
ATOM    435  CB  LEU B  29       0.286   2.016   4.070  1.00  0.00           C  
ATOM    436  CG  LEU B  29       1.661   2.576   4.459  1.00  0.00           C  
ATOM    437  CD1 LEU B  29       2.303   1.669   5.500  1.00  0.00           C  
ATOM    438  CD2 LEU B  29       2.533   2.687   3.218  1.00  0.00           C  
ATOM    439  H   LEU B  29      -0.698   4.246   4.791  1.00  0.00           H  
ATOM    440  HA  LEU B  29       0.058   3.173   2.275  1.00  0.00           H  
ATOM    441 1HB  LEU B  29      -0.276   1.851   4.988  1.00  0.00           H  
ATOM    442 2HB  LEU B  29       0.445   1.051   3.588  1.00  0.00           H  
ATOM    443  HG  LEU B  29       1.539   3.562   4.906  1.00  0.00           H  
ATOM    444 1HD1 LEU B  29       3.279   2.066   5.776  1.00  0.00           H  
ATOM    445 2HD1 LEU B  29       1.667   1.623   6.384  1.00  0.00           H  
ATOM    446 3HD1 LEU B  29       2.423   0.668   5.086  1.00  0.00           H  
ATOM    447 1HD2 LEU B  29       3.510   3.085   3.494  1.00  0.00           H  
ATOM    448 2HD2 LEU B  29       2.657   1.700   2.770  1.00  0.00           H  
ATOM    449 3HD2 LEU B  29       2.059   3.354   2.498  1.00  0.00           H  
ATOM    450  N   LEU B  30      -2.778   2.010   3.485  1.00  0.00           N  
ATOM    451  CA  LEU B  30      -3.975   1.247   3.151  1.00  0.00           C  
ATOM    452  C   LEU B  30      -4.684   1.837   1.938  1.00  0.00           C  
ATOM    453  O   LEU B  30      -5.068   1.114   1.019  1.00  0.00           O  
ATOM    454  CB  LEU B  30      -4.935   1.217   4.347  1.00  0.00           C  
ATOM    455  CG  LEU B  30      -6.261   0.480   4.118  1.00  0.00           C  
ATOM    456  CD1 LEU B  30      -5.979  -0.971   3.751  1.00  0.00           C  
ATOM    457  CD2 LEU B  30      -7.116   0.570   5.373  1.00  0.00           C  
ATOM    458  H   LEU B  30      -2.721   2.468   4.383  1.00  0.00           H  
ATOM    459  HA  LEU B  30      -3.680   0.226   2.913  1.00  0.00           H  
ATOM    460 1HB  LEU B  30      -4.431   0.739   5.185  1.00  0.00           H  
ATOM    461 2HB  LEU B  30      -5.171   2.243   4.629  1.00  0.00           H  
ATOM    462  HG  LEU B  30      -6.792   0.938   3.283  1.00  0.00           H  
ATOM    463 1HD1 LEU B  30      -6.921  -1.494   3.588  1.00  0.00           H  
ATOM    464 2HD1 LEU B  30      -5.383  -1.006   2.839  1.00  0.00           H  
ATOM    465 3HD1 LEU B  30      -5.432  -1.451   4.562  1.00  0.00           H  
ATOM    466 1HD2 LEU B  30      -8.058   0.047   5.210  1.00  0.00           H  
ATOM    467 2HD2 LEU B  30      -6.586   0.111   6.208  1.00  0.00           H  
ATOM    468 3HD2 LEU B  30      -7.317   1.617   5.602  1.00  0.00           H  
ATOM    469  N   VAL B  31      -4.854   3.155   1.942  1.00  0.00           N  
ATOM    470  CA  VAL B  31      -5.544   3.841   0.856  1.00  0.00           C  
ATOM    471  C   VAL B  31      -4.873   3.566  -0.484  1.00  0.00           C  
ATOM    472  O   VAL B  31      -5.543   3.296  -1.480  1.00  0.00           O  
ATOM    473  CB  VAL B  31      -5.568   5.359   1.113  1.00  0.00           C  
ATOM    474  CG1 VAL B  31      -6.028   6.103  -0.132  1.00  0.00           C  
ATOM    475  CG2 VAL B  31      -6.477   5.670   2.293  1.00  0.00           C  
ATOM    476  H   VAL B  31      -4.497   3.695   2.716  1.00  0.00           H  
ATOM    477  HA  VAL B  31      -6.571   3.476   0.814  1.00  0.00           H  
ATOM    478  HB  VAL B  31      -4.556   5.697   1.334  1.00  0.00           H  
ATOM    479 1HG1 VAL B  31      -6.038   7.175   0.068  1.00  0.00           H  
ATOM    480 2HG1 VAL B  31      -5.343   5.895  -0.954  1.00  0.00           H  
ATOM    481 3HG1 VAL B  31      -7.031   5.775  -0.402  1.00  0.00           H  
ATOM    482 1HG2 VAL B  31      -6.488   6.745   2.470  1.00  0.00           H  
ATOM    483 2HG2 VAL B  31      -7.488   5.327   2.074  1.00  0.00           H  
ATOM    484 3HG2 VAL B  31      -6.105   5.160   3.183  1.00  0.00           H  
ATOM    485  N   VAL B  32      -3.547   3.638  -0.501  1.00  0.00           N  
ATOM    486  CA  VAL B  32      -2.780   3.368  -1.712  1.00  0.00           C  
ATOM    487  C   VAL B  32      -2.999   1.941  -2.196  1.00  0.00           C  
ATOM    488  O   VAL B  32      -3.235   1.706  -3.381  1.00  0.00           O  
ATOM    489  CB  VAL B  32      -1.279   3.597  -1.456  1.00  0.00           C  
ATOM    490  CG1 VAL B  32      -0.457   3.118  -2.643  1.00  0.00           C  
ATOM    491  CG2 VAL B  32      -1.019   5.070  -1.180  1.00  0.00           C  
ATOM    492  H   VAL B  32      -3.056   3.884   0.347  1.00  0.00           H  
ATOM    493  HA  VAL B  32      -3.112   4.056  -2.491  1.00  0.00           H  
ATOM    494  HB  VAL B  32      -0.973   3.005  -0.593  1.00  0.00           H  
ATOM    495 1HG1 VAL B  32       0.601   3.287  -2.445  1.00  0.00           H  
ATOM    496 2HG1 VAL B  32      -0.631   2.053  -2.800  1.00  0.00           H  
ATOM    497 3HG1 VAL B  32      -0.751   3.670  -3.536  1.00  0.00           H  
ATOM    498 1HG2 VAL B  32       0.044   5.224  -0.999  1.00  0.00           H  
ATOM    499 2HG2 VAL B  32      -1.331   5.662  -2.040  1.00  0.00           H  
ATOM    500 3HG2 VAL B  32      -1.585   5.381  -0.301  1.00  0.00           H  
ATOM    501  N   VAL B  33      -2.918   0.989  -1.272  1.00  0.00           N  
ATOM    502  CA  VAL B  33      -3.099  -0.419  -1.604  1.00  0.00           C  
ATOM    503  C   VAL B  33      -4.501  -0.684  -2.136  1.00  0.00           C  
ATOM    504  O   VAL B  33      -4.678  -1.414  -3.111  1.00  0.00           O  
ATOM    505  CB  VAL B  33      -2.849  -1.297  -0.363  1.00  0.00           C  
ATOM    506  CG1 VAL B  33      -3.260  -2.736  -0.638  1.00  0.00           C  
ATOM    507  CG2 VAL B  33      -1.383  -1.221   0.038  1.00  0.00           C  
ATOM    508  H   VAL B  33      -2.727   1.248  -0.314  1.00  0.00           H  
ATOM    509  HA  VAL B  33      -2.376  -0.688  -2.375  1.00  0.00           H  
ATOM    510  HB  VAL B  33      -3.470  -0.936   0.457  1.00  0.00           H  
ATOM    511 1HG1 VAL B  33      -3.076  -3.342   0.250  1.00  0.00           H  
ATOM    512 2HG1 VAL B  33      -4.320  -2.770  -0.887  1.00  0.00           H  
ATOM    513 3HG1 VAL B  33      -2.677  -3.128  -1.471  1.00  0.00           H  
ATOM    514 1HG2 VAL B  33      -1.214  -1.844   0.916  1.00  0.00           H  
ATOM    515 2HG2 VAL B  33      -0.762  -1.577  -0.785  1.00  0.00           H  
ATOM    516 3HG2 VAL B  33      -1.122  -0.189   0.270  1.00  0.00           H  
ATOM    517  N   LEU B  34      -5.496  -0.086  -1.489  1.00  0.00           N  
ATOM    518  CA  LEU B  34      -6.881  -0.217  -1.925  1.00  0.00           C  
ATOM    519  C   LEU B  34      -7.073   0.344  -3.328  1.00  0.00           C  
ATOM    520  O   LEU B  34      -7.845  -0.193  -4.123  1.00  0.00           O  
ATOM    521  CB  LEU B  34      -7.816   0.506  -0.947  1.00  0.00           C  
ATOM    522  CG  LEU B  34      -7.960  -0.142   0.436  1.00  0.00           C  
ATOM    523  CD1 LEU B  34      -8.783   0.767   1.339  1.00  0.00           C  
ATOM    524  CD2 LEU B  34      -8.614  -1.508   0.292  1.00  0.00           C  
ATOM    525  H   LEU B  34      -5.288   0.474  -0.675  1.00  0.00           H  
ATOM    526  HA  LEU B  34      -7.140  -1.275  -1.941  1.00  0.00           H  
ATOM    527 1HB  LEU B  34      -7.449   1.520  -0.801  1.00  0.00           H  
ATOM    528 2HB  LEU B  34      -8.809   0.561  -1.392  1.00  0.00           H  
ATOM    529  HG  LEU B  34      -6.974  -0.257   0.889  1.00  0.00           H  
ATOM    530 1HD1 LEU B  34      -8.885   0.307   2.322  1.00  0.00           H  
ATOM    531 2HD1 LEU B  34      -8.283   1.730   1.440  1.00  0.00           H  
ATOM    532 3HD1 LEU B  34      -9.771   0.914   0.904  1.00  0.00           H  
ATOM    533 1HD2 LEU B  34      -8.715  -1.968   1.276  1.00  0.00           H  
ATOM    534 2HD2 LEU B  34      -9.600  -1.394  -0.158  1.00  0.00           H  
ATOM    535 3HD2 LEU B  34      -7.995  -2.142  -0.343  1.00  0.00           H  
ATOM    536  N   GLY B  35      -6.365   1.428  -3.628  1.00  0.00           N  
ATOM    537  CA  GLY B  35      -6.367   1.998  -4.970  1.00  0.00           C  
ATOM    538  C   GLY B  35      -5.843   0.999  -5.994  1.00  0.00           C  
ATOM    539  O   GLY B  35      -6.394   0.868  -7.086  1.00  0.00           O  
ATOM    540  H   GLY B  35      -5.811   1.869  -2.908  1.00  0.00           H  
ATOM    541 1HA  GLY B  35      -7.381   2.298  -5.236  1.00  0.00           H  
ATOM    542 2HA  GLY B  35      -5.752   2.896  -4.985  1.00  0.00           H  
ATOM    543  N   VAL B  36      -4.774   0.296  -5.633  1.00  0.00           N  
ATOM    544  CA  VAL B  36      -4.209  -0.736  -6.494  1.00  0.00           C  
ATOM    545  C   VAL B  36      -5.194  -1.879  -6.703  1.00  0.00           C  
ATOM    546  O   VAL B  36      -5.419  -2.319  -7.830  1.00  0.00           O  
ATOM    547  CB  VAL B  36      -2.908  -1.288  -5.883  1.00  0.00           C  
ATOM    548  CG1 VAL B  36      -2.423  -2.498  -6.667  1.00  0.00           C  
ATOM    549  CG2 VAL B  36      -1.845  -0.200  -5.859  1.00  0.00           C  
ATOM    550  H   VAL B  36      -4.342   0.481  -4.739  1.00  0.00           H  
ATOM    551  HA  VAL B  36      -3.980  -0.290  -7.463  1.00  0.00           H  
ATOM    552  HB  VAL B  36      -3.109  -1.624  -4.866  1.00  0.00           H  
ATOM    553 1HG1 VAL B  36      -1.502  -2.876  -6.222  1.00  0.00           H  
ATOM    554 2HG1 VAL B  36      -3.185  -3.278  -6.641  1.00  0.00           H  
ATOM    555 3HG1 VAL B  36      -2.233  -2.210  -7.701  1.00  0.00           H  
ATOM    556 1HG2 VAL B  36      -0.928  -0.597  -5.425  1.00  0.00           H  
ATOM    557 2HG2 VAL B  36      -1.648   0.139  -6.876  1.00  0.00           H  
ATOM    558 3HG2 VAL B  36      -2.196   0.639  -5.258  1.00  0.00           H  
ATOM    559  N   VAL B  37      -5.779  -2.356  -5.609  1.00  0.00           N  
ATOM    560  CA  VAL B  37      -6.744  -3.447  -5.671  1.00  0.00           C  
ATOM    561  C   VAL B  37      -7.933  -3.081  -6.550  1.00  0.00           C  
ATOM    562  O   VAL B  37      -8.377  -3.879  -7.375  1.00  0.00           O  
ATOM    563  CB  VAL B  37      -7.244  -3.799  -4.257  1.00  0.00           C  
ATOM    564  CG1 VAL B  37      -8.420  -4.762  -4.332  1.00  0.00           C  
ATOM    565  CG2 VAL B  37      -6.108  -4.397  -3.441  1.00  0.00           C  
ATOM    566  H   VAL B  37      -5.548  -1.954  -4.712  1.00  0.00           H  
ATOM    567  HA  VAL B  37      -6.252  -4.322  -6.097  1.00  0.00           H  
ATOM    568  HB  VAL B  37      -7.602  -2.891  -3.772  1.00  0.00           H  
ATOM    569 1HG1 VAL B  37      -8.760  -5.000  -3.324  1.00  0.00           H  
ATOM    570 2HG1 VAL B  37      -9.234  -4.299  -4.890  1.00  0.00           H  
ATOM    571 3HG1 VAL B  37      -8.109  -5.677  -4.835  1.00  0.00           H  
ATOM    572 1HG2 VAL B  37      -6.469  -4.643  -2.443  1.00  0.00           H  
ATOM    573 2HG2 VAL B  37      -5.746  -5.302  -3.930  1.00  0.00           H  
ATOM    574 3HG2 VAL B  37      -5.295  -3.675  -3.366  1.00  0.00           H  
ATOM    575  N   PHE B  38      -8.446  -1.869  -6.368  1.00  0.00           N  
ATOM    576  CA  PHE B  38      -9.540  -1.368  -7.192  1.00  0.00           C  
ATOM    577  C   PHE B  38      -9.189  -1.437  -8.673  1.00  0.00           C  
ATOM    578  O   PHE B  38      -9.955  -1.968  -9.478  1.00  0.00           O  
ATOM    579  CB  PHE B  38      -9.880   0.074  -6.810  1.00  0.00           C  
ATOM    580  CG  PHE B  38     -10.971   0.681  -7.645  1.00  0.00           C  
ATOM    581  CD1 PHE B  38     -12.302   0.384  -7.395  1.00  0.00           C  
ATOM    582  CD2 PHE B  38     -10.669   1.550  -8.683  1.00  0.00           C  
ATOM    583  CE1 PHE B  38     -13.307   0.941  -8.163  1.00  0.00           C  
ATOM    584  CE2 PHE B  38     -11.671   2.110  -9.451  1.00  0.00           C  
ATOM    585  CZ  PHE B  38     -12.991   1.805  -9.191  1.00  0.00           C  
ATOM    586  H   PHE B  38      -8.069  -1.279  -5.640  1.00  0.00           H  
ATOM    587  HA  PHE B  38     -10.418  -1.991  -7.019  1.00  0.00           H  
ATOM    588 1HB  PHE B  38     -10.190   0.110  -5.767  1.00  0.00           H  
ATOM    589 2HB  PHE B  38      -8.991   0.696  -6.908  1.00  0.00           H  
ATOM    590  HD1 PHE B  38     -12.552  -0.298  -6.582  1.00  0.00           H  
ATOM    591  HD2 PHE B  38      -9.625   1.791  -8.889  1.00  0.00           H  
ATOM    592  HE1 PHE B  38     -14.349   0.699  -7.956  1.00  0.00           H  
ATOM    593  HE2 PHE B  38     -11.420   2.792 -10.263  1.00  0.00           H  
ATOM    594  HZ  PHE B  38     -13.782   2.244  -9.797  1.00  0.00           H  
ATOM    595  N   GLY B  39      -8.028  -0.897  -9.027  1.00  0.00           N  
ATOM    596  CA  GLY B  39      -7.584  -0.877 -10.416  1.00  0.00           C  
ATOM    597  C   GLY B  39      -7.506  -2.286 -10.990  1.00  0.00           C  
ATOM    598  O   GLY B  39      -7.811  -2.507 -12.161  1.00  0.00           O  
ATOM    599  H   GLY B  39      -7.438  -0.489  -8.316  1.00  0.00           H  
ATOM    600 1HA  GLY B  39      -8.273  -0.276 -11.010  1.00  0.00           H  
ATOM    601 2HA  GLY B  39      -6.607  -0.400 -10.478  1.00  0.00           H  
ATOM    602  N   ILE B  40      -7.096  -3.236 -10.157  1.00  0.00           N  
ATOM    603  CA  ILE B  40      -7.002  -4.631 -10.572  1.00  0.00           C  
ATOM    604  C   ILE B  40      -8.383  -5.227 -10.814  1.00  0.00           C  
ATOM    605  O   ILE B  40      -8.604  -5.923 -11.805  1.00  0.00           O  
ATOM    606  CB  ILE B  40      -6.258  -5.469  -9.517  1.00  0.00           C  
ATOM    607  CG1 ILE B  40      -4.783  -5.063  -9.456  1.00  0.00           C  
ATOM    608  CG2 ILE B  40      -6.392  -6.953  -9.825  1.00  0.00           C  
ATOM    609  CD1 ILE B  40      -4.046  -5.620  -8.259  1.00  0.00           C  
ATOM    610  H   ILE B  40      -6.842  -2.986  -9.212  1.00  0.00           H  
ATOM    611  HA  ILE B  40      -6.443  -4.677 -11.506  1.00  0.00           H  
ATOM    612  HB  ILE B  40      -6.680  -5.273  -8.532  1.00  0.00           H  
ATOM    613 1HG1 ILE B  40      -4.275  -5.401 -10.358  1.00  0.00           H  
ATOM    614 2HG1 ILE B  40      -4.706  -3.976  -9.426  1.00  0.00           H  
ATOM    615 1HG2 ILE B  40      -5.860  -7.531  -9.070  1.00  0.00           H  
ATOM    616 2HG2 ILE B  40      -7.445  -7.231  -9.819  1.00  0.00           H  
ATOM    617 3HG2 ILE B  40      -5.967  -7.160 -10.807  1.00  0.00           H  
ATOM    618 1HD1 ILE B  40      -3.007  -5.288  -8.285  1.00  0.00           H  
ATOM    619 2HD1 ILE B  40      -4.518  -5.264  -7.343  1.00  0.00           H  
ATOM    620 3HD1 ILE B  40      -4.079  -6.708  -8.286  1.00  0.00           H  
ATOM    621  N   LEU B  41      -9.310  -4.950  -9.903  1.00  0.00           N  
ATOM    622  CA  LEU B  41     -10.644  -5.535  -9.965  1.00  0.00           C  
ATOM    623  C   LEU B  41     -11.405  -5.041 -11.188  1.00  0.00           C  
ATOM    624  O   LEU B  41     -12.131  -5.802 -11.829  1.00  0.00           O  
ATOM    625  CB  LEU B  41     -11.431  -5.194  -8.693  1.00  0.00           C  
ATOM    626  CG  LEU B  41     -10.945  -5.876  -7.408  1.00  0.00           C  
ATOM    627  CD1 LEU B  41     -11.690  -5.297  -6.212  1.00  0.00           C  
ATOM    628  CD2 LEU B  41     -11.167  -7.378  -7.514  1.00  0.00           C  
ATOM    629  H   LEU B  41      -9.084  -4.319  -9.148  1.00  0.00           H  
ATOM    630  HA  LEU B  41     -10.544  -6.617 -10.036  1.00  0.00           H  
ATOM    631 1HB  LEU B  41     -11.386  -4.118  -8.534  1.00  0.00           H  
ATOM    632 2HB  LEU B  41     -12.473  -5.475  -8.844  1.00  0.00           H  
ATOM    633  HG  LEU B  41      -9.883  -5.675  -7.268  1.00  0.00           H  
ATOM    634 1HD1 LEU B  41     -11.345  -5.781  -5.299  1.00  0.00           H  
ATOM    635 2HD1 LEU B  41     -11.499  -4.226  -6.149  1.00  0.00           H  
ATOM    636 3HD1 LEU B  41     -12.759  -5.469  -6.332  1.00  0.00           H  
ATOM    637 1HD2 LEU B  41     -10.821  -7.862  -6.601  1.00  0.00           H  
ATOM    638 2HD2 LEU B  41     -12.229  -7.580  -7.652  1.00  0.00           H  
ATOM    639 3HD2 LEU B  41     -10.609  -7.768  -8.366  1.00  0.00           H  
ATOM    640  N   ILE B  42     -11.236  -3.762 -11.508  1.00  0.00           N  
ATOM    641  CA  ILE B  42     -11.937  -3.154 -12.632  1.00  0.00           C  
ATOM    642  C   ILE B  42     -11.441  -3.714 -13.959  1.00  0.00           C  
ATOM    643  O   ILE B  42     -11.840  -4.777 -14.348  1.00  0.00           O  
ATOM    644  OXT ILE B  42     -10.652  -3.092 -14.615  1.00  0.00           O  
ATOM    645  CB  ILE B  42     -11.766  -1.624 -12.624  1.00  0.00           C  
ATOM    646  CG1 ILE B  42     -12.416  -1.021 -11.375  1.00  0.00           C  
ATOM    647  CG2 ILE B  42     -12.361  -1.015 -13.884  1.00  0.00           C  
ATOM    648  CD1 ILE B  42     -13.905  -1.265 -11.283  1.00  0.00           C  
ATOM    649  H   ILE B  42     -10.605  -3.197 -10.958  1.00  0.00           H  
ATOM    650  HA  ILE B  42     -12.999  -3.383 -12.542  1.00  0.00           H  
ATOM    651  HB  ILE B  42     -10.706  -1.377 -12.578  1.00  0.00           H  
ATOM    652 1HG1 ILE B  42     -11.946  -1.437 -10.484  1.00  0.00           H  
ATOM    653 2HG1 ILE B  42     -12.246   0.056 -11.361  1.00  0.00           H  
ATOM    654 1HG2 ILE B  42     -12.232   0.066 -13.861  1.00  0.00           H  
ATOM    655 2HG2 ILE B  42     -11.855  -1.423 -14.758  1.00  0.00           H  
ATOM    656 3HG2 ILE B  42     -13.424  -1.253 -13.936  1.00  0.00           H  
ATOM    657 1HD1 ILE B  42     -14.293  -0.808 -10.373  1.00  0.00           H  
ATOM    658 2HD1 ILE B  42     -14.400  -0.825 -12.150  1.00  0.00           H  
ATOM    659 3HD1 ILE B  42     -14.097  -2.337 -11.260  1.00  0.00           H  
TER                                                                             
HETATM  661 THKN MEM C  45      15.000   0.000   0.000  1.00  0.00           X  
HETATM  662 CNTR MEM C  45       0.000   0.000   0.000  1.00  0.00           X  
HETATM  663 NORM MEM C  45      -0.000  -0.000   1.000  1.00  0.00           X  
TER                                                                             
CONECT  661  662                                                                
CONECT  662  661  663                                                           
CONECT  663  662                                                                
a_angle_1 1.124
a_angle_2 31.467
a_bind 0.196
a_ddg -6.052
a_helicality 0.049
a_helicality_symm 0.049
a_hha_ang 62.933
a_hha_dst_atm 4.801
a_hha_dst_vec 8.653
a_marl -18.128
a_pack 0.6
a_res_lipo -50.659
a_rmsd 7.282
a_sasa 641.661
a_shape 0.604
a_span_topo 0.5
a_tms_span 1
a_tms_span_fa 1
a_unsat 0
maxsub 26
rms 7.282
score -122.943
silent_score -122.943
time 25
total -122.943
