# Supplementary material for: A lipophilicity-based energy function for membrane-protein modelling and design
Source: PLoS Comput Biol. 2019 Aug 28;15(8):e1007318. doi: 10.1371/journal.pcbi.1007318 (PMC6736313; doi:10.1371/journal.pcbi.1007318)
Supplement: S2 File — (GZ) [file pcbi.1007318.s008.tar.gz › 2K1K_all.pdb]

#MODEL 0
ATOM      1  N   ILE A   1       3.922   6.240  13.765  1.00  0.00           N  
ATOM      2  CA  ILE A   1       3.639   4.938  14.359  1.00  0.00           C  
ATOM      3  C   ILE A   1       4.251   3.812  13.535  1.00  0.00           C  
ATOM      4  O   ILE A   1       4.073   3.753  12.318  1.00  0.00           O  
ATOM      5  CB  ILE A   1       2.122   4.713  14.491  1.00  0.00           C  
ATOM      6  CG1 ILE A   1       1.506   5.758  15.425  1.00  0.00           C  
ATOM      7  CG2 ILE A   1       1.835   3.307  14.997  1.00  0.00           C  
ATOM      8  CD1 ILE A   1      -0.006   5.768  15.418  1.00  0.00           C  
ATOM      9 1H   ILE A   1       3.510   6.958  14.325  1.00  0.00           H  
ATOM     10 2H   ILE A   1       4.911   6.378  13.721  1.00  0.00           H  
ATOM     11 3H   ILE A   1       3.539   6.276  12.842  1.00  0.00           H  
ATOM     12  HA  ILE A   1       4.080   4.910  15.355  1.00  0.00           H  
ATOM     13  HB  ILE A   1       1.649   4.842  13.518  1.00  0.00           H  
ATOM     14 1HG1 ILE A   1       1.841   5.576  16.446  1.00  0.00           H  
ATOM     15 2HG1 ILE A   1       1.854   6.751  15.140  1.00  0.00           H  
ATOM     16 1HG2 ILE A   1       0.758   3.165  15.085  1.00  0.00           H  
ATOM     17 2HG2 ILE A   1       2.241   2.579  14.296  1.00  0.00           H  
ATOM     18 3HG2 ILE A   1       2.300   3.170  15.973  1.00  0.00           H  
ATOM     19 1HD1 ILE A   1      -0.368   6.535  16.103  1.00  0.00           H  
ATOM     20 2HD1 ILE A   1      -0.363   5.984  14.410  1.00  0.00           H  
ATOM     21 3HD1 ILE A   1      -0.377   4.795  15.734  1.00  0.00           H  
ATOM     22  N   VAL A   2       4.972   2.920  14.205  1.00  0.00           N  
ATOM     23  CA  VAL A   2       5.706   1.861  13.523  1.00  0.00           C  
ATOM     24  C   VAL A   2       4.757   0.893  12.828  1.00  0.00           C  
ATOM     25  O   VAL A   2       4.991   0.489  11.689  1.00  0.00           O  
ATOM     26  CB  VAL A   2       6.581   1.086  14.526  1.00  0.00           C  
ATOM     27  CG1 VAL A   2       7.201  -0.134  13.861  1.00  0.00           C  
ATOM     28  CG2 VAL A   2       7.659   2.001  15.087  1.00  0.00           C  
ATOM     29  H   VAL A   2       5.013   2.978  15.212  1.00  0.00           H  
ATOM     30  HA  VAL A   2       6.353   2.316  12.772  1.00  0.00           H  
ATOM     31  HB  VAL A   2       5.952   0.724  15.339  1.00  0.00           H  
ATOM     32 1HG1 VAL A   2       7.816  -0.670  14.585  1.00  0.00           H  
ATOM     33 2HG1 VAL A   2       6.411  -0.792  13.499  1.00  0.00           H  
ATOM     34 3HG1 VAL A   2       7.822   0.184  13.024  1.00  0.00           H  
ATOM     35 1HG2 VAL A   2       8.273   1.447  15.797  1.00  0.00           H  
ATOM     36 2HG2 VAL A   2       8.285   2.368  14.274  1.00  0.00           H  
ATOM     37 3HG2 VAL A   2       7.192   2.845  15.595  1.00  0.00           H  
ATOM     38  N   ALA A   3       3.685   0.523  13.521  1.00  0.00           N  
ATOM     39  CA  ALA A   3       2.701  -0.404  12.974  1.00  0.00           C  
ATOM     40  C   ALA A   3       2.095   0.135  11.685  1.00  0.00           C  
ATOM     41  O   ALA A   3       1.839  -0.619  10.746  1.00  0.00           O  
ATOM     42  CB  ALA A   3       1.609  -0.681  13.997  1.00  0.00           C  
ATOM     43  H   ALA A   3       3.548   0.894  14.451  1.00  0.00           H  
ATOM     44  HA  ALA A   3       3.210  -1.338  12.739  1.00  0.00           H  
ATOM     45 1HB  ALA A   3       0.882  -1.375  13.573  1.00  0.00           H  
ATOM     46 2HB  ALA A   3       2.051  -1.120  14.891  1.00  0.00           H  
ATOM     47 3HB  ALA A   3       1.111   0.251  14.259  1.00  0.00           H  
ATOM     48  N   VAL A   4       1.867   1.443  11.645  1.00  0.00           N  
ATOM     49  CA  VAL A   4       1.332   2.092  10.454  1.00  0.00           C  
ATOM     50  C   VAL A   4       2.338   2.063   9.311  1.00  0.00           C  
ATOM     51  O   VAL A   4       1.983   1.787   8.166  1.00  0.00           O  
ATOM     52  CB  VAL A   4       0.955   3.553  10.765  1.00  0.00           C  
ATOM     53  CG1 VAL A   4       0.572   4.288   9.489  1.00  0.00           C  
ATOM     54  CG2 VAL A   4      -0.184   3.591  11.772  1.00  0.00           C  
ATOM     55  H   VAL A   4       2.070   2.003  12.461  1.00  0.00           H  
ATOM     56  HA  VAL A   4       0.433   1.558  10.143  1.00  0.00           H  
ATOM     57  HB  VAL A   4       1.825   4.062  11.181  1.00  0.00           H  
ATOM     58 1HG1 VAL A   4       0.309   5.319   9.728  1.00  0.00           H  
ATOM     59 2HG1 VAL A   4       1.415   4.279   8.798  1.00  0.00           H  
ATOM     60 3HG1 VAL A   4      -0.283   3.794   9.028  1.00  0.00           H  
ATOM     61 1HG2 VAL A   4      -0.445   4.627  11.988  1.00  0.00           H  
ATOM     62 2HG2 VAL A   4      -1.052   3.077  11.359  1.00  0.00           H  
ATOM     63 3HG2 VAL A   4       0.127   3.096  12.692  1.00  0.00           H  
ATOM     64  N   ILE A   5       3.596   2.349   9.630  1.00  0.00           N  
ATOM     65  CA  ILE A   5       4.670   2.284   8.646  1.00  0.00           C  
ATOM     66  C   ILE A   5       4.801   0.881   8.066  1.00  0.00           C  
ATOM     67  O   ILE A   5       4.942   0.710   6.855  1.00  0.00           O  
ATOM     68  CB  ILE A   5       6.012   2.710   9.267  1.00  0.00           C  
ATOM     69  CG1 ILE A   5       5.995   4.205   9.600  1.00  0.00           C  
ATOM     70  CG2 ILE A   5       7.161   2.384   8.327  1.00  0.00           C  
ATOM     71  CD1 ILE A   5       7.137   4.646  10.486  1.00  0.00           C  
ATOM     72  H   ILE A   5       3.814   2.618  10.579  1.00  0.00           H  
ATOM     73  HA  ILE A   5       4.434   2.968   7.831  1.00  0.00           H  
ATOM     74  HB  ILE A   5       6.162   2.180  10.207  1.00  0.00           H  
ATOM     75 1HG1 ILE A   5       6.036   4.783   8.677  1.00  0.00           H  
ATOM     76 2HG1 ILE A   5       5.059   4.456  10.100  1.00  0.00           H  
ATOM     77 1HG2 ILE A   5       8.102   2.693   8.781  1.00  0.00           H  
ATOM     78 2HG2 ILE A   5       7.184   1.311   8.139  1.00  0.00           H  
ATOM     79 3HG2 ILE A   5       7.023   2.914   7.384  1.00  0.00           H  
ATOM     80 1HD1 ILE A   5       7.056   5.716  10.678  1.00  0.00           H  
ATOM     81 2HD1 ILE A   5       7.094   4.104  11.432  1.00  0.00           H  
ATOM     82 3HD1 ILE A   5       8.084   4.437   9.990  1.00  0.00           H  
ATOM     83  N   PHE A   6       4.754  -0.121   8.937  1.00  0.00           N  
ATOM     84  CA  PHE A   6       4.768  -1.513   8.505  1.00  0.00           C  
ATOM     85  C   PHE A   6       3.639  -1.797   7.523  1.00  0.00           C  
ATOM     86  O   PHE A   6       3.862  -2.360   6.451  1.00  0.00           O  
ATOM     87  CB  PHE A   6       4.650  -2.448   9.710  1.00  0.00           C  
ATOM     88  CG  PHE A   6       4.481  -3.894   9.341  1.00  0.00           C  
ATOM     89  CD1 PHE A   6       5.574  -4.662   8.967  1.00  0.00           C  
ATOM     90  CD2 PHE A   6       3.229  -4.490   9.367  1.00  0.00           C  
ATOM     91  CE1 PHE A   6       5.419  -5.992   8.627  1.00  0.00           C  
ATOM     92  CE2 PHE A   6       3.072  -5.820   9.029  1.00  0.00           C  
ATOM     93  CZ  PHE A   6       4.168  -6.572   8.658  1.00  0.00           C  
ATOM     94  H   PHE A   6       4.707   0.088   9.924  1.00  0.00           H  
ATOM     95  HA  PHE A   6       5.717  -1.710   8.003  1.00  0.00           H  
ATOM     96 1HB  PHE A   6       5.541  -2.357  10.330  1.00  0.00           H  
ATOM     97 2HB  PHE A   6       3.797  -2.150  10.319  1.00  0.00           H  
ATOM     98  HD1 PHE A   6       6.563  -4.204   8.943  1.00  0.00           H  
ATOM     99  HD2 PHE A   6       2.362  -3.896   9.660  1.00  0.00           H  
ATOM    100  HE1 PHE A   6       6.286  -6.584   8.334  1.00  0.00           H  
ATOM    101  HE2 PHE A   6       2.082  -6.277   9.055  1.00  0.00           H  
ATOM    102  HZ  PHE A   6       4.046  -7.620   8.390  1.00  0.00           H  
ATOM    103  N   GLY A   7       2.426  -1.404   7.895  1.00  0.00           N  
ATOM    104  CA  GLY A   7       1.261  -1.598   7.039  1.00  0.00           C  
ATOM    105  C   GLY A   7       1.457  -0.931   5.684  1.00  0.00           C  
ATOM    106  O   GLY A   7       1.162  -1.519   4.643  1.00  0.00           O  
ATOM    107  H   GLY A   7       2.307  -0.959   8.794  1.00  0.00           H  
ATOM    108 1HA  GLY A   7       1.085  -2.665   6.901  1.00  0.00           H  
ATOM    109 2HA  GLY A   7       0.379  -1.187   7.527  1.00  0.00           H  
ATOM    110  N   LEU A   8       1.955   0.301   5.703  1.00  0.00           N  
ATOM    111  CA  LEU A   8       2.200   1.047   4.475  1.00  0.00           C  
ATOM    112  C   LEU A   8       3.232   0.346   3.601  1.00  0.00           C  
ATOM    113  O   LEU A   8       3.039   0.196   2.395  1.00  0.00           O  
ATOM    114  CB  LEU A   8       2.679   2.467   4.804  1.00  0.00           C  
ATOM    115  CG  LEU A   8       2.943   3.376   3.597  1.00  0.00           C  
ATOM    116  CD1 LEU A   8       1.661   3.536   2.791  1.00  0.00           C  
ATOM    117  CD2 LEU A   8       3.457   4.725   4.080  1.00  0.00           C  
ATOM    118  H   LEU A   8       2.170   0.731   6.591  1.00  0.00           H  
ATOM    119  HA  LEU A   8       1.266   1.113   3.918  1.00  0.00           H  
ATOM    120 1HB  LEU A   8       1.928   2.951   5.426  1.00  0.00           H  
ATOM    121 2HB  LEU A   8       3.605   2.398   5.376  1.00  0.00           H  
ATOM    122  HG  LEU A   8       3.689   2.915   2.950  1.00  0.00           H  
ATOM    123 1HD1 LEU A   8       1.849   4.182   1.934  1.00  0.00           H  
ATOM    124 2HD1 LEU A   8       1.327   2.559   2.442  1.00  0.00           H  
ATOM    125 3HD1 LEU A   8       0.890   3.982   3.419  1.00  0.00           H  
ATOM    126 1HD2 LEU A   8       3.645   5.371   3.222  1.00  0.00           H  
ATOM    127 2HD2 LEU A   8       2.712   5.188   4.727  1.00  0.00           H  
ATOM    128 3HD2 LEU A   8       4.383   4.582   4.638  1.00  0.00           H  
ATOM    129  N   LEU A   9       4.330  -0.081   4.217  1.00  0.00           N  
ATOM    130  CA  LEU A   9       5.376  -0.803   3.504  1.00  0.00           C  
ATOM    131  C   LEU A   9       4.865  -2.138   2.979  1.00  0.00           C  
ATOM    132  O   LEU A   9       5.248  -2.578   1.895  1.00  0.00           O  
ATOM    133  CB  LEU A   9       6.581  -1.036   4.425  1.00  0.00           C  
ATOM    134  CG  LEU A   9       7.381   0.216   4.804  1.00  0.00           C  
ATOM    135  CD1 LEU A   9       8.428  -0.146   5.848  1.00  0.00           C  
ATOM    136  CD2 LEU A   9       8.030   0.801   3.558  1.00  0.00           C  
ATOM    137  H   LEU A   9       4.441   0.099   5.204  1.00  0.00           H  
ATOM    138  HA  LEU A   9       5.696  -0.200   2.655  1.00  0.00           H  
ATOM    139 1HB  LEU A   9       6.229  -1.496   5.347  1.00  0.00           H  
ATOM    140 2HB  LEU A   9       7.264  -1.730   3.935  1.00  0.00           H  
ATOM    141  HG  LEU A   9       6.712   0.956   5.245  1.00  0.00           H  
ATOM    142 1HD1 LEU A   9       8.996   0.744   6.118  1.00  0.00           H  
ATOM    143 2HD1 LEU A   9       7.934  -0.543   6.736  1.00  0.00           H  
ATOM    144 3HD1 LEU A   9       9.103  -0.898   5.441  1.00  0.00           H  
ATOM    145 1HD2 LEU A   9       8.598   1.692   3.828  1.00  0.00           H  
ATOM    146 2HD2 LEU A   9       8.701   0.063   3.117  1.00  0.00           H  
ATOM    147 3HD2 LEU A   9       7.258   1.067   2.836  1.00  0.00           H  
ATOM    148  N   LEU A  10       3.997  -2.780   3.753  1.00  0.00           N  
ATOM    149  CA  LEU A  10       3.363  -4.022   3.329  1.00  0.00           C  
ATOM    150  C   LEU A  10       2.565  -3.824   2.046  1.00  0.00           C  
ATOM    151  O   LEU A  10       2.664  -4.620   1.113  1.00  0.00           O  
ATOM    152  CB  LEU A  10       2.442  -4.552   4.435  1.00  0.00           C  
ATOM    153  CG  LEU A  10       1.637  -5.810   4.084  1.00  0.00           C  
ATOM    154  CD1 LEU A  10       2.592  -6.955   3.776  1.00  0.00           C  
ATOM    155  CD2 LEU A  10       0.715  -6.163   5.242  1.00  0.00           C  
ATOM    156  H   LEU A  10       3.770  -2.396   4.660  1.00  0.00           H  
ATOM    157  HA  LEU A  10       4.142  -4.760   3.138  1.00  0.00           H  
ATOM    158 1HB  LEU A  10       3.046  -4.780   5.311  1.00  0.00           H  
ATOM    159 2HB  LEU A  10       1.733  -3.769   4.701  1.00  0.00           H  
ATOM    160  HG  LEU A  10       1.041  -5.624   3.190  1.00  0.00           H  
ATOM    161 1HD1 LEU A  10       2.020  -7.849   3.527  1.00  0.00           H  
ATOM    162 2HD1 LEU A  10       3.226  -6.684   2.932  1.00  0.00           H  
ATOM    163 3HD1 LEU A  10       3.214  -7.155   4.648  1.00  0.00           H  
ATOM    164 1HD2 LEU A  10       0.142  -7.056   4.992  1.00  0.00           H  
ATOM    165 2HD2 LEU A  10       1.310  -6.351   6.136  1.00  0.00           H  
ATOM    166 3HD2 LEU A  10       0.032  -5.334   5.428  1.00  0.00           H  
ATOM    167  N   GLY A  11       1.775  -2.757   2.007  1.00  0.00           N  
ATOM    168  CA  GLY A  11       1.014  -2.411   0.812  1.00  0.00           C  
ATOM    169  C   GLY A  11       1.925  -2.270  -0.400  1.00  0.00           C  
ATOM    170  O   GLY A  11       1.638  -2.806  -1.471  1.00  0.00           O  
ATOM    171  H   GLY A  11       1.699  -2.170   2.825  1.00  0.00           H  
ATOM    172 1HA  GLY A  11       0.265  -3.181   0.622  1.00  0.00           H  
ATOM    173 2HA  GLY A  11       0.478  -1.477   0.980  1.00  0.00           H  
ATOM    174  N   ALA A  12       3.026  -1.546  -0.225  1.00  0.00           N  
ATOM    175  CA  ALA A  12       4.007  -1.376  -1.290  1.00  0.00           C  
ATOM    176  C   ALA A  12       4.604  -2.713  -1.709  1.00  0.00           C  
ATOM    177  O   ALA A  12       4.751  -2.992  -2.899  1.00  0.00           O  
ATOM    178  CB  ALA A  12       5.107  -0.421  -0.848  1.00  0.00           C  
ATOM    179  H   ALA A  12       3.186  -1.103   0.668  1.00  0.00           H  
ATOM    180  HA  ALA A  12       3.498  -0.951  -2.155  1.00  0.00           H  
ATOM    181 1HB  ALA A  12       5.832  -0.304  -1.654  1.00  0.00           H  
ATOM    182 2HB  ALA A  12       4.672   0.549  -0.608  1.00  0.00           H  
ATOM    183 3HB  ALA A  12       5.606  -0.823   0.032  1.00  0.00           H  
ATOM    184  N   ALA A  13       4.945  -3.537  -0.724  1.00  0.00           N  
ATOM    185  CA  ALA A  13       5.534  -4.845  -0.989  1.00  0.00           C  
ATOM    186  C   ALA A  13       4.578  -5.729  -1.779  1.00  0.00           C  
ATOM    187  O   ALA A  13       4.985  -6.424  -2.710  1.00  0.00           O  
ATOM    188  CB  ALA A  13       5.926  -5.523   0.315  1.00  0.00           C  
ATOM    189  H   ALA A  13       4.793  -3.251   0.232  1.00  0.00           H  
ATOM    190  HA  ALA A  13       6.429  -4.697  -1.594  1.00  0.00           H  
ATOM    191 1HB  ALA A  13       6.364  -6.498   0.101  1.00  0.00           H  
ATOM    192 2HB  ALA A  13       6.655  -4.906   0.841  1.00  0.00           H  
ATOM    193 3HB  ALA A  13       5.043  -5.652   0.938  1.00  0.00           H  
ATOM    194  N   LEU A  14       3.304  -5.699  -1.402  1.00  0.00           N  
ATOM    195  CA  LEU A  14       2.282  -6.479  -2.091  1.00  0.00           C  
ATOM    196  C   LEU A  14       2.107  -6.008  -3.529  1.00  0.00           C  
ATOM    197  O   LEU A  14       1.948  -6.817  -4.443  1.00  0.00           O  
ATOM    198  CB  LEU A  14       0.945  -6.377  -1.346  1.00  0.00           C  
ATOM    199  CG  LEU A  14       0.890  -7.071   0.020  1.00  0.00           C  
ATOM    200  CD1 LEU A  14      -0.394  -6.680   0.738  1.00  0.00           C  
ATOM    201  CD2 LEU A  14       0.973  -8.578  -0.172  1.00  0.00           C  
ATOM    202  H   LEU A  14       3.036  -5.122  -0.618  1.00  0.00           H  
ATOM    203  HA  LEU A  14       2.596  -7.522  -2.108  1.00  0.00           H  
ATOM    204 1HB  LEU A  14       0.713  -5.324  -1.193  1.00  0.00           H  
ATOM    205 2HB  LEU A  14       0.165  -6.812  -1.971  1.00  0.00           H  
ATOM    206  HG  LEU A  14       1.729  -6.737   0.632  1.00  0.00           H  
ATOM    207 1HD1 LEU A  14      -0.433  -7.174   1.709  1.00  0.00           H  
ATOM    208 2HD1 LEU A  14      -0.418  -5.600   0.879  1.00  0.00           H  
ATOM    209 3HD1 LEU A  14      -1.252  -6.987   0.140  1.00  0.00           H  
ATOM    210 1HD2 LEU A  14       0.934  -9.072   0.799  1.00  0.00           H  
ATOM    211 2HD2 LEU A  14       0.134  -8.913  -0.783  1.00  0.00           H  
ATOM    212 3HD2 LEU A  14       1.909  -8.831  -0.671  1.00  0.00           H  
ATOM    213  N   LEU A  15       2.136  -4.694  -3.724  1.00  0.00           N  
ATOM    214  CA  LEU A  15       2.032  -4.114  -5.058  1.00  0.00           C  
ATOM    215  C   LEU A  15       3.179  -4.574  -5.949  1.00  0.00           C  
ATOM    216  O   LEU A  15       2.969  -4.949  -7.102  1.00  0.00           O  
ATOM    217  CB  LEU A  15       2.026  -2.583  -4.971  1.00  0.00           C  
ATOM    218  CG  LEU A  15       1.970  -1.841  -6.313  1.00  0.00           C  
ATOM    219  CD1 LEU A  15       0.699  -2.229  -7.055  1.00  0.00           C  
ATOM    220  CD2 LEU A  15       2.023  -0.340  -6.066  1.00  0.00           C  
ATOM    221  H   LEU A  15       2.233  -4.080  -2.927  1.00  0.00           H  
ATOM    222  HA  LEU A  15       1.095  -4.444  -5.506  1.00  0.00           H  
ATOM    223 1HB  LEU A  15       1.163  -2.272  -4.384  1.00  0.00           H  
ATOM    224 2HB  LEU A  15       2.928  -2.260  -4.451  1.00  0.00           H  
ATOM    225  HG  LEU A  15       2.820  -2.138  -6.928  1.00  0.00           H  
ATOM    226 1HD1 LEU A  15       0.659  -1.702  -8.009  1.00  0.00           H  
ATOM    227 2HD1 LEU A  15       0.696  -3.304  -7.236  1.00  0.00           H  
ATOM    228 3HD1 LEU A  15      -0.170  -1.959  -6.455  1.00  0.00           H  
ATOM    229 1HD2 LEU A  15       1.984   0.187  -7.019  1.00  0.00           H  
ATOM    230 2HD2 LEU A  15       1.173  -0.043  -5.451  1.00  0.00           H  
ATOM    231 3HD2 LEU A  15       2.950  -0.089  -5.550  1.00  0.00           H  
ATOM    232  N   LEU A  16       4.392  -4.542  -5.408  1.00  0.00           N  
ATOM    233  CA  LEU A  16       5.572  -4.977  -6.145  1.00  0.00           C  
ATOM    234  C   LEU A  16       5.471  -6.448  -6.527  1.00  0.00           C  
ATOM    235  O   LEU A  16       5.933  -6.856  -7.593  1.00  0.00           O  
ATOM    236  CB  LEU A  16       6.836  -4.744  -5.308  1.00  0.00           C  
ATOM    237  CG  LEU A  16       7.225  -3.277  -5.085  1.00  0.00           C  
ATOM    238  CD1 LEU A  16       8.373  -3.202  -4.088  1.00  0.00           C  
ATOM    239  CD2 LEU A  16       7.612  -2.646  -6.414  1.00  0.00           C  
ATOM    240  H   LEU A  16       4.499  -4.207  -4.461  1.00  0.00           H  
ATOM    241  HA  LEU A  16       5.644  -4.389  -7.060  1.00  0.00           H  
ATOM    242 1HB  LEU A  16       6.694  -5.202  -4.331  1.00  0.00           H  
ATOM    243 2HB  LEU A  16       7.674  -5.238  -5.800  1.00  0.00           H  
ATOM    244  HG  LEU A  16       6.379  -2.737  -4.659  1.00  0.00           H  
ATOM    245 1HD1 LEU A  16       8.650  -2.160  -3.929  1.00  0.00           H  
ATOM    246 2HD1 LEU A  16       8.063  -3.643  -3.141  1.00  0.00           H  
ATOM    247 3HD1 LEU A  16       9.231  -3.749  -4.479  1.00  0.00           H  
ATOM    248 1HD2 LEU A  16       7.888  -1.603  -6.255  1.00  0.00           H  
ATOM    249 2HD2 LEU A  16       8.459  -3.185  -6.839  1.00  0.00           H  
ATOM    250 3HD2 LEU A  16       6.767  -2.697  -7.101  1.00  0.00           H  
ATOM    251  N   GLY A  17       4.866  -7.242  -5.649  1.00  0.00           N  
ATOM    252  CA  GLY A  17       4.607  -8.647  -5.939  1.00  0.00           C  
ATOM    253  C   GLY A  17       3.625  -8.799  -7.094  1.00  0.00           C  
ATOM    254  O   GLY A  17       3.779  -9.681  -7.939  1.00  0.00           O  
ATOM    255  H   GLY A  17       4.578  -6.861  -4.759  1.00  0.00           H  
ATOM    256 1HA  GLY A  17       5.544  -9.147  -6.185  1.00  0.00           H  
ATOM    257 2HA  GLY A  17       4.207  -9.133  -5.050  1.00  0.00           H  
ATOM    258  N   ILE A  18       2.616  -7.935  -7.124  1.00  0.00           N  
ATOM    259  CA  ILE A  18       1.596  -7.985  -8.164  1.00  0.00           C  
ATOM    260  C   ILE A  18       2.158  -7.542  -9.509  1.00  0.00           C  
ATOM    261  O   ILE A  18       1.922  -8.183 -10.533  1.00  0.00           O  
ATOM    262  CB  ILE A  18       0.391  -7.100  -7.795  1.00  0.00           C  
ATOM    263  CG1 ILE A  18      -0.352  -7.686  -6.591  1.00  0.00           C  
ATOM    264  CG2 ILE A  18      -0.546  -6.954  -8.984  1.00  0.00           C  
ATOM    265  CD1 ILE A  18      -1.354  -6.739  -5.972  1.00  0.00           C  
ATOM    266  H   ILE A  18       2.554  -7.226  -6.407  1.00  0.00           H  
ATOM    267  HA  ILE A  18       1.251  -9.014  -8.262  1.00  0.00           H  
ATOM    268  HB  ILE A  18       0.742  -6.113  -7.498  1.00  0.00           H  
ATOM    269 1HG1 ILE A  18      -0.879  -8.590  -6.894  1.00  0.00           H  
ATOM    270 2HG1 ILE A  18       0.367  -7.970  -5.822  1.00  0.00           H  
ATOM    271 1HG2 ILE A  18      -1.392  -6.327  -8.705  1.00  0.00           H  
ATOM    272 2HG2 ILE A  18      -0.011  -6.494  -9.814  1.00  0.00           H  
ATOM    273 3HG2 ILE A  18      -0.907  -7.938  -9.285  1.00  0.00           H  
ATOM    274 1HD1 ILE A  18      -1.840  -7.225  -5.126  1.00  0.00           H  
ATOM    275 2HD1 ILE A  18      -0.841  -5.839  -5.629  1.00  0.00           H  
ATOM    276 3HD1 ILE A  18      -2.105  -6.468  -6.714  1.00  0.00           H  
ATOM    277  N   LEU A  19       2.904  -6.442  -9.499  1.00  0.00           N  
ATOM    278  CA  LEU A  19       3.394  -5.838 -10.732  1.00  0.00           C  
ATOM    279  C   LEU A  19       4.396  -6.747 -11.432  1.00  0.00           C  
ATOM    280  O   LEU A  19       4.009  -7.669 -12.095  1.00  0.00           O  
ATOM    281  OXT LEU A  19       5.573  -6.541 -11.319  1.00  0.00           O  
ATOM    282  CB  LEU A  19       4.045  -4.481 -10.435  1.00  0.00           C  
ATOM    283  CG  LEU A  19       3.096  -3.382  -9.942  1.00  0.00           C  
ATOM    284  CD1 LEU A  19       3.905  -2.155  -9.540  1.00  0.00           C  
ATOM    285  CD2 LEU A  19       2.097  -3.043 -11.038  1.00  0.00           C  
ATOM    286  H   LEU A  19       3.138  -6.014  -8.615  1.00  0.00           H  
ATOM    287  HA  LEU A  19       2.547  -5.682 -11.400  1.00  0.00           H  
ATOM    288 1HB  LEU A  19       4.811  -4.623  -9.675  1.00  0.00           H  
ATOM    289 2HB  LEU A  19       4.526  -4.120 -11.344  1.00  0.00           H  
ATOM    290  HG  LEU A  19       2.561  -3.732  -9.059  1.00  0.00           H  
ATOM    291 1HD1 LEU A  19       3.230  -1.374  -9.189  1.00  0.00           H  
ATOM    292 2HD1 LEU A  19       4.597  -2.422  -8.741  1.00  0.00           H  
ATOM    293 3HD1 LEU A  19       4.465  -1.791 -10.400  1.00  0.00           H  
ATOM    294 1HD2 LEU A  19       1.422  -2.262 -10.687  1.00  0.00           H  
ATOM    295 2HD2 LEU A  19       2.631  -2.691 -11.921  1.00  0.00           H  
ATOM    296 3HD2 LEU A  19       1.521  -3.933 -11.293  1.00  0.00           H  
TER                                                                             
ATOM    298  N   ILE B  20      -3.922  -6.240  13.765  1.00  0.00           N  
ATOM    299  CA  ILE B  20      -3.639  -4.938  14.359  1.00  0.00           C  
ATOM    300  C   ILE B  20      -4.251  -3.813  13.535  1.00  0.00           C  
ATOM    301  O   ILE B  20      -4.073  -3.753  12.318  1.00  0.00           O  
ATOM    302  CB  ILE B  20      -2.122  -4.713  14.491  1.00  0.00           C  
ATOM    303  CG1 ILE B  20      -1.506  -5.758  15.425  1.00  0.00           C  
ATOM    304  CG2 ILE B  20      -1.835  -3.307  14.997  1.00  0.00           C  
ATOM    305  CD1 ILE B  20       0.005  -5.768  15.418  1.00  0.00           C  
ATOM    306 1H   ILE B  20      -3.510  -6.959  14.325  1.00  0.00           H  
ATOM    307 2H   ILE B  20      -4.911  -6.378  13.721  1.00  0.00           H  
ATOM    308 3H   ILE B  20      -3.539  -6.276  12.842  1.00  0.00           H  
ATOM    309  HA  ILE B  20      -4.080  -4.910  15.355  1.00  0.00           H  
ATOM    310  HB  ILE B  20      -1.649  -4.842  13.518  1.00  0.00           H  
ATOM    311 1HG1 ILE B  20      -1.841  -5.576  16.445  1.00  0.00           H  
ATOM    312 2HG1 ILE B  20      -1.854  -6.751  15.140  1.00  0.00           H  
ATOM    313 1HG2 ILE B  20      -0.758  -3.165  15.085  1.00  0.00           H  
ATOM    314 2HG2 ILE B  20      -2.241  -2.579  14.296  1.00  0.00           H  
ATOM    315 3HG2 ILE B  20      -2.300  -3.170  15.973  1.00  0.00           H  
ATOM    316 1HD1 ILE B  20       0.367  -6.535  16.103  1.00  0.00           H  
ATOM    317 2HD1 ILE B  20       0.363  -5.984  14.410  1.00  0.00           H  
ATOM    318 3HD1 ILE B  20       0.377  -4.795  15.734  1.00  0.00           H  
ATOM    319  N   VAL B  21      -4.972  -2.920  14.205  1.00  0.00           N  
ATOM    320  CA  VAL B  21      -5.706  -1.861  13.523  1.00  0.00           C  
ATOM    321  C   VAL B  21      -4.757  -0.893  12.828  1.00  0.00           C  
ATOM    322  O   VAL B  21      -4.991  -0.489  11.689  1.00  0.00           O  
ATOM    323  CB  VAL B  21      -6.581  -1.086  14.526  1.00  0.00           C  
ATOM    324  CG1 VAL B  21      -7.201   0.134  13.861  1.00  0.00           C  
ATOM    325  CG2 VAL B  21      -7.659  -2.001  15.087  1.00  0.00           C  
ATOM    326  H   VAL B  21      -5.014  -2.978  15.212  1.00  0.00           H  
ATOM    327  HA  VAL B  21      -6.353  -2.316  12.772  1.00  0.00           H  
ATOM    328  HB  VAL B  21      -5.952  -0.724  15.339  1.00  0.00           H  
ATOM    329 1HG1 VAL B  21      -7.816   0.670  14.585  1.00  0.00           H  
ATOM    330 2HG1 VAL B  21      -6.411   0.792  13.499  1.00  0.00           H  
ATOM    331 3HG1 VAL B  21      -7.822  -0.184  13.024  1.00  0.00           H  
ATOM    332 1HG2 VAL B  21      -8.273  -1.447  15.797  1.00  0.00           H  
ATOM    333 2HG2 VAL B  21      -8.285  -2.368  14.274  1.00  0.00           H  
ATOM    334 3HG2 VAL B  21      -7.192  -2.845  15.595  1.00  0.00           H  
ATOM    335  N   ALA B  22      -3.685  -0.523  13.521  1.00  0.00           N  
ATOM    336  CA  ALA B  22      -2.701   0.403  12.974  1.00  0.00           C  
ATOM    337  C   ALA B  22      -2.095  -0.135  11.685  1.00  0.00           C  
ATOM    338  O   ALA B  22      -1.839   0.619  10.746  1.00  0.00           O  
ATOM    339  CB  ALA B  22      -1.609   0.681  13.997  1.00  0.00           C  
ATOM    340  H   ALA B  22      -3.548  -0.894  14.451  1.00  0.00           H  
ATOM    341  HA  ALA B  22      -3.210   1.338  12.739  1.00  0.00           H  
ATOM    342 1HB  ALA B  22      -0.882   1.374  13.573  1.00  0.00           H  
ATOM    343 2HB  ALA B  22      -2.051   1.120  14.891  1.00  0.00           H  
ATOM    344 3HB  ALA B  22      -1.111  -0.251  14.259  1.00  0.00           H  
ATOM    345  N   VAL B  23      -1.867  -1.443  11.645  1.00  0.00           N  
ATOM    346  CA  VAL B  23      -1.332  -2.092  10.454  1.00  0.00           C  
ATOM    347  C   VAL B  23      -2.338  -2.063   9.311  1.00  0.00           C  
ATOM    348  O   VAL B  23      -1.983  -1.787   8.166  1.00  0.00           O  
ATOM    349  CB  VAL B  23      -0.955  -3.553  10.765  1.00  0.00           C  
ATOM    350  CG1 VAL B  23      -0.572  -4.287   9.489  1.00  0.00           C  
ATOM    351  CG2 VAL B  23       0.184  -3.591  11.773  1.00  0.00           C  
ATOM    352  H   VAL B  23      -2.070  -2.003  12.461  1.00  0.00           H  
ATOM    353  HA  VAL B  23      -0.434  -1.558  10.143  1.00  0.00           H  
ATOM    354  HB  VAL B  23      -1.825  -4.063  11.180  1.00  0.00           H  
ATOM    355 1HG1 VAL B  23      -0.309  -5.319   9.728  1.00  0.00           H  
ATOM    356 2HG1 VAL B  23      -1.414  -4.279   8.797  1.00  0.00           H  
ATOM    357 3HG1 VAL B  23       0.283  -3.793   9.028  1.00  0.00           H  
ATOM    358 1HG2 VAL B  23       0.444  -4.627  11.988  1.00  0.00           H  
ATOM    359 2HG2 VAL B  23       1.052  -3.077  11.360  1.00  0.00           H  
ATOM    360 3HG2 VAL B  23      -0.128  -3.096  12.693  1.00  0.00           H  
ATOM    361  N   ILE B  24      -3.596  -2.349   9.630  1.00  0.00           N  
ATOM    362  CA  ILE B  24      -4.670  -2.284   8.645  1.00  0.00           C  
ATOM    363  C   ILE B  24      -4.801  -0.881   8.066  1.00  0.00           C  
ATOM    364  O   ILE B  24      -4.942  -0.710   6.855  1.00  0.00           O  
ATOM    365  CB  ILE B  24      -6.012  -2.711   9.267  1.00  0.00           C  
ATOM    366  CG1 ILE B  24      -5.995  -4.205   9.600  1.00  0.00           C  
ATOM    367  CG2 ILE B  24      -7.162  -2.384   8.327  1.00  0.00           C  
ATOM    368  CD1 ILE B  24      -7.137  -4.646  10.486  1.00  0.00           C  
ATOM    369  H   ILE B  24      -3.814  -2.618  10.579  1.00  0.00           H  
ATOM    370  HA  ILE B  24      -4.434  -2.968   7.831  1.00  0.00           H  
ATOM    371  HB  ILE B  24      -6.162  -2.180  10.207  1.00  0.00           H  
ATOM    372 1HG1 ILE B  24      -6.036  -4.783   8.677  1.00  0.00           H  
ATOM    373 2HG1 ILE B  24      -5.060  -4.456  10.100  1.00  0.00           H  
ATOM    374 1HG2 ILE B  24      -8.103  -2.693   8.781  1.00  0.00           H  
ATOM    375 2HG2 ILE B  24      -7.184  -1.311   8.139  1.00  0.00           H  
ATOM    376 3HG2 ILE B  24      -7.023  -2.914   7.384  1.00  0.00           H  
ATOM    377 1HD1 ILE B  24      -7.057  -5.716  10.678  1.00  0.00           H  
ATOM    378 2HD1 ILE B  24      -7.095  -4.104  11.432  1.00  0.00           H  
ATOM    379 3HD1 ILE B  24      -8.084  -4.437   9.990  1.00  0.00           H  
ATOM    380  N   PHE B  25      -4.754   0.121   8.937  1.00  0.00           N  
ATOM    381  CA  PHE B  25      -4.769   1.513   8.505  1.00  0.00           C  
ATOM    382  C   PHE B  25      -3.639   1.797   7.523  1.00  0.00           C  
ATOM    383  O   PHE B  25      -3.862   2.360   6.451  1.00  0.00           O  
ATOM    384  CB  PHE B  25      -4.650   2.448   9.710  1.00  0.00           C  
ATOM    385  CG  PHE B  25      -4.481   3.894   9.341  1.00  0.00           C  
ATOM    386  CD1 PHE B  25      -5.574   4.661   8.965  1.00  0.00           C  
ATOM    387  CD2 PHE B  25      -3.230   4.491   9.369  1.00  0.00           C  
ATOM    388  CE1 PHE B  25      -5.420   5.992   8.625  1.00  0.00           C  
ATOM    389  CE2 PHE B  25      -3.073   5.821   9.031  1.00  0.00           C  
ATOM    390  CZ  PHE B  25      -4.170   6.572   8.658  1.00  0.00           C  
ATOM    391  H   PHE B  25      -4.707  -0.088   9.924  1.00  0.00           H  
ATOM    392  HA  PHE B  25      -5.717   1.710   8.003  1.00  0.00           H  
ATOM    393 1HB  PHE B  25      -5.541   2.357  10.330  1.00  0.00           H  
ATOM    394 2HB  PHE B  25      -3.797   2.150  10.319  1.00  0.00           H  
ATOM    395  HD1 PHE B  25      -6.563   4.202   8.940  1.00  0.00           H  
ATOM    396  HD2 PHE B  25      -2.363   3.898   9.663  1.00  0.00           H  
ATOM    397  HE1 PHE B  25      -6.287   6.582   8.331  1.00  0.00           H  
ATOM    398  HE2 PHE B  25      -2.084   6.278   9.058  1.00  0.00           H  
ATOM    399  HZ  PHE B  25      -4.047   7.620   8.390  1.00  0.00           H  
ATOM    400  N   GLY B  26      -2.426   1.404   7.895  1.00  0.00           N  
ATOM    401  CA  GLY B  26      -1.262   1.598   7.039  1.00  0.00           C  
ATOM    402  C   GLY B  26      -1.457   0.931   5.684  1.00  0.00           C  
ATOM    403  O   GLY B  26      -1.162   1.519   4.643  1.00  0.00           O  
ATOM    404  H   GLY B  26      -2.307   0.959   8.794  1.00  0.00           H  
ATOM    405 1HA  GLY B  26      -1.085   2.665   6.901  1.00  0.00           H  
ATOM    406 2HA  GLY B  26      -0.379   1.187   7.527  1.00  0.00           H  
ATOM    407  N   LEU B  27      -1.955  -0.301   5.703  1.00  0.00           N  
ATOM    408  CA  LEU B  27      -2.200  -1.047   4.475  1.00  0.00           C  
ATOM    409  C   LEU B  27      -3.233  -0.347   3.601  1.00  0.00           C  
ATOM    410  O   LEU B  27      -3.039  -0.196   2.395  1.00  0.00           O  
ATOM    411  CB  LEU B  27      -2.679  -2.467   4.804  1.00  0.00           C  
ATOM    412  CG  LEU B  27      -2.943  -3.377   3.597  1.00  0.00           C  
ATOM    413  CD1 LEU B  27      -1.661  -3.537   2.792  1.00  0.00           C  
ATOM    414  CD2 LEU B  27      -3.457  -4.725   4.080  1.00  0.00           C  
ATOM    415  H   LEU B  27      -2.170  -0.731   6.591  1.00  0.00           H  
ATOM    416  HA  LEU B  27      -1.266  -1.113   3.918  1.00  0.00           H  
ATOM    417 1HB  LEU B  27      -1.928  -2.951   5.426  1.00  0.00           H  
ATOM    418 2HB  LEU B  27      -3.605  -2.398   5.375  1.00  0.00           H  
ATOM    419  HG  LEU B  27      -3.688  -2.915   2.949  1.00  0.00           H  
ATOM    420 1HD1 LEU B  27      -1.848  -4.183   1.934  1.00  0.00           H  
ATOM    421 2HD1 LEU B  27      -1.326  -2.560   2.442  1.00  0.00           H  
ATOM    422 3HD1 LEU B  27      -0.890  -3.982   3.420  1.00  0.00           H  
ATOM    423 1HD2 LEU B  27      -3.645  -5.371   3.222  1.00  0.00           H  
ATOM    424 2HD2 LEU B  27      -2.712  -5.188   4.727  1.00  0.00           H  
ATOM    425 3HD2 LEU B  27      -4.383  -4.583   4.637  1.00  0.00           H  
ATOM    426  N   LEU B  28      -4.330   0.081   4.217  1.00  0.00           N  
ATOM    427  CA  LEU B  28      -5.377   0.803   3.504  1.00  0.00           C  
ATOM    428  C   LEU B  28      -4.865   2.138   2.979  1.00  0.00           C  
ATOM    429  O   LEU B  28      -5.248   2.578   1.895  1.00  0.00           O  
ATOM    430  CB  LEU B  28      -6.581   1.036   4.425  1.00  0.00           C  
ATOM    431  CG  LEU B  28      -7.381  -0.216   4.804  1.00  0.00           C  
ATOM    432  CD1 LEU B  28      -8.428   0.146   5.848  1.00  0.00           C  
ATOM    433  CD2 LEU B  28      -8.030  -0.801   3.558  1.00  0.00           C  
ATOM    434  H   LEU B  28      -4.441  -0.099   5.204  1.00  0.00           H  
ATOM    435  HA  LEU B  28      -5.696   0.200   2.655  1.00  0.00           H  
ATOM    436 1HB  LEU B  28      -6.229   1.496   5.347  1.00  0.00           H  
ATOM    437 2HB  LEU B  28      -7.264   1.730   3.935  1.00  0.00           H  
ATOM    438  HG  LEU B  28      -6.712  -0.956   5.245  1.00  0.00           H  
ATOM    439 1HD1 LEU B  28      -8.996  -0.744   6.118  1.00  0.00           H  
ATOM    440 2HD1 LEU B  28      -7.935   0.543   6.736  1.00  0.00           H  
ATOM    441 3HD1 LEU B  28      -9.103   0.898   5.441  1.00  0.00           H  
ATOM    442 1HD2 LEU B  28      -8.598  -1.692   3.828  1.00  0.00           H  
ATOM    443 2HD2 LEU B  28      -8.701  -0.063   3.117  1.00  0.00           H  
ATOM    444 3HD2 LEU B  28      -7.258  -1.067   2.836  1.00  0.00           H  
ATOM    445  N   LEU B  29      -3.997   2.780   3.753  1.00  0.00           N  
ATOM    446  CA  LEU B  29      -3.363   4.022   3.329  1.00  0.00           C  
ATOM    447  C   LEU B  29      -2.566   3.824   2.046  1.00  0.00           C  
ATOM    448  O   LEU B  29      -2.664   4.620   1.113  1.00  0.00           O  
ATOM    449  CB  LEU B  29      -2.442   4.552   4.435  1.00  0.00           C  
ATOM    450  CG  LEU B  29      -1.637   5.810   4.084  1.00  0.00           C  
ATOM    451  CD1 LEU B  29      -2.593   6.955   3.776  1.00  0.00           C  
ATOM    452  CD2 LEU B  29      -0.716   6.163   5.242  1.00  0.00           C  
ATOM    453  H   LEU B  29      -3.770   2.396   4.660  1.00  0.00           H  
ATOM    454  HA  LEU B  29      -4.142   4.760   3.138  1.00  0.00           H  
ATOM    455 1HB  LEU B  29      -3.046   4.779   5.311  1.00  0.00           H  
ATOM    456 2HB  LEU B  29      -1.732   3.769   4.701  1.00  0.00           H  
ATOM    457  HG  LEU B  29      -1.042   5.624   3.190  1.00  0.00           H  
ATOM    458 1HD1 LEU B  29      -2.021   7.849   3.527  1.00  0.00           H  
ATOM    459 2HD1 LEU B  29      -3.227   6.684   2.932  1.00  0.00           H  
ATOM    460 3HD1 LEU B  29      -3.215   7.154   4.648  1.00  0.00           H  
ATOM    461 1HD2 LEU B  29      -0.144   7.057   4.992  1.00  0.00           H  
ATOM    462 2HD2 LEU B  29      -1.311   6.351   6.136  1.00  0.00           H  
ATOM    463 3HD2 LEU B  29      -0.032   5.335   5.429  1.00  0.00           H  
ATOM    464  N   GLY B  30      -1.775   2.757   2.007  1.00  0.00           N  
ATOM    465  CA  GLY B  30      -1.014   2.411   0.812  1.00  0.00           C  
ATOM    466  C   GLY B  30      -1.925   2.270  -0.400  1.00  0.00           C  
ATOM    467  O   GLY B  30      -1.638   2.806  -1.471  1.00  0.00           O  
ATOM    468  H   GLY B  30      -1.699   2.170   2.825  1.00  0.00           H  
ATOM    469 1HA  GLY B  30      -0.266   3.181   0.622  1.00  0.00           H  
ATOM    470 2HA  GLY B  30      -0.478   1.477   0.980  1.00  0.00           H  
ATOM    471  N   ALA B  31      -3.026   1.546  -0.226  1.00  0.00           N  
ATOM    472  CA  ALA B  31      -4.007   1.375  -1.290  1.00  0.00           C  
ATOM    473  C   ALA B  31      -4.604   2.713  -1.709  1.00  0.00           C  
ATOM    474  O   ALA B  31      -4.752   2.992  -2.899  1.00  0.00           O  
ATOM    475  CB  ALA B  31      -5.107   0.421  -0.848  1.00  0.00           C  
ATOM    476  H   ALA B  31      -3.187   1.103   0.668  1.00  0.00           H  
ATOM    477  HA  ALA B  31      -3.498   0.951  -2.155  1.00  0.00           H  
ATOM    478 1HB  ALA B  31      -5.832   0.304  -1.654  1.00  0.00           H  
ATOM    479 2HB  ALA B  31      -4.672  -0.549  -0.608  1.00  0.00           H  
ATOM    480 3HB  ALA B  31      -5.606   0.823   0.032  1.00  0.00           H  
ATOM    481  N   ALA B  32      -4.945   3.537  -0.724  1.00  0.00           N  
ATOM    482  CA  ALA B  32      -5.534   4.845  -0.989  1.00  0.00           C  
ATOM    483  C   ALA B  32      -4.578   5.729  -1.779  1.00  0.00           C  
ATOM    484  O   ALA B  32      -4.985   6.424  -2.710  1.00  0.00           O  
ATOM    485  CB  ALA B  32      -5.926   5.523   0.315  1.00  0.00           C  
ATOM    486  H   ALA B  32      -4.793   3.251   0.232  1.00  0.00           H  
ATOM    487  HA  ALA B  32      -6.429   4.697  -1.594  1.00  0.00           H  
ATOM    488 1HB  ALA B  32      -6.364   6.498   0.101  1.00  0.00           H  
ATOM    489 2HB  ALA B  32      -6.655   4.906   0.841  1.00  0.00           H  
ATOM    490 3HB  ALA B  32      -5.043   5.651   0.938  1.00  0.00           H  
ATOM    491  N   LEU B  33      -3.304   5.699  -1.402  1.00  0.00           N  
ATOM    492  CA  LEU B  33      -2.282   6.479  -2.091  1.00  0.00           C  
ATOM    493  C   LEU B  33      -2.107   6.008  -3.529  1.00  0.00           C  
ATOM    494  O   LEU B  33      -1.948   6.817  -4.443  1.00  0.00           O  
ATOM    495  CB  LEU B  33      -0.945   6.377  -1.347  1.00  0.00           C  
ATOM    496  CG  LEU B  33      -0.890   7.071   0.020  1.00  0.00           C  
ATOM    497  CD1 LEU B  33       0.395   6.681   0.738  1.00  0.00           C  
ATOM    498  CD2 LEU B  33      -0.973   8.578  -0.173  1.00  0.00           C  
ATOM    499  H   LEU B  33      -3.036   5.122  -0.618  1.00  0.00           H  
ATOM    500  HA  LEU B  33      -2.596   7.522  -2.108  1.00  0.00           H  
ATOM    501 1HB  LEU B  33      -0.713   5.324  -1.192  1.00  0.00           H  
ATOM    502 2HB  LEU B  33      -0.165   6.812  -1.971  1.00  0.00           H  
ATOM    503  HG  LEU B  33      -1.729   6.737   0.632  1.00  0.00           H  
ATOM    504 1HD1 LEU B  33       0.434   7.174   1.709  1.00  0.00           H  
ATOM    505 2HD1 LEU B  33       0.418   5.600   0.879  1.00  0.00           H  
ATOM    506 3HD1 LEU B  33       1.252   6.987   0.140  1.00  0.00           H  
ATOM    507 1HD2 LEU B  33      -0.934   9.072   0.799  1.00  0.00           H  
ATOM    508 2HD2 LEU B  33      -0.134   8.913  -0.783  1.00  0.00           H  
ATOM    509 3HD2 LEU B  33      -1.908   8.831  -0.671  1.00  0.00           H  
ATOM    510  N   LEU B  34      -2.136   4.694  -3.724  1.00  0.00           N  
ATOM    511  CA  LEU B  34      -2.032   4.114  -5.058  1.00  0.00           C  
ATOM    512  C   LEU B  34      -3.179   4.574  -5.949  1.00  0.00           C  
ATOM    513  O   LEU B  34      -2.969   4.949  -7.102  1.00  0.00           O  
ATOM    514  CB  LEU B  34      -2.026   2.583  -4.971  1.00  0.00           C  
ATOM    515  CG  LEU B  34      -1.970   1.841  -6.313  1.00  0.00           C  
ATOM    516  CD1 LEU B  34      -0.699   2.229  -7.055  1.00  0.00           C  
ATOM    517  CD2 LEU B  34      -2.023   0.340  -6.066  1.00  0.00           C  
ATOM    518  H   LEU B  34      -2.233   4.080  -2.927  1.00  0.00           H  
ATOM    519  HA  LEU B  34      -1.096   4.444  -5.506  1.00  0.00           H  
ATOM    520 1HB  LEU B  34      -1.163   2.271  -4.384  1.00  0.00           H  
ATOM    521 2HB  LEU B  34      -2.928   2.260  -4.451  1.00  0.00           H  
ATOM    522  HG  LEU B  34      -2.820   2.138  -6.928  1.00  0.00           H  
ATOM    523 1HD1 LEU B  34      -0.659   1.701  -8.009  1.00  0.00           H  
ATOM    524 2HD1 LEU B  34      -0.696   3.304  -7.236  1.00  0.00           H  
ATOM    525 3HD1 LEU B  34       0.169   1.958  -6.456  1.00  0.00           H  
ATOM    526 1HD2 LEU B  34      -1.985  -0.187  -7.019  1.00  0.00           H  
ATOM    527 2HD2 LEU B  34      -1.174   0.042  -5.451  1.00  0.00           H  
ATOM    528 3HD2 LEU B  34      -2.950   0.089  -5.550  1.00  0.00           H  
ATOM    529  N   LEU B  35      -4.392   4.542  -5.408  1.00  0.00           N  
ATOM    530  CA  LEU B  35      -5.572   4.977  -6.145  1.00  0.00           C  
ATOM    531  C   LEU B  35      -5.471   6.448  -6.527  1.00  0.00           C  
ATOM    532  O   LEU B  35      -5.933   6.856  -7.593  1.00  0.00           O  
ATOM    533  CB  LEU B  35      -6.836   4.744  -5.308  1.00  0.00           C  
ATOM    534  CG  LEU B  35      -7.225   3.277  -5.085  1.00  0.00           C  
ATOM    535  CD1 LEU B  35      -8.374   3.202  -4.088  1.00  0.00           C  
ATOM    536  CD2 LEU B  35      -7.612   2.646  -6.414  1.00  0.00           C  
ATOM    537  H   LEU B  35      -4.499   4.207  -4.461  1.00  0.00           H  
ATOM    538  HA  LEU B  35      -5.644   4.389  -7.060  1.00  0.00           H  
ATOM    539 1HB  LEU B  35      -6.694   5.202  -4.331  1.00  0.00           H  
ATOM    540 2HB  LEU B  35      -7.674   5.238  -5.800  1.00  0.00           H  
ATOM    541  HG  LEU B  35      -6.379   2.737  -4.659  1.00  0.00           H  
ATOM    542 1HD1 LEU B  35      -8.650   2.160  -3.929  1.00  0.00           H  
ATOM    543 2HD1 LEU B  35      -8.063   3.643  -3.141  1.00  0.00           H  
ATOM    544 3HD1 LEU B  35      -9.231   3.749  -4.479  1.00  0.00           H  
ATOM    545 1HD2 LEU B  35      -7.888   1.603  -6.255  1.00  0.00           H  
ATOM    546 2HD2 LEU B  35      -8.459   3.185  -6.839  1.00  0.00           H  
ATOM    547 3HD2 LEU B  35      -6.767   2.697  -7.101  1.00  0.00           H  
ATOM    548  N   GLY B  36      -4.866   7.242  -5.649  1.00  0.00           N  
ATOM    549  CA  GLY B  36      -4.607   8.647  -5.939  1.00  0.00           C  
ATOM    550  C   GLY B  36      -3.625   8.799  -7.094  1.00  0.00           C  
ATOM    551  O   GLY B  36      -3.779   9.680  -7.939  1.00  0.00           O  
ATOM    552  H   GLY B  36      -4.578   6.861  -4.759  1.00  0.00           H  
ATOM    553 1HA  GLY B  36      -5.544   9.147  -6.185  1.00  0.00           H  
ATOM    554 2HA  GLY B  36      -4.207   9.133  -5.050  1.00  0.00           H  
ATOM    555  N   ILE B  37      -2.616   7.935  -7.124  1.00  0.00           N  
ATOM    556  CA  ILE B  37      -1.596   7.985  -8.164  1.00  0.00           C  
ATOM    557  C   ILE B  37      -2.159   7.542  -9.509  1.00  0.00           C  
ATOM    558  O   ILE B  37      -1.922   8.183 -10.533  1.00  0.00           O  
ATOM    559  CB  ILE B  37      -0.391   7.100  -7.795  1.00  0.00           C  
ATOM    560  CG1 ILE B  37       0.352   7.686  -6.591  1.00  0.00           C  
ATOM    561  CG2 ILE B  37       0.546   6.954  -8.984  1.00  0.00           C  
ATOM    562  CD1 ILE B  37       1.354   6.738  -5.972  1.00  0.00           C  
ATOM    563  H   ILE B  37      -2.554   7.226  -6.407  1.00  0.00           H  
ATOM    564  HA  ILE B  37      -1.251   9.013  -8.262  1.00  0.00           H  
ATOM    565  HB  ILE B  37      -0.743   6.113  -7.498  1.00  0.00           H  
ATOM    566 1HG1 ILE B  37       0.879   8.590  -6.894  1.00  0.00           H  
ATOM    567 2HG1 ILE B  37      -0.367   7.970  -5.823  1.00  0.00           H  
ATOM    568 1HG2 ILE B  37       1.392   6.327  -8.705  1.00  0.00           H  
ATOM    569 2HG2 ILE B  37       0.011   6.494  -9.814  1.00  0.00           H  
ATOM    570 3HG2 ILE B  37       0.907   7.937  -9.285  1.00  0.00           H  
ATOM    571 1HD1 ILE B  37       1.840   7.224  -5.126  1.00  0.00           H  
ATOM    572 2HD1 ILE B  37       0.841   5.839  -5.629  1.00  0.00           H  
ATOM    573 3HD1 ILE B  37       2.105   6.468  -6.714  1.00  0.00           H  
ATOM    574  N   LEU B  38      -2.904   6.442  -9.499  1.00  0.00           N  
ATOM    575  CA  LEU B  38      -3.394   5.838 -10.732  1.00  0.00           C  
ATOM    576  C   LEU B  38      -4.396   6.747 -11.432  1.00  0.00           C  
ATOM    577  O   LEU B  38      -4.009   7.669 -12.095  1.00  0.00           O  
ATOM    578  OXT LEU B  38      -5.573   6.541 -11.319  1.00  0.00           O  
ATOM    579  CB  LEU B  38      -4.045   4.481 -10.435  1.00  0.00           C  
ATOM    580  CG  LEU B  38      -3.096   3.381  -9.942  1.00  0.00           C  
ATOM    581  CD1 LEU B  38      -3.905   2.155  -9.540  1.00  0.00           C  
ATOM    582  CD2 LEU B  38      -2.097   3.043 -11.038  1.00  0.00           C  
ATOM    583  H   LEU B  38      -3.138   6.014  -8.615  1.00  0.00           H  
ATOM    584  HA  LEU B  38      -2.547   5.682 -11.400  1.00  0.00           H  
ATOM    585 1HB  LEU B  38      -4.812   4.623  -9.675  1.00  0.00           H  
ATOM    586 2HB  LEU B  38      -4.526   4.120 -11.344  1.00  0.00           H  
ATOM    587  HG  LEU B  38      -2.561   3.732  -9.059  1.00  0.00           H  
ATOM    588 1HD1 LEU B  38      -3.230   1.374  -9.189  1.00  0.00           H  
ATOM    589 2HD1 LEU B  38      -4.597   2.421  -8.741  1.00  0.00           H  
ATOM    590 3HD1 LEU B  38      -4.465   1.791 -10.401  1.00  0.00           H  
ATOM    591 1HD2 LEU B  38      -1.422   2.262 -10.687  1.00  0.00           H  
ATOM    592 2HD2 LEU B  38      -2.631   2.691 -11.921  1.00  0.00           H  
ATOM    593 3HD2 LEU B  38      -1.521   3.933 -11.293  1.00  0.00           H  
TER                                                                             
HETATM  595 THKN MEM C  41      15.000   0.000   0.000  1.00  0.00           X  
HETATM  596 CNTR MEM C  41       0.000   0.000   0.000  1.00  0.00           X  
HETATM  597 NORM MEM C  41      -0.000  -0.000   1.000  1.00  0.00           X  
TER                                                                             
CONECT  595  596                                                                
CONECT  596  595  597                                                           
CONECT  597  596                                                                
a_angle_1 0.827
a_angle_2 24.104
a_bind 3.576
a_ddg -25.919
a_helicality 0.041
a_helicality_symm 0.041
a_hha_ang -48.209
a_hha_dst_atm 3.4
a_hha_dst_vec 6.916
a_marl -18.949
a_pack 0.505
a_res_lipo -73.09
a_rmsd 1.618
a_sasa 741.442
a_shape 0.815
a_span_topo 0.5
a_tms_span 1
a_tms_span_fa 1
a_unsat 1
maxsub 38
rms 1.618
score -140.381
silent_score -140.381
time 18
total -140.379

#MODEL 1
ATOM      1  N   ILE A   1       5.599   0.002  12.236  1.00  0.00           N  
ATOM      2  CA  ILE A   1       4.738  -1.119  11.878  1.00  0.00           C  
ATOM      3  C   ILE A   1       5.073  -1.649  10.489  1.00  0.00           C  
ATOM      4  O   ILE A   1       5.168  -0.884   9.529  1.00  0.00           O  
ATOM      5  CB  ILE A   1       3.255  -0.710  11.928  1.00  0.00           C  
ATOM      6  CG1 ILE A   1       2.886  -0.210  13.327  1.00  0.00           C  
ATOM      7  CG2 ILE A   1       2.367  -1.878  11.526  1.00  0.00           C  
ATOM      8  CD1 ILE A   1       3.084  -1.240  14.416  1.00  0.00           C  
ATOM      9 1H   ILE A   1       5.358   0.329  13.150  1.00  0.00           H  
ATOM     10 2H   ILE A   1       6.554  -0.295  12.230  1.00  0.00           H  
ATOM     11 3H   ILE A   1       5.476   0.742  11.575  1.00  0.00           H  
ATOM     12  HA  ILE A   1       4.899  -1.922  12.596  1.00  0.00           H  
ATOM     13  HB  ILE A   1       3.082   0.118  11.242  1.00  0.00           H  
ATOM     14 1HG1 ILE A   1       3.488   0.665  13.571  1.00  0.00           H  
ATOM     15 2HG1 ILE A   1       1.841   0.101  13.339  1.00  0.00           H  
ATOM     16 1HG2 ILE A   1       1.322  -1.572  11.568  1.00  0.00           H  
ATOM     17 2HG2 ILE A   1       2.613  -2.190  10.512  1.00  0.00           H  
ATOM     18 3HG2 ILE A   1       2.529  -2.711  12.211  1.00  0.00           H  
ATOM     19 1HD1 ILE A   1       2.801  -0.811  15.378  1.00  0.00           H  
ATOM     20 2HD1 ILE A   1       2.461  -2.111  14.210  1.00  0.00           H  
ATOM     21 3HD1 ILE A   1       4.130  -1.540  14.447  1.00  0.00           H  
ATOM     22  N   VAL A   2       5.250  -2.962  10.389  1.00  0.00           N  
ATOM     23  CA  VAL A   2       5.679  -3.584   9.143  1.00  0.00           C  
ATOM     24  C   VAL A   2       4.624  -3.422   8.055  1.00  0.00           C  
ATOM     25  O   VAL A   2       4.942  -3.093   6.913  1.00  0.00           O  
ATOM     26  CB  VAL A   2       5.959  -5.083   9.362  1.00  0.00           C  
ATOM     27  CG1 VAL A   2       6.219  -5.776   8.033  1.00  0.00           C  
ATOM     28  CG2 VAL A   2       7.144  -5.255  10.301  1.00  0.00           C  
ATOM     29  H   VAL A   2       5.084  -3.544  11.198  1.00  0.00           H  
ATOM     30  HA  VAL A   2       6.599  -3.100   8.812  1.00  0.00           H  
ATOM     31  HB  VAL A   2       5.076  -5.548   9.801  1.00  0.00           H  
ATOM     32 1HG1 VAL A   2       6.415  -6.835   8.207  1.00  0.00           H  
ATOM     33 2HG1 VAL A   2       5.344  -5.671   7.391  1.00  0.00           H  
ATOM     34 3HG1 VAL A   2       7.083  -5.323   7.549  1.00  0.00           H  
ATOM     35 1HG2 VAL A   2       7.336  -6.317  10.452  1.00  0.00           H  
ATOM     36 2HG2 VAL A   2       8.025  -4.785   9.865  1.00  0.00           H  
ATOM     37 3HG2 VAL A   2       6.919  -4.787  11.259  1.00  0.00           H  
ATOM     38  N   ALA A   3       3.367  -3.655   8.418  1.00  0.00           N  
ATOM     39  CA  ALA A   3       2.265  -3.552   7.469  1.00  0.00           C  
ATOM     40  C   ALA A   3       2.190  -2.156   6.862  1.00  0.00           C  
ATOM     41  O   ALA A   3       1.895  -2.000   5.677  1.00  0.00           O  
ATOM     42  CB  ALA A   3       0.948  -3.905   8.146  1.00  0.00           C  
ATOM     43  H   ALA A   3       3.171  -3.911   9.375  1.00  0.00           H  
ATOM     44  HA  ALA A   3       2.446  -4.259   6.660  1.00  0.00           H  
ATOM     45 1HB  ALA A   3       0.135  -3.823   7.426  1.00  0.00           H  
ATOM     46 2HB  ALA A   3       0.997  -4.927   8.524  1.00  0.00           H  
ATOM     47 3HB  ALA A   3       0.770  -3.221   8.974  1.00  0.00           H  
ATOM     48  N   VAL A   4       2.457  -1.145   7.682  1.00  0.00           N  
ATOM     49  CA  VAL A   4       2.461   0.237   7.217  1.00  0.00           C  
ATOM     50  C   VAL A   4       3.594   0.482   6.229  1.00  0.00           C  
ATOM     51  O   VAL A   4       3.399   1.116   5.191  1.00  0.00           O  
ATOM     52  CB  VAL A   4       2.606   1.201   8.409  1.00  0.00           C  
ATOM     53  CG1 VAL A   4       2.806   2.628   7.919  1.00  0.00           C  
ATOM     54  CG2 VAL A   4       1.380   1.105   9.305  1.00  0.00           C  
ATOM     55  H   VAL A   4       2.664  -1.339   8.651  1.00  0.00           H  
ATOM     56  HA  VAL A   4       1.512   0.437   6.718  1.00  0.00           H  
ATOM     57  HB  VAL A   4       3.495   0.929   8.978  1.00  0.00           H  
ATOM     58 1HG1 VAL A   4       2.906   3.296   8.775  1.00  0.00           H  
ATOM     59 2HG1 VAL A   4       3.708   2.680   7.310  1.00  0.00           H  
ATOM     60 3HG1 VAL A   4       1.946   2.931   7.323  1.00  0.00           H  
ATOM     61 1HG2 VAL A   4       1.490   1.789  10.146  1.00  0.00           H  
ATOM     62 2HG2 VAL A   4       0.491   1.371   8.734  1.00  0.00           H  
ATOM     63 3HG2 VAL A   4       1.281   0.085   9.677  1.00  0.00           H  
ATOM     64  N   ILE A   5       4.779  -0.023   6.557  1.00  0.00           N  
ATOM     65  CA  ILE A   5       5.930   0.087   5.669  1.00  0.00           C  
ATOM     66  C   ILE A   5       5.655  -0.575   4.325  1.00  0.00           C  
ATOM     67  O   ILE A   5       5.965  -0.017   3.273  1.00  0.00           O  
ATOM     68  CB  ILE A   5       7.178  -0.549   6.308  1.00  0.00           C  
ATOM     69  CG1 ILE A   5       7.645   0.280   7.508  1.00  0.00           C  
ATOM     70  CG2 ILE A   5       8.293  -0.680   5.282  1.00  0.00           C  
ATOM     71  CD1 ILE A   5       8.664  -0.423   8.376  1.00  0.00           C  
ATOM     72  H   ILE A   5       4.884  -0.494   7.443  1.00  0.00           H  
ATOM     73  HA  ILE A   5       6.133   1.143   5.494  1.00  0.00           H  
ATOM     74  HB  ILE A   5       6.928  -1.540   6.688  1.00  0.00           H  
ATOM     75 1HG1 ILE A   5       8.081   1.214   7.157  1.00  0.00           H  
ATOM     76 2HG1 ILE A   5       6.786   0.534   8.130  1.00  0.00           H  
ATOM     77 1HG2 ILE A   5       9.168  -1.131   5.751  1.00  0.00           H  
ATOM     78 2HG2 ILE A   5       7.958  -1.310   4.459  1.00  0.00           H  
ATOM     79 3HG2 ILE A   5       8.554   0.307   4.901  1.00  0.00           H  
ATOM     80 1HD1 ILE A   5       8.945   0.227   9.205  1.00  0.00           H  
ATOM     81 2HD1 ILE A   5       8.234  -1.345   8.768  1.00  0.00           H  
ATOM     82 3HD1 ILE A   5       9.547  -0.656   7.784  1.00  0.00           H  
ATOM     83  N   PHE A   6       5.070  -1.767   4.367  1.00  0.00           N  
ATOM     84  CA  PHE A   6       4.676  -2.470   3.152  1.00  0.00           C  
ATOM     85  C   PHE A   6       3.672  -1.656   2.345  1.00  0.00           C  
ATOM     86  O   PHE A   6       3.746  -1.600   1.118  1.00  0.00           O  
ATOM     87  CB  PHE A   6       4.076  -3.835   3.494  1.00  0.00           C  
ATOM     88  CG  PHE A   6       5.092  -4.852   3.929  1.00  0.00           C  
ATOM     89  CD1 PHE A   6       6.445  -4.545   3.929  1.00  0.00           C  
ATOM     90  CD2 PHE A   6       4.699  -6.116   4.339  1.00  0.00           C  
ATOM     91  CE1 PHE A   6       7.381  -5.480   4.329  1.00  0.00           C  
ATOM     92  CE2 PHE A   6       5.632  -7.052   4.741  1.00  0.00           C  
ATOM     93  CZ  PHE A   6       6.975  -6.733   4.735  1.00  0.00           C  
ATOM     94  H   PHE A   6       4.893  -2.197   5.263  1.00  0.00           H  
ATOM     95  HA  PHE A   6       5.564  -2.623   2.537  1.00  0.00           H  
ATOM     96 1HB  PHE A   6       3.346  -3.720   4.294  1.00  0.00           H  
ATOM     97 2HB  PHE A   6       3.550  -4.229   2.626  1.00  0.00           H  
ATOM     98  HD1 PHE A   6       6.766  -3.554   3.609  1.00  0.00           H  
ATOM     99  HD2 PHE A   6       3.638  -6.368   4.343  1.00  0.00           H  
ATOM    100  HE1 PHE A   6       8.441  -5.226   4.323  1.00  0.00           H  
ATOM    101  HE2 PHE A   6       5.309  -8.043   5.061  1.00  0.00           H  
ATOM    102  HZ  PHE A   6       7.712  -7.471   5.049  1.00  0.00           H  
ATOM    103  N   GLY A   7       2.732  -1.027   3.043  1.00  0.00           N  
ATOM    104  CA  GLY A   7       1.744  -0.170   2.398  1.00  0.00           C  
ATOM    105  C   GLY A   7       2.412   0.982   1.658  1.00  0.00           C  
ATOM    106  O   GLY A   7       2.027   1.320   0.539  1.00  0.00           O  
ATOM    107  H   GLY A   7       2.702  -1.144   4.045  1.00  0.00           H  
ATOM    108 1HA  GLY A   7       1.151  -0.761   1.699  1.00  0.00           H  
ATOM    109 2HA  GLY A   7       1.059   0.223   3.148  1.00  0.00           H  
ATOM    110  N   LEU A   8       3.415   1.581   2.291  1.00  0.00           N  
ATOM    111  CA  LEU A   8       4.162   2.674   1.679  1.00  0.00           C  
ATOM    112  C   LEU A   8       4.900   2.207   0.432  1.00  0.00           C  
ATOM    113  O   LEU A   8       4.943   2.912  -0.576  1.00  0.00           O  
ATOM    114  CB  LEU A   8       5.163   3.259   2.684  1.00  0.00           C  
ATOM    115  CG  LEU A   8       4.549   4.008   3.875  1.00  0.00           C  
ATOM    116  CD1 LEU A   8       5.644   4.355   4.875  1.00  0.00           C  
ATOM    117  CD2 LEU A   8       3.845   5.261   3.378  1.00  0.00           C  
ATOM    118  H   LEU A   8       3.667   1.272   3.218  1.00  0.00           H  
ATOM    119  HA  LEU A   8       3.459   3.454   1.390  1.00  0.00           H  
ATOM    120 1HB  LEU A   8       5.771   2.448   3.080  1.00  0.00           H  
ATOM    121 2HB  LEU A   8       5.818   3.954   2.158  1.00  0.00           H  
ATOM    122  HG  LEU A   8       3.830   3.362   4.379  1.00  0.00           H  
ATOM    123 1HD1 LEU A   8       5.208   4.886   5.721  1.00  0.00           H  
ATOM    124 2HD1 LEU A   8       6.118   3.439   5.228  1.00  0.00           H  
ATOM    125 3HD1 LEU A   8       6.389   4.987   4.394  1.00  0.00           H  
ATOM    126 1HD2 LEU A   8       3.408   5.793   4.225  1.00  0.00           H  
ATOM    127 2HD2 LEU A   8       4.564   5.908   2.876  1.00  0.00           H  
ATOM    128 3HD2 LEU A   8       3.056   4.983   2.679  1.00  0.00           H  
ATOM    129  N   LEU A   9       5.481   1.014   0.505  1.00  0.00           N  
ATOM    130  CA  LEU A   9       6.175   0.428  -0.635  1.00  0.00           C  
ATOM    131  C   LEU A   9       5.210   0.137  -1.777  1.00  0.00           C  
ATOM    132  O   LEU A   9       5.535   0.349  -2.946  1.00  0.00           O  
ATOM    133  CB  LEU A   9       6.886  -0.865  -0.215  1.00  0.00           C  
ATOM    134  CG  LEU A   9       8.069  -0.692   0.746  1.00  0.00           C  
ATOM    135  CD1 LEU A   9       8.543  -2.059   1.219  1.00  0.00           C  
ATOM    136  CD2 LEU A   9       9.188   0.061   0.043  1.00  0.00           C  
ATOM    137  H   LEU A   9       5.440   0.500   1.374  1.00  0.00           H  
ATOM    138  HA  LEU A   9       6.921   1.139  -0.988  1.00  0.00           H  
ATOM    139 1HB  LEU A   9       6.161  -1.519   0.267  1.00  0.00           H  
ATOM    140 2HB  LEU A   9       7.256  -1.364  -1.110  1.00  0.00           H  
ATOM    141  HG  LEU A   9       7.747  -0.129   1.622  1.00  0.00           H  
ATOM    142 1HD1 LEU A   9       9.383  -1.937   1.902  1.00  0.00           H  
ATOM    143 2HD1 LEU A   9       7.728  -2.568   1.736  1.00  0.00           H  
ATOM    144 3HD1 LEU A   9       8.856  -2.653   0.361  1.00  0.00           H  
ATOM    145 1HD2 LEU A   9      10.029   0.185   0.726  1.00  0.00           H  
ATOM    146 2HD2 LEU A   9       9.512  -0.502  -0.833  1.00  0.00           H  
ATOM    147 3HD2 LEU A   9       8.827   1.041  -0.269  1.00  0.00           H  
ATOM    148  N   LEU A  10       4.023  -0.350  -1.433  1.00  0.00           N  
ATOM    149  CA  LEU A  10       2.974  -0.580  -2.419  1.00  0.00           C  
ATOM    150  C   LEU A  10       2.532   0.725  -3.068  1.00  0.00           C  
ATOM    151  O   LEU A  10       2.263   0.773  -4.268  1.00  0.00           O  
ATOM    152  CB  LEU A  10       1.770  -1.265  -1.761  1.00  0.00           C  
ATOM    153  CG  LEU A  10       1.980  -2.727  -1.346  1.00  0.00           C  
ATOM    154  CD1 LEU A  10       0.813  -3.183  -0.481  1.00  0.00           C  
ATOM    155  CD2 LEU A  10       2.111  -3.594  -2.589  1.00  0.00           C  
ATOM    156  H   LEU A  10       3.843  -0.566  -0.463  1.00  0.00           H  
ATOM    157  HA  LEU A  10       3.368  -1.234  -3.196  1.00  0.00           H  
ATOM    158 1HB  LEU A  10       1.495  -0.704  -0.869  1.00  0.00           H  
ATOM    159 2HB  LEU A  10       0.931  -1.236  -2.456  1.00  0.00           H  
ATOM    160  HG  LEU A  10       2.889  -2.808  -0.749  1.00  0.00           H  
ATOM    161 1HD1 LEU A  10       0.963  -4.222  -0.186  1.00  0.00           H  
ATOM    162 2HD1 LEU A  10       0.755  -2.558   0.410  1.00  0.00           H  
ATOM    163 3HD1 LEU A  10      -0.114  -3.097  -1.046  1.00  0.00           H  
ATOM    164 1HD2 LEU A  10       2.262  -4.633  -2.294  1.00  0.00           H  
ATOM    165 2HD2 LEU A  10       1.202  -3.514  -3.186  1.00  0.00           H  
ATOM    166 3HD2 LEU A  10       2.964  -3.257  -3.180  1.00  0.00           H  
ATOM    167  N   GLY A  11       2.459   1.783  -2.267  1.00  0.00           N  
ATOM    168  CA  GLY A  11       2.156   3.113  -2.781  1.00  0.00           C  
ATOM    169  C   GLY A  11       3.165   3.538  -3.840  1.00  0.00           C  
ATOM    170  O   GLY A  11       2.790   3.990  -4.922  1.00  0.00           O  
ATOM    171  H   GLY A  11       2.617   1.663  -1.277  1.00  0.00           H  
ATOM    172 1HA  GLY A  11       1.152   3.119  -3.206  1.00  0.00           H  
ATOM    173 2HA  GLY A  11       2.161   3.830  -1.960  1.00  0.00           H  
ATOM    174  N   ALA A  12       4.446   3.389  -3.523  1.00  0.00           N  
ATOM    175  CA  ALA A  12       5.511   3.703  -4.468  1.00  0.00           C  
ATOM    176  C   ALA A  12       5.395   2.858  -5.730  1.00  0.00           C  
ATOM    177  O   ALA A  12       5.549   3.362  -6.842  1.00  0.00           O  
ATOM    178  CB  ALA A  12       6.872   3.501  -3.819  1.00  0.00           C  
ATOM    179  H   ALA A  12       4.689   3.049  -2.603  1.00  0.00           H  
ATOM    180  HA  ALA A  12       5.410   4.750  -4.756  1.00  0.00           H  
ATOM    181 1HB  ALA A  12       7.657   3.740  -4.537  1.00  0.00           H  
ATOM    182 2HB  ALA A  12       6.963   4.155  -2.951  1.00  0.00           H  
ATOM    183 3HB  ALA A  12       6.974   2.464  -3.503  1.00  0.00           H  
ATOM    184  N   ALA A  13       5.123   1.570  -5.550  1.00  0.00           N  
ATOM    185  CA  ALA A  13       4.956   0.658  -6.675  1.00  0.00           C  
ATOM    186  C   ALA A  13       3.801   1.091  -7.568  1.00  0.00           C  
ATOM    187  O   ALA A  13       3.891   1.021  -8.794  1.00  0.00           O  
ATOM    188  CB  ALA A  13       4.736  -0.763  -6.177  1.00  0.00           C  
ATOM    189  H   ALA A  13       5.030   1.214  -4.609  1.00  0.00           H  
ATOM    190  HA  ALA A  13       5.868   0.686  -7.272  1.00  0.00           H  
ATOM    191 1HB  ALA A  13       4.613  -1.432  -7.029  1.00  0.00           H  
ATOM    192 2HB  ALA A  13       5.597  -1.080  -5.588  1.00  0.00           H  
ATOM    193 3HB  ALA A  13       3.841  -0.796  -5.558  1.00  0.00           H  
ATOM    194  N   LEU A  14       2.715   1.538  -6.947  1.00  0.00           N  
ATOM    195  CA  LEU A  14       1.555   2.023  -7.685  1.00  0.00           C  
ATOM    196  C   LEU A  14       1.890   3.284  -8.472  1.00  0.00           C  
ATOM    197  O   LEU A  14       1.591   3.383  -9.662  1.00  0.00           O  
ATOM    198  CB  LEU A  14       0.395   2.307  -6.723  1.00  0.00           C  
ATOM    199  CG  LEU A  14      -0.882   2.863  -7.366  1.00  0.00           C  
ATOM    200  CD1 LEU A  14      -1.429   1.854  -8.366  1.00  0.00           C  
ATOM    201  CD2 LEU A  14      -1.905   3.169  -6.282  1.00  0.00           C  
ATOM    202  H   LEU A  14       2.692   1.543  -5.937  1.00  0.00           H  
ATOM    203  HA  LEU A  14       1.246   1.252  -8.389  1.00  0.00           H  
ATOM    204 1HB  LEU A  14       0.133   1.382  -6.213  1.00  0.00           H  
ATOM    205 2HB  LEU A  14       0.730   3.027  -5.976  1.00  0.00           H  
ATOM    206  HG  LEU A  14      -0.647   3.778  -7.911  1.00  0.00           H  
ATOM    207 1HD1 LEU A  14      -2.336   2.249  -8.823  1.00  0.00           H  
ATOM    208 2HD1 LEU A  14      -0.685   1.668  -9.140  1.00  0.00           H  
ATOM    209 3HD1 LEU A  14      -1.659   0.921  -7.852  1.00  0.00           H  
ATOM    210 1HD2 LEU A  14      -2.813   3.565  -6.739  1.00  0.00           H  
ATOM    211 2HD2 LEU A  14      -2.142   2.254  -5.737  1.00  0.00           H  
ATOM    212 3HD2 LEU A  14      -1.495   3.906  -5.592  1.00  0.00           H  
ATOM    213  N   LEU A  15       2.514   4.246  -7.800  1.00  0.00           N  
ATOM    214  CA  LEU A  15       2.883   5.507  -8.432  1.00  0.00           C  
ATOM    215  C   LEU A  15       3.807   5.277  -9.621  1.00  0.00           C  
ATOM    216  O   LEU A  15       3.608   5.846 -10.694  1.00  0.00           O  
ATOM    217  CB  LEU A  15       3.567   6.429  -7.416  1.00  0.00           C  
ATOM    218  CG  LEU A  15       4.066   7.772  -7.966  1.00  0.00           C  
ATOM    219  CD1 LEU A  15       2.890   8.559  -8.528  1.00  0.00           C  
ATOM    220  CD2 LEU A  15       4.764   8.547  -6.859  1.00  0.00           C  
ATOM    221  H   LEU A  15       2.737   4.100  -6.826  1.00  0.00           H  
ATOM    222  HA  LEU A  15       1.976   5.992  -8.791  1.00  0.00           H  
ATOM    223 1HB  LEU A  15       2.865   6.642  -6.612  1.00  0.00           H  
ATOM    224 2HB  LEU A  15       4.424   5.906  -6.993  1.00  0.00           H  
ATOM    225  HG  LEU A  15       4.767   7.593  -8.782  1.00  0.00           H  
ATOM    226 1HD1 LEU A  15       3.245   9.513  -8.919  1.00  0.00           H  
ATOM    227 2HD1 LEU A  15       2.422   7.990  -9.331  1.00  0.00           H  
ATOM    228 3HD1 LEU A  15       2.163   8.740  -7.738  1.00  0.00           H  
ATOM    229 1HD2 LEU A  15       5.120   9.500  -7.250  1.00  0.00           H  
ATOM    230 2HD2 LEU A  15       4.064   8.727  -6.043  1.00  0.00           H  
ATOM    231 3HD2 LEU A  15       5.611   7.969  -6.488  1.00  0.00           H  
ATOM    232  N   LEU A  16       4.819   4.438  -9.424  1.00  0.00           N  
ATOM    233  CA  LEU A  16       5.776   4.130 -10.480  1.00  0.00           C  
ATOM    234  C   LEU A  16       5.090   3.470 -11.669  1.00  0.00           C  
ATOM    235  O   LEU A  16       5.455   3.709 -12.820  1.00  0.00           O  
ATOM    236  CB  LEU A  16       6.880   3.210  -9.943  1.00  0.00           C  
ATOM    237  CG  LEU A  16       7.856   3.853  -8.950  1.00  0.00           C  
ATOM    238  CD1 LEU A  16       8.749   2.777  -8.347  1.00  0.00           C  
ATOM    239  CD2 LEU A  16       8.682   4.913  -9.663  1.00  0.00           C  
ATOM    240  H   LEU A  16       4.928   4.003  -8.519  1.00  0.00           H  
ATOM    241  HA  LEU A  16       6.229   5.061 -10.819  1.00  0.00           H  
ATOM    242 1HB  LEU A  16       6.413   2.361  -9.447  1.00  0.00           H  
ATOM    243 2HB  LEU A  16       7.462   2.837 -10.786  1.00  0.00           H  
ATOM    244  HG  LEU A  16       7.296   4.316  -8.137  1.00  0.00           H  
ATOM    245 1HD1 LEU A  16       9.443   3.234  -7.641  1.00  0.00           H  
ATOM    246 2HD1 LEU A  16       8.134   2.043  -7.826  1.00  0.00           H  
ATOM    247 3HD1 LEU A  16       9.311   2.284  -9.140  1.00  0.00           H  
ATOM    248 1HD2 LEU A  16       9.376   5.370  -8.957  1.00  0.00           H  
ATOM    249 2HD2 LEU A  16       9.244   4.451 -10.476  1.00  0.00           H  
ATOM    250 3HD2 LEU A  16       8.021   5.678 -10.069  1.00  0.00           H  
ATOM    251  N   GLY A  17       4.094   2.638 -11.384  1.00  0.00           N  
ATOM    252  CA  GLY A  17       3.285   2.024 -12.431  1.00  0.00           C  
ATOM    253  C   GLY A  17       2.486   3.072 -13.195  1.00  0.00           C  
ATOM    254  O   GLY A  17       2.370   3.007 -14.419  1.00  0.00           O  
ATOM    255  H   GLY A  17       3.892   2.425 -10.418  1.00  0.00           H  
ATOM    256 1HA  GLY A  17       3.932   1.481 -13.119  1.00  0.00           H  
ATOM    257 2HA  GLY A  17       2.606   1.297 -11.986  1.00  0.00           H  
ATOM    258  N   ILE A  18       1.936   4.037 -12.466  1.00  0.00           N  
ATOM    259  CA  ILE A  18       1.124   5.086 -13.071  1.00  0.00           C  
ATOM    260  C   ILE A  18       1.972   6.010 -13.936  1.00  0.00           C  
ATOM    261  O   ILE A  18       1.598   6.339 -15.061  1.00  0.00           O  
ATOM    262  CB  ILE A  18       0.401   5.912 -11.992  1.00  0.00           C  
ATOM    263  CG1 ILE A  18      -0.659   5.061 -11.288  1.00  0.00           C  
ATOM    264  CG2 ILE A  18      -0.230   7.152 -12.606  1.00  0.00           C  
ATOM    265  CD1 ILE A  18      -1.198   5.682 -10.019  1.00  0.00           C  
ATOM    266  H   ILE A  18       2.084   4.044 -11.467  1.00  0.00           H  
ATOM    267  HA  ILE A  18       0.373   4.618 -13.707  1.00  0.00           H  
ATOM    268  HB  ILE A  18       1.116   6.220 -11.229  1.00  0.00           H  
ATOM    269 1HG1 ILE A  18      -1.494   4.887 -11.964  1.00  0.00           H  
ATOM    270 2HG1 ILE A  18      -0.235   4.088 -11.036  1.00  0.00           H  
ATOM    271 1HG2 ILE A  18      -0.738   7.725 -11.829  1.00  0.00           H  
ATOM    272 2HG2 ILE A  18       0.545   7.767 -13.061  1.00  0.00           H  
ATOM    273 3HG2 ILE A  18      -0.952   6.855 -13.367  1.00  0.00           H  
ATOM    274 1HD1 ILE A  18      -1.943   5.020  -9.578  1.00  0.00           H  
ATOM    275 2HD1 ILE A  18      -0.381   5.832  -9.312  1.00  0.00           H  
ATOM    276 3HD1 ILE A  18      -1.658   6.641 -10.252  1.00  0.00           H  
ATOM    277  N   LEU A  19       3.116   6.425 -13.403  1.00  0.00           N  
ATOM    278  CA  LEU A  19       3.968   7.396 -14.078  1.00  0.00           C  
ATOM    279  C   LEU A  19       4.472   6.855 -15.410  1.00  0.00           C  
ATOM    280  O   LEU A  19       3.761   6.880 -16.376  1.00  0.00           O  
ATOM    281  OXT LEU A  19       5.581   6.403 -15.493  1.00  0.00           O  
ATOM    282  CB  LEU A  19       5.159   7.768 -13.186  1.00  0.00           C  
ATOM    283  CG  LEU A  19       4.820   8.569 -11.923  1.00  0.00           C  
ATOM    284  CD1 LEU A  19       6.065   8.706 -11.058  1.00  0.00           C  
ATOM    285  CD2 LEU A  19       4.276   9.934 -12.318  1.00  0.00           C  
ATOM    286  H   LEU A  19       3.403   6.058 -12.506  1.00  0.00           H  
ATOM    287  HA  LEU A  19       3.382   8.294 -14.273  1.00  0.00           H  
ATOM    288 1HB  LEU A  19       5.658   6.852 -12.873  1.00  0.00           H  
ATOM    289 2HB  LEU A  19       5.863   8.357 -13.774  1.00  0.00           H  
ATOM    290  HG  LEU A  19       4.068   8.033 -11.343  1.00  0.00           H  
ATOM    291 1HD1 LEU A  19       5.824   9.275 -10.160  1.00  0.00           H  
ATOM    292 2HD1 LEU A  19       6.421   7.716 -10.774  1.00  0.00           H  
ATOM    293 3HD1 LEU A  19       6.842   9.225 -11.618  1.00  0.00           H  
ATOM    294 1HD2 LEU A  19       4.034  10.503 -11.420  1.00  0.00           H  
ATOM    295 2HD2 LEU A  19       5.027  10.471 -12.897  1.00  0.00           H  
ATOM    296 3HD2 LEU A  19       3.376   9.807 -12.921  1.00  0.00           H  
TER                                                                             
ATOM    298  N   ILE B  20      -5.599  -0.002  12.236  1.00  0.00           N  
ATOM    299  CA  ILE B  20      -4.738   1.119  11.878  1.00  0.00           C  
ATOM    300  C   ILE B  20      -5.073   1.648  10.489  1.00  0.00           C  
ATOM    301  O   ILE B  20      -5.168   0.884   9.529  1.00  0.00           O  
ATOM    302  CB  ILE B  20      -3.254   0.710  11.928  1.00  0.00           C  
ATOM    303  CG1 ILE B  20      -2.863   0.297  13.349  1.00  0.00           C  
ATOM    304  CG2 ILE B  20      -2.372   1.849  11.439  1.00  0.00           C  
ATOM    305  CD1 ILE B  20      -1.497  -0.344  13.444  1.00  0.00           C  
ATOM    306 1H   ILE B  20      -5.358  -0.329  13.150  1.00  0.00           H  
ATOM    307 2H   ILE B  20      -6.554   0.295  12.230  1.00  0.00           H  
ATOM    308 3H   ILE B  20      -5.476  -0.742  11.575  1.00  0.00           H  
ATOM    309  HA  ILE B  20      -4.899   1.922  12.596  1.00  0.00           H  
ATOM    310  HB  ILE B  20      -3.095  -0.160  11.292  1.00  0.00           H  
ATOM    311 1HG1 ILE B  20      -2.875   1.171  13.999  1.00  0.00           H  
ATOM    312 2HG1 ILE B  20      -3.597  -0.409  13.738  1.00  0.00           H  
ATOM    313 1HG2 ILE B  20      -1.327   1.543  11.482  1.00  0.00           H  
ATOM    314 2HG2 ILE B  20      -2.636   2.097  10.412  1.00  0.00           H  
ATOM    315 3HG2 ILE B  20      -2.521   2.722  12.074  1.00  0.00           H  
ATOM    316 1HD1 ILE B  20      -1.290  -0.610  14.481  1.00  0.00           H  
ATOM    317 2HD1 ILE B  20      -1.473  -1.243  12.827  1.00  0.00           H  
ATOM    318 3HD1 ILE B  20      -0.741   0.357  13.093  1.00  0.00           H  
ATOM    319  N   VAL B  21      -5.250   2.961  10.389  1.00  0.00           N  
ATOM    320  CA  VAL B  21      -5.679   3.584   9.143  1.00  0.00           C  
ATOM    321  C   VAL B  21      -4.624   3.422   8.055  1.00  0.00           C  
ATOM    322  O   VAL B  21      -4.943   3.092   6.913  1.00  0.00           O  
ATOM    323  CB  VAL B  21      -5.960   5.082   9.362  1.00  0.00           C  
ATOM    324  CG1 VAL B  21      -6.219   5.776   8.033  1.00  0.00           C  
ATOM    325  CG2 VAL B  21      -7.144   5.255  10.301  1.00  0.00           C  
ATOM    326  H   VAL B  21      -5.085   3.543  11.198  1.00  0.00           H  
ATOM    327  HA  VAL B  21      -6.599   3.100   8.812  1.00  0.00           H  
ATOM    328  HB  VAL B  21      -5.077   5.547   9.801  1.00  0.00           H  
ATOM    329 1HG1 VAL B  21      -6.415   6.834   8.207  1.00  0.00           H  
ATOM    330 2HG1 VAL B  21      -5.345   5.670   7.391  1.00  0.00           H  
ATOM    331 3HG1 VAL B  21      -7.083   5.322   7.549  1.00  0.00           H  
ATOM    332 1HG2 VAL B  21      -7.336   6.317  10.452  1.00  0.00           H  
ATOM    333 2HG2 VAL B  21      -8.026   4.785   9.865  1.00  0.00           H  
ATOM    334 3HG2 VAL B  21      -6.920   4.787  11.260  1.00  0.00           H  
ATOM    335  N   ALA B  22      -3.368   3.655   8.418  1.00  0.00           N  
ATOM    336  CA  ALA B  22      -2.265   3.551   7.469  1.00  0.00           C  
ATOM    337  C   ALA B  22      -2.190   2.156   6.862  1.00  0.00           C  
ATOM    338  O   ALA B  22      -1.896   1.999   5.677  1.00  0.00           O  
ATOM    339  CB  ALA B  22      -0.949   3.905   8.146  1.00  0.00           C  
ATOM    340  H   ALA B  22      -3.171   3.911   9.375  1.00  0.00           H  
ATOM    341  HA  ALA B  22      -2.447   4.258   6.660  1.00  0.00           H  
ATOM    342 1HB  ALA B  22      -0.135   3.823   7.425  1.00  0.00           H  
ATOM    343 2HB  ALA B  22      -0.997   4.926   8.524  1.00  0.00           H  
ATOM    344 3HB  ALA B  22      -0.770   3.220   8.974  1.00  0.00           H  
ATOM    345  N   VAL B  23      -2.458   1.145   7.681  1.00  0.00           N  
ATOM    346  CA  VAL B  23      -2.462  -0.237   7.217  1.00  0.00           C  
ATOM    347  C   VAL B  23      -3.595  -0.483   6.228  1.00  0.00           C  
ATOM    348  O   VAL B  23      -3.400  -1.116   5.191  1.00  0.00           O  
ATOM    349  CB  VAL B  23      -2.606  -1.201   8.409  1.00  0.00           C  
ATOM    350  CG1 VAL B  23      -2.809  -2.627   7.919  1.00  0.00           C  
ATOM    351  CG2 VAL B  23      -1.379  -1.107   9.303  1.00  0.00           C  
ATOM    352  H   VAL B  23      -2.664   1.339   8.651  1.00  0.00           H  
ATOM    353  HA  VAL B  23      -1.513  -0.437   6.718  1.00  0.00           H  
ATOM    354  HB  VAL B  23      -3.494  -0.928   8.980  1.00  0.00           H  
ATOM    355 1HG1 VAL B  23      -2.910  -3.295   8.775  1.00  0.00           H  
ATOM    356 2HG1 VAL B  23      -3.713  -2.678   7.312  1.00  0.00           H  
ATOM    357 3HG1 VAL B  23      -1.951  -2.932   7.321  1.00  0.00           H  
ATOM    358 1HG2 VAL B  23      -1.489  -1.791  10.144  1.00  0.00           H  
ATOM    359 2HG2 VAL B  23      -0.491  -1.375   8.730  1.00  0.00           H  
ATOM    360 3HG2 VAL B  23      -1.277  -0.088   9.675  1.00  0.00           H  
ATOM    361  N   ILE B  24      -4.779   0.022   6.556  1.00  0.00           N  
ATOM    362  CA  ILE B  24      -5.931  -0.087   5.669  1.00  0.00           C  
ATOM    363  C   ILE B  24      -5.655   0.574   4.325  1.00  0.00           C  
ATOM    364  O   ILE B  24      -5.966   0.016   3.272  1.00  0.00           O  
ATOM    365  CB  ILE B  24      -7.179   0.549   6.308  1.00  0.00           C  
ATOM    366  CG1 ILE B  24      -7.645  -0.280   7.508  1.00  0.00           C  
ATOM    367  CG2 ILE B  24      -8.294   0.680   5.282  1.00  0.00           C  
ATOM    368  CD1 ILE B  24      -8.664   0.422   8.376  1.00  0.00           C  
ATOM    369  H   ILE B  24      -4.884   0.494   7.443  1.00  0.00           H  
ATOM    370  HA  ILE B  24      -6.133  -1.143   5.494  1.00  0.00           H  
ATOM    371  HB  ILE B  24      -6.929   1.539   6.688  1.00  0.00           H  
ATOM    372 1HG1 ILE B  24      -8.082  -1.214   7.157  1.00  0.00           H  
ATOM    373 2HG1 ILE B  24      -6.787  -0.535   8.130  1.00  0.00           H  
ATOM    374 1HG2 ILE B  24      -9.168   1.130   5.751  1.00  0.00           H  
ATOM    375 2HG2 ILE B  24      -7.958   1.310   4.459  1.00  0.00           H  
ATOM    376 3HG2 ILE B  24      -8.555  -0.307   4.901  1.00  0.00           H  
ATOM    377 1HD1 ILE B  24      -8.945  -0.227   9.206  1.00  0.00           H  
ATOM    378 2HD1 ILE B  24      -8.235   1.345   8.768  1.00  0.00           H  
ATOM    379 3HD1 ILE B  24      -9.547   0.656   7.784  1.00  0.00           H  
ATOM    380  N   PHE B  25      -5.070   1.767   4.367  1.00  0.00           N  
ATOM    381  CA  PHE B  25      -4.676   2.470   3.151  1.00  0.00           C  
ATOM    382  C   PHE B  25      -3.672   1.656   2.345  1.00  0.00           C  
ATOM    383  O   PHE B  25      -3.747   1.600   1.118  1.00  0.00           O  
ATOM    384  CB  PHE B  25      -4.076   3.835   3.494  1.00  0.00           C  
ATOM    385  CG  PHE B  25      -5.093   4.852   3.929  1.00  0.00           C  
ATOM    386  CD1 PHE B  25      -6.446   4.546   3.927  1.00  0.00           C  
ATOM    387  CD2 PHE B  25      -4.699   6.116   4.340  1.00  0.00           C  
ATOM    388  CE1 PHE B  25      -7.382   5.481   4.326  1.00  0.00           C  
ATOM    389  CE2 PHE B  25      -5.633   7.052   4.740  1.00  0.00           C  
ATOM    390  CZ  PHE B  25      -6.976   6.734   4.733  1.00  0.00           C  
ATOM    391  H   PHE B  25      -4.894   2.197   5.263  1.00  0.00           H  
ATOM    392  HA  PHE B  25      -5.565   2.623   2.537  1.00  0.00           H  
ATOM    393 1HB  PHE B  25      -3.347   3.720   4.295  1.00  0.00           H  
ATOM    394 2HB  PHE B  25      -3.551   4.229   2.626  1.00  0.00           H  
ATOM    395  HD1 PHE B  25      -6.767   3.554   3.606  1.00  0.00           H  
ATOM    396  HD2 PHE B  25      -3.638   6.368   4.345  1.00  0.00           H  
ATOM    397  HE1 PHE B  25      -8.442   5.227   4.319  1.00  0.00           H  
ATOM    398  HE2 PHE B  25      -5.310   8.042   5.062  1.00  0.00           H  
ATOM    399  HZ  PHE B  25      -7.713   7.471   5.047  1.00  0.00           H  
ATOM    400  N   GLY B  26      -2.733   1.027   3.042  1.00  0.00           N  
ATOM    401  CA  GLY B  26      -1.745   0.170   2.398  1.00  0.00           C  
ATOM    402  C   GLY B  26      -2.413  -0.982   1.658  1.00  0.00           C  
ATOM    403  O   GLY B  26      -2.028  -1.320   0.539  1.00  0.00           O  
ATOM    404  H   GLY B  26      -2.702   1.144   4.045  1.00  0.00           H  
ATOM    405 1HA  GLY B  26      -1.152   0.761   1.699  1.00  0.00           H  
ATOM    406 2HA  GLY B  26      -1.059  -0.223   3.148  1.00  0.00           H  
ATOM    407  N   LEU B  27      -3.416  -1.581   2.290  1.00  0.00           N  
ATOM    408  CA  LEU B  27      -4.163  -2.675   1.679  1.00  0.00           C  
ATOM    409  C   LEU B  27      -4.901  -2.207   0.432  1.00  0.00           C  
ATOM    410  O   LEU B  27      -4.944  -2.913  -0.577  1.00  0.00           O  
ATOM    411  CB  LEU B  27      -5.163  -3.260   2.684  1.00  0.00           C  
ATOM    412  CG  LEU B  27      -4.550  -4.008   3.875  1.00  0.00           C  
ATOM    413  CD1 LEU B  27      -5.644  -4.355   4.875  1.00  0.00           C  
ATOM    414  CD2 LEU B  27      -3.845  -5.261   3.378  1.00  0.00           C  
ATOM    415  H   LEU B  27      -3.668  -1.272   3.218  1.00  0.00           H  
ATOM    416  HA  LEU B  27      -3.459  -3.455   1.390  1.00  0.00           H  
ATOM    417 1HB  LEU B  27      -5.772  -2.449   3.080  1.00  0.00           H  
ATOM    418 2HB  LEU B  27      -5.818  -3.954   2.158  1.00  0.00           H  
ATOM    419  HG  LEU B  27      -3.830  -3.362   4.379  1.00  0.00           H  
ATOM    420 1HD1 LEU B  27      -5.209  -4.886   5.721  1.00  0.00           H  
ATOM    421 2HD1 LEU B  27      -6.118  -3.439   5.228  1.00  0.00           H  
ATOM    422 3HD1 LEU B  27      -6.389  -4.988   4.394  1.00  0.00           H  
ATOM    423 1HD2 LEU B  27      -3.409  -5.793   4.225  1.00  0.00           H  
ATOM    424 2HD2 LEU B  27      -4.565  -5.908   2.876  1.00  0.00           H  
ATOM    425 3HD2 LEU B  27      -3.057  -4.983   2.679  1.00  0.00           H  
ATOM    426  N   LEU B  28      -5.481  -1.014   0.505  1.00  0.00           N  
ATOM    427  CA  LEU B  28      -6.176  -0.428  -0.635  1.00  0.00           C  
ATOM    428  C   LEU B  28      -5.211  -0.137  -1.777  1.00  0.00           C  
ATOM    429  O   LEU B  28      -5.535  -0.349  -2.946  1.00  0.00           O  
ATOM    430  CB  LEU B  28      -6.886   0.865  -0.215  1.00  0.00           C  
ATOM    431  CG  LEU B  28      -8.069   0.692   0.746  1.00  0.00           C  
ATOM    432  CD1 LEU B  28      -8.543   2.059   1.219  1.00  0.00           C  
ATOM    433  CD2 LEU B  28      -9.189  -0.061   0.042  1.00  0.00           C  
ATOM    434  H   LEU B  28      -5.440  -0.500   1.374  1.00  0.00           H  
ATOM    435  HA  LEU B  28      -6.922  -1.139  -0.988  1.00  0.00           H  
ATOM    436 1HB  LEU B  28      -6.161   1.519   0.267  1.00  0.00           H  
ATOM    437 2HB  LEU B  28      -7.256   1.364  -1.111  1.00  0.00           H  
ATOM    438  HG  LEU B  28      -7.747   0.129   1.622  1.00  0.00           H  
ATOM    439 1HD1 LEU B  28      -9.384   1.936   1.902  1.00  0.00           H  
ATOM    440 2HD1 LEU B  28      -7.729   2.568   1.735  1.00  0.00           H  
ATOM    441 3HD1 LEU B  28      -8.857   2.653   0.361  1.00  0.00           H  
ATOM    442 1HD2 LEU B  28     -10.030  -0.185   0.726  1.00  0.00           H  
ATOM    443 2HD2 LEU B  28      -9.512   0.502  -0.833  1.00  0.00           H  
ATOM    444 3HD2 LEU B  28      -8.828  -1.042  -0.270  1.00  0.00           H  
ATOM    445  N   LEU B  29      -4.024   0.350  -1.433  1.00  0.00           N  
ATOM    446  CA  LEU B  29      -2.975   0.580  -2.419  1.00  0.00           C  
ATOM    447  C   LEU B  29      -2.532  -0.726  -3.068  1.00  0.00           C  
ATOM    448  O   LEU B  29      -2.263  -0.773  -4.268  1.00  0.00           O  
ATOM    449  CB  LEU B  29      -1.770   1.265  -1.761  1.00  0.00           C  
ATOM    450  CG  LEU B  29      -1.981   2.727  -1.346  1.00  0.00           C  
ATOM    451  CD1 LEU B  29      -0.814   3.183  -0.481  1.00  0.00           C  
ATOM    452  CD2 LEU B  29      -2.112   3.594  -2.589  1.00  0.00           C  
ATOM    453  H   LEU B  29      -3.843   0.566  -0.463  1.00  0.00           H  
ATOM    454  HA  LEU B  29      -3.368   1.234  -3.196  1.00  0.00           H  
ATOM    455 1HB  LEU B  29      -1.496   0.704  -0.869  1.00  0.00           H  
ATOM    456 2HB  LEU B  29      -0.931   1.235  -2.456  1.00  0.00           H  
ATOM    457  HG  LEU B  29      -2.890   2.808  -0.750  1.00  0.00           H  
ATOM    458 1HD1 LEU B  29      -0.964   4.221  -0.186  1.00  0.00           H  
ATOM    459 2HD1 LEU B  29      -0.756   2.558   0.410  1.00  0.00           H  
ATOM    460 3HD1 LEU B  29       0.113   3.097  -1.046  1.00  0.00           H  
ATOM    461 1HD2 LEU B  29      -2.262   4.633  -2.294  1.00  0.00           H  
ATOM    462 2HD2 LEU B  29      -1.203   3.514  -3.186  1.00  0.00           H  
ATOM    463 3HD2 LEU B  29      -2.964   3.257  -3.180  1.00  0.00           H  
ATOM    464  N   GLY B  30      -2.459  -1.783  -2.267  1.00  0.00           N  
ATOM    465  CA  GLY B  30      -2.156  -3.114  -2.781  1.00  0.00           C  
ATOM    466  C   GLY B  30      -3.165  -3.538  -3.840  1.00  0.00           C  
ATOM    467  O   GLY B  30      -2.790  -3.990  -4.922  1.00  0.00           O  
ATOM    468  H   GLY B  30      -2.618  -1.663  -1.277  1.00  0.00           H  
ATOM    469 1HA  GLY B  30      -1.152  -3.120  -3.206  1.00  0.00           H  
ATOM    470 2HA  GLY B  30      -2.162  -3.830  -1.960  1.00  0.00           H  
ATOM    471  N   ALA B  31      -4.447  -3.389  -3.523  1.00  0.00           N  
ATOM    472  CA  ALA B  31      -5.512  -3.704  -4.468  1.00  0.00           C  
ATOM    473  C   ALA B  31      -5.395  -2.858  -5.730  1.00  0.00           C  
ATOM    474  O   ALA B  31      -5.549  -3.362  -6.842  1.00  0.00           O  
ATOM    475  CB  ALA B  31      -6.873  -3.501  -3.819  1.00  0.00           C  
ATOM    476  H   ALA B  31      -4.690  -3.050  -2.603  1.00  0.00           H  
ATOM    477  HA  ALA B  31      -5.410  -4.750  -4.756  1.00  0.00           H  
ATOM    478 1HB  ALA B  31      -7.657  -3.740  -4.537  1.00  0.00           H  
ATOM    479 2HB  ALA B  31      -6.964  -4.155  -2.952  1.00  0.00           H  
ATOM    480 3HB  ALA B  31      -6.974  -2.464  -3.503  1.00  0.00           H  
ATOM    481  N   ALA B  32      -5.124  -1.570  -5.550  1.00  0.00           N  
ATOM    482  CA  ALA B  32      -4.956  -0.658  -6.675  1.00  0.00           C  
ATOM    483  C   ALA B  32      -3.801  -1.091  -7.568  1.00  0.00           C  
ATOM    484  O   ALA B  32      -3.891  -1.021  -8.794  1.00  0.00           O  
ATOM    485  CB  ALA B  32      -4.736   0.763  -6.177  1.00  0.00           C  
ATOM    486  H   ALA B  32      -5.030  -1.214  -4.610  1.00  0.00           H  
ATOM    487  HA  ALA B  32      -5.868  -0.686  -7.272  1.00  0.00           H  
ATOM    488 1HB  ALA B  32      -4.613   1.432  -7.029  1.00  0.00           H  
ATOM    489 2HB  ALA B  32      -5.597   1.080  -5.588  1.00  0.00           H  
ATOM    490 3HB  ALA B  32      -3.842   0.796  -5.558  1.00  0.00           H  
ATOM    491  N   LEU B  33      -2.715  -1.539  -6.947  1.00  0.00           N  
ATOM    492  CA  LEU B  33      -1.555  -2.024  -7.685  1.00  0.00           C  
ATOM    493  C   LEU B  33      -1.890  -3.284  -8.471  1.00  0.00           C  
ATOM    494  O   LEU B  33      -1.591  -3.383  -9.661  1.00  0.00           O  
ATOM    495  CB  LEU B  33      -0.395  -2.307  -6.722  1.00  0.00           C  
ATOM    496  CG  LEU B  33       0.882  -2.864  -7.365  1.00  0.00           C  
ATOM    497  CD1 LEU B  33       1.429  -1.854  -8.365  1.00  0.00           C  
ATOM    498  CD2 LEU B  33       1.905  -3.169  -6.281  1.00  0.00           C  
ATOM    499  H   LEU B  33      -2.693  -1.543  -5.937  1.00  0.00           H  
ATOM    500  HA  LEU B  33      -1.246  -1.252  -8.389  1.00  0.00           H  
ATOM    501 1HB  LEU B  33      -0.133  -1.382  -6.212  1.00  0.00           H  
ATOM    502 2HB  LEU B  33      -0.731  -3.027  -5.976  1.00  0.00           H  
ATOM    503  HG  LEU B  33       0.647  -3.778  -7.910  1.00  0.00           H  
ATOM    504 1HD1 LEU B  33       2.336  -2.249  -8.822  1.00  0.00           H  
ATOM    505 2HD1 LEU B  33       0.685  -1.669  -9.140  1.00  0.00           H  
ATOM    506 3HD1 LEU B  33       1.659  -0.921  -7.851  1.00  0.00           H  
ATOM    507 1HD2 LEU B  33       2.812  -3.565  -6.738  1.00  0.00           H  
ATOM    508 2HD2 LEU B  33       2.142  -2.255  -5.737  1.00  0.00           H  
ATOM    509 3HD2 LEU B  33       1.495  -3.906  -5.591  1.00  0.00           H  
ATOM    510  N   LEU B  34      -2.514  -4.246  -7.800  1.00  0.00           N  
ATOM    511  CA  LEU B  34      -2.883  -5.507  -8.432  1.00  0.00           C  
ATOM    512  C   LEU B  34      -3.807  -5.277  -9.621  1.00  0.00           C  
ATOM    513  O   LEU B  34      -3.608  -5.846 -10.694  1.00  0.00           O  
ATOM    514  CB  LEU B  34      -3.568  -6.430  -7.416  1.00  0.00           C  
ATOM    515  CG  LEU B  34      -4.066  -7.772  -7.966  1.00  0.00           C  
ATOM    516  CD1 LEU B  34      -2.890  -8.560  -8.528  1.00  0.00           C  
ATOM    517  CD2 LEU B  34      -4.765  -8.547  -6.859  1.00  0.00           C  
ATOM    518  H   LEU B  34      -2.738  -4.101  -6.826  1.00  0.00           H  
ATOM    519  HA  LEU B  34      -1.976  -5.992  -8.791  1.00  0.00           H  
ATOM    520 1HB  LEU B  34      -2.865  -6.642  -6.612  1.00  0.00           H  
ATOM    521 2HB  LEU B  34      -4.425  -5.906  -6.993  1.00  0.00           H  
ATOM    522  HG  LEU B  34      -4.768  -7.593  -8.782  1.00  0.00           H  
ATOM    523 1HD1 LEU B  34      -3.245  -9.513  -8.919  1.00  0.00           H  
ATOM    524 2HD1 LEU B  34      -2.422  -7.991  -9.331  1.00  0.00           H  
ATOM    525 3HD1 LEU B  34      -2.163  -8.740  -7.737  1.00  0.00           H  
ATOM    526 1HD2 LEU B  34      -5.120  -9.501  -7.250  1.00  0.00           H  
ATOM    527 2HD2 LEU B  34      -4.064  -8.728  -6.043  1.00  0.00           H  
ATOM    528 3HD2 LEU B  34      -5.611  -7.969  -6.488  1.00  0.00           H  
ATOM    529  N   LEU B  35      -4.819  -4.438  -9.424  1.00  0.00           N  
ATOM    530  CA  LEU B  35      -5.775  -4.130 -10.480  1.00  0.00           C  
ATOM    531  C   LEU B  35      -5.089  -3.470 -11.669  1.00  0.00           C  
ATOM    532  O   LEU B  35      -5.455  -3.709 -12.820  1.00  0.00           O  
ATOM    533  CB  LEU B  35      -6.880  -3.211  -9.944  1.00  0.00           C  
ATOM    534  CG  LEU B  35      -7.856  -3.853  -8.950  1.00  0.00           C  
ATOM    535  CD1 LEU B  35      -8.749  -2.777  -8.347  1.00  0.00           C  
ATOM    536  CD2 LEU B  35      -8.682  -4.913  -9.664  1.00  0.00           C  
ATOM    537  H   LEU B  35      -4.928  -4.003  -8.519  1.00  0.00           H  
ATOM    538  HA  LEU B  35      -6.229  -5.061 -10.819  1.00  0.00           H  
ATOM    539 1HB  LEU B  35      -6.413  -2.361  -9.447  1.00  0.00           H  
ATOM    540 2HB  LEU B  35      -7.461  -2.838 -10.786  1.00  0.00           H  
ATOM    541  HG  LEU B  35      -7.296  -4.316  -8.137  1.00  0.00           H  
ATOM    542 1HD1 LEU B  35      -9.443  -3.234  -7.641  1.00  0.00           H  
ATOM    543 2HD1 LEU B  35      -8.134  -2.043  -7.827  1.00  0.00           H  
ATOM    544 3HD1 LEU B  35      -9.311  -2.284  -9.140  1.00  0.00           H  
ATOM    545 1HD2 LEU B  35      -9.376  -5.370  -8.958  1.00  0.00           H  
ATOM    546 2HD2 LEU B  35      -9.244  -4.451 -10.476  1.00  0.00           H  
ATOM    547 3HD2 LEU B  35      -8.021  -5.678 -10.070  1.00  0.00           H  
ATOM    548  N   GLY B  36      -4.093  -2.638 -11.384  1.00  0.00           N  
ATOM    549  CA  GLY B  36      -3.284  -2.024 -12.430  1.00  0.00           C  
ATOM    550  C   GLY B  36      -2.485  -3.072 -13.195  1.00  0.00           C  
ATOM    551  O   GLY B  36      -2.370  -3.007 -14.419  1.00  0.00           O  
ATOM    552  H   GLY B  36      -3.892  -2.425 -10.418  1.00  0.00           H  
ATOM    553 1HA  GLY B  36      -3.932  -1.481 -13.119  1.00  0.00           H  
ATOM    554 2HA  GLY B  36      -2.606  -1.297 -11.986  1.00  0.00           H  
ATOM    555  N   ILE B  37      -1.935  -4.037 -12.466  1.00  0.00           N  
ATOM    556  CA  ILE B  37      -1.123  -5.086 -13.071  1.00  0.00           C  
ATOM    557  C   ILE B  37      -1.972  -6.010 -13.935  1.00  0.00           C  
ATOM    558  O   ILE B  37      -1.598  -6.339 -15.061  1.00  0.00           O  
ATOM    559  CB  ILE B  37      -0.401  -5.913 -11.991  1.00  0.00           C  
ATOM    560  CG1 ILE B  37       0.659  -5.061 -11.287  1.00  0.00           C  
ATOM    561  CG2 ILE B  37       0.231  -7.153 -12.605  1.00  0.00           C  
ATOM    562  CD1 ILE B  37       1.198  -5.682 -10.019  1.00  0.00           C  
ATOM    563  H   ILE B  37      -2.084  -4.044 -11.467  1.00  0.00           H  
ATOM    564  HA  ILE B  37      -0.373  -4.619 -13.707  1.00  0.00           H  
ATOM    565  HB  ILE B  37      -1.116  -6.220 -11.229  1.00  0.00           H  
ATOM    566 1HG1 ILE B  37       1.495  -4.887 -11.964  1.00  0.00           H  
ATOM    567 2HG1 ILE B  37       0.235  -4.088 -11.036  1.00  0.00           H  
ATOM    568 1HG2 ILE B  37       0.738  -7.725 -11.829  1.00  0.00           H  
ATOM    569 2HG2 ILE B  37      -0.544  -7.768 -13.061  1.00  0.00           H  
ATOM    570 3HG2 ILE B  37       0.952  -6.855 -13.366  1.00  0.00           H  
ATOM    571 1HD1 ILE B  37       1.943  -5.020  -9.577  1.00  0.00           H  
ATOM    572 2HD1 ILE B  37       0.381  -5.833  -9.312  1.00  0.00           H  
ATOM    573 3HD1 ILE B  37       1.658  -6.641 -10.251  1.00  0.00           H  
ATOM    574  N   LEU B  38      -3.116  -6.425 -13.403  1.00  0.00           N  
ATOM    575  CA  LEU B  38      -3.968  -7.396 -14.078  1.00  0.00           C  
ATOM    576  C   LEU B  38      -4.472  -6.855 -15.410  1.00  0.00           C  
ATOM    577  O   LEU B  38      -3.760  -6.880 -16.376  1.00  0.00           O  
ATOM    578  OXT LEU B  38      -5.580  -6.403 -15.493  1.00  0.00           O  
ATOM    579  CB  LEU B  38      -5.159  -7.768 -13.186  1.00  0.00           C  
ATOM    580  CG  LEU B  38      -4.819  -8.569 -11.923  1.00  0.00           C  
ATOM    581  CD1 LEU B  38      -6.065  -8.706 -11.058  1.00  0.00           C  
ATOM    582  CD2 LEU B  38      -4.275  -9.934 -12.317  1.00  0.00           C  
ATOM    583  H   LEU B  38      -3.403  -6.058 -12.506  1.00  0.00           H  
ATOM    584  HA  LEU B  38      -3.382  -8.294 -14.273  1.00  0.00           H  
ATOM    585 1HB  LEU B  38      -5.658  -6.852 -12.874  1.00  0.00           H  
ATOM    586 2HB  LEU B  38      -5.862  -8.358 -13.774  1.00  0.00           H  
ATOM    587  HG  LEU B  38      -4.068  -8.032 -11.343  1.00  0.00           H  
ATOM    588 1HD1 LEU B  38      -5.824  -9.274 -10.160  1.00  0.00           H  
ATOM    589 2HD1 LEU B  38      -6.422  -7.715 -10.774  1.00  0.00           H  
ATOM    590 3HD1 LEU B  38      -6.842  -9.225 -11.618  1.00  0.00           H  
ATOM    591 1HD2 LEU B  38      -4.033 -10.503 -11.419  1.00  0.00           H  
ATOM    592 2HD2 LEU B  38      -5.026 -10.471 -12.896  1.00  0.00           H  
ATOM    593 3HD2 LEU B  38      -3.375  -9.806 -12.920  1.00  0.00           H  
TER                                                                             
HETATM  595 THKN MEM C  41      15.000   0.000   0.000  1.00  0.00           X  
HETATM  596 CNTR MEM C  41       0.000   0.000   0.000  1.00  0.00           X  
HETATM  597 NORM MEM C  41      -0.000  -0.000   1.000  1.00  0.00           X  
TER                                                                             
CONECT  595  596                                                                
CONECT  596  595  597                                                           
CONECT  597  596                                                                
a_angle_1 0.759
a_angle_2 17.472
a_bind 1.244
a_ddg -14.2
a_helicality 0.046
a_helicality_symm 0.046
a_hha_ang 34.944
a_hha_dst_atm 3.505
a_hha_dst_vec 7.957
a_marl -20.965
a_pack 0.624
a_res_lipo -68.637
a_rmsd 5.948
a_sasa 706.014
a_shape 0.644
a_span_topo 0.5
a_tms_span 1
a_tms_span_fa 1
a_unsat 1
maxsub 26
rms 5.948
score -132.841
silent_score -132.841
time 24
total -132.839

#MODEL 2
ATOM      1  N   VAL A   1       6.528  -6.627  15.236  1.00  0.00           N  
ATOM      2  CA  VAL A   1       5.518  -5.594  15.430  1.00  0.00           C  
ATOM      3  C   VAL A   1       4.564  -5.526  14.245  1.00  0.00           C  
ATOM      4  O   VAL A   1       4.991  -5.371  13.100  1.00  0.00           O  
ATOM      5  CB  VAL A   1       6.189  -4.221  15.625  1.00  0.00           C  
ATOM      6  CG1 VAL A   1       5.138  -3.130  15.768  1.00  0.00           C  
ATOM      7  CG2 VAL A   1       7.098  -4.258  16.845  1.00  0.00           C  
ATOM      8 1H   VAL A   1       7.139  -6.650  16.027  1.00  0.00           H  
ATOM      9 2H   VAL A   1       6.081  -7.516  15.135  1.00  0.00           H  
ATOM     10 3H   VAL A   1       7.058  -6.426  14.412  1.00  0.00           H  
ATOM     11  HA  VAL A   1       4.945  -5.834  16.327  1.00  0.00           H  
ATOM     12  HB  VAL A   1       6.778  -3.986  14.739  1.00  0.00           H  
ATOM     13 1HG1 VAL A   1       5.630  -2.167  15.904  1.00  0.00           H  
ATOM     14 2HG1 VAL A   1       4.523  -3.098  14.869  1.00  0.00           H  
ATOM     15 3HG1 VAL A   1       4.510  -3.341  16.632  1.00  0.00           H  
ATOM     16 1HG2 VAL A   1       7.569  -3.284  16.976  1.00  0.00           H  
ATOM     17 2HG2 VAL A   1       6.509  -4.498  17.730  1.00  0.00           H  
ATOM     18 3HG2 VAL A   1       7.867  -5.017  16.703  1.00  0.00           H  
ATOM     19  N   ILE A   2       3.271  -5.642  14.525  1.00  0.00           N  
ATOM     20  CA  ILE A   2       2.262  -5.700  13.474  1.00  0.00           C  
ATOM     21  C   ILE A   2       2.267  -4.430  12.634  1.00  0.00           C  
ATOM     22  O   ILE A   2       2.208  -4.486  11.406  1.00  0.00           O  
ATOM     23  CB  ILE A   2       0.859  -5.916  14.072  1.00  0.00           C  
ATOM     24  CG1 ILE A   2       0.753  -7.309  14.696  1.00  0.00           C  
ATOM     25  CG2 ILE A   2      -0.208  -5.724  13.005  1.00  0.00           C  
ATOM     26  CD1 ILE A   2      -0.481  -7.504  15.548  1.00  0.00           C  
ATOM     27  H   ILE A   2       2.979  -5.691  15.491  1.00  0.00           H  
ATOM     28  HA  ILE A   2       2.491  -6.541  12.821  1.00  0.00           H  
ATOM     29  HB  ILE A   2       0.691  -5.197  14.874  1.00  0.00           H  
ATOM     30 1HG1 ILE A   2       0.746  -8.061  13.908  1.00  0.00           H  
ATOM     31 2HG1 ILE A   2       1.628  -7.497  15.318  1.00  0.00           H  
ATOM     32 1HG2 ILE A   2      -1.194  -5.880  13.444  1.00  0.00           H  
ATOM     33 2HG2 ILE A   2      -0.146  -4.713  12.606  1.00  0.00           H  
ATOM     34 3HG2 ILE A   2      -0.052  -6.442  12.200  1.00  0.00           H  
ATOM     35 1HD1 ILE A   2      -0.485  -8.515  15.956  1.00  0.00           H  
ATOM     36 2HD1 ILE A   2      -0.476  -6.783  16.366  1.00  0.00           H  
ATOM     37 3HD1 ILE A   2      -1.371  -7.356  14.938  1.00  0.00           H  
ATOM     38  N   PHE A   3       2.338  -3.284  13.304  1.00  0.00           N  
ATOM     39  CA  PHE A   3       2.422  -2.000  12.618  1.00  0.00           C  
ATOM     40  C   PHE A   3       3.594  -1.970  11.646  1.00  0.00           C  
ATOM     41  O   PHE A   3       3.448  -1.561  10.494  1.00  0.00           O  
ATOM     42  CB  PHE A   3       2.562  -0.862  13.631  1.00  0.00           C  
ATOM     43  CG  PHE A   3       2.745   0.490  13.001  1.00  0.00           C  
ATOM     44  CD1 PHE A   3       1.651   1.216  12.554  1.00  0.00           C  
ATOM     45  CD2 PHE A   3       4.010   1.038  12.854  1.00  0.00           C  
ATOM     46  CE1 PHE A   3       1.817   2.460  11.975  1.00  0.00           C  
ATOM     47  CE2 PHE A   3       4.179   2.281  12.277  1.00  0.00           C  
ATOM     48  CZ  PHE A   3       3.081   2.993  11.836  1.00  0.00           C  
ATOM     49  H   PHE A   3       2.334  -3.303  14.313  1.00  0.00           H  
ATOM     50  HA  PHE A   3       1.502  -1.850  12.050  1.00  0.00           H  
ATOM     51 1HB  PHE A   3       1.676  -0.826  14.263  1.00  0.00           H  
ATOM     52 2HB  PHE A   3       3.417  -1.054  14.277  1.00  0.00           H  
ATOM     53  HD1 PHE A   3       0.651   0.795  12.665  1.00  0.00           H  
ATOM     54  HD2 PHE A   3       4.877   0.476  13.202  1.00  0.00           H  
ATOM     55  HE1 PHE A   3       0.949   3.019  11.628  1.00  0.00           H  
ATOM     56  HE2 PHE A   3       5.179   2.701  12.168  1.00  0.00           H  
ATOM     57  HZ  PHE A   3       3.214   3.972  11.379  1.00  0.00           H  
ATOM     58  N   GLY A   4       4.758  -2.405  12.118  1.00  0.00           N  
ATOM     59  CA  GLY A   4       5.966  -2.398  11.301  1.00  0.00           C  
ATOM     60  C   GLY A   4       5.792  -3.255  10.054  1.00  0.00           C  
ATOM     61  O   GLY A   4       6.191  -2.862   8.958  1.00  0.00           O  
ATOM     62  H   GLY A   4       4.807  -2.749  13.066  1.00  0.00           H  
ATOM     63 1HA  GLY A   4       6.205  -1.374  11.013  1.00  0.00           H  
ATOM     64 2HA  GLY A   4       6.804  -2.770  11.889  1.00  0.00           H  
ATOM     65  N   LEU A   5       5.195  -4.430  10.228  1.00  0.00           N  
ATOM     66  CA  LEU A   5       4.944  -5.334   9.112  1.00  0.00           C  
ATOM     67  C   LEU A   5       3.987  -4.711   8.103  1.00  0.00           C  
ATOM     68  O   LEU A   5       4.183  -4.826   6.894  1.00  0.00           O  
ATOM     69  CB  LEU A   5       4.367  -6.659   9.623  1.00  0.00           C  
ATOM     70  CG  LEU A   5       5.330  -7.535  10.435  1.00  0.00           C  
ATOM     71  CD1 LEU A   5       4.564  -8.699  11.049  1.00  0.00           C  
ATOM     72  CD2 LEU A   5       6.448  -8.033   9.531  1.00  0.00           C  
ATOM     73  H   LEU A   5       4.908  -4.703  11.157  1.00  0.00           H  
ATOM     74  HA  LEU A   5       5.890  -5.534   8.609  1.00  0.00           H  
ATOM     75 1HB  LEU A   5       3.505  -6.443  10.254  1.00  0.00           H  
ATOM     76 2HB  LEU A   5       4.027  -7.244   8.768  1.00  0.00           H  
ATOM     77  HG  LEU A   5       5.756  -6.950  11.250  1.00  0.00           H  
ATOM     78 1HD1 LEU A   5       5.248  -9.322  11.625  1.00  0.00           H  
ATOM     79 2HD1 LEU A   5       3.783  -8.315  11.705  1.00  0.00           H  
ATOM     80 3HD1 LEU A   5       4.112  -9.295  10.257  1.00  0.00           H  
ATOM     81 1HD2 LEU A   5       7.133  -8.655  10.108  1.00  0.00           H  
ATOM     82 2HD2 LEU A   5       6.023  -8.620   8.716  1.00  0.00           H  
ATOM     83 3HD2 LEU A   5       6.990  -7.181   9.120  1.00  0.00           H  
ATOM     84  N   LEU A   6       2.950  -4.052   8.609  1.00  0.00           N  
ATOM     85  CA  LEU A   6       2.002  -3.345   7.756  1.00  0.00           C  
ATOM     86  C   LEU A   6       2.680  -2.206   7.005  1.00  0.00           C  
ATOM     87  O   LEU A   6       2.506  -2.056   5.796  1.00  0.00           O  
ATOM     88  CB  LEU A   6       0.843  -2.793   8.595  1.00  0.00           C  
ATOM     89  CG  LEU A   6      -0.180  -1.937   7.836  1.00  0.00           C  
ATOM     90  CD1 LEU A   6      -0.811  -2.765   6.725  1.00  0.00           C  
ATOM     91  CD2 LEU A   6      -1.236  -1.429   8.806  1.00  0.00           C  
ATOM     92  H   LEU A   6       2.814  -4.041   9.610  1.00  0.00           H  
ATOM     93  HA  LEU A   6       1.603  -4.048   7.025  1.00  0.00           H  
ATOM     94 1HB  LEU A   6       0.308  -3.630   9.041  1.00  0.00           H  
ATOM     95 2HB  LEU A   6       1.255  -2.183   9.398  1.00  0.00           H  
ATOM     96  HG  LEU A   6       0.327  -1.090   7.374  1.00  0.00           H  
ATOM     97 1HD1 LEU A   6      -1.537  -2.157   6.186  1.00  0.00           H  
ATOM     98 2HD1 LEU A   6      -0.035  -3.100   6.035  1.00  0.00           H  
ATOM     99 3HD1 LEU A   6      -1.312  -3.631   7.156  1.00  0.00           H  
ATOM    100 1HD2 LEU A   6      -1.962  -0.820   8.267  1.00  0.00           H  
ATOM    101 2HD2 LEU A   6      -1.744  -2.275   9.268  1.00  0.00           H  
ATOM    102 3HD2 LEU A   6      -0.759  -0.826   9.579  1.00  0.00           H  
ATOM    103  N   LEU A   7       3.454  -1.405   7.730  1.00  0.00           N  
ATOM    104  CA  LEU A   7       4.155  -0.273   7.134  1.00  0.00           C  
ATOM    105  C   LEU A   7       5.086  -0.728   6.018  1.00  0.00           C  
ATOM    106  O   LEU A   7       5.119  -0.130   4.942  1.00  0.00           O  
ATOM    107  CB  LEU A   7       4.959   0.475   8.206  1.00  0.00           C  
ATOM    108  CG  LEU A   7       5.746   1.696   7.714  1.00  0.00           C  
ATOM    109  CD1 LEU A   7       4.786   2.709   7.105  1.00  0.00           C  
ATOM    110  CD2 LEU A   7       6.519   2.304   8.876  1.00  0.00           C  
ATOM    111  H   LEU A   7       3.559  -1.584   8.718  1.00  0.00           H  
ATOM    112  HA  LEU A   7       3.417   0.407   6.711  1.00  0.00           H  
ATOM    113 1HB  LEU A   7       4.273   0.814   8.981  1.00  0.00           H  
ATOM    114 2HB  LEU A   7       5.669  -0.218   8.655  1.00  0.00           H  
ATOM    115  HG  LEU A   7       6.445   1.389   6.935  1.00  0.00           H  
ATOM    116 1HD1 LEU A   7       5.346   3.577   6.756  1.00  0.00           H  
ATOM    117 2HD1 LEU A   7       4.262   2.255   6.265  1.00  0.00           H  
ATOM    118 3HD1 LEU A   7       4.064   3.023   7.858  1.00  0.00           H  
ATOM    119 1HD2 LEU A   7       7.079   3.171   8.526  1.00  0.00           H  
ATOM    120 2HD2 LEU A   7       5.821   2.612   9.654  1.00  0.00           H  
ATOM    121 3HD2 LEU A   7       7.210   1.564   9.280  1.00  0.00           H  
ATOM    122  N   GLY A   8       5.842  -1.789   6.280  1.00  0.00           N  
ATOM    123  CA  GLY A   8       6.715  -2.375   5.270  1.00  0.00           C  
ATOM    124  C   GLY A   8       5.953  -2.660   3.982  1.00  0.00           C  
ATOM    125  O   GLY A   8       6.349  -2.215   2.904  1.00  0.00           O  
ATOM    126  H   GLY A   8       5.812  -2.199   7.202  1.00  0.00           H  
ATOM    127 1HA  GLY A   8       7.543  -1.696   5.065  1.00  0.00           H  
ATOM    128 2HA  GLY A   8       7.146  -3.299   5.654  1.00  0.00           H  
ATOM    129  N   ALA A   9       4.859  -3.404   4.099  1.00  0.00           N  
ATOM    130  CA  ALA A   9       4.027  -3.730   2.948  1.00  0.00           C  
ATOM    131  C   ALA A   9       3.461  -2.472   2.303  1.00  0.00           C  
ATOM    132  O   ALA A   9       3.437  -2.347   1.078  1.00  0.00           O  
ATOM    133  CB  ALA A   9       2.900  -4.667   3.357  1.00  0.00           C  
ATOM    134  H   ALA A   9       4.597  -3.753   5.010  1.00  0.00           H  
ATOM    135  HA  ALA A   9       4.652  -4.232   2.209  1.00  0.00           H  
ATOM    136 1HB  ALA A   9       2.287  -4.901   2.486  1.00  0.00           H  
ATOM    137 2HB  ALA A   9       3.320  -5.587   3.763  1.00  0.00           H  
ATOM    138 3HB  ALA A   9       2.283  -4.185   4.114  1.00  0.00           H  
ATOM    139  N   ALA A  10       3.006  -1.540   3.134  1.00  0.00           N  
ATOM    140  CA  ALA A  10       2.390  -0.312   2.645  1.00  0.00           C  
ATOM    141  C   ALA A  10       3.369   0.500   1.807  1.00  0.00           C  
ATOM    142  O   ALA A  10       3.005   1.046   0.766  1.00  0.00           O  
ATOM    143  CB  ALA A  10       1.872   0.520   3.809  1.00  0.00           C  
ATOM    144  H   ALA A  10       3.089  -1.686   4.130  1.00  0.00           H  
ATOM    145  HA  ALA A  10       1.550  -0.586   2.006  1.00  0.00           H  
ATOM    146 1HB  ALA A  10       1.415   1.433   3.429  1.00  0.00           H  
ATOM    147 2HB  ALA A  10       1.130  -0.053   4.365  1.00  0.00           H  
ATOM    148 3HB  ALA A  10       2.700   0.777   4.469  1.00  0.00           H  
ATOM    149  N   LEU A  11       4.613   0.576   2.268  1.00  0.00           N  
ATOM    150  CA  LEU A  11       5.650   1.312   1.556  1.00  0.00           C  
ATOM    151  C   LEU A  11       5.954   0.671   0.208  1.00  0.00           C  
ATOM    152  O   LEU A  11       6.135   1.364  -0.793  1.00  0.00           O  
ATOM    153  CB  LEU A  11       6.929   1.375   2.399  1.00  0.00           C  
ATOM    154  CG  LEU A  11       6.853   2.245   3.660  1.00  0.00           C  
ATOM    155  CD1 LEU A  11       8.100   2.025   4.505  1.00  0.00           C  
ATOM    156  CD2 LEU A  11       6.714   3.707   3.261  1.00  0.00           C  
ATOM    157  H   LEU A  11       4.846   0.111   3.134  1.00  0.00           H  
ATOM    158  HA  LEU A  11       5.295   2.327   1.381  1.00  0.00           H  
ATOM    159 1HB  LEU A  11       7.191   0.365   2.709  1.00  0.00           H  
ATOM    160 2HB  LEU A  11       7.737   1.763   1.777  1.00  0.00           H  
ATOM    161  HG  LEU A  11       5.990   1.948   4.256  1.00  0.00           H  
ATOM    162 1HD1 LEU A  11       8.046   2.643   5.402  1.00  0.00           H  
ATOM    163 2HD1 LEU A  11       8.164   0.976   4.793  1.00  0.00           H  
ATOM    164 3HD1 LEU A  11       8.983   2.299   3.929  1.00  0.00           H  
ATOM    165 1HD2 LEU A  11       6.658   4.325   4.158  1.00  0.00           H  
ATOM    166 2HD2 LEU A  11       7.577   4.006   2.667  1.00  0.00           H  
ATOM    167 3HD2 LEU A  11       5.805   3.838   2.673  1.00  0.00           H  
ATOM    168  N   LEU A  12       6.007  -0.656   0.188  1.00  0.00           N  
ATOM    169  CA  LEU A  12       6.192  -1.397  -1.054  1.00  0.00           C  
ATOM    170  C   LEU A  12       5.049  -1.138  -2.026  1.00  0.00           C  
ATOM    171  O   LEU A  12       5.274  -0.850  -3.201  1.00  0.00           O  
ATOM    172  CB  LEU A  12       6.294  -2.900  -0.764  1.00  0.00           C  
ATOM    173  CG  LEU A  12       6.369  -3.812  -1.995  1.00  0.00           C  
ATOM    174  CD1 LEU A  12       7.592  -3.446  -2.825  1.00  0.00           C  
ATOM    175  CD2 LEU A  12       6.425  -5.265  -1.549  1.00  0.00           C  
ATOM    176  H   LEU A  12       5.917  -1.165   1.056  1.00  0.00           H  
ATOM    177  HA  LEU A  12       7.120  -1.066  -1.519  1.00  0.00           H  
ATOM    178 1HB  LEU A  12       7.186  -3.079  -0.165  1.00  0.00           H  
ATOM    179 2HB  LEU A  12       5.424  -3.202  -0.180  1.00  0.00           H  
ATOM    180  HG  LEU A  12       5.486  -3.657  -2.617  1.00  0.00           H  
ATOM    181 1HD1 LEU A  12       7.645  -4.094  -3.700  1.00  0.00           H  
ATOM    182 2HD1 LEU A  12       7.516  -2.408  -3.147  1.00  0.00           H  
ATOM    183 3HD1 LEU A  12       8.491  -3.576  -2.224  1.00  0.00           H  
ATOM    184 1HD2 LEU A  12       6.477  -5.913  -2.424  1.00  0.00           H  
ATOM    185 2HD2 LEU A  12       7.308  -5.421  -0.929  1.00  0.00           H  
ATOM    186 3HD2 LEU A  12       5.530  -5.504  -0.973  1.00  0.00           H  
ATOM    187  N   LEU A  13       3.821  -1.242  -1.528  1.00  0.00           N  
ATOM    188  CA  LEU A  13       2.640  -0.990  -2.345  1.00  0.00           C  
ATOM    189  C   LEU A  13       2.634   0.436  -2.881  1.00  0.00           C  
ATOM    190  O   LEU A  13       2.274   0.675  -4.034  1.00  0.00           O  
ATOM    191  CB  LEU A  13       1.367  -1.240  -1.527  1.00  0.00           C  
ATOM    192  CG  LEU A  13       1.108  -2.698  -1.128  1.00  0.00           C  
ATOM    193  CD1 LEU A  13      -0.046  -2.757  -0.136  1.00  0.00           C  
ATOM    194  CD2 LEU A  13       0.803  -3.519  -2.372  1.00  0.00           C  
ATOM    195  H   LEU A  13       3.703  -1.502  -0.560  1.00  0.00           H  
ATOM    196  HA  LEU A  13       2.653  -1.675  -3.192  1.00  0.00           H  
ATOM    197 1HB  LEU A  13       1.420  -0.651  -0.613  1.00  0.00           H  
ATOM    198 2HB  LEU A  13       0.509  -0.898  -2.106  1.00  0.00           H  
ATOM    199  HG  LEU A  13       1.993  -3.103  -0.634  1.00  0.00           H  
ATOM    200 1HD1 LEU A  13      -0.229  -3.793   0.148  1.00  0.00           H  
ATOM    201 2HD1 LEU A  13       0.208  -2.178   0.752  1.00  0.00           H  
ATOM    202 3HD1 LEU A  13      -0.942  -2.343  -0.597  1.00  0.00           H  
ATOM    203 1HD2 LEU A  13       0.620  -4.556  -2.088  1.00  0.00           H  
ATOM    204 2HD2 LEU A  13      -0.082  -3.116  -2.865  1.00  0.00           H  
ATOM    205 3HD2 LEU A  13       1.651  -3.474  -3.055  1.00  0.00           H  
ATOM    206  N   GLY A  14       3.036   1.381  -2.038  1.00  0.00           N  
ATOM    207  CA  GLY A  14       3.198   2.767  -2.461  1.00  0.00           C  
ATOM    208  C   GLY A  14       4.084   2.866  -3.696  1.00  0.00           C  
ATOM    209  O   GLY A  14       3.700   3.465  -4.701  1.00  0.00           O  
ATOM    210  H   GLY A  14       3.234   1.133  -1.079  1.00  0.00           H  
ATOM    211 1HA  GLY A  14       2.220   3.199  -2.675  1.00  0.00           H  
ATOM    212 2HA  GLY A  14       3.634   3.347  -1.649  1.00  0.00           H  
ATOM    213  N   ILE A  15       5.271   2.275  -3.615  1.00  0.00           N  
ATOM    214  CA  ILE A  15       6.212   2.290  -4.729  1.00  0.00           C  
ATOM    215  C   ILE A  15       5.600   1.665  -5.976  1.00  0.00           C  
ATOM    216  O   ILE A  15       5.725   2.202  -7.076  1.00  0.00           O  
ATOM    217  CB  ILE A  15       7.508   1.543  -4.363  1.00  0.00           C  
ATOM    218  CG1 ILE A  15       8.290   2.320  -3.301  1.00  0.00           C  
ATOM    219  CG2 ILE A  15       8.362   1.323  -5.602  1.00  0.00           C  
ATOM    220  CD1 ILE A  15       9.409   1.527  -2.664  1.00  0.00           C  
ATOM    221  H   ILE A  15       5.528   1.802  -2.760  1.00  0.00           H  
ATOM    222  HA  ILE A  15       6.463   3.326  -4.955  1.00  0.00           H  
ATOM    223  HB  ILE A  15       7.260   0.576  -3.928  1.00  0.00           H  
ATOM    224 1HG1 ILE A  15       8.718   3.217  -3.747  1.00  0.00           H  
ATOM    225 2HG1 ILE A  15       7.610   2.642  -2.511  1.00  0.00           H  
ATOM    226 1HG2 ILE A  15       9.274   0.794  -5.326  1.00  0.00           H  
ATOM    227 2HG2 ILE A  15       7.805   0.730  -6.327  1.00  0.00           H  
ATOM    228 3HG2 ILE A  15       8.620   2.286  -6.042  1.00  0.00           H  
ATOM    229 1HD1 ILE A  15       9.916   2.144  -1.922  1.00  0.00           H  
ATOM    230 2HD1 ILE A  15       8.997   0.641  -2.180  1.00  0.00           H  
ATOM    231 3HD1 ILE A  15      10.121   1.224  -3.431  1.00  0.00           H  
ATOM    232  N   LEU A  16       4.937   0.528  -5.797  1.00  0.00           N  
ATOM    233  CA  LEU A  16       4.355  -0.204  -6.916  1.00  0.00           C  
ATOM    234  C   LEU A  16       3.288   0.625  -7.621  1.00  0.00           C  
ATOM    235  O   LEU A  16       3.137   0.551  -8.840  1.00  0.00           O  
ATOM    236  CB  LEU A  16       3.745  -1.524  -6.427  1.00  0.00           C  
ATOM    237  CG  LEU A  16       4.748  -2.581  -5.947  1.00  0.00           C  
ATOM    238  CD1 LEU A  16       3.994  -3.755  -5.336  1.00  0.00           C  
ATOM    239  CD2 LEU A  16       5.608  -3.034  -7.118  1.00  0.00           C  
ATOM    240  H   LEU A  16       4.833   0.161  -4.862  1.00  0.00           H  
ATOM    241  HA  LEU A  16       5.145  -0.426  -7.632  1.00  0.00           H  
ATOM    242 1HB  LEU A  16       3.070  -1.309  -5.601  1.00  0.00           H  
ATOM    243 2HB  LEU A  16       3.165  -1.961  -7.239  1.00  0.00           H  
ATOM    244  HG  LEU A  16       5.385  -2.154  -5.173  1.00  0.00           H  
ATOM    245 1HD1 LEU A  16       4.706  -4.507  -4.995  1.00  0.00           H  
ATOM    246 2HD1 LEU A  16       3.403  -3.406  -4.489  1.00  0.00           H  
ATOM    247 3HD1 LEU A  16       3.335  -4.193  -6.084  1.00  0.00           H  
ATOM    248 1HD2 LEU A  16       6.320  -3.785  -6.777  1.00  0.00           H  
ATOM    249 2HD2 LEU A  16       4.971  -3.463  -7.893  1.00  0.00           H  
ATOM    250 3HD2 LEU A  16       6.148  -2.179  -7.524  1.00  0.00           H  
ATOM    251  N   VAL A  17       2.551   1.413  -6.846  1.00  0.00           N  
ATOM    252  CA  VAL A  17       1.564   2.330  -7.405  1.00  0.00           C  
ATOM    253  C   VAL A  17       2.236   3.487  -8.131  1.00  0.00           C  
ATOM    254  O   VAL A  17       1.800   3.894  -9.208  1.00  0.00           O  
ATOM    255  CB  VAL A  17       0.658   2.884  -6.289  1.00  0.00           C  
ATOM    256  CG1 VAL A  17      -0.211   4.014  -6.821  1.00  0.00           C  
ATOM    257  CG2 VAL A  17      -0.200   1.767  -5.715  1.00  0.00           C  
ATOM    258  H   VAL A  17       2.677   1.377  -5.845  1.00  0.00           H  
ATOM    259  HA  VAL A  17       0.946   1.781  -8.117  1.00  0.00           H  
ATOM    260  HB  VAL A  17       1.284   3.304  -5.501  1.00  0.00           H  
ATOM    261 1HG1 VAL A  17      -0.844   4.394  -6.019  1.00  0.00           H  
ATOM    262 2HG1 VAL A  17       0.424   4.817  -7.193  1.00  0.00           H  
ATOM    263 3HG1 VAL A  17      -0.838   3.640  -7.630  1.00  0.00           H  
ATOM    264 1HG2 VAL A  17      -0.837   2.166  -4.927  1.00  0.00           H  
ATOM    265 2HG2 VAL A  17      -0.821   1.343  -6.505  1.00  0.00           H  
ATOM    266 3HG2 VAL A  17       0.443   0.989  -5.303  1.00  0.00           H  
ATOM    267  N   PHE A  18       3.301   4.015  -7.536  1.00  0.00           N  
ATOM    268  CA  PHE A  18       4.004   5.161  -8.099  1.00  0.00           C  
ATOM    269  C   PHE A  18       4.638   4.814  -9.440  1.00  0.00           C  
ATOM    270  O   PHE A  18       4.640   5.625 -10.365  1.00  0.00           O  
ATOM    271  CB  PHE A  18       5.082   5.654  -7.132  1.00  0.00           C  
ATOM    272  CG  PHE A  18       4.535   6.240  -5.862  1.00  0.00           C  
ATOM    273  CD1 PHE A  18       3.295   6.862  -5.846  1.00  0.00           C  
ATOM    274  CD2 PHE A  18       5.258   6.171  -4.681  1.00  0.00           C  
ATOM    275  CE1 PHE A  18       2.791   7.401  -4.678  1.00  0.00           C  
ATOM    276  CE2 PHE A  18       4.756   6.709  -3.512  1.00  0.00           C  
ATOM    277  CZ  PHE A  18       3.521   7.325  -3.511  1.00  0.00           C  
ATOM    278  H   PHE A  18       3.631   3.611  -6.671  1.00  0.00           H  
ATOM    279  HA  PHE A  18       3.284   5.965  -8.259  1.00  0.00           H  
ATOM    280 1HB  PHE A  18       5.741   4.827  -6.869  1.00  0.00           H  
ATOM    281 2HB  PHE A  18       5.690   6.413  -7.622  1.00  0.00           H  
ATOM    282  HD1 PHE A  18       2.717   6.921  -6.769  1.00  0.00           H  
ATOM    283  HD2 PHE A  18       6.234   5.685  -4.682  1.00  0.00           H  
ATOM    284  HE1 PHE A  18       1.815   7.887  -4.679  1.00  0.00           H  
ATOM    285  HE2 PHE A  18       5.335   6.648  -2.590  1.00  0.00           H  
ATOM    286  HZ  PHE A  18       3.124   7.751  -2.590  1.00  0.00           H  
ATOM    287  N   ARG A  19       5.175   3.602  -9.539  1.00  0.00           N  
ATOM    288  CA  ARG A  19       5.837   3.155 -10.759  1.00  0.00           C  
ATOM    289  C   ARG A  19       4.879   3.173 -11.943  1.00  0.00           C  
ATOM    290  O   ARG A  19       4.643   4.205 -12.508  1.00  0.00           O  
ATOM    291  OXT ARG A  19       4.360   2.155 -12.311  1.00  0.00           O  
ATOM    292  CB  ARG A  19       6.392   1.749 -10.581  1.00  0.00           C  
ATOM    293  CG  ARG A  19       7.640   1.659  -9.716  1.00  0.00           C  
ATOM    294  CD  ARG A  19       8.052   0.250  -9.493  1.00  0.00           C  
ATOM    295  NE  ARG A  19       9.237   0.158  -8.655  1.00  0.00           N  
ATOM    296  CZ  ARG A  19       9.783  -0.996  -8.225  1.00  0.00           C  
ATOM    297  NH1 ARG A  19       9.239  -2.145  -8.560  1.00  0.00           N  
ATOM    298  NH2 ARG A  19      10.864  -0.973  -7.465  1.00  0.00           N  
ATOM    299  H   ARG A  19       5.124   2.976  -8.748  1.00  0.00           H  
ATOM    300  HA  ARG A  19       6.665   3.832 -10.972  1.00  0.00           H  
ATOM    301 1HB  ARG A  19       5.633   1.112 -10.131  1.00  0.00           H  
ATOM    302 2HB  ARG A  19       6.637   1.329 -11.557  1.00  0.00           H  
ATOM    303 1HG  ARG A  19       8.461   2.183 -10.206  1.00  0.00           H  
ATOM    304 2HG  ARG A  19       7.444   2.118  -8.746  1.00  0.00           H  
ATOM    305 1HD  ARG A  19       7.245  -0.292  -9.001  1.00  0.00           H  
ATOM    306 2HD  ARG A  19       8.274  -0.220 -10.450  1.00  0.00           H  
ATOM    307  HE  ARG A  19       9.684   1.022  -8.377  1.00  0.00           H  
ATOM    308 1HH1 ARG A  19       8.412  -2.162  -9.141  1.00  0.00           H  
ATOM    309 2HH1 ARG A  19       9.647  -3.010  -8.238  1.00  0.00           H  
ATOM    310 1HH2 ARG A  19      11.282  -0.090  -7.207  1.00  0.00           H  
ATOM    311 2HH2 ARG A  19      11.272  -1.838  -7.143  1.00  0.00           H  
TER                                                                             
ATOM    313  N   VAL B  20      -6.528   6.627  15.236  1.00  0.00           N  
ATOM    314  CA  VAL B  20      -5.518   5.594  15.430  1.00  0.00           C  
ATOM    315  C   VAL B  20      -4.564   5.526  14.245  1.00  0.00           C  
ATOM    316  O   VAL B  20      -4.991   5.371  13.100  1.00  0.00           O  
ATOM    317  CB  VAL B  20      -6.189   4.221  15.625  1.00  0.00           C  
ATOM    318  CG1 VAL B  20      -5.138   3.130  15.768  1.00  0.00           C  
ATOM    319  CG2 VAL B  20      -7.098   4.258  16.845  1.00  0.00           C  
ATOM    320 1H   VAL B  20      -7.139   6.650  16.027  1.00  0.00           H  
ATOM    321 2H   VAL B  20      -6.081   7.516  15.135  1.00  0.00           H  
ATOM    322 3H   VAL B  20      -7.058   6.426  14.412  1.00  0.00           H  
ATOM    323  HA  VAL B  20      -4.945   5.834  16.327  1.00  0.00           H  
ATOM    324  HB  VAL B  20      -6.778   3.986  14.739  1.00  0.00           H  
ATOM    325 1HG1 VAL B  20      -5.630   2.167  15.905  1.00  0.00           H  
ATOM    326 2HG1 VAL B  20      -4.523   3.098  14.869  1.00  0.00           H  
ATOM    327 3HG1 VAL B  20      -4.510   3.341  16.633  1.00  0.00           H  
ATOM    328 1HG2 VAL B  20      -7.569   3.284  16.976  1.00  0.00           H  
ATOM    329 2HG2 VAL B  20      -6.509   4.499  17.730  1.00  0.00           H  
ATOM    330 3HG2 VAL B  20      -7.867   5.017  16.703  1.00  0.00           H  
ATOM    331  N   ILE B  21      -3.271   5.642  14.525  1.00  0.00           N  
ATOM    332  CA  ILE B  21      -2.262   5.700  13.474  1.00  0.00           C  
ATOM    333  C   ILE B  21      -2.267   4.430  12.634  1.00  0.00           C  
ATOM    334  O   ILE B  21      -2.208   4.486  11.406  1.00  0.00           O  
ATOM    335  CB  ILE B  21      -0.859   5.916  14.072  1.00  0.00           C  
ATOM    336  CG1 ILE B  21      -0.752   7.310  14.694  1.00  0.00           C  
ATOM    337  CG2 ILE B  21       0.209   5.722  13.006  1.00  0.00           C  
ATOM    338  CD1 ILE B  21       0.481   7.506  15.546  1.00  0.00           C  
ATOM    339  H   ILE B  21      -2.979   5.691  15.491  1.00  0.00           H  
ATOM    340  HA  ILE B  21      -2.491   6.541  12.821  1.00  0.00           H  
ATOM    341  HB  ILE B  21      -0.692   5.199  14.875  1.00  0.00           H  
ATOM    342 1HG1 ILE B  21      -0.744   8.061  13.905  1.00  0.00           H  
ATOM    343 2HG1 ILE B  21      -1.628   7.500  15.316  1.00  0.00           H  
ATOM    344 1HG2 ILE B  21       1.194   5.878  13.445  1.00  0.00           H  
ATOM    345 2HG2 ILE B  21       0.145   4.710  12.608  1.00  0.00           H  
ATOM    346 3HG2 ILE B  21       0.053   6.439  12.200  1.00  0.00           H  
ATOM    347 1HD1 ILE B  21       0.486   8.517  15.952  1.00  0.00           H  
ATOM    348 2HD1 ILE B  21       0.476   6.786  16.365  1.00  0.00           H  
ATOM    349 3HD1 ILE B  21       1.372   7.356  14.937  1.00  0.00           H  
ATOM    350  N   PHE B  22      -2.338   3.284  13.304  1.00  0.00           N  
ATOM    351  CA  PHE B  22      -2.422   2.000  12.618  1.00  0.00           C  
ATOM    352  C   PHE B  22      -3.594   1.970  11.646  1.00  0.00           C  
ATOM    353  O   PHE B  22      -3.448   1.561  10.494  1.00  0.00           O  
ATOM    354  CB  PHE B  22      -2.562   0.862  13.631  1.00  0.00           C  
ATOM    355  CG  PHE B  22      -2.739  -0.491  13.001  1.00  0.00           C  
ATOM    356  CD1 PHE B  22      -1.642  -1.212  12.555  1.00  0.00           C  
ATOM    357  CD2 PHE B  22      -4.002  -1.044  12.853  1.00  0.00           C  
ATOM    358  CE1 PHE B  22      -1.803  -2.457  11.976  1.00  0.00           C  
ATOM    359  CE2 PHE B  22      -4.166  -2.288  12.275  1.00  0.00           C  
ATOM    360  CZ  PHE B  22      -3.064  -2.995  11.836  1.00  0.00           C  
ATOM    361  H   PHE B  22      -2.334   3.303  14.313  1.00  0.00           H  
ATOM    362  HA  PHE B  22      -1.502   1.850  12.050  1.00  0.00           H  
ATOM    363 1HB  PHE B  22      -1.678   0.829  14.265  1.00  0.00           H  
ATOM    364 2HB  PHE B  22      -3.420   1.052  14.274  1.00  0.00           H  
ATOM    365  HD1 PHE B  22      -0.644  -0.788  12.667  1.00  0.00           H  
ATOM    366  HD2 PHE B  22      -4.872  -0.485  13.199  1.00  0.00           H  
ATOM    367  HE1 PHE B  22      -0.932  -3.013  11.630  1.00  0.00           H  
ATOM    368  HE2 PHE B  22      -5.164  -2.711  12.165  1.00  0.00           H  
ATOM    369  HZ  PHE B  22      -3.192  -3.975  11.379  1.00  0.00           H  
ATOM    370  N   GLY B  23      -4.758   2.405  12.118  1.00  0.00           N  
ATOM    371  CA  GLY B  23      -5.966   2.398  11.301  1.00  0.00           C  
ATOM    372  C   GLY B  23      -5.792   3.255  10.054  1.00  0.00           C  
ATOM    373  O   GLY B  23      -6.191   2.862   8.958  1.00  0.00           O  
ATOM    374  H   GLY B  23      -4.807   2.749  13.066  1.00  0.00           H  
ATOM    375 1HA  GLY B  23      -6.205   1.374  11.013  1.00  0.00           H  
ATOM    376 2HA  GLY B  23      -6.804   2.770  11.889  1.00  0.00           H  
ATOM    377  N   LEU B  24      -5.195   4.430  10.228  1.00  0.00           N  
ATOM    378  CA  LEU B  24      -4.944   5.334   9.112  1.00  0.00           C  
ATOM    379  C   LEU B  24      -3.987   4.711   8.103  1.00  0.00           C  
ATOM    380  O   LEU B  24      -4.183   4.826   6.894  1.00  0.00           O  
ATOM    381  CB  LEU B  24      -4.367   6.659   9.623  1.00  0.00           C  
ATOM    382  CG  LEU B  24      -5.330   7.535  10.435  1.00  0.00           C  
ATOM    383  CD1 LEU B  24      -4.564   8.699  11.049  1.00  0.00           C  
ATOM    384  CD2 LEU B  24      -6.448   8.033   9.531  1.00  0.00           C  
ATOM    385  H   LEU B  24      -4.908   4.703  11.157  1.00  0.00           H  
ATOM    386  HA  LEU B  24      -5.890   5.534   8.609  1.00  0.00           H  
ATOM    387 1HB  LEU B  24      -3.505   6.443  10.254  1.00  0.00           H  
ATOM    388 2HB  LEU B  24      -4.027   7.244   8.768  1.00  0.00           H  
ATOM    389  HG  LEU B  24      -5.756   6.950  11.250  1.00  0.00           H  
ATOM    390 1HD1 LEU B  24      -5.248   9.322  11.625  1.00  0.00           H  
ATOM    391 2HD1 LEU B  24      -3.783   8.315  11.705  1.00  0.00           H  
ATOM    392 3HD1 LEU B  24      -4.112   9.295  10.257  1.00  0.00           H  
ATOM    393 1HD2 LEU B  24      -7.133   8.655  10.108  1.00  0.00           H  
ATOM    394 2HD2 LEU B  24      -6.023   8.620   8.716  1.00  0.00           H  
ATOM    395 3HD2 LEU B  24      -6.990   7.181   9.120  1.00  0.00           H  
ATOM    396  N   LEU B  25      -2.950   4.052   8.609  1.00  0.00           N  
ATOM    397  CA  LEU B  25      -2.002   3.345   7.756  1.00  0.00           C  
ATOM    398  C   LEU B  25      -2.680   2.206   7.005  1.00  0.00           C  
ATOM    399  O   LEU B  25      -2.506   2.056   5.796  1.00  0.00           O  
ATOM    400  CB  LEU B  25      -0.843   2.793   8.595  1.00  0.00           C  
ATOM    401  CG  LEU B  25       0.179   1.937   7.836  1.00  0.00           C  
ATOM    402  CD1 LEU B  25       0.810   2.765   6.725  1.00  0.00           C  
ATOM    403  CD2 LEU B  25       1.236   1.429   8.806  1.00  0.00           C  
ATOM    404  H   LEU B  25      -2.814   4.041   9.610  1.00  0.00           H  
ATOM    405  HA  LEU B  25      -1.603   4.048   7.025  1.00  0.00           H  
ATOM    406 1HB  LEU B  25      -0.308   3.630   9.041  1.00  0.00           H  
ATOM    407 2HB  LEU B  25      -1.255   2.183   9.399  1.00  0.00           H  
ATOM    408  HG  LEU B  25      -0.327   1.089   7.374  1.00  0.00           H  
ATOM    409 1HD1 LEU B  25       1.536   2.156   6.185  1.00  0.00           H  
ATOM    410 2HD1 LEU B  25       0.035   3.099   6.035  1.00  0.00           H  
ATOM    411 3HD1 LEU B  25       1.312   3.631   7.156  1.00  0.00           H  
ATOM    412 1HD2 LEU B  25       1.962   0.819   8.267  1.00  0.00           H  
ATOM    413 2HD2 LEU B  25       1.744   2.276   9.268  1.00  0.00           H  
ATOM    414 3HD2 LEU B  25       0.759   0.826   9.580  1.00  0.00           H  
ATOM    415  N   LEU B  26      -3.454   1.405   7.730  1.00  0.00           N  
ATOM    416  CA  LEU B  26      -4.155   0.273   7.134  1.00  0.00           C  
ATOM    417  C   LEU B  26      -5.086   0.728   6.018  1.00  0.00           C  
ATOM    418  O   LEU B  26      -5.119   0.130   4.942  1.00  0.00           O  
ATOM    419  CB  LEU B  26      -4.959  -0.475   8.206  1.00  0.00           C  
ATOM    420  CG  LEU B  26      -5.746  -1.696   7.714  1.00  0.00           C  
ATOM    421  CD1 LEU B  26      -4.786  -2.709   7.105  1.00  0.00           C  
ATOM    422  CD2 LEU B  26      -6.518  -2.304   8.876  1.00  0.00           C  
ATOM    423  H   LEU B  26      -3.559   1.584   8.718  1.00  0.00           H  
ATOM    424  HA  LEU B  26      -3.417  -0.407   6.711  1.00  0.00           H  
ATOM    425 1HB  LEU B  26      -4.273  -0.814   8.981  1.00  0.00           H  
ATOM    426 2HB  LEU B  26      -5.669   0.218   8.655  1.00  0.00           H  
ATOM    427  HG  LEU B  26      -6.445  -1.389   6.935  1.00  0.00           H  
ATOM    428 1HD1 LEU B  26      -5.346  -3.577   6.756  1.00  0.00           H  
ATOM    429 2HD1 LEU B  26      -4.262  -2.254   6.265  1.00  0.00           H  
ATOM    430 3HD1 LEU B  26      -4.064  -3.023   7.858  1.00  0.00           H  
ATOM    431 1HD2 LEU B  26      -7.079  -3.171   8.526  1.00  0.00           H  
ATOM    432 2HD2 LEU B  26      -5.821  -2.613   9.654  1.00  0.00           H  
ATOM    433 3HD2 LEU B  26      -7.209  -1.564   9.280  1.00  0.00           H  
ATOM    434  N   GLY B  27      -5.842   1.789   6.280  1.00  0.00           N  
ATOM    435  CA  GLY B  27      -6.715   2.375   5.270  1.00  0.00           C  
ATOM    436  C   GLY B  27      -5.953   2.660   3.982  1.00  0.00           C  
ATOM    437  O   GLY B  27      -6.349   2.215   2.904  1.00  0.00           O  
ATOM    438  H   GLY B  27      -5.812   2.199   7.202  1.00  0.00           H  
ATOM    439 1HA  GLY B  27      -7.543   1.696   5.065  1.00  0.00           H  
ATOM    440 2HA  GLY B  27      -7.146   3.299   5.654  1.00  0.00           H  
ATOM    441  N   ALA B  28      -4.859   3.404   4.099  1.00  0.00           N  
ATOM    442  CA  ALA B  28      -4.027   3.730   2.948  1.00  0.00           C  
ATOM    443  C   ALA B  28      -3.461   2.472   2.303  1.00  0.00           C  
ATOM    444  O   ALA B  28      -3.437   2.347   1.078  1.00  0.00           O  
ATOM    445  CB  ALA B  28      -2.900   4.667   3.357  1.00  0.00           C  
ATOM    446  H   ALA B  28      -4.597   3.753   5.010  1.00  0.00           H  
ATOM    447  HA  ALA B  28      -4.652   4.232   2.209  1.00  0.00           H  
ATOM    448 1HB  ALA B  28      -2.287   4.901   2.486  1.00  0.00           H  
ATOM    449 2HB  ALA B  28      -3.320   5.587   3.763  1.00  0.00           H  
ATOM    450 3HB  ALA B  28      -2.283   4.185   4.114  1.00  0.00           H  
ATOM    451  N   ALA B  29      -3.006   1.540   3.134  1.00  0.00           N  
ATOM    452  CA  ALA B  29      -2.390   0.312   2.645  1.00  0.00           C  
ATOM    453  C   ALA B  29      -3.369  -0.500   1.807  1.00  0.00           C  
ATOM    454  O   ALA B  29      -3.005  -1.046   0.766  1.00  0.00           O  
ATOM    455  CB  ALA B  29      -1.872  -0.520   3.809  1.00  0.00           C  
ATOM    456  H   ALA B  29      -3.089   1.686   4.130  1.00  0.00           H  
ATOM    457  HA  ALA B  29      -1.550   0.586   2.006  1.00  0.00           H  
ATOM    458 1HB  ALA B  29      -1.415  -1.433   3.429  1.00  0.00           H  
ATOM    459 2HB  ALA B  29      -1.130   0.053   4.365  1.00  0.00           H  
ATOM    460 3HB  ALA B  29      -2.700  -0.777   4.469  1.00  0.00           H  
ATOM    461  N   LEU B  30      -4.613  -0.576   2.268  1.00  0.00           N  
ATOM    462  CA  LEU B  30      -5.650  -1.312   1.556  1.00  0.00           C  
ATOM    463  C   LEU B  30      -5.954  -0.671   0.208  1.00  0.00           C  
ATOM    464  O   LEU B  30      -6.135  -1.364  -0.793  1.00  0.00           O  
ATOM    465  CB  LEU B  30      -6.929  -1.375   2.399  1.00  0.00           C  
ATOM    466  CG  LEU B  30      -6.853  -2.245   3.660  1.00  0.00           C  
ATOM    467  CD1 LEU B  30      -8.100  -2.025   4.505  1.00  0.00           C  
ATOM    468  CD2 LEU B  30      -6.714  -3.707   3.261  1.00  0.00           C  
ATOM    469  H   LEU B  30      -4.846  -0.111   3.134  1.00  0.00           H  
ATOM    470  HA  LEU B  30      -5.295  -2.327   1.381  1.00  0.00           H  
ATOM    471 1HB  LEU B  30      -7.191  -0.365   2.709  1.00  0.00           H  
ATOM    472 2HB  LEU B  30      -7.737  -1.763   1.777  1.00  0.00           H  
ATOM    473  HG  LEU B  30      -5.990  -1.948   4.256  1.00  0.00           H  
ATOM    474 1HD1 LEU B  30      -8.046  -2.643   5.402  1.00  0.00           H  
ATOM    475 2HD1 LEU B  30      -8.165  -0.976   4.793  1.00  0.00           H  
ATOM    476 3HD1 LEU B  30      -8.983  -2.299   3.929  1.00  0.00           H  
ATOM    477 1HD2 LEU B  30      -6.658  -4.325   4.158  1.00  0.00           H  
ATOM    478 2HD2 LEU B  30      -7.577  -4.006   2.667  1.00  0.00           H  
ATOM    479 3HD2 LEU B  30      -5.805  -3.838   2.673  1.00  0.00           H  
ATOM    480  N   LEU B  31      -6.007   0.656   0.188  1.00  0.00           N  
ATOM    481  CA  LEU B  31      -6.192   1.397  -1.054  1.00  0.00           C  
ATOM    482  C   LEU B  31      -5.049   1.138  -2.026  1.00  0.00           C  
ATOM    483  O   LEU B  31      -5.274   0.850  -3.201  1.00  0.00           O  
ATOM    484  CB  LEU B  31      -6.294   2.900  -0.764  1.00  0.00           C  
ATOM    485  CG  LEU B  31      -6.368   3.812  -1.995  1.00  0.00           C  
ATOM    486  CD1 LEU B  31      -7.592   3.446  -2.825  1.00  0.00           C  
ATOM    487  CD2 LEU B  31      -6.425   5.265  -1.549  1.00  0.00           C  
ATOM    488  H   LEU B  31      -5.917   1.165   1.056  1.00  0.00           H  
ATOM    489  HA  LEU B  31      -7.120   1.066  -1.519  1.00  0.00           H  
ATOM    490 1HB  LEU B  31      -7.186   3.079  -0.165  1.00  0.00           H  
ATOM    491 2HB  LEU B  31      -5.424   3.201  -0.180  1.00  0.00           H  
ATOM    492  HG  LEU B  31      -5.486   3.657  -2.617  1.00  0.00           H  
ATOM    493 1HD1 LEU B  31      -7.644   4.094  -3.700  1.00  0.00           H  
ATOM    494 2HD1 LEU B  31      -7.516   2.408  -3.147  1.00  0.00           H  
ATOM    495 3HD1 LEU B  31      -8.491   3.576  -2.224  1.00  0.00           H  
ATOM    496 1HD2 LEU B  31      -6.477   5.913  -2.424  1.00  0.00           H  
ATOM    497 2HD2 LEU B  31      -7.308   5.421  -0.929  1.00  0.00           H  
ATOM    498 3HD2 LEU B  31      -5.530   5.504  -0.973  1.00  0.00           H  
ATOM    499  N   LEU B  32      -3.821   1.242  -1.528  1.00  0.00           N  
ATOM    500  CA  LEU B  32      -2.640   0.990  -2.345  1.00  0.00           C  
ATOM    501  C   LEU B  32      -2.634  -0.436  -2.881  1.00  0.00           C  
ATOM    502  O   LEU B  32      -2.274  -0.675  -4.034  1.00  0.00           O  
ATOM    503  CB  LEU B  32      -1.367   1.240  -1.527  1.00  0.00           C  
ATOM    504  CG  LEU B  32      -1.108   2.698  -1.128  1.00  0.00           C  
ATOM    505  CD1 LEU B  32       0.046   2.757  -0.136  1.00  0.00           C  
ATOM    506  CD2 LEU B  32      -0.803   3.519  -2.372  1.00  0.00           C  
ATOM    507  H   LEU B  32      -3.703   1.502  -0.560  1.00  0.00           H  
ATOM    508  HA  LEU B  32      -2.653   1.675  -3.192  1.00  0.00           H  
ATOM    509 1HB  LEU B  32      -1.420   0.651  -0.613  1.00  0.00           H  
ATOM    510 2HB  LEU B  32      -0.509   0.898  -2.106  1.00  0.00           H  
ATOM    511  HG  LEU B  32      -1.993   3.103  -0.634  1.00  0.00           H  
ATOM    512 1HD1 LEU B  32       0.229   3.793   0.148  1.00  0.00           H  
ATOM    513 2HD1 LEU B  32      -0.207   2.178   0.752  1.00  0.00           H  
ATOM    514 3HD1 LEU B  32       0.942   2.343  -0.597  1.00  0.00           H  
ATOM    515 1HD2 LEU B  32      -0.620   4.556  -2.088  1.00  0.00           H  
ATOM    516 2HD2 LEU B  32       0.082   3.116  -2.865  1.00  0.00           H  
ATOM    517 3HD2 LEU B  32      -1.651   3.474  -3.055  1.00  0.00           H  
ATOM    518  N   GLY B  33      -3.036  -1.381  -2.038  1.00  0.00           N  
ATOM    519  CA  GLY B  33      -3.198  -2.767  -2.461  1.00  0.00           C  
ATOM    520  C   GLY B  33      -4.084  -2.866  -3.696  1.00  0.00           C  
ATOM    521  O   GLY B  33      -3.700  -3.465  -4.701  1.00  0.00           O  
ATOM    522  H   GLY B  33      -3.234  -1.133  -1.079  1.00  0.00           H  
ATOM    523 1HA  GLY B  33      -2.220  -3.199  -2.675  1.00  0.00           H  
ATOM    524 2HA  GLY B  33      -3.634  -3.347  -1.649  1.00  0.00           H  
ATOM    525  N   ILE B  34      -5.271  -2.275  -3.615  1.00  0.00           N  
ATOM    526  CA  ILE B  34      -6.212  -2.290  -4.729  1.00  0.00           C  
ATOM    527  C   ILE B  34      -5.600  -1.665  -5.976  1.00  0.00           C  
ATOM    528  O   ILE B  34      -5.725  -2.202  -7.076  1.00  0.00           O  
ATOM    529  CB  ILE B  34      -7.508  -1.543  -4.363  1.00  0.00           C  
ATOM    530  CG1 ILE B  34      -8.290  -2.320  -3.301  1.00  0.00           C  
ATOM    531  CG2 ILE B  34      -8.362  -1.323  -5.602  1.00  0.00           C  
ATOM    532  CD1 ILE B  34      -9.409  -1.527  -2.664  1.00  0.00           C  
ATOM    533  H   ILE B  34      -5.528  -1.802  -2.760  1.00  0.00           H  
ATOM    534  HA  ILE B  34      -6.463  -3.326  -4.955  1.00  0.00           H  
ATOM    535  HB  ILE B  34      -7.260  -0.576  -3.928  1.00  0.00           H  
ATOM    536 1HG1 ILE B  34      -8.718  -3.217  -3.747  1.00  0.00           H  
ATOM    537 2HG1 ILE B  34      -7.610  -2.642  -2.511  1.00  0.00           H  
ATOM    538 1HG2 ILE B  34      -9.274  -0.794  -5.326  1.00  0.00           H  
ATOM    539 2HG2 ILE B  34      -7.805  -0.730  -6.327  1.00  0.00           H  
ATOM    540 3HG2 ILE B  34      -8.620  -2.286  -6.042  1.00  0.00           H  
ATOM    541 1HD1 ILE B  34      -9.916  -2.144  -1.922  1.00  0.00           H  
ATOM    542 2HD1 ILE B  34      -8.997  -0.641  -2.180  1.00  0.00           H  
ATOM    543 3HD1 ILE B  34     -10.121  -1.224  -3.431  1.00  0.00           H  
ATOM    544  N   LEU B  35      -4.937  -0.528  -5.797  1.00  0.00           N  
ATOM    545  CA  LEU B  35      -4.355   0.204  -6.916  1.00  0.00           C  
ATOM    546  C   LEU B  35      -3.288  -0.625  -7.621  1.00  0.00           C  
ATOM    547  O   LEU B  35      -3.137  -0.551  -8.840  1.00  0.00           O  
ATOM    548  CB  LEU B  35      -3.745   1.524  -6.427  1.00  0.00           C  
ATOM    549  CG  LEU B  35      -4.748   2.581  -5.947  1.00  0.00           C  
ATOM    550  CD1 LEU B  35      -3.994   3.755  -5.336  1.00  0.00           C  
ATOM    551  CD2 LEU B  35      -5.608   3.034  -7.118  1.00  0.00           C  
ATOM    552  H   LEU B  35      -4.833  -0.161  -4.862  1.00  0.00           H  
ATOM    553  HA  LEU B  35      -5.145   0.426  -7.632  1.00  0.00           H  
ATOM    554 1HB  LEU B  35      -3.070   1.309  -5.601  1.00  0.00           H  
ATOM    555 2HB  LEU B  35      -3.165   1.961  -7.239  1.00  0.00           H  
ATOM    556  HG  LEU B  35      -5.385   2.154  -5.173  1.00  0.00           H  
ATOM    557 1HD1 LEU B  35      -4.706   4.507  -4.995  1.00  0.00           H  
ATOM    558 2HD1 LEU B  35      -3.403   3.406  -4.489  1.00  0.00           H  
ATOM    559 3HD1 LEU B  35      -3.335   4.193  -6.084  1.00  0.00           H  
ATOM    560 1HD2 LEU B  35      -6.320   3.785  -6.777  1.00  0.00           H  
ATOM    561 2HD2 LEU B  35      -4.971   3.463  -7.893  1.00  0.00           H  
ATOM    562 3HD2 LEU B  35      -6.148   2.179  -7.524  1.00  0.00           H  
ATOM    563  N   VAL B  36      -2.551  -1.413  -6.846  1.00  0.00           N  
ATOM    564  CA  VAL B  36      -1.564  -2.330  -7.405  1.00  0.00           C  
ATOM    565  C   VAL B  36      -2.236  -3.487  -8.131  1.00  0.00           C  
ATOM    566  O   VAL B  36      -1.800  -3.894  -9.208  1.00  0.00           O  
ATOM    567  CB  VAL B  36      -0.658  -2.884  -6.289  1.00  0.00           C  
ATOM    568  CG1 VAL B  36       0.211  -4.014  -6.821  1.00  0.00           C  
ATOM    569  CG2 VAL B  36       0.200  -1.767  -5.715  1.00  0.00           C  
ATOM    570  H   VAL B  36      -2.677  -1.377  -5.845  1.00  0.00           H  
ATOM    571  HA  VAL B  36      -0.946  -1.781  -8.117  1.00  0.00           H  
ATOM    572  HB  VAL B  36      -1.284  -3.304  -5.501  1.00  0.00           H  
ATOM    573 1HG1 VAL B  36       0.844  -4.394  -6.019  1.00  0.00           H  
ATOM    574 2HG1 VAL B  36      -0.424  -4.817  -7.193  1.00  0.00           H  
ATOM    575 3HG1 VAL B  36       0.838  -3.640  -7.630  1.00  0.00           H  
ATOM    576 1HG2 VAL B  36       0.837  -2.166  -4.927  1.00  0.00           H  
ATOM    577 2HG2 VAL B  36       0.821  -1.343  -6.505  1.00  0.00           H  
ATOM    578 3HG2 VAL B  36      -0.443  -0.989  -5.303  1.00  0.00           H  
ATOM    579  N   PHE B  37      -3.301  -4.015  -7.536  1.00  0.00           N  
ATOM    580  CA  PHE B  37      -4.004  -5.161  -8.099  1.00  0.00           C  
ATOM    581  C   PHE B  37      -4.638  -4.814  -9.440  1.00  0.00           C  
ATOM    582  O   PHE B  37      -4.640  -5.625 -10.365  1.00  0.00           O  
ATOM    583  CB  PHE B  37      -5.082  -5.654  -7.132  1.00  0.00           C  
ATOM    584  CG  PHE B  37      -4.535  -6.240  -5.862  1.00  0.00           C  
ATOM    585  CD1 PHE B  37      -3.295  -6.862  -5.846  1.00  0.00           C  
ATOM    586  CD2 PHE B  37      -5.258  -6.171  -4.681  1.00  0.00           C  
ATOM    587  CE1 PHE B  37      -2.791  -7.401  -4.678  1.00  0.00           C  
ATOM    588  CE2 PHE B  37      -4.756  -6.709  -3.512  1.00  0.00           C  
ATOM    589  CZ  PHE B  37      -3.521  -7.325  -3.511  1.00  0.00           C  
ATOM    590  H   PHE B  37      -3.631  -3.611  -6.671  1.00  0.00           H  
ATOM    591  HA  PHE B  37      -3.284  -5.965  -8.259  1.00  0.00           H  
ATOM    592 1HB  PHE B  37      -5.741  -4.827  -6.869  1.00  0.00           H  
ATOM    593 2HB  PHE B  37      -5.690  -6.413  -7.622  1.00  0.00           H  
ATOM    594  HD1 PHE B  37      -2.717  -6.921  -6.769  1.00  0.00           H  
ATOM    595  HD2 PHE B  37      -6.235  -5.685  -4.682  1.00  0.00           H  
ATOM    596  HE1 PHE B  37      -1.815  -7.887  -4.679  1.00  0.00           H  
ATOM    597  HE2 PHE B  37      -5.335  -6.648  -2.590  1.00  0.00           H  
ATOM    598  HZ  PHE B  37      -3.124  -7.751  -2.590  1.00  0.00           H  
ATOM    599  N   ARG B  38      -5.175  -3.602  -9.539  1.00  0.00           N  
ATOM    600  CA  ARG B  38      -5.837  -3.155 -10.759  1.00  0.00           C  
ATOM    601  C   ARG B  38      -4.879  -3.173 -11.943  1.00  0.00           C  
ATOM    602  O   ARG B  38      -4.643  -4.205 -12.508  1.00  0.00           O  
ATOM    603  OXT ARG B  38      -4.360  -2.155 -12.311  1.00  0.00           O  
ATOM    604  CB  ARG B  38      -6.392  -1.749 -10.581  1.00  0.00           C  
ATOM    605  CG  ARG B  38      -7.640  -1.659  -9.716  1.00  0.00           C  
ATOM    606  CD  ARG B  38      -8.052  -0.250  -9.493  1.00  0.00           C  
ATOM    607  NE  ARG B  38      -9.237  -0.158  -8.655  1.00  0.00           N  
ATOM    608  CZ  ARG B  38      -9.783   0.996  -8.225  1.00  0.00           C  
ATOM    609  NH1 ARG B  38      -9.239   2.145  -8.560  1.00  0.00           N  
ATOM    610  NH2 ARG B  38     -10.864   0.973  -7.465  1.00  0.00           N  
ATOM    611  H   ARG B  38      -5.124  -2.976  -8.748  1.00  0.00           H  
ATOM    612  HA  ARG B  38      -6.665  -3.832 -10.972  1.00  0.00           H  
ATOM    613 1HB  ARG B  38      -5.633  -1.112 -10.132  1.00  0.00           H  
ATOM    614 2HB  ARG B  38      -6.637  -1.329 -11.557  1.00  0.00           H  
ATOM    615 1HG  ARG B  38      -8.461  -2.183 -10.206  1.00  0.00           H  
ATOM    616 2HG  ARG B  38      -7.444  -2.118  -8.746  1.00  0.00           H  
ATOM    617 1HD  ARG B  38      -7.245   0.292  -9.001  1.00  0.00           H  
ATOM    618 2HD  ARG B  38      -8.274   0.220 -10.450  1.00  0.00           H  
ATOM    619  HE  ARG B  38      -9.684  -1.022  -8.377  1.00  0.00           H  
ATOM    620 1HH1 ARG B  38      -8.412   2.162  -9.141  1.00  0.00           H  
ATOM    621 2HH1 ARG B  38      -9.647   3.010  -8.238  1.00  0.00           H  
ATOM    622 1HH2 ARG B  38     -11.282   0.090  -7.207  1.00  0.00           H  
ATOM    623 2HH2 ARG B  38     -11.272   1.838  -7.143  1.00  0.00           H  
TER                                                                             
HETATM  625 THKN MEM C  41      15.000   0.000   0.000  1.00  0.00           X  
HETATM  626 CNTR MEM C  41       0.000   0.000   0.000  1.00  0.00           X  
HETATM  627 NORM MEM C  41      -0.000  -0.000   1.000  1.00  0.00           X  
TER                                                                             
CONECT  625  626                                                                
CONECT  626  625  627                                                           
CONECT  627  626                                                                
a_angle_1 0.768
a_angle_2 18.527
a_bind 2.539
a_ddg -17.936
a_helicality 0.027
a_helicality_symm 0.027
a_hha_ang 37.979
a_hha_dst_atm 4.745
a_hha_dst_vec 8.391
a_marl -18.155
a_pack 0.629
a_res_lipo -58.724
a_rmsd 6.001
a_sasa 858.598
a_shape 0.842
a_span_topo 0.474
a_tms_span 1
a_tms_span_fa 1
a_unsat 0
maxsub 27
rms 6.001
score -131.284
silent_score -131.284
time 24
total -131.284

#MODEL 3
ATOM      1  N   VAL A   1      -2.224   6.765  12.752  1.00  0.00           N  
ATOM      2  CA  VAL A   1      -3.341   5.934  12.317  1.00  0.00           C  
ATOM      3  C   VAL A   1      -2.909   4.956  11.233  1.00  0.00           C  
ATOM      4  O   VAL A   1      -2.518   5.360  10.138  1.00  0.00           O  
ATOM      5  CB  VAL A   1      -4.486   6.815  11.784  1.00  0.00           C  
ATOM      6  CG1 VAL A   1      -5.634   5.951  11.285  1.00  0.00           C  
ATOM      7  CG2 VAL A   1      -4.960   7.765  12.873  1.00  0.00           C  
ATOM      8 1H   VAL A   1      -2.535   7.397  13.463  1.00  0.00           H  
ATOM      9 2H   VAL A   1      -1.498   6.184  13.119  1.00  0.00           H  
ATOM     10 3H   VAL A   1      -1.873   7.286  11.974  1.00  0.00           H  
ATOM     11  HA  VAL A   1      -3.705   5.368  13.175  1.00  0.00           H  
ATOM     12  HB  VAL A   1      -4.123   7.390  10.932  1.00  0.00           H  
ATOM     13 1HG1 VAL A   1      -6.435   6.589  10.911  1.00  0.00           H  
ATOM     14 2HG1 VAL A   1      -5.281   5.305  10.481  1.00  0.00           H  
ATOM     15 3HG1 VAL A   1      -6.012   5.339  12.104  1.00  0.00           H  
ATOM     16 1HG2 VAL A   1      -5.769   8.385  12.488  1.00  0.00           H  
ATOM     17 2HG2 VAL A   1      -5.317   7.190  13.727  1.00  0.00           H  
ATOM     18 3HG2 VAL A   1      -4.132   8.402  13.185  1.00  0.00           H  
ATOM     19  N   ILE A   2      -2.982   3.666  11.544  1.00  0.00           N  
ATOM     20  CA  ILE A   2      -2.519   2.630  10.629  1.00  0.00           C  
ATOM     21  C   ILE A   2      -3.294   2.666   9.318  1.00  0.00           C  
ATOM     22  O   ILE A   2      -2.715   2.534   8.240  1.00  0.00           O  
ATOM     23  CB  ILE A   2      -2.652   1.234  11.267  1.00  0.00           C  
ATOM     24  CG1 ILE A   2      -1.676   1.087  12.437  1.00  0.00           C  
ATOM     25  CG2 ILE A   2      -2.411   0.150  10.228  1.00  0.00           C  
ATOM     26  CD1 ILE A   2      -1.921  -0.141  13.285  1.00  0.00           C  
ATOM     27  H   ILE A   2      -3.368   3.396  12.438  1.00  0.00           H  
ATOM     28  HA  ILE A   2      -1.467   2.808  10.408  1.00  0.00           H  
ATOM     29  HB  ILE A   2      -3.655   1.116  11.676  1.00  0.00           H  
ATOM     30 1HG1 ILE A   2      -0.656   1.041  12.056  1.00  0.00           H  
ATOM     31 2HG1 ILE A   2      -1.744   1.964  13.081  1.00  0.00           H  
ATOM     32 1HG2 ILE A   2      -2.508  -0.830  10.695  1.00  0.00           H  
ATOM     33 2HG2 ILE A   2      -3.143   0.244   9.427  1.00  0.00           H  
ATOM     34 3HG2 ILE A   2      -1.407   0.257   9.816  1.00  0.00           H  
ATOM     35 1HD1 ILE A   2      -1.190  -0.176  14.093  1.00  0.00           H  
ATOM     36 2HD1 ILE A   2      -2.926  -0.098  13.705  1.00  0.00           H  
ATOM     37 3HD1 ILE A   2      -1.822  -1.034  12.669  1.00  0.00           H  
ATOM     38  N   PHE A   3      -4.606   2.846   9.418  1.00  0.00           N  
ATOM     39  CA  PHE A   3      -5.466   2.886   8.241  1.00  0.00           C  
ATOM     40  C   PHE A   3      -4.958   3.899   7.222  1.00  0.00           C  
ATOM     41  O   PHE A   3      -4.836   3.594   6.036  1.00  0.00           O  
ATOM     42  CB  PHE A   3      -6.902   3.231   8.639  1.00  0.00           C  
ATOM     43  CG  PHE A   3      -7.838   3.368   7.472  1.00  0.00           C  
ATOM     44  CD1 PHE A   3      -8.294   2.247   6.794  1.00  0.00           C  
ATOM     45  CD2 PHE A   3      -8.264   4.618   7.048  1.00  0.00           C  
ATOM     46  CE1 PHE A   3      -9.155   2.372   5.720  1.00  0.00           C  
ATOM     47  CE2 PHE A   3      -9.125   4.746   5.976  1.00  0.00           C  
ATOM     48  CZ  PHE A   3      -9.571   3.621   5.311  1.00  0.00           C  
ATOM     49  H   PHE A   3      -5.020   2.958  10.333  1.00  0.00           H  
ATOM     50  HA  PHE A   3      -5.460   1.900   7.774  1.00  0.00           H  
ATOM     51 1HB  PHE A   3      -7.292   2.457   9.298  1.00  0.00           H  
ATOM     52 2HB  PHE A   3      -6.910   4.168   9.193  1.00  0.00           H  
ATOM     53  HD1 PHE A   3      -7.966   1.259   7.119  1.00  0.00           H  
ATOM     54  HD2 PHE A   3      -7.911   5.506   7.573  1.00  0.00           H  
ATOM     55  HE1 PHE A   3      -9.505   1.482   5.197  1.00  0.00           H  
ATOM     56  HE2 PHE A   3      -9.453   5.734   5.654  1.00  0.00           H  
ATOM     57  HZ  PHE A   3     -10.248   3.720   4.465  1.00  0.00           H  
ATOM     58  N   GLY A   4      -4.664   5.106   7.693  1.00  0.00           N  
ATOM     59  CA  GLY A   4      -4.154   6.163   6.827  1.00  0.00           C  
ATOM     60  C   GLY A   4      -2.830   5.762   6.190  1.00  0.00           C  
ATOM     61  O   GLY A   4      -2.593   6.022   5.010  1.00  0.00           O  
ATOM     62  H   GLY A   4      -4.797   5.297   8.676  1.00  0.00           H  
ATOM     63 1HA  GLY A   4      -4.886   6.380   6.048  1.00  0.00           H  
ATOM     64 2HA  GLY A   4      -4.022   7.076   7.406  1.00  0.00           H  
ATOM     65  N   LEU A   5      -1.969   5.127   6.978  1.00  0.00           N  
ATOM     66  CA  LEU A   5      -0.663   4.695   6.495  1.00  0.00           C  
ATOM     67  C   LEU A   5      -0.800   3.614   5.430  1.00  0.00           C  
ATOM     68  O   LEU A   5      -0.035   3.578   4.466  1.00  0.00           O  
ATOM     69  CB  LEU A   5       0.186   4.170   7.659  1.00  0.00           C  
ATOM     70  CG  LEU A   5       0.590   5.211   8.710  1.00  0.00           C  
ATOM     71  CD1 LEU A   5       1.273   4.514   9.880  1.00  0.00           C  
ATOM     72  CD2 LEU A   5       1.511   6.243   8.076  1.00  0.00           C  
ATOM     73  H   LEU A   5      -2.225   4.940   7.937  1.00  0.00           H  
ATOM     74  HA  LEU A   5      -0.157   5.552   6.051  1.00  0.00           H  
ATOM     75 1HB  LEU A   5      -0.370   3.384   8.168  1.00  0.00           H  
ATOM     76 2HB  LEU A   5       1.100   3.735   7.254  1.00  0.00           H  
ATOM     77  HG  LEU A   5      -0.302   5.707   9.093  1.00  0.00           H  
ATOM     78 1HD1 LEU A   5       1.560   5.254  10.627  1.00  0.00           H  
ATOM     79 2HD1 LEU A   5       0.586   3.796  10.327  1.00  0.00           H  
ATOM     80 3HD1 LEU A   5       2.162   3.994   9.524  1.00  0.00           H  
ATOM     81 1HD2 LEU A   5       1.798   6.983   8.823  1.00  0.00           H  
ATOM     82 2HD2 LEU A   5       2.404   5.748   7.694  1.00  0.00           H  
ATOM     83 3HD2 LEU A   5       0.992   6.738   7.255  1.00  0.00           H  
ATOM     84  N   LEU A   6      -1.780   2.735   5.610  1.00  0.00           N  
ATOM     85  CA  LEU A   6      -2.045   1.675   4.644  1.00  0.00           C  
ATOM     86  C   LEU A   6      -2.453   2.250   3.294  1.00  0.00           C  
ATOM     87  O   LEU A   6      -2.012   1.776   2.247  1.00  0.00           O  
ATOM     88  CB  LEU A   6      -3.148   0.746   5.166  1.00  0.00           C  
ATOM     89  CG  LEU A   6      -2.767  -0.130   6.366  1.00  0.00           C  
ATOM     90  CD1 LEU A   6      -4.010  -0.829   6.900  1.00  0.00           C  
ATOM     91  CD2 LEU A   6      -1.710  -1.140   5.943  1.00  0.00           C  
ATOM     92  H   LEU A   6      -2.356   2.802   6.436  1.00  0.00           H  
ATOM     93  HA  LEU A   6      -1.132   1.095   4.508  1.00  0.00           H  
ATOM     94 1HB  LEU A   6      -4.004   1.352   5.457  1.00  0.00           H  
ATOM     95 2HB  LEU A   6      -3.456   0.084   4.357  1.00  0.00           H  
ATOM     96  HG  LEU A   6      -2.369   0.499   7.164  1.00  0.00           H  
ATOM     97 1HD1 LEU A   6      -3.739  -1.452   7.753  1.00  0.00           H  
ATOM     98 2HD1 LEU A   6      -4.740  -0.084   7.213  1.00  0.00           H  
ATOM     99 3HD1 LEU A   6      -4.439  -1.454   6.117  1.00  0.00           H  
ATOM    100 1HD2 LEU A   6      -1.439  -1.762   6.797  1.00  0.00           H  
ATOM    101 2HD2 LEU A   6      -2.107  -1.769   5.147  1.00  0.00           H  
ATOM    102 3HD2 LEU A   6      -0.827  -0.612   5.583  1.00  0.00           H  
ATOM    103  N   LEU A   7      -3.299   3.275   3.324  1.00  0.00           N  
ATOM    104  CA  LEU A   7      -3.701   3.972   2.108  1.00  0.00           C  
ATOM    105  C   LEU A   7      -2.510   4.646   1.440  1.00  0.00           C  
ATOM    106  O   LEU A   7      -2.397   4.655   0.214  1.00  0.00           O  
ATOM    107  CB  LEU A   7      -4.775   5.019   2.429  1.00  0.00           C  
ATOM    108  CG  LEU A   7      -6.139   4.464   2.857  1.00  0.00           C  
ATOM    109  CD1 LEU A   7      -7.056   5.614   3.249  1.00  0.00           C  
ATOM    110  CD2 LEU A   7      -6.737   3.652   1.717  1.00  0.00           C  
ATOM    111  H   LEU A   7      -3.672   3.578   4.212  1.00  0.00           H  
ATOM    112  HA  LEU A   7      -4.118   3.244   1.414  1.00  0.00           H  
ATOM    113 1HB  LEU A   7      -4.410   5.656   3.233  1.00  0.00           H  
ATOM    114 2HB  LEU A   7      -4.931   5.639   1.546  1.00  0.00           H  
ATOM    115  HG  LEU A   7      -6.014   3.824   3.731  1.00  0.00           H  
ATOM    116 1HD1 LEU A   7      -8.026   5.219   3.553  1.00  0.00           H  
ATOM    117 2HD1 LEU A   7      -6.614   6.166   4.079  1.00  0.00           H  
ATOM    118 3HD1 LEU A   7      -7.187   6.281   2.398  1.00  0.00           H  
ATOM    119 1HD2 LEU A   7      -7.707   3.257   2.021  1.00  0.00           H  
ATOM    120 2HD2 LEU A   7      -6.864   4.292   0.843  1.00  0.00           H  
ATOM    121 3HD2 LEU A   7      -6.070   2.827   1.469  1.00  0.00           H  
ATOM    122  N   GLY A   8      -1.622   5.209   2.252  1.00  0.00           N  
ATOM    123  CA  GLY A   8      -0.378   5.780   1.750  1.00  0.00           C  
ATOM    124  C   GLY A   8       0.437   4.742   0.989  1.00  0.00           C  
ATOM    125  O   GLY A   8       0.818   4.959  -0.161  1.00  0.00           O  
ATOM    126  H   GLY A   8      -1.814   5.242   3.243  1.00  0.00           H  
ATOM    127 1HA  GLY A   8      -0.602   6.623   1.096  1.00  0.00           H  
ATOM    128 2HA  GLY A   8       0.207   6.167   2.584  1.00  0.00           H  
ATOM    129  N   ALA A   9       0.702   3.613   1.638  1.00  0.00           N  
ATOM    130  CA  ALA A   9       1.482   2.544   1.028  1.00  0.00           C  
ATOM    131  C   ALA A   9       0.838   2.061  -0.265  1.00  0.00           C  
ATOM    132  O   ALA A   9       1.525   1.808  -1.256  1.00  0.00           O  
ATOM    133  CB  ALA A   9       1.647   1.386   2.001  1.00  0.00           C  
ATOM    134  H   ALA A   9       0.354   3.493   2.579  1.00  0.00           H  
ATOM    135  HA  ALA A   9       2.467   2.941   0.782  1.00  0.00           H  
ATOM    136 1HB  ALA A   9       2.232   0.595   1.531  1.00  0.00           H  
ATOM    137 2HB  ALA A   9       2.162   1.734   2.897  1.00  0.00           H  
ATOM    138 3HB  ALA A   9       0.667   0.998   2.274  1.00  0.00           H  
ATOM    139  N   ALA A  10      -0.484   1.934  -0.250  1.00  0.00           N  
ATOM    140  CA  ALA A  10      -1.229   1.529  -1.436  1.00  0.00           C  
ATOM    141  C   ALA A  10      -1.001   2.499  -2.588  1.00  0.00           C  
ATOM    142  O   ALA A  10      -0.584   2.101  -3.675  1.00  0.00           O  
ATOM    143  CB  ALA A  10      -2.714   1.423  -1.120  1.00  0.00           C  
ATOM    144  H   ALA A  10      -0.987   2.123   0.605  1.00  0.00           H  
ATOM    145  HA  ALA A  10      -0.864   0.550  -1.747  1.00  0.00           H  
ATOM    146 1HB  ALA A  10      -3.256   1.120  -2.015  1.00  0.00           H  
ATOM    147 2HB  ALA A  10      -2.866   0.682  -0.335  1.00  0.00           H  
ATOM    148 3HB  ALA A  10      -3.083   2.390  -0.782  1.00  0.00           H  
ATOM    149  N   LEU A  11      -1.277   3.776  -2.343  1.00  0.00           N  
ATOM    150  CA  LEU A  11      -1.191   4.792  -3.384  1.00  0.00           C  
ATOM    151  C   LEU A  11       0.235   4.936  -3.898  1.00  0.00           C  
ATOM    152  O   LEU A  11       0.458   5.156  -5.089  1.00  0.00           O  
ATOM    153  CB  LEU A  11      -1.687   6.142  -2.850  1.00  0.00           C  
ATOM    154  CG  LEU A  11      -3.192   6.233  -2.568  1.00  0.00           C  
ATOM    155  CD1 LEU A  11      -3.501   7.556  -1.879  1.00  0.00           C  
ATOM    156  CD2 LEU A  11      -3.963   6.103  -3.873  1.00  0.00           C  
ATOM    157  H   LEU A  11      -1.554   4.049  -1.410  1.00  0.00           H  
ATOM    158  HA  LEU A  11      -1.827   4.489  -4.216  1.00  0.00           H  
ATOM    159 1HB  LEU A  11      -1.162   6.362  -1.922  1.00  0.00           H  
ATOM    160 2HB  LEU A  11      -1.439   6.916  -3.576  1.00  0.00           H  
ATOM    161  HG  LEU A  11      -3.485   5.429  -1.892  1.00  0.00           H  
ATOM    162 1HD1 LEU A  11      -4.570   7.621  -1.678  1.00  0.00           H  
ATOM    163 2HD1 LEU A  11      -2.952   7.613  -0.939  1.00  0.00           H  
ATOM    164 3HD1 LEU A  11      -3.203   8.380  -2.526  1.00  0.00           H  
ATOM    165 1HD2 LEU A  11      -5.033   6.168  -3.673  1.00  0.00           H  
ATOM    166 2HD2 LEU A  11      -3.672   6.908  -4.549  1.00  0.00           H  
ATOM    167 3HD2 LEU A  11      -3.737   5.142  -4.335  1.00  0.00           H  
ATOM    168  N   LEU A  12       1.200   4.809  -2.993  1.00  0.00           N  
ATOM    169  CA  LEU A  12       2.607   4.960  -3.346  1.00  0.00           C  
ATOM    170  C   LEU A  12       2.977   4.068  -4.524  1.00  0.00           C  
ATOM    171  O   LEU A  12       3.420   4.551  -5.566  1.00  0.00           O  
ATOM    172  CB  LEU A  12       3.495   4.622  -2.142  1.00  0.00           C  
ATOM    173  CG  LEU A  12       5.006   4.627  -2.408  1.00  0.00           C  
ATOM    174  CD1 LEU A  12       5.441   6.021  -2.840  1.00  0.00           C  
ATOM    175  CD2 LEU A  12       5.743   4.189  -1.151  1.00  0.00           C  
ATOM    176  H   LEU A  12       0.953   4.604  -2.036  1.00  0.00           H  
ATOM    177  HA  LEU A  12       2.782   5.996  -3.632  1.00  0.00           H  
ATOM    178 1HB  LEU A  12       3.295   5.342  -1.351  1.00  0.00           H  
ATOM    179 2HB  LEU A  12       3.225   3.630  -1.779  1.00  0.00           H  
ATOM    180  HG  LEU A  12       5.235   3.939  -3.222  1.00  0.00           H  
ATOM    181 1HD1 LEU A  12       6.514   6.025  -3.028  1.00  0.00           H  
ATOM    182 2HD1 LEU A  12       4.912   6.301  -3.751  1.00  0.00           H  
ATOM    183 3HD1 LEU A  12       5.209   6.735  -2.050  1.00  0.00           H  
ATOM    184 1HD2 LEU A  12       6.817   4.192  -1.340  1.00  0.00           H  
ATOM    185 2HD2 LEU A  12       5.516   4.877  -0.337  1.00  0.00           H  
ATOM    186 3HD2 LEU A  12       5.426   3.183  -0.876  1.00  0.00           H  
ATOM    187  N   LEU A  13       2.793   2.763  -4.353  1.00  0.00           N  
ATOM    188  CA  LEU A  13       3.148   1.797  -5.385  1.00  0.00           C  
ATOM    189  C   LEU A  13       2.179   1.863  -6.559  1.00  0.00           C  
ATOM    190  O   LEU A  13       2.586   1.785  -7.718  1.00  0.00           O  
ATOM    191  CB  LEU A  13       3.160   0.378  -4.802  1.00  0.00           C  
ATOM    192  CG  LEU A  13       3.670  -0.723  -5.741  1.00  0.00           C  
ATOM    193  CD1 LEU A  13       5.078  -0.381  -6.208  1.00  0.00           C  
ATOM    194  CD2 LEU A  13       3.643  -2.060  -5.017  1.00  0.00           C  
ATOM    195  H   LEU A  13       2.396   2.432  -3.485  1.00  0.00           H  
ATOM    196  HA  LEU A  13       4.147   2.034  -5.751  1.00  0.00           H  
ATOM    197 1HB  LEU A  13       3.789   0.373  -3.914  1.00  0.00           H  
ATOM    198 2HB  LEU A  13       2.145   0.116  -4.505  1.00  0.00           H  
ATOM    199  HG  LEU A  13       3.030  -0.774  -6.623  1.00  0.00           H  
ATOM    200 1HD1 LEU A  13       5.441  -1.163  -6.875  1.00  0.00           H  
ATOM    201 2HD1 LEU A  13       5.065   0.571  -6.739  1.00  0.00           H  
ATOM    202 3HD1 LEU A  13       5.739  -0.306  -5.345  1.00  0.00           H  
ATOM    203 1HD2 LEU A  13       4.005  -2.843  -5.684  1.00  0.00           H  
ATOM    204 2HD2 LEU A  13       4.284  -2.010  -4.136  1.00  0.00           H  
ATOM    205 3HD2 LEU A  13       2.622  -2.288  -4.710  1.00  0.00           H  
ATOM    206  N   GLY A  14       0.894   2.006  -6.251  1.00  0.00           N  
ATOM    207  CA  GLY A  14      -0.133   2.112  -7.280  1.00  0.00           C  
ATOM    208  C   GLY A  14       0.238   3.161  -8.321  1.00  0.00           C  
ATOM    209  O   GLY A  14       0.203   2.897  -9.523  1.00  0.00           O  
ATOM    210  H   GLY A  14       0.622   2.041  -5.279  1.00  0.00           H  
ATOM    211 1HA  GLY A  14      -0.264   1.145  -7.765  1.00  0.00           H  
ATOM    212 2HA  GLY A  14      -1.084   2.373  -6.819  1.00  0.00           H  
ATOM    213  N   ILE A  15       0.592   4.353  -7.853  1.00  0.00           N  
ATOM    214  CA  ILE A  15       0.977   5.443  -8.742  1.00  0.00           C  
ATOM    215  C   ILE A  15       2.233   5.093  -9.529  1.00  0.00           C  
ATOM    216  O   ILE A  15       2.300   5.312 -10.739  1.00  0.00           O  
ATOM    217  CB  ILE A  15       1.212   6.741  -7.949  1.00  0.00           C  
ATOM    218  CG1 ILE A  15      -0.107   7.263  -7.375  1.00  0.00           C  
ATOM    219  CG2 ILE A  15       1.864   7.793  -8.834  1.00  0.00           C  
ATOM    220  CD1 ILE A  15       0.065   8.345  -6.333  1.00  0.00           C  
ATOM    221  H   ILE A  15       0.594   4.509  -6.855  1.00  0.00           H  
ATOM    222  HA  ILE A  15       0.167   5.613  -9.450  1.00  0.00           H  
ATOM    223  HB  ILE A  15       1.866   6.537  -7.102  1.00  0.00           H  
ATOM    224 1HG1 ILE A  15      -0.723   7.660  -8.181  1.00  0.00           H  
ATOM    225 2HG1 ILE A  15      -0.657   6.438  -6.920  1.00  0.00           H  
ATOM    226 1HG2 ILE A  15       2.023   8.705  -8.258  1.00  0.00           H  
ATOM    227 2HG2 ILE A  15       2.822   7.422  -9.196  1.00  0.00           H  
ATOM    228 3HG2 ILE A  15       1.214   8.008  -9.682  1.00  0.00           H  
ATOM    229 1HD1 ILE A  15      -0.913   8.663  -5.973  1.00  0.00           H  
ATOM    230 2HD1 ILE A  15       0.651   7.957  -5.499  1.00  0.00           H  
ATOM    231 3HD1 ILE A  15       0.582   9.196  -6.775  1.00  0.00           H  
ATOM    232  N   LEU A  16       3.227   4.547  -8.837  1.00  0.00           N  
ATOM    233  CA  LEU A  16       4.500   4.208  -9.461  1.00  0.00           C  
ATOM    234  C   LEU A  16       4.315   3.173 -10.562  1.00  0.00           C  
ATOM    235  O   LEU A  16       4.972   3.234 -11.602  1.00  0.00           O  
ATOM    236  CB  LEU A  16       5.481   3.675  -8.409  1.00  0.00           C  
ATOM    237  CG  LEU A  16       6.002   4.708  -7.402  1.00  0.00           C  
ATOM    238  CD1 LEU A  16       6.779   3.998  -6.301  1.00  0.00           C  
ATOM    239  CD2 LEU A  16       6.878   5.723  -8.122  1.00  0.00           C  
ATOM    240  H   LEU A  16       3.097   4.363  -7.852  1.00  0.00           H  
ATOM    241  HA  LEU A  16       4.919   5.111  -9.905  1.00  0.00           H  
ATOM    242 1HB  LEU A  16       4.990   2.883  -7.846  1.00  0.00           H  
ATOM    243 2HB  LEU A  16       6.343   3.248  -8.922  1.00  0.00           H  
ATOM    244  HG  LEU A  16       5.160   5.221  -6.937  1.00  0.00           H  
ATOM    245 1HD1 LEU A  16       7.149   4.732  -5.585  1.00  0.00           H  
ATOM    246 2HD1 LEU A  16       6.123   3.293  -5.790  1.00  0.00           H  
ATOM    247 3HD1 LEU A  16       7.620   3.461  -6.738  1.00  0.00           H  
ATOM    248 1HD2 LEU A  16       7.248   6.457  -7.406  1.00  0.00           H  
ATOM    249 2HD2 LEU A  16       7.722   5.211  -8.585  1.00  0.00           H  
ATOM    250 3HD2 LEU A  16       6.293   6.228  -8.891  1.00  0.00           H  
ATOM    251  N   VAL A  17       3.417   2.222 -10.329  1.00  0.00           N  
ATOM    252  CA  VAL A  17       3.085   1.218 -11.333  1.00  0.00           C  
ATOM    253  C   VAL A  17       2.335   1.838 -12.504  1.00  0.00           C  
ATOM    254  O   VAL A  17       2.597   1.514 -13.663  1.00  0.00           O  
ATOM    255  CB  VAL A  17       2.226   0.102 -10.709  1.00  0.00           C  
ATOM    256  CG1 VAL A  17       1.685  -0.821 -11.790  1.00  0.00           C  
ATOM    257  CG2 VAL A  17       3.049  -0.679  -9.696  1.00  0.00           C  
ATOM    258  H   VAL A  17       2.952   2.194  -9.432  1.00  0.00           H  
ATOM    259  HA  VAL A  17       4.013   0.780 -11.704  1.00  0.00           H  
ATOM    260  HB  VAL A  17       1.368   0.552 -10.211  1.00  0.00           H  
ATOM    261 1HG1 VAL A  17       1.080  -1.603 -11.332  1.00  0.00           H  
ATOM    262 2HG1 VAL A  17       1.070  -0.247 -12.484  1.00  0.00           H  
ATOM    263 3HG1 VAL A  17       2.515  -1.275 -12.331  1.00  0.00           H  
ATOM    264 1HG2 VAL A  17       2.435  -1.466  -9.258  1.00  0.00           H  
ATOM    265 2HG2 VAL A  17       3.911  -1.125 -10.192  1.00  0.00           H  
ATOM    266 3HG2 VAL A  17       3.391  -0.007  -8.909  1.00  0.00           H  
ATOM    267  N   PHE A  18       1.400   2.730 -12.196  1.00  0.00           N  
ATOM    268  CA  PHE A  18       0.594   3.381 -13.222  1.00  0.00           C  
ATOM    269  C   PHE A  18       1.467   4.181 -14.181  1.00  0.00           C  
ATOM    270  O   PHE A  18       1.330   4.069 -15.400  1.00  0.00           O  
ATOM    271  CB  PHE A  18      -0.444   4.303 -12.580  1.00  0.00           C  
ATOM    272  CG  PHE A  18      -1.314   5.020 -13.574  1.00  0.00           C  
ATOM    273  CD1 PHE A  18      -2.386   4.375 -14.171  1.00  0.00           C  
ATOM    274  CD2 PHE A  18      -1.061   6.341 -13.914  1.00  0.00           C  
ATOM    275  CE1 PHE A  18      -3.187   5.034 -15.085  1.00  0.00           C  
ATOM    276  CE2 PHE A  18      -1.860   7.002 -14.826  1.00  0.00           C  
ATOM    277  CZ  PHE A  18      -2.924   6.347 -15.412  1.00  0.00           C  
ATOM    278  H   PHE A  18       1.243   2.962 -11.226  1.00  0.00           H  
ATOM    279  HA  PHE A  18       0.073   2.612 -13.793  1.00  0.00           H  
ATOM    280 1HB  PHE A  18      -1.089   3.722 -11.922  1.00  0.00           H  
ATOM    281 2HB  PHE A  18       0.060   5.050 -11.969  1.00  0.00           H  
ATOM    282  HD1 PHE A  18      -2.595   3.337 -13.911  1.00  0.00           H  
ATOM    283  HD2 PHE A  18      -0.219   6.858 -13.450  1.00  0.00           H  
ATOM    284  HE1 PHE A  18      -4.027   4.515 -15.547  1.00  0.00           H  
ATOM    285  HE2 PHE A  18      -1.650   8.040 -15.084  1.00  0.00           H  
ATOM    286  HZ  PHE A  18      -3.554   6.867 -16.133  1.00  0.00           H  
ATOM    287  N   ARG A  19       2.363   4.988 -13.625  1.00  0.00           N  
ATOM    288  CA  ARG A  19       3.189   5.884 -14.426  1.00  0.00           C  
ATOM    289  C   ARG A  19       4.082   5.103 -15.381  1.00  0.00           C  
ATOM    290  O   ARG A  19       3.633   4.677 -16.409  1.00  0.00           O  
ATOM    291  OXT ARG A  19       5.235   4.914 -15.106  1.00  0.00           O  
ATOM    292  CB  ARG A  19       4.052   6.760 -13.530  1.00  0.00           C  
ATOM    293  CG  ARG A  19       3.295   7.830 -12.760  1.00  0.00           C  
ATOM    294  CD  ARG A  19       4.191   8.591 -11.852  1.00  0.00           C  
ATOM    295  NE  ARG A  19       3.473   9.622 -11.120  1.00  0.00           N  
ATOM    296  CZ  ARG A  19       4.021  10.413 -10.178  1.00  0.00           C  
ATOM    297  NH1 ARG A  19       5.291  10.280  -9.864  1.00  0.00           N  
ATOM    298  NH2 ARG A  19       3.282  11.324  -9.568  1.00  0.00           N  
ATOM    299  H   ARG A  19       2.476   4.981 -12.621  1.00  0.00           H  
ATOM    300  HA  ARG A  19       2.532   6.527 -15.013  1.00  0.00           H  
ATOM    301 1HB  ARG A  19       4.572   6.137 -12.804  1.00  0.00           H  
ATOM    302 2HB  ARG A  19       4.810   7.261 -14.133  1.00  0.00           H  
ATOM    303 1HG  ARG A  19       2.843   8.532 -13.462  1.00  0.00           H  
ATOM    304 2HG  ARG A  19       2.514   7.363 -12.160  1.00  0.00           H  
ATOM    305 1HD  ARG A  19       4.640   7.910 -11.130  1.00  0.00           H  
ATOM    306 2HD  ARG A  19       4.977   9.071 -12.434  1.00  0.00           H  
ATOM    307  HE  ARG A  19       2.494   9.754 -11.334  1.00  0.00           H  
ATOM    308 1HH1 ARG A  19       5.856   9.584 -10.330  1.00  0.00           H  
ATOM    309 2HH1 ARG A  19       5.702  10.873  -9.158  1.00  0.00           H  
ATOM    310 1HH2 ARG A  19       2.306  11.426  -9.809  1.00  0.00           H  
ATOM    311 2HH2 ARG A  19       3.693  11.916  -8.862  1.00  0.00           H  
TER                                                                             
ATOM    313  N   VAL B  20       2.224  -6.765  12.752  1.00  0.00           N  
ATOM    314  CA  VAL B  20       3.341  -5.934  12.317  1.00  0.00           C  
ATOM    315  C   VAL B  20       2.909  -4.956  11.233  1.00  0.00           C  
ATOM    316  O   VAL B  20       2.518  -5.360  10.138  1.00  0.00           O  
ATOM    317  CB  VAL B  20       4.486  -6.815  11.784  1.00  0.00           C  
ATOM    318  CG1 VAL B  20       5.634  -5.951  11.285  1.00  0.00           C  
ATOM    319  CG2 VAL B  20       4.960  -7.765  12.873  1.00  0.00           C  
ATOM    320 1H   VAL B  20       2.535  -7.397  13.463  1.00  0.00           H  
ATOM    321 2H   VAL B  20       1.498  -6.184  13.119  1.00  0.00           H  
ATOM    322 3H   VAL B  20       1.873  -7.286  11.974  1.00  0.00           H  
ATOM    323  HA  VAL B  20       3.705  -5.368  13.175  1.00  0.00           H  
ATOM    324  HB  VAL B  20       4.123  -7.390  10.932  1.00  0.00           H  
ATOM    325 1HG1 VAL B  20       6.435  -6.589  10.911  1.00  0.00           H  
ATOM    326 2HG1 VAL B  20       5.281  -5.305  10.481  1.00  0.00           H  
ATOM    327 3HG1 VAL B  20       6.012  -5.339  12.104  1.00  0.00           H  
ATOM    328 1HG2 VAL B  20       5.769  -8.385  12.488  1.00  0.00           H  
ATOM    329 2HG2 VAL B  20       5.317  -7.190  13.727  1.00  0.00           H  
ATOM    330 3HG2 VAL B  20       4.132  -8.402  13.186  1.00  0.00           H  
ATOM    331  N   ILE B  21       2.982  -3.666  11.544  1.00  0.00           N  
ATOM    332  CA  ILE B  21       2.519  -2.630  10.629  1.00  0.00           C  
ATOM    333  C   ILE B  21       3.294  -2.666   9.318  1.00  0.00           C  
ATOM    334  O   ILE B  21       2.715  -2.534   8.240  1.00  0.00           O  
ATOM    335  CB  ILE B  21       2.652  -1.234  11.267  1.00  0.00           C  
ATOM    336  CG1 ILE B  21       1.676  -1.087  12.437  1.00  0.00           C  
ATOM    337  CG2 ILE B  21       2.411  -0.150  10.228  1.00  0.00           C  
ATOM    338  CD1 ILE B  21       1.921   0.141  13.285  1.00  0.00           C  
ATOM    339  H   ILE B  21       3.368  -3.396  12.438  1.00  0.00           H  
ATOM    340  HA  ILE B  21       1.467  -2.808  10.408  1.00  0.00           H  
ATOM    341  HB  ILE B  21       3.655  -1.116  11.676  1.00  0.00           H  
ATOM    342 1HG1 ILE B  21       0.656  -1.041  12.056  1.00  0.00           H  
ATOM    343 2HG1 ILE B  21       1.744  -1.964  13.081  1.00  0.00           H  
ATOM    344 1HG2 ILE B  21       2.508   0.830  10.695  1.00  0.00           H  
ATOM    345 2HG2 ILE B  21       3.143  -0.244   9.427  1.00  0.00           H  
ATOM    346 3HG2 ILE B  21       1.407  -0.257   9.816  1.00  0.00           H  
ATOM    347 1HD1 ILE B  21       1.190   0.176  14.093  1.00  0.00           H  
ATOM    348 2HD1 ILE B  21       2.926   0.098  13.706  1.00  0.00           H  
ATOM    349 3HD1 ILE B  21       1.823   1.034  12.669  1.00  0.00           H  
ATOM    350  N   PHE B  22       4.606  -2.846   9.418  1.00  0.00           N  
ATOM    351  CA  PHE B  22       5.466  -2.886   8.241  1.00  0.00           C  
ATOM    352  C   PHE B  22       4.958  -3.899   7.222  1.00  0.00           C  
ATOM    353  O   PHE B  22       4.836  -3.594   6.036  1.00  0.00           O  
ATOM    354  CB  PHE B  22       6.902  -3.231   8.639  1.00  0.00           C  
ATOM    355  CG  PHE B  22       7.838  -3.368   7.472  1.00  0.00           C  
ATOM    356  CD1 PHE B  22       8.294  -2.247   6.794  1.00  0.00           C  
ATOM    357  CD2 PHE B  22       8.264  -4.618   7.048  1.00  0.00           C  
ATOM    358  CE1 PHE B  22       9.155  -2.372   5.720  1.00  0.00           C  
ATOM    359  CE2 PHE B  22       9.125  -4.746   5.976  1.00  0.00           C  
ATOM    360  CZ  PHE B  22       9.571  -3.621   5.311  1.00  0.00           C  
ATOM    361  H   PHE B  22       5.020  -2.958  10.333  1.00  0.00           H  
ATOM    362  HA  PHE B  22       5.460  -1.900   7.774  1.00  0.00           H  
ATOM    363 1HB  PHE B  22       7.292  -2.457   9.298  1.00  0.00           H  
ATOM    364 2HB  PHE B  22       6.910  -4.168   9.193  1.00  0.00           H  
ATOM    365  HD1 PHE B  22       7.966  -1.259   7.119  1.00  0.00           H  
ATOM    366  HD2 PHE B  22       7.911  -5.506   7.573  1.00  0.00           H  
ATOM    367  HE1 PHE B  22       9.505  -1.482   5.197  1.00  0.00           H  
ATOM    368  HE2 PHE B  22       9.453  -5.734   5.654  1.00  0.00           H  
ATOM    369  HZ  PHE B  22      10.248  -3.720   4.465  1.00  0.00           H  
ATOM    370  N   GLY B  23       4.664  -5.106   7.693  1.00  0.00           N  
ATOM    371  CA  GLY B  23       4.154  -6.163   6.827  1.00  0.00           C  
ATOM    372  C   GLY B  23       2.830  -5.762   6.190  1.00  0.00           C  
ATOM    373  O   GLY B  23       2.593  -6.022   5.010  1.00  0.00           O  
ATOM    374  H   GLY B  23       4.797  -5.297   8.676  1.00  0.00           H  
ATOM    375 1HA  GLY B  23       4.886  -6.380   6.048  1.00  0.00           H  
ATOM    376 2HA  GLY B  23       4.022  -7.076   7.406  1.00  0.00           H  
ATOM    377  N   LEU B  24       1.969  -5.127   6.978  1.00  0.00           N  
ATOM    378  CA  LEU B  24       0.663  -4.695   6.495  1.00  0.00           C  
ATOM    379  C   LEU B  24       0.800  -3.614   5.430  1.00  0.00           C  
ATOM    380  O   LEU B  24       0.035  -3.578   4.466  1.00  0.00           O  
ATOM    381  CB  LEU B  24      -0.186  -4.170   7.659  1.00  0.00           C  
ATOM    382  CG  LEU B  24      -0.591  -5.211   8.710  1.00  0.00           C  
ATOM    383  CD1 LEU B  24      -1.273  -4.514   9.880  1.00  0.00           C  
ATOM    384  CD2 LEU B  24      -1.511  -6.243   8.075  1.00  0.00           C  
ATOM    385  H   LEU B  24       2.225  -4.940   7.937  1.00  0.00           H  
ATOM    386  HA  LEU B  24       0.157  -5.552   6.051  1.00  0.00           H  
ATOM    387 1HB  LEU B  24       0.370  -3.384   8.168  1.00  0.00           H  
ATOM    388 2HB  LEU B  24      -1.100  -3.735   7.254  1.00  0.00           H  
ATOM    389  HG  LEU B  24       0.302  -5.708   9.093  1.00  0.00           H  
ATOM    390 1HD1 LEU B  24      -1.560  -5.254  10.627  1.00  0.00           H  
ATOM    391 2HD1 LEU B  24      -0.586  -3.796  10.327  1.00  0.00           H  
ATOM    392 3HD1 LEU B  24      -2.162  -3.994   9.524  1.00  0.00           H  
ATOM    393 1HD2 LEU B  24      -1.798  -6.983   8.822  1.00  0.00           H  
ATOM    394 2HD2 LEU B  24      -2.405  -5.747   7.694  1.00  0.00           H  
ATOM    395 3HD2 LEU B  24      -0.992  -6.737   7.254  1.00  0.00           H  
ATOM    396  N   LEU B  25       1.780  -2.735   5.610  1.00  0.00           N  
ATOM    397  CA  LEU B  25       2.045  -1.675   4.644  1.00  0.00           C  
ATOM    398  C   LEU B  25       2.453  -2.250   3.294  1.00  0.00           C  
ATOM    399  O   LEU B  25       2.012  -1.776   2.247  1.00  0.00           O  
ATOM    400  CB  LEU B  25       3.148  -0.746   5.166  1.00  0.00           C  
ATOM    401  CG  LEU B  25       2.767   0.130   6.366  1.00  0.00           C  
ATOM    402  CD1 LEU B  25       4.010   0.829   6.900  1.00  0.00           C  
ATOM    403  CD2 LEU B  25       1.711   1.140   5.942  1.00  0.00           C  
ATOM    404  H   LEU B  25       2.356  -2.802   6.436  1.00  0.00           H  
ATOM    405  HA  LEU B  25       1.132  -1.095   4.508  1.00  0.00           H  
ATOM    406 1HB  LEU B  25       4.004  -1.352   5.457  1.00  0.00           H  
ATOM    407 2HB  LEU B  25       3.456  -0.084   4.357  1.00  0.00           H  
ATOM    408  HG  LEU B  25       2.369  -0.498   7.163  1.00  0.00           H  
ATOM    409 1HD1 LEU B  25       3.739   1.451   7.753  1.00  0.00           H  
ATOM    410 2HD1 LEU B  25       4.740   0.083   7.214  1.00  0.00           H  
ATOM    411 3HD1 LEU B  25       4.440   1.453   6.118  1.00  0.00           H  
ATOM    412 1HD2 LEU B  25       1.439   1.763   6.796  1.00  0.00           H  
ATOM    413 2HD2 LEU B  25       2.108   1.770   5.146  1.00  0.00           H  
ATOM    414 3HD2 LEU B  25       0.827   0.614   5.582  1.00  0.00           H  
ATOM    415  N   LEU B  26       3.299  -3.275   3.324  1.00  0.00           N  
ATOM    416  CA  LEU B  26       3.701  -3.972   2.108  1.00  0.00           C  
ATOM    417  C   LEU B  26       2.510  -4.646   1.440  1.00  0.00           C  
ATOM    418  O   LEU B  26       2.397  -4.655   0.214  1.00  0.00           O  
ATOM    419  CB  LEU B  26       4.775  -5.019   2.429  1.00  0.00           C  
ATOM    420  CG  LEU B  26       6.139  -4.464   2.857  1.00  0.00           C  
ATOM    421  CD1 LEU B  26       7.056  -5.614   3.249  1.00  0.00           C  
ATOM    422  CD2 LEU B  26       6.737  -3.652   1.717  1.00  0.00           C  
ATOM    423  H   LEU B  26       3.672  -3.578   4.212  1.00  0.00           H  
ATOM    424  HA  LEU B  26       4.118  -3.244   1.414  1.00  0.00           H  
ATOM    425 1HB  LEU B  26       4.410  -5.656   3.233  1.00  0.00           H  
ATOM    426 2HB  LEU B  26       4.931  -5.639   1.546  1.00  0.00           H  
ATOM    427  HG  LEU B  26       6.014  -3.824   3.731  1.00  0.00           H  
ATOM    428 1HD1 LEU B  26       8.026  -5.219   3.553  1.00  0.00           H  
ATOM    429 2HD1 LEU B  26       6.614  -6.166   4.079  1.00  0.00           H  
ATOM    430 3HD1 LEU B  26       7.187  -6.281   2.398  1.00  0.00           H  
ATOM    431 1HD2 LEU B  26       7.707  -3.257   2.021  1.00  0.00           H  
ATOM    432 2HD2 LEU B  26       6.864  -4.292   0.843  1.00  0.00           H  
ATOM    433 3HD2 LEU B  26       6.070  -2.827   1.469  1.00  0.00           H  
ATOM    434  N   GLY B  27       1.622  -5.209   2.252  1.00  0.00           N  
ATOM    435  CA  GLY B  27       0.378  -5.780   1.750  1.00  0.00           C  
ATOM    436  C   GLY B  27      -0.437  -4.742   0.989  1.00  0.00           C  
ATOM    437  O   GLY B  27      -0.818  -4.959  -0.161  1.00  0.00           O  
ATOM    438  H   GLY B  27       1.814  -5.242   3.243  1.00  0.00           H  
ATOM    439 1HA  GLY B  27       0.602  -6.623   1.096  1.00  0.00           H  
ATOM    440 2HA  GLY B  27      -0.207  -6.167   2.584  1.00  0.00           H  
ATOM    441  N   ALA B  28      -0.702  -3.613   1.638  1.00  0.00           N  
ATOM    442  CA  ALA B  28      -1.482  -2.544   1.028  1.00  0.00           C  
ATOM    443  C   ALA B  28      -0.838  -2.061  -0.265  1.00  0.00           C  
ATOM    444  O   ALA B  28      -1.525  -1.808  -1.256  1.00  0.00           O  
ATOM    445  CB  ALA B  28      -1.647  -1.386   2.001  1.00  0.00           C  
ATOM    446  H   ALA B  28      -0.354  -3.493   2.579  1.00  0.00           H  
ATOM    447  HA  ALA B  28      -2.467  -2.941   0.782  1.00  0.00           H  
ATOM    448 1HB  ALA B  28      -2.232  -0.595   1.531  1.00  0.00           H  
ATOM    449 2HB  ALA B  28      -2.162  -1.734   2.897  1.00  0.00           H  
ATOM    450 3HB  ALA B  28      -0.667  -0.998   2.274  1.00  0.00           H  
ATOM    451  N   ALA B  29       0.484  -1.934  -0.250  1.00  0.00           N  
ATOM    452  CA  ALA B  29       1.229  -1.529  -1.436  1.00  0.00           C  
ATOM    453  C   ALA B  29       1.001  -2.499  -2.588  1.00  0.00           C  
ATOM    454  O   ALA B  29       0.584  -2.101  -3.675  1.00  0.00           O  
ATOM    455  CB  ALA B  29       2.714  -1.423  -1.120  1.00  0.00           C  
ATOM    456  H   ALA B  29       0.987  -2.123   0.605  1.00  0.00           H  
ATOM    457  HA  ALA B  29       0.864  -0.550  -1.747  1.00  0.00           H  
ATOM    458 1HB  ALA B  29       3.256  -1.120  -2.015  1.00  0.00           H  
ATOM    459 2HB  ALA B  29       2.866  -0.682  -0.335  1.00  0.00           H  
ATOM    460 3HB  ALA B  29       3.083  -2.390  -0.782  1.00  0.00           H  
ATOM    461  N   LEU B  30       1.277  -3.776  -2.343  1.00  0.00           N  
ATOM    462  CA  LEU B  30       1.191  -4.792  -3.384  1.00  0.00           C  
ATOM    463  C   LEU B  30      -0.235  -4.936  -3.898  1.00  0.00           C  
ATOM    464  O   LEU B  30      -0.458  -5.156  -5.089  1.00  0.00           O  
ATOM    465  CB  LEU B  30       1.687  -6.142  -2.850  1.00  0.00           C  
ATOM    466  CG  LEU B  30       3.192  -6.233  -2.568  1.00  0.00           C  
ATOM    467  CD1 LEU B  30       3.501  -7.556  -1.879  1.00  0.00           C  
ATOM    468  CD2 LEU B  30       3.963  -6.103  -3.873  1.00  0.00           C  
ATOM    469  H   LEU B  30       1.554  -4.049  -1.410  1.00  0.00           H  
ATOM    470  HA  LEU B  30       1.827  -4.489  -4.216  1.00  0.00           H  
ATOM    471 1HB  LEU B  30       1.162  -6.362  -1.922  1.00  0.00           H  
ATOM    472 2HB  LEU B  30       1.439  -6.916  -3.576  1.00  0.00           H  
ATOM    473  HG  LEU B  30       3.485  -5.429  -1.892  1.00  0.00           H  
ATOM    474 1HD1 LEU B  30       4.570  -7.621  -1.678  1.00  0.00           H  
ATOM    475 2HD1 LEU B  30       2.952  -7.613  -0.939  1.00  0.00           H  
ATOM    476 3HD1 LEU B  30       3.203  -8.380  -2.526  1.00  0.00           H  
ATOM    477 1HD2 LEU B  30       5.033  -6.168  -3.672  1.00  0.00           H  
ATOM    478 2HD2 LEU B  30       3.672  -6.908  -4.549  1.00  0.00           H  
ATOM    479 3HD2 LEU B  30       3.737  -5.142  -4.335  1.00  0.00           H  
ATOM    480  N   LEU B  31      -1.200  -4.809  -2.993  1.00  0.00           N  
ATOM    481  CA  LEU B  31      -2.607  -4.960  -3.346  1.00  0.00           C  
ATOM    482  C   LEU B  31      -2.977  -4.068  -4.524  1.00  0.00           C  
ATOM    483  O   LEU B  31      -3.420  -4.551  -5.566  1.00  0.00           O  
ATOM    484  CB  LEU B  31      -3.495  -4.622  -2.142  1.00  0.00           C  
ATOM    485  CG  LEU B  31      -5.006  -4.627  -2.408  1.00  0.00           C  
ATOM    486  CD1 LEU B  31      -5.441  -6.021  -2.840  1.00  0.00           C  
ATOM    487  CD2 LEU B  31      -5.743  -4.189  -1.151  1.00  0.00           C  
ATOM    488  H   LEU B  31      -0.953  -4.604  -2.036  1.00  0.00           H  
ATOM    489  HA  LEU B  31      -2.782  -5.996  -3.632  1.00  0.00           H  
ATOM    490 1HB  LEU B  31      -3.295  -5.342  -1.351  1.00  0.00           H  
ATOM    491 2HB  LEU B  31      -3.225  -3.630  -1.779  1.00  0.00           H  
ATOM    492  HG  LEU B  31      -5.234  -3.939  -3.222  1.00  0.00           H  
ATOM    493 1HD1 LEU B  31      -6.514  -6.025  -3.028  1.00  0.00           H  
ATOM    494 2HD1 LEU B  31      -4.912  -6.301  -3.751  1.00  0.00           H  
ATOM    495 3HD1 LEU B  31      -5.209  -6.735  -2.051  1.00  0.00           H  
ATOM    496 1HD2 LEU B  31      -6.817  -4.192  -1.340  1.00  0.00           H  
ATOM    497 2HD2 LEU B  31      -5.516  -4.877  -0.337  1.00  0.00           H  
ATOM    498 3HD2 LEU B  31      -5.426  -3.183  -0.876  1.00  0.00           H  
ATOM    499  N   LEU B  32      -2.793  -2.763  -4.353  1.00  0.00           N  
ATOM    500  CA  LEU B  32      -3.148  -1.797  -5.385  1.00  0.00           C  
ATOM    501  C   LEU B  32      -2.179  -1.863  -6.559  1.00  0.00           C  
ATOM    502  O   LEU B  32      -2.586  -1.785  -7.718  1.00  0.00           O  
ATOM    503  CB  LEU B  32      -3.160  -0.378  -4.802  1.00  0.00           C  
ATOM    504  CG  LEU B  32      -3.670   0.723  -5.741  1.00  0.00           C  
ATOM    505  CD1 LEU B  32      -5.078   0.381  -6.208  1.00  0.00           C  
ATOM    506  CD2 LEU B  32      -3.643   2.060  -5.017  1.00  0.00           C  
ATOM    507  H   LEU B  32      -2.396  -2.432  -3.485  1.00  0.00           H  
ATOM    508  HA  LEU B  32      -4.147  -2.034  -5.751  1.00  0.00           H  
ATOM    509 1HB  LEU B  32      -3.789  -0.373  -3.914  1.00  0.00           H  
ATOM    510 2HB  LEU B  32      -2.145  -0.116  -4.505  1.00  0.00           H  
ATOM    511  HG  LEU B  32      -3.030   0.774  -6.623  1.00  0.00           H  
ATOM    512 1HD1 LEU B  32      -5.441   1.163  -6.875  1.00  0.00           H  
ATOM    513 2HD1 LEU B  32      -5.065  -0.571  -6.739  1.00  0.00           H  
ATOM    514 3HD1 LEU B  32      -5.739   0.306  -5.345  1.00  0.00           H  
ATOM    515 1HD2 LEU B  32      -4.005   2.843  -5.684  1.00  0.00           H  
ATOM    516 2HD2 LEU B  32      -4.284   2.010  -4.136  1.00  0.00           H  
ATOM    517 3HD2 LEU B  32      -2.622   2.288  -4.710  1.00  0.00           H  
ATOM    518  N   GLY B  33      -0.894  -2.006  -6.251  1.00  0.00           N  
ATOM    519  CA  GLY B  33       0.133  -2.112  -7.280  1.00  0.00           C  
ATOM    520  C   GLY B  33      -0.238  -3.161  -8.321  1.00  0.00           C  
ATOM    521  O   GLY B  33      -0.203  -2.897  -9.523  1.00  0.00           O  
ATOM    522  H   GLY B  33      -0.622  -2.041  -5.279  1.00  0.00           H  
ATOM    523 1HA  GLY B  33       0.264  -1.145  -7.765  1.00  0.00           H  
ATOM    524 2HA  GLY B  33       1.084  -2.373  -6.819  1.00  0.00           H  
ATOM    525  N   ILE B  34      -0.592  -4.353  -7.853  1.00  0.00           N  
ATOM    526  CA  ILE B  34      -0.977  -5.442  -8.742  1.00  0.00           C  
ATOM    527  C   ILE B  34      -2.233  -5.093  -9.529  1.00  0.00           C  
ATOM    528  O   ILE B  34      -2.300  -5.312 -10.739  1.00  0.00           O  
ATOM    529  CB  ILE B  34      -1.212  -6.741  -7.949  1.00  0.00           C  
ATOM    530  CG1 ILE B  34       0.107  -7.263  -7.374  1.00  0.00           C  
ATOM    531  CG2 ILE B  34      -1.864  -7.793  -8.834  1.00  0.00           C  
ATOM    532  CD1 ILE B  34      -0.065  -8.345  -6.333  1.00  0.00           C  
ATOM    533  H   ILE B  34      -0.594  -4.509  -6.855  1.00  0.00           H  
ATOM    534  HA  ILE B  34      -0.167  -5.613  -9.450  1.00  0.00           H  
ATOM    535  HB  ILE B  34      -1.866  -6.537  -7.102  1.00  0.00           H  
ATOM    536 1HG1 ILE B  34       0.724  -7.660  -8.180  1.00  0.00           H  
ATOM    537 2HG1 ILE B  34       0.657  -6.438  -6.920  1.00  0.00           H  
ATOM    538 1HG2 ILE B  34      -2.022  -8.705  -8.258  1.00  0.00           H  
ATOM    539 2HG2 ILE B  34      -2.822  -7.422  -9.196  1.00  0.00           H  
ATOM    540 3HG2 ILE B  34      -1.214  -8.008  -9.682  1.00  0.00           H  
ATOM    541 1HD1 ILE B  34       0.913  -8.663  -5.973  1.00  0.00           H  
ATOM    542 2HD1 ILE B  34      -0.651  -7.957  -5.499  1.00  0.00           H  
ATOM    543 3HD1 ILE B  34      -0.582  -9.196  -6.775  1.00  0.00           H  
ATOM    544  N   LEU B  35      -3.227  -4.547  -8.837  1.00  0.00           N  
ATOM    545  CA  LEU B  35      -4.500  -4.208  -9.461  1.00  0.00           C  
ATOM    546  C   LEU B  35      -4.315  -3.173 -10.562  1.00  0.00           C  
ATOM    547  O   LEU B  35      -4.972  -3.234 -11.602  1.00  0.00           O  
ATOM    548  CB  LEU B  35      -5.481  -3.675  -8.409  1.00  0.00           C  
ATOM    549  CG  LEU B  35      -6.002  -4.708  -7.402  1.00  0.00           C  
ATOM    550  CD1 LEU B  35      -6.779  -3.998  -6.301  1.00  0.00           C  
ATOM    551  CD2 LEU B  35      -6.878  -5.723  -8.122  1.00  0.00           C  
ATOM    552  H   LEU B  35      -3.097  -4.363  -7.852  1.00  0.00           H  
ATOM    553  HA  LEU B  35      -4.919  -5.111  -9.905  1.00  0.00           H  
ATOM    554 1HB  LEU B  35      -4.990  -2.883  -7.846  1.00  0.00           H  
ATOM    555 2HB  LEU B  35      -6.343  -3.248  -8.922  1.00  0.00           H  
ATOM    556  HG  LEU B  35      -5.160  -5.221  -6.937  1.00  0.00           H  
ATOM    557 1HD1 LEU B  35      -7.150  -4.732  -5.586  1.00  0.00           H  
ATOM    558 2HD1 LEU B  35      -6.124  -3.293  -5.790  1.00  0.00           H  
ATOM    559 3HD1 LEU B  35      -7.621  -3.462  -6.738  1.00  0.00           H  
ATOM    560 1HD2 LEU B  35      -7.248  -6.458  -7.406  1.00  0.00           H  
ATOM    561 2HD2 LEU B  35      -7.722  -5.211  -8.586  1.00  0.00           H  
ATOM    562 3HD2 LEU B  35      -6.293  -6.228  -8.891  1.00  0.00           H  
ATOM    563  N   VAL B  36      -3.417  -2.222 -10.329  1.00  0.00           N  
ATOM    564  CA  VAL B  36      -3.085  -1.218 -11.333  1.00  0.00           C  
ATOM    565  C   VAL B  36      -2.335  -1.838 -12.504  1.00  0.00           C  
ATOM    566  O   VAL B  36      -2.597  -1.514 -13.663  1.00  0.00           O  
ATOM    567  CB  VAL B  36      -2.226  -0.102 -10.709  1.00  0.00           C  
ATOM    568  CG1 VAL B  36      -1.685   0.821 -11.790  1.00  0.00           C  
ATOM    569  CG2 VAL B  36      -3.049   0.679  -9.695  1.00  0.00           C  
ATOM    570  H   VAL B  36      -2.952  -2.194  -9.432  1.00  0.00           H  
ATOM    571  HA  VAL B  36      -4.013  -0.780 -11.704  1.00  0.00           H  
ATOM    572  HB  VAL B  36      -1.368  -0.552 -10.211  1.00  0.00           H  
ATOM    573 1HG1 VAL B  36      -1.080   1.603 -11.332  1.00  0.00           H  
ATOM    574 2HG1 VAL B  36      -1.070   0.247 -12.484  1.00  0.00           H  
ATOM    575 3HG1 VAL B  36      -2.515   1.275 -12.331  1.00  0.00           H  
ATOM    576 1HG2 VAL B  36      -2.435   1.466  -9.258  1.00  0.00           H  
ATOM    577 2HG2 VAL B  36      -3.911   1.125 -10.192  1.00  0.00           H  
ATOM    578 3HG2 VAL B  36      -3.391   0.007  -8.909  1.00  0.00           H  
ATOM    579  N   PHE B  37      -1.400  -2.730 -12.196  1.00  0.00           N  
ATOM    580  CA  PHE B  37      -0.594  -3.381 -13.222  1.00  0.00           C  
ATOM    581  C   PHE B  37      -1.467  -4.181 -14.181  1.00  0.00           C  
ATOM    582  O   PHE B  37      -1.330  -4.068 -15.400  1.00  0.00           O  
ATOM    583  CB  PHE B  37       0.444  -4.303 -12.580  1.00  0.00           C  
ATOM    584  CG  PHE B  37       1.314  -5.020 -13.574  1.00  0.00           C  
ATOM    585  CD1 PHE B  37       2.387  -4.375 -14.171  1.00  0.00           C  
ATOM    586  CD2 PHE B  37       1.061  -6.341 -13.914  1.00  0.00           C  
ATOM    587  CE1 PHE B  37       3.187  -5.034 -15.085  1.00  0.00           C  
ATOM    588  CE2 PHE B  37       1.860  -7.002 -14.826  1.00  0.00           C  
ATOM    589  CZ  PHE B  37       2.924  -6.347 -15.412  1.00  0.00           C  
ATOM    590  H   PHE B  37      -1.242  -2.962 -11.226  1.00  0.00           H  
ATOM    591  HA  PHE B  37      -0.073  -2.612 -13.793  1.00  0.00           H  
ATOM    592 1HB  PHE B  37       1.089  -3.722 -11.922  1.00  0.00           H  
ATOM    593 2HB  PHE B  37      -0.060  -5.050 -11.969  1.00  0.00           H  
ATOM    594  HD1 PHE B  37       2.595  -3.337 -13.911  1.00  0.00           H  
ATOM    595  HD2 PHE B  37       0.220  -6.858 -13.450  1.00  0.00           H  
ATOM    596  HE1 PHE B  37       4.027  -4.515 -15.547  1.00  0.00           H  
ATOM    597  HE2 PHE B  37       1.650  -8.040 -15.084  1.00  0.00           H  
ATOM    598  HZ  PHE B  37       3.554  -6.867 -16.133  1.00  0.00           H  
ATOM    599  N   ARG B  38      -2.363  -4.988 -13.625  1.00  0.00           N  
ATOM    600  CA  ARG B  38      -3.189  -5.884 -14.426  1.00  0.00           C  
ATOM    601  C   ARG B  38      -4.082  -5.103 -15.381  1.00  0.00           C  
ATOM    602  O   ARG B  38      -3.633  -4.677 -16.409  1.00  0.00           O  
ATOM    603  OXT ARG B  38      -5.235  -4.914 -15.106  1.00  0.00           O  
ATOM    604  CB  ARG B  38      -4.052  -6.760 -13.530  1.00  0.00           C  
ATOM    605  CG  ARG B  38      -3.295  -7.830 -12.761  1.00  0.00           C  
ATOM    606  CD  ARG B  38      -4.191  -8.591 -11.852  1.00  0.00           C  
ATOM    607  NE  ARG B  38      -3.473  -9.622 -11.120  1.00  0.00           N  
ATOM    608  CZ  ARG B  38      -4.021 -10.413 -10.177  1.00  0.00           C  
ATOM    609  NH1 ARG B  38      -5.291 -10.280  -9.865  1.00  0.00           N  
ATOM    610  NH2 ARG B  38      -3.282 -11.323  -9.567  1.00  0.00           N  
ATOM    611  H   ARG B  38      -2.476  -4.981 -12.621  1.00  0.00           H  
ATOM    612  HA  ARG B  38      -2.532  -6.527 -15.013  1.00  0.00           H  
ATOM    613 1HB  ARG B  38      -4.572  -6.137 -12.804  1.00  0.00           H  
ATOM    614 2HB  ARG B  38      -4.810  -7.261 -14.133  1.00  0.00           H  
ATOM    615 1HG  ARG B  38      -2.843  -8.532 -13.462  1.00  0.00           H  
ATOM    616 2HG  ARG B  38      -2.514  -7.363 -12.160  1.00  0.00           H  
ATOM    617 1HD  ARG B  38      -4.640  -7.910 -11.130  1.00  0.00           H  
ATOM    618 2HD  ARG B  38      -4.977  -9.071 -12.434  1.00  0.00           H  
ATOM    619  HE  ARG B  38      -2.494  -9.754 -11.333  1.00  0.00           H  
ATOM    620 1HH1 ARG B  38      -5.856  -9.584 -10.331  1.00  0.00           H  
ATOM    621 2HH1 ARG B  38      -5.702 -10.873  -9.158  1.00  0.00           H  
ATOM    622 1HH2 ARG B  38      -2.306 -11.426  -9.808  1.00  0.00           H  
ATOM    623 2HH2 ARG B  38      -3.693 -11.916  -8.861  1.00  0.00           H  
TER                                                                             
HETATM  625 THKN MEM C  41      15.000   0.000   0.000  1.00  0.00           X  
HETATM  626 CNTR MEM C  41       0.000   0.000   0.000  1.00  0.00           X  
HETATM  627 NORM MEM C  41      -0.000  -0.000   1.000  1.00  0.00           X  
TER                                                                             
CONECT  625  626                                                                
CONECT  626  625  627                                                           
CONECT  627  626                                                                
a_angle_1 0.74
a_angle_2 15.888
a_bind 0.679
a_ddg -28.863
a_helicality 0.032
a_helicality_symm 0.032
a_hha_ang -31.777
a_hha_dst_atm 3.355
a_hha_dst_vec 7.48
a_marl -20.691
a_pack 0.68
a_res_lipo -65.747
a_rmsd 4.305
a_sasa 898.451
a_shape 0.77
a_span_topo 0.5
a_tms_span 1
a_tms_span_fa 1
a_unsat 0
maxsub 29
rms 4.305
score -130.017
silent_score -130.017
time 21
total -130.016

#MODEL 4
ATOM      1  N   ILE A   1       7.006  -2.305  13.966  1.00  0.00           N  
ATOM      2  CA  ILE A   1       6.736  -0.889  13.746  1.00  0.00           C  
ATOM      3  C   ILE A   1       6.951  -0.507  12.287  1.00  0.00           C  
ATOM      4  O   ILE A   1       6.148   0.219  11.701  1.00  0.00           O  
ATOM      5  CB  ILE A   1       7.630  -0.014  14.644  1.00  0.00           C  
ATOM      6  CG1 ILE A   1       7.296  -0.247  16.119  1.00  0.00           C  
ATOM      7  CG2 ILE A   1       7.468   1.455  14.284  1.00  0.00           C  
ATOM      8  CD1 ILE A   1       8.281   0.385  17.076  1.00  0.00           C  
ATOM      9 1H   ILE A   1       6.857  -2.527  14.929  1.00  0.00           H  
ATOM     10 2H   ILE A   1       6.391  -2.854  13.399  1.00  0.00           H  
ATOM     11 3H   ILE A   1       7.954  -2.506  13.720  1.00  0.00           H  
ATOM     12  HA  ILE A   1       5.695  -0.692  14.000  1.00  0.00           H  
ATOM     13  HB  ILE A   1       8.672  -0.299  14.508  1.00  0.00           H  
ATOM     14 1HG1 ILE A   1       6.306   0.152  16.336  1.00  0.00           H  
ATOM     15 2HG1 ILE A   1       7.267  -1.318  16.321  1.00  0.00           H  
ATOM     16 1HG2 ILE A   1       8.107   2.060  14.928  1.00  0.00           H  
ATOM     17 2HG2 ILE A   1       7.754   1.608  13.244  1.00  0.00           H  
ATOM     18 3HG2 ILE A   1       6.429   1.752  14.422  1.00  0.00           H  
ATOM     19 1HD1 ILE A   1       7.978   0.176  18.102  1.00  0.00           H  
ATOM     20 2HD1 ILE A   1       9.275  -0.027  16.900  1.00  0.00           H  
ATOM     21 3HD1 ILE A   1       8.302   1.463  16.917  1.00  0.00           H  
ATOM     22  N   VAL A   2       8.039  -1.001  11.706  1.00  0.00           N  
ATOM     23  CA  VAL A   2       8.420  -0.626  10.349  1.00  0.00           C  
ATOM     24  C   VAL A   2       7.353  -1.040   9.344  1.00  0.00           C  
ATOM     25  O   VAL A   2       7.002  -0.274   8.446  1.00  0.00           O  
ATOM     26  CB  VAL A   2       9.761  -1.281   9.971  1.00  0.00           C  
ATOM     27  CG1 VAL A   2      10.061  -1.065   8.495  1.00  0.00           C  
ATOM     28  CG2 VAL A   2      10.876  -0.716  10.837  1.00  0.00           C  
ATOM     29  H   VAL A   2       8.617  -1.653  12.217  1.00  0.00           H  
ATOM     30  HA  VAL A   2       8.536   0.458  10.310  1.00  0.00           H  
ATOM     31  HB  VAL A   2       9.687  -2.357  10.129  1.00  0.00           H  
ATOM     32 1HG1 VAL A   2      11.013  -1.535   8.244  1.00  0.00           H  
ATOM     33 2HG1 VAL A   2       9.268  -1.509   7.893  1.00  0.00           H  
ATOM     34 3HG1 VAL A   2      10.120   0.003   8.288  1.00  0.00           H  
ATOM     35 1HG2 VAL A   2      11.822  -1.184  10.564  1.00  0.00           H  
ATOM     36 2HG2 VAL A   2      10.947   0.361  10.682  1.00  0.00           H  
ATOM     37 3HG2 VAL A   2      10.661  -0.919  11.886  1.00  0.00           H  
ATOM     38  N   ALA A   3       6.841  -2.256   9.499  1.00  0.00           N  
ATOM     39  CA  ALA A   3       5.810  -2.773   8.607  1.00  0.00           C  
ATOM     40  C   ALA A   3       4.574  -1.882   8.620  1.00  0.00           C  
ATOM     41  O   ALA A   3       3.931  -1.682   7.589  1.00  0.00           O  
ATOM     42  CB  ALA A   3       5.439  -4.197   8.995  1.00  0.00           C  
ATOM     43  H   ALA A   3       7.175  -2.838  10.254  1.00  0.00           H  
ATOM     44  HA  ALA A   3       6.209  -2.776   7.593  1.00  0.00           H  
ATOM     45 1HB  ALA A   3       4.668  -4.569   8.320  1.00  0.00           H  
ATOM     46 2HB  ALA A   3       6.321  -4.834   8.924  1.00  0.00           H  
ATOM     47 3HB  ALA A   3       5.063  -4.209  10.016  1.00  0.00           H  
ATOM     48  N   VAL A   4       4.247  -1.349   9.792  1.00  0.00           N  
ATOM     49  CA  VAL A   4       3.096  -0.467   9.938  1.00  0.00           C  
ATOM     50  C   VAL A   4       3.329   0.864   9.234  1.00  0.00           C  
ATOM     51  O   VAL A   4       2.457   1.361   8.520  1.00  0.00           O  
ATOM     52  CB  VAL A   4       2.804  -0.211  11.428  1.00  0.00           C  
ATOM     53  CG1 VAL A   4       1.769   0.893  11.587  1.00  0.00           C  
ATOM     54  CG2 VAL A   4       2.328  -1.495  12.090  1.00  0.00           C  
ATOM     55  H   VAL A   4       4.811  -1.561  10.603  1.00  0.00           H  
ATOM     56  HA  VAL A   4       2.228  -0.952   9.489  1.00  0.00           H  
ATOM     57  HB  VAL A   4       3.717   0.133  11.914  1.00  0.00           H  
ATOM     58 1HG1 VAL A   4       1.575   1.061  12.647  1.00  0.00           H  
ATOM     59 2HG1 VAL A   4       2.145   1.812  11.138  1.00  0.00           H  
ATOM     60 3HG1 VAL A   4       0.844   0.598  11.092  1.00  0.00           H  
ATOM     61 1HG2 VAL A   4       2.125  -1.307  13.144  1.00  0.00           H  
ATOM     62 2HG2 VAL A   4       1.418  -1.842  11.601  1.00  0.00           H  
ATOM     63 3HG2 VAL A   4       3.101  -2.259  12.001  1.00  0.00           H  
ATOM     64  N   ILE A   5       4.510   1.437   9.438  1.00  0.00           N  
ATOM     65  CA  ILE A   5       4.876   2.690   8.790  1.00  0.00           C  
ATOM     66  C   ILE A   5       4.857   2.552   7.273  1.00  0.00           C  
ATOM     67  O   ILE A   5       4.266   3.374   6.572  1.00  0.00           O  
ATOM     68  CB  ILE A   5       6.270   3.158   9.245  1.00  0.00           C  
ATOM     69  CG1 ILE A   5       6.243   3.558  10.723  1.00  0.00           C  
ATOM     70  CG2 ILE A   5       6.750   4.317   8.385  1.00  0.00           C  
ATOM     71  CD1 ILE A   5       7.614   3.748  11.330  1.00  0.00           C  
ATOM     72  H   ILE A   5       5.171   0.993  10.059  1.00  0.00           H  
ATOM     73  HA  ILE A   5       4.148   3.451   9.071  1.00  0.00           H  
ATOM     74  HB  ILE A   5       6.978   2.334   9.155  1.00  0.00           H  
ATOM     75 1HG1 ILE A   5       5.687   4.488  10.837  1.00  0.00           H  
ATOM     76 2HG1 ILE A   5       5.719   2.793  11.297  1.00  0.00           H  
ATOM     77 1HG2 ILE A   5       7.736   4.636   8.722  1.00  0.00           H  
ATOM     78 2HG2 ILE A   5       6.806   3.999   7.345  1.00  0.00           H  
ATOM     79 3HG2 ILE A   5       6.051   5.149   8.473  1.00  0.00           H  
ATOM     80 1HD1 ILE A   5       7.512   4.030  12.378  1.00  0.00           H  
ATOM     81 2HD1 ILE A   5       8.176   2.816  11.258  1.00  0.00           H  
ATOM     82 3HD1 ILE A   5       8.144   4.534  10.793  1.00  0.00           H  
ATOM     83  N   PHE A   6       5.507   1.507   6.771  1.00  0.00           N  
ATOM     84  CA  PHE A   6       5.535   1.238   5.338  1.00  0.00           C  
ATOM     85  C   PHE A   6       4.127   1.061   4.783  1.00  0.00           C  
ATOM     86  O   PHE A   6       3.769   1.661   3.770  1.00  0.00           O  
ATOM     87  CB  PHE A   6       6.365  -0.013   5.045  1.00  0.00           C  
ATOM     88  CG  PHE A   6       6.498  -0.323   3.581  1.00  0.00           C  
ATOM     89  CD1 PHE A   6       7.228   0.509   2.745  1.00  0.00           C  
ATOM     90  CD2 PHE A   6       5.893  -1.446   3.037  1.00  0.00           C  
ATOM     91  CE1 PHE A   6       7.351   0.224   1.398  1.00  0.00           C  
ATOM     92  CE2 PHE A   6       6.015  -1.733   1.692  1.00  0.00           C  
ATOM     93  CZ  PHE A   6       6.745  -0.896   0.872  1.00  0.00           C  
ATOM     94  H   PHE A   6       5.994   0.883   7.398  1.00  0.00           H  
ATOM     95  HA  PHE A   6       5.996   2.089   4.835  1.00  0.00           H  
ATOM     96 1HB  PHE A   6       7.365   0.109   5.459  1.00  0.00           H  
ATOM     97 2HB  PHE A   6       5.911  -0.873   5.535  1.00  0.00           H  
ATOM     98  HD1 PHE A   6       7.708   1.394   3.162  1.00  0.00           H  
ATOM     99  HD2 PHE A   6       5.316  -2.106   3.685  1.00  0.00           H  
ATOM    100  HE1 PHE A   6       7.928   0.886   0.753  1.00  0.00           H  
ATOM    101  HE2 PHE A   6       5.535  -2.619   1.277  1.00  0.00           H  
ATOM    102  HZ  PHE A   6       6.841  -1.120  -0.190  1.00  0.00           H  
ATOM    103  N   GLY A   7       3.332   0.233   5.453  1.00  0.00           N  
ATOM    104  CA  GLY A   7       1.948   0.009   5.054  1.00  0.00           C  
ATOM    105  C   GLY A   7       1.178   1.321   4.978  1.00  0.00           C  
ATOM    106  O   GLY A   7       0.513   1.605   3.981  1.00  0.00           O  
ATOM    107  H   GLY A   7       3.697  -0.254   6.259  1.00  0.00           H  
ATOM    108 1HA  GLY A   7       1.925  -0.487   4.083  1.00  0.00           H  
ATOM    109 2HA  GLY A   7       1.467  -0.658   5.767  1.00  0.00           H  
ATOM    110  N   LEU A   8       1.271   2.118   6.037  1.00  0.00           N  
ATOM    111  CA  LEU A   8       0.557   3.388   6.105  1.00  0.00           C  
ATOM    112  C   LEU A   8       0.982   4.320   4.978  1.00  0.00           C  
ATOM    113  O   LEU A   8       0.155   5.021   4.394  1.00  0.00           O  
ATOM    114  CB  LEU A   8       0.808   4.064   7.459  1.00  0.00           C  
ATOM    115  CG  LEU A   8       0.104   3.425   8.663  1.00  0.00           C  
ATOM    116  CD1 LEU A   8       0.631   4.046   9.949  1.00  0.00           C  
ATOM    117  CD2 LEU A   8      -1.399   3.623   8.536  1.00  0.00           C  
ATOM    118  H   LEU A   8       1.852   1.838   6.814  1.00  0.00           H  
ATOM    119  HA  LEU A   8      -0.509   3.190   6.004  1.00  0.00           H  
ATOM    120 1HB  LEU A   8       1.878   4.056   7.658  1.00  0.00           H  
ATOM    121 2HB  LEU A   8       0.479   5.101   7.395  1.00  0.00           H  
ATOM    122  HG  LEU A   8       0.328   2.358   8.691  1.00  0.00           H  
ATOM    123 1HD1 LEU A   8       0.131   3.592  10.804  1.00  0.00           H  
ATOM    124 2HD1 LEU A   8       1.705   3.873  10.023  1.00  0.00           H  
ATOM    125 3HD1 LEU A   8       0.435   5.118   9.942  1.00  0.00           H  
ATOM    126 1HD2 LEU A   8      -1.900   3.168   9.391  1.00  0.00           H  
ATOM    127 2HD2 LEU A   8      -1.625   4.689   8.509  1.00  0.00           H  
ATOM    128 3HD2 LEU A   8      -1.752   3.154   7.617  1.00  0.00           H  
ATOM    129  N   LEU A   9       2.276   4.325   4.677  1.00  0.00           N  
ATOM    130  CA  LEU A   9       2.810   5.155   3.604  1.00  0.00           C  
ATOM    131  C   LEU A   9       2.227   4.753   2.255  1.00  0.00           C  
ATOM    132  O   LEU A   9       1.925   5.606   1.420  1.00  0.00           O  
ATOM    133  CB  LEU A   9       4.339   5.046   3.560  1.00  0.00           C  
ATOM    134  CG  LEU A   9       5.090   5.755   4.694  1.00  0.00           C  
ATOM    135  CD1 LEU A   9       6.564   5.379   4.641  1.00  0.00           C  
ATOM    136  CD2 LEU A   9       4.903   7.259   4.564  1.00  0.00           C  
ATOM    137  H   LEU A   9       2.906   3.738   5.205  1.00  0.00           H  
ATOM    138  HA  LEU A   9       2.538   6.191   3.800  1.00  0.00           H  
ATOM    139 1HB  LEU A   9       4.613   3.992   3.590  1.00  0.00           H  
ATOM    140 2HB  LEU A   9       4.691   5.465   2.617  1.00  0.00           H  
ATOM    141  HG  LEU A   9       4.696   5.422   5.655  1.00  0.00           H  
ATOM    142 1HD1 LEU A   9       7.097   5.883   5.447  1.00  0.00           H  
ATOM    143 2HD1 LEU A   9       6.670   4.301   4.756  1.00  0.00           H  
ATOM    144 3HD1 LEU A   9       6.983   5.685   3.683  1.00  0.00           H  
ATOM    145 1HD2 LEU A   9       5.436   7.763   5.371  1.00  0.00           H  
ATOM    146 2HD2 LEU A   9       5.298   7.593   3.604  1.00  0.00           H  
ATOM    147 3HD2 LEU A   9       3.842   7.501   4.623  1.00  0.00           H  
ATOM    148  N   LEU A  10       2.072   3.450   2.048  1.00  0.00           N  
ATOM    149  CA  LEU A  10       1.432   2.937   0.842  1.00  0.00           C  
ATOM    150  C   LEU A  10      -0.022   3.384   0.756  1.00  0.00           C  
ATOM    151  O   LEU A  10      -0.521   3.702  -0.323  1.00  0.00           O  
ATOM    152  CB  LEU A  10       1.505   1.405   0.814  1.00  0.00           C  
ATOM    153  CG  LEU A  10       2.895   0.809   0.558  1.00  0.00           C  
ATOM    154  CD1 LEU A  10       2.827  -0.708   0.669  1.00  0.00           C  
ATOM    155  CD2 LEU A  10       3.383   1.235  -0.819  1.00  0.00           C  
ATOM    156  H   LEU A  10       2.405   2.798   2.743  1.00  0.00           H  
ATOM    157  HA  LEU A  10       1.963   3.329  -0.025  1.00  0.00           H  
ATOM    158 1HB  LEU A  10       1.153   1.023   1.771  1.00  0.00           H  
ATOM    159 2HB  LEU A  10       0.838   1.039   0.033  1.00  0.00           H  
ATOM    160  HG  LEU A  10       3.591   1.169   1.317  1.00  0.00           H  
ATOM    161 1HD1 LEU A  10       3.815  -1.131   0.487  1.00  0.00           H  
ATOM    162 2HD1 LEU A  10       2.493  -0.984   1.670  1.00  0.00           H  
ATOM    163 3HD1 LEU A  10       2.125  -1.095  -0.068  1.00  0.00           H  
ATOM    164 1HD2 LEU A  10       4.372   0.812  -1.001  1.00  0.00           H  
ATOM    165 2HD2 LEU A  10       2.689   0.875  -1.579  1.00  0.00           H  
ATOM    166 3HD2 LEU A  10       3.440   2.323  -0.865  1.00  0.00           H  
ATOM    167  N   GLY A  11      -0.696   3.407   1.901  1.00  0.00           N  
ATOM    168  CA  GLY A  11      -2.057   3.926   1.978  1.00  0.00           C  
ATOM    169  C   GLY A  11      -2.119   5.377   1.520  1.00  0.00           C  
ATOM    170  O   GLY A  11      -2.956   5.742   0.695  1.00  0.00           O  
ATOM    171  H   GLY A  11      -0.256   3.055   2.739  1.00  0.00           H  
ATOM    172 1HA  GLY A  11      -2.714   3.316   1.357  1.00  0.00           H  
ATOM    173 2HA  GLY A  11      -2.419   3.847   3.002  1.00  0.00           H  
ATOM    174  N   ALA A  12      -1.229   6.202   2.062  1.00  0.00           N  
ATOM    175  CA  ALA A  12      -1.145   7.603   1.669  1.00  0.00           C  
ATOM    176  C   ALA A  12      -0.828   7.741   0.185  1.00  0.00           C  
ATOM    177  O   ALA A  12      -1.437   8.549  -0.517  1.00  0.00           O  
ATOM    178  CB  ALA A  12      -0.097   8.325   2.503  1.00  0.00           C  
ATOM    179  H   ALA A  12      -0.595   5.848   2.763  1.00  0.00           H  
ATOM    180  HA  ALA A  12      -2.117   8.064   1.847  1.00  0.00           H  
ATOM    181 1HB  ALA A  12      -0.045   9.370   2.198  1.00  0.00           H  
ATOM    182 2HB  ALA A  12      -0.368   8.268   3.557  1.00  0.00           H  
ATOM    183 3HB  ALA A  12       0.874   7.856   2.352  1.00  0.00           H  
ATOM    184  N   ALA A  13       0.127   6.948  -0.287  1.00  0.00           N  
ATOM    185  CA  ALA A  13       0.521   6.975  -1.691  1.00  0.00           C  
ATOM    186  C   ALA A  13      -0.649   6.617  -2.598  1.00  0.00           C  
ATOM    187  O   ALA A  13      -0.839   7.225  -3.651  1.00  0.00           O  
ATOM    188  CB  ALA A  13       1.686   6.027  -1.932  1.00  0.00           C  
ATOM    189  H   ALA A  13       0.593   6.311   0.343  1.00  0.00           H  
ATOM    190  HA  ALA A  13       0.835   7.990  -1.935  1.00  0.00           H  
ATOM    191 1HB  ALA A  13       1.969   6.058  -2.984  1.00  0.00           H  
ATOM    192 2HB  ALA A  13       2.535   6.330  -1.320  1.00  0.00           H  
ATOM    193 3HB  ALA A  13       1.391   5.013  -1.666  1.00  0.00           H  
ATOM    194  N   LEU A  14      -1.432   5.627  -2.182  1.00  0.00           N  
ATOM    195  CA  LEU A  14      -2.618   5.224  -2.928  1.00  0.00           C  
ATOM    196  C   LEU A  14      -3.636   6.355  -2.996  1.00  0.00           C  
ATOM    197  O   LEU A  14      -4.130   6.695  -4.072  1.00  0.00           O  
ATOM    198  CB  LEU A  14      -3.258   3.990  -2.279  1.00  0.00           C  
ATOM    199  CG  LEU A  14      -4.561   3.499  -2.924  1.00  0.00           C  
ATOM    200  CD1 LEU A  14      -4.294   3.101  -4.370  1.00  0.00           C  
ATOM    201  CD2 LEU A  14      -5.112   2.326  -2.127  1.00  0.00           C  
ATOM    202  H   LEU A  14      -1.199   5.140  -1.329  1.00  0.00           H  
ATOM    203  HA  LEU A  14      -2.319   4.970  -3.944  1.00  0.00           H  
ATOM    204 1HB  LEU A  14      -2.543   3.170  -2.312  1.00  0.00           H  
ATOM    205 2HB  LEU A  14      -3.471   4.218  -1.235  1.00  0.00           H  
ATOM    206  HG  LEU A  14      -5.291   4.309  -2.931  1.00  0.00           H  
ATOM    207 1HD1 LEU A  14      -5.219   2.753  -4.828  1.00  0.00           H  
ATOM    208 2HD1 LEU A  14      -3.919   3.964  -4.921  1.00  0.00           H  
ATOM    209 3HD1 LEU A  14      -3.553   2.303  -4.396  1.00  0.00           H  
ATOM    210 1HD2 LEU A  14      -6.038   1.978  -2.585  1.00  0.00           H  
ATOM    211 2HD2 LEU A  14      -4.383   1.516  -2.121  1.00  0.00           H  
ATOM    212 3HD2 LEU A  14      -5.310   2.643  -1.103  1.00  0.00           H  
ATOM    213  N   LEU A  15      -3.947   6.935  -1.842  1.00  0.00           N  
ATOM    214  CA  LEU A  15      -4.903   8.034  -1.769  1.00  0.00           C  
ATOM    215  C   LEU A  15      -4.472   9.198  -2.652  1.00  0.00           C  
ATOM    216  O   LEU A  15      -5.263   9.720  -3.438  1.00  0.00           O  
ATOM    217  CB  LEU A  15      -5.052   8.512  -0.320  1.00  0.00           C  
ATOM    218  CG  LEU A  15      -5.936   9.748  -0.114  1.00  0.00           C  
ATOM    219  CD1 LEU A  15      -7.346   9.452  -0.606  1.00  0.00           C  
ATOM    220  CD2 LEU A  15      -5.939  10.132   1.358  1.00  0.00           C  
ATOM    221  H   LEU A  15      -3.510   6.607  -0.993  1.00  0.00           H  
ATOM    222  HA  LEU A  15      -5.869   7.675  -2.122  1.00  0.00           H  
ATOM    223 1HB  LEU A  15      -5.475   7.701   0.271  1.00  0.00           H  
ATOM    224 2HB  LEU A  15      -4.062   8.743   0.074  1.00  0.00           H  
ATOM    225  HG  LEU A  15      -5.544  10.578  -0.705  1.00  0.00           H  
ATOM    226 1HD1 LEU A  15      -7.974  10.331  -0.460  1.00  0.00           H  
ATOM    227 2HD1 LEU A  15      -7.317   9.200  -1.666  1.00  0.00           H  
ATOM    228 3HD1 LEU A  15      -7.759   8.615  -0.044  1.00  0.00           H  
ATOM    229 1HD2 LEU A  15      -6.567  11.012   1.504  1.00  0.00           H  
ATOM    230 2HD2 LEU A  15      -6.332   9.304   1.949  1.00  0.00           H  
ATOM    231 3HD2 LEU A  15      -4.921  10.355   1.678  1.00  0.00           H  
ATOM    232  N   LEU A  16      -3.213   9.601  -2.519  1.00  0.00           N  
ATOM    233  CA  LEU A  16      -2.685  10.729  -3.276  1.00  0.00           C  
ATOM    234  C   LEU A  16      -2.791  10.484  -4.776  1.00  0.00           C  
ATOM    235  O   LEU A  16      -3.160  11.379  -5.536  1.00  0.00           O  
ATOM    236  CB  LEU A  16      -1.221  10.985  -2.895  1.00  0.00           C  
ATOM    237  CG  LEU A  16      -0.989  11.555  -1.490  1.00  0.00           C  
ATOM    238  CD1 LEU A  16       0.500  11.530  -1.172  1.00  0.00           C  
ATOM    239  CD2 LEU A  16      -1.540  12.971  -1.419  1.00  0.00           C  
ATOM    240  H   LEU A  16      -2.606   9.113  -1.876  1.00  0.00           H  
ATOM    241  HA  LEU A  16      -3.270  11.615  -3.030  1.00  0.00           H  
ATOM    242 1HB  LEU A  16      -0.675  10.046  -2.967  1.00  0.00           H  
ATOM    243 2HB  LEU A  16      -0.793  11.685  -3.612  1.00  0.00           H  
ATOM    244  HG  LEU A  16      -1.497  10.930  -0.755  1.00  0.00           H  
ATOM    245 1HD1 LEU A  16       0.665  11.935  -0.173  1.00  0.00           H  
ATOM    246 2HD1 LEU A  16       0.864  10.503  -1.211  1.00  0.00           H  
ATOM    247 3HD1 LEU A  16       1.038  12.135  -1.901  1.00  0.00           H  
ATOM    248 1HD2 LEU A  16      -1.375  13.375  -0.420  1.00  0.00           H  
ATOM    249 2HD2 LEU A  16      -1.031  13.597  -2.152  1.00  0.00           H  
ATOM    250 3HD2 LEU A  16      -2.609  12.956  -1.633  1.00  0.00           H  
ATOM    251  N   GLY A  17      -2.465   9.267  -5.195  1.00  0.00           N  
ATOM    252  CA  GLY A  17      -2.629   8.867  -6.588  1.00  0.00           C  
ATOM    253  C   GLY A  17      -4.076   9.023  -7.039  1.00  0.00           C  
ATOM    254  O   GLY A  17      -4.350   9.621  -8.079  1.00  0.00           O  
ATOM    255  H   GLY A  17      -2.093   8.601  -4.533  1.00  0.00           H  
ATOM    256 1HA  GLY A  17      -1.979   9.473  -7.220  1.00  0.00           H  
ATOM    257 2HA  GLY A  17      -2.317   7.830  -6.708  1.00  0.00           H  
ATOM    258  N   ILE A  18      -4.998   8.482  -6.250  1.00  0.00           N  
ATOM    259  CA  ILE A  18      -6.417   8.538  -6.580  1.00  0.00           C  
ATOM    260  C   ILE A  18      -6.895   9.978  -6.715  1.00  0.00           C  
ATOM    261  O   ILE A  18      -7.667  10.304  -7.616  1.00  0.00           O  
ATOM    262  CB  ILE A  18      -7.258   7.815  -5.512  1.00  0.00           C  
ATOM    263  CG1 ILE A  18      -7.007   6.306  -5.566  1.00  0.00           C  
ATOM    264  CG2 ILE A  18      -8.736   8.120  -5.703  1.00  0.00           C  
ATOM    265  CD1 ILE A  18      -7.542   5.555  -4.368  1.00  0.00           C  
ATOM    266  H   ILE A  18      -4.708   8.020  -5.400  1.00  0.00           H  
ATOM    267  HA  ILE A  18      -6.569   8.038  -7.535  1.00  0.00           H  
ATOM    268  HB  ILE A  18      -6.953   8.150  -4.521  1.00  0.00           H  
ATOM    269 1HG1 ILE A  18      -7.469   5.893  -6.462  1.00  0.00           H  
ATOM    270 2HG1 ILE A  18      -5.936   6.117  -5.635  1.00  0.00           H  
ATOM    271 1HG2 ILE A  18      -9.316   7.601  -4.940  1.00  0.00           H  
ATOM    272 2HG2 ILE A  18      -8.900   9.193  -5.616  1.00  0.00           H  
ATOM    273 3HG2 ILE A  18      -9.052   7.784  -6.691  1.00  0.00           H  
ATOM    274 1HD1 ILE A  18      -7.326   4.492  -4.479  1.00  0.00           H  
ATOM    275 2HD1 ILE A  18      -7.066   5.929  -3.461  1.00  0.00           H  
ATOM    276 3HD1 ILE A  18      -8.619   5.700  -4.299  1.00  0.00           H  
ATOM    277  N   LEU A  19      -6.430  10.837  -5.814  1.00  0.00           N  
ATOM    278  CA  LEU A  19      -6.831  12.239  -5.814  1.00  0.00           C  
ATOM    279  C   LEU A  19      -6.371  12.943  -7.084  1.00  0.00           C  
ATOM    280  O   LEU A  19      -7.064  13.817  -7.606  1.00  0.00           O  
ATOM    281  CB  LEU A  19      -6.254  12.955  -4.587  1.00  0.00           C  
ATOM    282  CG  LEU A  19      -6.846  12.540  -3.234  1.00  0.00           C  
ATOM    283  CD1 LEU A  19      -6.045  13.182  -2.110  1.00  0.00           C  
ATOM    284  CD2 LEU A  19      -8.308  12.956  -3.171  1.00  0.00           C  
ATOM    285  H   LEU A  19      -5.782  10.511  -5.111  1.00  0.00           H  
ATOM    286  HA  LEU A  19      -7.918  12.287  -5.769  1.00  0.00           H  
ATOM    287 1HB  LEU A  19      -5.181  12.770  -4.549  1.00  0.00           H  
ATOM    288 2HB  LEU A  19      -6.413  14.027  -4.703  1.00  0.00           H  
ATOM    289  HG  LEU A  19      -6.772  11.458  -3.121  1.00  0.00           H  
ATOM    290 1HD1 LEU A  19      -6.466  12.887  -1.148  1.00  0.00           H  
ATOM    291 2HD1 LEU A  19      -5.008  12.852  -2.167  1.00  0.00           H  
ATOM    292 3HD1 LEU A  19      -6.088  14.267  -2.206  1.00  0.00           H  
ATOM    293 1HD2 LEU A  19      -8.730  12.660  -2.210  1.00  0.00           H  
ATOM    294 2HD2 LEU A  19      -8.384  14.038  -3.283  1.00  0.00           H  
ATOM    295 3HD2 LEU A  19      -8.860  12.469  -3.975  1.00  0.00           H  
ATOM    296  N   VAL A  20      -5.199  12.559  -7.577  1.00  0.00           N  
ATOM    297  CA  VAL A  20      -4.641  13.158  -8.783  1.00  0.00           C  
ATOM    298  C   VAL A  20      -5.391  12.698 -10.025  1.00  0.00           C  
ATOM    299  O   VAL A  20      -5.744  13.505 -10.885  1.00  0.00           O  
ATOM    300  CB  VAL A  20      -3.151  12.792  -8.921  1.00  0.00           C  
ATOM    301  CG1 VAL A  20      -2.631  13.187 -10.295  1.00  0.00           C  
ATOM    302  CG2 VAL A  20      -2.347  13.473  -7.824  1.00  0.00           C  
ATOM    303  H   VAL A  20      -4.681  11.832  -7.104  1.00  0.00           H  
ATOM    304  HA  VAL A  20      -4.729  14.243  -8.703  1.00  0.00           H  
ATOM    305  HB  VAL A  20      -3.042  11.711  -8.835  1.00  0.00           H  
ATOM    306 1HG1 VAL A  20      -1.577  12.921 -10.376  1.00  0.00           H  
ATOM    307 2HG1 VAL A  20      -3.197  12.661 -11.063  1.00  0.00           H  
ATOM    308 3HG1 VAL A  20      -2.744  14.263 -10.432  1.00  0.00           H  
ATOM    309 1HG2 VAL A  20      -1.294  13.209  -7.927  1.00  0.00           H  
ATOM    310 2HG2 VAL A  20      -2.460  14.554  -7.907  1.00  0.00           H  
ATOM    311 3HG2 VAL A  20      -2.709  13.144  -6.850  1.00  0.00           H  
ATOM    312  N   PHE A  21      -5.633  11.394 -10.115  1.00  0.00           N  
ATOM    313  CA  PHE A  21      -6.243  10.808 -11.302  1.00  0.00           C  
ATOM    314  C   PHE A  21      -7.691  11.256 -11.456  1.00  0.00           C  
ATOM    315  O   PHE A  21      -7.939  12.334 -11.920  1.00  0.00           O  
ATOM    316  OXT PHE A  21      -8.583  10.530 -11.113  1.00  0.00           O  
ATOM    317  CB  PHE A  21      -6.181   9.281 -11.237  1.00  0.00           C  
ATOM    318  CG  PHE A  21      -4.800   8.722 -11.433  1.00  0.00           C  
ATOM    319  CD1 PHE A  21      -4.217   7.920 -10.462  1.00  0.00           C  
ATOM    320  CD2 PHE A  21      -4.082   8.996 -12.586  1.00  0.00           C  
ATOM    321  CE1 PHE A  21      -2.947   7.406 -10.641  1.00  0.00           C  
ATOM    322  CE2 PHE A  21      -2.813   8.482 -12.769  1.00  0.00           C  
ATOM    323  CZ  PHE A  21      -2.245   7.686 -11.794  1.00  0.00           C  
ATOM    324  H   PHE A  21      -5.388  10.794  -9.340  1.00  0.00           H  
ATOM    325  HA  PHE A  21      -5.686  11.143 -12.179  1.00  0.00           H  
ATOM    326 1HB  PHE A  21      -6.550   8.943 -10.269  1.00  0.00           H  
ATOM    327 2HB  PHE A  21      -6.831   8.857 -12.001  1.00  0.00           H  
ATOM    328  HD1 PHE A  21      -4.773   7.698  -9.551  1.00  0.00           H  
ATOM    329  HD2 PHE A  21      -4.531   9.626 -13.356  1.00  0.00           H  
ATOM    330  HE1 PHE A  21      -2.500   6.777  -9.871  1.00  0.00           H  
ATOM    331  HE2 PHE A  21      -2.259   8.705 -13.680  1.00  0.00           H  
ATOM    332  HZ  PHE A  21      -1.244   7.282 -11.936  1.00  0.00           H  
TER                                                                             
ATOM    334  N   ILE B  22      -7.006   2.305  13.966  1.00  0.00           N  
ATOM    335  CA  ILE B  22      -6.736   0.889  13.746  1.00  0.00           C  
ATOM    336  C   ILE B  22      -6.951   0.507  12.287  1.00  0.00           C  
ATOM    337  O   ILE B  22      -6.148  -0.219  11.701  1.00  0.00           O  
ATOM    338  CB  ILE B  22      -7.630   0.014  14.644  1.00  0.00           C  
ATOM    339  CG1 ILE B  22      -7.296   0.247  16.120  1.00  0.00           C  
ATOM    340  CG2 ILE B  22      -7.468  -1.455  14.284  1.00  0.00           C  
ATOM    341  CD1 ILE B  22      -8.281  -0.385  17.076  1.00  0.00           C  
ATOM    342 1H   ILE B  22      -6.857   2.528  14.929  1.00  0.00           H  
ATOM    343 2H   ILE B  22      -6.391   2.854  13.399  1.00  0.00           H  
ATOM    344 3H   ILE B  22      -7.954   2.506  13.720  1.00  0.00           H  
ATOM    345  HA  ILE B  22      -5.695   0.692  14.000  1.00  0.00           H  
ATOM    346  HB  ILE B  22      -8.672   0.299  14.508  1.00  0.00           H  
ATOM    347 1HG1 ILE B  22      -6.306  -0.152  16.336  1.00  0.00           H  
ATOM    348 2HG1 ILE B  22      -7.267   1.319  16.321  1.00  0.00           H  
ATOM    349 1HG2 ILE B  22      -8.107  -2.059  14.928  1.00  0.00           H  
ATOM    350 2HG2 ILE B  22      -7.754  -1.608  13.244  1.00  0.00           H  
ATOM    351 3HG2 ILE B  22      -6.428  -1.751  14.422  1.00  0.00           H  
ATOM    352 1HD1 ILE B  22      -7.978  -0.176  18.102  1.00  0.00           H  
ATOM    353 2HD1 ILE B  22      -9.275   0.027  16.900  1.00  0.00           H  
ATOM    354 3HD1 ILE B  22      -8.302  -1.462  16.917  1.00  0.00           H  
ATOM    355  N   VAL B  23      -8.039   1.001  11.706  1.00  0.00           N  
ATOM    356  CA  VAL B  23      -8.420   0.626  10.349  1.00  0.00           C  
ATOM    357  C   VAL B  23      -7.353   1.040   9.344  1.00  0.00           C  
ATOM    358  O   VAL B  23      -7.002   0.275   8.446  1.00  0.00           O  
ATOM    359  CB  VAL B  23      -9.761   1.282   9.971  1.00  0.00           C  
ATOM    360  CG1 VAL B  23     -10.061   1.065   8.495  1.00  0.00           C  
ATOM    361  CG2 VAL B  23     -10.876   0.716  10.837  1.00  0.00           C  
ATOM    362  H   VAL B  23      -8.617   1.653  12.217  1.00  0.00           H  
ATOM    363  HA  VAL B  23      -8.536  -0.458  10.310  1.00  0.00           H  
ATOM    364  HB  VAL B  23      -9.687   2.358  10.129  1.00  0.00           H  
ATOM    365 1HG1 VAL B  23     -11.013   1.535   8.244  1.00  0.00           H  
ATOM    366 2HG1 VAL B  23      -9.268   1.509   7.893  1.00  0.00           H  
ATOM    367 3HG1 VAL B  23     -10.120  -0.003   8.288  1.00  0.00           H  
ATOM    368 1HG2 VAL B  23     -11.822   1.185  10.564  1.00  0.00           H  
ATOM    369 2HG2 VAL B  23     -10.947  -0.361  10.682  1.00  0.00           H  
ATOM    370 3HG2 VAL B  23     -10.661   0.919  11.886  1.00  0.00           H  
ATOM    371  N   ALA B  24      -6.841   2.256   9.499  1.00  0.00           N  
ATOM    372  CA  ALA B  24      -5.810   2.773   8.607  1.00  0.00           C  
ATOM    373  C   ALA B  24      -4.574   1.882   8.620  1.00  0.00           C  
ATOM    374  O   ALA B  24      -3.931   1.682   7.589  1.00  0.00           O  
ATOM    375  CB  ALA B  24      -5.439   4.197   8.995  1.00  0.00           C  
ATOM    376  H   ALA B  24      -7.175   2.838  10.254  1.00  0.00           H  
ATOM    377  HA  ALA B  24      -6.209   2.776   7.593  1.00  0.00           H  
ATOM    378 1HB  ALA B  24      -4.668   4.569   8.320  1.00  0.00           H  
ATOM    379 2HB  ALA B  24      -6.321   4.834   8.925  1.00  0.00           H  
ATOM    380 3HB  ALA B  24      -5.063   4.210  10.016  1.00  0.00           H  
ATOM    381  N   VAL B  25      -4.247   1.349   9.792  1.00  0.00           N  
ATOM    382  CA  VAL B  25      -3.096   0.467   9.938  1.00  0.00           C  
ATOM    383  C   VAL B  25      -3.329  -0.864   9.234  1.00  0.00           C  
ATOM    384  O   VAL B  25      -2.457  -1.360   8.520  1.00  0.00           O  
ATOM    385  CB  VAL B  25      -2.804   0.211  11.428  1.00  0.00           C  
ATOM    386  CG1 VAL B  25      -1.769  -0.893  11.587  1.00  0.00           C  
ATOM    387  CG2 VAL B  25      -2.328   1.495  12.090  1.00  0.00           C  
ATOM    388  H   VAL B  25      -4.811   1.561  10.603  1.00  0.00           H  
ATOM    389  HA  VAL B  25      -2.228   0.953   9.489  1.00  0.00           H  
ATOM    390  HB  VAL B  25      -3.717  -0.132  11.914  1.00  0.00           H  
ATOM    391 1HG1 VAL B  25      -1.575  -1.060  12.647  1.00  0.00           H  
ATOM    392 2HG1 VAL B  25      -2.146  -1.812  11.138  1.00  0.00           H  
ATOM    393 3HG1 VAL B  25      -0.844  -0.598  11.092  1.00  0.00           H  
ATOM    394 1HG2 VAL B  25      -2.124   1.308  13.144  1.00  0.00           H  
ATOM    395 2HG2 VAL B  25      -1.418   1.842  11.601  1.00  0.00           H  
ATOM    396 3HG2 VAL B  25      -3.101   2.259  12.001  1.00  0.00           H  
ATOM    397  N   ILE B  26      -4.510  -1.437   9.438  1.00  0.00           N  
ATOM    398  CA  ILE B  26      -4.876  -2.690   8.790  1.00  0.00           C  
ATOM    399  C   ILE B  26      -4.857  -2.551   7.273  1.00  0.00           C  
ATOM    400  O   ILE B  26      -4.266  -3.373   6.572  1.00  0.00           O  
ATOM    401  CB  ILE B  26      -6.270  -3.158   9.245  1.00  0.00           C  
ATOM    402  CG1 ILE B  26      -6.243  -3.558  10.723  1.00  0.00           C  
ATOM    403  CG2 ILE B  26      -6.750  -4.317   8.385  1.00  0.00           C  
ATOM    404  CD1 ILE B  26      -7.614  -3.747  11.330  1.00  0.00           C  
ATOM    405  H   ILE B  26      -5.171  -0.993  10.059  1.00  0.00           H  
ATOM    406  HA  ILE B  26      -4.148  -3.450   9.071  1.00  0.00           H  
ATOM    407  HB  ILE B  26      -6.978  -2.334   9.155  1.00  0.00           H  
ATOM    408 1HG1 ILE B  26      -5.687  -4.488  10.837  1.00  0.00           H  
ATOM    409 2HG1 ILE B  26      -5.719  -2.793  11.297  1.00  0.00           H  
ATOM    410 1HG2 ILE B  26      -7.736  -4.635   8.722  1.00  0.00           H  
ATOM    411 2HG2 ILE B  26      -6.806  -3.999   7.345  1.00  0.00           H  
ATOM    412 3HG2 ILE B  26      -6.051  -5.149   8.473  1.00  0.00           H  
ATOM    413 1HD1 ILE B  26      -7.512  -4.029  12.378  1.00  0.00           H  
ATOM    414 2HD1 ILE B  26      -8.176  -2.815  11.258  1.00  0.00           H  
ATOM    415 3HD1 ILE B  26      -8.144  -4.533  10.793  1.00  0.00           H  
ATOM    416  N   PHE B  27      -5.507  -1.507   6.771  1.00  0.00           N  
ATOM    417  CA  PHE B  27      -5.535  -1.238   5.338  1.00  0.00           C  
ATOM    418  C   PHE B  27      -4.127  -1.061   4.783  1.00  0.00           C  
ATOM    419  O   PHE B  27      -3.769  -1.661   3.770  1.00  0.00           O  
ATOM    420  CB  PHE B  27      -6.365   0.013   5.045  1.00  0.00           C  
ATOM    421  CG  PHE B  27      -6.497   0.324   3.582  1.00  0.00           C  
ATOM    422  CD1 PHE B  27      -7.218  -0.513   2.743  1.00  0.00           C  
ATOM    423  CD2 PHE B  27      -5.900   1.452   3.040  1.00  0.00           C  
ATOM    424  CE1 PHE B  27      -7.340  -0.228   1.396  1.00  0.00           C  
ATOM    425  CE2 PHE B  27      -6.022   1.740   1.695  1.00  0.00           C  
ATOM    426  CZ  PHE B  27      -6.743   0.898   0.872  1.00  0.00           C  
ATOM    427  H   PHE B  27      -5.994  -0.883   7.398  1.00  0.00           H  
ATOM    428  HA  PHE B  27      -5.996  -2.089   4.835  1.00  0.00           H  
ATOM    429 1HB  PHE B  27      -7.365  -0.109   5.459  1.00  0.00           H  
ATOM    430 2HB  PHE B  27      -5.911   0.873   5.536  1.00  0.00           H  
ATOM    431  HD1 PHE B  27      -7.692  -1.403   3.157  1.00  0.00           H  
ATOM    432  HD2 PHE B  27      -5.331   2.117   3.690  1.00  0.00           H  
ATOM    433  HE1 PHE B  27      -7.910  -0.894   0.748  1.00  0.00           H  
ATOM    434  HE2 PHE B  27      -5.548   2.631   1.282  1.00  0.00           H  
ATOM    435  HZ  PHE B  27      -6.837   1.123  -0.190  1.00  0.00           H  
ATOM    436  N   GLY B  28      -3.332  -0.233   5.453  1.00  0.00           N  
ATOM    437  CA  GLY B  28      -1.948  -0.009   5.054  1.00  0.00           C  
ATOM    438  C   GLY B  28      -1.178  -1.321   4.978  1.00  0.00           C  
ATOM    439  O   GLY B  28      -0.513  -1.605   3.981  1.00  0.00           O  
ATOM    440  H   GLY B  28      -3.697   0.254   6.260  1.00  0.00           H  
ATOM    441 1HA  GLY B  28      -1.925   0.488   4.083  1.00  0.00           H  
ATOM    442 2HA  GLY B  28      -1.467   0.659   5.768  1.00  0.00           H  
ATOM    443  N   LEU B  29      -1.271  -2.118   6.037  1.00  0.00           N  
ATOM    444  CA  LEU B  29      -0.557  -3.387   6.105  1.00  0.00           C  
ATOM    445  C   LEU B  29      -0.982  -4.320   4.978  1.00  0.00           C  
ATOM    446  O   LEU B  29      -0.155  -5.020   4.394  1.00  0.00           O  
ATOM    447  CB  LEU B  29      -0.808  -4.064   7.459  1.00  0.00           C  
ATOM    448  CG  LEU B  29      -0.104  -3.425   8.663  1.00  0.00           C  
ATOM    449  CD1 LEU B  29      -0.631  -4.046   9.949  1.00  0.00           C  
ATOM    450  CD2 LEU B  29       1.399  -3.623   8.536  1.00  0.00           C  
ATOM    451  H   LEU B  29      -1.852  -1.837   6.814  1.00  0.00           H  
ATOM    452  HA  LEU B  29       0.509  -3.190   6.004  1.00  0.00           H  
ATOM    453 1HB  LEU B  29      -1.878  -4.056   7.658  1.00  0.00           H  
ATOM    454 2HB  LEU B  29      -0.479  -5.101   7.395  1.00  0.00           H  
ATOM    455  HG  LEU B  29      -0.328  -2.358   8.691  1.00  0.00           H  
ATOM    456 1HD1 LEU B  29      -0.131  -3.591  10.804  1.00  0.00           H  
ATOM    457 2HD1 LEU B  29      -1.705  -3.873  10.023  1.00  0.00           H  
ATOM    458 3HD1 LEU B  29      -0.435  -5.118   9.942  1.00  0.00           H  
ATOM    459 1HD2 LEU B  29       1.900  -3.167   9.391  1.00  0.00           H  
ATOM    460 2HD2 LEU B  29       1.625  -4.689   8.509  1.00  0.00           H  
ATOM    461 3HD2 LEU B  29       1.752  -3.154   7.617  1.00  0.00           H  
ATOM    462  N   LEU B  30      -2.276  -4.324   4.677  1.00  0.00           N  
ATOM    463  CA  LEU B  30      -2.810  -5.154   3.604  1.00  0.00           C  
ATOM    464  C   LEU B  30      -2.227  -4.753   2.255  1.00  0.00           C  
ATOM    465  O   LEU B  30      -1.925  -5.605   1.420  1.00  0.00           O  
ATOM    466  CB  LEU B  30      -4.339  -5.045   3.560  1.00  0.00           C  
ATOM    467  CG  LEU B  30      -5.090  -5.755   4.694  1.00  0.00           C  
ATOM    468  CD1 LEU B  30      -6.564  -5.379   4.641  1.00  0.00           C  
ATOM    469  CD2 LEU B  30      -4.903  -7.259   4.564  1.00  0.00           C  
ATOM    470  H   LEU B  30      -2.906  -3.738   5.205  1.00  0.00           H  
ATOM    471  HA  LEU B  30      -2.538  -6.191   3.800  1.00  0.00           H  
ATOM    472 1HB  LEU B  30      -4.613  -3.992   3.590  1.00  0.00           H  
ATOM    473 2HB  LEU B  30      -4.691  -5.464   2.617  1.00  0.00           H  
ATOM    474  HG  LEU B  30      -4.696  -5.422   5.655  1.00  0.00           H  
ATOM    475 1HD1 LEU B  30      -7.098  -5.883   5.447  1.00  0.00           H  
ATOM    476 2HD1 LEU B  30      -6.670  -4.301   4.756  1.00  0.00           H  
ATOM    477 3HD1 LEU B  30      -6.983  -5.685   3.683  1.00  0.00           H  
ATOM    478 1HD2 LEU B  30      -5.436  -7.763   5.371  1.00  0.00           H  
ATOM    479 2HD2 LEU B  30      -5.298  -7.593   3.604  1.00  0.00           H  
ATOM    480 3HD2 LEU B  30      -3.842  -7.501   4.623  1.00  0.00           H  
ATOM    481  N   LEU B  31      -2.072  -3.450   2.048  1.00  0.00           N  
ATOM    482  CA  LEU B  31      -1.432  -2.937   0.842  1.00  0.00           C  
ATOM    483  C   LEU B  31       0.022  -3.384   0.756  1.00  0.00           C  
ATOM    484  O   LEU B  31       0.521  -3.701  -0.323  1.00  0.00           O  
ATOM    485  CB  LEU B  31      -1.505  -1.405   0.814  1.00  0.00           C  
ATOM    486  CG  LEU B  31      -2.895  -0.809   0.558  1.00  0.00           C  
ATOM    487  CD1 LEU B  31      -2.829   0.707   0.679  1.00  0.00           C  
ATOM    488  CD2 LEU B  31      -3.381  -1.227  -0.822  1.00  0.00           C  
ATOM    489  H   LEU B  31      -2.405  -2.798   2.743  1.00  0.00           H  
ATOM    490  HA  LEU B  31      -1.963  -3.328  -0.025  1.00  0.00           H  
ATOM    491 1HB  LEU B  31      -1.152  -1.023   1.771  1.00  0.00           H  
ATOM    492 2HB  LEU B  31      -0.839  -1.039   0.033  1.00  0.00           H  
ATOM    493  HG  LEU B  31      -3.592  -1.173   1.314  1.00  0.00           H  
ATOM    494 1HD1 LEU B  31      -3.817   1.130   0.497  1.00  0.00           H  
ATOM    495 2HD1 LEU B  31      -2.497   0.978   1.681  1.00  0.00           H  
ATOM    496 3HD1 LEU B  31      -2.126   1.100  -0.055  1.00  0.00           H  
ATOM    497 1HD2 LEU B  31      -4.369  -0.805  -1.003  1.00  0.00           H  
ATOM    498 2HD2 LEU B  31      -2.685  -0.862  -1.578  1.00  0.00           H  
ATOM    499 3HD2 LEU B  31      -3.436  -2.315  -0.874  1.00  0.00           H  
ATOM    500  N   GLY B  32       0.697  -3.406   1.901  1.00  0.00           N  
ATOM    501  CA  GLY B  32       2.057  -3.925   1.978  1.00  0.00           C  
ATOM    502  C   GLY B  32       2.119  -5.377   1.520  1.00  0.00           C  
ATOM    503  O   GLY B  32       2.956  -5.742   0.695  1.00  0.00           O  
ATOM    504  H   GLY B  32       0.256  -3.055   2.739  1.00  0.00           H  
ATOM    505 1HA  GLY B  32       2.714  -3.316   1.357  1.00  0.00           H  
ATOM    506 2HA  GLY B  32       2.419  -3.847   3.002  1.00  0.00           H  
ATOM    507  N   ALA B  33       1.229  -6.201   2.062  1.00  0.00           N  
ATOM    508  CA  ALA B  33       1.145  -7.603   1.669  1.00  0.00           C  
ATOM    509  C   ALA B  33       0.828  -7.741   0.185  1.00  0.00           C  
ATOM    510  O   ALA B  33       1.437  -8.549  -0.517  1.00  0.00           O  
ATOM    511  CB  ALA B  33       0.097  -8.325   2.503  1.00  0.00           C  
ATOM    512  H   ALA B  33       0.595  -5.848   2.763  1.00  0.00           H  
ATOM    513  HA  ALA B  33       2.117  -8.064   1.847  1.00  0.00           H  
ATOM    514 1HB  ALA B  33       0.046  -9.370   2.198  1.00  0.00           H  
ATOM    515 2HB  ALA B  33       0.368  -8.267   3.557  1.00  0.00           H  
ATOM    516 3HB  ALA B  33      -0.874  -7.855   2.352  1.00  0.00           H  
ATOM    517  N   ALA B  34      -0.127  -6.948  -0.287  1.00  0.00           N  
ATOM    518  CA  ALA B  34      -0.521  -6.975  -1.691  1.00  0.00           C  
ATOM    519  C   ALA B  34       0.649  -6.617  -2.598  1.00  0.00           C  
ATOM    520  O   ALA B  34       0.839  -7.225  -3.651  1.00  0.00           O  
ATOM    521  CB  ALA B  34      -1.686  -6.026  -1.932  1.00  0.00           C  
ATOM    522  H   ALA B  34      -0.593  -6.310   0.343  1.00  0.00           H  
ATOM    523  HA  ALA B  34      -0.835  -7.989  -1.935  1.00  0.00           H  
ATOM    524 1HB  ALA B  34      -1.969  -6.057  -2.984  1.00  0.00           H  
ATOM    525 2HB  ALA B  34      -2.535  -6.330  -1.320  1.00  0.00           H  
ATOM    526 3HB  ALA B  34      -1.391  -5.013  -1.666  1.00  0.00           H  
ATOM    527  N   LEU B  35       1.432  -5.626  -2.182  1.00  0.00           N  
ATOM    528  CA  LEU B  35       2.618  -5.223  -2.928  1.00  0.00           C  
ATOM    529  C   LEU B  35       3.636  -6.355  -2.996  1.00  0.00           C  
ATOM    530  O   LEU B  35       4.130  -6.694  -4.072  1.00  0.00           O  
ATOM    531  CB  LEU B  35       3.258  -3.990  -2.279  1.00  0.00           C  
ATOM    532  CG  LEU B  35       4.560  -3.498  -2.925  1.00  0.00           C  
ATOM    533  CD1 LEU B  35       4.292  -3.100  -4.370  1.00  0.00           C  
ATOM    534  CD2 LEU B  35       5.111  -2.325  -2.128  1.00  0.00           C  
ATOM    535  H   LEU B  35       1.199  -5.140  -1.329  1.00  0.00           H  
ATOM    536  HA  LEU B  35       2.319  -4.969  -3.944  1.00  0.00           H  
ATOM    537 1HB  LEU B  35       2.543  -3.170  -2.311  1.00  0.00           H  
ATOM    538 2HB  LEU B  35       3.472  -4.218  -1.235  1.00  0.00           H  
ATOM    539  HG  LEU B  35       5.291  -4.307  -2.932  1.00  0.00           H  
ATOM    540 1HD1 LEU B  35       5.217  -2.751  -4.829  1.00  0.00           H  
ATOM    541 2HD1 LEU B  35       3.917  -3.962  -4.921  1.00  0.00           H  
ATOM    542 3HD1 LEU B  35       3.551  -2.302  -4.395  1.00  0.00           H  
ATOM    543 1HD2 LEU B  35       6.037  -1.977  -2.586  1.00  0.00           H  
ATOM    544 2HD2 LEU B  35       4.382  -1.515  -2.121  1.00  0.00           H  
ATOM    545 3HD2 LEU B  35       5.311  -2.643  -1.104  1.00  0.00           H  
ATOM    546  N   LEU B  36       3.947  -6.935  -1.842  1.00  0.00           N  
ATOM    547  CA  LEU B  36       4.903  -8.034  -1.769  1.00  0.00           C  
ATOM    548  C   LEU B  36       4.472  -9.198  -2.652  1.00  0.00           C  
ATOM    549  O   LEU B  36       5.263  -9.720  -3.438  1.00  0.00           O  
ATOM    550  CB  LEU B  36       5.052  -8.511  -0.320  1.00  0.00           C  
ATOM    551  CG  LEU B  36       5.936  -9.748  -0.114  1.00  0.00           C  
ATOM    552  CD1 LEU B  36       7.346  -9.452  -0.606  1.00  0.00           C  
ATOM    553  CD2 LEU B  36       5.939 -10.132   1.358  1.00  0.00           C  
ATOM    554  H   LEU B  36       3.510  -6.606  -0.993  1.00  0.00           H  
ATOM    555  HA  LEU B  36       5.869  -7.675  -2.122  1.00  0.00           H  
ATOM    556 1HB  LEU B  36       5.475  -7.701   0.271  1.00  0.00           H  
ATOM    557 2HB  LEU B  36       4.062  -8.742   0.074  1.00  0.00           H  
ATOM    558  HG  LEU B  36       5.545 -10.577  -0.705  1.00  0.00           H  
ATOM    559 1HD1 LEU B  36       7.975 -10.331  -0.460  1.00  0.00           H  
ATOM    560 2HD1 LEU B  36       7.317  -9.200  -1.666  1.00  0.00           H  
ATOM    561 3HD1 LEU B  36       7.759  -8.615  -0.044  1.00  0.00           H  
ATOM    562 1HD2 LEU B  36       6.567 -11.011   1.504  1.00  0.00           H  
ATOM    563 2HD2 LEU B  36       6.332  -9.304   1.949  1.00  0.00           H  
ATOM    564 3HD2 LEU B  36       4.921 -10.355   1.678  1.00  0.00           H  
ATOM    565  N   LEU B  37       3.213  -9.601  -2.519  1.00  0.00           N  
ATOM    566  CA  LEU B  37       2.685 -10.729  -3.276  1.00  0.00           C  
ATOM    567  C   LEU B  37       2.791 -10.484  -4.776  1.00  0.00           C  
ATOM    568  O   LEU B  37       3.160 -11.379  -5.536  1.00  0.00           O  
ATOM    569  CB  LEU B  37       1.221 -10.985  -2.896  1.00  0.00           C  
ATOM    570  CG  LEU B  37       0.989 -11.554  -1.490  1.00  0.00           C  
ATOM    571  CD1 LEU B  37      -0.500 -11.530  -1.172  1.00  0.00           C  
ATOM    572  CD2 LEU B  37       1.540 -12.970  -1.419  1.00  0.00           C  
ATOM    573  H   LEU B  37       2.606  -9.113  -1.876  1.00  0.00           H  
ATOM    574  HA  LEU B  37       3.270 -11.614  -3.030  1.00  0.00           H  
ATOM    575 1HB  LEU B  37       0.675 -10.045  -2.967  1.00  0.00           H  
ATOM    576 2HB  LEU B  37       0.793 -11.685  -3.612  1.00  0.00           H  
ATOM    577  HG  LEU B  37       1.497 -10.929  -0.756  1.00  0.00           H  
ATOM    578 1HD1 LEU B  37      -0.665 -11.934  -0.173  1.00  0.00           H  
ATOM    579 2HD1 LEU B  37      -0.864 -10.503  -1.211  1.00  0.00           H  
ATOM    580 3HD1 LEU B  37      -1.038 -12.134  -1.901  1.00  0.00           H  
ATOM    581 1HD2 LEU B  37       1.375 -13.375  -0.419  1.00  0.00           H  
ATOM    582 2HD2 LEU B  37       1.031 -13.596  -2.152  1.00  0.00           H  
ATOM    583 3HD2 LEU B  37       2.609 -12.956  -1.633  1.00  0.00           H  
ATOM    584  N   GLY B  38       2.465  -9.266  -5.195  1.00  0.00           N  
ATOM    585  CA  GLY B  38       2.629  -8.866  -6.588  1.00  0.00           C  
ATOM    586  C   GLY B  38       4.076  -9.023  -7.039  1.00  0.00           C  
ATOM    587  O   GLY B  38       4.350  -9.621  -8.079  1.00  0.00           O  
ATOM    588  H   GLY B  38       2.093  -8.601  -4.533  1.00  0.00           H  
ATOM    589 1HA  GLY B  38       1.979  -9.472  -7.220  1.00  0.00           H  
ATOM    590 2HA  GLY B  38       2.317  -7.829  -6.708  1.00  0.00           H  
ATOM    591  N   ILE B  39       4.998  -8.482  -6.250  1.00  0.00           N  
ATOM    592  CA  ILE B  39       6.417  -8.538  -6.580  1.00  0.00           C  
ATOM    593  C   ILE B  39       6.895  -9.978  -6.715  1.00  0.00           C  
ATOM    594  O   ILE B  39       7.667 -10.303  -7.616  1.00  0.00           O  
ATOM    595  CB  ILE B  39       7.258  -7.815  -5.512  1.00  0.00           C  
ATOM    596  CG1 ILE B  39       7.007  -6.306  -5.566  1.00  0.00           C  
ATOM    597  CG2 ILE B  39       8.736  -8.119  -5.703  1.00  0.00           C  
ATOM    598  CD1 ILE B  39       7.542  -5.555  -4.368  1.00  0.00           C  
ATOM    599  H   ILE B  39       4.708  -8.020  -5.400  1.00  0.00           H  
ATOM    600  HA  ILE B  39       6.569  -8.037  -7.535  1.00  0.00           H  
ATOM    601  HB  ILE B  39       6.953  -8.150  -4.521  1.00  0.00           H  
ATOM    602 1HG1 ILE B  39       7.469  -5.892  -6.462  1.00  0.00           H  
ATOM    603 2HG1 ILE B  39       5.936  -6.117  -5.635  1.00  0.00           H  
ATOM    604 1HG2 ILE B  39       9.316  -7.600  -4.940  1.00  0.00           H  
ATOM    605 2HG2 ILE B  39       8.900  -9.193  -5.616  1.00  0.00           H  
ATOM    606 3HG2 ILE B  39       9.052  -7.783  -6.691  1.00  0.00           H  
ATOM    607 1HD1 ILE B  39       7.325  -4.492  -4.479  1.00  0.00           H  
ATOM    608 2HD1 ILE B  39       7.065  -5.929  -3.461  1.00  0.00           H  
ATOM    609 3HD1 ILE B  39       8.619  -5.700  -4.299  1.00  0.00           H  
ATOM    610  N   LEU B  40       6.430 -10.837  -5.814  1.00  0.00           N  
ATOM    611  CA  LEU B  40       6.831 -12.239  -5.814  1.00  0.00           C  
ATOM    612  C   LEU B  40       6.371 -12.943  -7.084  1.00  0.00           C  
ATOM    613  O   LEU B  40       7.064 -13.817  -7.606  1.00  0.00           O  
ATOM    614  CB  LEU B  40       6.254 -12.955  -4.587  1.00  0.00           C  
ATOM    615  CG  LEU B  40       6.846 -12.540  -3.234  1.00  0.00           C  
ATOM    616  CD1 LEU B  40       6.045 -13.182  -2.110  1.00  0.00           C  
ATOM    617  CD2 LEU B  40       8.308 -12.956  -3.171  1.00  0.00           C  
ATOM    618  H   LEU B  40       5.782 -10.510  -5.111  1.00  0.00           H  
ATOM    619  HA  LEU B  40       7.918 -12.287  -5.769  1.00  0.00           H  
ATOM    620 1HB  LEU B  40       5.181 -12.770  -4.549  1.00  0.00           H  
ATOM    621 2HB  LEU B  40       6.413 -14.027  -4.703  1.00  0.00           H  
ATOM    622  HG  LEU B  40       6.771 -11.458  -3.121  1.00  0.00           H  
ATOM    623 1HD1 LEU B  40       6.466 -12.887  -1.148  1.00  0.00           H  
ATOM    624 2HD1 LEU B  40       5.008 -12.852  -2.167  1.00  0.00           H  
ATOM    625 3HD1 LEU B  40       6.088 -14.266  -2.206  1.00  0.00           H  
ATOM    626 1HD2 LEU B  40       8.730 -12.660  -2.210  1.00  0.00           H  
ATOM    627 2HD2 LEU B  40       8.384 -14.037  -3.283  1.00  0.00           H  
ATOM    628 3HD2 LEU B  40       8.860 -12.468  -3.975  1.00  0.00           H  
ATOM    629  N   VAL B  41       5.199 -12.558  -7.577  1.00  0.00           N  
ATOM    630  CA  VAL B  41       4.641 -13.158  -8.783  1.00  0.00           C  
ATOM    631  C   VAL B  41       5.391 -12.697 -10.025  1.00  0.00           C  
ATOM    632  O   VAL B  41       5.744 -13.505 -10.885  1.00  0.00           O  
ATOM    633  CB  VAL B  41       3.151 -12.792  -8.921  1.00  0.00           C  
ATOM    634  CG1 VAL B  41       2.631 -13.187 -10.295  1.00  0.00           C  
ATOM    635  CG2 VAL B  41       2.347 -13.473  -7.824  1.00  0.00           C  
ATOM    636  H   VAL B  41       4.681 -11.831  -7.104  1.00  0.00           H  
ATOM    637  HA  VAL B  41       4.729 -14.242  -8.703  1.00  0.00           H  
ATOM    638  HB  VAL B  41       3.042 -11.711  -8.835  1.00  0.00           H  
ATOM    639 1HG1 VAL B  41       1.577 -12.921 -10.376  1.00  0.00           H  
ATOM    640 2HG1 VAL B  41       3.197 -12.661 -11.063  1.00  0.00           H  
ATOM    641 3HG1 VAL B  41       2.744 -14.262 -10.432  1.00  0.00           H  
ATOM    642 1HG2 VAL B  41       1.294 -13.209  -7.928  1.00  0.00           H  
ATOM    643 2HG2 VAL B  41       2.460 -14.554  -7.907  1.00  0.00           H  
ATOM    644 3HG2 VAL B  41       2.709 -13.143  -6.850  1.00  0.00           H  
ATOM    645  N   PHE B  42       5.633 -11.394 -10.115  1.00  0.00           N  
ATOM    646  CA  PHE B  42       6.243 -10.808 -11.302  1.00  0.00           C  
ATOM    647  C   PHE B  42       7.691 -11.256 -11.456  1.00  0.00           C  
ATOM    648  O   PHE B  42       7.939 -12.334 -11.921  1.00  0.00           O  
ATOM    649  OXT PHE B  42       8.583 -10.530 -11.113  1.00  0.00           O  
ATOM    650  CB  PHE B  42       6.181  -9.281 -11.237  1.00  0.00           C  
ATOM    651  CG  PHE B  42       4.796  -8.723 -11.407  1.00  0.00           C  
ATOM    652  CD1 PHE B  42       4.240  -7.902 -10.438  1.00  0.00           C  
ATOM    653  CD2 PHE B  42       4.048  -9.018 -12.537  1.00  0.00           C  
ATOM    654  CE1 PHE B  42       2.966  -7.388 -10.594  1.00  0.00           C  
ATOM    655  CE2 PHE B  42       2.775  -8.505 -12.696  1.00  0.00           C  
ATOM    656  CZ  PHE B  42       2.234  -7.689 -11.723  1.00  0.00           C  
ATOM    657  H   PHE B  42       5.388 -10.794  -9.341  1.00  0.00           H  
ATOM    658  HA  PHE B  42       5.686 -11.142 -12.179  1.00  0.00           H  
ATOM    659 1HB  PHE B  42       6.568  -8.942 -10.277  1.00  0.00           H  
ATOM    660 2HB  PHE B  42       6.816  -8.857 -12.013  1.00  0.00           H  
ATOM    661  HD1 PHE B  42       4.819  -7.662  -9.546  1.00  0.00           H  
ATOM    662  HD2 PHE B  42       4.475  -9.663 -13.305  1.00  0.00           H  
ATOM    663  HE1 PHE B  42       2.541  -6.744  -9.824  1.00  0.00           H  
ATOM    664  HE2 PHE B  42       2.198  -8.745 -13.588  1.00  0.00           H  
ATOM    665  HZ  PHE B  42       1.230  -7.286 -11.846  1.00  0.00           H  
TER                                                                             
HETATM  667 THKN MEM C  45      15.000   0.000   0.000  1.00  0.00           X  
HETATM  668 CNTR MEM C  45       0.000   0.000   0.000  1.00  0.00           X  
HETATM  669 NORM MEM C  45      -0.000  -0.000   1.000  1.00  0.00           X  
TER                                                                             
CONECT  667  668                                                                
CONECT  668  667  669                                                           
CONECT  669  668                                                                
a_angle_1 2.776
a_angle_2 42.526
a_bind 0.337
a_ddg -21.592
a_helicality 0.073
a_helicality_symm 0.073
a_hha_ang 85.051
a_hha_dst_atm 3.132
a_hha_dst_vec 7.175
a_marl -23.281
a_pack 0.581
a_res_lipo -84.644
a_rmsd 7.869
a_sasa 630.358
a_shape 0.703
a_span_topo 0.5
a_tms_span 1
a_tms_span_fa 1
a_unsat 0
maxsub 27
rms 7.869
score -142.427
silent_score -142.427
time 13
total -142.427
