# Supplementary material for: A lipophilicity-based energy function for membrane-protein modelling and design
Source: PLoS Comput Biol. 2019 Aug 28;15(8):e1007318. doi: 10.1371/journal.pcbi.1007318 (PMC6736313; doi:10.1371/journal.pcbi.1007318)
Supplement: S2 File — (GZ) [file pcbi.1007318.s008.tar.gz › 2K9Y_all.pdb]

#MODEL 0
ATOM      1  N   LEU A   1       2.136   5.957  14.332  1.00  0.00           N  
ATOM      2  CA  LEU A   1       1.397   5.872  13.079  1.00  0.00           C  
ATOM      3  C   LEU A   1       1.741   4.596  12.321  1.00  0.00           C  
ATOM      4  O   LEU A   1       2.181   4.644  11.173  1.00  0.00           O  
ATOM      5  CB  LEU A   1       1.700   7.093  12.200  1.00  0.00           C  
ATOM      6  CG  LEU A   1       1.344   8.455  12.809  1.00  0.00           C  
ATOM      7  CD1 LEU A   1       1.760   9.564  11.852  1.00  0.00           C  
ATOM      8  CD2 LEU A   1      -0.150   8.510  13.092  1.00  0.00           C  
ATOM      9 1H   LEU A   1       1.891   6.803  14.807  1.00  0.00           H  
ATOM     10 2H   LEU A   1       1.907   5.173  14.909  1.00  0.00           H  
ATOM     11 3H   LEU A   1       3.118   5.955  14.142  1.00  0.00           H  
ATOM     12  HA  LEU A   1       0.331   5.860  13.306  1.00  0.00           H  
ATOM     13 1HB  LEU A   1       2.764   7.100  11.972  1.00  0.00           H  
ATOM     14 2HB  LEU A   1       1.149   6.993  11.265  1.00  0.00           H  
ATOM     15  HG  LEU A   1       1.894   8.593  13.740  1.00  0.00           H  
ATOM     16 1HD1 LEU A   1       1.507  10.532  12.284  1.00  0.00           H  
ATOM     17 2HD1 LEU A   1       2.836   9.513  11.683  1.00  0.00           H  
ATOM     18 3HD1 LEU A   1       1.237   9.442  10.904  1.00  0.00           H  
ATOM     19 1HD2 LEU A   1      -0.403   9.478  13.525  1.00  0.00           H  
ATOM     20 2HD2 LEU A   1      -0.702   8.373  12.161  1.00  0.00           H  
ATOM     21 3HD2 LEU A   1      -0.417   7.718  13.792  1.00  0.00           H  
ATOM     22  N   ALA A   2       1.538   3.455  12.972  1.00  0.00           N  
ATOM     23  CA  ALA A   2       1.869   2.166  12.378  1.00  0.00           C  
ATOM     24  C   ALA A   2       1.114   1.951  11.072  1.00  0.00           C  
ATOM     25  O   ALA A   2       1.643   1.365  10.127  1.00  0.00           O  
ATOM     26  CB  ALA A   2       1.566   1.039  13.355  1.00  0.00           C  
ATOM     27  H   ALA A   2       1.145   3.482  13.902  1.00  0.00           H  
ATOM     28  HA  ALA A   2       2.935   2.160  12.152  1.00  0.00           H  
ATOM     29 1HB  ALA A   2       1.819   0.083  12.897  1.00  0.00           H  
ATOM     30 2HB  ALA A   2       2.158   1.175  14.261  1.00  0.00           H  
ATOM     31 3HB  ALA A   2       0.508   1.052  13.608  1.00  0.00           H  
ATOM     32  N   VAL A   3      -0.126   2.427  11.026  1.00  0.00           N  
ATOM     33  CA  VAL A   3      -0.958   2.282   9.838  1.00  0.00           C  
ATOM     34  C   VAL A   3      -0.362   3.030   8.652  1.00  0.00           C  
ATOM     35  O   VAL A   3      -0.317   2.510   7.537  1.00  0.00           O  
ATOM     36  CB  VAL A   3      -2.378   2.812  10.113  1.00  0.00           C  
ATOM     37  CG1 VAL A   3      -3.195   2.838   8.830  1.00  0.00           C  
ATOM     38  CG2 VAL A   3      -3.057   1.950  11.167  1.00  0.00           C  
ATOM     39  H   VAL A   3      -0.500   2.903  11.835  1.00  0.00           H  
ATOM     40  HA  VAL A   3      -1.022   1.223   9.587  1.00  0.00           H  
ATOM     41  HB  VAL A   3      -2.310   3.839  10.471  1.00  0.00           H  
ATOM     42 1HG1 VAL A   3      -4.196   3.215   9.043  1.00  0.00           H  
ATOM     43 2HG1 VAL A   3      -2.710   3.489   8.103  1.00  0.00           H  
ATOM     44 3HG1 VAL A   3      -3.267   1.829   8.424  1.00  0.00           H  
ATOM     45 1HG2 VAL A   3      -4.060   2.331  11.357  1.00  0.00           H  
ATOM     46 2HG2 VAL A   3      -3.120   0.922  10.811  1.00  0.00           H  
ATOM     47 3HG2 VAL A   3      -2.477   1.980  12.090  1.00  0.00           H  
ATOM     48  N   ILE A   4       0.096   4.253   8.900  1.00  0.00           N  
ATOM     49  CA  ILE A   4       0.643   5.094   7.843  1.00  0.00           C  
ATOM     50  C   ILE A   4       1.910   4.487   7.255  1.00  0.00           C  
ATOM     51  O   ILE A   4       2.118   4.512   6.042  1.00  0.00           O  
ATOM     52  CB  ILE A   4       0.947   6.509   8.369  1.00  0.00           C  
ATOM     53  CG1 ILE A   4      -0.338   7.186   8.852  1.00  0.00           C  
ATOM     54  CG2 ILE A   4       1.620   7.344   7.290  1.00  0.00           C  
ATOM     55  CD1 ILE A   4      -1.402   7.310   7.785  1.00  0.00           C  
ATOM     56  H   ILE A   4       0.064   4.608   9.845  1.00  0.00           H  
ATOM     57  HA  ILE A   4      -0.097   5.174   7.047  1.00  0.00           H  
ATOM     58  HB  ILE A   4       1.611   6.442   9.230  1.00  0.00           H  
ATOM     59 1HG1 ILE A   4      -0.755   6.623   9.686  1.00  0.00           H  
ATOM     60 2HG1 ILE A   4      -0.106   8.187   9.218  1.00  0.00           H  
ATOM     61 1HG2 ILE A   4       1.827   8.341   7.679  1.00  0.00           H  
ATOM     62 2HG2 ILE A   4       2.554   6.870   6.993  1.00  0.00           H  
ATOM     63 3HG2 ILE A   4       0.961   7.422   6.426  1.00  0.00           H  
ATOM     64 1HD1 ILE A   4      -2.281   7.800   8.203  1.00  0.00           H  
ATOM     65 2HD1 ILE A   4      -1.017   7.902   6.954  1.00  0.00           H  
ATOM     66 3HD1 ILE A   4      -1.675   6.318   7.428  1.00  0.00           H  
ATOM     67  N   GLY A   5       2.756   3.941   8.123  1.00  0.00           N  
ATOM     68  CA  GLY A   5       3.927   3.192   7.684  1.00  0.00           C  
ATOM     69  C   GLY A   5       3.530   2.011   6.808  1.00  0.00           C  
ATOM     70  O   GLY A   5       4.136   1.767   5.765  1.00  0.00           O  
ATOM     71  H   GLY A   5       2.582   4.047   9.112  1.00  0.00           H  
ATOM     72 1HA  GLY A   5       4.594   3.853   7.129  1.00  0.00           H  
ATOM     73 2HA  GLY A   5       4.478   2.836   8.553  1.00  0.00           H  
ATOM     74  N   GLY A   6       2.507   1.280   7.238  1.00  0.00           N  
ATOM     75  CA  GLY A   6       1.966   0.181   6.448  1.00  0.00           C  
ATOM     76  C   GLY A   6       1.558   0.650   5.058  1.00  0.00           C  
ATOM     77  O   GLY A   6       1.926   0.040   4.054  1.00  0.00           O  
ATOM     78  H   GLY A   6       2.095   1.491   8.136  1.00  0.00           H  
ATOM     79 1HA  GLY A   6       2.711  -0.610   6.366  1.00  0.00           H  
ATOM     80 2HA  GLY A   6       1.103  -0.244   6.960  1.00  0.00           H  
ATOM     81  N   VAL A   7       0.797   1.738   5.006  1.00  0.00           N  
ATOM     82  CA  VAL A   7       0.323   2.281   3.738  1.00  0.00           C  
ATOM     83  C   VAL A   7       1.485   2.600   2.807  1.00  0.00           C  
ATOM     84  O   VAL A   7       1.445   2.284   1.618  1.00  0.00           O  
ATOM     85  CB  VAL A   7      -0.503   3.559   3.980  1.00  0.00           C  
ATOM     86  CG1 VAL A   7      -0.779   4.271   2.664  1.00  0.00           C  
ATOM     87  CG2 VAL A   7      -1.803   3.208   4.687  1.00  0.00           C  
ATOM     88  H   VAL A   7       0.539   2.200   5.866  1.00  0.00           H  
ATOM     89  HA  VAL A   7      -0.315   1.537   3.259  1.00  0.00           H  
ATOM     90  HB  VAL A   7       0.076   4.243   4.600  1.00  0.00           H  
ATOM     91 1HG1 VAL A   7      -1.364   5.172   2.854  1.00  0.00           H  
ATOM     92 2HG1 VAL A   7       0.165   4.544   2.193  1.00  0.00           H  
ATOM     93 3HG1 VAL A   7      -1.338   3.610   2.003  1.00  0.00           H  
ATOM     94 1HG2 VAL A   7      -2.382   4.116   4.856  1.00  0.00           H  
ATOM     95 2HG2 VAL A   7      -2.380   2.520   4.069  1.00  0.00           H  
ATOM     96 3HG2 VAL A   7      -1.581   2.737   5.645  1.00  0.00           H  
ATOM     97  N   ALA A   8       2.520   3.228   3.354  1.00  0.00           N  
ATOM     98  CA  ALA A   8       3.708   3.566   2.579  1.00  0.00           C  
ATOM     99  C   ALA A   8       4.315   2.328   1.932  1.00  0.00           C  
ATOM    100  O   ALA A   8       4.725   2.360   0.772  1.00  0.00           O  
ATOM    101  CB  ALA A   8       4.736   4.259   3.461  1.00  0.00           C  
ATOM    102  H   ALA A   8       2.483   3.478   4.332  1.00  0.00           H  
ATOM    103  HA  ALA A   8       3.410   4.248   1.782  1.00  0.00           H  
ATOM    104 1HB  ALA A   8       5.618   4.505   2.869  1.00  0.00           H  
ATOM    105 2HB  ALA A   8       4.307   5.174   3.871  1.00  0.00           H  
ATOM    106 3HB  ALA A   8       5.022   3.597   4.277  1.00  0.00           H  
ATOM    107  N   VAL A   9       4.368   1.237   2.689  1.00  0.00           N  
ATOM    108  CA  VAL A   9       4.892  -0.025   2.179  1.00  0.00           C  
ATOM    109  C   VAL A   9       4.005  -0.582   1.074  1.00  0.00           C  
ATOM    110  O   VAL A   9       4.496  -1.029   0.037  1.00  0.00           O  
ATOM    111  CB  VAL A   9       5.000  -1.057   3.317  1.00  0.00           C  
ATOM    112  CG1 VAL A   9       5.326  -2.434   2.758  1.00  0.00           C  
ATOM    113  CG2 VAL A   9       6.057  -0.617   4.317  1.00  0.00           C  
ATOM    114  H   VAL A   9       4.037   1.283   3.643  1.00  0.00           H  
ATOM    115  HA  VAL A   9       5.888   0.154   1.773  1.00  0.00           H  
ATOM    116  HB  VAL A   9       4.034  -1.134   3.818  1.00  0.00           H  
ATOM    117 1HG1 VAL A   9       5.398  -3.151   3.575  1.00  0.00           H  
ATOM    118 2HG1 VAL A   9       4.537  -2.744   2.072  1.00  0.00           H  
ATOM    119 3HG1 VAL A   9       6.276  -2.395   2.226  1.00  0.00           H  
ATOM    120 1HG2 VAL A   9       6.128  -1.351   5.119  1.00  0.00           H  
ATOM    121 2HG2 VAL A   9       7.021  -0.534   3.815  1.00  0.00           H  
ATOM    122 3HG2 VAL A   9       5.782   0.351   4.736  1.00  0.00           H  
ATOM    123  N   GLY A  10       2.696  -0.554   1.301  1.00  0.00           N  
ATOM    124  CA  GLY A  10       1.738  -1.063   0.326  1.00  0.00           C  
ATOM    125  C   GLY A  10       1.846  -0.313  -0.995  1.00  0.00           C  
ATOM    126  O   GLY A  10       1.837  -0.919  -2.066  1.00  0.00           O  
ATOM    127  H   GLY A  10       2.356  -0.170   2.171  1.00  0.00           H  
ATOM    128 1HA  GLY A  10       1.916  -2.125   0.162  1.00  0.00           H  
ATOM    129 2HA  GLY A  10       0.729  -0.964   0.724  1.00  0.00           H  
ATOM    130  N   VAL A  11       1.947   1.009  -0.913  1.00  0.00           N  
ATOM    131  CA  VAL A  11       2.086   1.842  -2.101  1.00  0.00           C  
ATOM    132  C   VAL A  11       3.376   1.527  -2.848  1.00  0.00           C  
ATOM    133  O   VAL A  11       3.362   1.280  -4.054  1.00  0.00           O  
ATOM    134  CB  VAL A  11       2.072   3.333  -1.714  1.00  0.00           C  
ATOM    135  CG1 VAL A  11       2.477   4.196  -2.900  1.00  0.00           C  
ATOM    136  CG2 VAL A  11       0.691   3.724  -1.209  1.00  0.00           C  
ATOM    137  H   VAL A  11       1.928   1.449  -0.004  1.00  0.00           H  
ATOM    138  HA  VAL A  11       1.242   1.645  -2.763  1.00  0.00           H  
ATOM    139  HB  VAL A  11       2.808   3.502  -0.928  1.00  0.00           H  
ATOM    140 1HG1 VAL A  11       2.461   5.246  -2.608  1.00  0.00           H  
ATOM    141 2HG1 VAL A  11       3.482   3.924  -3.221  1.00  0.00           H  
ATOM    142 3HG1 VAL A  11       1.777   4.038  -3.720  1.00  0.00           H  
ATOM    143 1HG2 VAL A  11       0.688   4.778  -0.936  1.00  0.00           H  
ATOM    144 2HG2 VAL A  11      -0.046   3.550  -1.993  1.00  0.00           H  
ATOM    145 3HG2 VAL A  11       0.439   3.122  -0.335  1.00  0.00           H  
ATOM    146  N   VAL A  12       4.490   1.537  -2.124  1.00  0.00           N  
ATOM    147  CA  VAL A  12       5.794   1.271  -2.720  1.00  0.00           C  
ATOM    148  C   VAL A  12       5.857  -0.135  -3.303  1.00  0.00           C  
ATOM    149  O   VAL A  12       6.401  -0.344  -4.387  1.00  0.00           O  
ATOM    150  CB  VAL A  12       6.906   1.438  -1.668  1.00  0.00           C  
ATOM    151  CG1 VAL A  12       8.228   0.906  -2.202  1.00  0.00           C  
ATOM    152  CG2 VAL A  12       7.033   2.903  -1.276  1.00  0.00           C  
ATOM    153  H   VAL A  12       4.432   1.733  -1.135  1.00  0.00           H  
ATOM    154  HA  VAL A  12       5.960   1.991  -3.523  1.00  0.00           H  
ATOM    155  HB  VAL A  12       6.654   0.846  -0.788  1.00  0.00           H  
ATOM    156 1HG1 VAL A  12       9.003   1.032  -1.445  1.00  0.00           H  
ATOM    157 2HG1 VAL A  12       8.124  -0.152  -2.442  1.00  0.00           H  
ATOM    158 3HG1 VAL A  12       8.506   1.458  -3.100  1.00  0.00           H  
ATOM    159 1HG2 VAL A  12       7.821   3.013  -0.532  1.00  0.00           H  
ATOM    160 2HG2 VAL A  12       7.280   3.495  -2.157  1.00  0.00           H  
ATOM    161 3HG2 VAL A  12       6.088   3.251  -0.858  1.00  0.00           H  
ATOM    162  N   LEU A  13       5.297  -1.096  -2.577  1.00  0.00           N  
ATOM    163  CA  LEU A  13       5.319  -2.490  -3.004  1.00  0.00           C  
ATOM    164  C   LEU A  13       4.900  -2.626  -4.462  1.00  0.00           C  
ATOM    165  O   LEU A  13       5.644  -3.161  -5.284  1.00  0.00           O  
ATOM    166  CB  LEU A  13       4.391  -3.331  -2.118  1.00  0.00           C  
ATOM    167  CG  LEU A  13       4.226  -4.799  -2.532  1.00  0.00           C  
ATOM    168  CD1 LEU A  13       5.572  -5.506  -2.442  1.00  0.00           C  
ATOM    169  CD2 LEU A  13       3.196  -5.467  -1.633  1.00  0.00           C  
ATOM    170  H   LEU A  13       4.845  -0.856  -1.706  1.00  0.00           H  
ATOM    171  HA  LEU A  13       6.337  -2.867  -2.902  1.00  0.00           H  
ATOM    172 1HB  LEU A  13       4.776  -3.315  -1.099  1.00  0.00           H  
ATOM    173 2HB  LEU A  13       3.402  -2.873  -2.118  1.00  0.00           H  
ATOM    174  HG  LEU A  13       3.891  -4.849  -3.568  1.00  0.00           H  
ATOM    175 1HD1 LEU A  13       5.455  -6.549  -2.736  1.00  0.00           H  
ATOM    176 2HD1 LEU A  13       6.284  -5.020  -3.109  1.00  0.00           H  
ATOM    177 3HD1 LEU A  13       5.941  -5.458  -1.418  1.00  0.00           H  
ATOM    178 1HD2 LEU A  13       3.078  -6.510  -1.928  1.00  0.00           H  
ATOM    179 2HD2 LEU A  13       3.531  -5.418  -0.597  1.00  0.00           H  
ATOM    180 3HD2 LEU A  13       2.240  -4.952  -1.730  1.00  0.00           H  
ATOM    181  N   LEU A  14       3.705  -2.140  -4.776  1.00  0.00           N  
ATOM    182  CA  LEU A  14       3.153  -2.271  -6.119  1.00  0.00           C  
ATOM    183  C   LEU A  14       4.007  -1.532  -7.141  1.00  0.00           C  
ATOM    184  O   LEU A  14       4.218  -2.014  -8.254  1.00  0.00           O  
ATOM    185  CB  LEU A  14       1.718  -1.732  -6.158  1.00  0.00           C  
ATOM    186  CG  LEU A  14       0.664  -2.593  -5.450  1.00  0.00           C  
ATOM    187  CD1 LEU A  14      -0.689  -1.898  -5.515  1.00  0.00           C  
ATOM    188  CD2 LEU A  14       0.606  -3.966  -6.104  1.00  0.00           C  
ATOM    189  H   LEU A  14       3.164  -1.666  -4.067  1.00  0.00           H  
ATOM    190  HA  LEU A  14       3.138  -3.328  -6.385  1.00  0.00           H  
ATOM    191 1HB  LEU A  14       1.704  -0.746  -5.696  1.00  0.00           H  
ATOM    192 2HB  LEU A  14       1.414  -1.627  -7.200  1.00  0.00           H  
ATOM    193  HG  LEU A  14       0.932  -2.704  -4.398  1.00  0.00           H  
ATOM    194 1HD1 LEU A  14      -1.437  -2.510  -5.012  1.00  0.00           H  
ATOM    195 2HD1 LEU A  14      -0.624  -0.928  -5.023  1.00  0.00           H  
ATOM    196 3HD1 LEU A  14      -0.976  -1.759  -6.557  1.00  0.00           H  
ATOM    197 1HD2 LEU A  14      -0.142  -4.578  -5.600  1.00  0.00           H  
ATOM    198 2HD2 LEU A  14       0.338  -3.857  -7.155  1.00  0.00           H  
ATOM    199 3HD2 LEU A  14       1.581  -4.447  -6.027  1.00  0.00           H  
ATOM    200  N   LEU A  15       4.498  -0.358  -6.756  1.00  0.00           N  
ATOM    201  CA  LEU A  15       5.302   0.467  -7.649  1.00  0.00           C  
ATOM    202  C   LEU A  15       6.604  -0.232  -8.021  1.00  0.00           C  
ATOM    203  O   LEU A  15       7.054  -0.160  -9.164  1.00  0.00           O  
ATOM    204  CB  LEU A  15       5.609   1.818  -6.991  1.00  0.00           C  
ATOM    205  CG  LEU A  15       4.404   2.742  -6.775  1.00  0.00           C  
ATOM    206  CD1 LEU A  15       4.830   3.950  -5.952  1.00  0.00           C  
ATOM    207  CD2 LEU A  15       3.843   3.169  -8.124  1.00  0.00           C  
ATOM    208  H   LEU A  15       4.308  -0.029  -5.820  1.00  0.00           H  
ATOM    209  HA  LEU A  15       4.734   0.643  -8.562  1.00  0.00           H  
ATOM    210 1HB  LEU A  15       6.064   1.635  -6.019  1.00  0.00           H  
ATOM    211 2HB  LEU A  15       6.329   2.351  -7.612  1.00  0.00           H  
ATOM    212  HG  LEU A  15       3.634   2.211  -6.214  1.00  0.00           H  
ATOM    213 1HD1 LEU A  15       3.974   4.606  -5.799  1.00  0.00           H  
ATOM    214 2HD1 LEU A  15       5.209   3.616  -4.986  1.00  0.00           H  
ATOM    215 3HD1 LEU A  15       5.613   4.492  -6.482  1.00  0.00           H  
ATOM    216 1HD2 LEU A  15       2.986   3.825  -7.970  1.00  0.00           H  
ATOM    217 2HD2 LEU A  15       4.612   3.701  -8.685  1.00  0.00           H  
ATOM    218 3HD2 LEU A  15       3.530   2.287  -8.683  1.00  0.00           H  
ATOM    219  N   VAL A  16       7.206  -0.907  -7.048  1.00  0.00           N  
ATOM    220  CA  VAL A  16       8.412  -1.689  -7.290  1.00  0.00           C  
ATOM    221  C   VAL A  16       8.120  -2.889  -8.183  1.00  0.00           C  
ATOM    222  O   VAL A  16       8.871  -3.179  -9.114  1.00  0.00           O  
ATOM    223  CB  VAL A  16       9.009  -2.178  -5.957  1.00  0.00           C  
ATOM    224  CG1 VAL A  16      10.129  -3.177  -6.210  1.00  0.00           C  
ATOM    225  CG2 VAL A  16       9.516  -0.992  -5.151  1.00  0.00           C  
ATOM    226  H   VAL A  16       6.817  -0.878  -6.116  1.00  0.00           H  
ATOM    227  HA  VAL A  16       9.143  -1.052  -7.789  1.00  0.00           H  
ATOM    228  HB  VAL A  16       8.236  -2.698  -5.392  1.00  0.00           H  
ATOM    229 1HG1 VAL A  16      10.539  -3.512  -5.257  1.00  0.00           H  
ATOM    230 2HG1 VAL A  16       9.735  -4.034  -6.756  1.00  0.00           H  
ATOM    231 3HG1 VAL A  16      10.915  -2.701  -6.795  1.00  0.00           H  
ATOM    232 1HG2 VAL A  16       9.936  -1.345  -4.210  1.00  0.00           H  
ATOM    233 2HG2 VAL A  16      10.285  -0.468  -5.719  1.00  0.00           H  
ATOM    234 3HG2 VAL A  16       8.690  -0.311  -4.947  1.00  0.00           H  
ATOM    235  N   LEU A  17       7.025  -3.583  -7.893  1.00  0.00           N  
ATOM    236  CA  LEU A  17       6.630  -4.751  -8.671  1.00  0.00           C  
ATOM    237  C   LEU A  17       6.300  -4.370 -10.108  1.00  0.00           C  
ATOM    238  O   LEU A  17       6.616  -5.105 -11.044  1.00  0.00           O  
ATOM    239  CB  LEU A  17       5.417  -5.433  -8.025  1.00  0.00           C  
ATOM    240  CG  LEU A  17       5.674  -6.101  -6.668  1.00  0.00           C  
ATOM    241  CD1 LEU A  17       4.350  -6.538  -6.057  1.00  0.00           C  
ATOM    242  CD2 LEU A  17       6.609  -7.287  -6.854  1.00  0.00           C  
ATOM    243  H   LEU A  17       6.451  -3.294  -7.114  1.00  0.00           H  
ATOM    244  HA  LEU A  17       7.462  -5.455  -8.685  1.00  0.00           H  
ATOM    245 1HB  LEU A  17       4.634  -4.690  -7.885  1.00  0.00           H  
ATOM    246 2HB  LEU A  17       5.045  -6.199  -8.705  1.00  0.00           H  
ATOM    247  HG  LEU A  17       6.133  -5.381  -5.989  1.00  0.00           H  
ATOM    248 1HD1 LEU A  17       4.532  -7.012  -5.093  1.00  0.00           H  
ATOM    249 2HD1 LEU A  17       3.709  -5.668  -5.917  1.00  0.00           H  
ATOM    250 3HD1 LEU A  17       3.859  -7.247  -6.723  1.00  0.00           H  
ATOM    251 1HD2 LEU A  17       6.792  -7.761  -5.889  1.00  0.00           H  
ATOM    252 2HD2 LEU A  17       6.151  -8.008  -7.531  1.00  0.00           H  
ATOM    253 3HD2 LEU A  17       7.554  -6.943  -7.275  1.00  0.00           H  
ATOM    254  N   ALA A  18       5.662  -3.217 -10.277  1.00  0.00           N  
ATOM    255  CA  ALA A  18       5.290  -2.734 -11.602  1.00  0.00           C  
ATOM    256  C   ALA A  18       6.520  -2.505 -12.471  1.00  0.00           C  
ATOM    257  O   ALA A  18       6.521  -2.827 -13.659  1.00  0.00           O  
ATOM    258  CB  ALA A  18       4.475  -1.454 -11.490  1.00  0.00           C  
ATOM    259  H   ALA A  18       5.430  -2.660  -9.468  1.00  0.00           H  
ATOM    260  HA  ALA A  18       4.680  -3.500 -12.082  1.00  0.00           H  
ATOM    261 1HB  ALA A  18       4.205  -1.106 -12.487  1.00  0.00           H  
ATOM    262 2HB  ALA A  18       3.570  -1.648 -10.915  1.00  0.00           H  
ATOM    263 3HB  ALA A  18       5.067  -0.690 -10.988  1.00  0.00           H  
ATOM    264  N   GLY A  19       7.566  -1.947 -11.871  1.00  0.00           N  
ATOM    265  CA  GLY A  19       8.812  -1.694 -12.584  1.00  0.00           C  
ATOM    266  C   GLY A  19       8.906  -0.241 -13.031  1.00  0.00           C  
ATOM    267  O   GLY A  19       9.237   0.607 -12.250  1.00  0.00           O  
ATOM    268  OXT GLY A  19       8.648   0.056 -14.165  1.00  0.00           O  
ATOM    269  H   GLY A  19       7.496  -1.691 -10.896  1.00  0.00           H  
ATOM    270 1HA  GLY A  19       9.657  -1.934 -11.937  1.00  0.00           H  
ATOM    271 2HA  GLY A  19       8.875  -2.350 -13.451  1.00  0.00           H  
TER                                                                             
ATOM    273  N   LEU B  20      -2.136  -5.957  14.332  1.00  0.00           N  
ATOM    274  CA  LEU B  20      -1.397  -5.872  13.079  1.00  0.00           C  
ATOM    275  C   LEU B  20      -1.741  -4.596  12.321  1.00  0.00           C  
ATOM    276  O   LEU B  20      -2.181  -4.644  11.173  1.00  0.00           O  
ATOM    277  CB  LEU B  20      -1.700  -7.093  12.200  1.00  0.00           C  
ATOM    278  CG  LEU B  20      -1.343  -8.455  12.809  1.00  0.00           C  
ATOM    279  CD1 LEU B  20      -1.760  -9.564  11.852  1.00  0.00           C  
ATOM    280  CD2 LEU B  20       0.151  -8.510  13.091  1.00  0.00           C  
ATOM    281 1H   LEU B  20      -1.891  -6.803  14.807  1.00  0.00           H  
ATOM    282 2H   LEU B  20      -1.907  -5.173  14.909  1.00  0.00           H  
ATOM    283 3H   LEU B  20      -3.118  -5.955  14.142  1.00  0.00           H  
ATOM    284  HA  LEU B  20      -0.331  -5.860  13.306  1.00  0.00           H  
ATOM    285 1HB  LEU B  20      -2.764  -7.100  11.972  1.00  0.00           H  
ATOM    286 2HB  LEU B  20      -1.149  -6.993  11.265  1.00  0.00           H  
ATOM    287  HG  LEU B  20      -1.894  -8.593  13.740  1.00  0.00           H  
ATOM    288 1HD1 LEU B  20      -1.507 -10.532  12.284  1.00  0.00           H  
ATOM    289 2HD1 LEU B  20      -2.836  -9.513  11.683  1.00  0.00           H  
ATOM    290 3HD1 LEU B  20      -1.237  -9.442  10.904  1.00  0.00           H  
ATOM    291 1HD2 LEU B  20       0.404  -9.478  13.525  1.00  0.00           H  
ATOM    292 2HD2 LEU B  20       0.702  -8.373  12.161  1.00  0.00           H  
ATOM    293 3HD2 LEU B  20       0.418  -7.718  13.791  1.00  0.00           H  
ATOM    294  N   ALA B  21      -1.538  -3.455  12.972  1.00  0.00           N  
ATOM    295  CA  ALA B  21      -1.869  -2.165  12.378  1.00  0.00           C  
ATOM    296  C   ALA B  21      -1.114  -1.951  11.072  1.00  0.00           C  
ATOM    297  O   ALA B  21      -1.643  -1.365  10.127  1.00  0.00           O  
ATOM    298  CB  ALA B  21      -1.567  -1.039  13.355  1.00  0.00           C  
ATOM    299  H   ALA B  21      -1.145  -3.482  13.902  1.00  0.00           H  
ATOM    300  HA  ALA B  21      -2.935  -2.160  12.152  1.00  0.00           H  
ATOM    301 1HB  ALA B  21      -1.819  -0.082  12.897  1.00  0.00           H  
ATOM    302 2HB  ALA B  21      -2.158  -1.175  14.261  1.00  0.00           H  
ATOM    303 3HB  ALA B  21      -0.508  -1.052  13.608  1.00  0.00           H  
ATOM    304  N   VAL B  22       0.126  -2.427  11.026  1.00  0.00           N  
ATOM    305  CA  VAL B  22       0.959  -2.282   9.838  1.00  0.00           C  
ATOM    306  C   VAL B  22       0.362  -3.030   8.653  1.00  0.00           C  
ATOM    307  O   VAL B  22       0.317  -2.510   7.538  1.00  0.00           O  
ATOM    308  CB  VAL B  22       2.379  -2.812  10.113  1.00  0.00           C  
ATOM    309  CG1 VAL B  22       3.195  -2.838   8.830  1.00  0.00           C  
ATOM    310  CG2 VAL B  22       3.057  -1.950  11.167  1.00  0.00           C  
ATOM    311  H   VAL B  22       0.500  -2.903  11.835  1.00  0.00           H  
ATOM    312  HA  VAL B  22       1.022  -1.223   9.587  1.00  0.00           H  
ATOM    313  HB  VAL B  22       2.310  -3.839  10.471  1.00  0.00           H  
ATOM    314 1HG1 VAL B  22       4.196  -3.215   9.043  1.00  0.00           H  
ATOM    315 2HG1 VAL B  22       2.710  -3.489   8.103  1.00  0.00           H  
ATOM    316 3HG1 VAL B  22       3.267  -1.829   8.424  1.00  0.00           H  
ATOM    317 1HG2 VAL B  22       4.060  -2.331  11.357  1.00  0.00           H  
ATOM    318 2HG2 VAL B  22       3.120  -0.922  10.811  1.00  0.00           H  
ATOM    319 3HG2 VAL B  22       2.477  -1.980  12.090  1.00  0.00           H  
ATOM    320  N   ILE B  23      -0.096  -4.252   8.900  1.00  0.00           N  
ATOM    321  CA  ILE B  23      -0.643  -5.094   7.843  1.00  0.00           C  
ATOM    322  C   ILE B  23      -1.910  -4.487   7.255  1.00  0.00           C  
ATOM    323  O   ILE B  23      -2.118  -4.512   6.042  1.00  0.00           O  
ATOM    324  CB  ILE B  23      -0.947  -6.509   8.369  1.00  0.00           C  
ATOM    325  CG1 ILE B  23       0.338  -7.186   8.852  1.00  0.00           C  
ATOM    326  CG2 ILE B  23      -1.619  -7.344   7.290  1.00  0.00           C  
ATOM    327  CD1 ILE B  23       1.402  -7.309   7.786  1.00  0.00           C  
ATOM    328  H   ILE B  23      -0.064  -4.608   9.845  1.00  0.00           H  
ATOM    329  HA  ILE B  23       0.097  -5.174   7.047  1.00  0.00           H  
ATOM    330  HB  ILE B  23      -1.611  -6.442   9.230  1.00  0.00           H  
ATOM    331 1HG1 ILE B  23       0.754  -6.622   9.687  1.00  0.00           H  
ATOM    332 2HG1 ILE B  23       0.106  -8.187   9.219  1.00  0.00           H  
ATOM    333 1HG2 ILE B  23      -1.826  -8.341   7.679  1.00  0.00           H  
ATOM    334 2HG2 ILE B  23      -2.553  -6.870   6.992  1.00  0.00           H  
ATOM    335 3HG2 ILE B  23      -0.960  -7.422   6.426  1.00  0.00           H  
ATOM    336 1HD1 ILE B  23       2.282  -7.800   8.204  1.00  0.00           H  
ATOM    337 2HD1 ILE B  23       1.018  -7.902   6.955  1.00  0.00           H  
ATOM    338 3HD1 ILE B  23       1.676  -6.317   7.429  1.00  0.00           H  
ATOM    339  N   GLY B  24      -2.756  -3.941   8.123  1.00  0.00           N  
ATOM    340  CA  GLY B  24      -3.927  -3.192   7.684  1.00  0.00           C  
ATOM    341  C   GLY B  24      -3.530  -2.011   6.808  1.00  0.00           C  
ATOM    342  O   GLY B  24      -4.136  -1.767   5.765  1.00  0.00           O  
ATOM    343  H   GLY B  24      -2.582  -4.047   9.112  1.00  0.00           H  
ATOM    344 1HA  GLY B  24      -4.594  -3.853   7.129  1.00  0.00           H  
ATOM    345 2HA  GLY B  24      -4.478  -2.836   8.553  1.00  0.00           H  
ATOM    346  N   GLY B  25      -2.507  -1.280   7.238  1.00  0.00           N  
ATOM    347  CA  GLY B  25      -1.965  -0.180   6.449  1.00  0.00           C  
ATOM    348  C   GLY B  25      -1.558  -0.650   5.058  1.00  0.00           C  
ATOM    349  O   GLY B  25      -1.926  -0.040   4.054  1.00  0.00           O  
ATOM    350  H   GLY B  25      -2.095  -1.491   8.136  1.00  0.00           H  
ATOM    351 1HA  GLY B  25      -2.711   0.610   6.366  1.00  0.00           H  
ATOM    352 2HA  GLY B  25      -1.103   0.244   6.960  1.00  0.00           H  
ATOM    353  N   VAL B  26      -0.796  -1.738   5.006  1.00  0.00           N  
ATOM    354  CA  VAL B  26      -0.323  -2.281   3.738  1.00  0.00           C  
ATOM    355  C   VAL B  26      -1.485  -2.600   2.807  1.00  0.00           C  
ATOM    356  O   VAL B  26      -1.445  -2.284   1.618  1.00  0.00           O  
ATOM    357  CB  VAL B  26       0.503  -3.558   3.980  1.00  0.00           C  
ATOM    358  CG1 VAL B  26       0.779  -4.271   2.664  1.00  0.00           C  
ATOM    359  CG2 VAL B  26       1.803  -3.208   4.687  1.00  0.00           C  
ATOM    360  H   VAL B  26      -0.539  -2.200   5.866  1.00  0.00           H  
ATOM    361  HA  VAL B  26       0.315  -1.537   3.260  1.00  0.00           H  
ATOM    362  HB  VAL B  26      -0.076  -4.243   4.600  1.00  0.00           H  
ATOM    363 1HG1 VAL B  26       1.364  -5.172   2.854  1.00  0.00           H  
ATOM    364 2HG1 VAL B  26      -0.165  -4.544   2.193  1.00  0.00           H  
ATOM    365 3HG1 VAL B  26       1.338  -3.609   2.003  1.00  0.00           H  
ATOM    366 1HG2 VAL B  26       2.382  -4.116   4.856  1.00  0.00           H  
ATOM    367 2HG2 VAL B  26       2.380  -2.520   4.069  1.00  0.00           H  
ATOM    368 3HG2 VAL B  26       1.581  -2.737   5.645  1.00  0.00           H  
ATOM    369  N   ALA B  27      -2.520  -3.228   3.354  1.00  0.00           N  
ATOM    370  CA  ALA B  27      -3.708  -3.566   2.579  1.00  0.00           C  
ATOM    371  C   ALA B  27      -4.314  -2.328   1.932  1.00  0.00           C  
ATOM    372  O   ALA B  27      -4.725  -2.359   0.772  1.00  0.00           O  
ATOM    373  CB  ALA B  27      -4.736  -4.259   3.461  1.00  0.00           C  
ATOM    374  H   ALA B  27      -2.483  -3.478   4.332  1.00  0.00           H  
ATOM    375  HA  ALA B  27      -3.410  -4.247   1.782  1.00  0.00           H  
ATOM    376 1HB  ALA B  27      -5.617  -4.505   2.869  1.00  0.00           H  
ATOM    377 2HB  ALA B  27      -4.307  -5.174   3.871  1.00  0.00           H  
ATOM    378 3HB  ALA B  27      -5.021  -3.596   4.277  1.00  0.00           H  
ATOM    379  N   VAL B  28      -4.368  -1.237   2.689  1.00  0.00           N  
ATOM    380  CA  VAL B  28      -4.892   0.025   2.179  1.00  0.00           C  
ATOM    381  C   VAL B  28      -4.005   0.583   1.074  1.00  0.00           C  
ATOM    382  O   VAL B  28      -4.496   1.029   0.037  1.00  0.00           O  
ATOM    383  CB  VAL B  28      -4.999   1.057   3.317  1.00  0.00           C  
ATOM    384  CG1 VAL B  28      -5.326   2.434   2.758  1.00  0.00           C  
ATOM    385  CG2 VAL B  28      -6.057   0.617   4.317  1.00  0.00           C  
ATOM    386  H   VAL B  28      -4.037  -1.283   3.643  1.00  0.00           H  
ATOM    387  HA  VAL B  28      -5.888  -0.153   1.773  1.00  0.00           H  
ATOM    388  HB  VAL B  28      -4.034   1.134   3.818  1.00  0.00           H  
ATOM    389 1HG1 VAL B  28      -5.398   3.152   3.575  1.00  0.00           H  
ATOM    390 2HG1 VAL B  28      -4.537   2.744   2.072  1.00  0.00           H  
ATOM    391 3HG1 VAL B  28      -6.276   2.395   2.226  1.00  0.00           H  
ATOM    392 1HG2 VAL B  28      -6.128   1.351   5.119  1.00  0.00           H  
ATOM    393 2HG2 VAL B  28      -7.021   0.534   3.815  1.00  0.00           H  
ATOM    394 3HG2 VAL B  28      -5.782  -0.351   4.736  1.00  0.00           H  
ATOM    395  N   GLY B  29      -2.696   0.554   1.301  1.00  0.00           N  
ATOM    396  CA  GLY B  29      -1.738   1.063   0.327  1.00  0.00           C  
ATOM    397  C   GLY B  29      -1.845   0.313  -0.995  1.00  0.00           C  
ATOM    398  O   GLY B  29      -1.837   0.920  -2.066  1.00  0.00           O  
ATOM    399  H   GLY B  29      -2.356   0.170   2.171  1.00  0.00           H  
ATOM    400 1HA  GLY B  29      -1.916   2.126   0.162  1.00  0.00           H  
ATOM    401 2HA  GLY B  29      -0.728   0.964   0.724  1.00  0.00           H  
ATOM    402  N   VAL B  30      -1.947  -1.009  -0.913  1.00  0.00           N  
ATOM    403  CA  VAL B  30      -2.086  -1.842  -2.101  1.00  0.00           C  
ATOM    404  C   VAL B  30      -3.376  -1.527  -2.848  1.00  0.00           C  
ATOM    405  O   VAL B  30      -3.362  -1.280  -4.054  1.00  0.00           O  
ATOM    406  CB  VAL B  30      -2.071  -3.333  -1.714  1.00  0.00           C  
ATOM    407  CG1 VAL B  30      -2.476  -4.195  -2.900  1.00  0.00           C  
ATOM    408  CG2 VAL B  30      -0.691  -3.723  -1.209  1.00  0.00           C  
ATOM    409  H   VAL B  30      -1.928  -1.449  -0.004  1.00  0.00           H  
ATOM    410  HA  VAL B  30      -1.241  -1.644  -2.763  1.00  0.00           H  
ATOM    411  HB  VAL B  30      -2.807  -3.501  -0.928  1.00  0.00           H  
ATOM    412 1HG1 VAL B  30      -2.461  -5.246  -2.608  1.00  0.00           H  
ATOM    413 2HG1 VAL B  30      -3.482  -3.923  -3.221  1.00  0.00           H  
ATOM    414 3HG1 VAL B  30      -1.777  -4.038  -3.720  1.00  0.00           H  
ATOM    415 1HG2 VAL B  30      -0.688  -4.778  -0.936  1.00  0.00           H  
ATOM    416 2HG2 VAL B  30       0.046  -3.549  -1.994  1.00  0.00           H  
ATOM    417 3HG2 VAL B  30      -0.439  -3.122  -0.335  1.00  0.00           H  
ATOM    418  N   VAL B  31      -4.490  -1.537  -2.124  1.00  0.00           N  
ATOM    419  CA  VAL B  31      -5.793  -1.271  -2.720  1.00  0.00           C  
ATOM    420  C   VAL B  31      -5.856   0.135  -3.303  1.00  0.00           C  
ATOM    421  O   VAL B  31      -6.400   0.344  -4.387  1.00  0.00           O  
ATOM    422  CB  VAL B  31      -6.906  -1.438  -1.668  1.00  0.00           C  
ATOM    423  CG1 VAL B  31      -8.228  -0.906  -2.202  1.00  0.00           C  
ATOM    424  CG2 VAL B  31      -7.033  -2.902  -1.276  1.00  0.00           C  
ATOM    425  H   VAL B  31      -4.432  -1.733  -1.135  1.00  0.00           H  
ATOM    426  HA  VAL B  31      -5.960  -1.990  -3.523  1.00  0.00           H  
ATOM    427  HB  VAL B  31      -6.653  -0.846  -0.788  1.00  0.00           H  
ATOM    428 1HG1 VAL B  31      -9.003  -1.032  -1.446  1.00  0.00           H  
ATOM    429 2HG1 VAL B  31      -8.124   0.152  -2.442  1.00  0.00           H  
ATOM    430 3HG1 VAL B  31      -8.506  -1.458  -3.100  1.00  0.00           H  
ATOM    431 1HG2 VAL B  31      -7.821  -3.013  -0.532  1.00  0.00           H  
ATOM    432 2HG2 VAL B  31      -7.280  -3.495  -2.158  1.00  0.00           H  
ATOM    433 3HG2 VAL B  31      -6.088  -3.250  -0.859  1.00  0.00           H  
ATOM    434  N   LEU B  32      -5.297   1.097  -2.577  1.00  0.00           N  
ATOM    435  CA  LEU B  32      -5.319   2.490  -3.004  1.00  0.00           C  
ATOM    436  C   LEU B  32      -4.900   2.627  -4.462  1.00  0.00           C  
ATOM    437  O   LEU B  32      -5.644   3.161  -5.284  1.00  0.00           O  
ATOM    438  CB  LEU B  32      -4.391   3.331  -2.118  1.00  0.00           C  
ATOM    439  CG  LEU B  32      -4.226   4.799  -2.532  1.00  0.00           C  
ATOM    440  CD1 LEU B  32      -5.571   5.507  -2.442  1.00  0.00           C  
ATOM    441  CD2 LEU B  32      -3.196   5.467  -1.633  1.00  0.00           C  
ATOM    442  H   LEU B  32      -4.844   0.856  -1.706  1.00  0.00           H  
ATOM    443  HA  LEU B  32      -6.336   2.867  -2.902  1.00  0.00           H  
ATOM    444 1HB  LEU B  32      -4.775   3.315  -1.099  1.00  0.00           H  
ATOM    445 2HB  LEU B  32      -3.402   2.873  -2.118  1.00  0.00           H  
ATOM    446  HG  LEU B  32      -3.891   4.849  -3.568  1.00  0.00           H  
ATOM    447 1HD1 LEU B  32      -5.454   6.550  -2.737  1.00  0.00           H  
ATOM    448 2HD1 LEU B  32      -6.283   5.020  -3.109  1.00  0.00           H  
ATOM    449 3HD1 LEU B  32      -5.940   5.458  -1.418  1.00  0.00           H  
ATOM    450 1HD2 LEU B  32      -3.078   6.510  -1.928  1.00  0.00           H  
ATOM    451 2HD2 LEU B  32      -3.531   5.419  -0.597  1.00  0.00           H  
ATOM    452 3HD2 LEU B  32      -2.240   4.952  -1.730  1.00  0.00           H  
ATOM    453  N   LEU B  33      -3.704   2.140  -4.776  1.00  0.00           N  
ATOM    454  CA  LEU B  33      -3.153   2.272  -6.119  1.00  0.00           C  
ATOM    455  C   LEU B  33      -4.007   1.532  -7.141  1.00  0.00           C  
ATOM    456  O   LEU B  33      -4.218   2.014  -8.254  1.00  0.00           O  
ATOM    457  CB  LEU B  33      -1.717   1.732  -6.158  1.00  0.00           C  
ATOM    458  CG  LEU B  33      -0.664   2.594  -5.450  1.00  0.00           C  
ATOM    459  CD1 LEU B  33       0.689   1.899  -5.516  1.00  0.00           C  
ATOM    460  CD2 LEU B  33      -0.606   3.966  -6.104  1.00  0.00           C  
ATOM    461  H   LEU B  33      -3.164   1.666  -4.067  1.00  0.00           H  
ATOM    462  HA  LEU B  33      -3.138   3.328  -6.385  1.00  0.00           H  
ATOM    463 1HB  LEU B  33      -1.704   0.747  -5.696  1.00  0.00           H  
ATOM    464 2HB  LEU B  33      -1.413   1.627  -7.199  1.00  0.00           H  
ATOM    465  HG  LEU B  33      -0.931   2.704  -4.398  1.00  0.00           H  
ATOM    466 1HD1 LEU B  33       1.438   2.511  -5.012  1.00  0.00           H  
ATOM    467 2HD1 LEU B  33       0.624   0.928  -5.024  1.00  0.00           H  
ATOM    468 3HD1 LEU B  33       0.976   1.759  -6.558  1.00  0.00           H  
ATOM    469 1HD2 LEU B  33       0.142   4.579  -5.600  1.00  0.00           H  
ATOM    470 2HD2 LEU B  33      -0.338   3.857  -7.155  1.00  0.00           H  
ATOM    471 3HD2 LEU B  33      -1.581   4.447  -6.027  1.00  0.00           H  
ATOM    472  N   LEU B  34      -4.497   0.358  -6.756  1.00  0.00           N  
ATOM    473  CA  LEU B  34      -5.302  -0.466  -7.649  1.00  0.00           C  
ATOM    474  C   LEU B  34      -6.603   0.232  -8.021  1.00  0.00           C  
ATOM    475  O   LEU B  34      -7.053   0.160  -9.165  1.00  0.00           O  
ATOM    476  CB  LEU B  34      -5.609  -1.817  -6.991  1.00  0.00           C  
ATOM    477  CG  LEU B  34      -4.403  -2.741  -6.775  1.00  0.00           C  
ATOM    478  CD1 LEU B  34      -4.830  -3.949  -5.952  1.00  0.00           C  
ATOM    479  CD2 LEU B  34      -3.843  -3.169  -8.124  1.00  0.00           C  
ATOM    480  H   LEU B  34      -4.308   0.029  -5.820  1.00  0.00           H  
ATOM    481  HA  LEU B  34      -4.734  -0.642  -8.562  1.00  0.00           H  
ATOM    482 1HB  LEU B  34      -6.064  -1.634  -6.019  1.00  0.00           H  
ATOM    483 2HB  LEU B  34      -6.328  -2.351  -7.612  1.00  0.00           H  
ATOM    484  HG  LEU B  34      -3.634  -2.211  -6.214  1.00  0.00           H  
ATOM    485 1HD1 LEU B  34      -3.973  -4.606  -5.799  1.00  0.00           H  
ATOM    486 2HD1 LEU B  34      -5.208  -3.616  -4.986  1.00  0.00           H  
ATOM    487 3HD1 LEU B  34      -5.612  -4.492  -6.482  1.00  0.00           H  
ATOM    488 1HD2 LEU B  34      -2.986  -3.825  -7.971  1.00  0.00           H  
ATOM    489 2HD2 LEU B  34      -4.612  -3.701  -8.685  1.00  0.00           H  
ATOM    490 3HD2 LEU B  34      -3.530  -2.287  -8.684  1.00  0.00           H  
ATOM    491  N   VAL B  35      -7.205   0.907  -7.048  1.00  0.00           N  
ATOM    492  CA  VAL B  35      -8.411   1.690  -7.290  1.00  0.00           C  
ATOM    493  C   VAL B  35      -8.120   2.889  -8.183  1.00  0.00           C  
ATOM    494  O   VAL B  35      -8.871   3.180  -9.114  1.00  0.00           O  
ATOM    495  CB  VAL B  35      -9.009   2.178  -5.957  1.00  0.00           C  
ATOM    496  CG1 VAL B  35     -10.128   3.177  -6.210  1.00  0.00           C  
ATOM    497  CG2 VAL B  35      -9.516   0.992  -5.151  1.00  0.00           C  
ATOM    498  H   VAL B  35      -6.817   0.878  -6.116  1.00  0.00           H  
ATOM    499  HA  VAL B  35      -9.143   1.052  -7.789  1.00  0.00           H  
ATOM    500  HB  VAL B  35      -8.235   2.699  -5.392  1.00  0.00           H  
ATOM    501 1HG1 VAL B  35     -10.539   3.512  -5.257  1.00  0.00           H  
ATOM    502 2HG1 VAL B  35      -9.735   4.034  -6.756  1.00  0.00           H  
ATOM    503 3HG1 VAL B  35     -10.915   2.702  -6.796  1.00  0.00           H  
ATOM    504 1HG2 VAL B  35      -9.936   1.345  -4.210  1.00  0.00           H  
ATOM    505 2HG2 VAL B  35     -10.285   0.469  -5.719  1.00  0.00           H  
ATOM    506 3HG2 VAL B  35      -8.689   0.311  -4.947  1.00  0.00           H  
ATOM    507  N   LEU B  36      -7.024   3.583  -7.893  1.00  0.00           N  
ATOM    508  CA  LEU B  36      -6.630   4.752  -8.671  1.00  0.00           C  
ATOM    509  C   LEU B  36      -6.299   4.370 -10.108  1.00  0.00           C  
ATOM    510  O   LEU B  36      -6.615   5.105 -11.044  1.00  0.00           O  
ATOM    511  CB  LEU B  36      -5.417   5.434  -8.025  1.00  0.00           C  
ATOM    512  CG  LEU B  36      -5.674   6.101  -6.668  1.00  0.00           C  
ATOM    513  CD1 LEU B  36      -4.349   6.539  -6.057  1.00  0.00           C  
ATOM    514  CD2 LEU B  36      -6.609   7.287  -6.854  1.00  0.00           C  
ATOM    515  H   LEU B  36      -6.451   3.294  -7.114  1.00  0.00           H  
ATOM    516  HA  LEU B  36      -7.461   5.455  -8.685  1.00  0.00           H  
ATOM    517 1HB  LEU B  36      -4.634   4.690  -7.885  1.00  0.00           H  
ATOM    518 2HB  LEU B  36      -5.045   6.199  -8.705  1.00  0.00           H  
ATOM    519  HG  LEU B  36      -6.132   5.381  -5.989  1.00  0.00           H  
ATOM    520 1HD1 LEU B  36      -4.532   7.013  -5.093  1.00  0.00           H  
ATOM    521 2HD1 LEU B  36      -3.708   5.668  -5.917  1.00  0.00           H  
ATOM    522 3HD1 LEU B  36      -3.859   7.248  -6.723  1.00  0.00           H  
ATOM    523 1HD2 LEU B  36      -6.792   7.761  -5.889  1.00  0.00           H  
ATOM    524 2HD2 LEU B  36      -6.151   8.008  -7.531  1.00  0.00           H  
ATOM    525 3HD2 LEU B  36      -7.554   6.943  -7.275  1.00  0.00           H  
ATOM    526  N   ALA B  37      -5.662   3.217 -10.277  1.00  0.00           N  
ATOM    527  CA  ALA B  37      -5.289   2.735 -11.602  1.00  0.00           C  
ATOM    528  C   ALA B  37      -6.519   2.506 -12.471  1.00  0.00           C  
ATOM    529  O   ALA B  37      -6.521   2.828 -13.659  1.00  0.00           O  
ATOM    530  CB  ALA B  37      -4.475   1.454 -11.490  1.00  0.00           C  
ATOM    531  H   ALA B  37      -5.429   2.660  -9.468  1.00  0.00           H  
ATOM    532  HA  ALA B  37      -4.679   3.500 -12.082  1.00  0.00           H  
ATOM    533 1HB  ALA B  37      -4.204   1.106 -12.487  1.00  0.00           H  
ATOM    534 2HB  ALA B  37      -3.569   1.648 -10.915  1.00  0.00           H  
ATOM    535 3HB  ALA B  37      -5.066   0.690 -10.988  1.00  0.00           H  
ATOM    536  N   GLY B  38      -7.565   1.947 -11.871  1.00  0.00           N  
ATOM    537  CA  GLY B  38      -8.812   1.694 -12.584  1.00  0.00           C  
ATOM    538  C   GLY B  38      -8.905   0.241 -13.031  1.00  0.00           C  
ATOM    539  O   GLY B  38      -9.237  -0.607 -12.250  1.00  0.00           O  
ATOM    540  OXT GLY B  38      -8.648  -0.055 -14.165  1.00  0.00           O  
ATOM    541  H   GLY B  38      -7.495   1.692 -10.897  1.00  0.00           H  
ATOM    542 1HA  GLY B  38      -9.656   1.935 -11.937  1.00  0.00           H  
ATOM    543 2HA  GLY B  38      -8.875   2.350 -13.451  1.00  0.00           H  
TER                                                                             
HETATM  545 THKN MEM C  41      15.000   0.000   0.000  1.00  0.00           X  
HETATM  546 CNTR MEM C  41       0.000   0.000   0.000  1.00  0.00           X  
HETATM  547 NORM MEM C  41      -0.000  -0.000   1.000  1.00  0.00           X  
TER                                                                             
CONECT  545  546                                                                
CONECT  546  545  547                                                           
CONECT  547  546                                                                
a_angle_1 0.791
a_angle_2 21.288
a_bind 0.493
a_ddg -38.01
a_helicality 0.029
a_helicality_symm 0.029
a_hha_ang -42.575
a_hha_dst_atm 3.247
a_hha_dst_vec 6.245
a_marl -14.05
a_pack 0.645
a_res_lipo -45.376
a_rmsd 5.353
a_sasa 827.062
a_shape 0.805
a_span_topo 0.5
a_tms_span 1
a_tms_span_fa 1
a_unsat 0
maxsub 28
rms 5.353
score -111.897
silent_score -111.897
time 47
total -111.897

#MODEL 1
ATOM      1  N   LEU A   1       1.316   3.125  12.763  1.00  0.00           N  
ATOM      2  CA  LEU A   1      -0.097   3.132  12.403  1.00  0.00           C  
ATOM      3  C   LEU A   1      -0.336   2.383  11.098  1.00  0.00           C  
ATOM      4  O   LEU A   1       0.472   2.456  10.172  1.00  0.00           O  
ATOM      5  CB  LEU A   1      -0.605   4.573  12.272  1.00  0.00           C  
ATOM      6  CG  LEU A   1      -0.507   5.430  13.540  1.00  0.00           C  
ATOM      7  CD1 LEU A   1      -0.981   6.845  13.236  1.00  0.00           C  
ATOM      8  CD2 LEU A   1      -1.341   4.800  14.645  1.00  0.00           C  
ATOM      9 1H   LEU A   1       1.443   3.623  13.621  1.00  0.00           H  
ATOM     10 2H   LEU A   1       1.627   2.182  12.876  1.00  0.00           H  
ATOM     11 3H   LEU A   1       1.847   3.567  12.040  1.00  0.00           H  
ATOM     12  HA  LEU A   1      -0.658   2.633  13.192  1.00  0.00           H  
ATOM     13 1HB  LEU A   1      -0.034   5.073  11.490  1.00  0.00           H  
ATOM     14 2HB  LEU A   1      -1.651   4.547  11.969  1.00  0.00           H  
ATOM     15  HG  LEU A   1       0.534   5.489  13.860  1.00  0.00           H  
ATOM     16 1HD1 LEU A   1      -0.911   7.454  14.137  1.00  0.00           H  
ATOM     17 2HD1 LEU A   1      -0.354   7.279  12.456  1.00  0.00           H  
ATOM     18 3HD1 LEU A   1      -2.016   6.816  12.897  1.00  0.00           H  
ATOM     19 1HD2 LEU A   1      -1.271   5.409  15.547  1.00  0.00           H  
ATOM     20 2HD2 LEU A   1      -2.382   4.742  14.327  1.00  0.00           H  
ATOM     21 3HD2 LEU A   1      -0.969   3.797  14.855  1.00  0.00           H  
ATOM     22  N   ALA A   2      -1.450   1.663  11.030  1.00  0.00           N  
ATOM     23  CA  ALA A   2      -1.833   0.955   9.814  1.00  0.00           C  
ATOM     24  C   ALA A   2      -2.020   1.920   8.651  1.00  0.00           C  
ATOM     25  O   ALA A   2      -1.704   1.596   7.506  1.00  0.00           O  
ATOM     26  CB  ALA A   2      -3.105   0.153  10.046  1.00  0.00           C  
ATOM     27  H   ALA A   2      -2.048   1.604  11.842  1.00  0.00           H  
ATOM     28  HA  ALA A   2      -1.026   0.270   9.553  1.00  0.00           H  
ATOM     29 1HB  ALA A   2      -3.378  -0.370   9.129  1.00  0.00           H  
ATOM     30 2HB  ALA A   2      -2.938  -0.573  10.841  1.00  0.00           H  
ATOM     31 3HB  ALA A   2      -3.912   0.826  10.333  1.00  0.00           H  
ATOM     32  N   VAL A   3      -2.535   3.108   8.951  1.00  0.00           N  
ATOM     33  CA  VAL A   3      -2.815   4.103   7.923  1.00  0.00           C  
ATOM     34  C   VAL A   3      -1.535   4.558   7.234  1.00  0.00           C  
ATOM     35  O   VAL A   3      -1.465   4.612   6.006  1.00  0.00           O  
ATOM     36  CB  VAL A   3      -3.524   5.324   8.540  1.00  0.00           C  
ATOM     37  CG1 VAL A   3      -3.647   6.442   7.516  1.00  0.00           C  
ATOM     38  CG2 VAL A   3      -4.893   4.918   9.063  1.00  0.00           C  
ATOM     39  H   VAL A   3      -2.738   3.326   9.916  1.00  0.00           H  
ATOM     40  HA  VAL A   3      -3.474   3.656   7.178  1.00  0.00           H  
ATOM     41  HB  VAL A   3      -2.918   5.706   9.362  1.00  0.00           H  
ATOM     42 1HG1 VAL A   3      -4.150   7.297   7.969  1.00  0.00           H  
ATOM     43 2HG1 VAL A   3      -2.653   6.741   7.183  1.00  0.00           H  
ATOM     44 3HG1 VAL A   3      -4.227   6.092   6.663  1.00  0.00           H  
ATOM     45 1HG2 VAL A   3      -5.388   5.785   9.499  1.00  0.00           H  
ATOM     46 2HG2 VAL A   3      -5.496   4.530   8.242  1.00  0.00           H  
ATOM     47 3HG2 VAL A   3      -4.778   4.146   9.824  1.00  0.00           H  
ATOM     48  N   ILE A   4      -0.524   4.885   8.031  1.00  0.00           N  
ATOM     49  CA  ILE A   4       0.749   5.358   7.499  1.00  0.00           C  
ATOM     50  C   ILE A   4       1.413   4.295   6.632  1.00  0.00           C  
ATOM     51  O   ILE A   4       1.927   4.593   5.554  1.00  0.00           O  
ATOM     52  CB  ILE A   4       1.703   5.762   8.637  1.00  0.00           C  
ATOM     53  CG1 ILE A   4       1.183   7.012   9.352  1.00  0.00           C  
ATOM     54  CG2 ILE A   4       3.105   5.999   8.097  1.00  0.00           C  
ATOM     55  CD1 ILE A   4       1.918   7.335  10.632  1.00  0.00           C  
ATOM     56  H   ILE A   4      -0.639   4.803   9.031  1.00  0.00           H  
ATOM     57  HA  ILE A   4       0.561   6.234   6.880  1.00  0.00           H  
ATOM     58  HB  ILE A   4       1.741   4.967   9.381  1.00  0.00           H  
ATOM     59 1HG1 ILE A   4       1.263   7.871   8.686  1.00  0.00           H  
ATOM     60 2HG1 ILE A   4       0.127   6.882   9.590  1.00  0.00           H  
ATOM     61 1HG2 ILE A   4       3.767   6.285   8.915  1.00  0.00           H  
ATOM     62 2HG2 ILE A   4       3.475   5.086   7.633  1.00  0.00           H  
ATOM     63 3HG2 ILE A   4       3.079   6.798   7.355  1.00  0.00           H  
ATOM     64 1HD1 ILE A   4       1.492   8.232  11.081  1.00  0.00           H  
ATOM     65 2HD1 ILE A   4       1.821   6.500  11.328  1.00  0.00           H  
ATOM     66 3HD1 ILE A   4       2.972   7.504  10.414  1.00  0.00           H  
ATOM     67  N   GLY A   5       1.398   3.056   7.110  1.00  0.00           N  
ATOM     68  CA  GLY A   5       1.919   1.932   6.340  1.00  0.00           C  
ATOM     69  C   GLY A   5       1.193   1.793   5.008  1.00  0.00           C  
ATOM     70  O   GLY A   5       1.821   1.673   3.957  1.00  0.00           O  
ATOM     71  H   GLY A   5       1.017   2.887   8.030  1.00  0.00           H  
ATOM     72 1HA  GLY A   5       2.985   2.075   6.164  1.00  0.00           H  
ATOM     73 2HA  GLY A   5       1.809   1.014   6.916  1.00  0.00           H  
ATOM     74  N   GLY A   6      -0.135   1.810   5.060  1.00  0.00           N  
ATOM     75  CA  GLY A   6      -0.950   1.710   3.855  1.00  0.00           C  
ATOM     76  C   GLY A   6      -0.592   2.803   2.855  1.00  0.00           C  
ATOM     77  O   GLY A   6      -0.283   2.521   1.697  1.00  0.00           O  
ATOM     78  H   GLY A   6      -0.592   1.895   5.956  1.00  0.00           H  
ATOM     79 1HA  GLY A   6      -0.804   0.731   3.397  1.00  0.00           H  
ATOM     80 2HA  GLY A   6      -2.003   1.787   4.121  1.00  0.00           H  
ATOM     81  N   VAL A   7      -0.634   4.050   3.310  1.00  0.00           N  
ATOM     82  CA  VAL A   7      -0.370   5.191   2.442  1.00  0.00           C  
ATOM     83  C   VAL A   7       1.032   5.119   1.848  1.00  0.00           C  
ATOM     84  O   VAL A   7       1.224   5.356   0.656  1.00  0.00           O  
ATOM     85  CB  VAL A   7      -0.524   6.507   3.227  1.00  0.00           C  
ATOM     86  CG1 VAL A   7      -0.006   7.680   2.408  1.00  0.00           C  
ATOM     87  CG2 VAL A   7      -1.983   6.717   3.604  1.00  0.00           C  
ATOM     88  H   VAL A   7      -0.855   4.213   4.282  1.00  0.00           H  
ATOM     89  HA  VAL A   7      -1.095   5.182   1.627  1.00  0.00           H  
ATOM     90  HB  VAL A   7       0.082   6.454   4.131  1.00  0.00           H  
ATOM     91 1HG1 VAL A   7      -0.123   8.602   2.979  1.00  0.00           H  
ATOM     92 2HG1 VAL A   7       1.049   7.527   2.180  1.00  0.00           H  
ATOM     93 3HG1 VAL A   7      -0.572   7.755   1.480  1.00  0.00           H  
ATOM     94 1HG2 VAL A   7      -2.085   7.648   4.160  1.00  0.00           H  
ATOM     95 2HG2 VAL A   7      -2.590   6.764   2.700  1.00  0.00           H  
ATOM     96 3HG2 VAL A   7      -2.321   5.886   4.224  1.00  0.00           H  
ATOM     97  N   ALA A   8       2.008   4.791   2.688  1.00  0.00           N  
ATOM     98  CA  ALA A   8       3.399   4.726   2.257  1.00  0.00           C  
ATOM     99  C   ALA A   8       3.566   3.776   1.078  1.00  0.00           C  
ATOM    100  O   ALA A   8       4.193   4.119   0.076  1.00  0.00           O  
ATOM    101  CB  ALA A   8       4.292   4.297   3.412  1.00  0.00           C  
ATOM    102  H   ALA A   8       1.780   4.582   3.649  1.00  0.00           H  
ATOM    103  HA  ALA A   8       3.699   5.721   1.929  1.00  0.00           H  
ATOM    104 1HB  ALA A   8       5.327   4.253   3.075  1.00  0.00           H  
ATOM    105 2HB  ALA A   8       4.206   5.018   4.225  1.00  0.00           H  
ATOM    106 3HB  ALA A   8       3.983   3.314   3.765  1.00  0.00           H  
ATOM    107  N   VAL A   9       3.002   2.579   1.204  1.00  0.00           N  
ATOM    108  CA  VAL A   9       3.051   1.592   0.132  1.00  0.00           C  
ATOM    109  C   VAL A   9       2.277   2.068  -1.091  1.00  0.00           C  
ATOM    110  O   VAL A   9       2.735   1.922  -2.224  1.00  0.00           O  
ATOM    111  CB  VAL A   9       2.469   0.250   0.614  1.00  0.00           C  
ATOM    112  CG1 VAL A   9       2.288  -0.703  -0.558  1.00  0.00           C  
ATOM    113  CG2 VAL A   9       3.378  -0.359   1.670  1.00  0.00           C  
ATOM    114  H   VAL A   9       2.527   2.348   2.065  1.00  0.00           H  
ATOM    115  HA  VAL A   9       4.093   1.441  -0.152  1.00  0.00           H  
ATOM    116  HB  VAL A   9       1.481   0.426   1.041  1.00  0.00           H  
ATOM    117 1HG1 VAL A   9       1.875  -1.647  -0.199  1.00  0.00           H  
ATOM    118 2HG1 VAL A   9       1.605  -0.262  -1.284  1.00  0.00           H  
ATOM    119 3HG1 VAL A   9       3.253  -0.887  -1.030  1.00  0.00           H  
ATOM    120 1HG2 VAL A   9       2.960  -1.307   2.007  1.00  0.00           H  
ATOM    121 2HG2 VAL A   9       4.367  -0.529   1.245  1.00  0.00           H  
ATOM    122 3HG2 VAL A   9       3.459   0.323   2.517  1.00  0.00           H  
ATOM    123  N   GLY A  10       1.100   2.639  -0.855  1.00  0.00           N  
ATOM    124  CA  GLY A  10       0.261   3.139  -1.936  1.00  0.00           C  
ATOM    125  C   GLY A  10       1.022   4.125  -2.814  1.00  0.00           C  
ATOM    126  O   GLY A  10       1.076   3.971  -4.034  1.00  0.00           O  
ATOM    127  H   GLY A  10       0.779   2.728   0.099  1.00  0.00           H  
ATOM    128 1HA  GLY A  10      -0.090   2.303  -2.542  1.00  0.00           H  
ATOM    129 2HA  GLY A  10      -0.621   3.625  -1.518  1.00  0.00           H  
ATOM    130  N   VAL A  11       1.609   5.138  -2.185  1.00  0.00           N  
ATOM    131  CA  VAL A  11       2.313   6.187  -2.913  1.00  0.00           C  
ATOM    132  C   VAL A  11       3.430   5.607  -3.772  1.00  0.00           C  
ATOM    133  O   VAL A  11       3.560   5.943  -4.949  1.00  0.00           O  
ATOM    134  CB  VAL A  11       2.905   7.214  -1.931  1.00  0.00           C  
ATOM    135  CG1 VAL A  11       3.853   8.158  -2.655  1.00  0.00           C  
ATOM    136  CG2 VAL A  11       1.784   7.989  -1.254  1.00  0.00           C  
ATOM    137  H   VAL A  11       1.567   5.182  -1.177  1.00  0.00           H  
ATOM    138  HA  VAL A  11       1.600   6.694  -3.564  1.00  0.00           H  
ATOM    139  HB  VAL A  11       3.490   6.687  -1.177  1.00  0.00           H  
ATOM    140 1HG1 VAL A  11       4.263   8.878  -1.945  1.00  0.00           H  
ATOM    141 2HG1 VAL A  11       4.666   7.586  -3.100  1.00  0.00           H  
ATOM    142 3HG1 VAL A  11       3.311   8.690  -3.436  1.00  0.00           H  
ATOM    143 1HG2 VAL A  11       2.210   8.713  -0.560  1.00  0.00           H  
ATOM    144 2HG2 VAL A  11       1.196   8.511  -2.009  1.00  0.00           H  
ATOM    145 3HG2 VAL A  11       1.142   7.298  -0.708  1.00  0.00           H  
ATOM    146  N   VAL A  12       4.235   4.734  -3.175  1.00  0.00           N  
ATOM    147  CA  VAL A  12       5.386   4.161  -3.862  1.00  0.00           C  
ATOM    148  C   VAL A  12       4.962   3.418  -5.123  1.00  0.00           C  
ATOM    149  O   VAL A  12       5.528   3.624  -6.196  1.00  0.00           O  
ATOM    150  CB  VAL A  12       6.138   3.194  -2.928  1.00  0.00           C  
ATOM    151  CG1 VAL A  12       7.168   2.391  -3.710  1.00  0.00           C  
ATOM    152  CG2 VAL A  12       6.802   3.972  -1.803  1.00  0.00           C  
ATOM    153  H   VAL A  12       4.044   4.460  -2.222  1.00  0.00           H  
ATOM    154  HA  VAL A  12       6.060   4.971  -4.143  1.00  0.00           H  
ATOM    155  HB  VAL A  12       5.427   2.482  -2.508  1.00  0.00           H  
ATOM    156 1HG1 VAL A  12       7.690   1.713  -3.034  1.00  0.00           H  
ATOM    157 2HG1 VAL A  12       6.666   1.814  -4.486  1.00  0.00           H  
ATOM    158 3HG1 VAL A  12       7.887   3.070  -4.168  1.00  0.00           H  
ATOM    159 1HG2 VAL A  12       7.332   3.282  -1.146  1.00  0.00           H  
ATOM    160 2HG2 VAL A  12       7.509   4.688  -2.223  1.00  0.00           H  
ATOM    161 3HG2 VAL A  12       6.042   4.506  -1.232  1.00  0.00           H  
ATOM    162  N   LEU A  13       3.963   2.553  -4.986  1.00  0.00           N  
ATOM    163  CA  LEU A  13       3.489   1.747  -6.104  1.00  0.00           C  
ATOM    164  C   LEU A  13       2.926   2.623  -7.215  1.00  0.00           C  
ATOM    165  O   LEU A  13       3.141   2.358  -8.398  1.00  0.00           O  
ATOM    166  CB  LEU A  13       2.415   0.760  -5.629  1.00  0.00           C  
ATOM    167  CG  LEU A  13       2.913  -0.391  -4.746  1.00  0.00           C  
ATOM    168  CD1 LEU A  13       1.724  -1.198  -4.243  1.00  0.00           C  
ATOM    169  CD2 LEU A  13       3.870  -1.265  -5.543  1.00  0.00           C  
ATOM    170  H   LEU A  13       3.521   2.451  -4.083  1.00  0.00           H  
ATOM    171  HA  LEU A  13       4.331   1.183  -6.505  1.00  0.00           H  
ATOM    172 1HB  LEU A  13       1.664   1.310  -5.064  1.00  0.00           H  
ATOM    173 2HB  LEU A  13       1.934   0.322  -6.503  1.00  0.00           H  
ATOM    174  HG  LEU A  13       3.432   0.015  -3.877  1.00  0.00           H  
ATOM    175 1HD1 LEU A  13       2.078  -2.016  -3.616  1.00  0.00           H  
ATOM    176 2HD1 LEU A  13       1.066  -0.553  -3.660  1.00  0.00           H  
ATOM    177 3HD1 LEU A  13       1.175  -1.604  -5.093  1.00  0.00           H  
ATOM    178 1HD2 LEU A  13       4.225  -2.083  -4.915  1.00  0.00           H  
ATOM    179 2HD2 LEU A  13       3.352  -1.673  -6.411  1.00  0.00           H  
ATOM    180 3HD2 LEU A  13       4.719  -0.668  -5.874  1.00  0.00           H  
ATOM    181  N   LEU A  14       2.203   3.669  -6.828  1.00  0.00           N  
ATOM    182  CA  LEU A  14       1.603   4.584  -7.791  1.00  0.00           C  
ATOM    183  C   LEU A  14       2.670   5.358  -8.555  1.00  0.00           C  
ATOM    184  O   LEU A  14       2.532   5.608  -9.752  1.00  0.00           O  
ATOM    185  CB  LEU A  14       0.664   5.565  -7.077  1.00  0.00           C  
ATOM    186  CG  LEU A  14      -0.621   4.956  -6.503  1.00  0.00           C  
ATOM    187  CD1 LEU A  14      -1.335   5.992  -5.644  1.00  0.00           C  
ATOM    188  CD2 LEU A  14      -1.512   4.483  -7.642  1.00  0.00           C  
ATOM    189  H   LEU A  14       2.066   3.834  -5.841  1.00  0.00           H  
ATOM    190  HA  LEU A  14       1.023   4.002  -8.507  1.00  0.00           H  
ATOM    191 1HB  LEU A  14       1.207   6.029  -6.255  1.00  0.00           H  
ATOM    192 2HB  LEU A  14       0.376   6.345  -7.781  1.00  0.00           H  
ATOM    193  HG  LEU A  14      -0.369   4.110  -5.863  1.00  0.00           H  
ATOM    194 1HD1 LEU A  14      -2.248   5.559  -5.236  1.00  0.00           H  
ATOM    195 2HD1 LEU A  14      -0.682   6.298  -4.826  1.00  0.00           H  
ATOM    196 3HD1 LEU A  14      -1.585   6.859  -6.254  1.00  0.00           H  
ATOM    197 1HD2 LEU A  14      -2.426   4.050  -7.234  1.00  0.00           H  
ATOM    198 2HD2 LEU A  14      -1.766   5.329  -8.281  1.00  0.00           H  
ATOM    199 3HD2 LEU A  14      -0.984   3.731  -8.228  1.00  0.00           H  
ATOM    200  N   LEU A  15       3.735   5.736  -7.855  1.00  0.00           N  
ATOM    201  CA  LEU A  15       4.855   6.429  -8.478  1.00  0.00           C  
ATOM    202  C   LEU A  15       5.562   5.536  -9.489  1.00  0.00           C  
ATOM    203  O   LEU A  15       5.944   5.986 -10.570  1.00  0.00           O  
ATOM    204  CB  LEU A  15       5.853   6.892  -7.409  1.00  0.00           C  
ATOM    205  CG  LEU A  15       5.384   8.049  -6.518  1.00  0.00           C  
ATOM    206  CD1 LEU A  15       6.380   8.253  -5.384  1.00  0.00           C  
ATOM    207  CD2 LEU A  15       5.243   9.311  -7.355  1.00  0.00           C  
ATOM    208  H   LEU A  15       3.768   5.537  -6.865  1.00  0.00           H  
ATOM    209  HA  LEU A  15       4.472   7.304  -9.002  1.00  0.00           H  
ATOM    210 1HB  LEU A  15       6.085   6.048  -6.762  1.00  0.00           H  
ATOM    211 2HB  LEU A  15       6.772   7.207  -7.904  1.00  0.00           H  
ATOM    212  HG  LEU A  15       4.420   7.798  -6.073  1.00  0.00           H  
ATOM    213 1HD1 LEU A  15       6.047   9.075  -4.750  1.00  0.00           H  
ATOM    214 2HD1 LEU A  15       6.447   7.342  -4.790  1.00  0.00           H  
ATOM    215 3HD1 LEU A  15       7.360   8.489  -5.799  1.00  0.00           H  
ATOM    216 1HD2 LEU A  15       4.908  10.133  -6.722  1.00  0.00           H  
ATOM    217 2HD2 LEU A  15       6.206   9.563  -7.799  1.00  0.00           H  
ATOM    218 3HD2 LEU A  15       4.512   9.142  -8.146  1.00  0.00           H  
ATOM    219  N   VAL A  16       5.735   4.268  -9.132  1.00  0.00           N  
ATOM    220  CA  VAL A  16       6.337   3.293 -10.033  1.00  0.00           C  
ATOM    221  C   VAL A  16       5.496   3.112 -11.290  1.00  0.00           C  
ATOM    222  O   VAL A  16       6.025   3.054 -12.400  1.00  0.00           O  
ATOM    223  CB  VAL A  16       6.493   1.935  -9.324  1.00  0.00           C  
ATOM    224  CG1 VAL A  16       6.880   0.854 -10.323  1.00  0.00           C  
ATOM    225  CG2 VAL A  16       7.532   2.044  -8.219  1.00  0.00           C  
ATOM    226  H   VAL A  16       5.441   3.972  -8.212  1.00  0.00           H  
ATOM    227  HA  VAL A  16       7.325   3.653 -10.322  1.00  0.00           H  
ATOM    228  HB  VAL A  16       5.533   1.647  -8.894  1.00  0.00           H  
ATOM    229 1HG1 VAL A  16       6.986  -0.100  -9.804  1.00  0.00           H  
ATOM    230 2HG1 VAL A  16       6.105   0.768 -11.084  1.00  0.00           H  
ATOM    231 3HG1 VAL A  16       7.826   1.116 -10.794  1.00  0.00           H  
ATOM    232 1HG2 VAL A  16       7.637   1.081  -7.721  1.00  0.00           H  
ATOM    233 2HG2 VAL A  16       8.490   2.338  -8.648  1.00  0.00           H  
ATOM    234 3HG2 VAL A  16       7.214   2.794  -7.494  1.00  0.00           H  
ATOM    235  N   LEU A  17       4.182   3.023 -11.110  1.00  0.00           N  
ATOM    236  CA  LEU A  17       3.261   2.908 -12.234  1.00  0.00           C  
ATOM    237  C   LEU A  17       3.266   4.173 -13.082  1.00  0.00           C  
ATOM    238  O   LEU A  17       3.298   4.108 -14.311  1.00  0.00           O  
ATOM    239  CB  LEU A  17       1.840   2.631 -11.727  1.00  0.00           C  
ATOM    240  CG  LEU A  17       0.762   2.496 -12.811  1.00  0.00           C  
ATOM    241  CD1 LEU A  17       1.137   1.368 -13.763  1.00  0.00           C  
ATOM    242  CD2 LEU A  17      -0.586   2.233 -12.156  1.00  0.00           C  
ATOM    243  H   LEU A  17       3.813   3.036 -10.170  1.00  0.00           H  
ATOM    244  HA  LEU A  17       3.579   2.075 -12.858  1.00  0.00           H  
ATOM    245 1HB  LEU A  17       1.850   1.706 -11.153  1.00  0.00           H  
ATOM    246 2HB  LEU A  17       1.542   3.443 -11.064  1.00  0.00           H  
ATOM    247  HG  LEU A  17       0.710   3.418 -13.390  1.00  0.00           H  
ATOM    248 1HD1 LEU A  17       0.371   1.272 -14.533  1.00  0.00           H  
ATOM    249 2HD1 LEU A  17       2.096   1.592 -14.231  1.00  0.00           H  
ATOM    250 3HD1 LEU A  17       1.213   0.434 -13.208  1.00  0.00           H  
ATOM    251 1HD2 LEU A  17      -1.352   2.137 -12.926  1.00  0.00           H  
ATOM    252 2HD2 LEU A  17      -0.536   1.310 -11.578  1.00  0.00           H  
ATOM    253 3HD2 LEU A  17      -0.838   3.062 -11.495  1.00  0.00           H  
ATOM    254  N   ALA A  18       3.235   5.324 -12.419  1.00  0.00           N  
ATOM    255  CA  ALA A  18       3.205   6.607 -13.112  1.00  0.00           C  
ATOM    256  C   ALA A  18       4.464   6.812 -13.945  1.00  0.00           C  
ATOM    257  O   ALA A  18       4.415   7.394 -15.029  1.00  0.00           O  
ATOM    258  CB  ALA A  18       3.039   7.744 -12.115  1.00  0.00           C  
ATOM    259  H   ALA A  18       3.231   5.311 -11.409  1.00  0.00           H  
ATOM    260  HA  ALA A  18       2.352   6.606 -13.791  1.00  0.00           H  
ATOM    261 1HB  ALA A  18       3.019   8.695 -12.647  1.00  0.00           H  
ATOM    262 2HB  ALA A  18       2.106   7.615 -11.567  1.00  0.00           H  
ATOM    263 3HB  ALA A  18       3.873   7.738 -11.415  1.00  0.00           H  
ATOM    264  N   GLY A  19       5.592   6.332 -13.431  1.00  0.00           N  
ATOM    265  CA  GLY A  19       6.878   6.528 -14.089  1.00  0.00           C  
ATOM    266  C   GLY A  19       6.895   5.884 -15.469  1.00  0.00           C  
ATOM    267  O   GLY A  19       6.388   6.446 -16.400  1.00  0.00           O  
ATOM    268  OXT GLY A  19       7.415   4.814 -15.626  1.00  0.00           O  
ATOM    269  H   GLY A  19       5.557   5.817 -12.563  1.00  0.00           H  
ATOM    270 1HA  GLY A  19       7.081   7.595 -14.180  1.00  0.00           H  
ATOM    271 2HA  GLY A  19       7.670   6.101 -13.475  1.00  0.00           H  
TER                                                                             
ATOM    273  N   LEU B  20      -1.316  -3.125  12.763  1.00  0.00           N  
ATOM    274  CA  LEU B  20       0.097  -3.132  12.403  1.00  0.00           C  
ATOM    275  C   LEU B  20       0.336  -2.383  11.098  1.00  0.00           C  
ATOM    276  O   LEU B  20      -0.472  -2.456  10.172  1.00  0.00           O  
ATOM    277  CB  LEU B  20       0.605  -4.573  12.272  1.00  0.00           C  
ATOM    278  CG  LEU B  20       0.507  -5.430  13.540  1.00  0.00           C  
ATOM    279  CD1 LEU B  20       0.981  -6.845  13.236  1.00  0.00           C  
ATOM    280  CD2 LEU B  20       1.341  -4.800  14.645  1.00  0.00           C  
ATOM    281 1H   LEU B  20      -1.443  -3.623  13.621  1.00  0.00           H  
ATOM    282 2H   LEU B  20      -1.627  -2.182  12.876  1.00  0.00           H  
ATOM    283 3H   LEU B  20      -1.847  -3.567  12.040  1.00  0.00           H  
ATOM    284  HA  LEU B  20       0.658  -2.633  13.192  1.00  0.00           H  
ATOM    285 1HB  LEU B  20       0.034  -5.073  11.490  1.00  0.00           H  
ATOM    286 2HB  LEU B  20       1.651  -4.547  11.969  1.00  0.00           H  
ATOM    287  HG  LEU B  20      -0.534  -5.489  13.860  1.00  0.00           H  
ATOM    288 1HD1 LEU B  20       0.911  -7.454  14.137  1.00  0.00           H  
ATOM    289 2HD1 LEU B  20       0.354  -7.279  12.456  1.00  0.00           H  
ATOM    290 3HD1 LEU B  20       2.016  -6.816  12.897  1.00  0.00           H  
ATOM    291 1HD2 LEU B  20       1.271  -5.409  15.547  1.00  0.00           H  
ATOM    292 2HD2 LEU B  20       2.382  -4.742  14.327  1.00  0.00           H  
ATOM    293 3HD2 LEU B  20       0.969  -3.797  14.855  1.00  0.00           H  
ATOM    294  N   ALA B  21       1.450  -1.663  11.030  1.00  0.00           N  
ATOM    295  CA  ALA B  21       1.833  -0.955   9.814  1.00  0.00           C  
ATOM    296  C   ALA B  21       2.020  -1.920   8.651  1.00  0.00           C  
ATOM    297  O   ALA B  21       1.704  -1.596   7.506  1.00  0.00           O  
ATOM    298  CB  ALA B  21       3.105  -0.153  10.046  1.00  0.00           C  
ATOM    299  H   ALA B  21       2.048  -1.604  11.842  1.00  0.00           H  
ATOM    300  HA  ALA B  21       1.026  -0.270   9.553  1.00  0.00           H  
ATOM    301 1HB  ALA B  21       3.378   0.370   9.129  1.00  0.00           H  
ATOM    302 2HB  ALA B  21       2.938   0.573  10.841  1.00  0.00           H  
ATOM    303 3HB  ALA B  21       3.912  -0.826  10.333  1.00  0.00           H  
ATOM    304  N   VAL B  22       2.535  -3.108   8.951  1.00  0.00           N  
ATOM    305  CA  VAL B  22       2.815  -4.103   7.923  1.00  0.00           C  
ATOM    306  C   VAL B  22       1.535  -4.558   7.234  1.00  0.00           C  
ATOM    307  O   VAL B  22       1.465  -4.612   6.006  1.00  0.00           O  
ATOM    308  CB  VAL B  22       3.524  -5.324   8.540  1.00  0.00           C  
ATOM    309  CG1 VAL B  22       3.647  -6.442   7.516  1.00  0.00           C  
ATOM    310  CG2 VAL B  22       4.893  -4.918   9.063  1.00  0.00           C  
ATOM    311  H   VAL B  22       2.738  -3.326   9.916  1.00  0.00           H  
ATOM    312  HA  VAL B  22       3.474  -3.656   7.178  1.00  0.00           H  
ATOM    313  HB  VAL B  22       2.918  -5.706   9.362  1.00  0.00           H  
ATOM    314 1HG1 VAL B  22       4.150  -7.297   7.969  1.00  0.00           H  
ATOM    315 2HG1 VAL B  22       2.653  -6.741   7.183  1.00  0.00           H  
ATOM    316 3HG1 VAL B  22       4.227  -6.092   6.663  1.00  0.00           H  
ATOM    317 1HG2 VAL B  22       5.388  -5.785   9.499  1.00  0.00           H  
ATOM    318 2HG2 VAL B  22       5.496  -4.530   8.242  1.00  0.00           H  
ATOM    319 3HG2 VAL B  22       4.778  -4.146   9.824  1.00  0.00           H  
ATOM    320  N   ILE B  23       0.524  -4.885   8.031  1.00  0.00           N  
ATOM    321  CA  ILE B  23      -0.749  -5.358   7.499  1.00  0.00           C  
ATOM    322  C   ILE B  23      -1.413  -4.295   6.632  1.00  0.00           C  
ATOM    323  O   ILE B  23      -1.927  -4.593   5.554  1.00  0.00           O  
ATOM    324  CB  ILE B  23      -1.703  -5.762   8.637  1.00  0.00           C  
ATOM    325  CG1 ILE B  23      -1.183  -7.012   9.352  1.00  0.00           C  
ATOM    326  CG2 ILE B  23      -3.105  -5.999   8.097  1.00  0.00           C  
ATOM    327  CD1 ILE B  23      -1.918  -7.335  10.632  1.00  0.00           C  
ATOM    328  H   ILE B  23       0.639  -4.803   9.031  1.00  0.00           H  
ATOM    329  HA  ILE B  23      -0.561  -6.234   6.880  1.00  0.00           H  
ATOM    330  HB  ILE B  23      -1.741  -4.967   9.381  1.00  0.00           H  
ATOM    331 1HG1 ILE B  23      -1.263  -7.871   8.686  1.00  0.00           H  
ATOM    332 2HG1 ILE B  23      -0.127  -6.882   9.590  1.00  0.00           H  
ATOM    333 1HG2 ILE B  23      -3.767  -6.285   8.915  1.00  0.00           H  
ATOM    334 2HG2 ILE B  23      -3.475  -5.086   7.633  1.00  0.00           H  
ATOM    335 3HG2 ILE B  23      -3.079  -6.798   7.355  1.00  0.00           H  
ATOM    336 1HD1 ILE B  23      -1.492  -8.232  11.081  1.00  0.00           H  
ATOM    337 2HD1 ILE B  23      -1.821  -6.500  11.328  1.00  0.00           H  
ATOM    338 3HD1 ILE B  23      -2.972  -7.504  10.414  1.00  0.00           H  
ATOM    339  N   GLY B  24      -1.398  -3.056   7.110  1.00  0.00           N  
ATOM    340  CA  GLY B  24      -1.919  -1.932   6.340  1.00  0.00           C  
ATOM    341  C   GLY B  24      -1.193  -1.793   5.008  1.00  0.00           C  
ATOM    342  O   GLY B  24      -1.821  -1.673   3.957  1.00  0.00           O  
ATOM    343  H   GLY B  24      -1.017  -2.887   8.030  1.00  0.00           H  
ATOM    344 1HA  GLY B  24      -2.985  -2.075   6.164  1.00  0.00           H  
ATOM    345 2HA  GLY B  24      -1.809  -1.014   6.916  1.00  0.00           H  
ATOM    346  N   GLY B  25       0.135  -1.810   5.060  1.00  0.00           N  
ATOM    347  CA  GLY B  25       0.950  -1.710   3.855  1.00  0.00           C  
ATOM    348  C   GLY B  25       0.592  -2.803   2.855  1.00  0.00           C  
ATOM    349  O   GLY B  25       0.283  -2.521   1.697  1.00  0.00           O  
ATOM    350  H   GLY B  25       0.592  -1.895   5.956  1.00  0.00           H  
ATOM    351 1HA  GLY B  25       0.804  -0.731   3.397  1.00  0.00           H  
ATOM    352 2HA  GLY B  25       2.003  -1.787   4.121  1.00  0.00           H  
ATOM    353  N   VAL B  26       0.634  -4.050   3.310  1.00  0.00           N  
ATOM    354  CA  VAL B  26       0.370  -5.191   2.442  1.00  0.00           C  
ATOM    355  C   VAL B  26      -1.032  -5.119   1.848  1.00  0.00           C  
ATOM    356  O   VAL B  26      -1.224  -5.356   0.656  1.00  0.00           O  
ATOM    357  CB  VAL B  26       0.524  -6.507   3.227  1.00  0.00           C  
ATOM    358  CG1 VAL B  26       0.006  -7.680   2.408  1.00  0.00           C  
ATOM    359  CG2 VAL B  26       1.983  -6.717   3.604  1.00  0.00           C  
ATOM    360  H   VAL B  26       0.855  -4.213   4.282  1.00  0.00           H  
ATOM    361  HA  VAL B  26       1.095  -5.182   1.627  1.00  0.00           H  
ATOM    362  HB  VAL B  26      -0.082  -6.454   4.131  1.00  0.00           H  
ATOM    363 1HG1 VAL B  26       0.123  -8.602   2.979  1.00  0.00           H  
ATOM    364 2HG1 VAL B  26      -1.049  -7.527   2.180  1.00  0.00           H  
ATOM    365 3HG1 VAL B  26       0.572  -7.755   1.480  1.00  0.00           H  
ATOM    366 1HG2 VAL B  26       2.085  -7.648   4.160  1.00  0.00           H  
ATOM    367 2HG2 VAL B  26       2.590  -6.764   2.700  1.00  0.00           H  
ATOM    368 3HG2 VAL B  26       2.321  -5.886   4.224  1.00  0.00           H  
ATOM    369  N   ALA B  27      -2.008  -4.791   2.688  1.00  0.00           N  
ATOM    370  CA  ALA B  27      -3.399  -4.726   2.257  1.00  0.00           C  
ATOM    371  C   ALA B  27      -3.566  -3.776   1.078  1.00  0.00           C  
ATOM    372  O   ALA B  27      -4.193  -4.119   0.076  1.00  0.00           O  
ATOM    373  CB  ALA B  27      -4.292  -4.297   3.412  1.00  0.00           C  
ATOM    374  H   ALA B  27      -1.780  -4.582   3.649  1.00  0.00           H  
ATOM    375  HA  ALA B  27      -3.699  -5.721   1.929  1.00  0.00           H  
ATOM    376 1HB  ALA B  27      -5.327  -4.253   3.075  1.00  0.00           H  
ATOM    377 2HB  ALA B  27      -4.206  -5.018   4.225  1.00  0.00           H  
ATOM    378 3HB  ALA B  27      -3.983  -3.314   3.765  1.00  0.00           H  
ATOM    379  N   VAL B  28      -3.002  -2.579   1.204  1.00  0.00           N  
ATOM    380  CA  VAL B  28      -3.051  -1.592   0.132  1.00  0.00           C  
ATOM    381  C   VAL B  28      -2.277  -2.068  -1.091  1.00  0.00           C  
ATOM    382  O   VAL B  28      -2.735  -1.922  -2.224  1.00  0.00           O  
ATOM    383  CB  VAL B  28      -2.469  -0.250   0.614  1.00  0.00           C  
ATOM    384  CG1 VAL B  28      -2.288   0.703  -0.558  1.00  0.00           C  
ATOM    385  CG2 VAL B  28      -3.378   0.359   1.670  1.00  0.00           C  
ATOM    386  H   VAL B  28      -2.527  -2.348   2.065  1.00  0.00           H  
ATOM    387  HA  VAL B  28      -4.093  -1.441  -0.152  1.00  0.00           H  
ATOM    388  HB  VAL B  28      -1.481  -0.426   1.041  1.00  0.00           H  
ATOM    389 1HG1 VAL B  28      -1.875   1.647  -0.199  1.00  0.00           H  
ATOM    390 2HG1 VAL B  28      -1.605   0.262  -1.284  1.00  0.00           H  
ATOM    391 3HG1 VAL B  28      -3.253   0.887  -1.030  1.00  0.00           H  
ATOM    392 1HG2 VAL B  28      -2.960   1.307   2.007  1.00  0.00           H  
ATOM    393 2HG2 VAL B  28      -4.367   0.529   1.245  1.00  0.00           H  
ATOM    394 3HG2 VAL B  28      -3.459  -0.323   2.517  1.00  0.00           H  
ATOM    395  N   GLY B  29      -1.100  -2.639  -0.855  1.00  0.00           N  
ATOM    396  CA  GLY B  29      -0.261  -3.139  -1.936  1.00  0.00           C  
ATOM    397  C   GLY B  29      -1.022  -4.125  -2.814  1.00  0.00           C  
ATOM    398  O   GLY B  29      -1.076  -3.971  -4.034  1.00  0.00           O  
ATOM    399  H   GLY B  29      -0.779  -2.728   0.099  1.00  0.00           H  
ATOM    400 1HA  GLY B  29       0.090  -2.303  -2.542  1.00  0.00           H  
ATOM    401 2HA  GLY B  29       0.621  -3.625  -1.518  1.00  0.00           H  
ATOM    402  N   VAL B  30      -1.609  -5.138  -2.185  1.00  0.00           N  
ATOM    403  CA  VAL B  30      -2.313  -6.187  -2.913  1.00  0.00           C  
ATOM    404  C   VAL B  30      -3.430  -5.607  -3.772  1.00  0.00           C  
ATOM    405  O   VAL B  30      -3.560  -5.943  -4.949  1.00  0.00           O  
ATOM    406  CB  VAL B  30      -2.905  -7.214  -1.931  1.00  0.00           C  
ATOM    407  CG1 VAL B  30      -3.853  -8.158  -2.655  1.00  0.00           C  
ATOM    408  CG2 VAL B  30      -1.784  -7.989  -1.254  1.00  0.00           C  
ATOM    409  H   VAL B  30      -1.567  -5.182  -1.177  1.00  0.00           H  
ATOM    410  HA  VAL B  30      -1.600  -6.694  -3.564  1.00  0.00           H  
ATOM    411  HB  VAL B  30      -3.490  -6.687  -1.177  1.00  0.00           H  
ATOM    412 1HG1 VAL B  30      -4.263  -8.878  -1.945  1.00  0.00           H  
ATOM    413 2HG1 VAL B  30      -4.666  -7.586  -3.100  1.00  0.00           H  
ATOM    414 3HG1 VAL B  30      -3.311  -8.690  -3.436  1.00  0.00           H  
ATOM    415 1HG2 VAL B  30      -2.210  -8.713  -0.560  1.00  0.00           H  
ATOM    416 2HG2 VAL B  30      -1.196  -8.511  -2.009  1.00  0.00           H  
ATOM    417 3HG2 VAL B  30      -1.142  -7.298  -0.708  1.00  0.00           H  
ATOM    418  N   VAL B  31      -4.235  -4.734  -3.175  1.00  0.00           N  
ATOM    419  CA  VAL B  31      -5.386  -4.161  -3.862  1.00  0.00           C  
ATOM    420  C   VAL B  31      -4.962  -3.418  -5.123  1.00  0.00           C  
ATOM    421  O   VAL B  31      -5.528  -3.624  -6.196  1.00  0.00           O  
ATOM    422  CB  VAL B  31      -6.138  -3.194  -2.928  1.00  0.00           C  
ATOM    423  CG1 VAL B  31      -7.168  -2.391  -3.710  1.00  0.00           C  
ATOM    424  CG2 VAL B  31      -6.802  -3.972  -1.803  1.00  0.00           C  
ATOM    425  H   VAL B  31      -4.044  -4.460  -2.222  1.00  0.00           H  
ATOM    426  HA  VAL B  31      -6.060  -4.971  -4.143  1.00  0.00           H  
ATOM    427  HB  VAL B  31      -5.427  -2.482  -2.508  1.00  0.00           H  
ATOM    428 1HG1 VAL B  31      -7.690  -1.713  -3.034  1.00  0.00           H  
ATOM    429 2HG1 VAL B  31      -6.666  -1.814  -4.486  1.00  0.00           H  
ATOM    430 3HG1 VAL B  31      -7.887  -3.070  -4.168  1.00  0.00           H  
ATOM    431 1HG2 VAL B  31      -7.332  -3.282  -1.146  1.00  0.00           H  
ATOM    432 2HG2 VAL B  31      -7.509  -4.688  -2.223  1.00  0.00           H  
ATOM    433 3HG2 VAL B  31      -6.042  -4.506  -1.232  1.00  0.00           H  
ATOM    434  N   LEU B  32      -3.963  -2.553  -4.986  1.00  0.00           N  
ATOM    435  CA  LEU B  32      -3.489  -1.747  -6.104  1.00  0.00           C  
ATOM    436  C   LEU B  32      -2.926  -2.623  -7.215  1.00  0.00           C  
ATOM    437  O   LEU B  32      -3.141  -2.358  -8.398  1.00  0.00           O  
ATOM    438  CB  LEU B  32      -2.415  -0.760  -5.629  1.00  0.00           C  
ATOM    439  CG  LEU B  32      -2.913   0.391  -4.746  1.00  0.00           C  
ATOM    440  CD1 LEU B  32      -1.724   1.198  -4.243  1.00  0.00           C  
ATOM    441  CD2 LEU B  32      -3.870   1.266  -5.543  1.00  0.00           C  
ATOM    442  H   LEU B  32      -3.521  -2.451  -4.083  1.00  0.00           H  
ATOM    443  HA  LEU B  32      -4.331  -1.183  -6.505  1.00  0.00           H  
ATOM    444 1HB  LEU B  32      -1.664  -1.310  -5.064  1.00  0.00           H  
ATOM    445 2HB  LEU B  32      -1.934  -0.322  -6.503  1.00  0.00           H  
ATOM    446  HG  LEU B  32      -3.432  -0.015  -3.877  1.00  0.00           H  
ATOM    447 1HD1 LEU B  32      -2.078   2.016  -3.616  1.00  0.00           H  
ATOM    448 2HD1 LEU B  32      -1.067   0.553  -3.660  1.00  0.00           H  
ATOM    449 3HD1 LEU B  32      -1.175   1.604  -5.092  1.00  0.00           H  
ATOM    450 1HD2 LEU B  32      -4.225   2.084  -4.915  1.00  0.00           H  
ATOM    451 2HD2 LEU B  32      -3.352   1.673  -6.412  1.00  0.00           H  
ATOM    452 3HD2 LEU B  32      -4.719   0.668  -5.875  1.00  0.00           H  
ATOM    453  N   LEU B  33      -2.203  -3.669  -6.828  1.00  0.00           N  
ATOM    454  CA  LEU B  33      -1.603  -4.584  -7.791  1.00  0.00           C  
ATOM    455  C   LEU B  33      -2.670  -5.358  -8.555  1.00  0.00           C  
ATOM    456  O   LEU B  33      -2.532  -5.608  -9.752  1.00  0.00           O  
ATOM    457  CB  LEU B  33      -0.664  -5.565  -7.077  1.00  0.00           C  
ATOM    458  CG  LEU B  33       0.621  -4.956  -6.503  1.00  0.00           C  
ATOM    459  CD1 LEU B  33       1.335  -5.992  -5.644  1.00  0.00           C  
ATOM    460  CD2 LEU B  33       1.512  -4.483  -7.642  1.00  0.00           C  
ATOM    461  H   LEU B  33      -2.066  -3.834  -5.841  1.00  0.00           H  
ATOM    462  HA  LEU B  33      -1.023  -4.002  -8.507  1.00  0.00           H  
ATOM    463 1HB  LEU B  33      -1.207  -6.029  -6.255  1.00  0.00           H  
ATOM    464 2HB  LEU B  33      -0.376  -6.345  -7.781  1.00  0.00           H  
ATOM    465  HG  LEU B  33       0.369  -4.110  -5.863  1.00  0.00           H  
ATOM    466 1HD1 LEU B  33       2.248  -5.559  -5.236  1.00  0.00           H  
ATOM    467 2HD1 LEU B  33       0.682  -6.298  -4.826  1.00  0.00           H  
ATOM    468 3HD1 LEU B  33       1.585  -6.859  -6.254  1.00  0.00           H  
ATOM    469 1HD2 LEU B  33       2.426  -4.050  -7.234  1.00  0.00           H  
ATOM    470 2HD2 LEU B  33       1.766  -5.329  -8.281  1.00  0.00           H  
ATOM    471 3HD2 LEU B  33       0.984  -3.731  -8.228  1.00  0.00           H  
ATOM    472  N   LEU B  34      -3.735  -5.736  -7.855  1.00  0.00           N  
ATOM    473  CA  LEU B  34      -4.855  -6.429  -8.478  1.00  0.00           C  
ATOM    474  C   LEU B  34      -5.562  -5.536  -9.489  1.00  0.00           C  
ATOM    475  O   LEU B  34      -5.944  -5.986 -10.570  1.00  0.00           O  
ATOM    476  CB  LEU B  34      -5.853  -6.892  -7.409  1.00  0.00           C  
ATOM    477  CG  LEU B  34      -5.384  -8.049  -6.518  1.00  0.00           C  
ATOM    478  CD1 LEU B  34      -6.380  -8.253  -5.384  1.00  0.00           C  
ATOM    479  CD2 LEU B  34      -5.243  -9.311  -7.355  1.00  0.00           C  
ATOM    480  H   LEU B  34      -3.768  -5.537  -6.865  1.00  0.00           H  
ATOM    481  HA  LEU B  34      -4.472  -7.304  -9.002  1.00  0.00           H  
ATOM    482 1HB  LEU B  34      -6.085  -6.048  -6.762  1.00  0.00           H  
ATOM    483 2HB  LEU B  34      -6.772  -7.207  -7.904  1.00  0.00           H  
ATOM    484  HG  LEU B  34      -4.420  -7.798  -6.073  1.00  0.00           H  
ATOM    485 1HD1 LEU B  34      -6.047  -9.075  -4.750  1.00  0.00           H  
ATOM    486 2HD1 LEU B  34      -6.447  -7.342  -4.790  1.00  0.00           H  
ATOM    487 3HD1 LEU B  34      -7.360  -8.489  -5.799  1.00  0.00           H  
ATOM    488 1HD2 LEU B  34      -4.908 -10.133  -6.722  1.00  0.00           H  
ATOM    489 2HD2 LEU B  34      -6.206  -9.563  -7.799  1.00  0.00           H  
ATOM    490 3HD2 LEU B  34      -4.512  -9.142  -8.147  1.00  0.00           H  
ATOM    491  N   VAL B  35      -5.735  -4.268  -9.132  1.00  0.00           N  
ATOM    492  CA  VAL B  35      -6.337  -3.293 -10.033  1.00  0.00           C  
ATOM    493  C   VAL B  35      -5.496  -3.112 -11.290  1.00  0.00           C  
ATOM    494  O   VAL B  35      -6.025  -3.054 -12.400  1.00  0.00           O  
ATOM    495  CB  VAL B  35      -6.493  -1.935  -9.324  1.00  0.00           C  
ATOM    496  CG1 VAL B  35      -6.880  -0.854 -10.323  1.00  0.00           C  
ATOM    497  CG2 VAL B  35      -7.532  -2.044  -8.219  1.00  0.00           C  
ATOM    498  H   VAL B  35      -5.441  -3.972  -8.212  1.00  0.00           H  
ATOM    499  HA  VAL B  35      -7.325  -3.653 -10.322  1.00  0.00           H  
ATOM    500  HB  VAL B  35      -5.533  -1.647  -8.894  1.00  0.00           H  
ATOM    501 1HG1 VAL B  35      -6.986   0.100  -9.804  1.00  0.00           H  
ATOM    502 2HG1 VAL B  35      -6.105  -0.768 -11.084  1.00  0.00           H  
ATOM    503 3HG1 VAL B  35      -7.826  -1.116 -10.794  1.00  0.00           H  
ATOM    504 1HG2 VAL B  35      -7.637  -1.081  -7.721  1.00  0.00           H  
ATOM    505 2HG2 VAL B  35      -8.490  -2.338  -8.648  1.00  0.00           H  
ATOM    506 3HG2 VAL B  35      -7.214  -2.794  -7.494  1.00  0.00           H  
ATOM    507  N   LEU B  36      -4.182  -3.023 -11.110  1.00  0.00           N  
ATOM    508  CA  LEU B  36      -3.261  -2.908 -12.234  1.00  0.00           C  
ATOM    509  C   LEU B  36      -3.266  -4.173 -13.082  1.00  0.00           C  
ATOM    510  O   LEU B  36      -3.298  -4.108 -14.311  1.00  0.00           O  
ATOM    511  CB  LEU B  36      -1.840  -2.631 -11.727  1.00  0.00           C  
ATOM    512  CG  LEU B  36      -0.762  -2.495 -12.811  1.00  0.00           C  
ATOM    513  CD1 LEU B  36      -1.137  -1.368 -13.763  1.00  0.00           C  
ATOM    514  CD2 LEU B  36       0.586  -2.232 -12.156  1.00  0.00           C  
ATOM    515  H   LEU B  36      -3.813  -3.036 -10.170  1.00  0.00           H  
ATOM    516  HA  LEU B  36      -3.579  -2.075 -12.858  1.00  0.00           H  
ATOM    517 1HB  LEU B  36      -1.850  -1.706 -11.153  1.00  0.00           H  
ATOM    518 2HB  LEU B  36      -1.542  -3.443 -11.064  1.00  0.00           H  
ATOM    519  HG  LEU B  36      -0.710  -3.418 -13.390  1.00  0.00           H  
ATOM    520 1HD1 LEU B  36      -0.372  -1.272 -14.533  1.00  0.00           H  
ATOM    521 2HD1 LEU B  36      -2.096  -1.591 -14.231  1.00  0.00           H  
ATOM    522 3HD1 LEU B  36      -1.213  -0.434 -13.208  1.00  0.00           H  
ATOM    523 1HD2 LEU B  36       1.352  -2.137 -12.926  1.00  0.00           H  
ATOM    524 2HD2 LEU B  36       0.536  -1.310 -11.578  1.00  0.00           H  
ATOM    525 3HD2 LEU B  36       0.838  -3.062 -11.495  1.00  0.00           H  
ATOM    526  N   ALA B  37      -3.235  -5.325 -12.419  1.00  0.00           N  
ATOM    527  CA  ALA B  37      -3.205  -6.607 -13.112  1.00  0.00           C  
ATOM    528  C   ALA B  37      -4.464  -6.812 -13.945  1.00  0.00           C  
ATOM    529  O   ALA B  37      -4.415  -7.394 -15.029  1.00  0.00           O  
ATOM    530  CB  ALA B  37      -3.039  -7.744 -12.115  1.00  0.00           C  
ATOM    531  H   ALA B  37      -3.231  -5.311 -11.409  1.00  0.00           H  
ATOM    532  HA  ALA B  37      -2.352  -6.606 -13.791  1.00  0.00           H  
ATOM    533 1HB  ALA B  37      -3.019  -8.695 -12.647  1.00  0.00           H  
ATOM    534 2HB  ALA B  37      -2.106  -7.615 -11.567  1.00  0.00           H  
ATOM    535 3HB  ALA B  37      -3.873  -7.738 -11.415  1.00  0.00           H  
ATOM    536  N   GLY B  38      -5.592  -6.332 -13.431  1.00  0.00           N  
ATOM    537  CA  GLY B  38      -6.878  -6.528 -14.089  1.00  0.00           C  
ATOM    538  C   GLY B  38      -6.895  -5.884 -15.469  1.00  0.00           C  
ATOM    539  O   GLY B  38      -6.388  -6.446 -16.400  1.00  0.00           O  
ATOM    540  OXT GLY B  38      -7.415  -4.814 -15.626  1.00  0.00           O  
ATOM    541  H   GLY B  38      -5.557  -5.817 -12.563  1.00  0.00           H  
ATOM    542 1HA  GLY B  38      -7.081  -7.595 -14.180  1.00  0.00           H  
ATOM    543 2HA  GLY B  38      -7.670  -6.101 -13.475  1.00  0.00           H  
TER                                                                             
HETATM  545 THKN MEM C  41      15.000   0.000   0.000  1.00  0.00           X  
HETATM  546 CNTR MEM C  41       0.000   0.000   0.000  1.00  0.00           X  
HETATM  547 NORM MEM C  41      -0.000  -0.000   1.000  1.00  0.00           X  
TER                                                                             
CONECT  545  546                                                                
CONECT  546  545  547                                                           
CONECT  547  546                                                                
a_angle_1 0.733
a_angle_2 15.419
a_bind 3.163
a_ddg -28.539
a_helicality 0.055
a_helicality_symm 0.055
a_hha_ang -30.838
a_hha_dst_atm 3.495
a_hha_dst_vec 5.626
a_marl -15.226
a_pack 0.59
a_res_lipo -49.942
a_rmsd 4.814
a_sasa 705.996
a_shape 0.783
a_span_topo 0.5
a_tms_span 1
a_tms_span_fa 1
a_unsat 0
maxsub 26
rms 4.814
score -98.481
silent_score -98.481
time 31
total -98.481

#MODEL 2
ATOM      1  N   LEU A   1      -2.248  -5.450  12.259  1.00  0.00           N  
ATOM      2  CA  LEU A   1      -0.962  -5.352  12.938  1.00  0.00           C  
ATOM      3  C   LEU A   1      -0.172  -4.144  12.452  1.00  0.00           C  
ATOM      4  O   LEU A   1      -0.063  -3.905  11.249  1.00  0.00           O  
ATOM      5  CB  LEU A   1      -0.145  -6.630  12.712  1.00  0.00           C  
ATOM      6  CG  LEU A   1       1.240  -6.661  13.373  1.00  0.00           C  
ATOM      7  CD1 LEU A   1       1.081  -6.639  14.887  1.00  0.00           C  
ATOM      8  CD2 LEU A   1       1.992  -7.903  12.919  1.00  0.00           C  
ATOM      9 1H   LEU A   1      -2.744  -6.249  12.597  1.00  0.00           H  
ATOM     10 2H   LEU A   1      -2.784  -4.625  12.439  1.00  0.00           H  
ATOM     11 3H   LEU A   1      -2.100  -5.542  11.275  1.00  0.00           H  
ATOM     12  HA  LEU A   1      -1.143  -5.236  14.007  1.00  0.00           H  
ATOM     13 1HB  LEU A   1      -0.712  -7.477  13.093  1.00  0.00           H  
ATOM     14 2HB  LEU A   1      -0.003  -6.767  11.640  1.00  0.00           H  
ATOM     15  HG  LEU A   1       1.800  -5.771  13.084  1.00  0.00           H  
ATOM     16 1HD1 LEU A   1       2.064  -6.661  15.356  1.00  0.00           H  
ATOM     17 2HD1 LEU A   1       0.557  -5.731  15.185  1.00  0.00           H  
ATOM     18 3HD1 LEU A   1       0.508  -7.510  15.205  1.00  0.00           H  
ATOM     19 1HD2 LEU A   1       2.976  -7.924  13.388  1.00  0.00           H  
ATOM     20 2HD2 LEU A   1       1.432  -8.793  13.209  1.00  0.00           H  
ATOM     21 3HD2 LEU A   1       2.106  -7.883  11.835  1.00  0.00           H  
ATOM     22  N   ALA A   2       0.378  -3.384  13.393  1.00  0.00           N  
ATOM     23  CA  ALA A   2       1.091  -2.155  13.066  1.00  0.00           C  
ATOM     24  C   ALA A   2       2.278  -2.433  12.153  1.00  0.00           C  
ATOM     25  O   ALA A   2       2.580  -1.647  11.255  1.00  0.00           O  
ATOM     26  CB  ALA A   2       1.552  -1.456  14.337  1.00  0.00           C  
ATOM     27  H   ALA A   2       0.301  -3.666  14.360  1.00  0.00           H  
ATOM     28  HA  ALA A   2       0.405  -1.498  12.531  1.00  0.00           H  
ATOM     29 1HB  ALA A   2       2.082  -0.540  14.076  1.00  0.00           H  
ATOM     30 2HB  ALA A   2       0.686  -1.212  14.952  1.00  0.00           H  
ATOM     31 3HB  ALA A   2       2.218  -2.115  14.892  1.00  0.00           H  
ATOM     32  N   VAL A   3       2.949  -3.555  12.389  1.00  0.00           N  
ATOM     33  CA  VAL A   3       4.136  -3.913  11.622  1.00  0.00           C  
ATOM     34  C   VAL A   3       3.807  -4.086  10.145  1.00  0.00           C  
ATOM     35  O   VAL A   3       4.495  -3.547   9.278  1.00  0.00           O  
ATOM     36  CB  VAL A   3       4.749  -5.218  12.164  1.00  0.00           C  
ATOM     37  CG1 VAL A   3       5.875  -5.695  11.258  1.00  0.00           C  
ATOM     38  CG2 VAL A   3       5.253  -5.003  13.583  1.00  0.00           C  
ATOM     39  H   VAL A   3       2.628  -4.176  13.118  1.00  0.00           H  
ATOM     40  HA  VAL A   3       4.870  -3.113  11.725  1.00  0.00           H  
ATOM     41  HB  VAL A   3       3.985  -5.996  12.163  1.00  0.00           H  
ATOM     42 1HG1 VAL A   3       6.296  -6.618  11.657  1.00  0.00           H  
ATOM     43 2HG1 VAL A   3       5.484  -5.877  10.258  1.00  0.00           H  
ATOM     44 3HG1 VAL A   3       6.652  -4.932  11.212  1.00  0.00           H  
ATOM     45 1HG2 VAL A   3       5.684  -5.930  13.961  1.00  0.00           H  
ATOM     46 2HG2 VAL A   3       6.013  -4.222  13.585  1.00  0.00           H  
ATOM     47 3HG2 VAL A   3       4.423  -4.703  14.223  1.00  0.00           H  
ATOM     48  N   ILE A   4       2.750  -4.841   9.864  1.00  0.00           N  
ATOM     49  CA  ILE A   4       2.286  -5.030   8.495  1.00  0.00           C  
ATOM     50  C   ILE A   4       1.848  -3.710   7.874  1.00  0.00           C  
ATOM     51  O   ILE A   4       2.132  -3.437   6.708  1.00  0.00           O  
ATOM     52  CB  ILE A   4       1.120  -6.034   8.444  1.00  0.00           C  
ATOM     53  CG1 ILE A   4       1.614  -7.444   8.779  1.00  0.00           C  
ATOM     54  CG2 ILE A   4       0.457  -6.011   7.075  1.00  0.00           C  
ATOM     55  CD1 ILE A   4       0.502  -8.441   9.014  1.00  0.00           C  
ATOM     56  H   ILE A   4       2.256  -5.295  10.618  1.00  0.00           H  
ATOM     57  HA  ILE A   4       3.110  -5.428   7.903  1.00  0.00           H  
ATOM     58  HB  ILE A   4       0.381  -5.772   9.200  1.00  0.00           H  
ATOM     59 1HG1 ILE A   4       2.239  -7.814   7.967  1.00  0.00           H  
ATOM     60 2HG1 ILE A   4       2.234  -7.409   9.676  1.00  0.00           H  
ATOM     61 1HG2 ILE A   4      -0.364  -6.727   7.057  1.00  0.00           H  
ATOM     62 2HG2 ILE A   4       0.072  -5.012   6.875  1.00  0.00           H  
ATOM     63 3HG2 ILE A   4       1.188  -6.278   6.312  1.00  0.00           H  
ATOM     64 1HD1 ILE A   4       0.931  -9.416   9.246  1.00  0.00           H  
ATOM     65 2HD1 ILE A   4      -0.116  -8.108   9.848  1.00  0.00           H  
ATOM     66 3HD1 ILE A   4      -0.110  -8.520   8.117  1.00  0.00           H  
ATOM     67  N   GLY A   5       1.154  -2.894   8.660  1.00  0.00           N  
ATOM     68  CA  GLY A   5       0.734  -1.572   8.211  1.00  0.00           C  
ATOM     69  C   GLY A   5       1.927  -0.735   7.769  1.00  0.00           C  
ATOM     70  O   GLY A   5       1.922  -0.155   6.683  1.00  0.00           O  
ATOM     71  H   GLY A   5       0.912  -3.197   9.593  1.00  0.00           H  
ATOM     72 1HA  GLY A   5       0.030  -1.675   7.385  1.00  0.00           H  
ATOM     73 2HA  GLY A   5       0.208  -1.064   9.019  1.00  0.00           H  
ATOM     74  N   GLY A   6       2.948  -0.676   8.617  1.00  0.00           N  
ATOM     75  CA  GLY A   6       4.151   0.091   8.314  1.00  0.00           C  
ATOM     76  C   GLY A   6       4.773  -0.357   6.998  1.00  0.00           C  
ATOM     77  O   GLY A   6       5.209   0.468   6.194  1.00  0.00           O  
ATOM     78  H   GLY A   6       2.890  -1.175   9.493  1.00  0.00           H  
ATOM     79 1HA  GLY A   6       3.903   1.151   8.262  1.00  0.00           H  
ATOM     80 2HA  GLY A   6       4.872  -0.031   9.122  1.00  0.00           H  
ATOM     81  N   VAL A   7       4.813  -1.667   6.783  1.00  0.00           N  
ATOM     82  CA  VAL A   7       5.297  -2.224   5.525  1.00  0.00           C  
ATOM     83  C   VAL A   7       4.408  -1.806   4.361  1.00  0.00           C  
ATOM     84  O   VAL A   7       4.899  -1.415   3.302  1.00  0.00           O  
ATOM     85  CB  VAL A   7       5.346  -3.761   5.605  1.00  0.00           C  
ATOM     86  CG1 VAL A   7       5.630  -4.356   4.234  1.00  0.00           C  
ATOM     87  CG2 VAL A   7       6.402  -4.194   6.610  1.00  0.00           C  
ATOM     88  H   VAL A   7       4.499  -2.295   7.510  1.00  0.00           H  
ATOM     89  HA  VAL A   7       6.305  -1.850   5.347  1.00  0.00           H  
ATOM     90  HB  VAL A   7       4.370  -4.131   5.920  1.00  0.00           H  
ATOM     91 1HG1 VAL A   7       5.661  -5.444   4.308  1.00  0.00           H  
ATOM     92 2HG1 VAL A   7       4.843  -4.063   3.540  1.00  0.00           H  
ATOM     93 3HG1 VAL A   7       6.590  -3.991   3.870  1.00  0.00           H  
ATOM     94 1HG2 VAL A   7       6.431  -5.282   6.662  1.00  0.00           H  
ATOM     95 2HG2 VAL A   7       7.377  -3.819   6.298  1.00  0.00           H  
ATOM     96 3HG2 VAL A   7       6.156  -3.791   7.593  1.00  0.00           H  
ATOM     97  N   ALA A   8       3.097  -1.892   4.563  1.00  0.00           N  
ATOM     98  CA  ALA A   8       2.138  -1.565   3.515  1.00  0.00           C  
ATOM     99  C   ALA A   8       2.344  -0.145   3.003  1.00  0.00           C  
ATOM    100  O   ALA A   8       2.216   0.118   1.807  1.00  0.00           O  
ATOM    101  CB  ALA A   8       0.715  -1.741   4.026  1.00  0.00           C  
ATOM    102  H   ALA A   8       2.757  -2.192   5.465  1.00  0.00           H  
ATOM    103  HA  ALA A   8       2.300  -2.248   2.681  1.00  0.00           H  
ATOM    104 1HB  ALA A   8       0.010  -1.493   3.233  1.00  0.00           H  
ATOM    105 2HB  ALA A   8       0.565  -2.775   4.335  1.00  0.00           H  
ATOM    106 3HB  ALA A   8       0.550  -1.081   4.877  1.00  0.00           H  
ATOM    107  N   VAL A   9       2.665   0.767   3.914  1.00  0.00           N  
ATOM    108  CA  VAL A   9       2.930   2.153   3.551  1.00  0.00           C  
ATOM    109  C   VAL A   9       4.070   2.251   2.545  1.00  0.00           C  
ATOM    110  O   VAL A   9       3.980   2.981   1.558  1.00  0.00           O  
ATOM    111  CB  VAL A   9       3.283   2.976   4.804  1.00  0.00           C  
ATOM    112  CG1 VAL A   9       3.790   4.356   4.409  1.00  0.00           C  
ATOM    113  CG2 VAL A   9       2.067   3.087   5.710  1.00  0.00           C  
ATOM    114  H   VAL A   9       2.726   0.492   4.884  1.00  0.00           H  
ATOM    115  HA  VAL A   9       2.029   2.571   3.100  1.00  0.00           H  
ATOM    116  HB  VAL A   9       4.092   2.478   5.338  1.00  0.00           H  
ATOM    117 1HG1 VAL A   9       4.035   4.924   5.307  1.00  0.00           H  
ATOM    118 2HG1 VAL A   9       4.682   4.253   3.791  1.00  0.00           H  
ATOM    119 3HG1 VAL A   9       3.017   4.881   3.849  1.00  0.00           H  
ATOM    120 1HG2 VAL A   9       2.324   3.670   6.594  1.00  0.00           H  
ATOM    121 2HG2 VAL A   9       1.257   3.581   5.173  1.00  0.00           H  
ATOM    122 3HG2 VAL A   9       1.747   2.090   6.013  1.00  0.00           H  
ATOM    123  N   GLY A  10       5.143   1.509   2.800  1.00  0.00           N  
ATOM    124  CA  GLY A  10       6.255   1.422   1.862  1.00  0.00           C  
ATOM    125  C   GLY A  10       5.805   0.842   0.527  1.00  0.00           C  
ATOM    126  O   GLY A  10       6.198   1.325  -0.535  1.00  0.00           O  
ATOM    127  H   GLY A  10       5.189   0.993   3.667  1.00  0.00           H  
ATOM    128 1HA  GLY A  10       6.680   2.414   1.707  1.00  0.00           H  
ATOM    129 2HA  GLY A  10       7.041   0.798   2.286  1.00  0.00           H  
ATOM    130  N   VAL A  11       4.978  -0.197   0.587  1.00  0.00           N  
ATOM    131  CA  VAL A  11       4.513  -0.877  -0.616  1.00  0.00           C  
ATOM    132  C   VAL A  11       3.684   0.055  -1.490  1.00  0.00           C  
ATOM    133  O   VAL A  11       3.820   0.059  -2.713  1.00  0.00           O  
ATOM    134  CB  VAL A  11       3.670  -2.110  -0.240  1.00  0.00           C  
ATOM    135  CG1 VAL A  11       3.017  -2.706  -1.479  1.00  0.00           C  
ATOM    136  CG2 VAL A  11       4.543  -3.141   0.458  1.00  0.00           C  
ATOM    137  H   VAL A  11       4.663  -0.523   1.490  1.00  0.00           H  
ATOM    138  HA  VAL A  11       5.383  -1.208  -1.184  1.00  0.00           H  
ATOM    139  HB  VAL A  11       2.867  -1.799   0.429  1.00  0.00           H  
ATOM    140 1HG1 VAL A  11       2.425  -3.576  -1.195  1.00  0.00           H  
ATOM    141 2HG1 VAL A  11       2.369  -1.962  -1.942  1.00  0.00           H  
ATOM    142 3HG1 VAL A  11       3.788  -3.008  -2.187  1.00  0.00           H  
ATOM    143 1HG2 VAL A  11       3.940  -4.010   0.721  1.00  0.00           H  
ATOM    144 2HG2 VAL A  11       5.349  -3.447  -0.209  1.00  0.00           H  
ATOM    145 3HG2 VAL A  11       4.967  -2.706   1.364  1.00  0.00           H  
ATOM    146  N   VAL A  12       2.824   0.844  -0.855  1.00  0.00           N  
ATOM    147  CA  VAL A  12       1.990   1.802  -1.572  1.00  0.00           C  
ATOM    148  C   VAL A  12       2.838   2.762  -2.395  1.00  0.00           C  
ATOM    149  O   VAL A  12       2.557   3.004  -3.569  1.00  0.00           O  
ATOM    150  CB  VAL A  12       1.126   2.604  -0.581  1.00  0.00           C  
ATOM    151  CG1 VAL A  12       0.475   3.788  -1.280  1.00  0.00           C  
ATOM    152  CG2 VAL A  12       0.073   1.698   0.039  1.00  0.00           C  
ATOM    153  H   VAL A  12       2.746   0.779   0.150  1.00  0.00           H  
ATOM    154  HA  VAL A  12       1.332   1.251  -2.245  1.00  0.00           H  
ATOM    155  HB  VAL A  12       1.767   3.007   0.203  1.00  0.00           H  
ATOM    156 1HG1 VAL A  12      -0.132   4.344  -0.565  1.00  0.00           H  
ATOM    157 2HG1 VAL A  12       1.248   4.442  -1.685  1.00  0.00           H  
ATOM    158 3HG1 VAL A  12      -0.159   3.429  -2.090  1.00  0.00           H  
ATOM    159 1HG2 VAL A  12      -0.534   2.272   0.739  1.00  0.00           H  
ATOM    160 2HG2 VAL A  12      -0.565   1.291  -0.746  1.00  0.00           H  
ATOM    161 3HG2 VAL A  12       0.563   0.881   0.569  1.00  0.00           H  
ATOM    162  N   LEU A  13       3.877   3.309  -1.773  1.00  0.00           N  
ATOM    163  CA  LEU A  13       4.763   4.252  -2.445  1.00  0.00           C  
ATOM    164  C   LEU A  13       5.462   3.603  -3.632  1.00  0.00           C  
ATOM    165  O   LEU A  13       5.611   4.216  -4.689  1.00  0.00           O  
ATOM    166  CB  LEU A  13       5.808   4.791  -1.460  1.00  0.00           C  
ATOM    167  CG  LEU A  13       5.267   5.687  -0.338  1.00  0.00           C  
ATOM    168  CD1 LEU A  13       6.382   5.989   0.653  1.00  0.00           C  
ATOM    169  CD2 LEU A  13       4.706   6.967  -0.938  1.00  0.00           C  
ATOM    170  H   LEU A  13       4.058   3.064  -0.810  1.00  0.00           H  
ATOM    171  HA  LEU A  13       4.165   5.086  -2.812  1.00  0.00           H  
ATOM    172 1HB  LEU A  13       6.314   3.946  -0.994  1.00  0.00           H  
ATOM    173 2HB  LEU A  13       6.547   5.367  -2.017  1.00  0.00           H  
ATOM    174  HG  LEU A  13       4.477   5.161   0.198  1.00  0.00           H  
ATOM    175 1HD1 LEU A  13       5.997   6.626   1.450  1.00  0.00           H  
ATOM    176 2HD1 LEU A  13       6.751   5.057   1.081  1.00  0.00           H  
ATOM    177 3HD1 LEU A  13       7.195   6.502   0.141  1.00  0.00           H  
ATOM    178 1HD2 LEU A  13       4.320   7.604  -0.141  1.00  0.00           H  
ATOM    179 2HD2 LEU A  13       5.495   7.495  -1.474  1.00  0.00           H  
ATOM    180 3HD2 LEU A  13       3.899   6.723  -1.629  1.00  0.00           H  
ATOM    181  N   LEU A  14       5.889   2.358  -3.452  1.00  0.00           N  
ATOM    182  CA  LEU A  14       6.573   1.622  -4.508  1.00  0.00           C  
ATOM    183  C   LEU A  14       5.637   1.338  -5.676  1.00  0.00           C  
ATOM    184  O   LEU A  14       6.029   1.446  -6.838  1.00  0.00           O  
ATOM    185  CB  LEU A  14       7.131   0.302  -3.960  1.00  0.00           C  
ATOM    186  CG  LEU A  14       8.294   0.433  -2.968  1.00  0.00           C  
ATOM    187  CD1 LEU A  14       8.600  -0.930  -2.362  1.00  0.00           C  
ATOM    188  CD2 LEU A  14       9.511   0.999  -3.684  1.00  0.00           C  
ATOM    189  H   LEU A  14       5.737   1.909  -2.559  1.00  0.00           H  
ATOM    190  HA  LEU A  14       7.402   2.229  -4.872  1.00  0.00           H  
ATOM    191 1HB  LEU A  14       6.326  -0.233  -3.458  1.00  0.00           H  
ATOM    192 2HB  LEU A  14       7.476  -0.304  -4.797  1.00  0.00           H  
ATOM    193  HG  LEU A  14       8.006   1.102  -2.156  1.00  0.00           H  
ATOM    194 1HD1 LEU A  14       9.427  -0.837  -1.657  1.00  0.00           H  
ATOM    195 2HD1 LEU A  14       7.719  -1.303  -1.840  1.00  0.00           H  
ATOM    196 3HD1 LEU A  14       8.875  -1.626  -3.153  1.00  0.00           H  
ATOM    197 1HD2 LEU A  14      10.337   1.093  -2.979  1.00  0.00           H  
ATOM    198 2HD2 LEU A  14       9.800   0.331  -4.495  1.00  0.00           H  
ATOM    199 3HD2 LEU A  14       9.269   1.981  -4.092  1.00  0.00           H  
ATOM    200  N   LEU A  15       4.399   0.975  -5.361  1.00  0.00           N  
ATOM    201  CA  LEU A  15       3.406   0.670  -6.384  1.00  0.00           C  
ATOM    202  C   LEU A  15       3.046   1.912  -7.190  1.00  0.00           C  
ATOM    203  O   LEU A  15       2.877   1.846  -8.407  1.00  0.00           O  
ATOM    204  CB  LEU A  15       2.142   0.088  -5.739  1.00  0.00           C  
ATOM    205  CG  LEU A  15       2.273  -1.337  -5.187  1.00  0.00           C  
ATOM    206  CD1 LEU A  15       1.003  -1.709  -4.433  1.00  0.00           C  
ATOM    207  CD2 LEU A  15       2.531  -2.304  -6.333  1.00  0.00           C  
ATOM    208  H   LEU A  15       4.139   0.907  -4.387  1.00  0.00           H  
ATOM    209  HA  LEU A  15       3.826  -0.071  -7.064  1.00  0.00           H  
ATOM    210 1HB  LEU A  15       1.842   0.735  -4.917  1.00  0.00           H  
ATOM    211 2HB  LEU A  15       1.343   0.084  -6.481  1.00  0.00           H  
ATOM    212  HG  LEU A  15       3.103  -1.380  -4.482  1.00  0.00           H  
ATOM    213 1HD1 LEU A  15       1.096  -2.722  -4.041  1.00  0.00           H  
ATOM    214 2HD1 LEU A  15       0.853  -1.013  -3.608  1.00  0.00           H  
ATOM    215 3HD1 LEU A  15       0.151  -1.659  -5.110  1.00  0.00           H  
ATOM    216 1HD2 LEU A  15       2.625  -3.317  -5.940  1.00  0.00           H  
ATOM    217 2HD2 LEU A  15       1.701  -2.263  -7.038  1.00  0.00           H  
ATOM    218 3HD2 LEU A  15       3.454  -2.026  -6.843  1.00  0.00           H  
ATOM    219  N   VAL A  16       2.931   3.044  -6.503  1.00  0.00           N  
ATOM    220  CA  VAL A  16       2.674   4.318  -7.163  1.00  0.00           C  
ATOM    221  C   VAL A  16       3.817   4.694  -8.098  1.00  0.00           C  
ATOM    222  O   VAL A  16       3.590   5.122  -9.230  1.00  0.00           O  
ATOM    223  CB  VAL A  16       2.482   5.433  -6.118  1.00  0.00           C  
ATOM    224  CG1 VAL A  16       2.501   6.799  -6.787  1.00  0.00           C  
ATOM    225  CG2 VAL A  16       1.178   5.218  -5.366  1.00  0.00           C  
ATOM    226  H   VAL A  16       3.024   3.021  -5.497  1.00  0.00           H  
ATOM    227  HA  VAL A  16       1.759   4.226  -7.749  1.00  0.00           H  
ATOM    228  HB  VAL A  16       3.316   5.407  -5.416  1.00  0.00           H  
ATOM    229 1HG1 VAL A  16       2.364   7.575  -6.033  1.00  0.00           H  
ATOM    230 2HG1 VAL A  16       3.457   6.946  -7.288  1.00  0.00           H  
ATOM    231 3HG1 VAL A  16       1.694   6.857  -7.517  1.00  0.00           H  
ATOM    232 1HG2 VAL A  16       1.049   6.009  -4.628  1.00  0.00           H  
ATOM    233 2HG2 VAL A  16       0.345   5.238  -6.069  1.00  0.00           H  
ATOM    234 3HG2 VAL A  16       1.204   4.252  -4.861  1.00  0.00           H  
ATOM    235  N   LEU A  17       5.045   4.531  -7.619  1.00  0.00           N  
ATOM    236  CA  LEU A  17       6.226   4.803  -8.429  1.00  0.00           C  
ATOM    237  C   LEU A  17       6.322   3.839  -9.604  1.00  0.00           C  
ATOM    238  O   LEU A  17       6.720   4.223 -10.704  1.00  0.00           O  
ATOM    239  CB  LEU A  17       7.493   4.700  -7.570  1.00  0.00           C  
ATOM    240  CG  LEU A  17       7.678   5.805  -6.522  1.00  0.00           C  
ATOM    241  CD1 LEU A  17       8.849   5.453  -5.614  1.00  0.00           C  
ATOM    242  CD2 LEU A  17       7.909   7.136  -7.221  1.00  0.00           C  
ATOM    243  H   LEU A  17       5.164   4.210  -6.668  1.00  0.00           H  
ATOM    244  HA  LEU A  17       6.150   5.817  -8.821  1.00  0.00           H  
ATOM    245 1HB  LEU A  17       7.481   3.745  -7.047  1.00  0.00           H  
ATOM    246 2HB  LEU A  17       8.362   4.719  -8.228  1.00  0.00           H  
ATOM    247  HG  LEU A  17       6.783   5.871  -5.901  1.00  0.00           H  
ATOM    248 1HD1 LEU A  17       8.980   6.238  -4.869  1.00  0.00           H  
ATOM    249 2HD1 LEU A  17       8.648   4.507  -5.112  1.00  0.00           H  
ATOM    250 3HD1 LEU A  17       9.756   5.364  -6.210  1.00  0.00           H  
ATOM    251 1HD2 LEU A  17       8.039   7.921  -6.476  1.00  0.00           H  
ATOM    252 2HD2 LEU A  17       8.804   7.071  -7.841  1.00  0.00           H  
ATOM    253 3HD2 LEU A  17       7.049   7.371  -7.849  1.00  0.00           H  
ATOM    254  N   ALA A  18       5.956   2.584  -9.365  1.00  0.00           N  
ATOM    255  CA  ALA A  18       5.978   1.568 -10.410  1.00  0.00           C  
ATOM    256  C   ALA A  18       4.995   1.901 -11.524  1.00  0.00           C  
ATOM    257  O   ALA A  18       5.259   1.638 -12.697  1.00  0.00           O  
ATOM    258  CB  ALA A  18       5.668   0.198  -9.823  1.00  0.00           C  
ATOM    259  H   ALA A  18       5.654   2.329  -8.436  1.00  0.00           H  
ATOM    260  HA  ALA A  18       6.979   1.548 -10.842  1.00  0.00           H  
ATOM    261 1HB  ALA A  18       5.688  -0.550 -10.615  1.00  0.00           H  
ATOM    262 2HB  ALA A  18       6.414  -0.052  -9.068  1.00  0.00           H  
ATOM    263 3HB  ALA A  18       4.680   0.214  -9.365  1.00  0.00           H  
ATOM    264  N   GLY A  19       3.859   2.481 -11.150  1.00  0.00           N  
ATOM    265  CA  GLY A  19       2.811   2.804 -12.111  1.00  0.00           C  
ATOM    266  C   GLY A  19       3.328   3.739 -13.197  1.00  0.00           C  
ATOM    267  O   GLY A  19       3.965   3.300 -14.114  1.00  0.00           O  
ATOM    268  OXT GLY A  19       3.097   4.915 -13.135  1.00  0.00           O  
ATOM    269  H   GLY A  19       3.719   2.705 -10.175  1.00  0.00           H  
ATOM    270 1HA  GLY A  19       2.438   1.885 -12.564  1.00  0.00           H  
ATOM    271 2HA  GLY A  19       1.973   3.269 -11.593  1.00  0.00           H  
TER                                                                             
ATOM    273  N   LEU B  20       2.248   5.450  12.259  1.00  0.00           N  
ATOM    274  CA  LEU B  20       0.962   5.352  12.939  1.00  0.00           C  
ATOM    275  C   LEU B  20       0.172   4.144  12.452  1.00  0.00           C  
ATOM    276  O   LEU B  20       0.063   3.905  11.249  1.00  0.00           O  
ATOM    277  CB  LEU B  20       0.145   6.630  12.712  1.00  0.00           C  
ATOM    278  CG  LEU B  20      -1.240   6.660  13.372  1.00  0.00           C  
ATOM    279  CD1 LEU B  20      -1.082   6.638  14.886  1.00  0.00           C  
ATOM    280  CD2 LEU B  20      -1.992   7.903  12.918  1.00  0.00           C  
ATOM    281 1H   LEU B  20       2.744   6.249  12.597  1.00  0.00           H  
ATOM    282 2H   LEU B  20       2.784   4.625  12.439  1.00  0.00           H  
ATOM    283 3H   LEU B  20       2.100   5.542  11.275  1.00  0.00           H  
ATOM    284  HA  LEU B  20       1.143   5.236  14.007  1.00  0.00           H  
ATOM    285 1HB  LEU B  20       0.712   7.477  13.094  1.00  0.00           H  
ATOM    286 2HB  LEU B  20       0.004   6.767  11.640  1.00  0.00           H  
ATOM    287  HG  LEU B  20      -1.801   5.771  13.082  1.00  0.00           H  
ATOM    288 1HD1 LEU B  20      -2.066   6.659  15.355  1.00  0.00           H  
ATOM    289 2HD1 LEU B  20      -0.559   5.729  15.184  1.00  0.00           H  
ATOM    290 3HD1 LEU B  20      -0.510   7.508  15.205  1.00  0.00           H  
ATOM    291 1HD2 LEU B  20      -2.976   7.924  13.387  1.00  0.00           H  
ATOM    292 2HD2 LEU B  20      -1.433   8.792  13.209  1.00  0.00           H  
ATOM    293 3HD2 LEU B  20      -2.106   7.884  11.834  1.00  0.00           H  
ATOM    294  N   ALA B  21      -0.378   3.384  13.393  1.00  0.00           N  
ATOM    295  CA  ALA B  21      -1.091   2.155  13.066  1.00  0.00           C  
ATOM    296  C   ALA B  21      -2.278   2.433  12.153  1.00  0.00           C  
ATOM    297  O   ALA B  21      -2.580   1.647  11.255  1.00  0.00           O  
ATOM    298  CB  ALA B  21      -1.552   1.456  14.337  1.00  0.00           C  
ATOM    299  H   ALA B  21      -0.301   3.666  14.360  1.00  0.00           H  
ATOM    300  HA  ALA B  21      -0.405   1.498  12.531  1.00  0.00           H  
ATOM    301 1HB  ALA B  21      -2.082   0.540  14.076  1.00  0.00           H  
ATOM    302 2HB  ALA B  21      -0.686   1.212  14.952  1.00  0.00           H  
ATOM    303 3HB  ALA B  21      -2.218   2.115  14.892  1.00  0.00           H  
ATOM    304  N   VAL B  22      -2.949   3.555  12.389  1.00  0.00           N  
ATOM    305  CA  VAL B  22      -4.136   3.913  11.622  1.00  0.00           C  
ATOM    306  C   VAL B  22      -3.807   4.086  10.145  1.00  0.00           C  
ATOM    307  O   VAL B  22      -4.495   3.547   9.278  1.00  0.00           O  
ATOM    308  CB  VAL B  22      -4.749   5.218  12.164  1.00  0.00           C  
ATOM    309  CG1 VAL B  22      -5.875   5.695  11.258  1.00  0.00           C  
ATOM    310  CG2 VAL B  22      -5.253   5.003  13.583  1.00  0.00           C  
ATOM    311  H   VAL B  22      -2.628   4.176  13.118  1.00  0.00           H  
ATOM    312  HA  VAL B  22      -4.870   3.113  11.725  1.00  0.00           H  
ATOM    313  HB  VAL B  22      -3.985   5.996  12.163  1.00  0.00           H  
ATOM    314 1HG1 VAL B  22      -6.296   6.618  11.657  1.00  0.00           H  
ATOM    315 2HG1 VAL B  22      -5.484   5.877  10.258  1.00  0.00           H  
ATOM    316 3HG1 VAL B  22      -6.652   4.932  11.213  1.00  0.00           H  
ATOM    317 1HG2 VAL B  22      -5.684   5.930  13.961  1.00  0.00           H  
ATOM    318 2HG2 VAL B  22      -6.013   4.222  13.585  1.00  0.00           H  
ATOM    319 3HG2 VAL B  22      -4.423   4.703  14.223  1.00  0.00           H  
ATOM    320  N   ILE B  23      -2.750   4.841   9.864  1.00  0.00           N  
ATOM    321  CA  ILE B  23      -2.286   5.030   8.495  1.00  0.00           C  
ATOM    322  C   ILE B  23      -1.848   3.710   7.874  1.00  0.00           C  
ATOM    323  O   ILE B  23      -2.132   3.437   6.708  1.00  0.00           O  
ATOM    324  CB  ILE B  23      -1.120   6.034   8.444  1.00  0.00           C  
ATOM    325  CG1 ILE B  23      -1.614   7.444   8.779  1.00  0.00           C  
ATOM    326  CG2 ILE B  23      -0.457   6.011   7.076  1.00  0.00           C  
ATOM    327  CD1 ILE B  23      -0.503   8.441   9.013  1.00  0.00           C  
ATOM    328  H   ILE B  23      -2.256   5.295  10.618  1.00  0.00           H  
ATOM    329  HA  ILE B  23      -3.109   5.428   7.903  1.00  0.00           H  
ATOM    330  HB  ILE B  23      -0.381   5.772   9.200  1.00  0.00           H  
ATOM    331 1HG1 ILE B  23      -2.238   7.813   7.966  1.00  0.00           H  
ATOM    332 2HG1 ILE B  23      -2.234   7.409   9.676  1.00  0.00           H  
ATOM    333 1HG2 ILE B  23       0.365   6.726   7.057  1.00  0.00           H  
ATOM    334 2HG2 ILE B  23      -0.072   5.012   6.875  1.00  0.00           H  
ATOM    335 3HG2 ILE B  23      -1.188   6.278   6.312  1.00  0.00           H  
ATOM    336 1HD1 ILE B  23      -0.931   9.416   9.246  1.00  0.00           H  
ATOM    337 2HD1 ILE B  23       0.115   8.108   9.848  1.00  0.00           H  
ATOM    338 3HD1 ILE B  23       0.110   8.520   8.117  1.00  0.00           H  
ATOM    339  N   GLY B  24      -1.154   2.894   8.660  1.00  0.00           N  
ATOM    340  CA  GLY B  24      -0.734   1.572   8.211  1.00  0.00           C  
ATOM    341  C   GLY B  24      -1.927   0.735   7.769  1.00  0.00           C  
ATOM    342  O   GLY B  24      -1.922   0.155   6.683  1.00  0.00           O  
ATOM    343  H   GLY B  24      -0.912   3.197   9.593  1.00  0.00           H  
ATOM    344 1HA  GLY B  24      -0.030   1.675   7.385  1.00  0.00           H  
ATOM    345 2HA  GLY B  24      -0.208   1.064   9.019  1.00  0.00           H  
ATOM    346  N   GLY B  25      -2.948   0.676   8.617  1.00  0.00           N  
ATOM    347  CA  GLY B  25      -4.151  -0.091   8.314  1.00  0.00           C  
ATOM    348  C   GLY B  25      -4.773   0.357   6.998  1.00  0.00           C  
ATOM    349  O   GLY B  25      -5.209  -0.468   6.194  1.00  0.00           O  
ATOM    350  H   GLY B  25      -2.890   1.175   9.493  1.00  0.00           H  
ATOM    351 1HA  GLY B  25      -3.903  -1.151   8.262  1.00  0.00           H  
ATOM    352 2HA  GLY B  25      -4.872   0.031   9.122  1.00  0.00           H  
ATOM    353  N   VAL B  26      -4.813   1.667   6.783  1.00  0.00           N  
ATOM    354  CA  VAL B  26      -5.297   2.224   5.525  1.00  0.00           C  
ATOM    355  C   VAL B  26      -4.408   1.807   4.361  1.00  0.00           C  
ATOM    356  O   VAL B  26      -4.899   1.415   3.302  1.00  0.00           O  
ATOM    357  CB  VAL B  26      -5.346   3.761   5.605  1.00  0.00           C  
ATOM    358  CG1 VAL B  26      -5.630   4.356   4.234  1.00  0.00           C  
ATOM    359  CG2 VAL B  26      -6.402   4.194   6.610  1.00  0.00           C  
ATOM    360  H   VAL B  26      -4.499   2.295   7.510  1.00  0.00           H  
ATOM    361  HA  VAL B  26      -6.305   1.850   5.347  1.00  0.00           H  
ATOM    362  HB  VAL B  26      -4.370   4.131   5.920  1.00  0.00           H  
ATOM    363 1HG1 VAL B  26      -5.661   5.444   4.308  1.00  0.00           H  
ATOM    364 2HG1 VAL B  26      -4.843   4.063   3.540  1.00  0.00           H  
ATOM    365 3HG1 VAL B  26      -6.590   3.991   3.870  1.00  0.00           H  
ATOM    366 1HG2 VAL B  26      -6.431   5.282   6.662  1.00  0.00           H  
ATOM    367 2HG2 VAL B  26      -7.377   3.819   6.298  1.00  0.00           H  
ATOM    368 3HG2 VAL B  26      -6.156   3.791   7.593  1.00  0.00           H  
ATOM    369  N   ALA B  27      -3.097   1.892   4.563  1.00  0.00           N  
ATOM    370  CA  ALA B  27      -2.138   1.565   3.515  1.00  0.00           C  
ATOM    371  C   ALA B  27      -2.344   0.145   3.003  1.00  0.00           C  
ATOM    372  O   ALA B  27      -2.216  -0.118   1.807  1.00  0.00           O  
ATOM    373  CB  ALA B  27      -0.715   1.741   4.026  1.00  0.00           C  
ATOM    374  H   ALA B  27      -2.757   2.192   5.465  1.00  0.00           H  
ATOM    375  HA  ALA B  27      -2.300   2.248   2.681  1.00  0.00           H  
ATOM    376 1HB  ALA B  27      -0.010   1.493   3.233  1.00  0.00           H  
ATOM    377 2HB  ALA B  27      -0.565   2.775   4.335  1.00  0.00           H  
ATOM    378 3HB  ALA B  27      -0.550   1.081   4.877  1.00  0.00           H  
ATOM    379  N   VAL B  28      -2.665  -0.767   3.914  1.00  0.00           N  
ATOM    380  CA  VAL B  28      -2.930  -2.153   3.551  1.00  0.00           C  
ATOM    381  C   VAL B  28      -4.070  -2.251   2.545  1.00  0.00           C  
ATOM    382  O   VAL B  28      -3.980  -2.981   1.558  1.00  0.00           O  
ATOM    383  CB  VAL B  28      -3.283  -2.976   4.804  1.00  0.00           C  
ATOM    384  CG1 VAL B  28      -3.790  -4.356   4.409  1.00  0.00           C  
ATOM    385  CG2 VAL B  28      -2.067  -3.087   5.710  1.00  0.00           C  
ATOM    386  H   VAL B  28      -2.726  -0.492   4.884  1.00  0.00           H  
ATOM    387  HA  VAL B  28      -2.029  -2.571   3.100  1.00  0.00           H  
ATOM    388  HB  VAL B  28      -4.092  -2.478   5.338  1.00  0.00           H  
ATOM    389 1HG1 VAL B  28      -4.035  -4.924   5.307  1.00  0.00           H  
ATOM    390 2HG1 VAL B  28      -4.682  -4.253   3.791  1.00  0.00           H  
ATOM    391 3HG1 VAL B  28      -3.017  -4.881   3.849  1.00  0.00           H  
ATOM    392 1HG2 VAL B  28      -2.324  -3.670   6.594  1.00  0.00           H  
ATOM    393 2HG2 VAL B  28      -1.257  -3.581   5.173  1.00  0.00           H  
ATOM    394 3HG2 VAL B  28      -1.747  -2.090   6.013  1.00  0.00           H  
ATOM    395  N   GLY B  29      -5.143  -1.509   2.800  1.00  0.00           N  
ATOM    396  CA  GLY B  29      -6.255  -1.422   1.862  1.00  0.00           C  
ATOM    397  C   GLY B  29      -5.805  -0.842   0.527  1.00  0.00           C  
ATOM    398  O   GLY B  29      -6.198  -1.325  -0.535  1.00  0.00           O  
ATOM    399  H   GLY B  29      -5.189  -0.993   3.667  1.00  0.00           H  
ATOM    400 1HA  GLY B  29      -6.680  -2.414   1.707  1.00  0.00           H  
ATOM    401 2HA  GLY B  29      -7.041  -0.798   2.286  1.00  0.00           H  
ATOM    402  N   VAL B  30      -4.978   0.197   0.587  1.00  0.00           N  
ATOM    403  CA  VAL B  30      -4.513   0.877  -0.616  1.00  0.00           C  
ATOM    404  C   VAL B  30      -3.684  -0.055  -1.490  1.00  0.00           C  
ATOM    405  O   VAL B  30      -3.820  -0.059  -2.713  1.00  0.00           O  
ATOM    406  CB  VAL B  30      -3.670   2.110  -0.240  1.00  0.00           C  
ATOM    407  CG1 VAL B  30      -3.017   2.706  -1.479  1.00  0.00           C  
ATOM    408  CG2 VAL B  30      -4.543   3.141   0.458  1.00  0.00           C  
ATOM    409  H   VAL B  30      -4.663   0.523   1.490  1.00  0.00           H  
ATOM    410  HA  VAL B  30      -5.383   1.208  -1.184  1.00  0.00           H  
ATOM    411  HB  VAL B  30      -2.867   1.799   0.429  1.00  0.00           H  
ATOM    412 1HG1 VAL B  30      -2.425   3.576  -1.195  1.00  0.00           H  
ATOM    413 2HG1 VAL B  30      -2.369   1.962  -1.942  1.00  0.00           H  
ATOM    414 3HG1 VAL B  30      -3.788   3.008  -2.187  1.00  0.00           H  
ATOM    415 1HG2 VAL B  30      -3.940   4.010   0.721  1.00  0.00           H  
ATOM    416 2HG2 VAL B  30      -5.349   3.447  -0.209  1.00  0.00           H  
ATOM    417 3HG2 VAL B  30      -4.967   2.706   1.364  1.00  0.00           H  
ATOM    418  N   VAL B  31      -2.824  -0.844  -0.855  1.00  0.00           N  
ATOM    419  CA  VAL B  31      -1.990  -1.802  -1.572  1.00  0.00           C  
ATOM    420  C   VAL B  31      -2.838  -2.762  -2.395  1.00  0.00           C  
ATOM    421  O   VAL B  31      -2.557  -3.004  -3.569  1.00  0.00           O  
ATOM    422  CB  VAL B  31      -1.126  -2.604  -0.581  1.00  0.00           C  
ATOM    423  CG1 VAL B  31      -0.475  -3.788  -1.280  1.00  0.00           C  
ATOM    424  CG2 VAL B  31      -0.073  -1.698   0.039  1.00  0.00           C  
ATOM    425  H   VAL B  31      -2.746  -0.779   0.150  1.00  0.00           H  
ATOM    426  HA  VAL B  31      -1.332  -1.251  -2.245  1.00  0.00           H  
ATOM    427  HB  VAL B  31      -1.767  -3.007   0.203  1.00  0.00           H  
ATOM    428 1HG1 VAL B  31       0.132  -4.344  -0.565  1.00  0.00           H  
ATOM    429 2HG1 VAL B  31      -1.248  -4.442  -1.685  1.00  0.00           H  
ATOM    430 3HG1 VAL B  31       0.159  -3.429  -2.090  1.00  0.00           H  
ATOM    431 1HG2 VAL B  31       0.534  -2.272   0.739  1.00  0.00           H  
ATOM    432 2HG2 VAL B  31       0.565  -1.291  -0.746  1.00  0.00           H  
ATOM    433 3HG2 VAL B  31      -0.563  -0.881   0.569  1.00  0.00           H  
ATOM    434  N   LEU B  32      -3.877  -3.309  -1.773  1.00  0.00           N  
ATOM    435  CA  LEU B  32      -4.763  -4.252  -2.445  1.00  0.00           C  
ATOM    436  C   LEU B  32      -5.462  -3.603  -3.632  1.00  0.00           C  
ATOM    437  O   LEU B  32      -5.611  -4.216  -4.689  1.00  0.00           O  
ATOM    438  CB  LEU B  32      -5.808  -4.791  -1.460  1.00  0.00           C  
ATOM    439  CG  LEU B  32      -5.267  -5.687  -0.339  1.00  0.00           C  
ATOM    440  CD1 LEU B  32      -6.382  -5.989   0.653  1.00  0.00           C  
ATOM    441  CD2 LEU B  32      -4.705  -6.967  -0.938  1.00  0.00           C  
ATOM    442  H   LEU B  32      -4.058  -3.064  -0.810  1.00  0.00           H  
ATOM    443  HA  LEU B  32      -4.165  -5.086  -2.812  1.00  0.00           H  
ATOM    444 1HB  LEU B  32      -6.314  -3.946  -0.994  1.00  0.00           H  
ATOM    445 2HB  LEU B  32      -6.547  -5.367  -2.017  1.00  0.00           H  
ATOM    446  HG  LEU B  32      -4.477  -5.161   0.198  1.00  0.00           H  
ATOM    447 1HD1 LEU B  32      -5.997  -6.626   1.450  1.00  0.00           H  
ATOM    448 2HD1 LEU B  32      -6.751  -5.057   1.081  1.00  0.00           H  
ATOM    449 3HD1 LEU B  32      -7.195  -6.502   0.141  1.00  0.00           H  
ATOM    450 1HD2 LEU B  32      -4.320  -7.604  -0.141  1.00  0.00           H  
ATOM    451 2HD2 LEU B  32      -5.495  -7.495  -1.474  1.00  0.00           H  
ATOM    452 3HD2 LEU B  32      -3.899  -6.723  -1.629  1.00  0.00           H  
ATOM    453  N   LEU B  33      -5.889  -2.358  -3.452  1.00  0.00           N  
ATOM    454  CA  LEU B  33      -6.573  -1.622  -4.508  1.00  0.00           C  
ATOM    455  C   LEU B  33      -5.637  -1.338  -5.676  1.00  0.00           C  
ATOM    456  O   LEU B  33      -6.029  -1.446  -6.838  1.00  0.00           O  
ATOM    457  CB  LEU B  33      -7.131  -0.302  -3.960  1.00  0.00           C  
ATOM    458  CG  LEU B  33      -8.294  -0.433  -2.968  1.00  0.00           C  
ATOM    459  CD1 LEU B  33      -8.600   0.930  -2.362  1.00  0.00           C  
ATOM    460  CD2 LEU B  33      -9.511  -0.999  -3.684  1.00  0.00           C  
ATOM    461  H   LEU B  33      -5.737  -1.909  -2.559  1.00  0.00           H  
ATOM    462  HA  LEU B  33      -7.402  -2.229  -4.872  1.00  0.00           H  
ATOM    463 1HB  LEU B  33      -6.326   0.233  -3.458  1.00  0.00           H  
ATOM    464 2HB  LEU B  33      -7.476   0.304  -4.797  1.00  0.00           H  
ATOM    465  HG  LEU B  33      -8.006  -1.102  -2.156  1.00  0.00           H  
ATOM    466 1HD1 LEU B  33      -9.427   0.837  -1.657  1.00  0.00           H  
ATOM    467 2HD1 LEU B  33      -7.719   1.303  -1.840  1.00  0.00           H  
ATOM    468 3HD1 LEU B  33      -8.876   1.626  -3.154  1.00  0.00           H  
ATOM    469 1HD2 LEU B  33     -10.337  -1.093  -2.979  1.00  0.00           H  
ATOM    470 2HD2 LEU B  33      -9.800  -0.331  -4.495  1.00  0.00           H  
ATOM    471 3HD2 LEU B  33      -9.269  -1.981  -4.092  1.00  0.00           H  
ATOM    472  N   LEU B  34      -4.399  -0.975  -5.361  1.00  0.00           N  
ATOM    473  CA  LEU B  34      -3.406  -0.670  -6.384  1.00  0.00           C  
ATOM    474  C   LEU B  34      -3.046  -1.912  -7.190  1.00  0.00           C  
ATOM    475  O   LEU B  34      -2.877  -1.846  -8.407  1.00  0.00           O  
ATOM    476  CB  LEU B  34      -2.142  -0.088  -5.739  1.00  0.00           C  
ATOM    477  CG  LEU B  34      -2.272   1.337  -5.187  1.00  0.00           C  
ATOM    478  CD1 LEU B  34      -1.003   1.709  -4.433  1.00  0.00           C  
ATOM    479  CD2 LEU B  34      -2.531   2.304  -6.333  1.00  0.00           C  
ATOM    480  H   LEU B  34      -4.139  -0.907  -4.387  1.00  0.00           H  
ATOM    481  HA  LEU B  34      -3.825   0.071  -7.064  1.00  0.00           H  
ATOM    482 1HB  LEU B  34      -1.842  -0.735  -4.917  1.00  0.00           H  
ATOM    483 2HB  LEU B  34      -1.343  -0.084  -6.481  1.00  0.00           H  
ATOM    484  HG  LEU B  34      -3.103   1.380  -4.482  1.00  0.00           H  
ATOM    485 1HD1 LEU B  34      -1.096   2.722  -4.041  1.00  0.00           H  
ATOM    486 2HD1 LEU B  34      -0.853   1.013  -3.608  1.00  0.00           H  
ATOM    487 3HD1 LEU B  34      -0.150   1.659  -5.110  1.00  0.00           H  
ATOM    488 1HD2 LEU B  34      -2.625   3.317  -5.941  1.00  0.00           H  
ATOM    489 2HD2 LEU B  34      -1.700   2.263  -7.038  1.00  0.00           H  
ATOM    490 3HD2 LEU B  34      -3.453   2.026  -6.843  1.00  0.00           H  
ATOM    491  N   VAL B  35      -2.931  -3.044  -6.503  1.00  0.00           N  
ATOM    492  CA  VAL B  35      -2.674  -4.318  -7.163  1.00  0.00           C  
ATOM    493  C   VAL B  35      -3.817  -4.694  -8.098  1.00  0.00           C  
ATOM    494  O   VAL B  35      -3.590  -5.122  -9.230  1.00  0.00           O  
ATOM    495  CB  VAL B  35      -2.482  -5.433  -6.118  1.00  0.00           C  
ATOM    496  CG1 VAL B  35      -2.501  -6.799  -6.787  1.00  0.00           C  
ATOM    497  CG2 VAL B  35      -1.178  -5.218  -5.366  1.00  0.00           C  
ATOM    498  H   VAL B  35      -3.024  -3.021  -5.497  1.00  0.00           H  
ATOM    499  HA  VAL B  35      -1.759  -4.226  -7.749  1.00  0.00           H  
ATOM    500  HB  VAL B  35      -3.316  -5.407  -5.416  1.00  0.00           H  
ATOM    501 1HG1 VAL B  35      -2.364  -7.575  -6.033  1.00  0.00           H  
ATOM    502 2HG1 VAL B  35      -3.457  -6.946  -7.288  1.00  0.00           H  
ATOM    503 3HG1 VAL B  35      -1.694  -6.857  -7.517  1.00  0.00           H  
ATOM    504 1HG2 VAL B  35      -1.049  -6.009  -4.628  1.00  0.00           H  
ATOM    505 2HG2 VAL B  35      -0.345  -5.238  -6.069  1.00  0.00           H  
ATOM    506 3HG2 VAL B  35      -1.204  -4.252  -4.861  1.00  0.00           H  
ATOM    507  N   LEU B  36      -5.045  -4.531  -7.619  1.00  0.00           N  
ATOM    508  CA  LEU B  36      -6.226  -4.803  -8.429  1.00  0.00           C  
ATOM    509  C   LEU B  36      -6.322  -3.839  -9.604  1.00  0.00           C  
ATOM    510  O   LEU B  36      -6.720  -4.223 -10.704  1.00  0.00           O  
ATOM    511  CB  LEU B  36      -7.493  -4.700  -7.570  1.00  0.00           C  
ATOM    512  CG  LEU B  36      -7.678  -5.805  -6.522  1.00  0.00           C  
ATOM    513  CD1 LEU B  36      -8.849  -5.453  -5.614  1.00  0.00           C  
ATOM    514  CD2 LEU B  36      -7.909  -7.136  -7.221  1.00  0.00           C  
ATOM    515  H   LEU B  36      -5.164  -4.210  -6.668  1.00  0.00           H  
ATOM    516  HA  LEU B  36      -6.150  -5.817  -8.821  1.00  0.00           H  
ATOM    517 1HB  LEU B  36      -7.481  -3.745  -7.047  1.00  0.00           H  
ATOM    518 2HB  LEU B  36      -8.362  -4.719  -8.228  1.00  0.00           H  
ATOM    519  HG  LEU B  36      -6.783  -5.871  -5.901  1.00  0.00           H  
ATOM    520 1HD1 LEU B  36      -8.980  -6.238  -4.869  1.00  0.00           H  
ATOM    521 2HD1 LEU B  36      -8.648  -4.507  -5.112  1.00  0.00           H  
ATOM    522 3HD1 LEU B  36      -9.756  -5.364  -6.210  1.00  0.00           H  
ATOM    523 1HD2 LEU B  36      -8.039  -7.921  -6.476  1.00  0.00           H  
ATOM    524 2HD2 LEU B  36      -8.803  -7.071  -7.841  1.00  0.00           H  
ATOM    525 3HD2 LEU B  36      -7.049  -7.371  -7.849  1.00  0.00           H  
ATOM    526  N   ALA B  37      -5.956  -2.584  -9.365  1.00  0.00           N  
ATOM    527  CA  ALA B  37      -5.978  -1.568 -10.410  1.00  0.00           C  
ATOM    528  C   ALA B  37      -4.994  -1.901 -11.524  1.00  0.00           C  
ATOM    529  O   ALA B  37      -5.258  -1.638 -12.697  1.00  0.00           O  
ATOM    530  CB  ALA B  37      -5.668  -0.198  -9.823  1.00  0.00           C  
ATOM    531  H   ALA B  37      -5.654  -2.329  -8.436  1.00  0.00           H  
ATOM    532  HA  ALA B  37      -6.979  -1.548 -10.842  1.00  0.00           H  
ATOM    533 1HB  ALA B  37      -5.688   0.550 -10.615  1.00  0.00           H  
ATOM    534 2HB  ALA B  37      -6.414   0.052  -9.068  1.00  0.00           H  
ATOM    535 3HB  ALA B  37      -4.680  -0.214  -9.365  1.00  0.00           H  
ATOM    536  N   GLY B  38      -3.859  -2.481 -11.150  1.00  0.00           N  
ATOM    537  CA  GLY B  38      -2.811  -2.804 -12.111  1.00  0.00           C  
ATOM    538  C   GLY B  38      -3.327  -3.739 -13.197  1.00  0.00           C  
ATOM    539  O   GLY B  38      -3.965  -3.300 -14.114  1.00  0.00           O  
ATOM    540  OXT GLY B  38      -3.097  -4.915 -13.135  1.00  0.00           O  
ATOM    541  H   GLY B  38      -3.719  -2.705 -10.175  1.00  0.00           H  
ATOM    542 1HA  GLY B  38      -2.438  -1.885 -12.564  1.00  0.00           H  
ATOM    543 2HA  GLY B  38      -1.973  -3.269 -11.593  1.00  0.00           H  
TER                                                                             
HETATM  545 THKN MEM C  41      15.000   0.000   0.000  1.00  0.00           X  
HETATM  546 CNTR MEM C  41       0.000   0.000   0.000  1.00  0.00           X  
HETATM  547 NORM MEM C  41      -0.000  -0.000   1.000  1.00  0.00           X  
TER                                                                             
CONECT  545  546                                                                
CONECT  546  545  547                                                           
CONECT  547  546                                                                
a_angle_1 0.77
a_angle_2 18.734
a_bind 0
a_ddg -25.49
a_helicality 0.051
a_helicality_symm 0.051
a_hha_ang 37.467
a_hha_dst_atm 3.47
a_hha_dst_vec 6.37
a_marl -15.872
a_pack 0.671
a_res_lipo -37.443
a_rmsd 2.385
a_sasa 647.099
a_shape 0.827
a_span_topo 0.5
a_tms_span 1
a_tms_span_fa 1
a_unsat 0
maxsub 38
rms 2.385
score -97.696
silent_score -97.696
time 30
total -97.696

#MODEL 3
ATOM      1  N   LEU A   1       5.543   4.611  14.076  1.00  0.00           N  
ATOM      2  CA  LEU A   1       5.030   4.623  12.711  1.00  0.00           C  
ATOM      3  C   LEU A   1       5.543   3.426  11.919  1.00  0.00           C  
ATOM      4  O   LEU A   1       5.359   3.349  10.704  1.00  0.00           O  
ATOM      5  CB  LEU A   1       5.435   5.922  12.004  1.00  0.00           C  
ATOM      6  CG  LEU A   1       4.918   7.217  12.645  1.00  0.00           C  
ATOM      7  CD1 LEU A   1       5.507   8.416  11.915  1.00  0.00           C  
ATOM      8  CD2 LEU A   1       3.397   7.237  12.592  1.00  0.00           C  
ATOM      9 1H   LEU A   1       5.192   5.405  14.571  1.00  0.00           H  
ATOM     10 2H   LEU A   1       5.247   3.773  14.536  1.00  0.00           H  
ATOM     11 3H   LEU A   1       6.542   4.645  14.057  1.00  0.00           H  
ATOM     12  HA  LEU A   1       3.943   4.568  12.749  1.00  0.00           H  
ATOM     13 1HB  LEU A   1       6.522   5.978  11.975  1.00  0.00           H  
ATOM     14 2HB  LEU A   1       5.066   5.890  10.979  1.00  0.00           H  
ATOM     15  HG  LEU A   1       5.246   7.265  13.684  1.00  0.00           H  
ATOM     16 1HD1 LEU A   1       5.140   9.336  12.370  1.00  0.00           H  
ATOM     17 2HD1 LEU A   1       6.595   8.386  11.985  1.00  0.00           H  
ATOM     18 3HD1 LEU A   1       5.209   8.386  10.867  1.00  0.00           H  
ATOM     19 1HD2 LEU A   1       3.030   8.157  13.049  1.00  0.00           H  
ATOM     20 2HD2 LEU A   1       3.069   7.191  11.554  1.00  0.00           H  
ATOM     21 3HD2 LEU A   1       3.003   6.379  13.137  1.00  0.00           H  
ATOM     22  N   ALA A   2       6.187   2.495  12.615  1.00  0.00           N  
ATOM     23  CA  ALA A   2       6.847   1.371  11.962  1.00  0.00           C  
ATOM     24  C   ALA A   2       5.853   0.533  11.168  1.00  0.00           C  
ATOM     25  O   ALA A   2       6.156   0.071  10.068  1.00  0.00           O  
ATOM     26  CB  ALA A   2       7.565   0.508  12.990  1.00  0.00           C  
ATOM     27  H   ALA A   2       6.219   2.567  13.621  1.00  0.00           H  
ATOM     28  HA  ALA A   2       7.582   1.770  11.262  1.00  0.00           H  
ATOM     29 1HB  ALA A   2       8.053  -0.326  12.487  1.00  0.00           H  
ATOM     30 2HB  ALA A   2       8.313   1.107  13.509  1.00  0.00           H  
ATOM     31 3HB  ALA A   2       6.843   0.126  13.710  1.00  0.00           H  
ATOM     32  N   VAL A   3       4.666   0.341  11.732  1.00  0.00           N  
ATOM     33  CA  VAL A   3       3.626  -0.446  11.080  1.00  0.00           C  
ATOM     34  C   VAL A   3       3.155   0.222   9.795  1.00  0.00           C  
ATOM     35  O   VAL A   3       2.981  -0.437   8.769  1.00  0.00           O  
ATOM     36  CB  VAL A   3       2.426  -0.635  12.027  1.00  0.00           C  
ATOM     37  CG1 VAL A   3       1.269  -1.297  11.295  1.00  0.00           C  
ATOM     38  CG2 VAL A   3       2.844  -1.461  13.234  1.00  0.00           C  
ATOM     39  H   VAL A   3       4.479   0.751  12.637  1.00  0.00           H  
ATOM     40  HA  VAL A   3       4.036  -1.426  10.835  1.00  0.00           H  
ATOM     41  HB  VAL A   3       2.079   0.344  12.358  1.00  0.00           H  
ATOM     42 1HG1 VAL A   3       0.429  -1.423  11.979  1.00  0.00           H  
ATOM     43 2HG1 VAL A   3       0.963  -0.672  10.457  1.00  0.00           H  
ATOM     44 3HG1 VAL A   3       1.583  -2.273  10.925  1.00  0.00           H  
ATOM     45 1HG2 VAL A   3       1.991  -1.590  13.900  1.00  0.00           H  
ATOM     46 2HG2 VAL A   3       3.197  -2.437  12.902  1.00  0.00           H  
ATOM     47 3HG2 VAL A   3       3.645  -0.947  13.767  1.00  0.00           H  
ATOM     48  N   ILE A   4       2.948   1.533   9.857  1.00  0.00           N  
ATOM     49  CA  ILE A   4       2.478   2.290   8.702  1.00  0.00           C  
ATOM     50  C   ILE A   4       3.497   2.257   7.570  1.00  0.00           C  
ATOM     51  O   ILE A   4       3.149   2.005   6.416  1.00  0.00           O  
ATOM     52  CB  ILE A   4       2.184   3.751   9.087  1.00  0.00           C  
ATOM     53  CG1 ILE A   4       0.995   3.821  10.048  1.00  0.00           C  
ATOM     54  CG2 ILE A   4       1.917   4.585   7.843  1.00  0.00           C  
ATOM     55  CD1 ILE A   4       0.825   5.169  10.712  1.00  0.00           C  
ATOM     56  H   ILE A   4       3.122   2.018  10.725  1.00  0.00           H  
ATOM     57  HA  ILE A   4       1.556   1.835   8.343  1.00  0.00           H  
ATOM     58  HB  ILE A   4       3.041   4.168   9.615  1.00  0.00           H  
ATOM     59 1HG1 ILE A   4       0.077   3.589   9.508  1.00  0.00           H  
ATOM     60 2HG1 ILE A   4       1.113   3.070  10.829  1.00  0.00           H  
ATOM     61 1HG2 ILE A   4       1.710   5.615   8.132  1.00  0.00           H  
ATOM     62 2HG2 ILE A   4       2.791   4.559   7.194  1.00  0.00           H  
ATOM     63 3HG2 ILE A   4       1.057   4.178   7.310  1.00  0.00           H  
ATOM     64 1HD1 ILE A   4      -0.038   5.140  11.378  1.00  0.00           H  
ATOM     65 2HD1 ILE A   4       1.720   5.406  11.288  1.00  0.00           H  
ATOM     66 3HD1 ILE A   4       0.669   5.932   9.951  1.00  0.00           H  
ATOM     67  N   GLY A   5       4.757   2.513   7.907  1.00  0.00           N  
ATOM     68  CA  GLY A   5       5.833   2.486   6.924  1.00  0.00           C  
ATOM     69  C   GLY A   5       5.980   1.101   6.306  1.00  0.00           C  
ATOM     70  O   GLY A   5       5.960   0.951   5.084  1.00  0.00           O  
ATOM     71  H   GLY A   5       4.974   2.732   8.869  1.00  0.00           H  
ATOM     72 1HA  GLY A   5       5.630   3.218   6.142  1.00  0.00           H  
ATOM     73 2HA  GLY A   5       6.768   2.776   7.401  1.00  0.00           H  
ATOM     74  N   GLY A   6       6.128   0.092   7.157  1.00  0.00           N  
ATOM     75  CA  GLY A   6       6.331  -1.276   6.695  1.00  0.00           C  
ATOM     76  C   GLY A   6       5.238  -1.696   5.720  1.00  0.00           C  
ATOM     77  O   GLY A   6       5.523  -2.150   4.612  1.00  0.00           O  
ATOM     78  H   GLY A   6       6.100   0.277   8.149  1.00  0.00           H  
ATOM     79 1HA  GLY A   6       7.305  -1.357   6.213  1.00  0.00           H  
ATOM     80 2HA  GLY A   6       6.339  -1.951   7.550  1.00  0.00           H  
ATOM     81  N   VAL A   7       3.987  -1.540   6.138  1.00  0.00           N  
ATOM     82  CA  VAL A   7       2.850  -1.943   5.320  1.00  0.00           C  
ATOM     83  C   VAL A   7       2.824  -1.183   4.000  1.00  0.00           C  
ATOM     84  O   VAL A   7       2.629  -1.772   2.937  1.00  0.00           O  
ATOM     85  CB  VAL A   7       1.532  -1.695   6.077  1.00  0.00           C  
ATOM     86  CG1 VAL A   7       0.341  -1.868   5.145  1.00  0.00           C  
ATOM     87  CG2 VAL A   7       1.430  -2.641   7.263  1.00  0.00           C  
ATOM     88  H   VAL A   7       3.819  -1.132   7.047  1.00  0.00           H  
ATOM     89  HA  VAL A   7       2.937  -3.009   5.107  1.00  0.00           H  
ATOM     90  HB  VAL A   7       1.515  -0.664   6.431  1.00  0.00           H  
ATOM     91 1HG1 VAL A   7      -0.582  -1.689   5.697  1.00  0.00           H  
ATOM     92 2HG1 VAL A   7       0.416  -1.157   4.323  1.00  0.00           H  
ATOM     93 3HG1 VAL A   7       0.335  -2.883   4.749  1.00  0.00           H  
ATOM     94 1HG2 VAL A   7       0.497  -2.460   7.795  1.00  0.00           H  
ATOM     95 2HG2 VAL A   7       1.453  -3.672   6.909  1.00  0.00           H  
ATOM     96 3HG2 VAL A   7       2.270  -2.471   7.937  1.00  0.00           H  
ATOM     97  N   ALA A   8       3.023   0.129   4.074  1.00  0.00           N  
ATOM     98  CA  ALA A   8       2.946   0.984   2.896  1.00  0.00           C  
ATOM     99  C   ALA A   8       3.945   0.547   1.832  1.00  0.00           C  
ATOM    100  O   ALA A   8       3.612   0.467   0.649  1.00  0.00           O  
ATOM    101  CB  ALA A   8       3.183   2.437   3.279  1.00  0.00           C  
ATOM    102  H   ALA A   8       3.233   0.544   4.970  1.00  0.00           H  
ATOM    103  HA  ALA A   8       1.945   0.889   2.473  1.00  0.00           H  
ATOM    104 1HB  ALA A   8       3.122   3.063   2.388  1.00  0.00           H  
ATOM    105 2HB  ALA A   8       2.425   2.752   3.996  1.00  0.00           H  
ATOM    106 3HB  ALA A   8       4.170   2.539   3.726  1.00  0.00           H  
ATOM    107  N   VAL A   9       5.171   0.265   2.259  1.00  0.00           N  
ATOM    108  CA  VAL A   9       6.216  -0.184   1.347  1.00  0.00           C  
ATOM    109  C   VAL A   9       5.888  -1.553   0.765  1.00  0.00           C  
ATOM    110  O   VAL A   9       6.032  -1.778  -0.437  1.00  0.00           O  
ATOM    111  CB  VAL A   9       7.570  -0.251   2.077  1.00  0.00           C  
ATOM    112  CG1 VAL A   9       8.619  -0.912   1.195  1.00  0.00           C  
ATOM    113  CG2 VAL A   9       8.010   1.147   2.482  1.00  0.00           C  
ATOM    114  H   VAL A   9       5.385   0.364   3.241  1.00  0.00           H  
ATOM    115  HA  VAL A   9       6.294   0.534   0.530  1.00  0.00           H  
ATOM    116  HB  VAL A   9       7.462  -0.871   2.967  1.00  0.00           H  
ATOM    117 1HG1 VAL A   9       9.570  -0.951   1.727  1.00  0.00           H  
ATOM    118 2HG1 VAL A   9       8.301  -1.924   0.947  1.00  0.00           H  
ATOM    119 3HG1 VAL A   9       8.740  -0.334   0.279  1.00  0.00           H  
ATOM    120 1HG2 VAL A   9       8.968   1.092   2.999  1.00  0.00           H  
ATOM    121 2HG2 VAL A   9       8.112   1.769   1.593  1.00  0.00           H  
ATOM    122 3HG2 VAL A   9       7.264   1.585   3.147  1.00  0.00           H  
ATOM    123  N   GLY A  10       5.446  -2.465   1.624  1.00  0.00           N  
ATOM    124  CA  GLY A  10       5.079  -3.809   1.194  1.00  0.00           C  
ATOM    125  C   GLY A  10       4.070  -3.766   0.053  1.00  0.00           C  
ATOM    126  O   GLY A  10       4.274  -4.381  -0.993  1.00  0.00           O  
ATOM    127  H   GLY A  10       5.362  -2.222   2.601  1.00  0.00           H  
ATOM    128 1HA  GLY A  10       5.972  -4.346   0.874  1.00  0.00           H  
ATOM    129 2HA  GLY A  10       4.658  -4.358   2.035  1.00  0.00           H  
ATOM    130  N   VAL A  11       2.980  -3.035   0.262  1.00  0.00           N  
ATOM    131  CA  VAL A  11       1.900  -2.973  -0.716  1.00  0.00           C  
ATOM    132  C   VAL A  11       2.404  -2.469  -2.062  1.00  0.00           C  
ATOM    133  O   VAL A  11       2.083  -3.034  -3.108  1.00  0.00           O  
ATOM    134  CB  VAL A  11       0.776  -2.049  -0.213  1.00  0.00           C  
ATOM    135  CG1 VAL A  11      -0.219  -1.764  -1.328  1.00  0.00           C  
ATOM    136  CG2 VAL A  11       0.080  -2.682   0.982  1.00  0.00           C  
ATOM    137  H   VAL A  11       2.897  -2.509   1.120  1.00  0.00           H  
ATOM    138  HA  VAL A  11       1.495  -3.977  -0.848  1.00  0.00           H  
ATOM    139  HB  VAL A  11       1.209  -1.093   0.083  1.00  0.00           H  
ATOM    140 1HG1 VAL A  11      -1.007  -1.109  -0.955  1.00  0.00           H  
ATOM    141 2HG1 VAL A  11       0.294  -1.278  -2.158  1.00  0.00           H  
ATOM    142 3HG1 VAL A  11      -0.659  -2.701  -1.671  1.00  0.00           H  
ATOM    143 1HG2 VAL A  11      -0.713  -2.023   1.333  1.00  0.00           H  
ATOM    144 2HG2 VAL A  11      -0.348  -3.641   0.687  1.00  0.00           H  
ATOM    145 3HG2 VAL A  11       0.802  -2.839   1.783  1.00  0.00           H  
ATOM    146  N   VAL A  12       3.196  -1.402  -2.030  1.00  0.00           N  
ATOM    147  CA  VAL A  12       3.745  -0.818  -3.248  1.00  0.00           C  
ATOM    148  C   VAL A  12       4.584  -1.832  -4.015  1.00  0.00           C  
ATOM    149  O   VAL A  12       4.410  -2.012  -5.220  1.00  0.00           O  
ATOM    150  CB  VAL A  12       4.611   0.409  -2.909  1.00  0.00           C  
ATOM    151  CG1 VAL A  12       5.387   0.869  -4.134  1.00  0.00           C  
ATOM    152  CG2 VAL A  12       3.733   1.531  -2.375  1.00  0.00           C  
ATOM    153  H   VAL A  12       3.423  -0.985  -1.138  1.00  0.00           H  
ATOM    154  HA  VAL A  12       2.917  -0.499  -3.882  1.00  0.00           H  
ATOM    155  HB  VAL A  12       5.343   0.128  -2.151  1.00  0.00           H  
ATOM    156 1HG1 VAL A  12       5.994   1.737  -3.876  1.00  0.00           H  
ATOM    157 2HG1 VAL A  12       6.035   0.063  -4.477  1.00  0.00           H  
ATOM    158 3HG1 VAL A  12       4.689   1.137  -4.927  1.00  0.00           H  
ATOM    159 1HG2 VAL A  12       4.352   2.395  -2.136  1.00  0.00           H  
ATOM    160 2HG2 VAL A  12       2.997   1.808  -3.130  1.00  0.00           H  
ATOM    161 3HG2 VAL A  12       3.219   1.193  -1.474  1.00  0.00           H  
ATOM    162  N   LEU A  13       5.496  -2.492  -3.309  1.00  0.00           N  
ATOM    163  CA  LEU A  13       6.412  -3.439  -3.935  1.00  0.00           C  
ATOM    164  C   LEU A  13       5.660  -4.626  -4.522  1.00  0.00           C  
ATOM    165  O   LEU A  13       5.974  -5.093  -5.617  1.00  0.00           O  
ATOM    166  CB  LEU A  13       7.443  -3.933  -2.913  1.00  0.00           C  
ATOM    167  CG  LEU A  13       8.457  -2.887  -2.432  1.00  0.00           C  
ATOM    168  CD1 LEU A  13       9.317  -3.485  -1.327  1.00  0.00           C  
ATOM    169  CD2 LEU A  13       9.312  -2.432  -3.605  1.00  0.00           C  
ATOM    170  H   LEU A  13       5.557  -2.334  -2.313  1.00  0.00           H  
ATOM    171  HA  LEU A  13       6.935  -2.930  -4.744  1.00  0.00           H  
ATOM    172 1HB  LEU A  13       6.914  -4.308  -2.039  1.00  0.00           H  
ATOM    173 2HB  LEU A  13       8.002  -4.758  -3.355  1.00  0.00           H  
ATOM    174  HG  LEU A  13       7.926  -2.031  -2.015  1.00  0.00           H  
ATOM    175 1HD1 LEU A  13      10.038  -2.741  -0.985  1.00  0.00           H  
ATOM    176 2HD1 LEU A  13       8.682  -3.784  -0.493  1.00  0.00           H  
ATOM    177 3HD1 LEU A  13       9.849  -4.355  -1.710  1.00  0.00           H  
ATOM    178 1HD2 LEU A  13      10.032  -1.688  -3.263  1.00  0.00           H  
ATOM    179 2HD2 LEU A  13       9.844  -3.287  -4.021  1.00  0.00           H  
ATOM    180 3HD2 LEU A  13       8.674  -1.993  -4.372  1.00  0.00           H  
ATOM    181  N   LEU A  14       4.664  -5.111  -3.788  1.00  0.00           N  
ATOM    182  CA  LEU A  14       3.883  -6.263  -4.222  1.00  0.00           C  
ATOM    183  C   LEU A  14       3.113  -5.957  -5.500  1.00  0.00           C  
ATOM    184  O   LEU A  14       3.032  -6.790  -6.402  1.00  0.00           O  
ATOM    185  CB  LEU A  14       2.905  -6.687  -3.118  1.00  0.00           C  
ATOM    186  CG  LEU A  14       3.539  -7.331  -1.879  1.00  0.00           C  
ATOM    187  CD1 LEU A  14       2.487  -7.479  -0.789  1.00  0.00           C  
ATOM    188  CD2 LEU A  14       4.131  -8.682  -2.256  1.00  0.00           C  
ATOM    189  H   LEU A  14       4.443  -4.671  -2.906  1.00  0.00           H  
ATOM    190  HA  LEU A  14       4.565  -7.089  -4.421  1.00  0.00           H  
ATOM    191 1HB  LEU A  14       2.352  -5.809  -2.788  1.00  0.00           H  
ATOM    192 2HB  LEU A  14       2.196  -7.401  -3.537  1.00  0.00           H  
ATOM    193  HG  LEU A  14       4.329  -6.684  -1.496  1.00  0.00           H  
ATOM    194 1HD1 LEU A  14       2.938  -7.937   0.092  1.00  0.00           H  
ATOM    195 2HD1 LEU A  14       2.096  -6.497  -0.525  1.00  0.00           H  
ATOM    196 3HD1 LEU A  14       1.676  -8.110  -1.149  1.00  0.00           H  
ATOM    197 1HD2 LEU A  14       4.582  -9.140  -1.375  1.00  0.00           H  
ATOM    198 2HD2 LEU A  14       3.342  -9.330  -2.638  1.00  0.00           H  
ATOM    199 3HD2 LEU A  14       4.892  -8.544  -3.024  1.00  0.00           H  
ATOM    200  N   LEU A  15       2.550  -4.755  -5.572  1.00  0.00           N  
ATOM    201  CA  LEU A  15       1.801  -4.330  -6.748  1.00  0.00           C  
ATOM    202  C   LEU A  15       2.707  -4.216  -7.967  1.00  0.00           C  
ATOM    203  O   LEU A  15       2.319  -4.579  -9.077  1.00  0.00           O  
ATOM    204  CB  LEU A  15       1.119  -2.981  -6.483  1.00  0.00           C  
ATOM    205  CG  LEU A  15      -0.049  -3.011  -5.490  1.00  0.00           C  
ATOM    206  CD1 LEU A  15      -0.435  -1.586  -5.117  1.00  0.00           C  
ATOM    207  CD2 LEU A  15      -1.225  -3.751  -6.111  1.00  0.00           C  
ATOM    208  H   LEU A  15       2.643  -4.121  -4.792  1.00  0.00           H  
ATOM    209  HA  LEU A  15       1.034  -5.075  -6.958  1.00  0.00           H  
ATOM    210 1HB  LEU A  15       1.863  -2.286  -6.098  1.00  0.00           H  
ATOM    211 2HB  LEU A  15       0.742  -2.591  -7.428  1.00  0.00           H  
ATOM    212  HG  LEU A  15       0.261  -3.522  -4.578  1.00  0.00           H  
ATOM    213 1HD1 LEU A  15      -1.266  -1.606  -4.411  1.00  0.00           H  
ATOM    214 2HD1 LEU A  15       0.418  -1.086  -4.657  1.00  0.00           H  
ATOM    215 3HD1 LEU A  15      -0.735  -1.043  -6.013  1.00  0.00           H  
ATOM    216 1HD2 LEU A  15      -2.055  -3.772  -5.404  1.00  0.00           H  
ATOM    217 2HD2 LEU A  15      -1.536  -3.240  -7.022  1.00  0.00           H  
ATOM    218 3HD2 LEU A  15      -0.926  -4.771  -6.351  1.00  0.00           H  
ATOM    219  N   VAL A  16       3.917  -3.710  -7.754  1.00  0.00           N  
ATOM    220  CA  VAL A  16       4.916  -3.639  -8.814  1.00  0.00           C  
ATOM    221  C   VAL A  16       5.279  -5.028  -9.323  1.00  0.00           C  
ATOM    222  O   VAL A  16       5.378  -5.251 -10.529  1.00  0.00           O  
ATOM    223  CB  VAL A  16       6.187  -2.934  -8.304  1.00  0.00           C  
ATOM    224  CG1 VAL A  16       7.320  -3.089  -9.307  1.00  0.00           C  
ATOM    225  CG2 VAL A  16       5.894  -1.464  -8.044  1.00  0.00           C  
ATOM    226  H   VAL A  16       4.151  -3.367  -6.833  1.00  0.00           H  
ATOM    227  HA  VAL A  16       4.502  -3.061  -9.641  1.00  0.00           H  
ATOM    228  HB  VAL A  16       6.509  -3.410  -7.378  1.00  0.00           H  
ATOM    229 1HG1 VAL A  16       8.211  -2.585  -8.930  1.00  0.00           H  
ATOM    230 2HG1 VAL A  16       7.537  -4.148  -9.450  1.00  0.00           H  
ATOM    231 3HG1 VAL A  16       7.028  -2.645 -10.258  1.00  0.00           H  
ATOM    232 1HG2 VAL A  16       6.797  -0.972  -7.683  1.00  0.00           H  
ATOM    233 2HG2 VAL A  16       5.566  -0.989  -8.969  1.00  0.00           H  
ATOM    234 3HG2 VAL A  16       5.109  -1.377  -7.293  1.00  0.00           H  
ATOM    235  N   LEU A  17       5.476  -5.959  -8.396  1.00  0.00           N  
ATOM    236  CA  LEU A  17       5.784  -7.340  -8.750  1.00  0.00           C  
ATOM    237  C   LEU A  17       4.616  -7.996  -9.475  1.00  0.00           C  
ATOM    238  O   LEU A  17       4.810  -8.768 -10.414  1.00  0.00           O  
ATOM    239  CB  LEU A  17       6.131  -8.145  -7.492  1.00  0.00           C  
ATOM    240  CG  LEU A  17       7.450  -7.769  -6.804  1.00  0.00           C  
ATOM    241  CD1 LEU A  17       7.549  -8.491  -5.467  1.00  0.00           C  
ATOM    242  CD2 LEU A  17       8.617  -8.133  -7.710  1.00  0.00           C  
ATOM    243  H   LEU A  17       5.412  -5.705  -7.421  1.00  0.00           H  
ATOM    244  HA  LEU A  17       6.646  -7.342  -9.416  1.00  0.00           H  
ATOM    245 1HB  LEU A  17       5.330  -8.017  -6.765  1.00  0.00           H  
ATOM    246 2HB  LEU A  17       6.186  -9.201  -7.759  1.00  0.00           H  
ATOM    247  HG  LEU A  17       7.464  -6.697  -6.606  1.00  0.00           H  
ATOM    248 1HD1 LEU A  17       8.486  -8.224  -4.978  1.00  0.00           H  
ATOM    249 2HD1 LEU A  17       6.713  -8.198  -4.832  1.00  0.00           H  
ATOM    250 3HD1 LEU A  17       7.520  -9.568  -5.632  1.00  0.00           H  
ATOM    251 1HD2 LEU A  17       9.554  -7.865  -7.221  1.00  0.00           H  
ATOM    252 2HD2 LEU A  17       8.604  -9.205  -7.907  1.00  0.00           H  
ATOM    253 3HD2 LEU A  17       8.530  -7.589  -8.651  1.00  0.00           H  
ATOM    254  N   ALA A  18       3.402  -7.685  -9.032  1.00  0.00           N  
ATOM    255  CA  ALA A  18       2.199  -8.245  -9.638  1.00  0.00           C  
ATOM    256  C   ALA A  18       2.087  -7.852 -11.105  1.00  0.00           C  
ATOM    257  O   ALA A  18       1.708  -8.665 -11.948  1.00  0.00           O  
ATOM    258  CB  ALA A  18       0.963  -7.794  -8.874  1.00  0.00           C  
ATOM    259  H   ALA A  18       3.310  -7.045  -8.257  1.00  0.00           H  
ATOM    260  HA  ALA A  18       2.269  -9.331  -9.587  1.00  0.00           H  
ATOM    261 1HB  ALA A  18       0.073  -8.220  -9.338  1.00  0.00           H  
ATOM    262 2HB  ALA A  18       1.030  -8.133  -7.840  1.00  0.00           H  
ATOM    263 3HB  ALA A  18       0.898  -6.707  -8.896  1.00  0.00           H  
ATOM    264  N   GLY A  19       2.421  -6.601 -11.405  1.00  0.00           N  
ATOM    265  CA  GLY A  19       2.382  -6.105 -12.775  1.00  0.00           C  
ATOM    266  C   GLY A  19       1.128  -5.278 -13.027  1.00  0.00           C  
ATOM    267  O   GLY A  19       1.081  -4.135 -12.664  1.00  0.00           O  
ATOM    268  OXT GLY A  19       0.188  -5.769 -13.588  1.00  0.00           O  
ATOM    269  H   GLY A  19       2.708  -5.978 -10.664  1.00  0.00           H  
ATOM    270 1HA  GLY A  19       3.268  -5.499 -12.968  1.00  0.00           H  
ATOM    271 2HA  GLY A  19       2.412  -6.946 -13.467  1.00  0.00           H  
TER                                                                             
ATOM    273  N   LEU B  20      -5.543  -4.611  14.076  1.00  0.00           N  
ATOM    274  CA  LEU B  20      -5.030  -4.623  12.711  1.00  0.00           C  
ATOM    275  C   LEU B  20      -5.543  -3.426  11.919  1.00  0.00           C  
ATOM    276  O   LEU B  20      -5.359  -3.349  10.704  1.00  0.00           O  
ATOM    277  CB  LEU B  20      -5.435  -5.922  12.004  1.00  0.00           C  
ATOM    278  CG  LEU B  20      -4.918  -7.217  12.645  1.00  0.00           C  
ATOM    279  CD1 LEU B  20      -5.507  -8.416  11.915  1.00  0.00           C  
ATOM    280  CD2 LEU B  20      -3.398  -7.238  12.593  1.00  0.00           C  
ATOM    281 1H   LEU B  20      -5.192  -5.405  14.571  1.00  0.00           H  
ATOM    282 2H   LEU B  20      -5.247  -3.773  14.536  1.00  0.00           H  
ATOM    283 3H   LEU B  20      -6.542  -4.645  14.057  1.00  0.00           H  
ATOM    284  HA  LEU B  20      -3.943  -4.568  12.749  1.00  0.00           H  
ATOM    285 1HB  LEU B  20      -6.522  -5.978  11.975  1.00  0.00           H  
ATOM    286 2HB  LEU B  20      -5.066  -5.890  10.979  1.00  0.00           H  
ATOM    287  HG  LEU B  20      -5.246  -7.265  13.684  1.00  0.00           H  
ATOM    288 1HD1 LEU B  20      -5.140  -9.336  12.371  1.00  0.00           H  
ATOM    289 2HD1 LEU B  20      -6.595  -8.386  11.985  1.00  0.00           H  
ATOM    290 3HD1 LEU B  20      -5.209  -8.386  10.868  1.00  0.00           H  
ATOM    291 1HD2 LEU B  20      -3.030  -8.157  13.049  1.00  0.00           H  
ATOM    292 2HD2 LEU B  20      -3.069  -7.191  11.554  1.00  0.00           H  
ATOM    293 3HD2 LEU B  20      -3.003  -6.380  13.137  1.00  0.00           H  
ATOM    294  N   ALA B  21      -6.187  -2.495  12.615  1.00  0.00           N  
ATOM    295  CA  ALA B  21      -6.847  -1.371  11.962  1.00  0.00           C  
ATOM    296  C   ALA B  21      -5.853  -0.533  11.168  1.00  0.00           C  
ATOM    297  O   ALA B  21      -6.156  -0.071  10.068  1.00  0.00           O  
ATOM    298  CB  ALA B  21      -7.565  -0.508  12.990  1.00  0.00           C  
ATOM    299  H   ALA B  21      -6.219  -2.567  13.621  1.00  0.00           H  
ATOM    300  HA  ALA B  21      -7.582  -1.770  11.262  1.00  0.00           H  
ATOM    301 1HB  ALA B  21      -8.053   0.326  12.487  1.00  0.00           H  
ATOM    302 2HB  ALA B  21      -8.313  -1.107  13.509  1.00  0.00           H  
ATOM    303 3HB  ALA B  21      -6.843  -0.126  13.710  1.00  0.00           H  
ATOM    304  N   VAL B  22      -4.666  -0.341  11.732  1.00  0.00           N  
ATOM    305  CA  VAL B  22      -3.626   0.446  11.080  1.00  0.00           C  
ATOM    306  C   VAL B  22      -3.155  -0.222   9.795  1.00  0.00           C  
ATOM    307  O   VAL B  22      -2.981   0.437   8.769  1.00  0.00           O  
ATOM    308  CB  VAL B  22      -2.426   0.635  12.027  1.00  0.00           C  
ATOM    309  CG1 VAL B  22      -1.269   1.297  11.295  1.00  0.00           C  
ATOM    310  CG2 VAL B  22      -2.844   1.461  13.234  1.00  0.00           C  
ATOM    311  H   VAL B  22      -4.479  -0.751  12.637  1.00  0.00           H  
ATOM    312  HA  VAL B  22      -4.036   1.426  10.835  1.00  0.00           H  
ATOM    313  HB  VAL B  22      -2.079  -0.344  12.358  1.00  0.00           H  
ATOM    314 1HG1 VAL B  22      -0.429   1.423  11.979  1.00  0.00           H  
ATOM    315 2HG1 VAL B  22      -0.963   0.672  10.457  1.00  0.00           H  
ATOM    316 3HG1 VAL B  22      -1.583   2.273  10.925  1.00  0.00           H  
ATOM    317 1HG2 VAL B  22      -1.991   1.590  13.900  1.00  0.00           H  
ATOM    318 2HG2 VAL B  22      -3.197   2.437  12.902  1.00  0.00           H  
ATOM    319 3HG2 VAL B  22      -3.645   0.947  13.767  1.00  0.00           H  
ATOM    320  N   ILE B  23      -2.948  -1.533   9.857  1.00  0.00           N  
ATOM    321  CA  ILE B  23      -2.478  -2.290   8.702  1.00  0.00           C  
ATOM    322  C   ILE B  23      -3.497  -2.257   7.570  1.00  0.00           C  
ATOM    323  O   ILE B  23      -3.149  -2.005   6.416  1.00  0.00           O  
ATOM    324  CB  ILE B  23      -2.184  -3.751   9.087  1.00  0.00           C  
ATOM    325  CG1 ILE B  23      -0.995  -3.821  10.048  1.00  0.00           C  
ATOM    326  CG2 ILE B  23      -1.917  -4.585   7.843  1.00  0.00           C  
ATOM    327  CD1 ILE B  23      -0.825  -5.169  10.712  1.00  0.00           C  
ATOM    328  H   ILE B  23      -3.122  -2.018  10.725  1.00  0.00           H  
ATOM    329  HA  ILE B  23      -1.556  -1.835   8.343  1.00  0.00           H  
ATOM    330  HB  ILE B  23      -3.041  -4.168   9.615  1.00  0.00           H  
ATOM    331 1HG1 ILE B  23      -0.077  -3.589   9.508  1.00  0.00           H  
ATOM    332 2HG1 ILE B  23      -1.113  -3.070  10.829  1.00  0.00           H  
ATOM    333 1HG2 ILE B  23      -1.710  -5.615   8.132  1.00  0.00           H  
ATOM    334 2HG2 ILE B  23      -2.791  -4.559   7.194  1.00  0.00           H  
ATOM    335 3HG2 ILE B  23      -1.057  -4.178   7.310  1.00  0.00           H  
ATOM    336 1HD1 ILE B  23       0.038  -5.140  11.378  1.00  0.00           H  
ATOM    337 2HD1 ILE B  23      -1.720  -5.406  11.288  1.00  0.00           H  
ATOM    338 3HD1 ILE B  23      -0.669  -5.932   9.951  1.00  0.00           H  
ATOM    339  N   GLY B  24      -4.757  -2.513   7.907  1.00  0.00           N  
ATOM    340  CA  GLY B  24      -5.833  -2.486   6.924  1.00  0.00           C  
ATOM    341  C   GLY B  24      -5.980  -1.101   6.306  1.00  0.00           C  
ATOM    342  O   GLY B  24      -5.960  -0.951   5.084  1.00  0.00           O  
ATOM    343  H   GLY B  24      -4.974  -2.732   8.869  1.00  0.00           H  
ATOM    344 1HA  GLY B  24      -5.630  -3.218   6.142  1.00  0.00           H  
ATOM    345 2HA  GLY B  24      -6.768  -2.776   7.401  1.00  0.00           H  
ATOM    346  N   GLY B  25      -6.128  -0.092   7.157  1.00  0.00           N  
ATOM    347  CA  GLY B  25      -6.331   1.276   6.695  1.00  0.00           C  
ATOM    348  C   GLY B  25      -5.238   1.696   5.720  1.00  0.00           C  
ATOM    349  O   GLY B  25      -5.523   2.150   4.612  1.00  0.00           O  
ATOM    350  H   GLY B  25      -6.100  -0.277   8.149  1.00  0.00           H  
ATOM    351 1HA  GLY B  25      -7.305   1.357   6.213  1.00  0.00           H  
ATOM    352 2HA  GLY B  25      -6.339   1.951   7.550  1.00  0.00           H  
ATOM    353  N   VAL B  26      -3.987   1.540   6.138  1.00  0.00           N  
ATOM    354  CA  VAL B  26      -2.850   1.943   5.320  1.00  0.00           C  
ATOM    355  C   VAL B  26      -2.824   1.183   4.000  1.00  0.00           C  
ATOM    356  O   VAL B  26      -2.629   1.772   2.937  1.00  0.00           O  
ATOM    357  CB  VAL B  26      -1.532   1.695   6.077  1.00  0.00           C  
ATOM    358  CG1 VAL B  26      -0.341   1.868   5.145  1.00  0.00           C  
ATOM    359  CG2 VAL B  26      -1.430   2.641   7.263  1.00  0.00           C  
ATOM    360  H   VAL B  26      -3.819   1.132   7.047  1.00  0.00           H  
ATOM    361  HA  VAL B  26      -2.937   3.009   5.107  1.00  0.00           H  
ATOM    362  HB  VAL B  26      -1.515   0.664   6.431  1.00  0.00           H  
ATOM    363 1HG1 VAL B  26       0.582   1.689   5.697  1.00  0.00           H  
ATOM    364 2HG1 VAL B  26      -0.416   1.156   4.323  1.00  0.00           H  
ATOM    365 3HG1 VAL B  26      -0.335   2.883   4.748  1.00  0.00           H  
ATOM    366 1HG2 VAL B  26      -0.496   2.460   7.795  1.00  0.00           H  
ATOM    367 2HG2 VAL B  26      -1.453   3.672   6.909  1.00  0.00           H  
ATOM    368 3HG2 VAL B  26      -2.270   2.471   7.937  1.00  0.00           H  
ATOM    369  N   ALA B  27      -3.023  -0.129   4.074  1.00  0.00           N  
ATOM    370  CA  ALA B  27      -2.946  -0.984   2.896  1.00  0.00           C  
ATOM    371  C   ALA B  27      -3.945  -0.547   1.832  1.00  0.00           C  
ATOM    372  O   ALA B  27      -3.612  -0.467   0.649  1.00  0.00           O  
ATOM    373  CB  ALA B  27      -3.183  -2.437   3.279  1.00  0.00           C  
ATOM    374  H   ALA B  27      -3.233  -0.544   4.970  1.00  0.00           H  
ATOM    375  HA  ALA B  27      -1.945  -0.889   2.473  1.00  0.00           H  
ATOM    376 1HB  ALA B  27      -3.122  -3.063   2.388  1.00  0.00           H  
ATOM    377 2HB  ALA B  27      -2.425  -2.752   3.996  1.00  0.00           H  
ATOM    378 3HB  ALA B  27      -4.170  -2.539   3.726  1.00  0.00           H  
ATOM    379  N   VAL B  28      -5.171  -0.265   2.259  1.00  0.00           N  
ATOM    380  CA  VAL B  28      -6.216   0.184   1.347  1.00  0.00           C  
ATOM    381  C   VAL B  28      -5.888   1.553   0.765  1.00  0.00           C  
ATOM    382  O   VAL B  28      -6.032   1.778  -0.437  1.00  0.00           O  
ATOM    383  CB  VAL B  28      -7.570   0.251   2.077  1.00  0.00           C  
ATOM    384  CG1 VAL B  28      -8.619   0.912   1.195  1.00  0.00           C  
ATOM    385  CG2 VAL B  28      -8.010  -1.147   2.482  1.00  0.00           C  
ATOM    386  H   VAL B  28      -5.385  -0.364   3.241  1.00  0.00           H  
ATOM    387  HA  VAL B  28      -6.294  -0.534   0.530  1.00  0.00           H  
ATOM    388  HB  VAL B  28      -7.462   0.871   2.967  1.00  0.00           H  
ATOM    389 1HG1 VAL B  28      -9.570   0.951   1.727  1.00  0.00           H  
ATOM    390 2HG1 VAL B  28      -8.301   1.924   0.947  1.00  0.00           H  
ATOM    391 3HG1 VAL B  28      -8.740   0.334   0.279  1.00  0.00           H  
ATOM    392 1HG2 VAL B  28      -8.968  -1.092   2.999  1.00  0.00           H  
ATOM    393 2HG2 VAL B  28      -8.112  -1.769   1.593  1.00  0.00           H  
ATOM    394 3HG2 VAL B  28      -7.264  -1.585   3.147  1.00  0.00           H  
ATOM    395  N   GLY B  29      -5.446   2.465   1.624  1.00  0.00           N  
ATOM    396  CA  GLY B  29      -5.079   3.809   1.194  1.00  0.00           C  
ATOM    397  C   GLY B  29      -4.070   3.766   0.053  1.00  0.00           C  
ATOM    398  O   GLY B  29      -4.274   4.381  -0.993  1.00  0.00           O  
ATOM    399  H   GLY B  29      -5.362   2.222   2.601  1.00  0.00           H  
ATOM    400 1HA  GLY B  29      -5.972   4.346   0.874  1.00  0.00           H  
ATOM    401 2HA  GLY B  29      -4.658   4.358   2.035  1.00  0.00           H  
ATOM    402  N   VAL B  30      -2.980   3.035   0.262  1.00  0.00           N  
ATOM    403  CA  VAL B  30      -1.900   2.973  -0.716  1.00  0.00           C  
ATOM    404  C   VAL B  30      -2.404   2.469  -2.062  1.00  0.00           C  
ATOM    405  O   VAL B  30      -2.083   3.034  -3.108  1.00  0.00           O  
ATOM    406  CB  VAL B  30      -0.776   2.049  -0.213  1.00  0.00           C  
ATOM    407  CG1 VAL B  30       0.219   1.764  -1.328  1.00  0.00           C  
ATOM    408  CG2 VAL B  30      -0.080   2.682   0.982  1.00  0.00           C  
ATOM    409  H   VAL B  30      -2.897   2.509   1.120  1.00  0.00           H  
ATOM    410  HA  VAL B  30      -1.495   3.977  -0.848  1.00  0.00           H  
ATOM    411  HB  VAL B  30      -1.209   1.093   0.083  1.00  0.00           H  
ATOM    412 1HG1 VAL B  30       1.007   1.109  -0.955  1.00  0.00           H  
ATOM    413 2HG1 VAL B  30      -0.294   1.278  -2.158  1.00  0.00           H  
ATOM    414 3HG1 VAL B  30       0.659   2.701  -1.671  1.00  0.00           H  
ATOM    415 1HG2 VAL B  30       0.713   2.023   1.333  1.00  0.00           H  
ATOM    416 2HG2 VAL B  30       0.348   3.641   0.687  1.00  0.00           H  
ATOM    417 3HG2 VAL B  30      -0.802   2.839   1.783  1.00  0.00           H  
ATOM    418  N   VAL B  31      -3.196   1.402  -2.030  1.00  0.00           N  
ATOM    419  CA  VAL B  31      -3.745   0.818  -3.248  1.00  0.00           C  
ATOM    420  C   VAL B  31      -4.584   1.832  -4.015  1.00  0.00           C  
ATOM    421  O   VAL B  31      -4.410   2.012  -5.220  1.00  0.00           O  
ATOM    422  CB  VAL B  31      -4.611  -0.409  -2.909  1.00  0.00           C  
ATOM    423  CG1 VAL B  31      -5.387  -0.869  -4.134  1.00  0.00           C  
ATOM    424  CG2 VAL B  31      -3.733  -1.531  -2.375  1.00  0.00           C  
ATOM    425  H   VAL B  31      -3.423   0.985  -1.138  1.00  0.00           H  
ATOM    426  HA  VAL B  31      -2.917   0.499  -3.882  1.00  0.00           H  
ATOM    427  HB  VAL B  31      -5.343  -0.128  -2.151  1.00  0.00           H  
ATOM    428 1HG1 VAL B  31      -5.994  -1.737  -3.876  1.00  0.00           H  
ATOM    429 2HG1 VAL B  31      -6.035  -0.063  -4.477  1.00  0.00           H  
ATOM    430 3HG1 VAL B  31      -4.689  -1.137  -4.927  1.00  0.00           H  
ATOM    431 1HG2 VAL B  31      -4.352  -2.395  -2.136  1.00  0.00           H  
ATOM    432 2HG2 VAL B  31      -2.997  -1.808  -3.130  1.00  0.00           H  
ATOM    433 3HG2 VAL B  31      -3.219  -1.193  -1.474  1.00  0.00           H  
ATOM    434  N   LEU B  32      -5.496   2.492  -3.309  1.00  0.00           N  
ATOM    435  CA  LEU B  32      -6.412   3.439  -3.935  1.00  0.00           C  
ATOM    436  C   LEU B  32      -5.660   4.626  -4.522  1.00  0.00           C  
ATOM    437  O   LEU B  32      -5.974   5.093  -5.617  1.00  0.00           O  
ATOM    438  CB  LEU B  32      -7.443   3.933  -2.913  1.00  0.00           C  
ATOM    439  CG  LEU B  32      -8.457   2.887  -2.432  1.00  0.00           C  
ATOM    440  CD1 LEU B  32      -9.317   3.485  -1.327  1.00  0.00           C  
ATOM    441  CD2 LEU B  32      -9.312   2.432  -3.605  1.00  0.00           C  
ATOM    442  H   LEU B  32      -5.557   2.334  -2.313  1.00  0.00           H  
ATOM    443  HA  LEU B  32      -6.935   2.930  -4.744  1.00  0.00           H  
ATOM    444 1HB  LEU B  32      -6.914   4.308  -2.039  1.00  0.00           H  
ATOM    445 2HB  LEU B  32      -8.002   4.758  -3.355  1.00  0.00           H  
ATOM    446  HG  LEU B  32      -7.926   2.031  -2.015  1.00  0.00           H  
ATOM    447 1HD1 LEU B  32     -10.038   2.741  -0.985  1.00  0.00           H  
ATOM    448 2HD1 LEU B  32      -8.682   3.784  -0.493  1.00  0.00           H  
ATOM    449 3HD1 LEU B  32      -9.849   4.355  -1.710  1.00  0.00           H  
ATOM    450 1HD2 LEU B  32     -10.032   1.688  -3.263  1.00  0.00           H  
ATOM    451 2HD2 LEU B  32      -9.844   3.287  -4.021  1.00  0.00           H  
ATOM    452 3HD2 LEU B  32      -8.674   1.993  -4.372  1.00  0.00           H  
ATOM    453  N   LEU B  33      -4.664   5.111  -3.788  1.00  0.00           N  
ATOM    454  CA  LEU B  33      -3.883   6.263  -4.222  1.00  0.00           C  
ATOM    455  C   LEU B  33      -3.113   5.957  -5.500  1.00  0.00           C  
ATOM    456  O   LEU B  33      -3.032   6.790  -6.402  1.00  0.00           O  
ATOM    457  CB  LEU B  33      -2.905   6.687  -3.118  1.00  0.00           C  
ATOM    458  CG  LEU B  33      -3.539   7.331  -1.879  1.00  0.00           C  
ATOM    459  CD1 LEU B  33      -2.487   7.479  -0.789  1.00  0.00           C  
ATOM    460  CD2 LEU B  33      -4.131   8.682  -2.256  1.00  0.00           C  
ATOM    461  H   LEU B  33      -4.443   4.671  -2.906  1.00  0.00           H  
ATOM    462  HA  LEU B  33      -4.565   7.089  -4.421  1.00  0.00           H  
ATOM    463 1HB  LEU B  33      -2.352   5.809  -2.788  1.00  0.00           H  
ATOM    464 2HB  LEU B  33      -2.196   7.401  -3.537  1.00  0.00           H  
ATOM    465  HG  LEU B  33      -4.329   6.684  -1.496  1.00  0.00           H  
ATOM    466 1HD1 LEU B  33      -2.938   7.937   0.092  1.00  0.00           H  
ATOM    467 2HD1 LEU B  33      -2.096   6.497  -0.525  1.00  0.00           H  
ATOM    468 3HD1 LEU B  33      -1.676   8.110  -1.149  1.00  0.00           H  
ATOM    469 1HD2 LEU B  33      -4.582   9.140  -1.375  1.00  0.00           H  
ATOM    470 2HD2 LEU B  33      -3.342   9.330  -2.638  1.00  0.00           H  
ATOM    471 3HD2 LEU B  33      -4.892   8.544  -3.024  1.00  0.00           H  
ATOM    472  N   LEU B  34      -2.550   4.755  -5.572  1.00  0.00           N  
ATOM    473  CA  LEU B  34      -1.801   4.330  -6.748  1.00  0.00           C  
ATOM    474  C   LEU B  34      -2.707   4.216  -7.967  1.00  0.00           C  
ATOM    475  O   LEU B  34      -2.319   4.579  -9.077  1.00  0.00           O  
ATOM    476  CB  LEU B  34      -1.119   2.981  -6.483  1.00  0.00           C  
ATOM    477  CG  LEU B  34       0.049   3.011  -5.490  1.00  0.00           C  
ATOM    478  CD1 LEU B  34       0.435   1.586  -5.117  1.00  0.00           C  
ATOM    479  CD2 LEU B  34       1.225   3.751  -6.111  1.00  0.00           C  
ATOM    480  H   LEU B  34      -2.643   4.121  -4.792  1.00  0.00           H  
ATOM    481  HA  LEU B  34      -1.034   5.075  -6.958  1.00  0.00           H  
ATOM    482 1HB  LEU B  34      -1.863   2.286  -6.098  1.00  0.00           H  
ATOM    483 2HB  LEU B  34      -0.742   2.591  -7.428  1.00  0.00           H  
ATOM    484  HG  LEU B  34      -0.261   3.522  -4.578  1.00  0.00           H  
ATOM    485 1HD1 LEU B  34       1.266   1.606  -4.411  1.00  0.00           H  
ATOM    486 2HD1 LEU B  34      -0.418   1.086  -4.657  1.00  0.00           H  
ATOM    487 3HD1 LEU B  34       0.735   1.043  -6.013  1.00  0.00           H  
ATOM    488 1HD2 LEU B  34       2.055   3.772  -5.404  1.00  0.00           H  
ATOM    489 2HD2 LEU B  34       1.537   3.240  -7.022  1.00  0.00           H  
ATOM    490 3HD2 LEU B  34       0.926   4.771  -6.351  1.00  0.00           H  
ATOM    491  N   VAL B  35      -3.917   3.710  -7.754  1.00  0.00           N  
ATOM    492  CA  VAL B  35      -4.916   3.639  -8.814  1.00  0.00           C  
ATOM    493  C   VAL B  35      -5.279   5.028  -9.323  1.00  0.00           C  
ATOM    494  O   VAL B  35      -5.378   5.251 -10.529  1.00  0.00           O  
ATOM    495  CB  VAL B  35      -6.187   2.934  -8.304  1.00  0.00           C  
ATOM    496  CG1 VAL B  35      -7.320   3.089  -9.307  1.00  0.00           C  
ATOM    497  CG2 VAL B  35      -5.894   1.464  -8.044  1.00  0.00           C  
ATOM    498  H   VAL B  35      -4.151   3.367  -6.833  1.00  0.00           H  
ATOM    499  HA  VAL B  35      -4.502   3.061  -9.641  1.00  0.00           H  
ATOM    500  HB  VAL B  35      -6.509   3.410  -7.378  1.00  0.00           H  
ATOM    501 1HG1 VAL B  35      -8.211   2.585  -8.930  1.00  0.00           H  
ATOM    502 2HG1 VAL B  35      -7.537   4.148  -9.450  1.00  0.00           H  
ATOM    503 3HG1 VAL B  35      -7.028   2.645 -10.258  1.00  0.00           H  
ATOM    504 1HG2 VAL B  35      -6.797   0.972  -7.683  1.00  0.00           H  
ATOM    505 2HG2 VAL B  35      -5.566   0.989  -8.969  1.00  0.00           H  
ATOM    506 3HG2 VAL B  35      -5.109   1.377  -7.293  1.00  0.00           H  
ATOM    507  N   LEU B  36      -5.476   5.959  -8.396  1.00  0.00           N  
ATOM    508  CA  LEU B  36      -5.784   7.340  -8.750  1.00  0.00           C  
ATOM    509  C   LEU B  36      -4.616   7.996  -9.475  1.00  0.00           C  
ATOM    510  O   LEU B  36      -4.810   8.768 -10.414  1.00  0.00           O  
ATOM    511  CB  LEU B  36      -6.131   8.145  -7.492  1.00  0.00           C  
ATOM    512  CG  LEU B  36      -7.450   7.769  -6.804  1.00  0.00           C  
ATOM    513  CD1 LEU B  36      -7.549   8.491  -5.467  1.00  0.00           C  
ATOM    514  CD2 LEU B  36      -8.617   8.133  -7.710  1.00  0.00           C  
ATOM    515  H   LEU B  36      -5.412   5.705  -7.421  1.00  0.00           H  
ATOM    516  HA  LEU B  36      -6.646   7.342  -9.416  1.00  0.00           H  
ATOM    517 1HB  LEU B  36      -5.330   8.017  -6.765  1.00  0.00           H  
ATOM    518 2HB  LEU B  36      -6.186   9.201  -7.759  1.00  0.00           H  
ATOM    519  HG  LEU B  36      -7.464   6.697  -6.606  1.00  0.00           H  
ATOM    520 1HD1 LEU B  36      -8.486   8.224  -4.978  1.00  0.00           H  
ATOM    521 2HD1 LEU B  36      -6.713   8.198  -4.832  1.00  0.00           H  
ATOM    522 3HD1 LEU B  36      -7.520   9.568  -5.632  1.00  0.00           H  
ATOM    523 1HD2 LEU B  36      -9.554   7.865  -7.221  1.00  0.00           H  
ATOM    524 2HD2 LEU B  36      -8.604   9.205  -7.907  1.00  0.00           H  
ATOM    525 3HD2 LEU B  36      -8.530   7.589  -8.651  1.00  0.00           H  
ATOM    526  N   ALA B  37      -3.402   7.685  -9.032  1.00  0.00           N  
ATOM    527  CA  ALA B  37      -2.199   8.245  -9.638  1.00  0.00           C  
ATOM    528  C   ALA B  37      -2.087   7.852 -11.105  1.00  0.00           C  
ATOM    529  O   ALA B  37      -1.708   8.665 -11.948  1.00  0.00           O  
ATOM    530  CB  ALA B  37      -0.963   7.794  -8.874  1.00  0.00           C  
ATOM    531  H   ALA B  37      -3.310   7.045  -8.257  1.00  0.00           H  
ATOM    532  HA  ALA B  37      -2.269   9.331  -9.587  1.00  0.00           H  
ATOM    533 1HB  ALA B  37      -0.073   8.220  -9.338  1.00  0.00           H  
ATOM    534 2HB  ALA B  37      -1.030   8.133  -7.840  1.00  0.00           H  
ATOM    535 3HB  ALA B  37      -0.898   6.707  -8.896  1.00  0.00           H  
ATOM    536  N   GLY B  38      -2.421   6.601 -11.405  1.00  0.00           N  
ATOM    537  CA  GLY B  38      -2.382   6.105 -12.775  1.00  0.00           C  
ATOM    538  C   GLY B  38      -1.128   5.278 -13.027  1.00  0.00           C  
ATOM    539  O   GLY B  38      -1.081   4.135 -12.664  1.00  0.00           O  
ATOM    540  OXT GLY B  38      -0.188   5.769 -13.588  1.00  0.00           O  
ATOM    541  H   GLY B  38      -2.708   5.978 -10.664  1.00  0.00           H  
ATOM    542 1HA  GLY B  38      -3.268   5.499 -12.968  1.00  0.00           H  
ATOM    543 2HA  GLY B  38      -2.412   6.946 -13.467  1.00  0.00           H  
TER                                                                             
HETATM  545 THKN MEM C  41      15.000   0.000   0.000  1.00  0.00           X  
HETATM  546 CNTR MEM C  41       0.000   0.000   0.000  1.00  0.00           X  
HETATM  547 NORM MEM C  41      -0.000  -0.000   1.000  1.00  0.00           X  
TER                                                                             
CONECT  545  546                                                                
CONECT  546  545  547                                                           
CONECT  547  546                                                                
a_angle_1 0.796
a_angle_2 21.82
a_bind 0.02
a_ddg -17.019
a_helicality 0.032
a_helicality_symm 0.032
a_hha_ang -43.639
a_hha_dst_atm 5.63
a_hha_dst_vec 8.996
a_marl -16.287
a_pack 0.658
a_res_lipo -31.433
a_rmsd 4.143
a_sasa 615.069
a_shape 0.75
a_span_topo 0.5
a_tms_span 1
a_tms_span_fa 1
a_unsat 0
maxsub 30
rms 4.143
score -93.028
silent_score -93.028
time 30
total -93.028

#MODEL 4
ATOM      1  N   LEU A   1       3.289  -5.323  12.246  1.00  0.00           N  
ATOM      2  CA  LEU A   1       3.855  -5.567  10.925  1.00  0.00           C  
ATOM      3  C   LEU A   1       2.947  -5.029   9.827  1.00  0.00           C  
ATOM      4  O   LEU A   1       3.366  -4.875   8.680  1.00  0.00           O  
ATOM      5  CB  LEU A   1       4.085  -7.070  10.716  1.00  0.00           C  
ATOM      6  CG  LEU A   1       5.068  -7.734  11.688  1.00  0.00           C  
ATOM      7  CD1 LEU A   1       5.127  -9.229  11.409  1.00  0.00           C  
ATOM      8  CD2 LEU A   1       6.441  -7.095  11.537  1.00  0.00           C  
ATOM      9 1H   LEU A   1       3.904  -5.685  12.945  1.00  0.00           H  
ATOM     10 2H   LEU A   1       3.172  -4.339  12.382  1.00  0.00           H  
ATOM     11 3H   LEU A   1       2.400  -5.776  12.317  1.00  0.00           H  
ATOM     12  HA  LEU A   1       4.814  -5.054  10.860  1.00  0.00           H  
ATOM     13 1HB  LEU A   1       3.129  -7.583  10.810  1.00  0.00           H  
ATOM     14 2HB  LEU A   1       4.460  -7.227   9.705  1.00  0.00           H  
ATOM     15  HG  LEU A   1       4.716  -7.599  12.711  1.00  0.00           H  
ATOM     16 1HD1 LEU A   1       5.826  -9.701  12.100  1.00  0.00           H  
ATOM     17 2HD1 LEU A   1       4.136  -9.664  11.544  1.00  0.00           H  
ATOM     18 3HD1 LEU A   1       5.461  -9.396  10.386  1.00  0.00           H  
ATOM     19 1HD2 LEU A   1       7.140  -7.566  12.228  1.00  0.00           H  
ATOM     20 2HD2 LEU A   1       6.795  -7.230  10.515  1.00  0.00           H  
ATOM     21 3HD2 LEU A   1       6.373  -6.030  11.759  1.00  0.00           H  
ATOM     22  N   ALA A   2       1.699  -4.744  10.186  1.00  0.00           N  
ATOM     23  CA  ALA A   2       0.713  -4.274   9.220  1.00  0.00           C  
ATOM     24  C   ALA A   2       1.174  -2.989   8.543  1.00  0.00           C  
ATOM     25  O   ALA A   2       0.961  -2.796   7.346  1.00  0.00           O  
ATOM     26  CB  ALA A   2      -0.633  -4.061   9.898  1.00  0.00           C  
ATOM     27  H   ALA A   2       1.427  -4.856  11.152  1.00  0.00           H  
ATOM     28  HA  ALA A   2       0.604  -5.037   8.449  1.00  0.00           H  
ATOM     29 1HB  ALA A   2      -1.358  -3.710   9.164  1.00  0.00           H  
ATOM     30 2HB  ALA A   2      -0.977  -5.002  10.327  1.00  0.00           H  
ATOM     31 3HB  ALA A   2      -0.528  -3.319  10.688  1.00  0.00           H  
ATOM     32  N   VAL A   3       1.806  -2.113   9.316  1.00  0.00           N  
ATOM     33  CA  VAL A   3       2.307  -0.848   8.791  1.00  0.00           C  
ATOM     34  C   VAL A   3       3.404  -1.076   7.759  1.00  0.00           C  
ATOM     35  O   VAL A   3       3.421  -0.439   6.706  1.00  0.00           O  
ATOM     36  CB  VAL A   3       2.855   0.026   9.934  1.00  0.00           C  
ATOM     37  CG1 VAL A   3       3.542   1.263   9.376  1.00  0.00           C  
ATOM     38  CG2 VAL A   3       1.725   0.416  10.875  1.00  0.00           C  
ATOM     39  H   VAL A   3       1.944  -2.329  10.294  1.00  0.00           H  
ATOM     40  HA  VAL A   3       1.480  -0.321   8.312  1.00  0.00           H  
ATOM     41  HB  VAL A   3       3.607  -0.540  10.483  1.00  0.00           H  
ATOM     42 1HG1 VAL A   3       3.924   1.869  10.198  1.00  0.00           H  
ATOM     43 2HG1 VAL A   3       4.370   0.961   8.734  1.00  0.00           H  
ATOM     44 3HG1 VAL A   3       2.827   1.847   8.797  1.00  0.00           H  
ATOM     45 1HG2 VAL A   3       2.120   1.033  11.682  1.00  0.00           H  
ATOM     46 2HG2 VAL A   3       0.969   0.977  10.325  1.00  0.00           H  
ATOM     47 3HG2 VAL A   3       1.274  -0.484  11.295  1.00  0.00           H  
ATOM     48  N   ILE A   4       4.319  -1.989   8.068  1.00  0.00           N  
ATOM     49  CA  ILE A   4       5.435  -2.286   7.178  1.00  0.00           C  
ATOM     50  C   ILE A   4       4.944  -2.827   5.841  1.00  0.00           C  
ATOM     51  O   ILE A   4       5.410  -2.408   4.782  1.00  0.00           O  
ATOM     52  CB  ILE A   4       6.395  -3.302   7.822  1.00  0.00           C  
ATOM     53  CG1 ILE A   4       7.104  -2.678   9.027  1.00  0.00           C  
ATOM     54  CG2 ILE A   4       7.409  -3.797   6.802  1.00  0.00           C  
ATOM     55  CD1 ILE A   4       7.847  -3.677   9.884  1.00  0.00           C  
ATOM     56  H   ILE A   4       4.240  -2.489   8.942  1.00  0.00           H  
ATOM     57  HA  ILE A   4       5.983  -1.364   6.991  1.00  0.00           H  
ATOM     58  HB  ILE A   4       5.827  -4.153   8.197  1.00  0.00           H  
ATOM     59 1HG1 ILE A   4       7.816  -1.928   8.682  1.00  0.00           H  
ATOM     60 2HG1 ILE A   4       6.373  -2.168   9.655  1.00  0.00           H  
ATOM     61 1HG2 ILE A   4       8.081  -4.514   7.274  1.00  0.00           H  
ATOM     62 2HG2 ILE A   4       6.888  -4.278   5.975  1.00  0.00           H  
ATOM     63 3HG2 ILE A   4       7.987  -2.953   6.424  1.00  0.00           H  
ATOM     64 1HD1 ILE A   4       8.322  -3.159  10.717  1.00  0.00           H  
ATOM     65 2HD1 ILE A   4       7.146  -4.418  10.270  1.00  0.00           H  
ATOM     66 3HD1 ILE A   4       8.608  -4.175   9.285  1.00  0.00           H  
ATOM     67  N   GLY A   5       4.000  -3.761   5.897  1.00  0.00           N  
ATOM     68  CA  GLY A   5       3.367  -4.283   4.692  1.00  0.00           C  
ATOM     69  C   GLY A   5       2.670  -3.176   3.911  1.00  0.00           C  
ATOM     70  O   GLY A   5       2.723  -3.143   2.682  1.00  0.00           O  
ATOM     71  H   GLY A   5       3.714  -4.118   6.797  1.00  0.00           H  
ATOM     72 1HA  GLY A   5       4.119  -4.759   4.063  1.00  0.00           H  
ATOM     73 2HA  GLY A   5       2.644  -5.051   4.965  1.00  0.00           H  
ATOM     74  N   GLY A   6       2.018  -2.271   4.633  1.00  0.00           N  
ATOM     75  CA  GLY A   6       1.368  -1.122   4.014  1.00  0.00           C  
ATOM     76  C   GLY A   6       2.368  -0.274   3.240  1.00  0.00           C  
ATOM     77  O   GLY A   6       2.120   0.108   2.096  1.00  0.00           O  
ATOM     78  H   GLY A   6       1.971  -2.382   5.635  1.00  0.00           H  
ATOM     79 1HA  GLY A   6       0.581  -1.467   3.342  1.00  0.00           H  
ATOM     80 2HA  GLY A   6       0.890  -0.516   4.783  1.00  0.00           H  
ATOM     81  N   VAL A   7       3.501   0.018   3.870  1.00  0.00           N  
ATOM     82  CA  VAL A   7       4.565   0.776   3.222  1.00  0.00           C  
ATOM     83  C   VAL A   7       5.095   0.044   1.996  1.00  0.00           C  
ATOM     84  O   VAL A   7       5.333   0.653   0.952  1.00  0.00           O  
ATOM     85  CB  VAL A   7       5.721   1.024   4.209  1.00  0.00           C  
ATOM     86  CG1 VAL A   7       6.928   1.598   3.481  1.00  0.00           C  
ATOM     87  CG2 VAL A   7       5.264   1.961   5.317  1.00  0.00           C  
ATOM     88  H   VAL A   7       3.629  -0.294   4.822  1.00  0.00           H  
ATOM     89  HA  VAL A   7       4.161   1.739   2.907  1.00  0.00           H  
ATOM     90  HB  VAL A   7       6.029   0.072   4.640  1.00  0.00           H  
ATOM     91 1HG1 VAL A   7       7.736   1.767   4.193  1.00  0.00           H  
ATOM     92 2HG1 VAL A   7       7.260   0.895   2.717  1.00  0.00           H  
ATOM     93 3HG1 VAL A   7       6.655   2.543   3.012  1.00  0.00           H  
ATOM     94 1HG2 VAL A   7       6.087   2.131   6.011  1.00  0.00           H  
ATOM     95 2HG2 VAL A   7       4.951   2.911   4.884  1.00  0.00           H  
ATOM     96 3HG2 VAL A   7       4.427   1.512   5.850  1.00  0.00           H  
ATOM     97  N   ALA A   8       5.280  -1.265   2.128  1.00  0.00           N  
ATOM     98  CA  ALA A   8       5.832  -2.074   1.048  1.00  0.00           C  
ATOM     99  C   ALA A   8       5.019  -1.916  -0.230  1.00  0.00           C  
ATOM    100  O   ALA A   8       5.566  -1.628  -1.294  1.00  0.00           O  
ATOM    101  CB  ALA A   8       5.892  -3.537   1.460  1.00  0.00           C  
ATOM    102  H   ALA A   8       5.030  -1.711   2.999  1.00  0.00           H  
ATOM    103  HA  ALA A   8       6.844  -1.723   0.846  1.00  0.00           H  
ATOM    104 1HB  ALA A   8       6.306  -4.129   0.644  1.00  0.00           H  
ATOM    105 2HB  ALA A   8       6.524  -3.642   2.342  1.00  0.00           H  
ATOM    106 3HB  ALA A   8       4.888  -3.891   1.690  1.00  0.00           H  
ATOM    107  N   VAL A   9       3.708  -2.107  -0.119  1.00  0.00           N  
ATOM    108  CA  VAL A   9       2.820  -2.016  -1.271  1.00  0.00           C  
ATOM    109  C   VAL A   9       2.632  -0.569  -1.709  1.00  0.00           C  
ATOM    110  O   VAL A   9       2.374  -0.293  -2.880  1.00  0.00           O  
ATOM    111  CB  VAL A   9       1.448  -2.631  -0.938  1.00  0.00           C  
ATOM    112  CG1 VAL A   9       1.594  -4.107  -0.601  1.00  0.00           C  
ATOM    113  CG2 VAL A   9       0.808  -1.874   0.215  1.00  0.00           C  
ATOM    114  H   VAL A   9       3.317  -2.320   0.788  1.00  0.00           H  
ATOM    115  HA  VAL A   9       3.264  -2.575  -2.095  1.00  0.00           H  
ATOM    116  HB  VAL A   9       0.807  -2.564  -1.818  1.00  0.00           H  
ATOM    117 1HG1 VAL A   9       0.614  -4.526  -0.369  1.00  0.00           H  
ATOM    118 2HG1 VAL A   9       2.020  -4.635  -1.454  1.00  0.00           H  
ATOM    119 3HG1 VAL A   9       2.249  -4.220   0.262  1.00  0.00           H  
ATOM    120 1HG2 VAL A   9      -0.163  -2.314   0.445  1.00  0.00           H  
ATOM    121 2HG2 VAL A   9       1.451  -1.936   1.093  1.00  0.00           H  
ATOM    122 3HG2 VAL A   9       0.675  -0.829  -0.064  1.00  0.00           H  
ATOM    123  N   GLY A  10       2.764   0.353  -0.761  1.00  0.00           N  
ATOM    124  CA  GLY A  10       2.766   1.777  -1.072  1.00  0.00           C  
ATOM    125  C   GLY A  10       3.881   2.126  -2.049  1.00  0.00           C  
ATOM    126  O   GLY A  10       3.647   2.782  -3.064  1.00  0.00           O  
ATOM    127  H   GLY A  10       2.866   0.059   0.200  1.00  0.00           H  
ATOM    128 1HA  GLY A  10       1.802   2.058  -1.498  1.00  0.00           H  
ATOM    129 2HA  GLY A  10       2.889   2.350  -0.153  1.00  0.00           H  
ATOM    130  N   VAL A  11       5.094   1.684  -1.736  1.00  0.00           N  
ATOM    131  CA  VAL A  11       6.244   1.928  -2.599  1.00  0.00           C  
ATOM    132  C   VAL A  11       6.041   1.306  -3.975  1.00  0.00           C  
ATOM    133  O   VAL A  11       6.323   1.931  -4.997  1.00  0.00           O  
ATOM    134  CB  VAL A  11       7.522   1.351  -1.962  1.00  0.00           C  
ATOM    135  CG1 VAL A  11       8.676   1.389  -2.953  1.00  0.00           C  
ATOM    136  CG2 VAL A  11       7.868   2.129  -0.702  1.00  0.00           C  
ATOM    137  H   VAL A  11       5.224   1.167  -0.879  1.00  0.00           H  
ATOM    138  HA  VAL A  11       6.367   3.005  -2.717  1.00  0.00           H  
ATOM    139  HB  VAL A  11       7.351   0.305  -1.708  1.00  0.00           H  
ATOM    140 1HG1 VAL A  11       9.571   0.977  -2.486  1.00  0.00           H  
ATOM    141 2HG1 VAL A  11       8.420   0.796  -3.831  1.00  0.00           H  
ATOM    142 3HG1 VAL A  11       8.865   2.420  -3.253  1.00  0.00           H  
ATOM    143 1HG2 VAL A  11       8.773   1.716  -0.256  1.00  0.00           H  
ATOM    144 2HG2 VAL A  11       8.034   3.177  -0.955  1.00  0.00           H  
ATOM    145 3HG2 VAL A  11       7.046   2.054   0.010  1.00  0.00           H  
ATOM    146  N   VAL A  12       5.551   0.071  -3.994  1.00  0.00           N  
ATOM    147  CA  VAL A  12       5.292  -0.632  -5.245  1.00  0.00           C  
ATOM    148  C   VAL A  12       4.292   0.128  -6.107  1.00  0.00           C  
ATOM    149  O   VAL A  12       4.489   0.285  -7.312  1.00  0.00           O  
ATOM    150  CB  VAL A  12       4.752  -2.046  -4.962  1.00  0.00           C  
ATOM    151  CG1 VAL A  12       4.262  -2.696  -6.248  1.00  0.00           C  
ATOM    152  CG2 VAL A  12       5.833  -2.892  -4.308  1.00  0.00           C  
ATOM    153  H   VAL A  12       5.353  -0.393  -3.119  1.00  0.00           H  
ATOM    154  HA  VAL A  12       6.231  -0.719  -5.794  1.00  0.00           H  
ATOM    155  HB  VAL A  12       3.894  -1.970  -4.294  1.00  0.00           H  
ATOM    156 1HG1 VAL A  12       3.883  -3.695  -6.029  1.00  0.00           H  
ATOM    157 2HG1 VAL A  12       3.464  -2.092  -6.680  1.00  0.00           H  
ATOM    158 3HG1 VAL A  12       5.088  -2.769  -6.956  1.00  0.00           H  
ATOM    159 1HG2 VAL A  12       5.443  -3.890  -4.110  1.00  0.00           H  
ATOM    160 2HG2 VAL A  12       6.693  -2.963  -4.974  1.00  0.00           H  
ATOM    161 3HG2 VAL A  12       6.138  -2.429  -3.369  1.00  0.00           H  
ATOM    162  N   LEU A  13       3.218   0.600  -5.482  1.00  0.00           N  
ATOM    163  CA  LEU A  13       2.205   1.379  -6.182  1.00  0.00           C  
ATOM    164  C   LEU A  13       2.826   2.566  -6.907  1.00  0.00           C  
ATOM    165  O   LEU A  13       2.545   2.806  -8.081  1.00  0.00           O  
ATOM    166  CB  LEU A  13       1.141   1.875  -5.194  1.00  0.00           C  
ATOM    167  CG  LEU A  13       0.079   2.816  -5.777  1.00  0.00           C  
ATOM    168  CD1 LEU A  13      -0.667   2.107  -6.900  1.00  0.00           C  
ATOM    169  CD2 LEU A  13      -0.875   3.249  -4.675  1.00  0.00           C  
ATOM    170  H   LEU A  13       3.101   0.413  -4.496  1.00  0.00           H  
ATOM    171  HA  LEU A  13       1.725   0.739  -6.921  1.00  0.00           H  
ATOM    172 1HB  LEU A  13       0.625   1.011  -4.777  1.00  0.00           H  
ATOM    173 2HB  LEU A  13       1.640   2.402  -4.381  1.00  0.00           H  
ATOM    174  HG  LEU A  13       0.565   3.694  -6.203  1.00  0.00           H  
ATOM    175 1HD1 LEU A  13      -1.422   2.776  -7.314  1.00  0.00           H  
ATOM    176 2HD1 LEU A  13       0.036   1.826  -7.683  1.00  0.00           H  
ATOM    177 3HD1 LEU A  13      -1.151   1.214  -6.507  1.00  0.00           H  
ATOM    178 1HD2 LEU A  13      -1.630   3.919  -5.089  1.00  0.00           H  
ATOM    179 2HD2 LEU A  13      -1.363   2.372  -4.249  1.00  0.00           H  
ATOM    180 3HD2 LEU A  13      -0.318   3.769  -3.895  1.00  0.00           H  
ATOM    181  N   LEU A  14       3.672   3.308  -6.200  1.00  0.00           N  
ATOM    182  CA  LEU A  14       4.332   4.475  -6.773  1.00  0.00           C  
ATOM    183  C   LEU A  14       5.205   4.087  -7.959  1.00  0.00           C  
ATOM    184  O   LEU A  14       5.259   4.800  -8.961  1.00  0.00           O  
ATOM    185  CB  LEU A  14       5.186   5.177  -5.709  1.00  0.00           C  
ATOM    186  CG  LEU A  14       4.409   5.849  -4.569  1.00  0.00           C  
ATOM    187  CD1 LEU A  14       5.386   6.350  -3.515  1.00  0.00           C  
ATOM    188  CD2 LEU A  14       3.574   6.991  -5.128  1.00  0.00           C  
ATOM    189  H   LEU A  14       3.864   3.056  -5.240  1.00  0.00           H  
ATOM    190  HA  LEU A  14       3.567   5.168  -7.121  1.00  0.00           H  
ATOM    191 1HB  LEU A  14       5.858   4.445  -5.265  1.00  0.00           H  
ATOM    192 2HB  LEU A  14       5.788   5.943  -6.197  1.00  0.00           H  
ATOM    193  HG  LEU A  14       3.753   5.118  -4.095  1.00  0.00           H  
ATOM    194 1HD1 LEU A  14       4.835   6.828  -2.705  1.00  0.00           H  
ATOM    195 2HD1 LEU A  14       5.957   5.510  -3.119  1.00  0.00           H  
ATOM    196 3HD1 LEU A  14       6.067   7.072  -3.964  1.00  0.00           H  
ATOM    197 1HD2 LEU A  14       3.021   7.468  -4.318  1.00  0.00           H  
ATOM    198 2HD2 LEU A  14       4.228   7.723  -5.601  1.00  0.00           H  
ATOM    199 3HD2 LEU A  14       2.872   6.601  -5.866  1.00  0.00           H  
ATOM    200  N   LEU A  15       5.888   2.954  -7.839  1.00  0.00           N  
ATOM    201  CA  LEU A  15       6.742   2.457  -8.911  1.00  0.00           C  
ATOM    202  C   LEU A  15       5.917   2.023 -10.116  1.00  0.00           C  
ATOM    203  O   LEU A  15       6.284   2.289 -11.261  1.00  0.00           O  
ATOM    204  CB  LEU A  15       7.589   1.280  -8.412  1.00  0.00           C  
ATOM    205  CG  LEU A  15       8.657   1.624  -7.367  1.00  0.00           C  
ATOM    206  CD1 LEU A  15       9.266   0.340  -6.820  1.00  0.00           C  
ATOM    207  CD2 LEU A  15       9.721   2.508  -8.000  1.00  0.00           C  
ATOM    208  H   LEU A  15       5.814   2.423  -6.983  1.00  0.00           H  
ATOM    209  HA  LEU A  15       7.408   3.261  -9.223  1.00  0.00           H  
ATOM    210 1HB  LEU A  15       6.925   0.536  -7.975  1.00  0.00           H  
ATOM    211 2HB  LEU A  15       8.094   0.828  -9.266  1.00  0.00           H  
ATOM    212  HG  LEU A  15       8.193   2.154  -6.534  1.00  0.00           H  
ATOM    213 1HD1 LEU A  15      10.025   0.585  -6.077  1.00  0.00           H  
ATOM    214 2HD1 LEU A  15       8.486  -0.263  -6.356  1.00  0.00           H  
ATOM    215 3HD1 LEU A  15       9.724  -0.220  -7.634  1.00  0.00           H  
ATOM    216 1HD2 LEU A  15      10.480   2.754  -7.257  1.00  0.00           H  
ATOM    217 2HD2 LEU A  15      10.186   1.979  -8.832  1.00  0.00           H  
ATOM    218 3HD2 LEU A  15       9.261   3.426  -8.366  1.00  0.00           H  
ATOM    219  N   VAL A  16       4.801   1.353  -9.852  1.00  0.00           N  
ATOM    220  CA  VAL A  16       3.919   0.884 -10.914  1.00  0.00           C  
ATOM    221  C   VAL A  16       3.283   2.052 -11.658  1.00  0.00           C  
ATOM    222  O   VAL A  16       3.220   2.056 -12.887  1.00  0.00           O  
ATOM    223  CB  VAL A  16       2.811  -0.013 -10.332  1.00  0.00           C  
ATOM    224  CG1 VAL A  16       1.738  -0.282 -11.377  1.00  0.00           C  
ATOM    225  CG2 VAL A  16       3.412  -1.317  -9.828  1.00  0.00           C  
ATOM    226  H   VAL A  16       4.557   1.163  -8.890  1.00  0.00           H  
ATOM    227  HA  VAL A  16       4.508   0.299 -11.621  1.00  0.00           H  
ATOM    228  HB  VAL A  16       2.330   0.509  -9.505  1.00  0.00           H  
ATOM    229 1HG1 VAL A  16       0.963  -0.917 -10.948  1.00  0.00           H  
ATOM    230 2HG1 VAL A  16       1.297   0.662 -11.696  1.00  0.00           H  
ATOM    231 3HG1 VAL A  16       2.184  -0.784 -12.235  1.00  0.00           H  
ATOM    232 1HG2 VAL A  16       2.623  -1.946  -9.417  1.00  0.00           H  
ATOM    233 2HG2 VAL A  16       3.897  -1.837 -10.655  1.00  0.00           H  
ATOM    234 3HG2 VAL A  16       4.146  -1.103  -9.052  1.00  0.00           H  
ATOM    235  N   LEU A  17       2.814   3.041 -10.905  1.00  0.00           N  
ATOM    236  CA  LEU A  17       2.205   4.228 -11.493  1.00  0.00           C  
ATOM    237  C   LEU A  17       3.230   5.049 -12.266  1.00  0.00           C  
ATOM    238  O   LEU A  17       2.927   5.602 -13.323  1.00  0.00           O  
ATOM    239  CB  LEU A  17       1.568   5.094 -10.399  1.00  0.00           C  
ATOM    240  CG  LEU A  17       0.335   4.495  -9.710  1.00  0.00           C  
ATOM    241  CD1 LEU A  17      -0.081   5.387  -8.548  1.00  0.00           C  
ATOM    242  CD2 LEU A  17      -0.792   4.353 -10.721  1.00  0.00           C  
ATOM    243  H   LEU A  17       2.882   2.969  -9.900  1.00  0.00           H  
ATOM    244  HA  LEU A  17       1.427   3.910 -12.186  1.00  0.00           H  
ATOM    245 1HB  LEU A  17       2.315   5.288  -9.631  1.00  0.00           H  
ATOM    246 2HB  LEU A  17       1.272   6.047 -10.837  1.00  0.00           H  
ATOM    247  HG  LEU A  17       0.585   3.514  -9.305  1.00  0.00           H  
ATOM    248 1HD1 LEU A  17      -0.957   4.961  -8.058  1.00  0.00           H  
ATOM    249 2HD1 LEU A  17       0.737   5.455  -7.830  1.00  0.00           H  
ATOM    250 3HD1 LEU A  17      -0.322   6.381  -8.921  1.00  0.00           H  
ATOM    251 1HD2 LEU A  17      -1.669   3.926 -10.232  1.00  0.00           H  
ATOM    252 2HD2 LEU A  17      -1.044   5.333 -11.126  1.00  0.00           H  
ATOM    253 3HD2 LEU A  17      -0.474   3.697 -11.531  1.00  0.00           H  
ATOM    254  N   ALA A  18       4.445   5.123 -11.732  1.00  0.00           N  
ATOM    255  CA  ALA A  18       5.521   5.864 -12.378  1.00  0.00           C  
ATOM    256  C   ALA A  18       5.890   5.243 -13.719  1.00  0.00           C  
ATOM    257  O   ALA A  18       6.227   5.950 -14.669  1.00  0.00           O  
ATOM    258  CB  ALA A  18       6.741   5.926 -11.470  1.00  0.00           C  
ATOM    259  H   ALA A  18       4.627   4.654 -10.856  1.00  0.00           H  
ATOM    260  HA  ALA A  18       5.169   6.879 -12.565  1.00  0.00           H  
ATOM    261 1HB  ALA A  18       7.536   6.483 -11.966  1.00  0.00           H  
ATOM    262 2HB  ALA A  18       6.476   6.425 -10.538  1.00  0.00           H  
ATOM    263 3HB  ALA A  18       7.085   4.916 -11.255  1.00  0.00           H  
ATOM    264  N   GLY A  19       5.825   3.918 -13.790  1.00  0.00           N  
ATOM    265  CA  GLY A  19       6.224   3.194 -14.991  1.00  0.00           C  
ATOM    266  C   GLY A  19       5.334   3.556 -16.173  1.00  0.00           C  
ATOM    267  O   GLY A  19       5.527   4.572 -16.780  1.00  0.00           O  
ATOM    268  OXT GLY A  19       4.440   2.824 -16.497  1.00  0.00           O  
ATOM    269  H   GLY A  19       5.490   3.399 -12.991  1.00  0.00           H  
ATOM    270 1HA  GLY A  19       7.262   3.427 -15.227  1.00  0.00           H  
ATOM    271 2HA  GLY A  19       6.170   2.123 -14.804  1.00  0.00           H  
TER                                                                             
ATOM    273  N   LEU B  20      -3.289   5.323  12.246  1.00  0.00           N  
ATOM    274  CA  LEU B  20      -3.855   5.567  10.925  1.00  0.00           C  
ATOM    275  C   LEU B  20      -2.947   5.029   9.827  1.00  0.00           C  
ATOM    276  O   LEU B  20      -3.367   4.875   8.680  1.00  0.00           O  
ATOM    277  CB  LEU B  20      -4.085   7.070  10.716  1.00  0.00           C  
ATOM    278  CG  LEU B  20      -5.068   7.734  11.688  1.00  0.00           C  
ATOM    279  CD1 LEU B  20      -5.127   9.229  11.409  1.00  0.00           C  
ATOM    280  CD2 LEU B  20      -6.441   7.095  11.537  1.00  0.00           C  
ATOM    281 1H   LEU B  20      -3.904   5.686  12.945  1.00  0.00           H  
ATOM    282 2H   LEU B  20      -3.172   4.339  12.382  1.00  0.00           H  
ATOM    283 3H   LEU B  20      -2.400   5.776  12.317  1.00  0.00           H  
ATOM    284  HA  LEU B  20      -4.814   5.054  10.860  1.00  0.00           H  
ATOM    285 1HB  LEU B  20      -3.129   7.583  10.810  1.00  0.00           H  
ATOM    286 2HB  LEU B  20      -4.461   7.227   9.705  1.00  0.00           H  
ATOM    287  HG  LEU B  20      -4.716   7.599  12.711  1.00  0.00           H  
ATOM    288 1HD1 LEU B  20      -5.825   9.701  12.100  1.00  0.00           H  
ATOM    289 2HD1 LEU B  20      -4.136   9.664  11.544  1.00  0.00           H  
ATOM    290 3HD1 LEU B  20      -5.461   9.396  10.386  1.00  0.00           H  
ATOM    291 1HD2 LEU B  20      -7.140   7.567  12.229  1.00  0.00           H  
ATOM    292 2HD2 LEU B  20      -6.795   7.231  10.515  1.00  0.00           H  
ATOM    293 3HD2 LEU B  20      -6.373   6.030  11.760  1.00  0.00           H  
ATOM    294  N   ALA B  21      -1.699   4.744  10.185  1.00  0.00           N  
ATOM    295  CA  ALA B  21      -0.713   4.274   9.220  1.00  0.00           C  
ATOM    296  C   ALA B  21      -1.174   2.989   8.543  1.00  0.00           C  
ATOM    297  O   ALA B  21      -0.961   2.796   7.346  1.00  0.00           O  
ATOM    298  CB  ALA B  21       0.633   4.061   9.898  1.00  0.00           C  
ATOM    299  H   ALA B  21      -1.427   4.856  11.152  1.00  0.00           H  
ATOM    300  HA  ALA B  21      -0.604   5.037   8.449  1.00  0.00           H  
ATOM    301 1HB  ALA B  21       1.358   3.710   9.164  1.00  0.00           H  
ATOM    302 2HB  ALA B  21       0.977   5.003  10.327  1.00  0.00           H  
ATOM    303 3HB  ALA B  21       0.528   3.320  10.688  1.00  0.00           H  
ATOM    304  N   VAL B  22      -1.806   2.113   9.316  1.00  0.00           N  
ATOM    305  CA  VAL B  22      -2.307   0.848   8.791  1.00  0.00           C  
ATOM    306  C   VAL B  22      -3.404   1.076   7.759  1.00  0.00           C  
ATOM    307  O   VAL B  22      -3.421   0.439   6.706  1.00  0.00           O  
ATOM    308  CB  VAL B  22      -2.855  -0.026   9.934  1.00  0.00           C  
ATOM    309  CG1 VAL B  22      -3.542  -1.263   9.376  1.00  0.00           C  
ATOM    310  CG2 VAL B  22      -1.725  -0.416  10.875  1.00  0.00           C  
ATOM    311  H   VAL B  22      -1.944   2.329  10.293  1.00  0.00           H  
ATOM    312  HA  VAL B  22      -1.480   0.322   8.312  1.00  0.00           H  
ATOM    313  HB  VAL B  22      -3.607   0.540  10.483  1.00  0.00           H  
ATOM    314 1HG1 VAL B  22      -3.924  -1.869  10.198  1.00  0.00           H  
ATOM    315 2HG1 VAL B  22      -4.370  -0.961   8.734  1.00  0.00           H  
ATOM    316 3HG1 VAL B  22      -2.827  -1.847   8.797  1.00  0.00           H  
ATOM    317 1HG2 VAL B  22      -2.120  -1.033  11.682  1.00  0.00           H  
ATOM    318 2HG2 VAL B  22      -0.969  -0.976  10.325  1.00  0.00           H  
ATOM    319 3HG2 VAL B  22      -1.274   0.484  11.295  1.00  0.00           H  
ATOM    320  N   ILE B  23      -4.319   1.989   8.068  1.00  0.00           N  
ATOM    321  CA  ILE B  23      -5.435   2.286   7.178  1.00  0.00           C  
ATOM    322  C   ILE B  23      -4.944   2.827   5.841  1.00  0.00           C  
ATOM    323  O   ILE B  23      -5.410   2.408   4.782  1.00  0.00           O  
ATOM    324  CB  ILE B  23      -6.395   3.302   7.822  1.00  0.00           C  
ATOM    325  CG1 ILE B  23      -7.104   2.678   9.027  1.00  0.00           C  
ATOM    326  CG2 ILE B  23      -7.409   3.797   6.802  1.00  0.00           C  
ATOM    327  CD1 ILE B  23      -7.847   3.677   9.884  1.00  0.00           C  
ATOM    328  H   ILE B  23      -4.240   2.489   8.942  1.00  0.00           H  
ATOM    329  HA  ILE B  23      -5.983   1.364   6.991  1.00  0.00           H  
ATOM    330  HB  ILE B  23      -5.827   4.153   8.197  1.00  0.00           H  
ATOM    331 1HG1 ILE B  23      -7.816   1.928   8.682  1.00  0.00           H  
ATOM    332 2HG1 ILE B  23      -6.373   2.168   9.655  1.00  0.00           H  
ATOM    333 1HG2 ILE B  23      -8.081   4.514   7.274  1.00  0.00           H  
ATOM    334 2HG2 ILE B  23      -6.888   4.278   5.975  1.00  0.00           H  
ATOM    335 3HG2 ILE B  23      -7.987   2.953   6.424  1.00  0.00           H  
ATOM    336 1HD1 ILE B  23      -8.322   3.159  10.717  1.00  0.00           H  
ATOM    337 2HD1 ILE B  23      -7.145   4.418  10.270  1.00  0.00           H  
ATOM    338 3HD1 ILE B  23      -8.608   4.175   9.285  1.00  0.00           H  
ATOM    339  N   GLY B  24      -4.000   3.761   5.897  1.00  0.00           N  
ATOM    340  CA  GLY B  24      -3.367   4.283   4.692  1.00  0.00           C  
ATOM    341  C   GLY B  24      -2.670   3.176   3.911  1.00  0.00           C  
ATOM    342  O   GLY B  24      -2.723   3.143   2.682  1.00  0.00           O  
ATOM    343  H   GLY B  24      -3.714   4.118   6.797  1.00  0.00           H  
ATOM    344 1HA  GLY B  24      -4.119   4.759   4.063  1.00  0.00           H  
ATOM    345 2HA  GLY B  24      -2.644   5.051   4.965  1.00  0.00           H  
ATOM    346  N   GLY B  25      -2.018   2.271   4.633  1.00  0.00           N  
ATOM    347  CA  GLY B  25      -1.368   1.122   4.014  1.00  0.00           C  
ATOM    348  C   GLY B  25      -2.368   0.274   3.240  1.00  0.00           C  
ATOM    349  O   GLY B  25      -2.120  -0.108   2.096  1.00  0.00           O  
ATOM    350  H   GLY B  25      -1.971   2.382   5.635  1.00  0.00           H  
ATOM    351 1HA  GLY B  25      -0.581   1.467   3.342  1.00  0.00           H  
ATOM    352 2HA  GLY B  25      -0.890   0.517   4.783  1.00  0.00           H  
ATOM    353  N   VAL B  26      -3.501  -0.018   3.870  1.00  0.00           N  
ATOM    354  CA  VAL B  26      -4.565  -0.776   3.222  1.00  0.00           C  
ATOM    355  C   VAL B  26      -5.095  -0.044   1.996  1.00  0.00           C  
ATOM    356  O   VAL B  26      -5.333  -0.653   0.952  1.00  0.00           O  
ATOM    357  CB  VAL B  26      -5.721  -1.024   4.209  1.00  0.00           C  
ATOM    358  CG1 VAL B  26      -6.928  -1.598   3.481  1.00  0.00           C  
ATOM    359  CG2 VAL B  26      -5.265  -1.961   5.317  1.00  0.00           C  
ATOM    360  H   VAL B  26      -3.629   0.294   4.822  1.00  0.00           H  
ATOM    361  HA  VAL B  26      -4.161  -1.739   2.907  1.00  0.00           H  
ATOM    362  HB  VAL B  26      -6.029  -0.072   4.640  1.00  0.00           H  
ATOM    363 1HG1 VAL B  26      -7.736  -1.767   4.193  1.00  0.00           H  
ATOM    364 2HG1 VAL B  26      -7.260  -0.895   2.717  1.00  0.00           H  
ATOM    365 3HG1 VAL B  26      -6.655  -2.543   3.012  1.00  0.00           H  
ATOM    366 1HG2 VAL B  26      -6.087  -2.131   6.011  1.00  0.00           H  
ATOM    367 2HG2 VAL B  26      -4.951  -2.911   4.884  1.00  0.00           H  
ATOM    368 3HG2 VAL B  26      -4.427  -1.512   5.850  1.00  0.00           H  
ATOM    369  N   ALA B  27      -5.280   1.265   2.128  1.00  0.00           N  
ATOM    370  CA  ALA B  27      -5.832   2.074   1.048  1.00  0.00           C  
ATOM    371  C   ALA B  27      -5.019   1.916  -0.230  1.00  0.00           C  
ATOM    372  O   ALA B  27      -5.566   1.628  -1.294  1.00  0.00           O  
ATOM    373  CB  ALA B  27      -5.892   3.537   1.460  1.00  0.00           C  
ATOM    374  H   ALA B  27      -5.030   1.711   2.999  1.00  0.00           H  
ATOM    375  HA  ALA B  27      -6.844   1.723   0.846  1.00  0.00           H  
ATOM    376 1HB  ALA B  27      -6.306   4.129   0.643  1.00  0.00           H  
ATOM    377 2HB  ALA B  27      -6.524   3.642   2.341  1.00  0.00           H  
ATOM    378 3HB  ALA B  27      -4.888   3.891   1.690  1.00  0.00           H  
ATOM    379  N   VAL B  28      -3.708   2.107  -0.119  1.00  0.00           N  
ATOM    380  CA  VAL B  28      -2.820   2.016  -1.271  1.00  0.00           C  
ATOM    381  C   VAL B  28      -2.632   0.569  -1.709  1.00  0.00           C  
ATOM    382  O   VAL B  28      -2.374   0.293  -2.880  1.00  0.00           O  
ATOM    383  CB  VAL B  28      -1.448   2.631  -0.938  1.00  0.00           C  
ATOM    384  CG1 VAL B  28      -1.594   4.107  -0.601  1.00  0.00           C  
ATOM    385  CG2 VAL B  28      -0.808   1.874   0.215  1.00  0.00           C  
ATOM    386  H   VAL B  28      -3.318   2.320   0.788  1.00  0.00           H  
ATOM    387  HA  VAL B  28      -3.264   2.575  -2.095  1.00  0.00           H  
ATOM    388  HB  VAL B  28      -0.807   2.564  -1.818  1.00  0.00           H  
ATOM    389 1HG1 VAL B  28      -0.614   4.526  -0.369  1.00  0.00           H  
ATOM    390 2HG1 VAL B  28      -2.020   4.635  -1.454  1.00  0.00           H  
ATOM    391 3HG1 VAL B  28      -2.249   4.220   0.262  1.00  0.00           H  
ATOM    392 1HG2 VAL B  28       0.163   2.314   0.445  1.00  0.00           H  
ATOM    393 2HG2 VAL B  28      -1.451   1.936   1.093  1.00  0.00           H  
ATOM    394 3HG2 VAL B  28      -0.675   0.829  -0.064  1.00  0.00           H  
ATOM    395  N   GLY B  29      -2.764  -0.353  -0.761  1.00  0.00           N  
ATOM    396  CA  GLY B  29      -2.766  -1.777  -1.072  1.00  0.00           C  
ATOM    397  C   GLY B  29      -3.881  -2.126  -2.049  1.00  0.00           C  
ATOM    398  O   GLY B  29      -3.647  -2.782  -3.064  1.00  0.00           O  
ATOM    399  H   GLY B  29      -2.866  -0.059   0.200  1.00  0.00           H  
ATOM    400 1HA  GLY B  29      -1.802  -2.058  -1.498  1.00  0.00           H  
ATOM    401 2HA  GLY B  29      -2.889  -2.350  -0.153  1.00  0.00           H  
ATOM    402  N   VAL B  30      -5.094  -1.685  -1.736  1.00  0.00           N  
ATOM    403  CA  VAL B  30      -6.244  -1.928  -2.599  1.00  0.00           C  
ATOM    404  C   VAL B  30      -6.041  -1.306  -3.975  1.00  0.00           C  
ATOM    405  O   VAL B  30      -6.323  -1.931  -4.997  1.00  0.00           O  
ATOM    406  CB  VAL B  30      -7.522  -1.351  -1.962  1.00  0.00           C  
ATOM    407  CG1 VAL B  30      -8.676  -1.389  -2.953  1.00  0.00           C  
ATOM    408  CG2 VAL B  30      -7.869  -2.129  -0.702  1.00  0.00           C  
ATOM    409  H   VAL B  30      -5.224  -1.167  -0.879  1.00  0.00           H  
ATOM    410  HA  VAL B  30      -6.367  -3.005  -2.717  1.00  0.00           H  
ATOM    411  HB  VAL B  30      -7.351  -0.305  -1.708  1.00  0.00           H  
ATOM    412 1HG1 VAL B  30      -9.571  -0.977  -2.486  1.00  0.00           H  
ATOM    413 2HG1 VAL B  30      -8.420  -0.796  -3.831  1.00  0.00           H  
ATOM    414 3HG1 VAL B  30      -8.865  -2.420  -3.253  1.00  0.00           H  
ATOM    415 1HG2 VAL B  30      -8.773  -1.716  -0.256  1.00  0.00           H  
ATOM    416 2HG2 VAL B  30      -8.034  -3.177  -0.955  1.00  0.00           H  
ATOM    417 3HG2 VAL B  30      -7.046  -2.054   0.010  1.00  0.00           H  
ATOM    418  N   VAL B  31      -5.551  -0.071  -3.994  1.00  0.00           N  
ATOM    419  CA  VAL B  31      -5.292   0.632  -5.245  1.00  0.00           C  
ATOM    420  C   VAL B  31      -4.292  -0.128  -6.107  1.00  0.00           C  
ATOM    421  O   VAL B  31      -4.489  -0.285  -7.312  1.00  0.00           O  
ATOM    422  CB  VAL B  31      -4.752   2.046  -4.962  1.00  0.00           C  
ATOM    423  CG1 VAL B  31      -4.262   2.696  -6.248  1.00  0.00           C  
ATOM    424  CG2 VAL B  31      -5.833   2.892  -4.308  1.00  0.00           C  
ATOM    425  H   VAL B  31      -5.353   0.393  -3.119  1.00  0.00           H  
ATOM    426  HA  VAL B  31      -6.231   0.719  -5.794  1.00  0.00           H  
ATOM    427  HB  VAL B  31      -3.894   1.970  -4.294  1.00  0.00           H  
ATOM    428 1HG1 VAL B  31      -3.883   3.695  -6.029  1.00  0.00           H  
ATOM    429 2HG1 VAL B  31      -3.464   2.092  -6.680  1.00  0.00           H  
ATOM    430 3HG1 VAL B  31      -5.088   2.769  -6.956  1.00  0.00           H  
ATOM    431 1HG2 VAL B  31      -5.443   3.890  -4.110  1.00  0.00           H  
ATOM    432 2HG2 VAL B  31      -6.693   2.963  -4.974  1.00  0.00           H  
ATOM    433 3HG2 VAL B  31      -6.138   2.429  -3.369  1.00  0.00           H  
ATOM    434  N   LEU B  32      -3.218  -0.600  -5.482  1.00  0.00           N  
ATOM    435  CA  LEU B  32      -2.205  -1.379  -6.182  1.00  0.00           C  
ATOM    436  C   LEU B  32      -2.826  -2.567  -6.907  1.00  0.00           C  
ATOM    437  O   LEU B  32      -2.545  -2.806  -8.081  1.00  0.00           O  
ATOM    438  CB  LEU B  32      -1.141  -1.875  -5.194  1.00  0.00           C  
ATOM    439  CG  LEU B  32      -0.079  -2.816  -5.777  1.00  0.00           C  
ATOM    440  CD1 LEU B  32       0.667  -2.107  -6.900  1.00  0.00           C  
ATOM    441  CD2 LEU B  32       0.875  -3.249  -4.675  1.00  0.00           C  
ATOM    442  H   LEU B  32      -3.101  -0.413  -4.496  1.00  0.00           H  
ATOM    443  HA  LEU B  32      -1.725  -0.739  -6.921  1.00  0.00           H  
ATOM    444 1HB  LEU B  32      -0.626  -1.011  -4.777  1.00  0.00           H  
ATOM    445 2HB  LEU B  32      -1.640  -2.402  -4.381  1.00  0.00           H  
ATOM    446  HG  LEU B  32      -0.565  -3.694  -6.203  1.00  0.00           H  
ATOM    447 1HD1 LEU B  32       1.422  -2.776  -7.314  1.00  0.00           H  
ATOM    448 2HD1 LEU B  32      -0.037  -1.826  -7.683  1.00  0.00           H  
ATOM    449 3HD1 LEU B  32       1.151  -1.214  -6.507  1.00  0.00           H  
ATOM    450 1HD2 LEU B  32       1.630  -3.919  -5.089  1.00  0.00           H  
ATOM    451 2HD2 LEU B  32       1.363  -2.372  -4.249  1.00  0.00           H  
ATOM    452 3HD2 LEU B  32       0.318  -3.769  -3.895  1.00  0.00           H  
ATOM    453  N   LEU B  33      -3.672  -3.308  -6.199  1.00  0.00           N  
ATOM    454  CA  LEU B  33      -4.332  -4.475  -6.773  1.00  0.00           C  
ATOM    455  C   LEU B  33      -5.205  -4.088  -7.959  1.00  0.00           C  
ATOM    456  O   LEU B  33      -5.259  -4.800  -8.961  1.00  0.00           O  
ATOM    457  CB  LEU B  33      -5.186  -5.177  -5.709  1.00  0.00           C  
ATOM    458  CG  LEU B  33      -4.409  -5.849  -4.569  1.00  0.00           C  
ATOM    459  CD1 LEU B  33      -5.386  -6.350  -3.515  1.00  0.00           C  
ATOM    460  CD2 LEU B  33      -3.574  -6.991  -5.128  1.00  0.00           C  
ATOM    461  H   LEU B  33      -3.864  -3.056  -5.240  1.00  0.00           H  
ATOM    462  HA  LEU B  33      -3.567  -5.168  -7.121  1.00  0.00           H  
ATOM    463 1HB  LEU B  33      -5.858  -4.445  -5.265  1.00  0.00           H  
ATOM    464 2HB  LEU B  33      -5.788  -5.943  -6.197  1.00  0.00           H  
ATOM    465  HG  LEU B  33      -3.754  -5.118  -4.095  1.00  0.00           H  
ATOM    466 1HD1 LEU B  33      -4.835  -6.828  -2.705  1.00  0.00           H  
ATOM    467 2HD1 LEU B  33      -5.957  -5.510  -3.118  1.00  0.00           H  
ATOM    468 3HD1 LEU B  33      -6.067  -7.072  -3.964  1.00  0.00           H  
ATOM    469 1HD2 LEU B  33      -3.021  -7.468  -4.318  1.00  0.00           H  
ATOM    470 2HD2 LEU B  33      -4.228  -7.723  -5.601  1.00  0.00           H  
ATOM    471 3HD2 LEU B  33      -2.872  -6.601  -5.866  1.00  0.00           H  
ATOM    472  N   LEU B  34      -5.888  -2.954  -7.839  1.00  0.00           N  
ATOM    473  CA  LEU B  34      -6.742  -2.457  -8.911  1.00  0.00           C  
ATOM    474  C   LEU B  34      -5.917  -2.023 -10.116  1.00  0.00           C  
ATOM    475  O   LEU B  34      -6.284  -2.289 -11.261  1.00  0.00           O  
ATOM    476  CB  LEU B  34      -7.589  -1.280  -8.412  1.00  0.00           C  
ATOM    477  CG  LEU B  34      -8.657  -1.624  -7.367  1.00  0.00           C  
ATOM    478  CD1 LEU B  34      -9.266  -0.341  -6.820  1.00  0.00           C  
ATOM    479  CD2 LEU B  34      -9.721  -2.508  -8.000  1.00  0.00           C  
ATOM    480  H   LEU B  34      -5.814  -2.423  -6.983  1.00  0.00           H  
ATOM    481  HA  LEU B  34      -7.408  -3.261  -9.223  1.00  0.00           H  
ATOM    482 1HB  LEU B  34      -6.925  -0.536  -7.975  1.00  0.00           H  
ATOM    483 2HB  LEU B  34      -8.094  -0.828  -9.266  1.00  0.00           H  
ATOM    484  HG  LEU B  34      -8.193  -2.154  -6.534  1.00  0.00           H  
ATOM    485 1HD1 LEU B  34     -10.025  -0.586  -6.077  1.00  0.00           H  
ATOM    486 2HD1 LEU B  34      -8.486   0.263  -6.356  1.00  0.00           H  
ATOM    487 3HD1 LEU B  34      -9.724   0.220  -7.634  1.00  0.00           H  
ATOM    488 1HD2 LEU B  34     -10.480  -2.754  -7.256  1.00  0.00           H  
ATOM    489 2HD2 LEU B  34     -10.186  -1.979  -8.832  1.00  0.00           H  
ATOM    490 3HD2 LEU B  34      -9.261  -3.426  -8.366  1.00  0.00           H  
ATOM    491  N   VAL B  35      -4.801  -1.353  -9.852  1.00  0.00           N  
ATOM    492  CA  VAL B  35      -3.919  -0.884 -10.914  1.00  0.00           C  
ATOM    493  C   VAL B  35      -3.283  -2.052 -11.658  1.00  0.00           C  
ATOM    494  O   VAL B  35      -3.220  -2.057 -12.887  1.00  0.00           O  
ATOM    495  CB  VAL B  35      -2.811   0.013 -10.332  1.00  0.00           C  
ATOM    496  CG1 VAL B  35      -1.738   0.282 -11.377  1.00  0.00           C  
ATOM    497  CG2 VAL B  35      -3.412   1.317  -9.828  1.00  0.00           C  
ATOM    498  H   VAL B  35      -4.557  -1.163  -8.890  1.00  0.00           H  
ATOM    499  HA  VAL B  35      -4.508  -0.299 -11.621  1.00  0.00           H  
ATOM    500  HB  VAL B  35      -2.330  -0.509  -9.505  1.00  0.00           H  
ATOM    501 1HG1 VAL B  35      -0.963   0.917 -10.948  1.00  0.00           H  
ATOM    502 2HG1 VAL B  35      -1.297  -0.662 -11.696  1.00  0.00           H  
ATOM    503 3HG1 VAL B  35      -2.184   0.784 -12.235  1.00  0.00           H  
ATOM    504 1HG2 VAL B  35      -2.623   1.946  -9.417  1.00  0.00           H  
ATOM    505 2HG2 VAL B  35      -3.898   1.836 -10.655  1.00  0.00           H  
ATOM    506 3HG2 VAL B  35      -4.146   1.103  -9.052  1.00  0.00           H  
ATOM    507  N   LEU B  36      -2.814  -3.041 -10.905  1.00  0.00           N  
ATOM    508  CA  LEU B  36      -2.205  -4.229 -11.493  1.00  0.00           C  
ATOM    509  C   LEU B  36      -3.230  -5.049 -12.266  1.00  0.00           C  
ATOM    510  O   LEU B  36      -2.927  -5.602 -13.323  1.00  0.00           O  
ATOM    511  CB  LEU B  36      -1.568  -5.094 -10.399  1.00  0.00           C  
ATOM    512  CG  LEU B  36      -0.335  -4.495  -9.710  1.00  0.00           C  
ATOM    513  CD1 LEU B  36       0.081  -5.387  -8.547  1.00  0.00           C  
ATOM    514  CD2 LEU B  36       0.793  -4.353 -10.721  1.00  0.00           C  
ATOM    515  H   LEU B  36      -2.882  -2.969  -9.900  1.00  0.00           H  
ATOM    516  HA  LEU B  36      -1.427  -3.911 -12.186  1.00  0.00           H  
ATOM    517 1HB  LEU B  36      -2.315  -5.288  -9.631  1.00  0.00           H  
ATOM    518 2HB  LEU B  36      -1.272  -6.047 -10.837  1.00  0.00           H  
ATOM    519  HG  LEU B  36      -0.585  -3.514  -9.305  1.00  0.00           H  
ATOM    520 1HD1 LEU B  36       0.957  -4.961  -8.058  1.00  0.00           H  
ATOM    521 2HD1 LEU B  36      -0.737  -5.455  -7.830  1.00  0.00           H  
ATOM    522 3HD1 LEU B  36       0.321  -6.381  -8.920  1.00  0.00           H  
ATOM    523 1HD2 LEU B  36       1.669  -3.927 -10.231  1.00  0.00           H  
ATOM    524 2HD2 LEU B  36       1.044  -5.334 -11.125  1.00  0.00           H  
ATOM    525 3HD2 LEU B  36       0.474  -3.697 -11.531  1.00  0.00           H  
ATOM    526  N   ALA B  37      -4.445  -5.123 -11.732  1.00  0.00           N  
ATOM    527  CA  ALA B  37      -5.521  -5.865 -12.378  1.00  0.00           C  
ATOM    528  C   ALA B  37      -5.890  -5.244 -13.719  1.00  0.00           C  
ATOM    529  O   ALA B  37      -6.227  -5.950 -14.669  1.00  0.00           O  
ATOM    530  CB  ALA B  37      -6.741  -5.926 -11.470  1.00  0.00           C  
ATOM    531  H   ALA B  37      -4.627  -4.654 -10.856  1.00  0.00           H  
ATOM    532  HA  ALA B  37      -5.169  -6.879 -12.565  1.00  0.00           H  
ATOM    533 1HB  ALA B  37      -7.536  -6.483 -11.966  1.00  0.00           H  
ATOM    534 2HB  ALA B  37      -6.476  -6.425 -10.538  1.00  0.00           H  
ATOM    535 3HB  ALA B  37      -7.085  -4.916 -11.255  1.00  0.00           H  
ATOM    536  N   GLY B  38      -5.825  -3.918 -13.789  1.00  0.00           N  
ATOM    537  CA  GLY B  38      -6.224  -3.195 -14.991  1.00  0.00           C  
ATOM    538  C   GLY B  38      -5.334  -3.556 -16.173  1.00  0.00           C  
ATOM    539  O   GLY B  38      -5.527  -4.573 -16.780  1.00  0.00           O  
ATOM    540  OXT GLY B  38      -4.440  -2.824 -16.497  1.00  0.00           O  
ATOM    541  H   GLY B  38      -5.490  -3.399 -12.991  1.00  0.00           H  
ATOM    542 1HA  GLY B  38      -7.262  -3.427 -15.227  1.00  0.00           H  
ATOM    543 2HA  GLY B  38      -6.170  -2.123 -14.804  1.00  0.00           H  
TER                                                                             
HETATM  545 THKN MEM C  41      15.000   0.000   0.000  1.00  0.00           X  
HETATM  546 CNTR MEM C  41       0.000   0.000   0.000  1.00  0.00           X  
HETATM  547 NORM MEM C  41      -0.000  -0.000   1.000  1.00  0.00           X  
TER                                                                             
CONECT  545  546                                                                
CONECT  546  545  547                                                           
CONECT  547  546                                                                
a_angle_1 0.774
a_angle_2 19.217
a_bind 0.302
a_ddg -25.181
a_helicality 0.081
a_helicality_symm 0.081
a_hha_ang 38.435
a_hha_dst_atm 3.538
a_hha_dst_vec 7.527
a_marl -15.461
a_pack 0.604
a_res_lipo -36.931
a_rmsd 4.238
a_sasa 730.527
a_shape 0.703
a_span_topo 0.5
a_tms_span 1
a_tms_span_fa 1
a_unsat 0
maxsub 34
rms 4.238
score -86.058
silent_score -86.058
time 22
total -86.06
