# Supplementary material for: A lipophilicity-based energy function for membrane-protein modelling and design
Source: PLoS Comput Biol. 2019 Aug 28;15(8):e1007318. doi: 10.1371/journal.pcbi.1007318 (PMC6736313; doi:10.1371/journal.pcbi.1007318)
Supplement: S2 File — (GZ) [file pcbi.1007318.s008.tar.gz › 2KIX_all.pdb]

#MODEL 0
ATOM      1  N   PHE A   1       4.163  -2.127  18.544  1.00  0.00           N  
ATOM      2  CA  PHE A   1       5.270  -2.602  17.724  1.00  0.00           C  
ATOM      3  C   PHE A   1       5.725  -1.533  16.739  1.00  0.00           C  
ATOM      4  O   PHE A   1       5.237  -1.466  15.611  1.00  0.00           O  
ATOM      5  CB  PHE A   1       4.867  -3.866  16.962  1.00  0.00           C  
ATOM      6  CG  PHE A   1       4.737  -5.083  17.832  1.00  0.00           C  
ATOM      7  CD1 PHE A   1       3.568  -5.327  18.538  1.00  0.00           C  
ATOM      8  CD2 PHE A   1       5.783  -5.986  17.948  1.00  0.00           C  
ATOM      9  CE1 PHE A   1       3.448  -6.446  19.340  1.00  0.00           C  
ATOM     10  CE2 PHE A   1       5.664  -7.107  18.747  1.00  0.00           C  
ATOM     11  CZ  PHE A   1       4.495  -7.336  19.444  1.00  0.00           C  
ATOM     12 1H   PHE A   1       3.885  -2.847  19.180  1.00  0.00           H  
ATOM     13 2H   PHE A   1       4.451  -1.321  19.060  1.00  0.00           H  
ATOM     14 3H   PHE A   1       3.391  -1.887  17.955  1.00  0.00           H  
ATOM     15  HA  PHE A   1       6.108  -2.843  18.379  1.00  0.00           H  
ATOM     16 1HB  PHE A   1       3.913  -3.701  16.463  1.00  0.00           H  
ATOM     17 2HB  PHE A   1       5.607  -4.077  16.190  1.00  0.00           H  
ATOM     18  HD1 PHE A   1       2.739  -4.623  18.455  1.00  0.00           H  
ATOM     19  HD2 PHE A   1       6.707  -5.805  17.397  1.00  0.00           H  
ATOM     20  HE1 PHE A   1       2.524  -6.625  19.889  1.00  0.00           H  
ATOM     21  HE2 PHE A   1       6.494  -7.809  18.829  1.00  0.00           H  
ATOM     22  HZ  PHE A   1       4.401  -8.218  20.076  1.00  0.00           H  
ATOM     23  N   GLN A   2       6.662  -0.697  17.172  1.00  0.00           N  
ATOM     24  CA  GLN A   2       7.156   0.397  16.344  1.00  0.00           C  
ATOM     25  C   GLN A   2       7.742  -0.123  15.038  1.00  0.00           C  
ATOM     26  O   GLN A   2       7.558   0.480  13.980  1.00  0.00           O  
ATOM     27  CB  GLN A   2       8.209   1.210  17.102  1.00  0.00           C  
ATOM     28  CG  GLN A   2       8.653   2.474  16.386  1.00  0.00           C  
ATOM     29  CD  GLN A   2       9.681   3.258  17.179  1.00  0.00           C  
ATOM     30  OE1 GLN A   2      10.255   2.753  18.148  1.00  0.00           O  
ATOM     31  NE2 GLN A   2       9.921   4.499  16.772  1.00  0.00           N  
ATOM     32  H   GLN A   2       7.043  -0.822  18.100  1.00  0.00           H  
ATOM     33  HA  GLN A   2       6.319   1.051  16.100  1.00  0.00           H  
ATOM     34 1HB  GLN A   2       7.814   1.497  18.077  1.00  0.00           H  
ATOM     35 2HB  GLN A   2       9.091   0.594  17.274  1.00  0.00           H  
ATOM     36 1HG  GLN A   2       9.095   2.201  15.428  1.00  0.00           H  
ATOM     37 2HG  GLN A   2       7.784   3.114  16.227  1.00  0.00           H  
ATOM     38 1HE2 GLN A   2      10.590   5.065  17.256  1.00  0.00           H  
ATOM     39 2HE2 GLN A   2       9.433   4.870  15.981  1.00  0.00           H  
ATOM     40  N   ILE A   3       8.449  -1.245  15.118  1.00  0.00           N  
ATOM     41  CA  ILE A   3       9.140  -1.800  13.959  1.00  0.00           C  
ATOM     42  C   ILE A   3       8.159  -2.148  12.847  1.00  0.00           C  
ATOM     43  O   ILE A   3       8.387  -1.826  11.681  1.00  0.00           O  
ATOM     44  CB  ILE A   3       9.943  -3.055  14.347  1.00  0.00           C  
ATOM     45  CG1 ILE A   3      11.116  -2.678  15.256  1.00  0.00           C  
ATOM     46  CG2 ILE A   3      10.439  -3.775  13.103  1.00  0.00           C  
ATOM     47  CD1 ILE A   3      11.783  -3.864  15.915  1.00  0.00           C  
ATOM     48  H   ILE A   3       8.510  -1.727  16.003  1.00  0.00           H  
ATOM     49  HA  ILE A   3       9.834  -1.051  13.579  1.00  0.00           H  
ATOM     50  HB  ILE A   3       9.307  -3.731  14.918  1.00  0.00           H  
ATOM     51 1HG1 ILE A   3      11.867  -2.142  14.677  1.00  0.00           H  
ATOM     52 2HG1 ILE A   3      10.767  -2.005  16.040  1.00  0.00           H  
ATOM     53 1HG2 ILE A   3      11.005  -4.659  13.395  1.00  0.00           H  
ATOM     54 2HG2 ILE A   3       9.588  -4.074  12.493  1.00  0.00           H  
ATOM     55 3HG2 ILE A   3      11.081  -3.107  12.528  1.00  0.00           H  
ATOM     56 1HD1 ILE A   3      12.604  -3.517  16.543  1.00  0.00           H  
ATOM     57 2HD1 ILE A   3      11.055  -4.396  16.530  1.00  0.00           H  
ATOM     58 3HD1 ILE A   3      12.171  -4.534  15.150  1.00  0.00           H  
ATOM     59  N   LEU A   4       7.065  -2.807  13.215  1.00  0.00           N  
ATOM     60  CA  LEU A   4       6.044  -3.195  12.249  1.00  0.00           C  
ATOM     61  C   LEU A   4       5.369  -1.973  11.640  1.00  0.00           C  
ATOM     62  O   LEU A   4       5.079  -1.943  10.444  1.00  0.00           O  
ATOM     63  CB  LEU A   4       4.992  -4.087  12.921  1.00  0.00           C  
ATOM     64  CG  LEU A   4       5.469  -5.486  13.329  1.00  0.00           C  
ATOM     65  CD1 LEU A   4       4.373  -6.185  14.124  1.00  0.00           C  
ATOM     66  CD2 LEU A   4       5.833  -6.282  12.085  1.00  0.00           C  
ATOM     67  H   LEU A   4       6.938  -3.045  14.188  1.00  0.00           H  
ATOM     68  HA  LEU A   4       6.521  -3.758  11.448  1.00  0.00           H  
ATOM     69 1HB  LEU A   4       4.632  -3.585  13.817  1.00  0.00           H  
ATOM     70 2HB  LEU A   4       4.152  -4.209  12.236  1.00  0.00           H  
ATOM     71  HG  LEU A   4       6.344  -5.399  13.973  1.00  0.00           H  
ATOM     72 1HD1 LEU A   4       4.712  -7.179  14.414  1.00  0.00           H  
ATOM     73 2HD1 LEU A   4       4.146  -5.604  15.018  1.00  0.00           H  
ATOM     74 3HD1 LEU A   4       3.478  -6.272  13.510  1.00  0.00           H  
ATOM     75 1HD2 LEU A   4       6.173  -7.276  12.375  1.00  0.00           H  
ATOM     76 2HD2 LEU A   4       4.958  -6.371  11.440  1.00  0.00           H  
ATOM     77 3HD2 LEU A   4       6.630  -5.769  11.546  1.00  0.00           H  
ATOM     78  N   SER A   5       5.120  -0.965  12.470  1.00  0.00           N  
ATOM     79  CA  SER A   5       4.487   0.266  12.013  1.00  0.00           C  
ATOM     80  C   SER A   5       5.367   0.998  11.009  1.00  0.00           C  
ATOM     81  O   SER A   5       4.884   1.494   9.991  1.00  0.00           O  
ATOM     82  CB  SER A   5       4.190   1.170  13.194  1.00  0.00           C  
ATOM     83  OG  SER A   5       3.262   0.577  14.060  1.00  0.00           O  
ATOM     84  H   SER A   5       5.377  -1.054  13.443  1.00  0.00           H  
ATOM     85  HA  SER A   5       3.547   0.009  11.522  1.00  0.00           H  
ATOM     86 1HB  SER A   5       5.114   1.378  13.733  1.00  0.00           H  
ATOM     87 2HB  SER A   5       3.800   2.121  12.834  1.00  0.00           H  
ATOM     88  HG  SER A   5       3.703  -0.188  14.437  1.00  0.00           H  
ATOM     89  N   ILE A   6       6.662   1.063  11.301  1.00  0.00           N  
ATOM     90  CA  ILE A   6       7.624   1.665  10.386  1.00  0.00           C  
ATOM     91  C   ILE A   6       7.765   0.839   9.114  1.00  0.00           C  
ATOM     92  O   ILE A   6       7.807   1.383   8.011  1.00  0.00           O  
ATOM     93  CB  ILE A   6       9.002   1.813  11.058  1.00  0.00           C  
ATOM     94  CG1 ILE A   6       8.941   2.857  12.176  1.00  0.00           C  
ATOM     95  CG2 ILE A   6      10.057   2.190  10.030  1.00  0.00           C  
ATOM     96  CD1 ILE A   6      10.186   2.909  13.032  1.00  0.00           C  
ATOM     97  H   ILE A   6       6.987   0.687  12.180  1.00  0.00           H  
ATOM     98  HA  ILE A   6       7.267   2.656  10.111  1.00  0.00           H  
ATOM     99  HB  ILE A   6       9.283   0.869  11.524  1.00  0.00           H  
ATOM    100 1HG1 ILE A   6       8.783   3.845  11.743  1.00  0.00           H  
ATOM    101 2HG1 ILE A   6       8.090   2.647  12.825  1.00  0.00           H  
ATOM    102 1HG2 ILE A   6      11.024   2.292  10.522  1.00  0.00           H  
ATOM    103 2HG2 ILE A   6      10.117   1.413   9.269  1.00  0.00           H  
ATOM    104 3HG2 ILE A   6       9.787   3.137   9.562  1.00  0.00           H  
ATOM    105 1HD1 ILE A   6      10.067   3.672  13.802  1.00  0.00           H  
ATOM    106 2HD1 ILE A   6      10.343   1.938  13.504  1.00  0.00           H  
ATOM    107 3HD1 ILE A   6      11.045   3.153  12.410  1.00  0.00           H  
ATOM    108  N   SER A   7       7.839  -0.478   9.275  1.00  0.00           N  
ATOM    109  CA  SER A   7       8.025  -1.379   8.144  1.00  0.00           C  
ATOM    110  C   SER A   7       6.890  -1.241   7.137  1.00  0.00           C  
ATOM    111  O   SER A   7       7.117  -1.242   5.927  1.00  0.00           O  
ATOM    112  CB  SER A   7       8.112  -2.813   8.627  1.00  0.00           C  
ATOM    113  OG  SER A   7       9.242  -3.004   9.434  1.00  0.00           O  
ATOM    114  H   SER A   7       7.764  -0.865  10.205  1.00  0.00           H  
ATOM    115  HA  SER A   7       8.959  -1.119   7.644  1.00  0.00           H  
ATOM    116 1HB  SER A   7       7.214  -3.062   9.191  1.00  0.00           H  
ATOM    117 2HB  SER A   7       8.157  -3.484   7.770  1.00  0.00           H  
ATOM    118  HG  SER A   7       9.123  -2.432  10.195  1.00  0.00           H  
ATOM    119  N   SER A   8       5.667  -1.123   7.644  1.00  0.00           N  
ATOM    120  CA  SER A   8       4.502  -0.912   6.793  1.00  0.00           C  
ATOM    121  C   SER A   8       4.636   0.370   5.983  1.00  0.00           C  
ATOM    122  O   SER A   8       4.374   0.386   4.780  1.00  0.00           O  
ATOM    123  CB  SER A   8       3.243  -0.859   7.637  1.00  0.00           C  
ATOM    124  OG  SER A   8       2.109  -0.670   6.835  1.00  0.00           O  
ATOM    125  H   SER A   8       5.542  -1.180   8.645  1.00  0.00           H  
ATOM    126  HA  SER A   8       4.425  -1.750   6.099  1.00  0.00           H  
ATOM    127 1HB  SER A   8       3.143  -1.786   8.200  1.00  0.00           H  
ATOM    128 2HB  SER A   8       3.322  -0.045   8.357  1.00  0.00           H  
ATOM    129  HG  SER A   8       1.866   0.254   6.934  1.00  0.00           H  
ATOM    130  N   PHE A   9       5.047   1.444   6.648  1.00  0.00           N  
ATOM    131  CA  PHE A   9       5.237   2.730   5.986  1.00  0.00           C  
ATOM    132  C   PHE A   9       6.283   2.632   4.884  1.00  0.00           C  
ATOM    133  O   PHE A   9       6.037   3.026   3.744  1.00  0.00           O  
ATOM    134  CB  PHE A   9       5.654   3.797   7.000  1.00  0.00           C  
ATOM    135  CG  PHE A   9       5.861   5.157   6.397  1.00  0.00           C  
ATOM    136  CD1 PHE A   9       4.785   6.002   6.170  1.00  0.00           C  
ATOM    137  CD2 PHE A   9       7.132   5.594   6.056  1.00  0.00           C  
ATOM    138  CE1 PHE A   9       4.974   7.253   5.615  1.00  0.00           C  
ATOM    139  CE2 PHE A   9       7.324   6.845   5.502  1.00  0.00           C  
ATOM    140  CZ  PHE A   9       6.244   7.675   5.282  1.00  0.00           C  
ATOM    141  H   PHE A   9       5.233   1.369   7.638  1.00  0.00           H  
ATOM    142  HA  PHE A   9       4.290   3.029   5.534  1.00  0.00           H  
ATOM    143 1HB  PHE A   9       4.893   3.880   7.774  1.00  0.00           H  
ATOM    144 2HB  PHE A   9       6.582   3.494   7.484  1.00  0.00           H  
ATOM    145  HD1 PHE A   9       3.781   5.668   6.434  1.00  0.00           H  
ATOM    146  HD2 PHE A   9       7.986   4.938   6.230  1.00  0.00           H  
ATOM    147  HE1 PHE A   9       4.120   7.907   5.441  1.00  0.00           H  
ATOM    148  HE2 PHE A   9       8.329   7.177   5.239  1.00  0.00           H  
ATOM    149  HZ  PHE A   9       6.394   8.661   4.844  1.00  0.00           H  
ATOM    150  N   ILE A  10       7.453   2.105   5.230  1.00  0.00           N  
ATOM    151  CA  ILE A  10       8.575   2.054   4.301  1.00  0.00           C  
ATOM    152  C   ILE A  10       8.251   1.183   3.093  1.00  0.00           C  
ATOM    153  O   ILE A  10       8.508   1.567   1.952  1.00  0.00           O  
ATOM    154  CB  ILE A  10       9.840   1.517   4.996  1.00  0.00           C  
ATOM    155  CG1 ILE A  10      10.346   2.524   6.033  1.00  0.00           C  
ATOM    156  CG2 ILE A  10      10.922   1.213   3.972  1.00  0.00           C  
ATOM    157  CD1 ILE A  10      11.472   1.999   6.894  1.00  0.00           C  
ATOM    158  H   ILE A  10       7.567   1.731   6.161  1.00  0.00           H  
ATOM    159  HA  ILE A  10       8.778   3.064   3.948  1.00  0.00           H  
ATOM    160  HB  ILE A  10       9.597   0.603   5.537  1.00  0.00           H  
ATOM    161 1HG1 ILE A  10      10.695   3.423   5.526  1.00  0.00           H  
ATOM    162 2HG1 ILE A  10       9.525   2.816   6.688  1.00  0.00           H  
ATOM    163 1HG2 ILE A  10      11.809   0.836   4.480  1.00  0.00           H  
ATOM    164 2HG2 ILE A  10      10.558   0.462   3.271  1.00  0.00           H  
ATOM    165 3HG2 ILE A  10      11.175   2.124   3.428  1.00  0.00           H  
ATOM    166 1HD1 ILE A  10      11.777   2.768   7.604  1.00  0.00           H  
ATOM    167 2HD1 ILE A  10      11.133   1.117   7.439  1.00  0.00           H  
ATOM    168 3HD1 ILE A  10      12.319   1.732   6.263  1.00  0.00           H  
ATOM    169  N   LEU A  11       7.685   0.009   3.351  1.00  0.00           N  
ATOM    170  CA  LEU A  11       7.311  -0.912   2.285  1.00  0.00           C  
ATOM    171  C   LEU A  11       6.397  -0.237   1.270  1.00  0.00           C  
ATOM    172  O   LEU A  11       6.601  -0.355   0.061  1.00  0.00           O  
ATOM    173  CB  LEU A  11       6.612  -2.145   2.870  1.00  0.00           C  
ATOM    174  CG  LEU A  11       6.076  -3.154   1.847  1.00  0.00           C  
ATOM    175  CD1 LEU A  11       7.224  -3.671   0.992  1.00  0.00           C  
ATOM    176  CD2 LEU A  11       5.380  -4.295   2.575  1.00  0.00           C  
ATOM    177  H   LEU A  11       7.510  -0.252   4.311  1.00  0.00           H  
ATOM    178  HA  LEU A  11       8.217  -1.233   1.771  1.00  0.00           H  
ATOM    179 1HB  LEU A  11       7.316  -2.670   3.515  1.00  0.00           H  
ATOM    180 2HB  LEU A  11       5.772  -1.812   3.480  1.00  0.00           H  
ATOM    181  HG  LEU A  11       5.364  -2.659   1.186  1.00  0.00           H  
ATOM    182 1HD1 LEU A  11       6.843  -4.388   0.265  1.00  0.00           H  
ATOM    183 2HD1 LEU A  11       7.691  -2.837   0.467  1.00  0.00           H  
ATOM    184 3HD1 LEU A  11       7.962  -4.158   1.629  1.00  0.00           H  
ATOM    185 1HD2 LEU A  11       4.998  -5.012   1.848  1.00  0.00           H  
ATOM    186 2HD2 LEU A  11       6.091  -4.792   3.236  1.00  0.00           H  
ATOM    187 3HD2 LEU A  11       4.553  -3.900   3.165  1.00  0.00           H  
ATOM    188  N   SER A  12       5.389   0.470   1.767  1.00  0.00           N  
ATOM    189  CA  SER A  12       4.482   1.221   0.908  1.00  0.00           C  
ATOM    190  C   SER A  12       5.225   2.299   0.130  1.00  0.00           C  
ATOM    191  O   SER A  12       4.965   2.515  -1.054  1.00  0.00           O  
ATOM    192  CB  SER A  12       3.379   1.852   1.736  1.00  0.00           C  
ATOM    193  OG  SER A  12       2.559   0.872   2.310  1.00  0.00           O  
ATOM    194  H   SER A  12       5.247   0.489   2.767  1.00  0.00           H  
ATOM    195  HA  SER A  12       4.032   0.531   0.192  1.00  0.00           H  
ATOM    196 1HB  SER A  12       3.820   2.466   2.521  1.00  0.00           H  
ATOM    197 2HB  SER A  12       2.781   2.508   1.106  1.00  0.00           H  
ATOM    198  HG  SER A  12       3.020   0.567   3.095  1.00  0.00           H  
ATOM    199  N   ALA A  13       6.152   2.973   0.802  1.00  0.00           N  
ATOM    200  CA  ALA A  13       6.952   4.015   0.169  1.00  0.00           C  
ATOM    201  C   ALA A  13       7.796   3.448  -0.966  1.00  0.00           C  
ATOM    202  O   ALA A  13       7.904   4.052  -2.033  1.00  0.00           O  
ATOM    203  CB  ALA A  13       7.840   4.700   1.197  1.00  0.00           C  
ATOM    204  H   ALA A  13       6.307   2.759   1.777  1.00  0.00           H  
ATOM    205  HA  ALA A  13       6.272   4.753  -0.257  1.00  0.00           H  
ATOM    206 1HB  ALA A  13       8.431   5.475   0.709  1.00  0.00           H  
ATOM    207 2HB  ALA A  13       7.220   5.150   1.971  1.00  0.00           H  
ATOM    208 3HB  ALA A  13       8.507   3.966   1.648  1.00  0.00           H  
ATOM    209  N   LEU A  14       8.391   2.284  -0.729  1.00  0.00           N  
ATOM    210  CA  LEU A  14       9.227   1.634  -1.732  1.00  0.00           C  
ATOM    211  C   LEU A  14       8.417   1.265  -2.968  1.00  0.00           C  
ATOM    212  O   LEU A  14       8.899   1.384  -4.095  1.00  0.00           O  
ATOM    213  CB  LEU A  14       9.876   0.374  -1.144  1.00  0.00           C  
ATOM    214  CG  LEU A  14      10.940   0.616  -0.066  1.00  0.00           C  
ATOM    215  CD1 LEU A  14      11.353  -0.715   0.547  1.00  0.00           C  
ATOM    216  CD2 LEU A  14      12.135   1.329  -0.682  1.00  0.00           C  
ATOM    217  H   LEU A  14       8.262   1.839   0.168  1.00  0.00           H  
ATOM    218  HA  LEU A  14      10.013   2.327  -2.030  1.00  0.00           H  
ATOM    219 1HB  LEU A  14       9.096  -0.246  -0.706  1.00  0.00           H  
ATOM    220 2HB  LEU A  14      10.345  -0.185  -1.953  1.00  0.00           H  
ATOM    221  HG  LEU A  14      10.519   1.232   0.729  1.00  0.00           H  
ATOM    222 1HD1 LEU A  14      12.109  -0.544   1.314  1.00  0.00           H  
ATOM    223 2HD1 LEU A  14      10.484  -1.194   0.998  1.00  0.00           H  
ATOM    224 3HD1 LEU A  14      11.763  -1.361  -0.228  1.00  0.00           H  
ATOM    225 1HD2 LEU A  14      12.891   1.501   0.085  1.00  0.00           H  
ATOM    226 2HD2 LEU A  14      12.557   0.712  -1.476  1.00  0.00           H  
ATOM    227 3HD2 LEU A  14      11.814   2.284  -1.096  1.00  0.00           H  
ATOM    228  N   HIS A  15       7.185   0.818  -2.751  1.00  0.00           N  
ATOM    229  CA  HIS A  15       6.264   0.548  -3.848  1.00  0.00           C  
ATOM    230  C   HIS A  15       5.915   1.825  -4.601  1.00  0.00           C  
ATOM    231  O   HIS A  15       5.998   1.876  -5.829  1.00  0.00           O  
ATOM    232  CB  HIS A  15       4.982  -0.112  -3.329  1.00  0.00           C  
ATOM    233  CG  HIS A  15       3.961  -0.364  -4.394  1.00  0.00           C  
ATOM    234  ND1 HIS A  15       4.139  -1.305  -5.387  1.00  0.00           N  
ATOM    235  CD2 HIS A  15       2.753   0.201  -4.623  1.00  0.00           C  
ATOM    236  CE1 HIS A  15       3.082  -1.308  -6.181  1.00  0.00           C  
ATOM    237  NE2 HIS A  15       2.227  -0.403  -5.739  1.00  0.00           N  
ATOM    238  H   HIS A  15       6.879   0.660  -1.802  1.00  0.00           H  
ATOM    239  HA  HIS A  15       6.732  -0.136  -4.557  1.00  0.00           H  
ATOM    240 1HB  HIS A  15       5.228  -1.065  -2.859  1.00  0.00           H  
ATOM    241 2HB  HIS A  15       4.530   0.522  -2.566  1.00  0.00           H  
ATOM    242  HD1 HIS A  15       4.900  -1.950  -5.461  1.00  0.00           H  
ATOM    243  HD2 HIS A  15       2.191   0.982  -4.110  1.00  0.00           H  
ATOM    244  HE1 HIS A  15       3.028  -1.987  -7.031  1.00  0.00           H  
ATOM    245  N   PHE A  16       5.524   2.855  -3.859  1.00  0.00           N  
ATOM    246  CA  PHE A  16       5.188   4.144  -4.454  1.00  0.00           C  
ATOM    247  C   PHE A  16       6.317   4.653  -5.341  1.00  0.00           C  
ATOM    248  O   PHE A  16       6.087   5.071  -6.476  1.00  0.00           O  
ATOM    249  CB  PHE A  16       4.886   5.173  -3.363  1.00  0.00           C  
ATOM    250  CG  PHE A  16       4.617   6.553  -3.890  1.00  0.00           C  
ATOM    251  CD1 PHE A  16       3.359   6.898  -4.362  1.00  0.00           C  
ATOM    252  CD2 PHE A  16       5.620   7.510  -3.916  1.00  0.00           C  
ATOM    253  CE1 PHE A  16       3.109   8.167  -4.847  1.00  0.00           C  
ATOM    254  CE2 PHE A  16       5.373   8.781  -4.399  1.00  0.00           C  
ATOM    255  CZ  PHE A  16       4.116   9.109  -4.866  1.00  0.00           C  
ATOM    256  H   PHE A  16       5.459   2.744  -2.858  1.00  0.00           H  
ATOM    257  HA  PHE A  16       4.297   4.018  -5.071  1.00  0.00           H  
ATOM    258 1HB  PHE A  16       4.017   4.852  -2.790  1.00  0.00           H  
ATOM    259 2HB  PHE A  16       5.728   5.230  -2.674  1.00  0.00           H  
ATOM    260  HD1 PHE A  16       2.562   6.153  -4.346  1.00  0.00           H  
ATOM    261  HD2 PHE A  16       6.613   7.251  -3.548  1.00  0.00           H  
ATOM    262  HE1 PHE A  16       2.116   8.424  -5.215  1.00  0.00           H  
ATOM    263  HE2 PHE A  16       6.170   9.524  -4.414  1.00  0.00           H  
ATOM    264  HZ  PHE A  16       3.921  10.109  -5.249  1.00  0.00           H  
ATOM    265  N   ILE A  17       7.537   4.615  -4.817  1.00  0.00           N  
ATOM    266  CA  ILE A  17       8.703   5.082  -5.557  1.00  0.00           C  
ATOM    267  C   ILE A  17       8.926   4.253  -6.815  1.00  0.00           C  
ATOM    268  O   ILE A  17       9.095   4.796  -7.907  1.00  0.00           O  
ATOM    269  CB  ILE A  17       9.967   5.034  -4.679  1.00  0.00           C  
ATOM    270  CG1 ILE A  17       9.870   6.060  -3.547  1.00  0.00           C  
ATOM    271  CG2 ILE A  17      11.209   5.279  -5.521  1.00  0.00           C  
ATOM    272  CD1 ILE A  17      10.892   5.860  -2.452  1.00  0.00           C  
ATOM    273  H   ILE A  17       7.660   4.253  -3.882  1.00  0.00           H  
ATOM    274  HA  ILE A  17       8.531   6.115  -5.856  1.00  0.00           H  
ATOM    275  HB  ILE A  17      10.045   4.054  -4.209  1.00  0.00           H  
ATOM    276 1HG1 ILE A  17       9.999   7.063  -3.954  1.00  0.00           H  
ATOM    277 2HG1 ILE A  17       8.878   6.016  -3.099  1.00  0.00           H  
ATOM    278 1HG2 ILE A  17      12.093   5.242  -4.884  1.00  0.00           H  
ATOM    279 2HG2 ILE A  17      11.284   4.512  -6.290  1.00  0.00           H  
ATOM    280 3HG2 ILE A  17      11.142   6.260  -5.991  1.00  0.00           H  
ATOM    281 1HD1 ILE A  17      10.761   6.625  -1.687  1.00  0.00           H  
ATOM    282 2HD1 ILE A  17      10.759   4.874  -2.006  1.00  0.00           H  
ATOM    283 3HD1 ILE A  17      11.895   5.936  -2.871  1.00  0.00           H  
ATOM    284  N   ALA A  18       8.926   2.934  -6.656  1.00  0.00           N  
ATOM    285  CA  ALA A  18       9.142   2.027  -7.777  1.00  0.00           C  
ATOM    286  C   ALA A  18       8.087   2.226  -8.857  1.00  0.00           C  
ATOM    287  O   ALA A  18       8.390   2.183 -10.050  1.00  0.00           O  
ATOM    288  CB  ALA A  18       9.142   0.582  -7.297  1.00  0.00           C  
ATOM    289  H   ALA A  18       8.772   2.549  -5.735  1.00  0.00           H  
ATOM    290  HA  ALA A  18      10.114   2.254  -8.213  1.00  0.00           H  
ATOM    291 1HB  ALA A  18       9.304  -0.083  -8.145  1.00  0.00           H  
ATOM    292 2HB  ALA A  18       9.939   0.441  -6.568  1.00  0.00           H  
ATOM    293 3HB  ALA A  18       8.183   0.353  -6.835  1.00  0.00           H  
ATOM    294  N   TRP A  19       6.846   2.443  -8.434  1.00  0.00           N  
ATOM    295  CA  TRP A  19       5.753   2.703  -9.363  1.00  0.00           C  
ATOM    296  C   TRP A  19       5.927   4.049 -10.054  1.00  0.00           C  
ATOM    297  O   TRP A  19       5.737   4.165 -11.265  1.00  0.00           O  
ATOM    298  CB  TRP A  19       4.411   2.671  -8.630  1.00  0.00           C  
ATOM    299  CG  TRP A  19       3.251   3.072  -9.489  1.00  0.00           C  
ATOM    300  CD1 TRP A  19       2.588   2.286 -10.384  1.00  0.00           C  
ATOM    301  CD2 TRP A  19       2.606   4.368  -9.539  1.00  0.00           C  
ATOM    302  NE1 TRP A  19       1.581   3.000 -10.985  1.00  0.00           N  
ATOM    303  CE2 TRP A  19       1.576   4.275 -10.479  1.00  0.00           C  
ATOM    304  CE3 TRP A  19       2.817   5.581  -8.871  1.00  0.00           C  
ATOM    305  CZ2 TRP A  19       0.753   5.351 -10.775  1.00  0.00           C  
ATOM    306  CZ3 TRP A  19       1.991   6.659  -9.166  1.00  0.00           C  
ATOM    307  CH2 TRP A  19       0.985   6.546 -10.093  1.00  0.00           C  
ATOM    308  H   TRP A  19       6.655   2.427  -7.442  1.00  0.00           H  
ATOM    309  HA  TRP A  19       5.754   1.923 -10.125  1.00  0.00           H  
ATOM    310 1HB  TRP A  19       4.226   1.664  -8.253  1.00  0.00           H  
ATOM    311 2HB  TRP A  19       4.449   3.340  -7.771  1.00  0.00           H  
ATOM    312  HD1 TRP A  19       2.823   1.244 -10.591  1.00  0.00           H  
ATOM    313  HE1 TRP A  19       0.946   2.645 -11.686  1.00  0.00           H  
ATOM    314  HE3 TRP A  19       3.612   5.675  -8.132  1.00  0.00           H  
ATOM    315  HZ2 TRP A  19      -0.050   5.281 -11.508  1.00  0.00           H  
ATOM    316  HZ3 TRP A  19       2.162   7.599  -8.642  1.00  0.00           H  
ATOM    317  HH2 TRP A  19       0.356   7.411 -10.301  1.00  0.00           H  
ATOM    318  N   THR A  20       6.288   5.065  -9.278  1.00  0.00           N  
ATOM    319  CA  THR A  20       6.379   6.427  -9.791  1.00  0.00           C  
ATOM    320  C   THR A  20       7.451   6.540 -10.867  1.00  0.00           C  
ATOM    321  O   THR A  20       7.238   7.167 -11.905  1.00  0.00           O  
ATOM    322  CB  THR A  20       6.675   7.427  -8.658  1.00  0.00           C  
ATOM    323  OG1 THR A  20       5.617   7.387  -7.692  1.00  0.00           O  
ATOM    324  CG2 THR A  20       6.799   8.838  -9.211  1.00  0.00           C  
ATOM    325  H   THR A  20       6.506   4.889  -8.307  1.00  0.00           H  
ATOM    326  HA  THR A  20       5.422   6.691 -10.240  1.00  0.00           H  
ATOM    327  HB  THR A  20       7.608   7.153  -8.166  1.00  0.00           H  
ATOM    328  HG1 THR A  20       5.614   6.531  -7.257  1.00  0.00           H  
ATOM    329 1HG2 THR A  20       7.009   9.531  -8.397  1.00  0.00           H  
ATOM    330 2HG2 THR A  20       7.610   8.875  -9.938  1.00  0.00           H  
ATOM    331 3HG2 THR A  20       5.865   9.121  -9.696  1.00  0.00           H  
ATOM    332  N   ILE A  21       8.603   5.929 -10.613  1.00  0.00           N  
ATOM    333  CA  ILE A  21       9.730   6.006 -11.535  1.00  0.00           C  
ATOM    334  C   ILE A  21       9.381   5.391 -12.885  1.00  0.00           C  
ATOM    335  O   ILE A  21       8.746   6.022 -13.685  1.00  0.00           O  
ATOM    336  OXT ILE A  21       9.740   4.277 -13.147  1.00  0.00           O  
ATOM    337  CB  ILE A  21      10.966   5.297 -10.952  1.00  0.00           C  
ATOM    338  CG1 ILE A  21      11.474   6.041  -9.714  1.00  0.00           C  
ATOM    339  CG2 ILE A  21      12.063   5.192 -12.001  1.00  0.00           C  
ATOM    340  CD1 ILE A  21      12.515   5.278  -8.927  1.00  0.00           C  
ATOM    341  H   ILE A  21       8.701   5.398  -9.760  1.00  0.00           H  
ATOM    342  HA  ILE A  21       9.977   7.055 -11.693  1.00  0.00           H  
ATOM    343  HB  ILE A  21      10.691   4.295 -10.626  1.00  0.00           H  
ATOM    344 1HG1 ILE A  21      11.905   6.996 -10.015  1.00  0.00           H  
ATOM    345 2HG1 ILE A  21      10.636   6.257  -9.050  1.00  0.00           H  
ATOM    346 1HG2 ILE A  21      12.929   4.689 -11.572  1.00  0.00           H  
ATOM    347 2HG2 ILE A  21      11.697   4.621 -12.853  1.00  0.00           H  
ATOM    348 3HG2 ILE A  21      12.349   6.191 -12.330  1.00  0.00           H  
ATOM    349 1HD1 ILE A  21      12.825   5.869  -8.065  1.00  0.00           H  
ATOM    350 2HD1 ILE A  21      12.092   4.333  -8.586  1.00  0.00           H  
ATOM    351 3HD1 ILE A  21      13.378   5.082  -9.561  1.00  0.00           H  
TER                                                                             
ATOM    353  N   PHE B  22       2.128   4.160  18.544  1.00  0.00           N  
ATOM    354  CA  PHE B  22       2.603   5.268  17.725  1.00  0.00           C  
ATOM    355  C   PHE B  22       1.534   5.723  16.740  1.00  0.00           C  
ATOM    356  O   PHE B  22       1.467   5.235  15.612  1.00  0.00           O  
ATOM    357  CB  PHE B  22       3.867   4.865  16.962  1.00  0.00           C  
ATOM    358  CG  PHE B  22       5.085   4.735  17.832  1.00  0.00           C  
ATOM    359  CD1 PHE B  22       5.328   3.568  18.540  1.00  0.00           C  
ATOM    360  CD2 PHE B  22       5.989   5.781  17.946  1.00  0.00           C  
ATOM    361  CE1 PHE B  22       6.448   3.447  19.341  1.00  0.00           C  
ATOM    362  CE2 PHE B  22       7.109   5.663  18.745  1.00  0.00           C  
ATOM    363  CZ  PHE B  22       7.338   4.495  19.444  1.00  0.00           C  
ATOM    364 1H   PHE B  22       2.849   3.882  19.180  1.00  0.00           H  
ATOM    365 2H   PHE B  22       1.322   4.448  19.061  1.00  0.00           H  
ATOM    366 3H   PHE B  22       1.888   3.388  17.956  1.00  0.00           H  
ATOM    367  HA  PHE B  22       2.844   6.105  18.381  1.00  0.00           H  
ATOM    368 1HB  PHE B  22       3.702   3.910  16.464  1.00  0.00           H  
ATOM    369 2HB  PHE B  22       4.078   5.604  16.191  1.00  0.00           H  
ATOM    370  HD1 PHE B  22       4.624   2.739  18.458  1.00  0.00           H  
ATOM    371  HD2 PHE B  22       5.807   6.704  17.394  1.00  0.00           H  
ATOM    372  HE1 PHE B  22       6.627   2.524  19.892  1.00  0.00           H  
ATOM    373  HE2 PHE B  22       7.812   6.492  18.825  1.00  0.00           H  
ATOM    374  HZ  PHE B  22       8.221   4.401  20.075  1.00  0.00           H  
ATOM    375  N   GLN B  23       0.698   6.660  17.174  1.00  0.00           N  
ATOM    376  CA  GLN B  23      -0.396   7.154  16.346  1.00  0.00           C  
ATOM    377  C   GLN B  23       0.124   7.740  15.040  1.00  0.00           C  
ATOM    378  O   GLN B  23      -0.479   7.557  13.982  1.00  0.00           O  
ATOM    379  CB  GLN B  23      -1.209   8.206  17.104  1.00  0.00           C  
ATOM    380  CG  GLN B  23      -2.479   8.643  16.393  1.00  0.00           C  
ATOM    381  CD  GLN B  23      -3.265   9.667  17.190  1.00  0.00           C  
ATOM    382  OE1 GLN B  23      -2.763  10.235  18.163  1.00  0.00           O  
ATOM    383  NE2 GLN B  23      -4.506   9.907  16.781  1.00  0.00           N  
ATOM    384  H   GLN B  23       0.823   7.040  18.101  1.00  0.00           H  
ATOM    385  HA  GLN B  23      -1.050   6.317  16.102  1.00  0.00           H  
ATOM    386 1HB  GLN B  23      -1.490   7.814  18.082  1.00  0.00           H  
ATOM    387 2HB  GLN B  23      -0.595   9.091  17.270  1.00  0.00           H  
ATOM    388 1HG  GLN B  23      -2.211   9.088  15.435  1.00  0.00           H  
ATOM    389 2HG  GLN B  23      -3.113   7.771  16.235  1.00  0.00           H  
ATOM    390 1HE2 GLN B  23      -5.073  10.572  17.268  1.00  0.00           H  
ATOM    391 2HE2 GLN B  23      -4.874   9.423  15.987  1.00  0.00           H  
ATOM    392  N   ILE B  24       1.246   8.447  15.120  1.00  0.00           N  
ATOM    393  CA  ILE B  24       1.800   9.138  13.961  1.00  0.00           C  
ATOM    394  C   ILE B  24       2.148   8.158  12.849  1.00  0.00           C  
ATOM    395  O   ILE B  24       1.826   8.387  11.683  1.00  0.00           O  
ATOM    396  CB  ILE B  24       3.055   9.941  14.350  1.00  0.00           C  
ATOM    397  CG1 ILE B  24       2.679  11.114  15.259  1.00  0.00           C  
ATOM    398  CG2 ILE B  24       3.775  10.438  13.105  1.00  0.00           C  
ATOM    399  CD1 ILE B  24       3.864  11.781  15.918  1.00  0.00           C  
ATOM    400  H   ILE B  24       1.728   8.507  16.005  1.00  0.00           H  
ATOM    401  HA  ILE B  24       1.051   9.832  13.582  1.00  0.00           H  
ATOM    402  HB  ILE B  24       3.732   9.305  14.920  1.00  0.00           H  
ATOM    403 1HG1 ILE B  24       2.142  11.865  14.680  1.00  0.00           H  
ATOM    404 2HG1 ILE B  24       2.006  10.765  16.043  1.00  0.00           H  
ATOM    405 1HG2 ILE B  24       4.659  11.004  13.398  1.00  0.00           H  
ATOM    406 2HG2 ILE B  24       4.074   9.588  12.494  1.00  0.00           H  
ATOM    407 3HG2 ILE B  24       3.107  11.080  12.531  1.00  0.00           H  
ATOM    408 1HD1 ILE B  24       3.518  12.601  16.547  1.00  0.00           H  
ATOM    409 2HD1 ILE B  24       4.397  11.053  16.532  1.00  0.00           H  
ATOM    410 3HD1 ILE B  24       4.535  12.169  15.153  1.00  0.00           H  
ATOM    411  N   LEU B  25       2.807   7.064  13.216  1.00  0.00           N  
ATOM    412  CA  LEU B  25       3.195   6.043  12.250  1.00  0.00           C  
ATOM    413  C   LEU B  25       1.973   5.368  11.641  1.00  0.00           C  
ATOM    414  O   LEU B  25       1.943   5.078  10.445  1.00  0.00           O  
ATOM    415  CB  LEU B  25       4.087   4.991  12.921  1.00  0.00           C  
ATOM    416  CG  LEU B  25       5.487   5.468  13.329  1.00  0.00           C  
ATOM    417  CD1 LEU B  25       6.186   4.372  14.123  1.00  0.00           C  
ATOM    418  CD2 LEU B  25       6.282   5.833  12.085  1.00  0.00           C  
ATOM    419  H   LEU B  25       3.046   6.937  14.189  1.00  0.00           H  
ATOM    420  HA  LEU B  25       3.759   6.521  11.450  1.00  0.00           H  
ATOM    421 1HB  LEU B  25       3.585   4.631  13.818  1.00  0.00           H  
ATOM    422 2HB  LEU B  25       4.210   4.151  12.237  1.00  0.00           H  
ATOM    423  HG  LEU B  25       5.400   6.343  13.974  1.00  0.00           H  
ATOM    424 1HD1 LEU B  25       7.180   4.711  14.414  1.00  0.00           H  
ATOM    425 2HD1 LEU B  25       5.605   4.145  15.018  1.00  0.00           H  
ATOM    426 3HD1 LEU B  25       6.273   3.477  13.509  1.00  0.00           H  
ATOM    427 1HD2 LEU B  25       7.277   6.172  12.375  1.00  0.00           H  
ATOM    428 2HD2 LEU B  25       6.371   4.958  11.440  1.00  0.00           H  
ATOM    429 3HD2 LEU B  25       5.769   6.630  11.546  1.00  0.00           H  
ATOM    430  N   SER B  26       0.966   5.119  12.471  1.00  0.00           N  
ATOM    431  CA  SER B  26      -0.265   4.486  12.014  1.00  0.00           C  
ATOM    432  C   SER B  26      -0.998   5.366  11.010  1.00  0.00           C  
ATOM    433  O   SER B  26      -1.494   4.883   9.992  1.00  0.00           O  
ATOM    434  CB  SER B  26      -1.169   4.189  13.195  1.00  0.00           C  
ATOM    435  OG  SER B  26      -0.576   3.261  14.060  1.00  0.00           O  
ATOM    436  H   SER B  26       1.055   5.376  13.444  1.00  0.00           H  
ATOM    437  HA  SER B  26      -0.009   3.546  11.522  1.00  0.00           H  
ATOM    438 1HB  SER B  26      -1.378   5.112  13.734  1.00  0.00           H  
ATOM    439 2HB  SER B  26      -2.120   3.799  12.835  1.00  0.00           H  
ATOM    440  HG  SER B  26       0.190   3.701  14.436  1.00  0.00           H  
ATOM    441  N   ILE B  27      -1.063   6.661  11.303  1.00  0.00           N  
ATOM    442  CA  ILE B  27      -1.664   7.624  10.388  1.00  0.00           C  
ATOM    443  C   ILE B  27      -0.839   7.765   9.116  1.00  0.00           C  
ATOM    444  O   ILE B  27      -1.383   7.807   8.013  1.00  0.00           O  
ATOM    445  CB  ILE B  27      -1.813   9.001  11.060  1.00  0.00           C  
ATOM    446  CG1 ILE B  27      -2.857   8.940  12.178  1.00  0.00           C  
ATOM    447  CG2 ILE B  27      -2.190  10.056  10.033  1.00  0.00           C  
ATOM    448  CD1 ILE B  27      -2.909  10.184  13.034  1.00  0.00           C  
ATOM    449  H   ILE B  27      -0.686   6.986  12.182  1.00  0.00           H  
ATOM    450  HA  ILE B  27      -2.656   7.266  10.113  1.00  0.00           H  
ATOM    451  HB  ILE B  27      -0.869   9.282  11.526  1.00  0.00           H  
ATOM    452 1HG1 ILE B  27      -3.844   8.781  11.745  1.00  0.00           H  
ATOM    453 2HG1 ILE B  27      -2.646   8.089  12.827  1.00  0.00           H  
ATOM    454 1HG2 ILE B  27      -2.292  11.023  10.525  1.00  0.00           H  
ATOM    455 2HG2 ILE B  27      -1.413  10.117   9.271  1.00  0.00           H  
ATOM    456 3HG2 ILE B  27      -3.137   9.787   9.564  1.00  0.00           H  
ATOM    457 1HD1 ILE B  27      -3.672  10.065  13.804  1.00  0.00           H  
ATOM    458 2HD1 ILE B  27      -1.939  10.342  13.506  1.00  0.00           H  
ATOM    459 3HD1 ILE B  27      -3.154  11.044  12.411  1.00  0.00           H  
ATOM    460  N   SER B  28       0.478   7.839   9.277  1.00  0.00           N  
ATOM    461  CA  SER B  28       1.379   8.025   8.146  1.00  0.00           C  
ATOM    462  C   SER B  28       1.241   6.890   7.139  1.00  0.00           C  
ATOM    463  O   SER B  28       1.242   7.117   5.929  1.00  0.00           O  
ATOM    464  CB  SER B  28       2.813   8.112   8.629  1.00  0.00           C  
ATOM    465  OG  SER B  28       3.003   9.242   9.436  1.00  0.00           O  
ATOM    466  H   SER B  28       0.865   7.763  10.207  1.00  0.00           H  
ATOM    467  HA  SER B  28       1.119   8.959   7.646  1.00  0.00           H  
ATOM    468 1HB  SER B  28       3.063   7.214   9.193  1.00  0.00           H  
ATOM    469 2HB  SER B  28       3.484   8.157   7.772  1.00  0.00           H  
ATOM    470  HG  SER B  28       2.434   9.121  10.199  1.00  0.00           H  
ATOM    471  N   SER B  29       1.123   5.668   7.645  1.00  0.00           N  
ATOM    472  CA  SER B  29       0.913   4.503   6.794  1.00  0.00           C  
ATOM    473  C   SER B  29      -0.370   4.637   5.984  1.00  0.00           C  
ATOM    474  O   SER B  29      -0.386   4.375   4.781  1.00  0.00           O  
ATOM    475  CB  SER B  29       0.859   3.243   7.637  1.00  0.00           C  
ATOM    476  OG  SER B  29       0.671   2.110   6.835  1.00  0.00           O  
ATOM    477  H   SER B  29       1.180   5.542   8.646  1.00  0.00           H  
ATOM    478  HA  SER B  29       1.750   4.426   6.100  1.00  0.00           H  
ATOM    479 1HB  SER B  29       1.787   3.143   8.201  1.00  0.00           H  
ATOM    480 2HB  SER B  29       0.046   3.322   8.357  1.00  0.00           H  
ATOM    481  HG  SER B  29      -0.252   1.864   6.938  1.00  0.00           H  
ATOM    482  N   PHE B  30      -1.444   5.047   6.650  1.00  0.00           N  
ATOM    483  CA  PHE B  30      -2.730   5.236   5.988  1.00  0.00           C  
ATOM    484  C   PHE B  30      -2.633   6.284   4.886  1.00  0.00           C  
ATOM    485  O   PHE B  30      -3.027   6.038   3.746  1.00  0.00           O  
ATOM    486  CB  PHE B  30      -3.797   5.652   7.002  1.00  0.00           C  
ATOM    487  CG  PHE B  30      -5.157   5.860   6.400  1.00  0.00           C  
ATOM    488  CD1 PHE B  30      -6.002   4.784   6.170  1.00  0.00           C  
ATOM    489  CD2 PHE B  30      -5.595   7.131   6.060  1.00  0.00           C  
ATOM    490  CE1 PHE B  30      -7.253   4.974   5.616  1.00  0.00           C  
ATOM    491  CE2 PHE B  30      -6.845   7.325   5.507  1.00  0.00           C  
ATOM    492  CZ  PHE B  30      -7.676   6.244   5.285  1.00  0.00           C  
ATOM    493  H   PHE B  30      -1.369   5.232   7.640  1.00  0.00           H  
ATOM    494  HA  PHE B  30      -3.029   4.290   5.535  1.00  0.00           H  
ATOM    495 1HB  PHE B  30      -3.880   4.890   7.775  1.00  0.00           H  
ATOM    496 2HB  PHE B  30      -3.495   6.579   7.488  1.00  0.00           H  
ATOM    497  HD1 PHE B  30      -5.668   3.780   6.434  1.00  0.00           H  
ATOM    498  HD2 PHE B  30      -4.939   7.985   6.235  1.00  0.00           H  
ATOM    499  HE1 PHE B  30      -7.907   4.120   5.441  1.00  0.00           H  
ATOM    500  HE2 PHE B  30      -7.178   8.329   5.245  1.00  0.00           H  
ATOM    501  HZ  PHE B  30      -8.661   6.395   4.847  1.00  0.00           H  
ATOM    502  N   ILE B  31      -2.107   7.453   5.234  1.00  0.00           N  
ATOM    503  CA  ILE B  31      -2.056   8.577   4.306  1.00  0.00           C  
ATOM    504  C   ILE B  31      -1.186   8.255   3.098  1.00  0.00           C  
ATOM    505  O   ILE B  31      -1.570   8.513   1.957  1.00  0.00           O  
ATOM    506  CB  ILE B  31      -1.521   9.841   5.003  1.00  0.00           C  
ATOM    507  CG1 ILE B  31      -2.528  10.346   6.039  1.00  0.00           C  
ATOM    508  CG2 ILE B  31      -1.217  10.924   3.979  1.00  0.00           C  
ATOM    509  CD1 ILE B  31      -2.004  11.473   6.901  1.00  0.00           C  
ATOM    510  H   ILE B  31      -1.732   7.567   6.165  1.00  0.00           H  
ATOM    511  HA  ILE B  31      -3.066   8.780   3.953  1.00  0.00           H  
ATOM    512  HB  ILE B  31      -0.606   9.599   5.544  1.00  0.00           H  
ATOM    513 1HG1 ILE B  31      -3.428  10.694   5.533  1.00  0.00           H  
ATOM    514 2HG1 ILE B  31      -2.819   9.525   6.694  1.00  0.00           H  
ATOM    515 1HG2 ILE B  31      -0.840  11.811   4.489  1.00  0.00           H  
ATOM    516 2HG2 ILE B  31      -0.465  10.562   3.279  1.00  0.00           H  
ATOM    517 3HG2 ILE B  31      -2.127  11.177   3.436  1.00  0.00           H  
ATOM    518 1HD1 ILE B  31      -2.774  11.776   7.610  1.00  0.00           H  
ATOM    519 2HD1 ILE B  31      -1.122  11.135   7.445  1.00  0.00           H  
ATOM    520 3HD1 ILE B  31      -1.739  12.320   6.270  1.00  0.00           H  
ATOM    521  N   LEU B  32      -0.011   7.690   3.355  1.00  0.00           N  
ATOM    522  CA  LEU B  32       0.910   7.317   2.289  1.00  0.00           C  
ATOM    523  C   LEU B  32       0.237   6.404   1.273  1.00  0.00           C  
ATOM    524  O   LEU B  32       0.354   6.610   0.065  1.00  0.00           O  
ATOM    525  CB  LEU B  32       2.144   6.619   2.874  1.00  0.00           C  
ATOM    526  CG  LEU B  32       3.152   6.081   1.850  1.00  0.00           C  
ATOM    527  CD1 LEU B  32       3.671   7.230   0.995  1.00  0.00           C  
ATOM    528  CD2 LEU B  32       4.292   5.383   2.577  1.00  0.00           C  
ATOM    529  H   LEU B  32       0.251   7.513   4.315  1.00  0.00           H  
ATOM    530  HA  LEU B  32       1.230   8.224   1.776  1.00  0.00           H  
ATOM    531 1HB  LEU B  32       2.670   7.323   3.517  1.00  0.00           H  
ATOM    532 2HB  LEU B  32       1.812   5.779   3.484  1.00  0.00           H  
ATOM    533  HG  LEU B  32       2.656   5.372   1.188  1.00  0.00           H  
ATOM    534 1HD1 LEU B  32       4.387   6.848   0.268  1.00  0.00           H  
ATOM    535 2HD1 LEU B  32       2.838   7.699   0.472  1.00  0.00           H  
ATOM    536 3HD1 LEU B  32       4.160   7.966   1.633  1.00  0.00           H  
ATOM    537 1HD2 LEU B  32       5.008   5.000   1.849  1.00  0.00           H  
ATOM    538 2HD2 LEU B  32       4.790   6.092   3.238  1.00  0.00           H  
ATOM    539 3HD2 LEU B  32       3.895   4.556   3.166  1.00  0.00           H  
ATOM    540  N   SER B  33      -0.470   5.394   1.769  1.00  0.00           N  
ATOM    541  CA  SER B  33      -1.220   4.487   0.909  1.00  0.00           C  
ATOM    542  C   SER B  33      -2.299   5.231   0.132  1.00  0.00           C  
ATOM    543  O   SER B  33      -2.515   4.972  -1.052  1.00  0.00           O  
ATOM    544  CB  SER B  33      -1.849   3.383   1.736  1.00  0.00           C  
ATOM    545  OG  SER B  33      -0.868   2.563   2.309  1.00  0.00           O  
ATOM    546  H   SER B  33      -0.488   5.251   2.769  1.00  0.00           H  
ATOM    547  HA  SER B  33      -0.529   4.040   0.192  1.00  0.00           H  
ATOM    548 1HB  SER B  33      -2.464   3.823   2.521  1.00  0.00           H  
ATOM    549 2HB  SER B  33      -2.504   2.784   1.105  1.00  0.00           H  
ATOM    550  HG  SER B  33      -0.569   3.021   3.099  1.00  0.00           H  
ATOM    551  N   ALA B  34      -2.974   6.156   0.806  1.00  0.00           N  
ATOM    552  CA  ALA B  34      -4.017   6.955   0.174  1.00  0.00           C  
ATOM    553  C   ALA B  34      -3.451   7.801  -0.960  1.00  0.00           C  
ATOM    554  O   ALA B  34      -4.056   7.911  -2.027  1.00  0.00           O  
ATOM    555  CB  ALA B  34      -4.703   7.841   1.203  1.00  0.00           C  
ATOM    556  H   ALA B  34      -2.760   6.309   1.781  1.00  0.00           H  
ATOM    557  HA  ALA B  34      -4.754   6.275  -0.253  1.00  0.00           H  
ATOM    558 1HB  ALA B  34      -5.479   8.432   0.716  1.00  0.00           H  
ATOM    559 2HB  ALA B  34      -5.153   7.219   1.977  1.00  0.00           H  
ATOM    560 3HB  ALA B  34      -3.970   8.508   1.655  1.00  0.00           H  
ATOM    561  N   LEU B  35      -2.289   8.399  -0.722  1.00  0.00           N  
ATOM    562  CA  LEU B  35      -1.639   9.236  -1.723  1.00  0.00           C  
ATOM    563  C   LEU B  35      -1.269   8.429  -2.961  1.00  0.00           C  
ATOM    564  O   LEU B  35      -1.389   8.912  -4.087  1.00  0.00           O  
ATOM    565  CB  LEU B  35      -0.381   9.887  -1.134  1.00  0.00           C  
ATOM    566  CG  LEU B  35      -0.624  10.949  -0.055  1.00  0.00           C  
ATOM    567  CD1 LEU B  35       0.706  11.364   0.559  1.00  0.00           C  
ATOM    568  CD2 LEU B  35      -1.339  12.143  -0.670  1.00  0.00           C  
ATOM    569  H   LEU B  35      -1.843   8.269   0.175  1.00  0.00           H  
ATOM    570  HA  LEU B  35      -2.333  10.022  -2.020  1.00  0.00           H  
ATOM    571 1HB  LEU B  35       0.241   9.107  -0.697  1.00  0.00           H  
ATOM    572 2HB  LEU B  35       0.178  10.358  -1.943  1.00  0.00           H  
ATOM    573  HG  LEU B  35      -1.241  10.527   0.739  1.00  0.00           H  
ATOM    574 1HD1 LEU B  35       0.533  12.119   1.326  1.00  0.00           H  
ATOM    575 2HD1 LEU B  35       1.186  10.495   1.008  1.00  0.00           H  
ATOM    576 3HD1 LEU B  35       1.351  11.776  -0.216  1.00  0.00           H  
ATOM    577 1HD2 LEU B  35      -1.513  12.898   0.098  1.00  0.00           H  
ATOM    578 2HD2 LEU B  35      -0.723  12.567  -1.463  1.00  0.00           H  
ATOM    579 3HD2 LEU B  35      -2.294  11.822  -1.085  1.00  0.00           H  
ATOM    580  N   HIS B  36      -0.819   7.198  -2.745  1.00  0.00           N  
ATOM    581  CA  HIS B  36      -0.547   6.278  -3.844  1.00  0.00           C  
ATOM    582  C   HIS B  36      -1.824   5.928  -4.597  1.00  0.00           C  
ATOM    583  O   HIS B  36      -1.875   6.012  -5.824  1.00  0.00           O  
ATOM    584  CB  HIS B  36       0.115   4.997  -3.326  1.00  0.00           C  
ATOM    585  CG  HIS B  36       0.378   3.982  -4.394  1.00  0.00           C  
ATOM    586  ND1 HIS B  36       1.328   4.165  -5.377  1.00  0.00           N  
ATOM    587  CD2 HIS B  36      -0.186   2.775  -4.635  1.00  0.00           C  
ATOM    588  CE1 HIS B  36       1.339   3.112  -6.176  1.00  0.00           C  
ATOM    589  NE2 HIS B  36       0.429   2.255  -5.748  1.00  0.00           N  
ATOM    590  H   HIS B  36      -0.661   6.891  -1.796  1.00  0.00           H  
ATOM    591  HA  HIS B  36       0.135   6.748  -4.552  1.00  0.00           H  
ATOM    592 1HB  HIS B  36       1.064   5.245  -2.850  1.00  0.00           H  
ATOM    593 2HB  HIS B  36      -0.521   4.539  -2.569  1.00  0.00           H  
ATOM    594  HD2 HIS B  36      -0.979   2.303  -4.055  1.00  0.00           H  
ATOM    595  HE1 HIS B  36       1.987   2.974  -7.041  1.00  0.00           H  
ATOM    596  HE2 HIS B  36       0.217   1.361  -6.166  1.00  0.00           H  
ATOM    597  N   PHE B  37      -2.854   5.534  -3.855  1.00  0.00           N  
ATOM    598  CA  PHE B  37      -4.141   5.196  -4.450  1.00  0.00           C  
ATOM    599  C   PHE B  37      -4.653   6.325  -5.336  1.00  0.00           C  
ATOM    600  O   PHE B  37      -5.070   6.095  -6.471  1.00  0.00           O  
ATOM    601  CB  PHE B  37      -5.170   4.891  -3.359  1.00  0.00           C  
ATOM    602  CG  PHE B  37      -6.543   4.591  -3.889  1.00  0.00           C  
ATOM    603  CD1 PHE B  37      -6.865   3.320  -4.341  1.00  0.00           C  
ATOM    604  CD2 PHE B  37      -7.516   5.578  -3.936  1.00  0.00           C  
ATOM    605  CE1 PHE B  37      -8.129   3.043  -4.829  1.00  0.00           C  
ATOM    606  CE2 PHE B  37      -8.780   5.304  -4.421  1.00  0.00           C  
ATOM    607  CZ  PHE B  37      -9.086   4.034  -4.868  1.00  0.00           C  
ATOM    608  H   PHE B  37      -2.742   5.468  -2.854  1.00  0.00           H  
ATOM    609  HA  PHE B  37      -4.014   4.306  -5.068  1.00  0.00           H  
ATOM    610 1HB  PHE B  37      -4.836   4.035  -2.774  1.00  0.00           H  
ATOM    611 2HB  PHE B  37      -5.245   5.741  -2.682  1.00  0.00           H  
ATOM    612  HD1 PHE B  37      -6.109   2.536  -4.309  1.00  0.00           H  
ATOM    613  HD2 PHE B  37      -7.274   6.581  -3.583  1.00  0.00           H  
ATOM    614  HE1 PHE B  37      -8.368   2.040  -5.181  1.00  0.00           H  
ATOM    615  HE2 PHE B  37      -9.535   6.089  -4.452  1.00  0.00           H  
ATOM    616  HZ  PHE B  37     -10.081   3.817  -5.253  1.00  0.00           H  
ATOM    617  N   ILE B  38      -4.617   7.545  -4.811  1.00  0.00           N  
ATOM    618  CA  ILE B  38      -5.087   8.711  -5.550  1.00  0.00           C  
ATOM    619  C   ILE B  38      -4.258   8.936  -6.808  1.00  0.00           C  
ATOM    620  O   ILE B  38      -4.802   9.105  -7.899  1.00  0.00           O  
ATOM    621  CB  ILE B  38      -5.040   9.973  -4.670  1.00  0.00           C  
ATOM    622  CG1 ILE B  38      -6.067   9.874  -3.539  1.00  0.00           C  
ATOM    623  CG2 ILE B  38      -5.288  11.216  -5.511  1.00  0.00           C  
ATOM    624  CD1 ILE B  38      -5.868  10.895  -2.442  1.00  0.00           C  
ATOM    625  H   ILE B  38      -4.255   7.667  -3.876  1.00  0.00           H  
ATOM    626  HA  ILE B  38      -6.120   8.537  -5.849  1.00  0.00           H  
ATOM    627  HB  ILE B  38      -4.060  10.053  -4.200  1.00  0.00           H  
ATOM    628 1HG1 ILE B  38      -7.070  10.001  -3.945  1.00  0.00           H  
ATOM    629 2HG1 ILE B  38      -6.020   8.881  -3.091  1.00  0.00           H  
ATOM    630 1HG2 ILE B  38      -5.252  12.100  -4.873  1.00  0.00           H  
ATOM    631 2HG2 ILE B  38      -4.522  11.294  -6.280  1.00  0.00           H  
ATOM    632 3HG2 ILE B  38      -6.269  11.148  -5.981  1.00  0.00           H  
ATOM    633 1HD1 ILE B  38      -6.633  10.761  -1.677  1.00  0.00           H  
ATOM    634 2HD1 ILE B  38      -4.881  10.763  -1.996  1.00  0.00           H  
ATOM    635 3HD1 ILE B  38      -5.945  11.898  -2.860  1.00  0.00           H  
ATOM    636  N   ALA B  39      -2.939   8.938  -6.649  1.00  0.00           N  
ATOM    637  CA  ALA B  39      -2.033   9.157  -7.770  1.00  0.00           C  
ATOM    638  C   ALA B  39      -2.230   8.103  -8.851  1.00  0.00           C  
ATOM    639  O   ALA B  39      -2.188   8.407 -10.043  1.00  0.00           O  
ATOM    640  CB  ALA B  39      -0.588   9.159  -7.290  1.00  0.00           C  
ATOM    641  H   ALA B  39      -2.554   8.784  -5.728  1.00  0.00           H  
ATOM    642  HA  ALA B  39      -2.261  10.129  -8.206  1.00  0.00           H  
ATOM    643 1HB  ALA B  39       0.076   9.323  -8.139  1.00  0.00           H  
ATOM    644 2HB  ALA B  39      -0.449   9.956  -6.560  1.00  0.00           H  
ATOM    645 3HB  ALA B  39      -0.357   8.200  -6.829  1.00  0.00           H  
ATOM    646  N   TRP B  40      -2.444   6.861  -8.428  1.00  0.00           N  
ATOM    647  CA  TRP B  40      -2.703   5.769  -9.359  1.00  0.00           C  
ATOM    648  C   TRP B  40      -4.050   5.940 -10.049  1.00  0.00           C  
ATOM    649  O   TRP B  40      -4.166   5.751 -11.260  1.00  0.00           O  
ATOM    650  CB  TRP B  40      -2.668   4.426  -8.627  1.00  0.00           C  
ATOM    651  CG  TRP B  40      -3.079   3.267  -9.484  1.00  0.00           C  
ATOM    652  CD1 TRP B  40      -2.302   2.602 -10.384  1.00  0.00           C  
ATOM    653  CD2 TRP B  40      -4.377   2.626  -9.524  1.00  0.00           C  
ATOM    654  NE1 TRP B  40      -3.023   1.598 -10.981  1.00  0.00           N  
ATOM    655  CE2 TRP B  40      -4.294   1.596 -10.465  1.00  0.00           C  
ATOM    656  CE3 TRP B  40      -5.584   2.839  -8.846  1.00  0.00           C  
ATOM    657  CZ2 TRP B  40      -5.374   0.776 -10.753  1.00  0.00           C  
ATOM    658  CZ3 TRP B  40      -6.666   2.016  -9.133  1.00  0.00           C  
ATOM    659  CH2 TRP B  40      -6.563   1.011 -10.062  1.00  0.00           C  
ATOM    660  H   TRP B  40      -2.428   6.670  -7.437  1.00  0.00           H  
ATOM    661  HA  TRP B  40      -1.923   5.772 -10.121  1.00  0.00           H  
ATOM    662 1HB  TRP B  40      -1.659   4.238  -8.258  1.00  0.00           H  
ATOM    663 2HB  TRP B  40      -3.330   4.465  -7.763  1.00  0.00           H  
ATOM    664  HD1 TRP B  40      -1.261   2.835 -10.600  1.00  0.00           H  
ATOM    665  HE1 TRP B  40      -2.675   0.963 -11.685  1.00  0.00           H  
ATOM    666  HE3 TRP B  40      -5.670   3.634  -8.106  1.00  0.00           H  
ATOM    667  HZ2 TRP B  40      -5.312  -0.027 -11.487  1.00  0.00           H  
ATOM    668  HZ3 TRP B  40      -7.602   2.190  -8.602  1.00  0.00           H  
ATOM    669  HH2 TRP B  40      -7.432   0.384 -10.263  1.00  0.00           H  
ATOM    670  N   THR B  41      -5.066   6.299  -9.272  1.00  0.00           N  
ATOM    671  CA  THR B  41      -6.428   6.388  -9.785  1.00  0.00           C  
ATOM    672  C   THR B  41      -6.543   7.460 -10.860  1.00  0.00           C  
ATOM    673  O   THR B  41      -7.170   7.248 -11.898  1.00  0.00           O  
ATOM    674  CB  THR B  41      -7.428   6.681  -8.652  1.00  0.00           C  
ATOM    675  OG1 THR B  41      -7.385   5.623  -7.686  1.00  0.00           O  
ATOM    676  CG2 THR B  41      -8.840   6.801  -9.204  1.00  0.00           C  
ATOM    677  H   THR B  41      -4.890   6.516  -8.302  1.00  0.00           H  
ATOM    678  HA  THR B  41      -6.691   5.430 -10.235  1.00  0.00           H  
ATOM    679  HB  THR B  41      -7.157   7.615  -8.159  1.00  0.00           H  
ATOM    680  HG1 THR B  41      -6.540   5.640  -7.230  1.00  0.00           H  
ATOM    681 1HG2 THR B  41      -9.534   7.009  -8.389  1.00  0.00           H  
ATOM    682 2HG2 THR B  41      -8.879   7.613  -9.930  1.00  0.00           H  
ATOM    683 3HG2 THR B  41      -9.121   5.867  -9.689  1.00  0.00           H  
ATOM    684  N   ILE B  42      -5.935   8.614 -10.606  1.00  0.00           N  
ATOM    685  CA  ILE B  42      -6.014   9.741 -11.527  1.00  0.00           C  
ATOM    686  C   ILE B  42      -5.399   9.394 -12.876  1.00  0.00           C  
ATOM    687  O   ILE B  42      -6.028   8.759 -13.677  1.00  0.00           O  
ATOM    688  OXT ILE B  42      -4.286   9.756 -13.139  1.00  0.00           O  
ATOM    689  CB  ILE B  42      -5.307  10.978 -10.943  1.00  0.00           C  
ATOM    690  CG1 ILE B  42      -6.052  11.483  -9.704  1.00  0.00           C  
ATOM    691  CG2 ILE B  42      -5.204  12.076 -11.990  1.00  0.00           C  
ATOM    692  CD1 ILE B  42      -5.291  12.525  -8.917  1.00  0.00           C  
ATOM    693  H   ILE B  42      -5.404   8.712  -9.752  1.00  0.00           H  
ATOM    694  HA  ILE B  42      -7.064   9.986 -11.684  1.00  0.00           H  
ATOM    695  HB  ILE B  42      -4.304  10.704 -10.617  1.00  0.00           H  
ATOM    696 1HG1 ILE B  42      -7.007  11.913 -10.004  1.00  0.00           H  
ATOM    697 2HG1 ILE B  42      -6.266  10.645  -9.041  1.00  0.00           H  
ATOM    698 1HG2 ILE B  42      -4.703  12.943 -11.561  1.00  0.00           H  
ATOM    699 2HG2 ILE B  42      -4.633  11.712 -12.843  1.00  0.00           H  
ATOM    700 3HG2 ILE B  42      -6.204  12.361 -12.319  1.00  0.00           H  
ATOM    701 1HD1 ILE B  42      -5.882  12.834  -8.054  1.00  0.00           H  
ATOM    702 2HD1 ILE B  42      -4.344  12.104  -8.575  1.00  0.00           H  
ATOM    703 3HD1 ILE B  42      -5.096  13.389  -9.550  1.00  0.00           H  
TER                                                                             
ATOM    705  N   PHE C  43      -4.160   2.128  18.545  1.00  0.00           N  
ATOM    706  CA  PHE C  43      -5.268   2.603  17.725  1.00  0.00           C  
ATOM    707  C   PHE C  43      -5.723   1.533  16.740  1.00  0.00           C  
ATOM    708  O   PHE C  43      -5.236   1.467  15.612  1.00  0.00           O  
ATOM    709  CB  PHE C  43      -4.866   3.866  16.963  1.00  0.00           C  
ATOM    710  CG  PHE C  43      -4.736   5.084  17.833  1.00  0.00           C  
ATOM    711  CD1 PHE C  43      -3.568   5.328  18.540  1.00  0.00           C  
ATOM    712  CD2 PHE C  43      -5.782   5.987  17.947  1.00  0.00           C  
ATOM    713  CE1 PHE C  43      -3.448   6.447  19.342  1.00  0.00           C  
ATOM    714  CE2 PHE C  43      -5.665   7.108  18.747  1.00  0.00           C  
ATOM    715  CZ  PHE C  43      -4.496   7.338  19.445  1.00  0.00           C  
ATOM    716 1H   PHE C  43      -3.883   2.848  19.180  1.00  0.00           H  
ATOM    717 2H   PHE C  43      -4.449   1.321  19.061  1.00  0.00           H  
ATOM    718 3H   PHE C  43      -3.389   1.887  17.956  1.00  0.00           H  
ATOM    719  HA  PHE C  43      -6.106   2.843  18.381  1.00  0.00           H  
ATOM    720 1HB  PHE C  43      -3.911   3.702  16.464  1.00  0.00           H  
ATOM    721 2HB  PHE C  43      -5.605   4.077  16.191  1.00  0.00           H  
ATOM    722  HD1 PHE C  43      -2.739   4.624  18.458  1.00  0.00           H  
ATOM    723  HD2 PHE C  43      -6.705   5.805  17.396  1.00  0.00           H  
ATOM    724  HE1 PHE C  43      -2.525   6.627  19.892  1.00  0.00           H  
ATOM    725  HE2 PHE C  43      -6.494   7.810  18.827  1.00  0.00           H  
ATOM    726  HZ  PHE C  43      -4.403   8.220  20.077  1.00  0.00           H  
ATOM    727  N   GLN C  44      -6.660   0.697  17.174  1.00  0.00           N  
ATOM    728  CA  GLN C  44      -7.154  -0.397  16.346  1.00  0.00           C  
ATOM    729  C   GLN C  44      -7.741   0.123  15.040  1.00  0.00           C  
ATOM    730  O   GLN C  44      -7.557  -0.480  13.982  1.00  0.00           O  
ATOM    731  CB  GLN C  44      -8.206  -1.210  17.104  1.00  0.00           C  
ATOM    732  CG  GLN C  44      -8.648  -2.476  16.390  1.00  0.00           C  
ATOM    733  CD  GLN C  44      -9.676  -3.260  17.183  1.00  0.00           C  
ATOM    734  OE1 GLN C  44     -10.245  -2.757  18.156  1.00  0.00           O  
ATOM    735  NE2 GLN C  44      -9.920  -4.499  16.773  1.00  0.00           N  
ATOM    736  H   GLN C  44      -7.040   0.822  18.101  1.00  0.00           H  
ATOM    737  HA  GLN C  44      -6.317  -1.051  16.102  1.00  0.00           H  
ATOM    738 1HB  GLN C  44      -7.813  -1.494  18.080  1.00  0.00           H  
ATOM    739 2HB  GLN C  44      -9.090  -0.595  17.274  1.00  0.00           H  
ATOM    740 1HG  GLN C  44      -9.090  -2.205  15.431  1.00  0.00           H  
ATOM    741 2HG  GLN C  44      -7.778  -3.115  16.233  1.00  0.00           H  
ATOM    742 1HE2 GLN C  44     -10.589  -5.065  17.257  1.00  0.00           H  
ATOM    743 2HE2 GLN C  44      -9.436  -4.868  15.979  1.00  0.00           H  
ATOM    744  N   ILE C  45      -8.448   1.245  15.119  1.00  0.00           N  
ATOM    745  CA  ILE C  45      -9.139   1.800  13.961  1.00  0.00           C  
ATOM    746  C   ILE C  45      -8.158   2.148  12.849  1.00  0.00           C  
ATOM    747  O   ILE C  45      -8.387   1.825  11.683  1.00  0.00           O  
ATOM    748  CB  ILE C  45      -9.942   3.055  14.350  1.00  0.00           C  
ATOM    749  CG1 ILE C  45     -11.114   2.678  15.259  1.00  0.00           C  
ATOM    750  CG2 ILE C  45     -10.439   3.774  13.105  1.00  0.00           C  
ATOM    751  CD1 ILE C  45     -11.781   3.864  15.918  1.00  0.00           C  
ATOM    752  H   ILE C  45      -8.508   1.727  16.005  1.00  0.00           H  
ATOM    753  HA  ILE C  45      -9.832   1.050  13.582  1.00  0.00           H  
ATOM    754  HB  ILE C  45      -9.306   3.731  14.920  1.00  0.00           H  
ATOM    755 1HG1 ILE C  45     -11.866   2.142  14.680  1.00  0.00           H  
ATOM    756 2HG1 ILE C  45     -10.766   2.005  16.043  1.00  0.00           H  
ATOM    757 1HG2 ILE C  45     -11.005   4.658  13.398  1.00  0.00           H  
ATOM    758 2HG2 ILE C  45      -9.588   4.074  12.495  1.00  0.00           H  
ATOM    759 3HG2 ILE C  45     -11.080   3.106  12.531  1.00  0.00           H  
ATOM    760 1HD1 ILE C  45     -12.602   3.517  16.546  1.00  0.00           H  
ATOM    761 2HD1 ILE C  45     -11.054   4.396  16.532  1.00  0.00           H  
ATOM    762 3HD1 ILE C  45     -12.170   4.534  15.153  1.00  0.00           H  
ATOM    763  N   LEU C  46      -7.064   2.807  13.216  1.00  0.00           N  
ATOM    764  CA  LEU C  46      -6.043   3.195  12.251  1.00  0.00           C  
ATOM    765  C   LEU C  46      -5.368   1.973  11.642  1.00  0.00           C  
ATOM    766  O   LEU C  46      -5.079   1.943  10.445  1.00  0.00           O  
ATOM    767  CB  LEU C  46      -4.991   4.087  12.922  1.00  0.00           C  
ATOM    768  CG  LEU C  46      -5.468   5.486  13.330  1.00  0.00           C  
ATOM    769  CD1 LEU C  46      -4.373   6.185  14.125  1.00  0.00           C  
ATOM    770  CD2 LEU C  46      -5.833   6.282  12.086  1.00  0.00           C  
ATOM    771  H   LEU C  46      -6.937   3.046  14.189  1.00  0.00           H  
ATOM    772  HA  LEU C  46      -6.521   3.758  11.450  1.00  0.00           H  
ATOM    773 1HB  LEU C  46      -4.631   3.585  13.818  1.00  0.00           H  
ATOM    774 2HB  LEU C  46      -4.152   4.210  12.237  1.00  0.00           H  
ATOM    775  HG  LEU C  46      -6.343   5.399  13.975  1.00  0.00           H  
ATOM    776 1HD1 LEU C  46      -4.712   7.179  14.415  1.00  0.00           H  
ATOM    777 2HD1 LEU C  46      -4.145   5.605  15.019  1.00  0.00           H  
ATOM    778 3HD1 LEU C  46      -3.478   6.273  13.510  1.00  0.00           H  
ATOM    779 1HD2 LEU C  46      -6.173   7.277  12.377  1.00  0.00           H  
ATOM    780 2HD2 LEU C  46      -4.959   6.371  11.441  1.00  0.00           H  
ATOM    781 3HD2 LEU C  46      -6.630   5.769  11.547  1.00  0.00           H  
ATOM    782  N   SER C  47      -5.120   0.966  12.471  1.00  0.00           N  
ATOM    783  CA  SER C  47      -4.486  -0.265  12.014  1.00  0.00           C  
ATOM    784  C   SER C  47      -5.366  -0.998  11.010  1.00  0.00           C  
ATOM    785  O   SER C  47      -4.883  -1.494   9.992  1.00  0.00           O  
ATOM    786  CB  SER C  47      -4.189  -1.169  13.195  1.00  0.00           C  
ATOM    787  OG  SER C  47      -3.261  -0.576  14.061  1.00  0.00           O  
ATOM    788  H   SER C  47      -5.376   1.055  13.444  1.00  0.00           H  
ATOM    789  HA  SER C  47      -3.546  -0.009  11.523  1.00  0.00           H  
ATOM    790 1HB  SER C  47      -5.112  -1.378  13.734  1.00  0.00           H  
ATOM    791 2HB  SER C  47      -3.799  -2.121  12.835  1.00  0.00           H  
ATOM    792  HG  SER C  47      -3.701   0.189  14.437  1.00  0.00           H  
ATOM    793  N   ILE C  48      -6.661  -1.063  11.303  1.00  0.00           N  
ATOM    794  CA  ILE C  48      -7.624  -1.665  10.388  1.00  0.00           C  
ATOM    795  C   ILE C  48      -7.765  -0.839   9.116  1.00  0.00           C  
ATOM    796  O   ILE C  48      -7.807  -1.383   8.013  1.00  0.00           O  
ATOM    797  CB  ILE C  48      -9.001  -1.813  11.060  1.00  0.00           C  
ATOM    798  CG1 ILE C  48      -8.939  -2.857  12.178  1.00  0.00           C  
ATOM    799  CG2 ILE C  48     -10.056  -2.191  10.032  1.00  0.00           C  
ATOM    800  CD1 ILE C  48     -10.184  -2.909  13.035  1.00  0.00           C  
ATOM    801  H   ILE C  48      -6.986  -0.686  12.182  1.00  0.00           H  
ATOM    802  HA  ILE C  48      -7.266  -2.656  10.112  1.00  0.00           H  
ATOM    803  HB  ILE C  48      -9.282  -0.869  11.526  1.00  0.00           H  
ATOM    804 1HG1 ILE C  48      -8.782  -3.844  11.746  1.00  0.00           H  
ATOM    805 2HG1 ILE C  48      -8.089  -2.646  12.827  1.00  0.00           H  
ATOM    806 1HG2 ILE C  48     -11.023  -2.292  10.524  1.00  0.00           H  
ATOM    807 2HG2 ILE C  48     -10.117  -1.414   9.271  1.00  0.00           H  
ATOM    808 3HG2 ILE C  48      -9.786  -3.138   9.564  1.00  0.00           H  
ATOM    809 1HD1 ILE C  48     -10.065  -3.672  13.804  1.00  0.00           H  
ATOM    810 2HD1 ILE C  48     -10.342  -1.938  13.507  1.00  0.00           H  
ATOM    811 3HD1 ILE C  48     -11.044  -3.154  12.412  1.00  0.00           H  
ATOM    812  N   SER C  49      -7.839   0.478   9.277  1.00  0.00           N  
ATOM    813  CA  SER C  49      -8.025   1.379   8.146  1.00  0.00           C  
ATOM    814  C   SER C  49      -6.890   1.241   7.139  1.00  0.00           C  
ATOM    815  O   SER C  49      -7.117   1.242   5.929  1.00  0.00           O  
ATOM    816  CB  SER C  49      -8.112   2.813   8.629  1.00  0.00           C  
ATOM    817  OG  SER C  49      -9.242   3.003   9.436  1.00  0.00           O  
ATOM    818  H   SER C  49      -7.763   0.865  10.207  1.00  0.00           H  
ATOM    819  HA  SER C  49      -8.959   1.119   7.646  1.00  0.00           H  
ATOM    820 1HB  SER C  49      -7.214   3.063   9.193  1.00  0.00           H  
ATOM    821 2HB  SER C  49      -8.157   3.484   7.772  1.00  0.00           H  
ATOM    822  HG  SER C  49      -9.122   2.433  10.199  1.00  0.00           H  
ATOM    823  N   SER C  50      -5.668   1.123   7.645  1.00  0.00           N  
ATOM    824  CA  SER C  50      -4.503   0.913   6.794  1.00  0.00           C  
ATOM    825  C   SER C  50      -4.637  -0.370   5.984  1.00  0.00           C  
ATOM    826  O   SER C  50      -4.375  -0.386   4.781  1.00  0.00           O  
ATOM    827  CB  SER C  50      -3.243   0.859   7.637  1.00  0.00           C  
ATOM    828  OG  SER C  50      -2.110   0.670   6.835  1.00  0.00           O  
ATOM    829  H   SER C  50      -5.542   1.180   8.646  1.00  0.00           H  
ATOM    830  HA  SER C  50      -4.426   1.750   6.100  1.00  0.00           H  
ATOM    831 1HB  SER C  50      -3.143   1.786   8.201  1.00  0.00           H  
ATOM    832 2HB  SER C  50      -3.322   0.046   8.357  1.00  0.00           H  
ATOM    833  HG  SER C  50      -1.866  -0.253   6.935  1.00  0.00           H  
ATOM    834  N   PHE C  51      -5.047  -1.444   6.649  1.00  0.00           N  
ATOM    835  CA  PHE C  51      -5.237  -2.729   5.987  1.00  0.00           C  
ATOM    836  C   PHE C  51      -6.284  -2.632   4.885  1.00  0.00           C  
ATOM    837  O   PHE C  51      -6.037  -3.026   3.745  1.00  0.00           O  
ATOM    838  CB  PHE C  51      -5.653  -3.796   7.001  1.00  0.00           C  
ATOM    839  CG  PHE C  51      -5.862  -5.157   6.398  1.00  0.00           C  
ATOM    840  CD1 PHE C  51      -4.787  -6.001   6.168  1.00  0.00           C  
ATOM    841  CD2 PHE C  51      -7.134  -5.594   6.060  1.00  0.00           C  
ATOM    842  CE1 PHE C  51      -4.978  -7.253   5.613  1.00  0.00           C  
ATOM    843  CE2 PHE C  51      -7.328  -6.844   5.507  1.00  0.00           C  
ATOM    844  CZ  PHE C  51      -6.248  -7.674   5.283  1.00  0.00           C  
ATOM    845  H   PHE C  51      -5.232  -1.369   7.639  1.00  0.00           H  
ATOM    846  HA  PHE C  51      -4.290  -3.029   5.535  1.00  0.00           H  
ATOM    847 1HB  PHE C  51      -4.891  -3.881   7.774  1.00  0.00           H  
ATOM    848 2HB  PHE C  51      -6.580  -3.494   7.487  1.00  0.00           H  
ATOM    849  HD1 PHE C  51      -3.782  -5.668   6.430  1.00  0.00           H  
ATOM    850  HD2 PHE C  51      -7.987  -4.937   6.236  1.00  0.00           H  
ATOM    851  HE1 PHE C  51      -4.124  -7.906   5.437  1.00  0.00           H  
ATOM    852  HE2 PHE C  51      -8.333  -7.176   5.246  1.00  0.00           H  
ATOM    853  HZ  PHE C  51      -6.399  -8.660   4.845  1.00  0.00           H  
ATOM    854  N   ILE C  52      -7.453  -2.106   5.232  1.00  0.00           N  
ATOM    855  CA  ILE C  52      -8.576  -2.055   4.303  1.00  0.00           C  
ATOM    856  C   ILE C  52      -8.253  -1.184   3.096  1.00  0.00           C  
ATOM    857  O   ILE C  52      -8.510  -1.568   1.955  1.00  0.00           O  
ATOM    858  CB  ILE C  52      -9.841  -1.520   5.000  1.00  0.00           C  
ATOM    859  CG1 ILE C  52     -10.347  -2.527   6.036  1.00  0.00           C  
ATOM    860  CG2 ILE C  52     -10.923  -1.216   3.976  1.00  0.00           C  
ATOM    861  CD1 ILE C  52     -11.473  -2.003   6.898  1.00  0.00           C  
ATOM    862  H   ILE C  52      -7.568  -1.732   6.163  1.00  0.00           H  
ATOM    863  HA  ILE C  52      -8.779  -3.065   3.950  1.00  0.00           H  
ATOM    864  HB  ILE C  52      -9.599  -0.605   5.541  1.00  0.00           H  
ATOM    865 1HG1 ILE C  52     -10.695  -3.426   5.529  1.00  0.00           H  
ATOM    866 2HG1 ILE C  52      -9.525  -2.819   6.691  1.00  0.00           H  
ATOM    867 1HG2 ILE C  52     -11.810  -0.839   4.485  1.00  0.00           H  
ATOM    868 2HG2 ILE C  52     -10.561  -0.464   3.275  1.00  0.00           H  
ATOM    869 3HG2 ILE C  52     -11.176  -2.126   3.432  1.00  0.00           H  
ATOM    870 1HD1 ILE C  52     -11.777  -2.773   7.607  1.00  0.00           H  
ATOM    871 2HD1 ILE C  52     -11.134  -1.121   7.442  1.00  0.00           H  
ATOM    872 3HD1 ILE C  52     -12.320  -1.737   6.267  1.00  0.00           H  
ATOM    873  N   LEU C  53      -7.688  -0.009   3.354  1.00  0.00           N  
ATOM    874  CA  LEU C  53      -7.315   0.912   2.288  1.00  0.00           C  
ATOM    875  C   LEU C  53      -6.401   0.239   1.273  1.00  0.00           C  
ATOM    876  O   LEU C  53      -6.605   0.356   0.065  1.00  0.00           O  
ATOM    877  CB  LEU C  53      -6.617   2.146   2.874  1.00  0.00           C  
ATOM    878  CG  LEU C  53      -6.079   3.154   1.851  1.00  0.00           C  
ATOM    879  CD1 LEU C  53      -7.227   3.672   0.995  1.00  0.00           C  
ATOM    880  CD2 LEU C  53      -5.383   4.295   2.579  1.00  0.00           C  
ATOM    881  H   LEU C  53      -7.513   0.252   4.314  1.00  0.00           H  
ATOM    882  HA  LEU C  53      -8.221   1.232   1.775  1.00  0.00           H  
ATOM    883 1HB  LEU C  53      -7.322   2.671   3.517  1.00  0.00           H  
ATOM    884 2HB  LEU C  53      -5.778   1.814   3.485  1.00  0.00           H  
ATOM    885  HG  LEU C  53      -5.367   2.658   1.190  1.00  0.00           H  
ATOM    886 1HD1 LEU C  53      -6.844   4.388   0.267  1.00  0.00           H  
ATOM    887 2HD1 LEU C  53      -7.694   2.838   0.470  1.00  0.00           H  
ATOM    888 3HD1 LEU C  53      -7.964   4.160   1.631  1.00  0.00           H  
ATOM    889 1HD2 LEU C  53      -5.000   5.011   1.852  1.00  0.00           H  
ATOM    890 2HD2 LEU C  53      -6.094   4.793   3.239  1.00  0.00           H  
ATOM    891 3HD2 LEU C  53      -4.556   3.899   3.169  1.00  0.00           H  
ATOM    892  N   SER C  54      -5.391  -0.468   1.770  1.00  0.00           N  
ATOM    893  CA  SER C  54      -4.483  -1.217   0.910  1.00  0.00           C  
ATOM    894  C   SER C  54      -5.226  -2.296   0.132  1.00  0.00           C  
ATOM    895  O   SER C  54      -4.966  -2.512  -1.052  1.00  0.00           O  
ATOM    896  CB  SER C  54      -3.380  -1.847   1.738  1.00  0.00           C  
ATOM    897  OG  SER C  54      -2.561  -0.867   2.312  1.00  0.00           O  
ATOM    898  H   SER C  54      -5.249  -0.487   2.770  1.00  0.00           H  
ATOM    899  HA  SER C  54      -4.035  -0.527   0.195  1.00  0.00           H  
ATOM    900 1HB  SER C  54      -3.821  -2.462   2.523  1.00  0.00           H  
ATOM    901 2HB  SER C  54      -2.781  -2.502   1.107  1.00  0.00           H  
ATOM    902  HG  SER C  54      -3.012  -0.578   3.109  1.00  0.00           H  
ATOM    903  N   ALA C  55      -6.152  -2.972   0.804  1.00  0.00           N  
ATOM    904  CA  ALA C  55      -6.951  -4.014   0.171  1.00  0.00           C  
ATOM    905  C   ALA C  55      -7.795  -3.448  -0.963  1.00  0.00           C  
ATOM    906  O   ALA C  55      -7.903  -4.052  -2.031  1.00  0.00           O  
ATOM    907  CB  ALA C  55      -7.838  -4.700   1.199  1.00  0.00           C  
ATOM    908  H   ALA C  55      -6.307  -2.758   1.779  1.00  0.00           H  
ATOM    909  HA  ALA C  55      -6.270  -4.751  -0.255  1.00  0.00           H  
ATOM    910 1HB  ALA C  55      -8.428  -5.476   0.711  1.00  0.00           H  
ATOM    911 2HB  ALA C  55      -7.216  -5.151   1.973  1.00  0.00           H  
ATOM    912 3HB  ALA C  55      -8.505  -3.968   1.651  1.00  0.00           H  
ATOM    913  N   LEU C  56      -8.393  -2.285  -0.726  1.00  0.00           N  
ATOM    914  CA  LEU C  56      -9.229  -1.635  -1.728  1.00  0.00           C  
ATOM    915  C   LEU C  56      -8.420  -1.264  -2.964  1.00  0.00           C  
ATOM    916  O   LEU C  56      -8.901  -1.383  -4.091  1.00  0.00           O  
ATOM    917  CB  LEU C  56      -9.881  -0.377  -1.139  1.00  0.00           C  
ATOM    918  CG  LEU C  56     -10.944  -0.621  -0.061  1.00  0.00           C  
ATOM    919  CD1 LEU C  56     -11.360   0.708   0.553  1.00  0.00           C  
ATOM    920  CD2 LEU C  56     -12.138  -1.336  -0.678  1.00  0.00           C  
ATOM    921  H   LEU C  56      -8.265  -1.840   0.172  1.00  0.00           H  
ATOM    922  HA  LEU C  56     -10.014  -2.329  -2.026  1.00  0.00           H  
ATOM    923 1HB  LEU C  56      -9.102   0.244  -0.701  1.00  0.00           H  
ATOM    924 2HB  LEU C  56     -10.351   0.182  -1.948  1.00  0.00           H  
ATOM    925  HG  LEU C  56     -10.523  -1.238   0.733  1.00  0.00           H  
ATOM    926 1HD1 LEU C  56     -12.116   0.535   1.319  1.00  0.00           H  
ATOM    927 2HD1 LEU C  56     -10.491   1.188   1.004  1.00  0.00           H  
ATOM    928 3HD1 LEU C  56     -11.771   1.354  -0.222  1.00  0.00           H  
ATOM    929 1HD2 LEU C  56     -12.894  -1.510   0.088  1.00  0.00           H  
ATOM    930 2HD2 LEU C  56     -12.561  -0.719  -1.471  1.00  0.00           H  
ATOM    931 3HD2 LEU C  56     -11.815  -2.291  -1.093  1.00  0.00           H  
ATOM    932  N   HIS C  57      -7.189  -0.814  -2.746  1.00  0.00           N  
ATOM    933  CA  HIS C  57      -6.268  -0.542  -3.843  1.00  0.00           C  
ATOM    934  C   HIS C  57      -5.916  -1.818  -4.597  1.00  0.00           C  
ATOM    935  O   HIS C  57      -5.999  -1.868  -5.824  1.00  0.00           O  
ATOM    936  CB  HIS C  57      -4.988   0.120  -3.323  1.00  0.00           C  
ATOM    937  CG  HIS C  57      -3.957   0.352  -4.384  1.00  0.00           C  
ATOM    938  ND1 HIS C  57      -4.142   1.245  -5.418  1.00  0.00           N  
ATOM    939  CD2 HIS C  57      -2.732  -0.193  -4.571  1.00  0.00           C  
ATOM    940  CE1 HIS C  57      -3.073   1.239  -6.196  1.00  0.00           C  
ATOM    941  NE2 HIS C  57      -2.204   0.375  -5.704  1.00  0.00           N  
ATOM    942  H   HIS C  57      -6.884  -0.657  -1.797  1.00  0.00           H  
ATOM    943  HA  HIS C  57      -6.737   0.141  -4.551  1.00  0.00           H  
ATOM    944 1HB  HIS C  57      -5.233   1.081  -2.870  1.00  0.00           H  
ATOM    945 2HB  HIS C  57      -4.545  -0.504  -2.547  1.00  0.00           H  
ATOM    946  HD1 HIS C  57      -4.916   1.868  -5.531  1.00  0.00           H  
ATOM    947  HD2 HIS C  57      -2.160  -0.938  -4.017  1.00  0.00           H  
ATOM    948  HE1 HIS C  57      -3.022   1.883  -7.074  1.00  0.00           H  
ATOM    949  N   PHE C  58      -5.524  -2.848  -3.855  1.00  0.00           N  
ATOM    950  CA  PHE C  58      -5.185  -4.135  -4.450  1.00  0.00           C  
ATOM    951  C   PHE C  58      -6.312  -4.646  -5.339  1.00  0.00           C  
ATOM    952  O   PHE C  58      -6.080  -5.063  -6.474  1.00  0.00           O  
ATOM    953  CB  PHE C  58      -4.882  -5.165  -3.360  1.00  0.00           C  
ATOM    954  CG  PHE C  58      -4.596  -6.541  -3.889  1.00  0.00           C  
ATOM    955  CD1 PHE C  58      -3.336  -6.868  -4.369  1.00  0.00           C  
ATOM    956  CD2 PHE C  58      -5.585  -7.513  -3.908  1.00  0.00           C  
ATOM    957  CE1 PHE C  58      -3.073  -8.134  -4.856  1.00  0.00           C  
ATOM    958  CE2 PHE C  58      -5.324  -8.779  -4.393  1.00  0.00           C  
ATOM    959  CZ  PHE C  58      -4.066  -9.090  -4.868  1.00  0.00           C  
ATOM    960  H   PHE C  58      -5.459  -2.737  -2.854  1.00  0.00           H  
ATOM    961  HA  PHE C  58      -4.294  -4.008  -5.067  1.00  0.00           H  
ATOM    962 1HB  PHE C  58      -4.019  -4.837  -2.781  1.00  0.00           H  
ATOM    963 2HB  PHE C  58      -5.728  -5.232  -2.678  1.00  0.00           H  
ATOM    964  HD1 PHE C  58      -2.550  -6.112  -4.359  1.00  0.00           H  
ATOM    965  HD2 PHE C  58      -6.580  -7.267  -3.533  1.00  0.00           H  
ATOM    966  HE1 PHE C  58      -2.079  -8.377  -5.231  1.00  0.00           H  
ATOM    967  HE2 PHE C  58      -6.111  -9.534  -4.401  1.00  0.00           H  
ATOM    968  HZ  PHE C  58      -3.859 -10.088  -5.252  1.00  0.00           H  
ATOM    969  N   ILE C  59      -7.533  -4.611  -4.815  1.00  0.00           N  
ATOM    970  CA  ILE C  59      -8.697  -5.080  -5.556  1.00  0.00           C  
ATOM    971  C   ILE C  59      -8.921  -4.251  -6.814  1.00  0.00           C  
ATOM    972  O   ILE C  59      -9.088  -4.794  -7.906  1.00  0.00           O  
ATOM    973  CB  ILE C  59      -9.962  -5.035  -4.679  1.00  0.00           C  
ATOM    974  CG1 ILE C  59      -9.864  -6.062  -3.548  1.00  0.00           C  
ATOM    975  CG2 ILE C  59     -11.203  -5.282  -5.521  1.00  0.00           C  
ATOM    976  CD1 ILE C  59     -10.887  -5.864  -2.453  1.00  0.00           C  
ATOM    977  H   ILE C  59      -7.657  -4.250  -3.880  1.00  0.00           H  
ATOM    978  HA  ILE C  59      -8.523  -6.113  -5.856  1.00  0.00           H  
ATOM    979  HB  ILE C  59     -10.043  -4.055  -4.208  1.00  0.00           H  
ATOM    980 1HG1 ILE C  59      -9.990  -7.064  -3.955  1.00  0.00           H  
ATOM    981 2HG1 ILE C  59      -8.872  -6.015  -3.098  1.00  0.00           H  
ATOM    982 1HG2 ILE C  59     -12.088  -5.247  -4.885  1.00  0.00           H  
ATOM    983 2HG2 ILE C  59     -11.279  -4.515  -6.291  1.00  0.00           H  
ATOM    984 3HG2 ILE C  59     -11.134  -6.263  -5.992  1.00  0.00           H  
ATOM    985 1HD1 ILE C  59     -10.754  -6.629  -1.688  1.00  0.00           H  
ATOM    986 2HD1 ILE C  59     -10.756  -4.878  -2.006  1.00  0.00           H  
ATOM    987 3HD1 ILE C  59     -11.889  -5.941  -2.873  1.00  0.00           H  
ATOM    988  N   ALA C  60      -8.924  -2.932  -6.654  1.00  0.00           N  
ATOM    989  CA  ALA C  60      -9.140  -2.025  -7.775  1.00  0.00           C  
ATOM    990  C   ALA C  60      -8.084  -2.221  -8.855  1.00  0.00           C  
ATOM    991  O   ALA C  60      -8.387  -2.178 -10.047  1.00  0.00           O  
ATOM    992  CB  ALA C  60      -9.144  -0.581  -7.294  1.00  0.00           C  
ATOM    993  H   ALA C  60      -8.771  -2.548  -5.733  1.00  0.00           H  
ATOM    994  HA  ALA C  60     -10.112  -2.253  -8.212  1.00  0.00           H  
ATOM    995 1HB  ALA C  60      -9.307   0.085  -8.142  1.00  0.00           H  
ATOM    996 2HB  ALA C  60      -9.942  -0.441  -6.565  1.00  0.00           H  
ATOM    997 3HB  ALA C  60      -8.186  -0.349  -6.831  1.00  0.00           H  
ATOM    998  N   TRP C  61      -6.844  -2.435  -8.430  1.00  0.00           N  
ATOM    999  CA  TRP C  61      -5.750  -2.693  -9.359  1.00  0.00           C  
ATOM   1000  C   TRP C  61      -5.920  -4.039 -10.051  1.00  0.00           C  
ATOM   1001  O   TRP C  61      -5.729  -4.154 -11.261  1.00  0.00           O  
ATOM   1002  CB  TRP C  61      -4.408  -2.658  -8.625  1.00  0.00           C  
ATOM   1003  CG  TRP C  61      -3.245  -3.053  -9.484  1.00  0.00           C  
ATOM   1004  CD1 TRP C  61      -2.582  -2.261 -10.372  1.00  0.00           C  
ATOM   1005  CD2 TRP C  61      -2.598  -4.348  -9.541  1.00  0.00           C  
ATOM   1006  NE1 TRP C  61      -1.573  -2.969 -10.977  1.00  0.00           N  
ATOM   1007  CE2 TRP C  61      -1.567  -4.247 -10.478  1.00  0.00           C  
ATOM   1008  CE3 TRP C  61      -2.808  -5.564  -8.880  1.00  0.00           C  
ATOM   1009  CZ2 TRP C  61      -0.742  -5.320 -10.779  1.00  0.00           C  
ATOM   1010  CZ3 TRP C  61      -1.980  -6.639  -9.181  1.00  0.00           C  
ATOM   1011  CH2 TRP C  61      -0.974  -6.519 -10.105  1.00  0.00           C  
ATOM   1012  H   TRP C  61      -6.654  -2.420  -7.438  1.00  0.00           H  
ATOM   1013  HA  TRP C  61      -5.751  -1.913 -10.120  1.00  0.00           H  
ATOM   1014 1HB  TRP C  61      -4.227  -1.653  -8.244  1.00  0.00           H  
ATOM   1015 2HB  TRP C  61      -4.444  -3.331  -7.768  1.00  0.00           H  
ATOM   1016  HD1 TRP C  61      -2.819  -1.217 -10.574  1.00  0.00           H  
ATOM   1017  HE1 TRP C  61      -0.938  -2.609 -11.674  1.00  0.00           H  
ATOM   1018  HE3 TRP C  61      -3.604  -5.664  -8.143  1.00  0.00           H  
ATOM   1019  HZ2 TRP C  61       0.063  -5.244 -11.511  1.00  0.00           H  
ATOM   1020  HZ3 TRP C  61      -2.151  -7.583  -8.663  1.00  0.00           H  
ATOM   1021  HH2 TRP C  61      -0.342  -7.382 -10.317  1.00  0.00           H  
ATOM   1022  N   THR C  62      -6.279  -5.056  -9.275  1.00  0.00           N  
ATOM   1023  CA  THR C  62      -6.367  -6.418  -9.788  1.00  0.00           C  
ATOM   1024  C   THR C  62      -7.438  -6.533 -10.866  1.00  0.00           C  
ATOM   1025  O   THR C  62      -7.223  -7.159 -11.904  1.00  0.00           O  
ATOM   1026  CB  THR C  62      -6.662  -7.419  -8.656  1.00  0.00           C  
ATOM   1027  OG1 THR C  62      -5.604  -7.378  -7.690  1.00  0.00           O  
ATOM   1028  CG2 THR C  62      -6.784  -8.830  -9.211  1.00  0.00           C  
ATOM   1029  H   THR C  62      -6.498  -4.881  -8.304  1.00  0.00           H  
ATOM   1030  HA  THR C  62      -5.409  -6.680 -10.237  1.00  0.00           H  
ATOM   1031  HB  THR C  62      -7.596  -7.147  -8.164  1.00  0.00           H  
ATOM   1032  HG1 THR C  62      -5.606  -6.525  -7.250  1.00  0.00           H  
ATOM   1033 1HG2 THR C  62      -6.993  -9.524  -8.397  1.00  0.00           H  
ATOM   1034 2HG2 THR C  62      -7.595  -8.867  -9.937  1.00  0.00           H  
ATOM   1035 3HG2 THR C  62      -5.850  -9.112  -9.696  1.00  0.00           H  
ATOM   1036  N   ILE C  63      -8.592  -5.925 -10.613  1.00  0.00           N  
ATOM   1037  CA  ILE C  63      -9.718  -6.003 -11.536  1.00  0.00           C  
ATOM   1038  C   ILE C  63      -9.368  -5.387 -12.884  1.00  0.00           C  
ATOM   1039  O   ILE C  63      -8.732  -6.016 -13.684  1.00  0.00           O  
ATOM   1040  OXT ILE C  63      -9.730  -4.273 -13.147  1.00  0.00           O  
ATOM   1041  CB  ILE C  63     -10.956  -5.297 -10.953  1.00  0.00           C  
ATOM   1042  CG1 ILE C  63     -11.463  -6.043  -9.716  1.00  0.00           C  
ATOM   1043  CG2 ILE C  63     -12.052  -5.194 -12.003  1.00  0.00           C  
ATOM   1044  CD1 ILE C  63     -12.506  -5.282  -8.930  1.00  0.00           C  
ATOM   1045  H   ILE C  63      -8.692  -5.394  -9.759  1.00  0.00           H  
ATOM   1046  HA  ILE C  63      -9.962  -7.053 -11.694  1.00  0.00           H  
ATOM   1047  HB  ILE C  63     -10.683  -4.294 -10.627  1.00  0.00           H  
ATOM   1048 1HG1 ILE C  63     -11.892  -6.998 -10.018  1.00  0.00           H  
ATOM   1049 2HG1 ILE C  63     -10.626  -6.257  -9.052  1.00  0.00           H  
ATOM   1050 1HG2 ILE C  63     -12.919  -4.693 -11.574  1.00  0.00           H  
ATOM   1051 2HG2 ILE C  63     -11.686  -4.621 -12.855  1.00  0.00           H  
ATOM   1052 3HG2 ILE C  63     -12.336  -6.193 -12.332  1.00  0.00           H  
ATOM   1053 1HD1 ILE C  63     -12.816  -5.875  -8.068  1.00  0.00           H  
ATOM   1054 2HD1 ILE C  63     -12.085  -4.336  -8.587  1.00  0.00           H  
ATOM   1055 3HD1 ILE C  63     -13.369  -5.087  -9.564  1.00  0.00           H  
TER                                                                             
ATOM   1057  N   PHE D  64      -2.127  -4.160  18.545  1.00  0.00           N  
ATOM   1058  CA  PHE D  64      -2.603  -5.268  17.725  1.00  0.00           C  
ATOM   1059  C   PHE D  64      -1.533  -5.723  16.740  1.00  0.00           C  
ATOM   1060  O   PHE D  64      -1.467  -5.236  15.612  1.00  0.00           O  
ATOM   1061  CB  PHE D  64      -3.866  -4.865  16.963  1.00  0.00           C  
ATOM   1062  CG  PHE D  64      -5.084  -4.737  17.833  1.00  0.00           C  
ATOM   1063  CD1 PHE D  64      -5.328  -3.570  18.541  1.00  0.00           C  
ATOM   1064  CD2 PHE D  64      -5.987  -5.783  17.946  1.00  0.00           C  
ATOM   1065  CE1 PHE D  64      -6.448  -3.451  19.342  1.00  0.00           C  
ATOM   1066  CE2 PHE D  64      -7.108  -5.667  18.745  1.00  0.00           C  
ATOM   1067  CZ  PHE D  64      -7.338  -4.499  19.444  1.00  0.00           C  
ATOM   1068 1H   PHE D  64      -2.848  -3.882  19.180  1.00  0.00           H  
ATOM   1069 2H   PHE D  64      -1.321  -4.449  19.061  1.00  0.00           H  
ATOM   1070 3H   PHE D  64      -1.887  -3.388  17.956  1.00  0.00           H  
ATOM   1071  HA  PHE D  64      -2.843  -6.106  18.381  1.00  0.00           H  
ATOM   1072 1HB  PHE D  64      -3.702  -3.910  16.465  1.00  0.00           H  
ATOM   1073 2HB  PHE D  64      -4.076  -5.604  16.191  1.00  0.00           H  
ATOM   1074  HD1 PHE D  64      -4.625  -2.740  18.459  1.00  0.00           H  
ATOM   1075  HD2 PHE D  64      -5.805  -6.706  17.395  1.00  0.00           H  
ATOM   1076  HE1 PHE D  64      -6.628  -2.528  19.893  1.00  0.00           H  
ATOM   1077  HE2 PHE D  64      -7.810  -6.496  18.825  1.00  0.00           H  
ATOM   1078  HZ  PHE D  64      -8.220  -4.406  20.076  1.00  0.00           H  
ATOM   1079  N   GLN D  65      -0.697  -6.660  17.174  1.00  0.00           N  
ATOM   1080  CA  GLN D  65       0.397  -7.154  16.346  1.00  0.00           C  
ATOM   1081  C   GLN D  65      -0.123  -7.741  15.040  1.00  0.00           C  
ATOM   1082  O   GLN D  65       0.480  -7.557  13.982  1.00  0.00           O  
ATOM   1083  CB  GLN D  65       1.210  -8.206  17.104  1.00  0.00           C  
ATOM   1084  CG  GLN D  65       2.477  -8.647  16.390  1.00  0.00           C  
ATOM   1085  CD  GLN D  65       3.261  -9.675  17.184  1.00  0.00           C  
ATOM   1086  OE1 GLN D  65       2.758 -10.244  18.157  1.00  0.00           O  
ATOM   1087  NE2 GLN D  65       4.499  -9.920  16.772  1.00  0.00           N  
ATOM   1088  H   GLN D  65      -0.822  -7.040  18.101  1.00  0.00           H  
ATOM   1089  HA  GLN D  65       1.051  -6.317  16.102  1.00  0.00           H  
ATOM   1090 1HB  GLN D  65       1.494  -7.813  18.080  1.00  0.00           H  
ATOM   1091 2HB  GLN D  65       0.595  -9.090  17.273  1.00  0.00           H  
ATOM   1092 1HG  GLN D  65       2.206  -9.089  15.431  1.00  0.00           H  
ATOM   1093 2HG  GLN D  65       3.115  -7.777  16.234  1.00  0.00           H  
ATOM   1094 1HE2 GLN D  65       5.065 -10.589  17.257  1.00  0.00           H  
ATOM   1095 2HE2 GLN D  65       4.868  -9.437  15.978  1.00  0.00           H  
ATOM   1096  N   ILE D  66      -1.245  -8.448  15.119  1.00  0.00           N  
ATOM   1097  CA  ILE D  66      -1.800  -9.139  13.961  1.00  0.00           C  
ATOM   1098  C   ILE D  66      -2.148  -8.158  12.849  1.00  0.00           C  
ATOM   1099  O   ILE D  66      -1.825  -8.387  11.683  1.00  0.00           O  
ATOM   1100  CB  ILE D  66      -3.055  -9.942  14.350  1.00  0.00           C  
ATOM   1101  CG1 ILE D  66      -2.678 -11.114  15.259  1.00  0.00           C  
ATOM   1102  CG2 ILE D  66      -3.774 -10.438  13.105  1.00  0.00           C  
ATOM   1103  CD1 ILE D  66      -3.864 -11.781  15.918  1.00  0.00           C  
ATOM   1104  H   ILE D  66      -1.727  -8.508  16.005  1.00  0.00           H  
ATOM   1105  HA  ILE D  66      -1.051  -9.832  13.582  1.00  0.00           H  
ATOM   1106  HB  ILE D  66      -3.731  -9.306  14.920  1.00  0.00           H  
ATOM   1107 1HG1 ILE D  66      -2.142 -11.866  14.680  1.00  0.00           H  
ATOM   1108 2HG1 ILE D  66      -2.005 -10.766  16.043  1.00  0.00           H  
ATOM   1109 1HG2 ILE D  66      -4.658 -11.004  13.398  1.00  0.00           H  
ATOM   1110 2HG2 ILE D  66      -4.074  -9.588  12.495  1.00  0.00           H  
ATOM   1111 3HG2 ILE D  66      -3.106 -11.080  12.531  1.00  0.00           H  
ATOM   1112 1HD1 ILE D  66      -3.517 -12.602  16.546  1.00  0.00           H  
ATOM   1113 2HD1 ILE D  66      -4.396 -11.054  16.532  1.00  0.00           H  
ATOM   1114 3HD1 ILE D  66      -4.534 -12.170  15.153  1.00  0.00           H  
ATOM   1115  N   LEU D  67      -2.807  -7.064  13.216  1.00  0.00           N  
ATOM   1116  CA  LEU D  67      -3.195  -6.043  12.251  1.00  0.00           C  
ATOM   1117  C   LEU D  67      -1.973  -5.368  11.642  1.00  0.00           C  
ATOM   1118  O   LEU D  67      -1.943  -5.079  10.445  1.00  0.00           O  
ATOM   1119  CB  LEU D  67      -4.087  -4.991  12.922  1.00  0.00           C  
ATOM   1120  CG  LEU D  67      -5.486  -5.468  13.330  1.00  0.00           C  
ATOM   1121  CD1 LEU D  67      -6.185  -4.373  14.124  1.00  0.00           C  
ATOM   1122  CD2 LEU D  67      -6.282  -5.833  12.086  1.00  0.00           C  
ATOM   1123  H   LEU D  67      -3.046  -6.937  14.189  1.00  0.00           H  
ATOM   1124  HA  LEU D  67      -3.758  -6.521  11.450  1.00  0.00           H  
ATOM   1125 1HB  LEU D  67      -3.585  -4.631  13.818  1.00  0.00           H  
ATOM   1126 2HB  LEU D  67      -4.210  -4.152  12.237  1.00  0.00           H  
ATOM   1127  HG  LEU D  67      -5.399  -6.343  13.975  1.00  0.00           H  
ATOM   1128 1HD1 LEU D  67      -7.179  -4.712  14.415  1.00  0.00           H  
ATOM   1129 2HD1 LEU D  67      -5.605  -4.145  15.019  1.00  0.00           H  
ATOM   1130 3HD1 LEU D  67      -6.273  -3.477  13.510  1.00  0.00           H  
ATOM   1131 1HD2 LEU D  67      -7.277  -6.173  12.377  1.00  0.00           H  
ATOM   1132 2HD2 LEU D  67      -6.371  -4.959  11.441  1.00  0.00           H  
ATOM   1133 3HD2 LEU D  67      -5.769  -6.630  11.547  1.00  0.00           H  
ATOM   1134  N   SER D  68      -0.966  -5.120  12.471  1.00  0.00           N  
ATOM   1135  CA  SER D  68       0.265  -4.486  12.014  1.00  0.00           C  
ATOM   1136  C   SER D  68       0.998  -5.366  11.010  1.00  0.00           C  
ATOM   1137  O   SER D  68       1.494  -4.883   9.992  1.00  0.00           O  
ATOM   1138  CB  SER D  68       1.169  -4.189  13.195  1.00  0.00           C  
ATOM   1139  OG  SER D  68       0.576  -3.261  14.060  1.00  0.00           O  
ATOM   1140  H   SER D  68      -1.055  -5.376  13.444  1.00  0.00           H  
ATOM   1141  HA  SER D  68       0.009  -3.546  11.522  1.00  0.00           H  
ATOM   1142 1HB  SER D  68       1.378  -5.112  13.734  1.00  0.00           H  
ATOM   1143 2HB  SER D  68       2.121  -3.799  12.835  1.00  0.00           H  
ATOM   1144  HG  SER D  68      -0.190  -3.701  14.436  1.00  0.00           H  
ATOM   1145  N   ILE D  69       1.063  -6.661  11.303  1.00  0.00           N  
ATOM   1146  CA  ILE D  69       1.665  -7.624  10.388  1.00  0.00           C  
ATOM   1147  C   ILE D  69       0.839  -7.765   9.116  1.00  0.00           C  
ATOM   1148  O   ILE D  69       1.383  -7.807   8.013  1.00  0.00           O  
ATOM   1149  CB  ILE D  69       1.813  -9.001  11.060  1.00  0.00           C  
ATOM   1150  CG1 ILE D  69       2.857  -8.940  12.178  1.00  0.00           C  
ATOM   1151  CG2 ILE D  69       2.191 -10.056  10.032  1.00  0.00           C  
ATOM   1152  CD1 ILE D  69       2.909 -10.184  13.035  1.00  0.00           C  
ATOM   1153  H   ILE D  69       0.686  -6.986  12.182  1.00  0.00           H  
ATOM   1154  HA  ILE D  69       2.656  -7.266  10.112  1.00  0.00           H  
ATOM   1155  HB  ILE D  69       0.869  -9.282  11.526  1.00  0.00           H  
ATOM   1156 1HG1 ILE D  69       3.845  -8.782  11.745  1.00  0.00           H  
ATOM   1157 2HG1 ILE D  69       2.646  -8.089  12.827  1.00  0.00           H  
ATOM   1158 1HG2 ILE D  69       2.292 -11.023  10.524  1.00  0.00           H  
ATOM   1159 2HG2 ILE D  69       1.414 -10.117   9.271  1.00  0.00           H  
ATOM   1160 3HG2 ILE D  69       3.137  -9.786   9.564  1.00  0.00           H  
ATOM   1161 1HD1 ILE D  69       3.672 -10.065  13.804  1.00  0.00           H  
ATOM   1162 2HD1 ILE D  69       1.938 -10.342  13.507  1.00  0.00           H  
ATOM   1163 3HD1 ILE D  69       3.154 -11.044  12.412  1.00  0.00           H  
ATOM   1164  N   SER D  70      -0.478  -7.839   9.277  1.00  0.00           N  
ATOM   1165  CA  SER D  70      -1.379  -8.025   8.146  1.00  0.00           C  
ATOM   1166  C   SER D  70      -1.241  -6.890   7.139  1.00  0.00           C  
ATOM   1167  O   SER D  70      -1.242  -7.117   5.929  1.00  0.00           O  
ATOM   1168  CB  SER D  70      -2.813  -8.112   8.629  1.00  0.00           C  
ATOM   1169  OG  SER D  70      -3.003  -9.242   9.436  1.00  0.00           O  
ATOM   1170  H   SER D  70      -0.865  -7.763  10.207  1.00  0.00           H  
ATOM   1171  HA  SER D  70      -1.119  -8.959   7.646  1.00  0.00           H  
ATOM   1172 1HB  SER D  70      -3.062  -7.214   9.193  1.00  0.00           H  
ATOM   1173 2HB  SER D  70      -3.484  -8.157   7.772  1.00  0.00           H  
ATOM   1174  HG  SER D  70      -2.435  -9.121  10.199  1.00  0.00           H  
ATOM   1175  N   SER D  71      -1.123  -5.668   7.645  1.00  0.00           N  
ATOM   1176  CA  SER D  71      -0.913  -4.503   6.794  1.00  0.00           C  
ATOM   1177  C   SER D  71       0.370  -4.637   5.984  1.00  0.00           C  
ATOM   1178  O   SER D  71       0.386  -4.375   4.781  1.00  0.00           O  
ATOM   1179  CB  SER D  71      -0.859  -3.243   7.637  1.00  0.00           C  
ATOM   1180  OG  SER D  71      -0.671  -2.110   6.835  1.00  0.00           O  
ATOM   1181  H   SER D  71      -1.180  -5.542   8.646  1.00  0.00           H  
ATOM   1182  HA  SER D  71      -1.750  -4.426   6.100  1.00  0.00           H  
ATOM   1183 1HB  SER D  71      -1.786  -3.144   8.201  1.00  0.00           H  
ATOM   1184 2HB  SER D  71      -0.046  -3.322   8.357  1.00  0.00           H  
ATOM   1185  HG  SER D  71       0.254  -1.870   6.928  1.00  0.00           H  
ATOM   1186  N   PHE D  72       1.444  -5.047   6.650  1.00  0.00           N  
ATOM   1187  CA  PHE D  72       2.730  -5.236   5.988  1.00  0.00           C  
ATOM   1188  C   PHE D  72       2.633  -6.284   4.886  1.00  0.00           C  
ATOM   1189  O   PHE D  72       3.027  -6.038   3.746  1.00  0.00           O  
ATOM   1190  CB  PHE D  72       3.797  -5.653   7.002  1.00  0.00           C  
ATOM   1191  CG  PHE D  72       5.157  -5.862   6.399  1.00  0.00           C  
ATOM   1192  CD1 PHE D  72       6.002  -4.787   6.168  1.00  0.00           C  
ATOM   1193  CD2 PHE D  72       5.594  -7.134   6.062  1.00  0.00           C  
ATOM   1194  CE1 PHE D  72       7.253  -4.978   5.613  1.00  0.00           C  
ATOM   1195  CE2 PHE D  72       6.844  -7.329   5.509  1.00  0.00           C  
ATOM   1196  CZ  PHE D  72       7.674  -6.249   5.284  1.00  0.00           C  
ATOM   1197  H   PHE D  72       1.369  -5.232   7.640  1.00  0.00           H  
ATOM   1198  HA  PHE D  72       3.029  -4.290   5.535  1.00  0.00           H  
ATOM   1199 1HB  PHE D  72       3.881  -4.890   7.775  1.00  0.00           H  
ATOM   1200 2HB  PHE D  72       3.494  -6.579   7.489  1.00  0.00           H  
ATOM   1201  HD1 PHE D  72       5.669  -3.782   6.429  1.00  0.00           H  
ATOM   1202  HD2 PHE D  72       4.937  -7.987   6.239  1.00  0.00           H  
ATOM   1203  HE1 PHE D  72       7.907  -4.125   5.436  1.00  0.00           H  
ATOM   1204  HE2 PHE D  72       7.176  -8.334   5.249  1.00  0.00           H  
ATOM   1205  HZ  PHE D  72       8.660  -6.401   4.846  1.00  0.00           H  
ATOM   1206  N   ILE D  73       2.106  -7.453   5.233  1.00  0.00           N  
ATOM   1207  CA  ILE D  73       2.055  -8.576   4.305  1.00  0.00           C  
ATOM   1208  C   ILE D  73       1.186  -8.254   3.097  1.00  0.00           C  
ATOM   1209  O   ILE D  73       1.570  -8.512   1.957  1.00  0.00           O  
ATOM   1210  CB  ILE D  73       1.519  -9.841   5.002  1.00  0.00           C  
ATOM   1211  CG1 ILE D  73       2.526 -10.346   6.038  1.00  0.00           C  
ATOM   1212  CG2 ILE D  73       1.215 -10.923   3.978  1.00  0.00           C  
ATOM   1213  CD1 ILE D  73       2.001 -11.473   6.900  1.00  0.00           C  
ATOM   1214  H   ILE D  73       1.731  -7.567   6.164  1.00  0.00           H  
ATOM   1215  HA  ILE D  73       3.066  -8.780   3.953  1.00  0.00           H  
ATOM   1216  HB  ILE D  73       0.605  -9.598   5.542  1.00  0.00           H  
ATOM   1217 1HG1 ILE D  73       3.425 -10.695   5.532  1.00  0.00           H  
ATOM   1218 2HG1 ILE D  73       2.817  -9.525   6.694  1.00  0.00           H  
ATOM   1219 1HG2 ILE D  73       0.838 -11.810   4.487  1.00  0.00           H  
ATOM   1220 2HG2 ILE D  73       0.465 -10.561   3.277  1.00  0.00           H  
ATOM   1221 3HG2 ILE D  73       2.126 -11.177   3.435  1.00  0.00           H  
ATOM   1222 1HD1 ILE D  73       2.771 -11.777   7.610  1.00  0.00           H  
ATOM   1223 2HD1 ILE D  73       1.119 -11.134   7.444  1.00  0.00           H  
ATOM   1224 3HD1 ILE D  73       1.736 -12.320   6.269  1.00  0.00           H  
ATOM   1225  N   LEU D  74       0.011  -7.688   3.354  1.00  0.00           N  
ATOM   1226  CA  LEU D  74      -0.909  -7.315   2.287  1.00  0.00           C  
ATOM   1227  C   LEU D  74      -0.235  -6.402   1.272  1.00  0.00           C  
ATOM   1228  O   LEU D  74      -0.352  -6.607   0.063  1.00  0.00           O  
ATOM   1229  CB  LEU D  74      -2.143  -6.616   2.871  1.00  0.00           C  
ATOM   1230  CG  LEU D  74      -3.151  -6.078   1.847  1.00  0.00           C  
ATOM   1231  CD1 LEU D  74      -3.668  -7.226   0.991  1.00  0.00           C  
ATOM   1232  CD2 LEU D  74      -4.291  -5.382   2.575  1.00  0.00           C  
ATOM   1233  H   LEU D  74      -0.251  -7.512   4.314  1.00  0.00           H  
ATOM   1234  HA  LEU D  74      -1.230  -8.221   1.774  1.00  0.00           H  
ATOM   1235 1HB  LEU D  74      -2.669  -7.320   3.514  1.00  0.00           H  
ATOM   1236 2HB  LEU D  74      -1.811  -5.777   3.482  1.00  0.00           H  
ATOM   1237  HG  LEU D  74      -2.654  -5.367   1.187  1.00  0.00           H  
ATOM   1238 1HD1 LEU D  74      -4.383  -6.844   0.263  1.00  0.00           H  
ATOM   1239 2HD1 LEU D  74      -2.834  -7.694   0.467  1.00  0.00           H  
ATOM   1240 3HD1 LEU D  74      -4.156  -7.963   1.627  1.00  0.00           H  
ATOM   1241 1HD2 LEU D  74      -5.007  -4.998   1.847  1.00  0.00           H  
ATOM   1242 2HD2 LEU D  74      -4.790  -6.092   3.234  1.00  0.00           H  
ATOM   1243 3HD2 LEU D  74      -3.896  -4.555   3.165  1.00  0.00           H  
ATOM   1244  N   SER D  75       0.472  -5.393   1.769  1.00  0.00           N  
ATOM   1245  CA  SER D  75       1.223  -4.486   0.909  1.00  0.00           C  
ATOM   1246  C   SER D  75       2.302  -5.230   0.133  1.00  0.00           C  
ATOM   1247  O   SER D  75       2.519  -4.971  -1.051  1.00  0.00           O  
ATOM   1248  CB  SER D  75       1.853  -3.383   1.737  1.00  0.00           C  
ATOM   1249  OG  SER D  75       0.872  -2.562   2.309  1.00  0.00           O  
ATOM   1250  H   SER D  75       0.490  -5.250   2.769  1.00  0.00           H  
ATOM   1251  HA  SER D  75       0.533  -4.038   0.192  1.00  0.00           H  
ATOM   1252 1HB  SER D  75       2.466  -3.823   2.523  1.00  0.00           H  
ATOM   1253 2HB  SER D  75       2.509  -2.784   1.106  1.00  0.00           H  
ATOM   1254  HG  SER D  75       0.574  -3.017   3.100  1.00  0.00           H  
ATOM   1255  N   ALA D  76       2.976  -6.156   0.806  1.00  0.00           N  
ATOM   1256  CA  ALA D  76       4.019  -6.956   0.175  1.00  0.00           C  
ATOM   1257  C   ALA D  76       3.454  -7.801  -0.960  1.00  0.00           C  
ATOM   1258  O   ALA D  76       4.058  -7.910  -2.026  1.00  0.00           O  
ATOM   1259  CB  ALA D  76       4.703  -7.843   1.204  1.00  0.00           C  
ATOM   1260  H   ALA D  76       2.761  -6.309   1.781  1.00  0.00           H  
ATOM   1261  HA  ALA D  76       4.756  -6.275  -0.251  1.00  0.00           H  
ATOM   1262 1HB  ALA D  76       5.479  -8.434   0.717  1.00  0.00           H  
ATOM   1263 2HB  ALA D  76       5.153  -7.221   1.979  1.00  0.00           H  
ATOM   1264 3HB  ALA D  76       3.969  -8.509   1.655  1.00  0.00           H  
ATOM   1265  N   LEU D  77       2.290  -8.397  -0.723  1.00  0.00           N  
ATOM   1266  CA  LEU D  77       1.640  -9.233  -1.725  1.00  0.00           C  
ATOM   1267  C   LEU D  77       1.272  -8.425  -2.963  1.00  0.00           C  
ATOM   1268  O   LEU D  77       1.392  -8.907  -4.089  1.00  0.00           O  
ATOM   1269  CB  LEU D  77       0.381  -9.883  -1.138  1.00  0.00           C  
ATOM   1270  CG  LEU D  77       0.622 -10.946  -0.059  1.00  0.00           C  
ATOM   1271  CD1 LEU D  77      -0.709 -11.360   0.554  1.00  0.00           C  
ATOM   1272  CD2 LEU D  77       1.336 -12.141  -0.674  1.00  0.00           C  
ATOM   1273  H   LEU D  77       1.844  -8.267   0.173  1.00  0.00           H  
ATOM   1274  HA  LEU D  77       2.334 -10.019  -2.022  1.00  0.00           H  
ATOM   1275 1HB  LEU D  77      -0.240  -9.103  -0.701  1.00  0.00           H  
ATOM   1276 2HB  LEU D  77      -0.177 -10.353  -1.947  1.00  0.00           H  
ATOM   1277  HG  LEU D  77       1.239 -10.525   0.736  1.00  0.00           H  
ATOM   1278 1HD1 LEU D  77      -0.537 -12.115   1.321  1.00  0.00           H  
ATOM   1279 2HD1 LEU D  77      -1.188 -10.490   1.003  1.00  0.00           H  
ATOM   1280 3HD1 LEU D  77      -1.354 -11.771  -0.222  1.00  0.00           H  
ATOM   1281 1HD2 LEU D  77       1.509 -12.896   0.094  1.00  0.00           H  
ATOM   1282 2HD2 LEU D  77       0.721 -12.564  -1.468  1.00  0.00           H  
ATOM   1283 3HD2 LEU D  77       2.292 -11.820  -1.088  1.00  0.00           H  
ATOM   1284  N   HIS D  78       0.823  -7.193  -2.747  1.00  0.00           N  
ATOM   1285  CA  HIS D  78       0.554  -6.273  -3.845  1.00  0.00           C  
ATOM   1286  C   HIS D  78       1.831  -5.923  -4.597  1.00  0.00           C  
ATOM   1287  O   HIS D  78       1.883  -6.007  -5.824  1.00  0.00           O  
ATOM   1288  CB  HIS D  78      -0.107  -4.991  -3.327  1.00  0.00           C  
ATOM   1289  CG  HIS D  78      -0.366  -3.974  -4.395  1.00  0.00           C  
ATOM   1290  ND1 HIS D  78      -1.314  -4.153  -5.379  1.00  0.00           N  
ATOM   1291  CD2 HIS D  78       0.201  -2.768  -4.632  1.00  0.00           C  
ATOM   1292  CE1 HIS D  78      -1.320  -3.099  -6.177  1.00  0.00           C  
ATOM   1293  NE2 HIS D  78      -0.411  -2.245  -5.745  1.00  0.00           N  
ATOM   1294  H   HIS D  78       0.665  -6.887  -1.798  1.00  0.00           H  
ATOM   1295  HA  HIS D  78      -0.128  -6.742  -4.554  1.00  0.00           H  
ATOM   1296 1HB  HIS D  78      -1.058  -5.238  -2.854  1.00  0.00           H  
ATOM   1297 2HB  HIS D  78       0.528  -4.536  -2.568  1.00  0.00           H  
ATOM   1298  HD2 HIS D  78       0.994  -2.298  -4.050  1.00  0.00           H  
ATOM   1299  HE1 HIS D  78      -1.967  -2.959  -7.043  1.00  0.00           H  
ATOM   1300  HE2 HIS D  78      -0.195  -1.351  -6.162  1.00  0.00           H  
ATOM   1301  N   PHE D  79       2.861  -5.532  -3.854  1.00  0.00           N  
ATOM   1302  CA  PHE D  79       4.150  -5.195  -4.448  1.00  0.00           C  
ATOM   1303  C   PHE D  79       4.660  -6.323  -5.334  1.00  0.00           C  
ATOM   1304  O   PHE D  79       5.079  -6.093  -6.469  1.00  0.00           O  
ATOM   1305  CB  PHE D  79       5.178  -4.892  -3.356  1.00  0.00           C  
ATOM   1306  CG  PHE D  79       6.553  -4.599  -3.884  1.00  0.00           C  
ATOM   1307  CD1 PHE D  79       6.883  -3.330  -4.336  1.00  0.00           C  
ATOM   1308  CD2 PHE D  79       7.521  -5.592  -3.929  1.00  0.00           C  
ATOM   1309  CE1 PHE D  79       8.148  -3.060  -4.822  1.00  0.00           C  
ATOM   1310  CE2 PHE D  79       8.786  -5.324  -4.413  1.00  0.00           C  
ATOM   1311  CZ  PHE D  79       9.100  -4.057  -4.860  1.00  0.00           C  
ATOM   1312  H   PHE D  79       2.748  -5.466  -2.853  1.00  0.00           H  
ATOM   1313  HA  PHE D  79       4.024  -4.304  -5.065  1.00  0.00           H  
ATOM   1314 1HB  PHE D  79       4.847  -4.033  -2.773  1.00  0.00           H  
ATOM   1315 2HB  PHE D  79       5.247  -5.741  -2.677  1.00  0.00           H  
ATOM   1316  HD1 PHE D  79       6.130  -2.542  -4.305  1.00  0.00           H  
ATOM   1317  HD2 PHE D  79       7.273  -6.594  -3.576  1.00  0.00           H  
ATOM   1318  HE1 PHE D  79       8.393  -2.059  -5.175  1.00  0.00           H  
ATOM   1319  HE2 PHE D  79       9.538  -6.113  -4.443  1.00  0.00           H  
ATOM   1320  HZ  PHE D  79      10.097  -3.845  -5.244  1.00  0.00           H  
ATOM   1321  N   ILE D  80       4.622  -7.544  -4.810  1.00  0.00           N  
ATOM   1322  CA  ILE D  80       5.091  -8.709  -5.550  1.00  0.00           C  
ATOM   1323  C   ILE D  80       4.263  -8.933  -6.809  1.00  0.00           C  
ATOM   1324  O   ILE D  80       4.808  -9.101  -7.900  1.00  0.00           O  
ATOM   1325  CB  ILE D  80       5.043  -9.973  -4.671  1.00  0.00           C  
ATOM   1326  CG1 ILE D  80       6.068  -9.876  -3.539  1.00  0.00           C  
ATOM   1327  CG2 ILE D  80       5.290 -11.216  -5.513  1.00  0.00           C  
ATOM   1328  CD1 ILE D  80       5.867 -10.898  -2.443  1.00  0.00           C  
ATOM   1329  H   ILE D  80       4.260  -7.667  -3.876  1.00  0.00           H  
ATOM   1330  HA  ILE D  80       6.125  -8.537  -5.848  1.00  0.00           H  
ATOM   1331  HB  ILE D  80       4.062 -10.052  -4.202  1.00  0.00           H  
ATOM   1332 1HG1 ILE D  80       7.071 -10.004  -3.945  1.00  0.00           H  
ATOM   1333 2HG1 ILE D  80       6.023  -8.883  -3.090  1.00  0.00           H  
ATOM   1334 1HG2 ILE D  80       5.252 -12.099  -4.876  1.00  0.00           H  
ATOM   1335 2HG2 ILE D  80       4.523 -11.291  -6.283  1.00  0.00           H  
ATOM   1336 3HG2 ILE D  80       6.271 -11.148  -5.982  1.00  0.00           H  
ATOM   1337 1HD1 ILE D  80       6.632 -10.766  -1.678  1.00  0.00           H  
ATOM   1338 2HD1 ILE D  80       4.881 -10.765  -1.998  1.00  0.00           H  
ATOM   1339 3HD1 ILE D  80       5.944 -11.900  -2.863  1.00  0.00           H  
ATOM   1340  N   ALA D  81       2.944  -8.933  -6.650  1.00  0.00           N  
ATOM   1341  CA  ALA D  81       2.038  -9.150  -7.772  1.00  0.00           C  
ATOM   1342  C   ALA D  81       2.237  -8.095  -8.853  1.00  0.00           C  
ATOM   1343  O   ALA D  81       2.196  -8.398 -10.045  1.00  0.00           O  
ATOM   1344  CB  ALA D  81       0.593  -9.151  -7.294  1.00  0.00           C  
ATOM   1345  H   ALA D  81       2.559  -8.780  -5.729  1.00  0.00           H  
ATOM   1346  HA  ALA D  81       2.266 -10.122  -8.209  1.00  0.00           H  
ATOM   1347 1HB  ALA D  81      -0.071  -9.314  -8.143  1.00  0.00           H  
ATOM   1348 2HB  ALA D  81       0.452  -9.949  -6.564  1.00  0.00           H  
ATOM   1349 3HB  ALA D  81       0.363  -8.192  -6.832  1.00  0.00           H  
ATOM   1350  N   TRP D  82       2.453  -6.854  -8.428  1.00  0.00           N  
ATOM   1351  CA  TRP D  82       2.713  -5.761  -9.358  1.00  0.00           C  
ATOM   1352  C   TRP D  82       4.060  -5.934 -10.048  1.00  0.00           C  
ATOM   1353  O   TRP D  82       4.177  -5.744 -11.258  1.00  0.00           O  
ATOM   1354  CB  TRP D  82       2.679  -4.419  -8.625  1.00  0.00           C  
ATOM   1355  CG  TRP D  82       3.093  -3.260  -9.480  1.00  0.00           C  
ATOM   1356  CD1 TRP D  82       2.318  -2.595 -10.382  1.00  0.00           C  
ATOM   1357  CD2 TRP D  82       4.391  -2.619  -9.516  1.00  0.00           C  
ATOM   1358  NE1 TRP D  82       3.041  -1.590 -10.976  1.00  0.00           N  
ATOM   1359  CE2 TRP D  82       4.311  -1.589 -10.457  1.00  0.00           C  
ATOM   1360  CE3 TRP D  82       5.596  -2.833  -8.835  1.00  0.00           C  
ATOM   1361  CZ2 TRP D  82       5.392  -0.769 -10.742  1.00  0.00           C  
ATOM   1362  CZ3 TRP D  82       6.680  -2.010  -9.120  1.00  0.00           C  
ATOM   1363  CH2 TRP D  82       6.579  -1.005 -10.048  1.00  0.00           C  
ATOM   1364  H   TRP D  82       2.436  -6.664  -7.437  1.00  0.00           H  
ATOM   1365  HA  TRP D  82       1.934  -5.763 -10.120  1.00  0.00           H  
ATOM   1366 1HB  TRP D  82       1.670  -4.230  -8.257  1.00  0.00           H  
ATOM   1367 2HB  TRP D  82       3.341  -4.460  -7.760  1.00  0.00           H  
ATOM   1368  HD1 TRP D  82       1.278  -2.827 -10.600  1.00  0.00           H  
ATOM   1369  HE1 TRP D  82       2.695  -0.954 -11.681  1.00  0.00           H  
ATOM   1370  HE3 TRP D  82       5.681  -3.628  -8.095  1.00  0.00           H  
ATOM   1371  HZ2 TRP D  82       5.332   0.035 -11.476  1.00  0.00           H  
ATOM   1372  HZ3 TRP D  82       7.614  -2.184  -8.586  1.00  0.00           H  
ATOM   1373  HH2 TRP D  82       7.448  -0.377 -10.247  1.00  0.00           H  
ATOM   1374  N   THR D  83       5.075  -6.294  -9.270  1.00  0.00           N  
ATOM   1375  CA  THR D  83       6.438  -6.384  -9.782  1.00  0.00           C  
ATOM   1376  C   THR D  83       6.553  -7.456 -10.858  1.00  0.00           C  
ATOM   1377  O   THR D  83       7.181  -7.243 -11.895  1.00  0.00           O  
ATOM   1378  CB  THR D  83       7.437  -6.680  -8.648  1.00  0.00           C  
ATOM   1379  OG1 THR D  83       7.395  -5.622  -7.682  1.00  0.00           O  
ATOM   1380  CG2 THR D  83       8.849  -6.801  -9.200  1.00  0.00           C  
ATOM   1381  H   THR D  83       4.899  -6.512  -8.300  1.00  0.00           H  
ATOM   1382  HA  THR D  83       6.702  -5.426 -10.231  1.00  0.00           H  
ATOM   1383  HB  THR D  83       7.164  -7.614  -8.157  1.00  0.00           H  
ATOM   1384  HG1 THR D  83       6.549  -5.638  -7.227  1.00  0.00           H  
ATOM   1385 1HG2 THR D  83       9.542  -7.010  -8.385  1.00  0.00           H  
ATOM   1386 2HG2 THR D  83       8.888  -7.612  -9.927  1.00  0.00           H  
ATOM   1387 3HG2 THR D  83       9.132  -5.867  -9.684  1.00  0.00           H  
ATOM   1388  N   ILE D  84       5.943  -8.609 -10.605  1.00  0.00           N  
ATOM   1389  CA  ILE D  84       6.021  -9.735 -11.527  1.00  0.00           C  
ATOM   1390  C   ILE D  84       5.408  -9.386 -12.877  1.00  0.00           C  
ATOM   1391  O   ILE D  84       6.038  -8.751 -13.676  1.00  0.00           O  
ATOM   1392  OXT ILE D  84       4.294  -9.746 -13.141  1.00  0.00           O  
ATOM   1393  CB  ILE D  84       5.313 -10.972 -10.945  1.00  0.00           C  
ATOM   1394  CG1 ILE D  84       6.056 -11.479  -9.706  1.00  0.00           C  
ATOM   1395  CG2 ILE D  84       5.209 -12.069 -11.994  1.00  0.00           C  
ATOM   1396  CD1 ILE D  84       5.293 -12.521  -8.920  1.00  0.00           C  
ATOM   1397  H   ILE D  84       5.411  -8.707  -9.752  1.00  0.00           H  
ATOM   1398  HA  ILE D  84       7.071  -9.981 -11.684  1.00  0.00           H  
ATOM   1399  HB  ILE D  84       4.310 -10.697 -10.620  1.00  0.00           H  
ATOM   1400 1HG1 ILE D  84       7.011 -11.910 -10.006  1.00  0.00           H  
ATOM   1401 2HG1 ILE D  84       6.271 -10.642  -9.042  1.00  0.00           H  
ATOM   1402 1HG2 ILE D  84       4.707 -12.935 -11.565  1.00  0.00           H  
ATOM   1403 2HG2 ILE D  84       4.639 -11.703 -12.846  1.00  0.00           H  
ATOM   1404 3HG2 ILE D  84       6.209 -12.354 -12.321  1.00  0.00           H  
ATOM   1405 1HD1 ILE D  84       5.884 -12.831  -8.058  1.00  0.00           H  
ATOM   1406 2HD1 ILE D  84       4.347 -12.099  -8.579  1.00  0.00           H  
ATOM   1407 3HD1 ILE D  84       5.098 -13.384  -9.554  1.00  0.00           H  
TER                                                                             
HETATM 1409 THKN MEM E  89      15.000   0.000   0.000  1.00  0.00           X  
HETATM 1410 CNTR MEM E  89       0.000   0.000   0.000  1.00  0.00           X  
HETATM 1411 NORM MEM E  89      -0.000  -0.000   1.000  1.00  0.00           X  
TER                                                                             
CONECT 1409 1410                                                                
CONECT 1410 1409 1411                                                           
CONECT 1411 1410                                                                
a_angle_1 0.719
a_angle_2 14.62
a_bind 2.508
a_ddg -39.699
a_helicality 0.046
a_helicality_symm 0.046
a_hha_ang 19.095
a_hha_dst_atm 4.658
a_hha_dst_vec 8.871
a_marl -20.739
a_pack 0.405
a_res_lipo -95.695
a_rmsd 12.036
a_sasa 1877.4
a_shape 0.531
a_span_topo 0.226
a_tms_span 1
a_tms_span_fa 1
a_unsat 2
maxsub 43
rms 12.036
score -283.059
silent_score -283.059
time 161
total -283.059

#MODEL 1
ATOM      1  N   LEU A   1       7.866   7.685  10.526  1.00  0.00           N  
ATOM      2  CA  LEU A   1       9.221   7.148  10.559  1.00  0.00           C  
ATOM      3  C   LEU A   1       9.757   6.916   9.152  1.00  0.00           C  
ATOM      4  O   LEU A   1       9.119   6.249   8.337  1.00  0.00           O  
ATOM      5  CB  LEU A   1       9.251   5.833  11.347  1.00  0.00           C  
ATOM      6  CG  LEU A   1      10.615   5.135  11.424  1.00  0.00           C  
ATOM      7  CD1 LEU A   1      11.593   6.012  12.195  1.00  0.00           C  
ATOM      8  CD2 LEU A   1      10.454   3.778  12.094  1.00  0.00           C  
ATOM      9 1H   LEU A   1       7.540   7.827  11.460  1.00  0.00           H  
ATOM     10 2H   LEU A   1       7.864   8.557  10.036  1.00  0.00           H  
ATOM     11 3H   LEU A   1       7.263   7.039  10.058  1.00  0.00           H  
ATOM     12  HA  LEU A   1       9.867   7.871  11.057  1.00  0.00           H  
ATOM     13 1HB  LEU A   1       8.923   6.031  12.366  1.00  0.00           H  
ATOM     14 2HB  LEU A   1       8.548   5.137  10.890  1.00  0.00           H  
ATOM     15  HG  LEU A   1      11.012   4.998  10.418  1.00  0.00           H  
ATOM     16 1HD1 LEU A   1      12.562   5.516  12.249  1.00  0.00           H  
ATOM     17 2HD1 LEU A   1      11.704   6.968  11.684  1.00  0.00           H  
ATOM     18 3HD1 LEU A   1      11.214   6.180  13.202  1.00  0.00           H  
ATOM     19 1HD2 LEU A   1      11.423   3.281  12.148  1.00  0.00           H  
ATOM     20 2HD2 LEU A   1      10.059   3.913  13.101  1.00  0.00           H  
ATOM     21 3HD2 LEU A   1       9.764   3.165  11.513  1.00  0.00           H  
ATOM     22  N   SER A   2      10.931   7.471   8.872  1.00  0.00           N  
ATOM     23  CA  SER A   2      11.527   7.375   7.545  1.00  0.00           C  
ATOM     24  C   SER A   2      11.772   5.923   7.155  1.00  0.00           C  
ATOM     25  O   SER A   2      11.589   5.542   5.998  1.00  0.00           O  
ATOM     26  CB  SER A   2      12.832   8.146   7.502  1.00  0.00           C  
ATOM     27  OG  SER A   2      12.610   9.519   7.674  1.00  0.00           O  
ATOM     28  H   SER A   2      11.424   7.973   9.597  1.00  0.00           H  
ATOM     29  HA  SER A   2      10.836   7.812   6.823  1.00  0.00           H  
ATOM     30 1HB  SER A   2      13.496   7.781   8.285  1.00  0.00           H  
ATOM     31 2HB  SER A   2      13.326   7.972   6.546  1.00  0.00           H  
ATOM     32  HG  SER A   2      13.231   9.963   7.091  1.00  0.00           H  
ATOM     33  N   ILE A   3      12.186   5.116   8.126  1.00  0.00           N  
ATOM     34  CA  ILE A   3      12.485   3.711   7.879  1.00  0.00           C  
ATOM     35  C   ILE A   3      11.255   2.967   7.373  1.00  0.00           C  
ATOM     36  O   ILE A   3      11.332   2.205   6.409  1.00  0.00           O  
ATOM     37  CB  ILE A   3      13.010   3.029   9.155  1.00  0.00           C  
ATOM     38  CG1 ILE A   3      14.382   3.592   9.536  1.00  0.00           C  
ATOM     39  CG2 ILE A   3      13.086   1.522   8.960  1.00  0.00           C  
ATOM     40  CD1 ILE A   3      14.836   3.207  10.925  1.00  0.00           C  
ATOM     41  H   ILE A   3      12.296   5.486   9.059  1.00  0.00           H  
ATOM     42  HA  ILE A   3      13.257   3.651   7.113  1.00  0.00           H  
ATOM     43  HB  ILE A   3      12.339   3.245   9.986  1.00  0.00           H  
ATOM     44 1HG1 ILE A   3      15.129   3.244   8.823  1.00  0.00           H  
ATOM     45 2HG1 ILE A   3      14.357   4.681   9.476  1.00  0.00           H  
ATOM     46 1HG2 ILE A   3      13.459   1.056   9.871  1.00  0.00           H  
ATOM     47 2HG2 ILE A   3      12.093   1.135   8.735  1.00  0.00           H  
ATOM     48 3HG2 ILE A   3      13.760   1.296   8.134  1.00  0.00           H  
ATOM     49 1HD1 ILE A   3      15.815   3.644  11.122  1.00  0.00           H  
ATOM     50 2HD1 ILE A   3      14.119   3.578  11.658  1.00  0.00           H  
ATOM     51 3HD1 ILE A   3      14.902   2.123  10.998  1.00  0.00           H  
ATOM     52  N   SER A   4      10.123   3.191   8.030  1.00  0.00           N  
ATOM     53  CA  SER A   4       8.871   2.553   7.640  1.00  0.00           C  
ATOM     54  C   SER A   4       8.458   2.965   6.233  1.00  0.00           C  
ATOM     55  O   SER A   4       8.017   2.136   5.437  1.00  0.00           O  
ATOM     56  CB  SER A   4       7.774   2.910   8.624  1.00  0.00           C  
ATOM     57  OG  SER A   4       8.029   2.352   9.884  1.00  0.00           O  
ATOM     58  H   SER A   4      10.128   3.821   8.820  1.00  0.00           H  
ATOM     59  HA  SER A   4       9.016   1.472   7.652  1.00  0.00           H  
ATOM     60 1HB  SER A   4       7.702   3.994   8.711  1.00  0.00           H  
ATOM     61 2HB  SER A   4       6.818   2.547   8.250  1.00  0.00           H  
ATOM     62  HG  SER A   4       7.184   2.332  10.340  1.00  0.00           H  
ATOM     63  N   SER A   5       8.602   4.251   5.932  1.00  0.00           N  
ATOM     64  CA  SER A   5       8.267   4.772   4.612  1.00  0.00           C  
ATOM     65  C   SER A   5       9.145   4.147   3.535  1.00  0.00           C  
ATOM     66  O   SER A   5       8.666   3.798   2.456  1.00  0.00           O  
ATOM     67  CB  SER A   5       8.422   6.280   4.591  1.00  0.00           C  
ATOM     68  OG  SER A   5       7.484   6.893   5.433  1.00  0.00           O  
ATOM     69  H   SER A   5       8.953   4.885   6.636  1.00  0.00           H  
ATOM     70  HA  SER A   5       7.228   4.521   4.395  1.00  0.00           H  
ATOM     71 1HB  SER A   5       9.429   6.547   4.910  1.00  0.00           H  
ATOM     72 2HB  SER A   5       8.293   6.644   3.573  1.00  0.00           H  
ATOM     73  HG  SER A   5       7.807   6.764   6.328  1.00  0.00           H  
ATOM     74  N   PHE A   6      10.432   4.009   3.834  1.00  0.00           N  
ATOM     75  CA  PHE A   6      11.365   3.359   2.921  1.00  0.00           C  
ATOM     76  C   PHE A   6      10.936   1.929   2.620  1.00  0.00           C  
ATOM     77  O   PHE A   6      10.859   1.525   1.460  1.00  0.00           O  
ATOM     78  CB  PHE A   6      12.777   3.361   3.510  1.00  0.00           C  
ATOM     79  CG  PHE A   6      13.775   2.591   2.693  1.00  0.00           C  
ATOM     80  CD1 PHE A   6      14.349   3.154   1.563  1.00  0.00           C  
ATOM     81  CD2 PHE A   6      14.141   1.303   3.051  1.00  0.00           C  
ATOM     82  CE1 PHE A   6      15.268   2.447   0.810  1.00  0.00           C  
ATOM     83  CE2 PHE A   6      15.060   0.594   2.301  1.00  0.00           C  
ATOM     84  CZ  PHE A   6      15.623   1.167   1.179  1.00  0.00           C  
ATOM     85  H   PHE A   6      10.773   4.363   4.716  1.00  0.00           H  
ATOM     86  HA  PHE A   6      11.377   3.918   1.984  1.00  0.00           H  
ATOM     87 1HB  PHE A   6      13.131   4.386   3.602  1.00  0.00           H  
ATOM     88 2HB  PHE A   6      12.754   2.931   4.511  1.00  0.00           H  
ATOM     89  HD1 PHE A   6      14.069   4.167   1.271  1.00  0.00           H  
ATOM     90  HD2 PHE A   6      13.696   0.850   3.938  1.00  0.00           H  
ATOM     91  HE1 PHE A   6      15.711   2.902  -0.076  1.00  0.00           H  
ATOM     92  HE2 PHE A   6      15.339  -0.418   2.594  1.00  0.00           H  
ATOM     93  HZ  PHE A   6      16.346   0.609   0.586  1.00  0.00           H  
ATOM     94  N   ILE A   7      10.657   1.167   3.672  1.00  0.00           N  
ATOM     95  CA  ILE A   7      10.270  -0.231   3.524  1.00  0.00           C  
ATOM     96  C   ILE A   7       8.980  -0.364   2.725  1.00  0.00           C  
ATOM     97  O   ILE A   7       8.889  -1.180   1.807  1.00  0.00           O  
ATOM     98  CB  ILE A   7      10.094  -0.901   4.899  1.00  0.00           C  
ATOM     99  CG1 ILE A   7      11.444  -1.020   5.612  1.00  0.00           C  
ATOM    100  CG2 ILE A   7       9.447  -2.268   4.746  1.00  0.00           C  
ATOM    101  CD1 ILE A   7      11.332  -1.380   7.076  1.00  0.00           C  
ATOM    102  H   ILE A   7      10.714   1.566   4.598  1.00  0.00           H  
ATOM    103  HA  ILE A   7      11.060  -0.753   2.985  1.00  0.00           H  
ATOM    104  HB  ILE A   7       9.460  -0.278   5.529  1.00  0.00           H  
ATOM    105 1HG1 ILE A   7      12.049  -1.780   5.119  1.00  0.00           H  
ATOM    106 2HG1 ILE A   7      11.981  -0.075   5.534  1.00  0.00           H  
ATOM    107 1HG2 ILE A   7       9.330  -2.728   5.727  1.00  0.00           H  
ATOM    108 2HG2 ILE A   7       8.469  -2.158   4.279  1.00  0.00           H  
ATOM    109 3HG2 ILE A   7      10.077  -2.902   4.121  1.00  0.00           H  
ATOM    110 1HD1 ILE A   7      12.329  -1.445   7.512  1.00  0.00           H  
ATOM    111 2HD1 ILE A   7      10.758  -0.612   7.596  1.00  0.00           H  
ATOM    112 3HD1 ILE A   7      10.829  -2.340   7.177  1.00  0.00           H  
ATOM    113  N   LEU A   8       7.985   0.442   3.079  1.00  0.00           N  
ATOM    114  CA  LEU A   8       6.697   0.414   2.396  1.00  0.00           C  
ATOM    115  C   LEU A   8       6.840   0.817   0.934  1.00  0.00           C  
ATOM    116  O   LEU A   8       6.214   0.227   0.053  1.00  0.00           O  
ATOM    117  CB  LEU A   8       5.706   1.352   3.096  1.00  0.00           C  
ATOM    118  CG  LEU A   8       5.218   0.894   4.476  1.00  0.00           C  
ATOM    119  CD1 LEU A   8       4.396   2.002   5.119  1.00  0.00           C  
ATOM    120  CD2 LEU A   8       4.398  -0.379   4.328  1.00  0.00           C  
ATOM    121  H   LEU A   8       8.125   1.091   3.840  1.00  0.00           H  
ATOM    122  HA  LEU A   8       6.307  -0.602   2.435  1.00  0.00           H  
ATOM    123 1HB  LEU A   8       6.176   2.326   3.218  1.00  0.00           H  
ATOM    124 2HB  LEU A   8       4.831   1.472   2.458  1.00  0.00           H  
ATOM    125  HG  LEU A   8       6.076   0.700   5.120  1.00  0.00           H  
ATOM    126 1HD1 LEU A   8       4.049   1.677   6.100  1.00  0.00           H  
ATOM    127 2HD1 LEU A   8       5.012   2.895   5.231  1.00  0.00           H  
ATOM    128 3HD1 LEU A   8       3.537   2.231   4.488  1.00  0.00           H  
ATOM    129 1HD2 LEU A   8       4.052  -0.706   5.309  1.00  0.00           H  
ATOM    130 2HD2 LEU A   8       3.539  -0.186   3.686  1.00  0.00           H  
ATOM    131 3HD2 LEU A   8       5.015  -1.160   3.883  1.00  0.00           H  
ATOM    132  N   SER A   9       7.669   1.824   0.681  1.00  0.00           N  
ATOM    133  CA  SER A   9       7.944   2.267  -0.681  1.00  0.00           C  
ATOM    134  C   SER A   9       8.499   1.130  -1.528  1.00  0.00           C  
ATOM    135  O   SER A   9       8.061   0.914  -2.658  1.00  0.00           O  
ATOM    136  CB  SER A   9       8.924   3.424  -0.666  1.00  0.00           C  
ATOM    137  OG  SER A   9       9.205   3.861  -1.967  1.00  0.00           O  
ATOM    138  H   SER A   9       8.120   2.296   1.452  1.00  0.00           H  
ATOM    139  HA  SER A   9       7.009   2.605  -1.130  1.00  0.00           H  
ATOM    140 1HB  SER A   9       8.507   4.246  -0.085  1.00  0.00           H  
ATOM    141 2HB  SER A   9       9.846   3.113  -0.177  1.00  0.00           H  
ATOM    142  HG  SER A   9      10.150   4.029  -1.991  1.00  0.00           H  
ATOM    143  N   ALA A  10       9.466   0.405  -0.976  1.00  0.00           N  
ATOM    144  CA  ALA A  10      10.029  -0.760  -1.649  1.00  0.00           C  
ATOM    145  C   ALA A  10       8.964  -1.818  -1.903  1.00  0.00           C  
ATOM    146  O   ALA A  10       8.924  -2.429  -2.971  1.00  0.00           O  
ATOM    147  CB  ALA A  10      11.170  -1.344  -0.829  1.00  0.00           C  
ATOM    148  H   ALA A  10       9.820   0.667  -0.067  1.00  0.00           H  
ATOM    149  HA  ALA A  10      10.418  -0.438  -2.615  1.00  0.00           H  
ATOM    150 1HB  ALA A  10      11.580  -2.213  -1.344  1.00  0.00           H  
ATOM    151 2HB  ALA A  10      11.951  -0.594  -0.704  1.00  0.00           H  
ATOM    152 3HB  ALA A  10      10.798  -1.645   0.149  1.00  0.00           H  
ATOM    153  N   LEU A  11       8.100  -2.030  -0.916  1.00  0.00           N  
ATOM    154  CA  LEU A  11       7.014  -2.994  -1.042  1.00  0.00           C  
ATOM    155  C   LEU A  11       6.094  -2.639  -2.204  1.00  0.00           C  
ATOM    156  O   LEU A  11       5.719  -3.502  -2.997  1.00  0.00           O  
ATOM    157  CB  LEU A  11       6.204  -3.054   0.259  1.00  0.00           C  
ATOM    158  CG  LEU A  11       4.982  -3.981   0.240  1.00  0.00           C  
ATOM    159  CD1 LEU A  11       5.433  -5.410  -0.028  1.00  0.00           C  
ATOM    160  CD2 LEU A  11       4.247  -3.879   1.569  1.00  0.00           C  
ATOM    161  H   LEU A  11       8.199  -1.511  -0.055  1.00  0.00           H  
ATOM    162  HA  LEU A  11       7.443  -3.977  -1.233  1.00  0.00           H  
ATOM    163 1HB  LEU A  11       6.860  -3.387   1.062  1.00  0.00           H  
ATOM    164 2HB  LEU A  11       5.854  -2.049   0.497  1.00  0.00           H  
ATOM    165  HG  LEU A  11       4.313  -3.685  -0.568  1.00  0.00           H  
ATOM    166 1HD1 LEU A  11       4.564  -6.069  -0.041  1.00  0.00           H  
ATOM    167 2HD1 LEU A  11       5.938  -5.458  -0.993  1.00  0.00           H  
ATOM    168 3HD1 LEU A  11       6.117  -5.729   0.757  1.00  0.00           H  
ATOM    169 1HD2 LEU A  11       3.378  -4.538   1.555  1.00  0.00           H  
ATOM    170 2HD2 LEU A  11       4.914  -4.176   2.378  1.00  0.00           H  
ATOM    171 3HD2 LEU A  11       3.920  -2.851   1.726  1.00  0.00           H  
ATOM    172  N   HIS A  12       5.735  -1.363  -2.298  1.00  0.00           N  
ATOM    173  CA  HIS A  12       4.900  -0.881  -3.392  1.00  0.00           C  
ATOM    174  C   HIS A  12       5.578  -1.096  -4.739  1.00  0.00           C  
ATOM    175  O   HIS A  12       4.960  -1.581  -5.686  1.00  0.00           O  
ATOM    176  CB  HIS A  12       4.573   0.604  -3.209  1.00  0.00           C  
ATOM    177  CG  HIS A  12       3.762   0.896  -1.985  1.00  0.00           C  
ATOM    178  ND1 HIS A  12       3.082   2.083  -1.809  1.00  0.00           N  
ATOM    179  CD2 HIS A  12       3.522   0.156  -0.878  1.00  0.00           C  
ATOM    180  CE1 HIS A  12       2.458   2.059  -0.644  1.00  0.00           C  
ATOM    181  NE2 HIS A  12       2.709   0.902  -0.060  1.00  0.00           N  
ATOM    182  H   HIS A  12       6.049  -0.710  -1.594  1.00  0.00           H  
ATOM    183  HA  HIS A  12       3.961  -1.435  -3.404  1.00  0.00           H  
ATOM    184 1HB  HIS A  12       5.499   1.176  -3.149  1.00  0.00           H  
ATOM    185 2HB  HIS A  12       4.022   0.965  -4.078  1.00  0.00           H  
ATOM    186  HD2 HIS A  12       3.903  -0.845  -0.672  1.00  0.00           H  
ATOM    187  HE1 HIS A  12       1.840   2.859  -0.235  1.00  0.00           H  
ATOM    188  HE2 HIS A  12       2.362   0.607   0.842  1.00  0.00           H  
ATOM    189  N   PHE A  13       6.854  -0.732  -4.818  1.00  0.00           N  
ATOM    190  CA  PHE A  13       7.617  -0.876  -6.052  1.00  0.00           C  
ATOM    191  C   PHE A  13       7.681  -2.333  -6.492  1.00  0.00           C  
ATOM    192  O   PHE A  13       7.392  -2.657  -7.644  1.00  0.00           O  
ATOM    193  CB  PHE A  13       9.034  -0.330  -5.871  1.00  0.00           C  
ATOM    194  CG  PHE A  13       9.911  -0.508  -7.078  1.00  0.00           C  
ATOM    195  CD1 PHE A  13       9.805   0.351  -8.162  1.00  0.00           C  
ATOM    196  CD2 PHE A  13      10.842  -1.534  -7.132  1.00  0.00           C  
ATOM    197  CE1 PHE A  13      10.611   0.188  -9.273  1.00  0.00           C  
ATOM    198  CE2 PHE A  13      11.650  -1.698  -8.240  1.00  0.00           C  
ATOM    199  CZ  PHE A  13      11.533  -0.836  -9.312  1.00  0.00           C  
ATOM    200  H   PHE A  13       7.306  -0.345  -4.002  1.00  0.00           H  
ATOM    201  HA  PHE A  13       7.119  -0.304  -6.836  1.00  0.00           H  
ATOM    202 1HB  PHE A  13       8.987   0.733  -5.639  1.00  0.00           H  
ATOM    203 2HB  PHE A  13       9.511  -0.827  -5.028  1.00  0.00           H  
ATOM    204  HD1 PHE A  13       9.077   1.161  -8.131  1.00  0.00           H  
ATOM    205  HD2 PHE A  13      10.933  -2.215  -6.285  1.00  0.00           H  
ATOM    206  HE1 PHE A  13      10.518   0.869 -10.118  1.00  0.00           H  
ATOM    207  HE2 PHE A  13      12.378  -2.509  -8.270  1.00  0.00           H  
ATOM    208  HZ  PHE A  13      12.168  -0.966 -10.188  1.00  0.00           H  
ATOM    209  N   ILE A  14       8.062  -3.209  -5.568  1.00  0.00           N  
ATOM    210  CA  ILE A  14       8.218  -4.626  -5.873  1.00  0.00           C  
ATOM    211  C   ILE A  14       6.885  -5.256  -6.258  1.00  0.00           C  
ATOM    212  O   ILE A  14       6.785  -5.948  -7.271  1.00  0.00           O  
ATOM    213  CB  ILE A  14       8.817  -5.384  -4.674  1.00  0.00           C  
ATOM    214  CG1 ILE A  14      10.262  -4.941  -4.430  1.00  0.00           C  
ATOM    215  CG2 ILE A  14       8.749  -6.885  -4.906  1.00  0.00           C  
ATOM    216  CD1 ILE A  14      10.821  -5.385  -3.098  1.00  0.00           C  
ATOM    217  H   ILE A  14       8.249  -2.884  -4.630  1.00  0.00           H  
ATOM    218  HA  ILE A  14       8.898  -4.725  -6.718  1.00  0.00           H  
ATOM    219  HB  ILE A  14       8.256  -5.139  -3.772  1.00  0.00           H  
ATOM    220 1HG1 ILE A  14      10.901  -5.337  -5.218  1.00  0.00           H  
ATOM    221 2HG1 ILE A  14      10.322  -3.853  -4.478  1.00  0.00           H  
ATOM    222 1HG2 ILE A  14       9.177  -7.405  -4.049  1.00  0.00           H  
ATOM    223 2HG2 ILE A  14       7.710  -7.187  -5.031  1.00  0.00           H  
ATOM    224 3HG2 ILE A  14       9.312  -7.141  -5.803  1.00  0.00           H  
ATOM    225 1HD1 ILE A  14      11.848  -5.034  -2.999  1.00  0.00           H  
ATOM    226 2HD1 ILE A  14      10.215  -4.970  -2.292  1.00  0.00           H  
ATOM    227 3HD1 ILE A  14      10.804  -6.473  -3.042  1.00  0.00           H  
ATOM    228  N   ALA A  15       5.864  -5.012  -5.444  1.00  0.00           N  
ATOM    229  CA  ALA A  15       4.543  -5.583  -5.679  1.00  0.00           C  
ATOM    230  C   ALA A  15       3.974  -5.123  -7.015  1.00  0.00           C  
ATOM    231  O   ALA A  15       3.339  -5.899  -7.730  1.00  0.00           O  
ATOM    232  CB  ALA A  15       3.597  -5.215  -4.545  1.00  0.00           C  
ATOM    233  H   ALA A  15       6.006  -4.415  -4.642  1.00  0.00           H  
ATOM    234  HA  ALA A  15       4.645  -6.668  -5.715  1.00  0.00           H  
ATOM    235 1HB  ALA A  15       2.616  -5.649  -4.735  1.00  0.00           H  
ATOM    236 2HB  ALA A  15       3.989  -5.601  -3.604  1.00  0.00           H  
ATOM    237 3HB  ALA A  15       3.509  -4.131  -4.484  1.00  0.00           H  
ATOM    238  N   TRP A  16       4.204  -3.858  -7.346  1.00  0.00           N  
ATOM    239  CA  TRP A  16       3.789  -3.315  -8.634  1.00  0.00           C  
ATOM    240  C   TRP A  16       4.427  -4.081  -9.786  1.00  0.00           C  
ATOM    241  O   TRP A  16       3.753  -4.448 -10.749  1.00  0.00           O  
ATOM    242  CB  TRP A  16       4.160  -1.834  -8.734  1.00  0.00           C  
ATOM    243  CG  TRP A  16       3.663  -1.176  -9.985  1.00  0.00           C  
ATOM    244  CD1 TRP A  16       2.502  -0.477 -10.133  1.00  0.00           C  
ATOM    245  CD2 TRP A  16       4.314  -1.150 -11.278  1.00  0.00           C  
ATOM    246  NE1 TRP A  16       2.385  -0.022 -11.423  1.00  0.00           N  
ATOM    247  CE2 TRP A  16       3.486  -0.423 -12.137  1.00  0.00           C  
ATOM    248  CE3 TRP A  16       5.516  -1.677 -11.768  1.00  0.00           C  
ATOM    249  CZ2 TRP A  16       3.816  -0.207 -13.466  1.00  0.00           C  
ATOM    250  CZ3 TRP A  16       5.848  -1.459 -13.100  1.00  0.00           C  
ATOM    251  CH2 TRP A  16       5.019  -0.742 -13.926  1.00  0.00           C  
ATOM    252  H   TRP A  16       4.680  -3.256  -6.689  1.00  0.00           H  
ATOM    253  HA  TRP A  16       2.706  -3.410  -8.717  1.00  0.00           H  
ATOM    254 1HB  TRP A  16       3.749  -1.298  -7.878  1.00  0.00           H  
ATOM    255 2HB  TRP A  16       5.244  -1.728  -8.697  1.00  0.00           H  
ATOM    256  HD1 TRP A  16       1.774  -0.306  -9.343  1.00  0.00           H  
ATOM    257  HE1 TRP A  16       1.615   0.520 -11.788  1.00  0.00           H  
ATOM    258  HE3 TRP A  16       6.179  -2.244 -11.115  1.00  0.00           H  
ATOM    259  HZ2 TRP A  16       3.171   0.360 -14.138  1.00  0.00           H  
ATOM    260  HZ3 TRP A  16       6.784  -1.874 -13.473  1.00  0.00           H  
ATOM    261  HH2 TRP A  16       5.310  -0.590 -14.966  1.00  0.00           H  
ATOM    262  N   THR A  17       5.730  -4.318  -9.682  1.00  0.00           N  
ATOM    263  CA  THR A  17       6.459  -5.057 -10.706  1.00  0.00           C  
ATOM    264  C   THR A  17       5.901  -6.466 -10.870  1.00  0.00           C  
ATOM    265  O   THR A  17       5.723  -6.946 -11.989  1.00  0.00           O  
ATOM    266  CB  THR A  17       7.960  -5.131 -10.374  1.00  0.00           C  
ATOM    267  OG1 THR A  17       8.507  -3.807 -10.326  1.00  0.00           O  
ATOM    268  CG2 THR A  17       8.700  -5.942 -11.427  1.00  0.00           C  
ATOM    269  H   THR A  17       6.229  -3.978  -8.872  1.00  0.00           H  
ATOM    270  HA  THR A  17       6.342  -4.537 -11.657  1.00  0.00           H  
ATOM    271  HB  THR A  17       8.095  -5.601  -9.400  1.00  0.00           H  
ATOM    272  HG1 THR A  17       8.275  -3.396  -9.489  1.00  0.00           H  
ATOM    273 1HG2 THR A  17       9.760  -5.984 -11.176  1.00  0.00           H  
ATOM    274 2HG2 THR A  17       8.295  -6.953 -11.458  1.00  0.00           H  
ATOM    275 3HG2 THR A  17       8.577  -5.472 -12.402  1.00  0.00           H  
ATOM    276  N   ILE A  18       5.628  -7.123  -9.748  1.00  0.00           N  
ATOM    277  CA  ILE A  18       5.068  -8.469  -9.766  1.00  0.00           C  
ATOM    278  C   ILE A  18       3.714  -8.493 -10.464  1.00  0.00           C  
ATOM    279  O   ILE A  18       3.434  -9.385 -11.264  1.00  0.00           O  
ATOM    280  CB  ILE A  18       4.919  -9.020  -8.336  1.00  0.00           C  
ATOM    281  CG1 ILE A  18       6.296  -9.256  -7.709  1.00  0.00           C  
ATOM    282  CG2 ILE A  18       4.107 -10.306  -8.344  1.00  0.00           C  
ATOM    283  CD1 ILE A  18       6.252  -9.516  -6.220  1.00  0.00           C  
ATOM    284  H   ILE A  18       5.813  -6.678  -8.860  1.00  0.00           H  
ATOM    285  HA  ILE A  18       5.747  -9.118 -10.317  1.00  0.00           H  
ATOM    286  HB  ILE A  18       4.411  -8.285  -7.713  1.00  0.00           H  
ATOM    287 1HG1 ILE A  18       6.774 -10.109  -8.191  1.00  0.00           H  
ATOM    288 2HG1 ILE A  18       6.929  -8.386  -7.883  1.00  0.00           H  
ATOM    289 1HG2 ILE A  18       4.012 -10.683  -7.326  1.00  0.00           H  
ATOM    290 2HG2 ILE A  18       3.116 -10.108  -8.751  1.00  0.00           H  
ATOM    291 3HG2 ILE A  18       4.610 -11.051  -8.961  1.00  0.00           H  
ATOM    292 1HD1 ILE A  18       7.265  -9.674  -5.848  1.00  0.00           H  
ATOM    293 2HD1 ILE A  18       5.808  -8.659  -5.714  1.00  0.00           H  
ATOM    294 3HD1 ILE A  18       5.652 -10.404  -6.024  1.00  0.00           H  
ATOM    295  N   GLY A  19       2.878  -7.508 -10.155  1.00  0.00           N  
ATOM    296  CA  GLY A  19       1.589  -7.361 -10.821  1.00  0.00           C  
ATOM    297  C   GLY A  19       1.767  -7.045 -12.301  1.00  0.00           C  
ATOM    298  O   GLY A  19       1.040  -7.564 -13.148  1.00  0.00           O  
ATOM    299  H   GLY A  19       3.141  -6.844  -9.441  1.00  0.00           H  
ATOM    300 1HA  GLY A  19       1.014  -8.280 -10.708  1.00  0.00           H  
ATOM    301 2HA  GLY A  19       1.021  -6.565 -10.342  1.00  0.00           H  
ATOM    302  N   HIS A  20       2.738  -6.191 -12.606  1.00  0.00           N  
ATOM    303  CA  HIS A  20       2.930  -5.704 -13.967  1.00  0.00           C  
ATOM    304  C   HIS A  20       3.273  -6.845 -14.916  1.00  0.00           C  
ATOM    305  O   HIS A  20       2.612  -7.036 -15.937  1.00  0.00           O  
ATOM    306  CB  HIS A  20       4.036  -4.645 -14.011  1.00  0.00           C  
ATOM    307  CG  HIS A  20       4.250  -4.054 -15.371  1.00  0.00           C  
ATOM    308  ND1 HIS A  20       3.377  -3.145 -15.932  1.00  0.00           N  
ATOM    309  CD2 HIS A  20       5.234  -4.243 -16.281  1.00  0.00           C  
ATOM    310  CE1 HIS A  20       3.817  -2.800 -17.129  1.00  0.00           C  
ATOM    311  NE2 HIS A  20       4.941  -3.452 -17.364  1.00  0.00           N  
ATOM    312  H   HIS A  20       3.358  -5.871 -11.877  1.00  0.00           H  
ATOM    313  HA  HIS A  20       2.009  -5.245 -14.323  1.00  0.00           H  
ATOM    314 1HB  HIS A  20       3.794  -3.836 -13.322  1.00  0.00           H  
ATOM    315 2HB  HIS A  20       4.976  -5.086 -13.680  1.00  0.00           H  
ATOM    316  HD2 HIS A  20       6.097  -4.901 -16.174  1.00  0.00           H  
ATOM    317  HE1 HIS A  20       3.335  -2.096 -17.807  1.00  0.00           H  
ATOM    318  HE2 HIS A  20       5.499  -3.384 -18.203  1.00  0.00           H  
ATOM    319  N   LEU A  21       4.311  -7.601 -14.574  1.00  0.00           N  
ATOM    320  CA  LEU A  21       4.797  -8.671 -15.438  1.00  0.00           C  
ATOM    321  C   LEU A  21       5.623  -9.681 -14.652  1.00  0.00           C  
ATOM    322  O   LEU A  21       5.075 -10.524 -13.997  1.00  0.00           O  
ATOM    323  OXT LEU A  21       6.822  -9.633 -14.687  1.00  0.00           O  
ATOM    324  CB  LEU A  21       5.641  -8.088 -16.579  1.00  0.00           C  
ATOM    325  CG  LEU A  21       6.212  -9.109 -17.571  1.00  0.00           C  
ATOM    326  CD1 LEU A  21       5.072  -9.767 -18.337  1.00  0.00           C  
ATOM    327  CD2 LEU A  21       7.176  -8.411 -18.519  1.00  0.00           C  
ATOM    328  H   LEU A  21       4.775  -7.431 -13.693  1.00  0.00           H  
ATOM    329  HA  LEU A  21       3.938  -9.187 -15.865  1.00  0.00           H  
ATOM    330 1HB  LEU A  21       5.027  -7.387 -17.142  1.00  0.00           H  
ATOM    331 2HB  LEU A  21       6.478  -7.541 -16.148  1.00  0.00           H  
ATOM    332  HG  LEU A  21       6.741  -9.891 -17.025  1.00  0.00           H  
ATOM    333 1HD1 LEU A  21       5.478 -10.492 -19.042  1.00  0.00           H  
ATOM    334 2HD1 LEU A  21       4.409 -10.275 -17.637  1.00  0.00           H  
ATOM    335 3HD1 LEU A  21       4.513  -9.006 -18.881  1.00  0.00           H  
ATOM    336 1HD2 LEU A  21       7.583  -9.137 -19.224  1.00  0.00           H  
ATOM    337 2HD2 LEU A  21       6.648  -7.631 -19.066  1.00  0.00           H  
ATOM    338 3HD2 LEU A  21       7.990  -7.965 -17.947  1.00  0.00           H  
TER                                                                             
ATOM    340  N   LEU B  22      -7.685   7.866  10.526  1.00  0.00           N  
ATOM    341  CA  LEU B  22      -7.148   9.221  10.559  1.00  0.00           C  
ATOM    342  C   LEU B  22      -6.916   9.757   9.152  1.00  0.00           C  
ATOM    343  O   LEU B  22      -6.249   9.119   8.337  1.00  0.00           O  
ATOM    344  CB  LEU B  22      -5.833   9.251  11.347  1.00  0.00           C  
ATOM    345  CG  LEU B  22      -5.134  10.615  11.424  1.00  0.00           C  
ATOM    346  CD1 LEU B  22      -6.012  11.593  12.195  1.00  0.00           C  
ATOM    347  CD2 LEU B  22      -3.778  10.454  12.093  1.00  0.00           C  
ATOM    348 1H   LEU B  22      -7.827   7.540  11.460  1.00  0.00           H  
ATOM    349 2H   LEU B  22      -8.557   7.864  10.036  1.00  0.00           H  
ATOM    350 3H   LEU B  22      -7.039   7.263  10.058  1.00  0.00           H  
ATOM    351  HA  LEU B  22      -7.871   9.867  11.057  1.00  0.00           H  
ATOM    352 1HB  LEU B  22      -6.031   8.923  12.366  1.00  0.00           H  
ATOM    353 2HB  LEU B  22      -5.137   8.548  10.890  1.00  0.00           H  
ATOM    354  HG  LEU B  22      -4.998  11.011  10.418  1.00  0.00           H  
ATOM    355 1HD1 LEU B  22      -5.515  12.562  12.249  1.00  0.00           H  
ATOM    356 2HD1 LEU B  22      -6.968  11.704  11.684  1.00  0.00           H  
ATOM    357 3HD1 LEU B  22      -6.180  11.214  13.202  1.00  0.00           H  
ATOM    358 1HD2 LEU B  22      -3.281  11.423  12.147  1.00  0.00           H  
ATOM    359 2HD2 LEU B  22      -3.913  10.059  13.100  1.00  0.00           H  
ATOM    360 3HD2 LEU B  22      -3.165   9.764  11.512  1.00  0.00           H  
ATOM    361  N   SER B  23      -7.471  10.931   8.872  1.00  0.00           N  
ATOM    362  CA  SER B  23      -7.375  11.527   7.545  1.00  0.00           C  
ATOM    363  C   SER B  23      -5.923  11.771   7.155  1.00  0.00           C  
ATOM    364  O   SER B  23      -5.542  11.589   5.998  1.00  0.00           O  
ATOM    365  CB  SER B  23      -8.146  12.832   7.502  1.00  0.00           C  
ATOM    366  OG  SER B  23      -9.519  12.610   7.674  1.00  0.00           O  
ATOM    367  H   SER B  23      -7.973  11.424   9.597  1.00  0.00           H  
ATOM    368  HA  SER B  23      -7.812  10.836   6.823  1.00  0.00           H  
ATOM    369 1HB  SER B  23      -7.781  13.496   8.285  1.00  0.00           H  
ATOM    370 2HB  SER B  23      -7.972  13.326   6.546  1.00  0.00           H  
ATOM    371  HG  SER B  23      -9.962  13.216   7.075  1.00  0.00           H  
ATOM    372  N   ILE B  24      -5.117  12.186   8.126  1.00  0.00           N  
ATOM    373  CA  ILE B  24      -3.711  12.485   7.879  1.00  0.00           C  
ATOM    374  C   ILE B  24      -2.967  11.255   7.373  1.00  0.00           C  
ATOM    375  O   ILE B  24      -2.205  11.332   6.409  1.00  0.00           O  
ATOM    376  CB  ILE B  24      -3.029  13.010   9.155  1.00  0.00           C  
ATOM    377  CG1 ILE B  24      -3.593  14.382   9.536  1.00  0.00           C  
ATOM    378  CG2 ILE B  24      -1.522  13.086   8.960  1.00  0.00           C  
ATOM    379  CD1 ILE B  24      -3.207  14.836  10.925  1.00  0.00           C  
ATOM    380  H   ILE B  24      -5.486  12.296   9.059  1.00  0.00           H  
ATOM    381  HA  ILE B  24      -3.652  13.257   7.113  1.00  0.00           H  
ATOM    382  HB  ILE B  24      -3.245  12.339   9.986  1.00  0.00           H  
ATOM    383 1HG1 ILE B  24      -3.244  15.129   8.823  1.00  0.00           H  
ATOM    384 2HG1 ILE B  24      -4.681  14.357   9.476  1.00  0.00           H  
ATOM    385 1HG2 ILE B  24      -1.056  13.459   9.871  1.00  0.00           H  
ATOM    386 2HG2 ILE B  24      -1.135  12.093   8.735  1.00  0.00           H  
ATOM    387 3HG2 ILE B  24      -1.296  13.759   8.134  1.00  0.00           H  
ATOM    388 1HD1 ILE B  24      -3.644  15.815  11.122  1.00  0.00           H  
ATOM    389 2HD1 ILE B  24      -3.578  14.119  11.658  1.00  0.00           H  
ATOM    390 3HD1 ILE B  24      -2.123  14.902  10.998  1.00  0.00           H  
ATOM    391  N   SER B  25      -3.191  10.123   8.030  1.00  0.00           N  
ATOM    392  CA  SER B  25      -2.553   8.871   7.640  1.00  0.00           C  
ATOM    393  C   SER B  25      -2.965   8.458   6.233  1.00  0.00           C  
ATOM    394  O   SER B  25      -2.136   8.017   5.437  1.00  0.00           O  
ATOM    395  CB  SER B  25      -2.910   7.774   8.624  1.00  0.00           C  
ATOM    396  OG  SER B  25      -2.352   8.029   9.884  1.00  0.00           O  
ATOM    397  H   SER B  25      -3.821  10.128   8.820  1.00  0.00           H  
ATOM    398  HA  SER B  25      -1.472   9.016   7.652  1.00  0.00           H  
ATOM    399 1HB  SER B  25      -3.994   7.702   8.711  1.00  0.00           H  
ATOM    400 2HB  SER B  25      -2.547   6.818   8.250  1.00  0.00           H  
ATOM    401  HG  SER B  25      -2.332   7.184  10.340  1.00  0.00           H  
ATOM    402  N   SER B  26      -4.251   8.602   5.932  1.00  0.00           N  
ATOM    403  CA  SER B  26      -4.772   8.267   4.612  1.00  0.00           C  
ATOM    404  C   SER B  26      -4.147   9.145   3.535  1.00  0.00           C  
ATOM    405  O   SER B  26      -3.798   8.666   2.456  1.00  0.00           O  
ATOM    406  CB  SER B  26      -6.280   8.422   4.591  1.00  0.00           C  
ATOM    407  OG  SER B  26      -6.893   7.483   5.432  1.00  0.00           O  
ATOM    408  H   SER B  26      -4.885   8.953   6.636  1.00  0.00           H  
ATOM    409  HA  SER B  26      -4.521   7.228   4.395  1.00  0.00           H  
ATOM    410 1HB  SER B  26      -6.547   9.429   4.911  1.00  0.00           H  
ATOM    411 2HB  SER B  26      -6.644   8.294   3.573  1.00  0.00           H  
ATOM    412  HG  SER B  26      -6.765   7.806   6.327  1.00  0.00           H  
ATOM    413  N   PHE B  27      -4.009  10.432   3.834  1.00  0.00           N  
ATOM    414  CA  PHE B  27      -3.359  11.365   2.921  1.00  0.00           C  
ATOM    415  C   PHE B  27      -1.929  10.936   2.620  1.00  0.00           C  
ATOM    416  O   PHE B  27      -1.525  10.859   1.460  1.00  0.00           O  
ATOM    417  CB  PHE B  27      -3.361  12.777   3.510  1.00  0.00           C  
ATOM    418  CG  PHE B  27      -2.590  13.775   2.693  1.00  0.00           C  
ATOM    419  CD1 PHE B  27      -3.152  14.346   1.561  1.00  0.00           C  
ATOM    420  CD2 PHE B  27      -1.304  14.144   3.054  1.00  0.00           C  
ATOM    421  CE1 PHE B  27      -2.444  15.264   0.808  1.00  0.00           C  
ATOM    422  CE2 PHE B  27      -0.594  15.062   2.305  1.00  0.00           C  
ATOM    423  CZ  PHE B  27      -1.166  15.623   1.180  1.00  0.00           C  
ATOM    424  H   PHE B  27      -4.363  10.773   4.716  1.00  0.00           H  
ATOM    425  HA  PHE B  27      -3.918  11.377   1.984  1.00  0.00           H  
ATOM    426 1HB  PHE B  27      -4.386  13.132   3.602  1.00  0.00           H  
ATOM    427 2HB  PHE B  27      -2.932  12.754   4.511  1.00  0.00           H  
ATOM    428  HD1 PHE B  27      -4.163  14.064   1.267  1.00  0.00           H  
ATOM    429  HD2 PHE B  27      -0.852  13.701   3.943  1.00  0.00           H  
ATOM    430  HE1 PHE B  27      -2.897  15.705  -0.080  1.00  0.00           H  
ATOM    431  HE2 PHE B  27       0.416  15.344   2.600  1.00  0.00           H  
ATOM    432  HZ  PHE B  27      -0.607  16.345   0.587  1.00  0.00           H  
ATOM    433  N   ILE B  28      -1.167  10.657   3.672  1.00  0.00           N  
ATOM    434  CA  ILE B  28       0.231  10.270   3.524  1.00  0.00           C  
ATOM    435  C   ILE B  28       0.364   8.980   2.725  1.00  0.00           C  
ATOM    436  O   ILE B  28       1.180   8.889   1.807  1.00  0.00           O  
ATOM    437  CB  ILE B  28       0.901  10.094   4.899  1.00  0.00           C  
ATOM    438  CG1 ILE B  28       1.020  11.444   5.612  1.00  0.00           C  
ATOM    439  CG2 ILE B  28       2.268   9.447   4.746  1.00  0.00           C  
ATOM    440  CD1 ILE B  28       1.380  11.332   7.076  1.00  0.00           C  
ATOM    441  H   ILE B  28      -1.566  10.714   4.598  1.00  0.00           H  
ATOM    442  HA  ILE B  28       0.753  11.060   2.985  1.00  0.00           H  
ATOM    443  HB  ILE B  28       0.278   9.460   5.529  1.00  0.00           H  
ATOM    444 1HG1 ILE B  28       1.780  12.049   5.119  1.00  0.00           H  
ATOM    445 2HG1 ILE B  28       0.075  11.981   5.534  1.00  0.00           H  
ATOM    446 1HG2 ILE B  28       2.728   9.330   5.727  1.00  0.00           H  
ATOM    447 2HG2 ILE B  28       2.158   8.469   4.279  1.00  0.00           H  
ATOM    448 3HG2 ILE B  28       2.902  10.077   4.121  1.00  0.00           H  
ATOM    449 1HD1 ILE B  28       1.446  12.329   7.512  1.00  0.00           H  
ATOM    450 2HD1 ILE B  28       0.612  10.758   7.596  1.00  0.00           H  
ATOM    451 3HD1 ILE B  28       2.340  10.829   7.177  1.00  0.00           H  
ATOM    452  N   LEU B  29      -0.442   7.985   3.079  1.00  0.00           N  
ATOM    453  CA  LEU B  29      -0.414   6.697   2.396  1.00  0.00           C  
ATOM    454  C   LEU B  29      -0.817   6.840   0.934  1.00  0.00           C  
ATOM    455  O   LEU B  29      -0.227   6.214   0.053  1.00  0.00           O  
ATOM    456  CB  LEU B  29      -1.352   5.706   3.096  1.00  0.00           C  
ATOM    457  CG  LEU B  29      -0.898   5.226   4.480  1.00  0.00           C  
ATOM    458  CD1 LEU B  29      -2.010   4.407   5.124  1.00  0.00           C  
ATOM    459  CD2 LEU B  29       0.375   4.405   4.341  1.00  0.00           C  
ATOM    460  H   LEU B  29      -1.091   8.124   3.840  1.00  0.00           H  
ATOM    461  HA  LEU B  29       0.602   6.307   2.435  1.00  0.00           H  
ATOM    462 1HB  LEU B  29      -2.329   6.174   3.211  1.00  0.00           H  
ATOM    463 2HB  LEU B  29      -1.466   4.827   2.461  1.00  0.00           H  
ATOM    464  HG  LEU B  29      -0.707   6.088   5.120  1.00  0.00           H  
ATOM    465 1HD1 LEU B  29      -1.687   4.066   6.107  1.00  0.00           H  
ATOM    466 2HD1 LEU B  29      -2.902   5.024   5.229  1.00  0.00           H  
ATOM    467 3HD1 LEU B  29      -2.235   3.545   4.497  1.00  0.00           H  
ATOM    468 1HD2 LEU B  29       0.698   4.064   5.325  1.00  0.00           H  
ATOM    469 2HD2 LEU B  29       0.184   3.542   3.703  1.00  0.00           H  
ATOM    470 3HD2 LEU B  29       1.157   5.020   3.895  1.00  0.00           H  
ATOM    471  N   SER B  30      -1.824   7.669   0.681  1.00  0.00           N  
ATOM    472  CA  SER B  30      -2.267   7.944  -0.681  1.00  0.00           C  
ATOM    473  C   SER B  30      -1.130   8.499  -1.528  1.00  0.00           C  
ATOM    474  O   SER B  30      -0.914   8.061  -2.658  1.00  0.00           O  
ATOM    475  CB  SER B  30      -3.424   8.924  -0.666  1.00  0.00           C  
ATOM    476  OG  SER B  30      -4.547   8.366  -0.042  1.00  0.00           O  
ATOM    477  H   SER B  30      -2.296   8.120   1.452  1.00  0.00           H  
ATOM    478  HA  SER B  30      -2.604   7.009  -1.130  1.00  0.00           H  
ATOM    479 1HB  SER B  30      -3.126   9.831  -0.140  1.00  0.00           H  
ATOM    480 2HB  SER B  30      -3.675   9.206  -1.687  1.00  0.00           H  
ATOM    481  HG  SER B  30      -4.342   8.337   0.896  1.00  0.00           H  
ATOM    482  N   ALA B  31      -0.405   9.466  -0.976  1.00  0.00           N  
ATOM    483  CA  ALA B  31       0.760  10.029  -1.649  1.00  0.00           C  
ATOM    484  C   ALA B  31       1.818   8.964  -1.903  1.00  0.00           C  
ATOM    485  O   ALA B  31       2.429   8.924  -2.971  1.00  0.00           O  
ATOM    486  CB  ALA B  31       1.344  11.170  -0.829  1.00  0.00           C  
ATOM    487  H   ALA B  31      -0.667   9.819  -0.067  1.00  0.00           H  
ATOM    488  HA  ALA B  31       0.438  10.418  -2.615  1.00  0.00           H  
ATOM    489 1HB  ALA B  31       2.213  11.580  -1.344  1.00  0.00           H  
ATOM    490 2HB  ALA B  31       0.594  11.951  -0.704  1.00  0.00           H  
ATOM    491 3HB  ALA B  31       1.645  10.798   0.149  1.00  0.00           H  
ATOM    492  N   LEU B  32       2.030   8.100  -0.916  1.00  0.00           N  
ATOM    493  CA  LEU B  32       2.994   7.014  -1.042  1.00  0.00           C  
ATOM    494  C   LEU B  32       2.639   6.094  -2.204  1.00  0.00           C  
ATOM    495  O   LEU B  32       3.502   5.719  -2.997  1.00  0.00           O  
ATOM    496  CB  LEU B  32       3.054   6.204   0.259  1.00  0.00           C  
ATOM    497  CG  LEU B  32       4.076   5.060   0.285  1.00  0.00           C  
ATOM    498  CD1 LEU B  32       5.477   5.626   0.096  1.00  0.00           C  
ATOM    499  CD2 LEU B  32       3.963   4.308   1.602  1.00  0.00           C  
ATOM    500  H   LEU B  32       1.511   8.199  -0.055  1.00  0.00           H  
ATOM    501  HA  LEU B  32       3.977   7.443  -1.233  1.00  0.00           H  
ATOM    502 1HB  LEU B  32       3.293   6.880   1.078  1.00  0.00           H  
ATOM    503 2HB  LEU B  32       2.070   5.773   0.446  1.00  0.00           H  
ATOM    504  HG  LEU B  32       3.878   4.377  -0.541  1.00  0.00           H  
ATOM    505 1HD1 LEU B  32       6.203   4.814   0.114  1.00  0.00           H  
ATOM    506 2HD1 LEU B  32       5.534   6.142  -0.863  1.00  0.00           H  
ATOM    507 3HD1 LEU B  32       5.697   6.327   0.900  1.00  0.00           H  
ATOM    508 1HD2 LEU B  32       4.690   3.494   1.620  1.00  0.00           H  
ATOM    509 2HD2 LEU B  32       4.162   4.990   2.429  1.00  0.00           H  
ATOM    510 3HD2 LEU B  32       2.958   3.899   1.703  1.00  0.00           H  
ATOM    511  N   HIS B  33       1.363   5.735  -2.298  1.00  0.00           N  
ATOM    512  CA  HIS B  33       0.881   4.900  -3.392  1.00  0.00           C  
ATOM    513  C   HIS B  33       1.096   5.578  -4.739  1.00  0.00           C  
ATOM    514  O   HIS B  33       1.581   4.960  -5.686  1.00  0.00           O  
ATOM    515  CB  HIS B  33      -0.604   4.573  -3.209  1.00  0.00           C  
ATOM    516  CG  HIS B  33      -0.874   3.592  -2.111  1.00  0.00           C  
ATOM    517  ND1 HIS B  33      -0.415   2.292  -2.145  1.00  0.00           N  
ATOM    518  CD2 HIS B  33      -1.554   3.721  -0.948  1.00  0.00           C  
ATOM    519  CE1 HIS B  33      -0.802   1.663  -1.049  1.00  0.00           C  
ATOM    520  NE2 HIS B  33      -1.494   2.508  -0.307  1.00  0.00           N  
ATOM    521  H   HIS B  33       0.710   6.049  -1.594  1.00  0.00           H  
ATOM    522  HA  HIS B  33       1.435   3.961  -3.404  1.00  0.00           H  
ATOM    523 1HB  HIS B  33      -1.155   5.489  -2.992  1.00  0.00           H  
ATOM    524 2HB  HIS B  33      -1.003   4.164  -4.137  1.00  0.00           H  
ATOM    525  HD1 HIS B  33       0.187   1.895  -2.839  1.00  0.00           H  
ATOM    526  HD2 HIS B  33      -2.087   4.555  -0.490  1.00  0.00           H  
ATOM    527  HE1 HIS B  33      -0.538   0.619  -0.885  1.00  0.00           H  
ATOM    528  N   PHE B  34       0.732   6.854  -4.818  1.00  0.00           N  
ATOM    529  CA  PHE B  34       0.876   7.617  -6.052  1.00  0.00           C  
ATOM    530  C   PHE B  34       2.333   7.681  -6.492  1.00  0.00           C  
ATOM    531  O   PHE B  34       2.658   7.392  -7.644  1.00  0.00           O  
ATOM    532  CB  PHE B  34       0.330   9.034  -5.871  1.00  0.00           C  
ATOM    533  CG  PHE B  34       0.509   9.911  -7.078  1.00  0.00           C  
ATOM    534  CD1 PHE B  34      -0.349   9.806  -8.163  1.00  0.00           C  
ATOM    535  CD2 PHE B  34       1.535  10.842  -7.131  1.00  0.00           C  
ATOM    536  CE1 PHE B  34      -0.185  10.612  -9.273  1.00  0.00           C  
ATOM    537  CE2 PHE B  34       1.700  11.650  -8.239  1.00  0.00           C  
ATOM    538  CZ  PHE B  34       0.839  11.534  -9.311  1.00  0.00           C  
ATOM    539  H   PHE B  34       0.345   7.306  -4.002  1.00  0.00           H  
ATOM    540  HA  PHE B  34       0.304   7.119  -6.836  1.00  0.00           H  
ATOM    541 1HB  PHE B  34      -0.734   8.987  -5.640  1.00  0.00           H  
ATOM    542 2HB  PHE B  34       0.827   9.511  -5.028  1.00  0.00           H  
ATOM    543  HD1 PHE B  34      -1.159   9.077  -8.132  1.00  0.00           H  
ATOM    544  HD2 PHE B  34       2.215  10.933  -6.283  1.00  0.00           H  
ATOM    545  HE1 PHE B  34      -0.866  10.519 -10.119  1.00  0.00           H  
ATOM    546  HE2 PHE B  34       2.511  12.378  -8.267  1.00  0.00           H  
ATOM    547  HZ  PHE B  34       0.970  12.169 -10.186  1.00  0.00           H  
ATOM    548  N   ILE B  35       3.209   8.062  -5.568  1.00  0.00           N  
ATOM    549  CA  ILE B  35       4.626   8.218  -5.873  1.00  0.00           C  
ATOM    550  C   ILE B  35       5.256   6.885  -6.258  1.00  0.00           C  
ATOM    551  O   ILE B  35       5.948   6.785  -7.271  1.00  0.00           O  
ATOM    552  CB  ILE B  35       5.384   8.817  -4.674  1.00  0.00           C  
ATOM    553  CG1 ILE B  35       4.941  10.262  -4.431  1.00  0.00           C  
ATOM    554  CG2 ILE B  35       6.885   8.749  -4.905  1.00  0.00           C  
ATOM    555  CD1 ILE B  35       5.386  10.821  -3.098  1.00  0.00           C  
ATOM    556  H   ILE B  35       2.884   8.249  -4.630  1.00  0.00           H  
ATOM    557  HA  ILE B  35       4.725   8.898  -6.718  1.00  0.00           H  
ATOM    558  HB  ILE B  35       5.139   8.256  -3.772  1.00  0.00           H  
ATOM    559 1HG1 ILE B  35       5.337  10.901  -5.219  1.00  0.00           H  
ATOM    560 2HG1 ILE B  35       3.853  10.322  -4.479  1.00  0.00           H  
ATOM    561 1HG2 ILE B  35       7.405   9.177  -4.049  1.00  0.00           H  
ATOM    562 2HG2 ILE B  35       7.187   7.710  -5.031  1.00  0.00           H  
ATOM    563 3HG2 ILE B  35       7.141   9.311  -5.803  1.00  0.00           H  
ATOM    564 1HD1 ILE B  35       5.034  11.848  -2.999  1.00  0.00           H  
ATOM    565 2HD1 ILE B  35       4.970  10.215  -2.292  1.00  0.00           H  
ATOM    566 3HD1 ILE B  35       6.473  10.804  -3.042  1.00  0.00           H  
ATOM    567  N   ALA B  36       5.012   5.864  -5.444  1.00  0.00           N  
ATOM    568  CA  ALA B  36       5.583   4.543  -5.679  1.00  0.00           C  
ATOM    569  C   ALA B  36       5.123   3.974  -7.015  1.00  0.00           C  
ATOM    570  O   ALA B  36       5.899   3.339  -7.730  1.00  0.00           O  
ATOM    571  CB  ALA B  36       5.215   3.597  -4.545  1.00  0.00           C  
ATOM    572  H   ALA B  36       4.415   6.006  -4.642  1.00  0.00           H  
ATOM    573  HA  ALA B  36       6.668   4.645  -5.715  1.00  0.00           H  
ATOM    574 1HB  ALA B  36       5.649   2.616  -4.735  1.00  0.00           H  
ATOM    575 2HB  ALA B  36       5.601   3.989  -3.604  1.00  0.00           H  
ATOM    576 3HB  ALA B  36       4.131   3.509  -4.484  1.00  0.00           H  
ATOM    577  N   TRP B  37       3.858   4.204  -7.346  1.00  0.00           N  
ATOM    578  CA  TRP B  37       3.315   3.789  -8.634  1.00  0.00           C  
ATOM    579  C   TRP B  37       4.081   4.427  -9.786  1.00  0.00           C  
ATOM    580  O   TRP B  37       4.449   3.753 -10.748  1.00  0.00           O  
ATOM    581  CB  TRP B  37       1.834   4.160  -8.734  1.00  0.00           C  
ATOM    582  CG  TRP B  37       1.176   3.664  -9.985  1.00  0.00           C  
ATOM    583  CD1 TRP B  37       0.478   2.503 -10.134  1.00  0.00           C  
ATOM    584  CD2 TRP B  37       1.150   4.315 -11.278  1.00  0.00           C  
ATOM    585  NE1 TRP B  37       0.022   2.387 -11.424  1.00  0.00           N  
ATOM    586  CE2 TRP B  37       0.423   3.487 -12.138  1.00  0.00           C  
ATOM    587  CE3 TRP B  37       1.677   5.517 -11.767  1.00  0.00           C  
ATOM    588  CZ2 TRP B  37       0.208   3.818 -13.466  1.00  0.00           C  
ATOM    589  CZ3 TRP B  37       1.460   5.849 -13.099  1.00  0.00           C  
ATOM    590  CH2 TRP B  37       0.743   5.021 -13.926  1.00  0.00           C  
ATOM    591  H   TRP B  37       3.256   4.680  -6.689  1.00  0.00           H  
ATOM    592  HA  TRP B  37       3.410   2.706  -8.717  1.00  0.00           H  
ATOM    593 1HB  TRP B  37       1.298   3.749  -7.878  1.00  0.00           H  
ATOM    594 2HB  TRP B  37       1.728   5.244  -8.697  1.00  0.00           H  
ATOM    595  HD1 TRP B  37       0.306   1.774  -9.344  1.00  0.00           H  
ATOM    596  HE1 TRP B  37      -0.519   1.616 -11.789  1.00  0.00           H  
ATOM    597  HE3 TRP B  37       2.245   6.179 -11.114  1.00  0.00           H  
ATOM    598  HZ2 TRP B  37      -0.359   3.174 -14.139  1.00  0.00           H  
ATOM    599  HZ3 TRP B  37       1.875   6.786 -13.472  1.00  0.00           H  
ATOM    600  HH2 TRP B  37       0.591   5.312 -14.966  1.00  0.00           H  
ATOM    601  N   THR B  38       4.318   5.730  -9.682  1.00  0.00           N  
ATOM    602  CA  THR B  38       5.057   6.459 -10.706  1.00  0.00           C  
ATOM    603  C   THR B  38       6.466   5.901 -10.870  1.00  0.00           C  
ATOM    604  O   THR B  38       6.946   5.723 -11.989  1.00  0.00           O  
ATOM    605  CB  THR B  38       5.131   7.961 -10.374  1.00  0.00           C  
ATOM    606  OG1 THR B  38       3.807   8.507 -10.326  1.00  0.00           O  
ATOM    607  CG2 THR B  38       5.942   8.700 -11.427  1.00  0.00           C  
ATOM    608  H   THR B  38       3.978   6.229  -8.872  1.00  0.00           H  
ATOM    609  HA  THR B  38       4.537   6.342 -11.657  1.00  0.00           H  
ATOM    610  HB  THR B  38       5.601   8.095  -9.400  1.00  0.00           H  
ATOM    611  HG1 THR B  38       3.396   8.275  -9.489  1.00  0.00           H  
ATOM    612 1HG2 THR B  38       5.984   9.760 -11.176  1.00  0.00           H  
ATOM    613 2HG2 THR B  38       6.953   8.295 -11.458  1.00  0.00           H  
ATOM    614 3HG2 THR B  38       5.472   8.577 -12.401  1.00  0.00           H  
ATOM    615  N   ILE B  39       7.123   5.628  -9.748  1.00  0.00           N  
ATOM    616  CA  ILE B  39       8.469   5.068  -9.766  1.00  0.00           C  
ATOM    617  C   ILE B  39       8.493   3.714 -10.464  1.00  0.00           C  
ATOM    618  O   ILE B  39       9.385   3.434 -11.264  1.00  0.00           O  
ATOM    619  CB  ILE B  39       9.020   4.919  -8.336  1.00  0.00           C  
ATOM    620  CG1 ILE B  39       9.256   6.296  -7.709  1.00  0.00           C  
ATOM    621  CG2 ILE B  39      10.306   4.107  -8.344  1.00  0.00           C  
ATOM    622  CD1 ILE B  39       9.516   6.252  -6.220  1.00  0.00           C  
ATOM    623  H   ILE B  39       6.678   5.813  -8.860  1.00  0.00           H  
ATOM    624  HA  ILE B  39       9.119   5.747 -10.317  1.00  0.00           H  
ATOM    625  HB  ILE B  39       8.285   4.411  -7.713  1.00  0.00           H  
ATOM    626 1HG1 ILE B  39      10.108   6.774  -8.190  1.00  0.00           H  
ATOM    627 2HG1 ILE B  39       8.386   6.929  -7.883  1.00  0.00           H  
ATOM    628 1HG2 ILE B  39      10.683   4.012  -7.326  1.00  0.00           H  
ATOM    629 2HG2 ILE B  39      10.109   3.117  -8.751  1.00  0.00           H  
ATOM    630 3HG2 ILE B  39      11.051   4.611  -8.961  1.00  0.00           H  
ATOM    631 1HD1 ILE B  39       9.673   7.265  -5.848  1.00  0.00           H  
ATOM    632 2HD1 ILE B  39       8.658   5.808  -5.714  1.00  0.00           H  
ATOM    633 3HD1 ILE B  39      10.404   5.653  -6.024  1.00  0.00           H  
ATOM    634  N   GLY B  40       7.508   2.878 -10.155  1.00  0.00           N  
ATOM    635  CA  GLY B  40       7.361   1.589 -10.821  1.00  0.00           C  
ATOM    636  C   GLY B  40       7.045   1.767 -12.301  1.00  0.00           C  
ATOM    637  O   GLY B  40       7.564   1.040 -13.148  1.00  0.00           O  
ATOM    638  H   GLY B  40       6.844   3.141  -9.441  1.00  0.00           H  
ATOM    639 1HA  GLY B  40       8.280   1.014 -10.708  1.00  0.00           H  
ATOM    640 2HA  GLY B  40       6.565   1.021 -10.342  1.00  0.00           H  
ATOM    641  N   HIS B  41       6.191   2.738 -12.606  1.00  0.00           N  
ATOM    642  CA  HIS B  41       5.704   2.930 -13.967  1.00  0.00           C  
ATOM    643  C   HIS B  41       6.845   3.273 -14.916  1.00  0.00           C  
ATOM    644  O   HIS B  41       7.036   2.612 -15.937  1.00  0.00           O  
ATOM    645  CB  HIS B  41       4.645   4.036 -14.011  1.00  0.00           C  
ATOM    646  CG  HIS B  41       4.055   4.250 -15.371  1.00  0.00           C  
ATOM    647  ND1 HIS B  41       3.146   3.378 -15.932  1.00  0.00           N  
ATOM    648  CD2 HIS B  41       4.244   5.234 -16.280  1.00  0.00           C  
ATOM    649  CE1 HIS B  41       2.801   3.818 -17.130  1.00  0.00           C  
ATOM    650  NE2 HIS B  41       3.453   4.942 -17.364  1.00  0.00           N  
ATOM    651  H   HIS B  41       5.871   3.358 -11.877  1.00  0.00           H  
ATOM    652  HA  HIS B  41       5.245   2.009 -14.323  1.00  0.00           H  
ATOM    653 1HB  HIS B  41       3.836   3.793 -13.322  1.00  0.00           H  
ATOM    654 2HB  HIS B  41       5.086   4.976 -13.680  1.00  0.00           H  
ATOM    655  HD2 HIS B  41       4.901   6.097 -16.173  1.00  0.00           H  
ATOM    656  HE1 HIS B  41       2.097   3.335 -17.808  1.00  0.00           H  
ATOM    657  HE2 HIS B  41       3.385   5.500 -18.203  1.00  0.00           H  
ATOM    658  N   LEU B  42       7.601   4.311 -14.574  1.00  0.00           N  
ATOM    659  CA  LEU B  42       8.671   4.797 -15.438  1.00  0.00           C  
ATOM    660  C   LEU B  42       9.681   5.623 -14.652  1.00  0.00           C  
ATOM    661  O   LEU B  42      10.524   5.076 -13.997  1.00  0.00           O  
ATOM    662  OXT LEU B  42       9.633   6.822 -14.687  1.00  0.00           O  
ATOM    663  CB  LEU B  42       8.089   5.641 -16.579  1.00  0.00           C  
ATOM    664  CG  LEU B  42       9.109   6.212 -17.571  1.00  0.00           C  
ATOM    665  CD1 LEU B  42       9.767   5.072 -18.337  1.00  0.00           C  
ATOM    666  CD2 LEU B  42       8.411   7.176 -18.519  1.00  0.00           C  
ATOM    667  H   LEU B  42       7.431   4.775 -13.693  1.00  0.00           H  
ATOM    668  HA  LEU B  42       9.188   3.938 -15.865  1.00  0.00           H  
ATOM    669 1HB  LEU B  42       7.387   5.027 -17.142  1.00  0.00           H  
ATOM    670 2HB  LEU B  42       7.541   6.478 -16.147  1.00  0.00           H  
ATOM    671  HG  LEU B  42       9.891   6.742 -17.025  1.00  0.00           H  
ATOM    672 1HD1 LEU B  42      10.492   5.478 -19.042  1.00  0.00           H  
ATOM    673 2HD1 LEU B  42      10.275   4.409 -17.637  1.00  0.00           H  
ATOM    674 3HD1 LEU B  42       9.006   4.513 -18.881  1.00  0.00           H  
ATOM    675 1HD2 LEU B  42       9.137   7.583 -19.224  1.00  0.00           H  
ATOM    676 2HD2 LEU B  42       7.631   6.648 -19.066  1.00  0.00           H  
ATOM    677 3HD2 LEU B  42       7.966   7.990 -17.947  1.00  0.00           H  
TER                                                                             
ATOM    679  N   LEU C  43      -7.866  -7.685  10.526  1.00  0.00           N  
ATOM    680  CA  LEU C  43      -9.221  -7.148  10.559  1.00  0.00           C  
ATOM    681  C   LEU C  43      -9.757  -6.916   9.152  1.00  0.00           C  
ATOM    682  O   LEU C  43      -9.119  -6.249   8.337  1.00  0.00           O  
ATOM    683  CB  LEU C  43      -9.251  -5.833  11.347  1.00  0.00           C  
ATOM    684  CG  LEU C  43     -10.615  -5.134  11.424  1.00  0.00           C  
ATOM    685  CD1 LEU C  43     -11.593  -6.012  12.194  1.00  0.00           C  
ATOM    686  CD2 LEU C  43     -10.454  -3.778  12.093  1.00  0.00           C  
ATOM    687 1H   LEU C  43      -7.540  -7.827  11.460  1.00  0.00           H  
ATOM    688 2H   LEU C  43      -7.864  -8.557  10.036  1.00  0.00           H  
ATOM    689 3H   LEU C  43      -7.263  -7.039  10.058  1.00  0.00           H  
ATOM    690  HA  LEU C  43      -9.867  -7.871  11.057  1.00  0.00           H  
ATOM    691 1HB  LEU C  43      -8.923  -6.031  12.366  1.00  0.00           H  
ATOM    692 2HB  LEU C  43      -8.548  -5.137  10.890  1.00  0.00           H  
ATOM    693  HG  LEU C  43     -11.011  -4.998  10.418  1.00  0.00           H  
ATOM    694 1HD1 LEU C  43     -12.562  -5.515  12.249  1.00  0.00           H  
ATOM    695 2HD1 LEU C  43     -11.704  -6.968  11.683  1.00  0.00           H  
ATOM    696 3HD1 LEU C  43     -11.214  -6.180  13.202  1.00  0.00           H  
ATOM    697 1HD2 LEU C  43     -11.423  -3.281  12.147  1.00  0.00           H  
ATOM    698 2HD2 LEU C  43     -10.059  -3.913  13.100  1.00  0.00           H  
ATOM    699 3HD2 LEU C  43      -9.764  -3.165  11.512  1.00  0.00           H  
ATOM    700  N   SER C  44     -10.931  -7.471   8.872  1.00  0.00           N  
ATOM    701  CA  SER C  44     -11.527  -7.375   7.545  1.00  0.00           C  
ATOM    702  C   SER C  44     -11.771  -5.923   7.155  1.00  0.00           C  
ATOM    703  O   SER C  44     -11.589  -5.542   5.998  1.00  0.00           O  
ATOM    704  CB  SER C  44     -12.832  -8.146   7.502  1.00  0.00           C  
ATOM    705  OG  SER C  44     -12.610  -9.519   7.674  1.00  0.00           O  
ATOM    706  H   SER C  44     -11.424  -7.973   9.597  1.00  0.00           H  
ATOM    707  HA  SER C  44     -10.836  -7.812   6.823  1.00  0.00           H  
ATOM    708 1HB  SER C  44     -13.496  -7.781   8.284  1.00  0.00           H  
ATOM    709 2HB  SER C  44     -13.326  -7.972   6.546  1.00  0.00           H  
ATOM    710  HG  SER C  44     -13.229  -9.963   7.089  1.00  0.00           H  
ATOM    711  N   ILE C  45     -12.186  -5.117   8.126  1.00  0.00           N  
ATOM    712  CA  ILE C  45     -12.485  -3.711   7.879  1.00  0.00           C  
ATOM    713  C   ILE C  45     -11.255  -2.967   7.373  1.00  0.00           C  
ATOM    714  O   ILE C  45     -11.332  -2.205   6.409  1.00  0.00           O  
ATOM    715  CB  ILE C  45     -13.010  -3.029   9.155  1.00  0.00           C  
ATOM    716  CG1 ILE C  45     -14.382  -3.593   9.536  1.00  0.00           C  
ATOM    717  CG2 ILE C  45     -13.086  -1.522   8.960  1.00  0.00           C  
ATOM    718  CD1 ILE C  45     -14.836  -3.207  10.925  1.00  0.00           C  
ATOM    719  H   ILE C  45     -12.296  -5.486   9.059  1.00  0.00           H  
ATOM    720  HA  ILE C  45     -13.257  -3.652   7.113  1.00  0.00           H  
ATOM    721  HB  ILE C  45     -12.339  -3.245   9.986  1.00  0.00           H  
ATOM    722 1HG1 ILE C  45     -15.129  -3.244   8.823  1.00  0.00           H  
ATOM    723 2HG1 ILE C  45     -14.357  -4.681   9.476  1.00  0.00           H  
ATOM    724 1HG2 ILE C  45     -13.459  -1.056   9.871  1.00  0.00           H  
ATOM    725 2HG2 ILE C  45     -12.093  -1.135   8.735  1.00  0.00           H  
ATOM    726 3HG2 ILE C  45     -13.759  -1.296   8.134  1.00  0.00           H  
ATOM    727 1HD1 ILE C  45     -15.815  -3.644  11.122  1.00  0.00           H  
ATOM    728 2HD1 ILE C  45     -14.119  -3.578  11.658  1.00  0.00           H  
ATOM    729 3HD1 ILE C  45     -14.902  -2.123  10.998  1.00  0.00           H  
ATOM    730  N   SER C  46     -10.123  -3.191   8.030  1.00  0.00           N  
ATOM    731  CA  SER C  46      -8.871  -2.553   7.640  1.00  0.00           C  
ATOM    732  C   SER C  46      -8.458  -2.965   6.233  1.00  0.00           C  
ATOM    733  O   SER C  46      -8.017  -2.136   5.437  1.00  0.00           O  
ATOM    734  CB  SER C  46      -7.774  -2.910   8.624  1.00  0.00           C  
ATOM    735  OG  SER C  46      -8.029  -2.352   9.884  1.00  0.00           O  
ATOM    736  H   SER C  46     -10.128  -3.821   8.820  1.00  0.00           H  
ATOM    737  HA  SER C  46      -9.016  -1.472   7.652  1.00  0.00           H  
ATOM    738 1HB  SER C  46      -7.702  -3.994   8.711  1.00  0.00           H  
ATOM    739 2HB  SER C  46      -6.818  -2.547   8.250  1.00  0.00           H  
ATOM    740  HG  SER C  46      -7.184  -2.332  10.340  1.00  0.00           H  
ATOM    741  N   SER C  47      -8.602  -4.251   5.932  1.00  0.00           N  
ATOM    742  CA  SER C  47      -8.267  -4.772   4.612  1.00  0.00           C  
ATOM    743  C   SER C  47      -9.145  -4.147   3.535  1.00  0.00           C  
ATOM    744  O   SER C  47      -8.666  -3.798   2.456  1.00  0.00           O  
ATOM    745  CB  SER C  47      -8.422  -6.280   4.591  1.00  0.00           C  
ATOM    746  OG  SER C  47      -7.483  -6.893   5.431  1.00  0.00           O  
ATOM    747  H   SER C  47      -8.953  -4.885   6.636  1.00  0.00           H  
ATOM    748  HA  SER C  47      -7.228  -4.521   4.395  1.00  0.00           H  
ATOM    749 1HB  SER C  47      -9.429  -6.547   4.911  1.00  0.00           H  
ATOM    750 2HB  SER C  47      -8.294  -6.644   3.573  1.00  0.00           H  
ATOM    751  HG  SER C  47      -7.802  -6.759   6.327  1.00  0.00           H  
ATOM    752  N   PHE C  48     -10.432  -4.009   3.834  1.00  0.00           N  
ATOM    753  CA  PHE C  48     -11.365  -3.359   2.921  1.00  0.00           C  
ATOM    754  C   PHE C  48     -10.936  -1.929   2.620  1.00  0.00           C  
ATOM    755  O   PHE C  48     -10.859  -1.525   1.460  1.00  0.00           O  
ATOM    756  CB  PHE C  48     -12.777  -3.361   3.510  1.00  0.00           C  
ATOM    757  CG  PHE C  48     -13.775  -2.590   2.693  1.00  0.00           C  
ATOM    758  CD1 PHE C  48     -14.346  -3.152   1.561  1.00  0.00           C  
ATOM    759  CD2 PHE C  48     -14.144  -1.304   3.054  1.00  0.00           C  
ATOM    760  CE1 PHE C  48     -15.264  -2.444   0.808  1.00  0.00           C  
ATOM    761  CE2 PHE C  48     -15.062  -0.594   2.305  1.00  0.00           C  
ATOM    762  CZ  PHE C  48     -15.623  -1.166   1.180  1.00  0.00           C  
ATOM    763  H   PHE C  48     -10.773  -4.363   4.716  1.00  0.00           H  
ATOM    764  HA  PHE C  48     -11.377  -3.918   1.984  1.00  0.00           H  
ATOM    765 1HB  PHE C  48     -13.132  -4.386   3.602  1.00  0.00           H  
ATOM    766 2HB  PHE C  48     -12.754  -2.932   4.511  1.00  0.00           H  
ATOM    767  HD1 PHE C  48     -14.064  -4.163   1.267  1.00  0.00           H  
ATOM    768  HD2 PHE C  48     -13.701  -0.852   3.943  1.00  0.00           H  
ATOM    769  HE1 PHE C  48     -15.705  -2.897  -0.080  1.00  0.00           H  
ATOM    770  HE2 PHE C  48     -15.344   0.416   2.600  1.00  0.00           H  
ATOM    771  HZ  PHE C  48     -16.345  -0.607   0.587  1.00  0.00           H  
ATOM    772  N   ILE C  49     -10.657  -1.167   3.672  1.00  0.00           N  
ATOM    773  CA  ILE C  49     -10.270   0.231   3.524  1.00  0.00           C  
ATOM    774  C   ILE C  49      -8.980   0.364   2.725  1.00  0.00           C  
ATOM    775  O   ILE C  49      -8.889   1.180   1.807  1.00  0.00           O  
ATOM    776  CB  ILE C  49     -10.094   0.901   4.899  1.00  0.00           C  
ATOM    777  CG1 ILE C  49     -11.444   1.020   5.612  1.00  0.00           C  
ATOM    778  CG2 ILE C  49      -9.447   2.268   4.746  1.00  0.00           C  
ATOM    779  CD1 ILE C  49     -11.332   1.380   7.076  1.00  0.00           C  
ATOM    780  H   ILE C  49     -10.714  -1.566   4.598  1.00  0.00           H  
ATOM    781  HA  ILE C  49     -11.060   0.753   2.985  1.00  0.00           H  
ATOM    782  HB  ILE C  49      -9.460   0.278   5.529  1.00  0.00           H  
ATOM    783 1HG1 ILE C  49     -12.049   1.780   5.119  1.00  0.00           H  
ATOM    784 2HG1 ILE C  49     -11.981   0.075   5.534  1.00  0.00           H  
ATOM    785 1HG2 ILE C  49      -9.330   2.728   5.727  1.00  0.00           H  
ATOM    786 2HG2 ILE C  49      -8.469   2.158   4.279  1.00  0.00           H  
ATOM    787 3HG2 ILE C  49     -10.077   2.902   4.121  1.00  0.00           H  
ATOM    788 1HD1 ILE C  49     -12.329   1.445   7.512  1.00  0.00           H  
ATOM    789 2HD1 ILE C  49     -10.758   0.612   7.596  1.00  0.00           H  
ATOM    790 3HD1 ILE C  49     -10.829   2.340   7.177  1.00  0.00           H  
ATOM    791  N   LEU C  50      -7.985  -0.442   3.079  1.00  0.00           N  
ATOM    792  CA  LEU C  50      -6.697  -0.414   2.396  1.00  0.00           C  
ATOM    793  C   LEU C  50      -6.840  -0.817   0.934  1.00  0.00           C  
ATOM    794  O   LEU C  50      -6.214  -0.227   0.053  1.00  0.00           O  
ATOM    795  CB  LEU C  50      -5.706  -1.352   3.096  1.00  0.00           C  
ATOM    796  CG  LEU C  50      -5.216  -0.892   4.475  1.00  0.00           C  
ATOM    797  CD1 LEU C  50      -4.400  -2.004   5.121  1.00  0.00           C  
ATOM    798  CD2 LEU C  50      -4.389   0.376   4.323  1.00  0.00           C  
ATOM    799  H   LEU C  50      -8.124  -1.091   3.840  1.00  0.00           H  
ATOM    800  HA  LEU C  50      -6.307   0.602   2.435  1.00  0.00           H  
ATOM    801 1HB  LEU C  50      -6.177  -2.326   3.220  1.00  0.00           H  
ATOM    802 2HB  LEU C  50      -4.831  -1.473   2.457  1.00  0.00           H  
ATOM    803  HG  LEU C  50      -6.073  -0.692   5.118  1.00  0.00           H  
ATOM    804 1HD1 LEU C  50      -4.052  -1.677   6.101  1.00  0.00           H  
ATOM    805 2HD1 LEU C  50      -5.021  -2.892   5.235  1.00  0.00           H  
ATOM    806 3HD1 LEU C  50      -3.542  -2.238   4.491  1.00  0.00           H  
ATOM    807 1HD2 LEU C  50      -4.041   0.703   5.304  1.00  0.00           H  
ATOM    808 2HD2 LEU C  50      -3.530   0.176   3.682  1.00  0.00           H  
ATOM    809 3HD2 LEU C  50      -5.002   1.158   3.876  1.00  0.00           H  
ATOM    810  N   SER C  51      -7.669  -1.824   0.681  1.00  0.00           N  
ATOM    811  CA  SER C  51      -7.944  -2.267  -0.681  1.00  0.00           C  
ATOM    812  C   SER C  51      -8.499  -1.130  -1.528  1.00  0.00           C  
ATOM    813  O   SER C  51      -8.061  -0.914  -2.658  1.00  0.00           O  
ATOM    814  CB  SER C  51      -8.924  -3.424  -0.666  1.00  0.00           C  
ATOM    815  OG  SER C  51      -8.370  -4.544  -0.031  1.00  0.00           O  
ATOM    816  H   SER C  51      -8.120  -2.296   1.452  1.00  0.00           H  
ATOM    817  HA  SER C  51      -7.009  -2.604  -1.130  1.00  0.00           H  
ATOM    818 1HB  SER C  51      -9.834  -3.123  -0.148  1.00  0.00           H  
ATOM    819 2HB  SER C  51      -9.199  -3.681  -1.688  1.00  0.00           H  
ATOM    820  HG  SER C  51      -8.332  -4.326   0.903  1.00  0.00           H  
ATOM    821  N   ALA C  52      -9.466  -0.405  -0.976  1.00  0.00           N  
ATOM    822  CA  ALA C  52     -10.029   0.760  -1.649  1.00  0.00           C  
ATOM    823  C   ALA C  52      -8.964   1.818  -1.903  1.00  0.00           C  
ATOM    824  O   ALA C  52      -8.924   2.429  -2.971  1.00  0.00           O  
ATOM    825  CB  ALA C  52     -11.170   1.344  -0.829  1.00  0.00           C  
ATOM    826  H   ALA C  52      -9.819  -0.667  -0.067  1.00  0.00           H  
ATOM    827  HA  ALA C  52     -10.418   0.438  -2.615  1.00  0.00           H  
ATOM    828 1HB  ALA C  52     -11.580   2.213  -1.344  1.00  0.00           H  
ATOM    829 2HB  ALA C  52     -11.951   0.594  -0.704  1.00  0.00           H  
ATOM    830 3HB  ALA C  52     -10.798   1.645   0.149  1.00  0.00           H  
ATOM    831  N   LEU C  53      -8.100   2.030  -0.916  1.00  0.00           N  
ATOM    832  CA  LEU C  53      -7.014   2.994  -1.042  1.00  0.00           C  
ATOM    833  C   LEU C  53      -6.094   2.639  -2.204  1.00  0.00           C  
ATOM    834  O   LEU C  53      -5.719   3.502  -2.997  1.00  0.00           O  
ATOM    835  CB  LEU C  53      -6.204   3.054   0.259  1.00  0.00           C  
ATOM    836  CG  LEU C  53      -4.963   3.955   0.230  1.00  0.00           C  
ATOM    837  CD1 LEU C  53      -5.382   5.387  -0.074  1.00  0.00           C  
ATOM    838  CD2 LEU C  53      -4.241   3.869   1.566  1.00  0.00           C  
ATOM    839  H   LEU C  53      -8.199   1.511  -0.055  1.00  0.00           H  
ATOM    840  HA  LEU C  53      -7.443   3.977  -1.233  1.00  0.00           H  
ATOM    841 1HB  LEU C  53      -6.853   3.411   1.056  1.00  0.00           H  
ATOM    842 2HB  LEU C  53      -5.875   2.045   0.510  1.00  0.00           H  
ATOM    843  HG  LEU C  53      -4.294   3.627  -0.566  1.00  0.00           H  
ATOM    844 1HD1 LEU C  53      -4.500   6.028  -0.095  1.00  0.00           H  
ATOM    845 2HD1 LEU C  53      -5.878   5.423  -1.044  1.00  0.00           H  
ATOM    846 3HD1 LEU C  53      -6.066   5.737   0.697  1.00  0.00           H  
ATOM    847 1HD2 LEU C  53      -3.358   4.509   1.545  1.00  0.00           H  
ATOM    848 2HD2 LEU C  53      -4.908   4.198   2.362  1.00  0.00           H  
ATOM    849 3HD2 LEU C  53      -3.937   2.838   1.749  1.00  0.00           H  
ATOM    850  N   HIS C  54      -5.735   1.363  -2.298  1.00  0.00           N  
ATOM    851  CA  HIS C  54      -4.900   0.881  -3.392  1.00  0.00           C  
ATOM    852  C   HIS C  54      -5.578   1.096  -4.739  1.00  0.00           C  
ATOM    853  O   HIS C  54      -4.960   1.581  -5.686  1.00  0.00           O  
ATOM    854  CB  HIS C  54      -4.573  -0.604  -3.209  1.00  0.00           C  
ATOM    855  CG  HIS C  54      -3.720  -0.890  -2.013  1.00  0.00           C  
ATOM    856  ND1 HIS C  54      -3.015  -2.066  -1.866  1.00  0.00           N  
ATOM    857  CD2 HIS C  54      -3.459  -0.153  -0.907  1.00  0.00           C  
ATOM    858  CE1 HIS C  54      -2.355  -2.039  -0.720  1.00  0.00           C  
ATOM    859  NE2 HIS C  54      -2.608  -0.890  -0.121  1.00  0.00           N  
ATOM    860  H   HIS C  54      -6.049   0.710  -1.594  1.00  0.00           H  
ATOM    861  HA  HIS C  54      -3.961   1.435  -3.404  1.00  0.00           H  
ATOM    862 1HB  HIS C  54      -5.499  -1.172  -3.112  1.00  0.00           H  
ATOM    863 2HB  HIS C  54      -4.055  -0.974  -4.094  1.00  0.00           H  
ATOM    864  HD1 HIS C  54      -2.934  -2.796  -2.544  1.00  0.00           H  
ATOM    865  HD2 HIS C  54      -3.787   0.834  -0.581  1.00  0.00           H  
ATOM    866  HE1 HIS C  54      -1.734  -2.882  -0.418  1.00  0.00           H  
ATOM    867  N   PHE C  55      -6.854   0.732  -4.818  1.00  0.00           N  
ATOM    868  CA  PHE C  55      -7.617   0.876  -6.052  1.00  0.00           C  
ATOM    869  C   PHE C  55      -7.681   2.333  -6.492  1.00  0.00           C  
ATOM    870  O   PHE C  55      -7.392   2.658  -7.644  1.00  0.00           O  
ATOM    871  CB  PHE C  55      -9.034   0.330  -5.871  1.00  0.00           C  
ATOM    872  CG  PHE C  55      -9.911   0.509  -7.078  1.00  0.00           C  
ATOM    873  CD1 PHE C  55      -9.806  -0.349  -8.163  1.00  0.00           C  
ATOM    874  CD2 PHE C  55     -10.842   1.535  -7.131  1.00  0.00           C  
ATOM    875  CE1 PHE C  55     -10.612  -0.185  -9.273  1.00  0.00           C  
ATOM    876  CE2 PHE C  55     -11.650   1.700  -8.239  1.00  0.00           C  
ATOM    877  CZ  PHE C  55     -11.534   0.839  -9.311  1.00  0.00           C  
ATOM    878  H   PHE C  55      -7.306   0.345  -4.002  1.00  0.00           H  
ATOM    879  HA  PHE C  55      -7.119   0.304  -6.836  1.00  0.00           H  
ATOM    880 1HB  PHE C  55      -8.987  -0.734  -5.640  1.00  0.00           H  
ATOM    881 2HB  PHE C  55      -9.511   0.827  -5.028  1.00  0.00           H  
ATOM    882  HD1 PHE C  55      -9.078  -1.160  -8.132  1.00  0.00           H  
ATOM    883  HD2 PHE C  55     -10.933   2.216  -6.284  1.00  0.00           H  
ATOM    884  HE1 PHE C  55     -10.519  -0.867 -10.119  1.00  0.00           H  
ATOM    885  HE2 PHE C  55     -12.378   2.511  -8.268  1.00  0.00           H  
ATOM    886  HZ  PHE C  55     -12.169   0.969 -10.186  1.00  0.00           H  
ATOM    887  N   ILE C  56      -8.062   3.209  -5.568  1.00  0.00           N  
ATOM    888  CA  ILE C  56      -8.218   4.626  -5.873  1.00  0.00           C  
ATOM    889  C   ILE C  56      -6.885   5.256  -6.258  1.00  0.00           C  
ATOM    890  O   ILE C  56      -6.785   5.948  -7.271  1.00  0.00           O  
ATOM    891  CB  ILE C  56      -8.817   5.384  -4.674  1.00  0.00           C  
ATOM    892  CG1 ILE C  56     -10.262   4.941  -4.431  1.00  0.00           C  
ATOM    893  CG2 ILE C  56      -8.749   6.885  -4.905  1.00  0.00           C  
ATOM    894  CD1 ILE C  56     -10.821   5.386  -3.098  1.00  0.00           C  
ATOM    895  H   ILE C  56      -8.249   2.884  -4.630  1.00  0.00           H  
ATOM    896  HA  ILE C  56      -8.898   4.725  -6.718  1.00  0.00           H  
ATOM    897  HB  ILE C  56      -8.256   5.139  -3.772  1.00  0.00           H  
ATOM    898 1HG1 ILE C  56     -10.901   5.337  -5.219  1.00  0.00           H  
ATOM    899 2HG1 ILE C  56     -10.322   3.853  -4.478  1.00  0.00           H  
ATOM    900 1HG2 ILE C  56      -9.177   7.405  -4.049  1.00  0.00           H  
ATOM    901 2HG2 ILE C  56      -7.710   7.187  -5.031  1.00  0.00           H  
ATOM    902 3HG2 ILE C  56      -9.312   7.141  -5.803  1.00  0.00           H  
ATOM    903 1HD1 ILE C  56     -11.848   5.034  -2.999  1.00  0.00           H  
ATOM    904 2HD1 ILE C  56     -10.215   4.970  -2.292  1.00  0.00           H  
ATOM    905 3HD1 ILE C  56     -10.804   6.473  -3.042  1.00  0.00           H  
ATOM    906  N   ALA C  57      -5.864   5.012  -5.444  1.00  0.00           N  
ATOM    907  CA  ALA C  57      -4.543   5.583  -5.679  1.00  0.00           C  
ATOM    908  C   ALA C  57      -3.974   5.123  -7.015  1.00  0.00           C  
ATOM    909  O   ALA C  57      -3.339   5.899  -7.730  1.00  0.00           O  
ATOM    910  CB  ALA C  57      -3.597   5.215  -4.545  1.00  0.00           C  
ATOM    911  H   ALA C  57      -6.006   4.415  -4.642  1.00  0.00           H  
ATOM    912  HA  ALA C  57      -4.645   6.668  -5.715  1.00  0.00           H  
ATOM    913 1HB  ALA C  57      -2.616   5.649  -4.735  1.00  0.00           H  
ATOM    914 2HB  ALA C  57      -3.989   5.601  -3.604  1.00  0.00           H  
ATOM    915 3HB  ALA C  57      -3.509   4.131  -4.484  1.00  0.00           H  
ATOM    916  N   TRP C  58      -4.204   3.858  -7.346  1.00  0.00           N  
ATOM    917  CA  TRP C  58      -3.789   3.315  -8.634  1.00  0.00           C  
ATOM    918  C   TRP C  58      -4.427   4.081  -9.786  1.00  0.00           C  
ATOM    919  O   TRP C  58      -3.753   4.449 -10.748  1.00  0.00           O  
ATOM    920  CB  TRP C  58      -4.160   1.834  -8.734  1.00  0.00           C  
ATOM    921  CG  TRP C  58      -3.663   1.176  -9.985  1.00  0.00           C  
ATOM    922  CD1 TRP C  58      -2.502   0.477 -10.132  1.00  0.00           C  
ATOM    923  CD2 TRP C  58      -4.313   1.150 -11.278  1.00  0.00           C  
ATOM    924  NE1 TRP C  58      -2.384   0.022 -11.422  1.00  0.00           N  
ATOM    925  CE2 TRP C  58      -3.485   0.422 -12.137  1.00  0.00           C  
ATOM    926  CE3 TRP C  58      -5.515   1.676 -11.768  1.00  0.00           C  
ATOM    927  CZ2 TRP C  58      -3.814   0.206 -13.466  1.00  0.00           C  
ATOM    928  CZ3 TRP C  58      -5.846   1.459 -13.101  1.00  0.00           C  
ATOM    929  CH2 TRP C  58      -5.017   0.742 -13.926  1.00  0.00           C  
ATOM    930  H   TRP C  58      -4.680   3.256  -6.689  1.00  0.00           H  
ATOM    931  HA  TRP C  58      -2.706   3.410  -8.717  1.00  0.00           H  
ATOM    932 1HB  TRP C  58      -3.750   1.298  -7.878  1.00  0.00           H  
ATOM    933 2HB  TRP C  58      -5.244   1.728  -8.698  1.00  0.00           H  
ATOM    934  HD1 TRP C  58      -1.773   0.306  -9.342  1.00  0.00           H  
ATOM    935  HE1 TRP C  58      -1.614  -0.520 -11.787  1.00  0.00           H  
ATOM    936  HE3 TRP C  58      -6.178   2.244 -11.116  1.00  0.00           H  
ATOM    937  HZ2 TRP C  58      -3.169  -0.360 -14.138  1.00  0.00           H  
ATOM    938  HZ3 TRP C  58      -6.782   1.873 -13.474  1.00  0.00           H  
ATOM    939  HH2 TRP C  58      -5.307   0.589 -14.966  1.00  0.00           H  
ATOM    940  N   THR C  59      -5.730   4.318  -9.682  1.00  0.00           N  
ATOM    941  CA  THR C  59      -6.459   5.057 -10.706  1.00  0.00           C  
ATOM    942  C   THR C  59      -5.901   6.466 -10.870  1.00  0.00           C  
ATOM    943  O   THR C  59      -5.723   6.946 -11.989  1.00  0.00           O  
ATOM    944  CB  THR C  59      -7.961   5.131 -10.374  1.00  0.00           C  
ATOM    945  OG1 THR C  59      -8.507   3.807 -10.326  1.00  0.00           O  
ATOM    946  CG2 THR C  59      -8.700   5.942 -11.427  1.00  0.00           C  
ATOM    947  H   THR C  59      -6.229   3.978  -8.872  1.00  0.00           H  
ATOM    948  HA  THR C  59      -6.342   4.537 -11.657  1.00  0.00           H  
ATOM    949  HB  THR C  59      -8.095   5.601  -9.400  1.00  0.00           H  
ATOM    950  HG1 THR C  59      -8.275   3.396  -9.489  1.00  0.00           H  
ATOM    951 1HG2 THR C  59      -9.760   5.984 -11.176  1.00  0.00           H  
ATOM    952 2HG2 THR C  59      -8.295   6.953 -11.458  1.00  0.00           H  
ATOM    953 3HG2 THR C  59      -8.577   5.472 -12.401  1.00  0.00           H  
ATOM    954  N   ILE C  60      -5.628   7.123  -9.748  1.00  0.00           N  
ATOM    955  CA  ILE C  60      -5.068   8.469  -9.766  1.00  0.00           C  
ATOM    956  C   ILE C  60      -3.714   8.493 -10.464  1.00  0.00           C  
ATOM    957  O   ILE C  60      -3.434   9.385 -11.264  1.00  0.00           O  
ATOM    958  CB  ILE C  60      -4.919   9.020  -8.336  1.00  0.00           C  
ATOM    959  CG1 ILE C  60      -6.296   9.256  -7.709  1.00  0.00           C  
ATOM    960  CG2 ILE C  60      -4.107  10.306  -8.344  1.00  0.00           C  
ATOM    961  CD1 ILE C  60      -6.252   9.516  -6.220  1.00  0.00           C  
ATOM    962  H   ILE C  60      -5.813   6.678  -8.860  1.00  0.00           H  
ATOM    963  HA  ILE C  60      -5.747   9.119 -10.317  1.00  0.00           H  
ATOM    964  HB  ILE C  60      -4.411   8.285  -7.713  1.00  0.00           H  
ATOM    965 1HG1 ILE C  60      -6.774  10.109  -8.190  1.00  0.00           H  
ATOM    966 2HG1 ILE C  60      -6.929   8.386  -7.883  1.00  0.00           H  
ATOM    967 1HG2 ILE C  60      -4.012  10.683  -7.326  1.00  0.00           H  
ATOM    968 2HG2 ILE C  60      -3.117  10.108  -8.751  1.00  0.00           H  
ATOM    969 3HG2 ILE C  60      -4.611  11.051  -8.961  1.00  0.00           H  
ATOM    970 1HD1 ILE C  60      -7.265   9.674  -5.848  1.00  0.00           H  
ATOM    971 2HD1 ILE C  60      -5.808   8.659  -5.714  1.00  0.00           H  
ATOM    972 3HD1 ILE C  60      -5.653  10.404  -6.024  1.00  0.00           H  
ATOM    973  N   GLY C  61      -2.878   7.508 -10.155  1.00  0.00           N  
ATOM    974  CA  GLY C  61      -1.589   7.361 -10.821  1.00  0.00           C  
ATOM    975  C   GLY C  61      -1.767   7.045 -12.301  1.00  0.00           C  
ATOM    976  O   GLY C  61      -1.040   7.564 -13.148  1.00  0.00           O  
ATOM    977  H   GLY C  61      -3.141   6.844  -9.441  1.00  0.00           H  
ATOM    978 1HA  GLY C  61      -1.014   8.280 -10.708  1.00  0.00           H  
ATOM    979 2HA  GLY C  61      -1.021   6.565 -10.342  1.00  0.00           H  
ATOM    980  N   HIS C  62      -2.738   6.191 -12.606  1.00  0.00           N  
ATOM    981  CA  HIS C  62      -2.930   5.704 -13.967  1.00  0.00           C  
ATOM    982  C   HIS C  62      -3.273   6.845 -14.916  1.00  0.00           C  
ATOM    983  O   HIS C  62      -2.612   7.036 -15.937  1.00  0.00           O  
ATOM    984  CB  HIS C  62      -4.036   4.645 -14.011  1.00  0.00           C  
ATOM    985  CG  HIS C  62      -4.250   4.055 -15.371  1.00  0.00           C  
ATOM    986  ND1 HIS C  62      -3.377   3.146 -15.932  1.00  0.00           N  
ATOM    987  CD2 HIS C  62      -5.234   4.244 -16.280  1.00  0.00           C  
ATOM    988  CE1 HIS C  62      -3.818   2.800 -17.129  1.00  0.00           C  
ATOM    989  NE2 HIS C  62      -4.941   3.452 -17.364  1.00  0.00           N  
ATOM    990  H   HIS C  62      -3.358   5.871 -11.877  1.00  0.00           H  
ATOM    991  HA  HIS C  62      -2.009   5.245 -14.323  1.00  0.00           H  
ATOM    992 1HB  HIS C  62      -3.793   3.836 -13.322  1.00  0.00           H  
ATOM    993 2HB  HIS C  62      -4.976   5.086 -13.680  1.00  0.00           H  
ATOM    994  HD2 HIS C  62      -6.097   4.901 -16.174  1.00  0.00           H  
ATOM    995  HE1 HIS C  62      -3.335   2.097 -17.807  1.00  0.00           H  
ATOM    996  HE2 HIS C  62      -5.500   3.384 -18.203  1.00  0.00           H  
ATOM    997  N   LEU C  63      -4.311   7.601 -14.574  1.00  0.00           N  
ATOM    998  CA  LEU C  63      -4.797   8.671 -15.438  1.00  0.00           C  
ATOM    999  C   LEU C  63      -5.623   9.681 -14.652  1.00  0.00           C  
ATOM   1000  O   LEU C  63      -5.076  10.524 -13.997  1.00  0.00           O  
ATOM   1001  OXT LEU C  63      -6.822   9.633 -14.687  1.00  0.00           O  
ATOM   1002  CB  LEU C  63      -5.641   8.089 -16.579  1.00  0.00           C  
ATOM   1003  CG  LEU C  63      -6.212   9.109 -17.571  1.00  0.00           C  
ATOM   1004  CD1 LEU C  63      -5.072   9.767 -18.337  1.00  0.00           C  
ATOM   1005  CD2 LEU C  63      -7.176   8.411 -18.519  1.00  0.00           C  
ATOM   1006  H   LEU C  63      -4.775   7.431 -13.693  1.00  0.00           H  
ATOM   1007  HA  LEU C  63      -3.938   9.188 -15.865  1.00  0.00           H  
ATOM   1008 1HB  LEU C  63      -5.027   7.387 -17.142  1.00  0.00           H  
ATOM   1009 2HB  LEU C  63      -6.478   7.541 -16.147  1.00  0.00           H  
ATOM   1010  HG  LEU C  63      -6.741   9.891 -17.026  1.00  0.00           H  
ATOM   1011 1HD1 LEU C  63      -5.478  10.492 -19.042  1.00  0.00           H  
ATOM   1012 2HD1 LEU C  63      -4.409  10.275 -17.637  1.00  0.00           H  
ATOM   1013 3HD1 LEU C  63      -4.513   9.006 -18.881  1.00  0.00           H  
ATOM   1014 1HD2 LEU C  63      -7.583   9.137 -19.224  1.00  0.00           H  
ATOM   1015 2HD2 LEU C  63      -6.648   7.631 -19.066  1.00  0.00           H  
ATOM   1016 3HD2 LEU C  63      -7.990   7.966 -17.947  1.00  0.00           H  
TER                                                                             
ATOM   1018  N   LEU D  64       7.685  -7.866  10.526  1.00  0.00           N  
ATOM   1019  CA  LEU D  64       7.148  -9.221  10.559  1.00  0.00           C  
ATOM   1020  C   LEU D  64       6.916  -9.757   9.152  1.00  0.00           C  
ATOM   1021  O   LEU D  64       6.249  -9.119   8.337  1.00  0.00           O  
ATOM   1022  CB  LEU D  64       5.833  -9.251  11.347  1.00  0.00           C  
ATOM   1023  CG  LEU D  64       5.135 -10.615  11.424  1.00  0.00           C  
ATOM   1024  CD1 LEU D  64       6.012 -11.593  12.195  1.00  0.00           C  
ATOM   1025  CD2 LEU D  64       3.778 -10.454  12.093  1.00  0.00           C  
ATOM   1026 1H   LEU D  64       7.827  -7.540  11.460  1.00  0.00           H  
ATOM   1027 2H   LEU D  64       8.557  -7.864  10.036  1.00  0.00           H  
ATOM   1028 3H   LEU D  64       7.039  -7.263  10.058  1.00  0.00           H  
ATOM   1029  HA  LEU D  64       7.871  -9.867  11.057  1.00  0.00           H  
ATOM   1030 1HB  LEU D  64       6.031  -8.923  12.366  1.00  0.00           H  
ATOM   1031 2HB  LEU D  64       5.137  -8.548  10.890  1.00  0.00           H  
ATOM   1032  HG  LEU D  64       4.998 -11.011  10.418  1.00  0.00           H  
ATOM   1033 1HD1 LEU D  64       5.516 -12.562  12.249  1.00  0.00           H  
ATOM   1034 2HD1 LEU D  64       6.968 -11.704  11.684  1.00  0.00           H  
ATOM   1035 3HD1 LEU D  64       6.180 -11.214  13.202  1.00  0.00           H  
ATOM   1036 1HD2 LEU D  64       3.281 -11.423  12.148  1.00  0.00           H  
ATOM   1037 2HD2 LEU D  64       3.913 -10.059  13.101  1.00  0.00           H  
ATOM   1038 3HD2 LEU D  64       3.165  -9.764  11.513  1.00  0.00           H  
ATOM   1039  N   SER D  65       7.471 -10.931   8.872  1.00  0.00           N  
ATOM   1040  CA  SER D  65       7.375 -11.527   7.545  1.00  0.00           C  
ATOM   1041  C   SER D  65       5.923 -11.771   7.155  1.00  0.00           C  
ATOM   1042  O   SER D  65       5.542 -11.589   5.998  1.00  0.00           O  
ATOM   1043  CB  SER D  65       8.146 -12.832   7.502  1.00  0.00           C  
ATOM   1044  OG  SER D  65       9.519 -12.610   7.674  1.00  0.00           O  
ATOM   1045  H   SER D  65       7.973 -11.424   9.597  1.00  0.00           H  
ATOM   1046  HA  SER D  65       7.812 -10.836   6.823  1.00  0.00           H  
ATOM   1047 1HB  SER D  65       7.781 -13.496   8.285  1.00  0.00           H  
ATOM   1048 2HB  SER D  65       7.972 -13.326   6.546  1.00  0.00           H  
ATOM   1049  HG  SER D  65       9.962 -13.215   7.075  1.00  0.00           H  
ATOM   1050  N   ILE D  66       5.117 -12.186   8.126  1.00  0.00           N  
ATOM   1051  CA  ILE D  66       3.711 -12.485   7.879  1.00  0.00           C  
ATOM   1052  C   ILE D  66       2.967 -11.255   7.373  1.00  0.00           C  
ATOM   1053  O   ILE D  66       2.205 -11.332   6.409  1.00  0.00           O  
ATOM   1054  CB  ILE D  66       3.029 -13.010   9.155  1.00  0.00           C  
ATOM   1055  CG1 ILE D  66       3.593 -14.382   9.536  1.00  0.00           C  
ATOM   1056  CG2 ILE D  66       1.522 -13.086   8.960  1.00  0.00           C  
ATOM   1057  CD1 ILE D  66       3.207 -14.836  10.925  1.00  0.00           C  
ATOM   1058  H   ILE D  66       5.486 -12.296   9.059  1.00  0.00           H  
ATOM   1059  HA  ILE D  66       3.652 -13.257   7.113  1.00  0.00           H  
ATOM   1060  HB  ILE D  66       3.245 -12.339   9.986  1.00  0.00           H  
ATOM   1061 1HG1 ILE D  66       3.244 -15.129   8.823  1.00  0.00           H  
ATOM   1062 2HG1 ILE D  66       4.681 -14.357   9.476  1.00  0.00           H  
ATOM   1063 1HG2 ILE D  66       1.056 -13.459   9.871  1.00  0.00           H  
ATOM   1064 2HG2 ILE D  66       1.135 -12.093   8.735  1.00  0.00           H  
ATOM   1065 3HG2 ILE D  66       1.296 -13.759   8.134  1.00  0.00           H  
ATOM   1066 1HD1 ILE D  66       3.644 -15.815  11.122  1.00  0.00           H  
ATOM   1067 2HD1 ILE D  66       3.578 -14.119  11.658  1.00  0.00           H  
ATOM   1068 3HD1 ILE D  66       2.123 -14.902  10.998  1.00  0.00           H  
ATOM   1069  N   SER D  67       3.191 -10.123   8.030  1.00  0.00           N  
ATOM   1070  CA  SER D  67       2.553  -8.871   7.640  1.00  0.00           C  
ATOM   1071  C   SER D  67       2.965  -8.458   6.233  1.00  0.00           C  
ATOM   1072  O   SER D  67       2.136  -8.017   5.437  1.00  0.00           O  
ATOM   1073  CB  SER D  67       2.910  -7.774   8.624  1.00  0.00           C  
ATOM   1074  OG  SER D  67       2.352  -8.029   9.884  1.00  0.00           O  
ATOM   1075  H   SER D  67       3.821 -10.128   8.820  1.00  0.00           H  
ATOM   1076  HA  SER D  67       1.472  -9.016   7.652  1.00  0.00           H  
ATOM   1077 1HB  SER D  67       3.994  -7.702   8.711  1.00  0.00           H  
ATOM   1078 2HB  SER D  67       2.547  -6.818   8.250  1.00  0.00           H  
ATOM   1079  HG  SER D  67       2.332  -7.184  10.340  1.00  0.00           H  
ATOM   1080  N   SER D  68       4.251  -8.602   5.932  1.00  0.00           N  
ATOM   1081  CA  SER D  68       4.772  -8.267   4.612  1.00  0.00           C  
ATOM   1082  C   SER D  68       4.147  -9.145   3.535  1.00  0.00           C  
ATOM   1083  O   SER D  68       3.798  -8.666   2.456  1.00  0.00           O  
ATOM   1084  CB  SER D  68       6.280  -8.422   4.591  1.00  0.00           C  
ATOM   1085  OG  SER D  68       6.893  -7.483   5.431  1.00  0.00           O  
ATOM   1086  H   SER D  68       4.885  -8.953   6.636  1.00  0.00           H  
ATOM   1087  HA  SER D  68       4.521  -7.228   4.395  1.00  0.00           H  
ATOM   1088 1HB  SER D  68       6.547  -9.429   4.911  1.00  0.00           H  
ATOM   1089 2HB  SER D  68       6.644  -8.295   3.573  1.00  0.00           H  
ATOM   1090  HG  SER D  68       6.755  -7.799   6.327  1.00  0.00           H  
ATOM   1091  N   PHE D  69       4.009 -10.432   3.834  1.00  0.00           N  
ATOM   1092  CA  PHE D  69       3.359 -11.365   2.921  1.00  0.00           C  
ATOM   1093  C   PHE D  69       1.929 -10.936   2.620  1.00  0.00           C  
ATOM   1094  O   PHE D  69       1.525 -10.859   1.460  1.00  0.00           O  
ATOM   1095  CB  PHE D  69       3.361 -12.777   3.510  1.00  0.00           C  
ATOM   1096  CG  PHE D  69       2.591 -13.775   2.693  1.00  0.00           C  
ATOM   1097  CD1 PHE D  69       3.154 -14.349   1.563  1.00  0.00           C  
ATOM   1098  CD2 PHE D  69       1.303 -14.141   3.051  1.00  0.00           C  
ATOM   1099  CE1 PHE D  69       2.447 -15.267   0.810  1.00  0.00           C  
ATOM   1100  CE2 PHE D  69       0.594 -15.060   2.301  1.00  0.00           C  
ATOM   1101  CZ  PHE D  69       1.167 -15.623   1.179  1.00  0.00           C  
ATOM   1102  H   PHE D  69       4.363 -10.773   4.716  1.00  0.00           H  
ATOM   1103  HA  PHE D  69       3.918 -11.377   1.984  1.00  0.00           H  
ATOM   1104 1HB  PHE D  69       4.386 -13.131   3.602  1.00  0.00           H  
ATOM   1105 2HB  PHE D  69       2.931 -12.754   4.511  1.00  0.00           H  
ATOM   1106  HD1 PHE D  69       4.167 -14.069   1.271  1.00  0.00           H  
ATOM   1107  HD2 PHE D  69       0.850 -13.696   3.938  1.00  0.00           H  
ATOM   1108  HE1 PHE D  69       2.902 -15.711  -0.076  1.00  0.00           H  
ATOM   1109  HE2 PHE D  69      -0.418 -15.339   2.594  1.00  0.00           H  
ATOM   1110  HZ  PHE D  69       0.609 -16.346   0.586  1.00  0.00           H  
ATOM   1111  N   ILE D  70       1.167 -10.657   3.672  1.00  0.00           N  
ATOM   1112  CA  ILE D  70      -0.231 -10.270   3.524  1.00  0.00           C  
ATOM   1113  C   ILE D  70      -0.364  -8.980   2.725  1.00  0.00           C  
ATOM   1114  O   ILE D  70      -1.180  -8.889   1.807  1.00  0.00           O  
ATOM   1115  CB  ILE D  70      -0.901 -10.094   4.899  1.00  0.00           C  
ATOM   1116  CG1 ILE D  70      -1.020 -11.444   5.612  1.00  0.00           C  
ATOM   1117  CG2 ILE D  70      -2.268  -9.447   4.746  1.00  0.00           C  
ATOM   1118  CD1 ILE D  70      -1.380 -11.332   7.076  1.00  0.00           C  
ATOM   1119  H   ILE D  70       1.566 -10.714   4.598  1.00  0.00           H  
ATOM   1120  HA  ILE D  70      -0.753 -11.060   2.985  1.00  0.00           H  
ATOM   1121  HB  ILE D  70      -0.278  -9.460   5.529  1.00  0.00           H  
ATOM   1122 1HG1 ILE D  70      -1.780 -12.049   5.119  1.00  0.00           H  
ATOM   1123 2HG1 ILE D  70      -0.075 -11.981   5.534  1.00  0.00           H  
ATOM   1124 1HG2 ILE D  70      -2.728  -9.330   5.727  1.00  0.00           H  
ATOM   1125 2HG2 ILE D  70      -2.158  -8.469   4.279  1.00  0.00           H  
ATOM   1126 3HG2 ILE D  70      -2.902 -10.077   4.121  1.00  0.00           H  
ATOM   1127 1HD1 ILE D  70      -1.445 -12.329   7.512  1.00  0.00           H  
ATOM   1128 2HD1 ILE D  70      -0.612 -10.758   7.596  1.00  0.00           H  
ATOM   1129 3HD1 ILE D  70      -2.340 -10.829   7.177  1.00  0.00           H  
ATOM   1130  N   LEU D  71       0.442  -7.985   3.079  1.00  0.00           N  
ATOM   1131  CA  LEU D  71       0.414  -6.697   2.396  1.00  0.00           C  
ATOM   1132  C   LEU D  71       0.817  -6.840   0.934  1.00  0.00           C  
ATOM   1133  O   LEU D  71       0.227  -6.214   0.053  1.00  0.00           O  
ATOM   1134  CB  LEU D  71       1.352  -5.706   3.096  1.00  0.00           C  
ATOM   1135  CG  LEU D  71       0.891  -5.214   4.474  1.00  0.00           C  
ATOM   1136  CD1 LEU D  71       2.003  -4.399   5.121  1.00  0.00           C  
ATOM   1137  CD2 LEU D  71      -0.376  -4.386   4.321  1.00  0.00           C  
ATOM   1138  H   LEU D  71       1.091  -8.124   3.840  1.00  0.00           H  
ATOM   1139  HA  LEU D  71      -0.602  -6.307   2.435  1.00  0.00           H  
ATOM   1140 1HB  LEU D  71       2.325  -6.178   3.221  1.00  0.00           H  
ATOM   1141 2HB  LEU D  71       1.474  -4.832   2.456  1.00  0.00           H  
ATOM   1142  HG  LEU D  71       0.689  -6.071   5.117  1.00  0.00           H  
ATOM   1143 1HD1 LEU D  71       1.676  -4.050   6.100  1.00  0.00           H  
ATOM   1144 2HD1 LEU D  71       2.891  -5.021   5.236  1.00  0.00           H  
ATOM   1145 3HD1 LEU D  71       2.239  -3.542   4.491  1.00  0.00           H  
ATOM   1146 1HD2 LEU D  71      -0.704  -4.038   5.300  1.00  0.00           H  
ATOM   1147 2HD2 LEU D  71      -0.174  -3.528   3.679  1.00  0.00           H  
ATOM   1148 3HD2 LEU D  71      -1.158  -4.999   3.873  1.00  0.00           H  
ATOM   1149  N   SER D  72       1.824  -7.669   0.681  1.00  0.00           N  
ATOM   1150  CA  SER D  72       2.267  -7.944  -0.681  1.00  0.00           C  
ATOM   1151  C   SER D  72       1.130  -8.499  -1.528  1.00  0.00           C  
ATOM   1152  O   SER D  72       0.914  -8.061  -2.658  1.00  0.00           O  
ATOM   1153  CB  SER D  72       3.424  -8.924  -0.666  1.00  0.00           C  
ATOM   1154  OG  SER D  72       4.546  -8.367  -0.037  1.00  0.00           O  
ATOM   1155  H   SER D  72       2.296  -8.120   1.452  1.00  0.00           H  
ATOM   1156  HA  SER D  72       2.604  -7.009  -1.130  1.00  0.00           H  
ATOM   1157 1HB  SER D  72       3.124  -9.832  -0.143  1.00  0.00           H  
ATOM   1158 2HB  SER D  72       3.677  -9.203  -1.688  1.00  0.00           H  
ATOM   1159  HG  SER D  72       4.385  -8.442   0.906  1.00  0.00           H  
ATOM   1160  N   ALA D  73       0.405  -9.466  -0.976  1.00  0.00           N  
ATOM   1161  CA  ALA D  73      -0.760 -10.029  -1.649  1.00  0.00           C  
ATOM   1162  C   ALA D  73      -1.818  -8.964  -1.903  1.00  0.00           C  
ATOM   1163  O   ALA D  73      -2.429  -8.924  -2.971  1.00  0.00           O  
ATOM   1164  CB  ALA D  73      -1.344 -11.170  -0.829  1.00  0.00           C  
ATOM   1165  H   ALA D  73       0.667  -9.819  -0.067  1.00  0.00           H  
ATOM   1166  HA  ALA D  73      -0.438 -10.418  -2.615  1.00  0.00           H  
ATOM   1167 1HB  ALA D  73      -2.213 -11.580  -1.344  1.00  0.00           H  
ATOM   1168 2HB  ALA D  73      -0.594 -11.951  -0.704  1.00  0.00           H  
ATOM   1169 3HB  ALA D  73      -1.645 -10.798   0.149  1.00  0.00           H  
ATOM   1170  N   LEU D  74      -2.030  -8.100  -0.916  1.00  0.00           N  
ATOM   1171  CA  LEU D  74      -2.994  -7.014  -1.042  1.00  0.00           C  
ATOM   1172  C   LEU D  74      -2.639  -6.094  -2.204  1.00  0.00           C  
ATOM   1173  O   LEU D  74      -3.502  -5.719  -2.997  1.00  0.00           O  
ATOM   1174  CB  LEU D  74      -3.054  -6.204   0.259  1.00  0.00           C  
ATOM   1175  CG  LEU D  74      -3.997  -4.994   0.247  1.00  0.00           C  
ATOM   1176  CD1 LEU D  74      -5.424  -5.465   0.001  1.00  0.00           C  
ATOM   1177  CD2 LEU D  74      -3.887  -4.251   1.570  1.00  0.00           C  
ATOM   1178  H   LEU D  74      -1.511  -8.199  -0.055  1.00  0.00           H  
ATOM   1179  HA  LEU D  74      -3.977  -7.443  -1.233  1.00  0.00           H  
ATOM   1180 1HB  LEU D  74      -3.372  -6.863   1.065  1.00  0.00           H  
ATOM   1181 2HB  LEU D  74      -2.052  -5.841   0.489  1.00  0.00           H  
ATOM   1182  HG  LEU D  74      -3.721  -4.325  -0.569  1.00  0.00           H  
ATOM   1183 1HD1 LEU D  74      -6.094  -4.605  -0.007  1.00  0.00           H  
ATOM   1184 2HD1 LEU D  74      -5.478  -5.976  -0.960  1.00  0.00           H  
ATOM   1185 3HD1 LEU D  74      -5.723  -6.149   0.794  1.00  0.00           H  
ATOM   1186 1HD2 LEU D  74      -4.556  -3.390   1.561  1.00  0.00           H  
ATOM   1187 2HD2 LEU D  74      -4.163  -4.918   2.387  1.00  0.00           H  
ATOM   1188 3HD2 LEU D  74      -2.861  -3.910   1.712  1.00  0.00           H  
ATOM   1189  N   HIS D  75      -1.363  -5.735  -2.298  1.00  0.00           N  
ATOM   1190  CA  HIS D  75      -0.881  -4.900  -3.392  1.00  0.00           C  
ATOM   1191  C   HIS D  75      -1.096  -5.578  -4.739  1.00  0.00           C  
ATOM   1192  O   HIS D  75      -1.581  -4.960  -5.686  1.00  0.00           O  
ATOM   1193  CB  HIS D  75       0.604  -4.573  -3.209  1.00  0.00           C  
ATOM   1194  CG  HIS D  75       0.872  -3.582  -2.120  1.00  0.00           C  
ATOM   1195  ND1 HIS D  75       0.922  -3.936  -0.788  1.00  0.00           N  
ATOM   1196  CD2 HIS D  75       1.105  -2.249  -2.164  1.00  0.00           C  
ATOM   1197  CE1 HIS D  75       1.174  -2.862  -0.059  1.00  0.00           C  
ATOM   1198  NE2 HIS D  75       1.289  -1.827  -0.870  1.00  0.00           N  
ATOM   1199  H   HIS D  75      -0.710  -6.049  -1.594  1.00  0.00           H  
ATOM   1200  HA  HIS D  75      -1.435  -3.961  -3.404  1.00  0.00           H  
ATOM   1201 1HB  HIS D  75       1.153  -5.487  -2.982  1.00  0.00           H  
ATOM   1202 2HB  HIS D  75       1.006  -4.173  -4.140  1.00  0.00           H  
ATOM   1203  HD1 HIS D  75       0.864  -4.865  -0.420  1.00  0.00           H  
ATOM   1204  HD2 HIS D  75       1.162  -1.534  -2.985  1.00  0.00           H  
ATOM   1205  HE1 HIS D  75       1.254  -2.934   1.025  1.00  0.00           H  
ATOM   1206  N   PHE D  76      -0.732  -6.854  -4.818  1.00  0.00           N  
ATOM   1207  CA  PHE D  76      -0.876  -7.617  -6.052  1.00  0.00           C  
ATOM   1208  C   PHE D  76      -2.333  -7.681  -6.492  1.00  0.00           C  
ATOM   1209  O   PHE D  76      -2.658  -7.392  -7.644  1.00  0.00           O  
ATOM   1210  CB  PHE D  76      -0.330  -9.034  -5.871  1.00  0.00           C  
ATOM   1211  CG  PHE D  76      -0.508  -9.911  -7.078  1.00  0.00           C  
ATOM   1212  CD1 PHE D  76       0.351  -9.805  -8.162  1.00  0.00           C  
ATOM   1213  CD2 PHE D  76      -1.533 -10.842  -7.132  1.00  0.00           C  
ATOM   1214  CE1 PHE D  76       0.188 -10.611  -9.273  1.00  0.00           C  
ATOM   1215  CE2 PHE D  76      -1.698 -11.649  -8.241  1.00  0.00           C  
ATOM   1216  CZ  PHE D  76      -0.836 -11.533  -9.313  1.00  0.00           C  
ATOM   1217  H   PHE D  76      -0.345  -7.306  -4.002  1.00  0.00           H  
ATOM   1218  HA  PHE D  76      -0.304  -7.119  -6.836  1.00  0.00           H  
ATOM   1219 1HB  PHE D  76       0.733  -8.987  -5.639  1.00  0.00           H  
ATOM   1220 2HB  PHE D  76      -0.828  -9.511  -5.028  1.00  0.00           H  
ATOM   1221  HD1 PHE D  76       1.162  -9.076  -8.131  1.00  0.00           H  
ATOM   1222  HD2 PHE D  76      -2.215 -10.933  -6.286  1.00  0.00           H  
ATOM   1223  HE1 PHE D  76       0.870 -10.517 -10.118  1.00  0.00           H  
ATOM   1224  HE2 PHE D  76      -2.508 -12.378  -8.270  1.00  0.00           H  
ATOM   1225  HZ  PHE D  76      -0.965 -12.168 -10.188  1.00  0.00           H  
ATOM   1226  N   ILE D  77      -3.209  -8.062  -5.568  1.00  0.00           N  
ATOM   1227  CA  ILE D  77      -4.626  -8.218  -5.873  1.00  0.00           C  
ATOM   1228  C   ILE D  77      -5.256  -6.885  -6.258  1.00  0.00           C  
ATOM   1229  O   ILE D  77      -5.948  -6.785  -7.271  1.00  0.00           O  
ATOM   1230  CB  ILE D  77      -5.384  -8.817  -4.674  1.00  0.00           C  
ATOM   1231  CG1 ILE D  77      -4.941 -10.262  -4.430  1.00  0.00           C  
ATOM   1232  CG2 ILE D  77      -6.885  -8.749  -4.906  1.00  0.00           C  
ATOM   1233  CD1 ILE D  77      -5.385 -10.821  -3.098  1.00  0.00           C  
ATOM   1234  H   ILE D  77      -2.884  -8.249  -4.630  1.00  0.00           H  
ATOM   1235  HA  ILE D  77      -4.725  -8.898  -6.718  1.00  0.00           H  
ATOM   1236  HB  ILE D  77      -5.139  -8.256  -3.772  1.00  0.00           H  
ATOM   1237 1HG1 ILE D  77      -5.337 -10.901  -5.218  1.00  0.00           H  
ATOM   1238 2HG1 ILE D  77      -3.853 -10.322  -4.478  1.00  0.00           H  
ATOM   1239 1HG2 ILE D  77      -7.405  -9.177  -4.049  1.00  0.00           H  
ATOM   1240 2HG2 ILE D  77      -7.187  -7.710  -5.031  1.00  0.00           H  
ATOM   1241 3HG2 ILE D  77      -7.141  -9.312  -5.803  1.00  0.00           H  
ATOM   1242 1HD1 ILE D  77      -5.033 -11.848  -2.999  1.00  0.00           H  
ATOM   1243 2HD1 ILE D  77      -4.970 -10.215  -2.292  1.00  0.00           H  
ATOM   1244 3HD1 ILE D  77      -6.473 -10.804  -3.042  1.00  0.00           H  
ATOM   1245  N   ALA D  78      -5.012  -5.864  -5.444  1.00  0.00           N  
ATOM   1246  CA  ALA D  78      -5.583  -4.543  -5.679  1.00  0.00           C  
ATOM   1247  C   ALA D  78      -5.123  -3.974  -7.015  1.00  0.00           C  
ATOM   1248  O   ALA D  78      -5.899  -3.339  -7.730  1.00  0.00           O  
ATOM   1249  CB  ALA D  78      -5.215  -3.597  -4.545  1.00  0.00           C  
ATOM   1250  H   ALA D  78      -4.415  -6.006  -4.642  1.00  0.00           H  
ATOM   1251  HA  ALA D  78      -6.668  -4.645  -5.715  1.00  0.00           H  
ATOM   1252 1HB  ALA D  78      -5.649  -2.616  -4.735  1.00  0.00           H  
ATOM   1253 2HB  ALA D  78      -5.601  -3.989  -3.604  1.00  0.00           H  
ATOM   1254 3HB  ALA D  78      -4.131  -3.509  -4.484  1.00  0.00           H  
ATOM   1255  N   TRP D  79      -3.858  -4.204  -7.346  1.00  0.00           N  
ATOM   1256  CA  TRP D  79      -3.315  -3.789  -8.634  1.00  0.00           C  
ATOM   1257  C   TRP D  79      -4.081  -4.427  -9.786  1.00  0.00           C  
ATOM   1258  O   TRP D  79      -4.449  -3.753 -10.748  1.00  0.00           O  
ATOM   1259  CB  TRP D  79      -1.834  -4.160  -8.734  1.00  0.00           C  
ATOM   1260  CG  TRP D  79      -1.176  -3.664  -9.985  1.00  0.00           C  
ATOM   1261  CD1 TRP D  79      -0.477  -2.503 -10.134  1.00  0.00           C  
ATOM   1262  CD2 TRP D  79      -1.151  -4.316 -11.278  1.00  0.00           C  
ATOM   1263  NE1 TRP D  79      -0.022  -2.387 -11.424  1.00  0.00           N  
ATOM   1264  CE2 TRP D  79      -0.424  -3.488 -12.138  1.00  0.00           C  
ATOM   1265  CE3 TRP D  79      -1.678  -5.517 -11.767  1.00  0.00           C  
ATOM   1266  CZ2 TRP D  79      -0.208  -3.818 -13.467  1.00  0.00           C  
ATOM   1267  CZ3 TRP D  79      -1.461  -5.849 -13.099  1.00  0.00           C  
ATOM   1268  CH2 TRP D  79      -0.744  -5.022 -13.926  1.00  0.00           C  
ATOM   1269  H   TRP D  79      -3.256  -4.680  -6.689  1.00  0.00           H  
ATOM   1270  HA  TRP D  79      -3.410  -2.706  -8.717  1.00  0.00           H  
ATOM   1271 1HB  TRP D  79      -1.298  -3.749  -7.878  1.00  0.00           H  
ATOM   1272 2HB  TRP D  79      -1.728  -5.244  -8.697  1.00  0.00           H  
ATOM   1273  HD1 TRP D  79      -0.306  -1.774  -9.344  1.00  0.00           H  
ATOM   1274  HE1 TRP D  79       0.519  -1.617 -11.790  1.00  0.00           H  
ATOM   1275  HE3 TRP D  79      -2.245  -6.180 -11.114  1.00  0.00           H  
ATOM   1276  HZ2 TRP D  79       0.358  -3.174 -14.139  1.00  0.00           H  
ATOM   1277  HZ3 TRP D  79      -1.875  -6.786 -13.472  1.00  0.00           H  
ATOM   1278  HH2 TRP D  79      -0.592  -5.313 -14.966  1.00  0.00           H  
ATOM   1279  N   THR D  80      -4.318  -5.730  -9.682  1.00  0.00           N  
ATOM   1280  CA  THR D  80      -5.057  -6.459 -10.706  1.00  0.00           C  
ATOM   1281  C   THR D  80      -6.466  -5.901 -10.870  1.00  0.00           C  
ATOM   1282  O   THR D  80      -6.946  -5.723 -11.989  1.00  0.00           O  
ATOM   1283  CB  THR D  80      -5.131  -7.961 -10.374  1.00  0.00           C  
ATOM   1284  OG1 THR D  80      -3.807  -8.507 -10.326  1.00  0.00           O  
ATOM   1285  CG2 THR D  80      -5.942  -8.700 -11.427  1.00  0.00           C  
ATOM   1286  H   THR D  80      -3.978  -6.229  -8.872  1.00  0.00           H  
ATOM   1287  HA  THR D  80      -4.537  -6.342 -11.657  1.00  0.00           H  
ATOM   1288  HB  THR D  80      -5.601  -8.095  -9.400  1.00  0.00           H  
ATOM   1289  HG1 THR D  80      -3.396  -8.275  -9.489  1.00  0.00           H  
ATOM   1290 1HG2 THR D  80      -5.984  -9.760 -11.176  1.00  0.00           H  
ATOM   1291 2HG2 THR D  80      -6.953  -8.295 -11.458  1.00  0.00           H  
ATOM   1292 3HG2 THR D  80      -5.472  -8.577 -12.402  1.00  0.00           H  
ATOM   1293  N   ILE D  81      -7.123  -5.628  -9.748  1.00  0.00           N  
ATOM   1294  CA  ILE D  81      -8.469  -5.068  -9.766  1.00  0.00           C  
ATOM   1295  C   ILE D  81      -8.493  -3.714 -10.464  1.00  0.00           C  
ATOM   1296  O   ILE D  81      -9.385  -3.434 -11.264  1.00  0.00           O  
ATOM   1297  CB  ILE D  81      -9.020  -4.919  -8.336  1.00  0.00           C  
ATOM   1298  CG1 ILE D  81      -9.256  -6.296  -7.709  1.00  0.00           C  
ATOM   1299  CG2 ILE D  81     -10.306  -4.107  -8.344  1.00  0.00           C  
ATOM   1300  CD1 ILE D  81      -9.516  -6.252  -6.220  1.00  0.00           C  
ATOM   1301  H   ILE D  81      -6.678  -5.813  -8.860  1.00  0.00           H  
ATOM   1302  HA  ILE D  81      -9.119  -5.747 -10.317  1.00  0.00           H  
ATOM   1303  HB  ILE D  81      -8.285  -4.411  -7.713  1.00  0.00           H  
ATOM   1304 1HG1 ILE D  81     -10.109  -6.774  -8.190  1.00  0.00           H  
ATOM   1305 2HG1 ILE D  81      -8.386  -6.929  -7.883  1.00  0.00           H  
ATOM   1306 1HG2 ILE D  81     -10.683  -4.012  -7.326  1.00  0.00           H  
ATOM   1307 2HG2 ILE D  81     -10.108  -3.117  -8.751  1.00  0.00           H  
ATOM   1308 3HG2 ILE D  81     -11.051  -4.611  -8.961  1.00  0.00           H  
ATOM   1309 1HD1 ILE D  81      -9.673  -7.265  -5.848  1.00  0.00           H  
ATOM   1310 2HD1 ILE D  81      -8.659  -5.808  -5.714  1.00  0.00           H  
ATOM   1311 3HD1 ILE D  81     -10.404  -5.653  -6.024  1.00  0.00           H  
ATOM   1312  N   GLY D  82      -7.508  -2.878 -10.155  1.00  0.00           N  
ATOM   1313  CA  GLY D  82      -7.361  -1.589 -10.821  1.00  0.00           C  
ATOM   1314  C   GLY D  82      -7.045  -1.767 -12.301  1.00  0.00           C  
ATOM   1315  O   GLY D  82      -7.564  -1.040 -13.148  1.00  0.00           O  
ATOM   1316  H   GLY D  82      -6.844  -3.141  -9.441  1.00  0.00           H  
ATOM   1317 1HA  GLY D  82      -8.280  -1.014 -10.708  1.00  0.00           H  
ATOM   1318 2HA  GLY D  82      -6.565  -1.021 -10.342  1.00  0.00           H  
ATOM   1319  N   HIS D  83      -6.191  -2.738 -12.606  1.00  0.00           N  
ATOM   1320  CA  HIS D  83      -5.704  -2.930 -13.967  1.00  0.00           C  
ATOM   1321  C   HIS D  83      -6.845  -3.273 -14.916  1.00  0.00           C  
ATOM   1322  O   HIS D  83      -7.036  -2.612 -15.937  1.00  0.00           O  
ATOM   1323  CB  HIS D  83      -4.645  -4.036 -14.011  1.00  0.00           C  
ATOM   1324  CG  HIS D  83      -4.055  -4.250 -15.371  1.00  0.00           C  
ATOM   1325  ND1 HIS D  83      -3.145  -3.377 -15.931  1.00  0.00           N  
ATOM   1326  CD2 HIS D  83      -4.243  -5.234 -16.281  1.00  0.00           C  
ATOM   1327  CE1 HIS D  83      -2.800  -3.817 -17.129  1.00  0.00           C  
ATOM   1328  NE2 HIS D  83      -3.452  -4.941 -17.364  1.00  0.00           N  
ATOM   1329  H   HIS D  83      -5.871  -3.358 -11.877  1.00  0.00           H  
ATOM   1330  HA  HIS D  83      -5.245  -2.009 -14.323  1.00  0.00           H  
ATOM   1331 1HB  HIS D  83      -3.836  -3.794 -13.322  1.00  0.00           H  
ATOM   1332 2HB  HIS D  83      -5.086  -4.976 -13.680  1.00  0.00           H  
ATOM   1333  HD2 HIS D  83      -4.901  -6.097 -16.174  1.00  0.00           H  
ATOM   1334  HE1 HIS D  83      -2.096  -3.335 -17.807  1.00  0.00           H  
ATOM   1335  HE2 HIS D  83      -3.384  -5.499 -18.203  1.00  0.00           H  
ATOM   1336  N   LEU D  84      -7.601  -4.311 -14.574  1.00  0.00           N  
ATOM   1337  CA  LEU D  84      -8.671  -4.797 -15.438  1.00  0.00           C  
ATOM   1338  C   LEU D  84      -9.681  -5.623 -14.652  1.00  0.00           C  
ATOM   1339  O   LEU D  84     -10.524  -5.076 -13.997  1.00  0.00           O  
ATOM   1340  OXT LEU D  84      -9.633  -6.822 -14.687  1.00  0.00           O  
ATOM   1341  CB  LEU D  84      -8.089  -5.641 -16.579  1.00  0.00           C  
ATOM   1342  CG  LEU D  84      -9.109  -6.212 -17.571  1.00  0.00           C  
ATOM   1343  CD1 LEU D  84      -9.767  -5.072 -18.337  1.00  0.00           C  
ATOM   1344  CD2 LEU D  84      -8.411  -7.176 -18.519  1.00  0.00           C  
ATOM   1345  H   LEU D  84      -7.431  -4.775 -13.693  1.00  0.00           H  
ATOM   1346  HA  LEU D  84      -9.188  -3.938 -15.865  1.00  0.00           H  
ATOM   1347 1HB  LEU D  84      -7.387  -5.027 -17.142  1.00  0.00           H  
ATOM   1348 2HB  LEU D  84      -7.541  -6.478 -16.147  1.00  0.00           H  
ATOM   1349  HG  LEU D  84      -9.891  -6.742 -17.025  1.00  0.00           H  
ATOM   1350 1HD1 LEU D  84     -10.492  -5.478 -19.042  1.00  0.00           H  
ATOM   1351 2HD1 LEU D  84     -10.275  -4.409 -17.637  1.00  0.00           H  
ATOM   1352 3HD1 LEU D  84      -9.006  -4.513 -18.881  1.00  0.00           H  
ATOM   1353 1HD2 LEU D  84      -9.137  -7.583 -19.224  1.00  0.00           H  
ATOM   1354 2HD2 LEU D  84      -7.631  -6.648 -19.066  1.00  0.00           H  
ATOM   1355 3HD2 LEU D  84      -7.966  -7.990 -17.947  1.00  0.00           H  
TER                                                                             
HETATM 1357 THKN MEM E  89      15.000   0.000   0.000  1.00  0.00           X  
HETATM 1358 CNTR MEM E  89       0.000   0.000   0.000  1.00  0.00           X  
HETATM 1359 NORM MEM E  89      -0.000  -0.000   1.000  1.00  0.00           X  
TER                                                                             
CONECT 1357 1358                                                                
CONECT 1358 1357 1359                                                           
CONECT 1359 1358                                                                
a_angle_1 1.484
a_angle_2 35.279
a_bind 2.499
a_ddg -32.31
a_helicality 0.072
a_helicality_symm 0.072
a_hha_ang -47.738
a_hha_dst_atm 4.851
a_hha_dst_vec 8.938
a_marl -30.095
a_pack 0.536
a_res_lipo -124.796
a_rmsd 13.098
a_sasa 1233.33
a_shape 0.567
a_span_topo 0.274
a_tms_span 1
a_tms_span_fa 1
a_unsat 2
maxsub 36
rms 13.098
score -276.386
silent_score -276.386
time 128
total -276.386

#MODEL 2
ATOM      1  N   PHE A   1       6.743   2.542  13.718  1.00  0.00           N  
ATOM      2  CA  PHE A   1       6.268   3.018  12.425  1.00  0.00           C  
ATOM      3  C   PHE A   1       7.184   2.558  11.298  1.00  0.00           C  
ATOM      4  O   PHE A   1       6.729   2.290  10.186  1.00  0.00           O  
ATOM      5  CB  PHE A   1       6.172   4.545  12.420  1.00  0.00           C  
ATOM      6  CG  PHE A   1       5.142   5.090  13.368  1.00  0.00           C  
ATOM      7  CD1 PHE A   1       5.522   5.663  14.573  1.00  0.00           C  
ATOM      8  CD2 PHE A   1       3.792   5.032  13.057  1.00  0.00           C  
ATOM      9  CE1 PHE A   1       4.575   6.165  15.446  1.00  0.00           C  
ATOM     10  CE2 PHE A   1       2.844   5.534  13.927  1.00  0.00           C  
ATOM     11  CZ  PHE A   1       3.237   6.101  15.123  1.00  0.00           C  
ATOM     12 1H   PHE A   1       6.125   2.857  14.438  1.00  0.00           H  
ATOM     13 2H   PHE A   1       6.770   1.542  13.716  1.00  0.00           H  
ATOM     14 3H   PHE A   1       7.662   2.898  13.888  1.00  0.00           H  
ATOM     15  HA  PHE A   1       5.274   2.606  12.248  1.00  0.00           H  
ATOM     16 1HB  PHE A   1       7.139   4.971  12.687  1.00  0.00           H  
ATOM     17 2HB  PHE A   1       5.928   4.891  11.417  1.00  0.00           H  
ATOM     18  HD1 PHE A   1       6.581   5.715  14.827  1.00  0.00           H  
ATOM     19  HD2 PHE A   1       3.482   4.583  12.113  1.00  0.00           H  
ATOM     20  HE1 PHE A   1       4.888   6.612  16.389  1.00  0.00           H  
ATOM     21  HE2 PHE A   1       1.786   5.482  13.671  1.00  0.00           H  
ATOM     22  HZ  PHE A   1       2.490   6.495  15.811  1.00  0.00           H  
ATOM     23  N   GLN A   2       8.477   2.469  11.592  1.00  0.00           N  
ATOM     24  CA  GLN A   2       9.472   2.140  10.579  1.00  0.00           C  
ATOM     25  C   GLN A   2       9.196   0.776   9.958  1.00  0.00           C  
ATOM     26  O   GLN A   2       9.246   0.617   8.739  1.00  0.00           O  
ATOM     27  CB  GLN A   2      10.879   2.165  11.181  1.00  0.00           C  
ATOM     28  CG  GLN A   2      11.990   1.890  10.182  1.00  0.00           C  
ATOM     29  CD  GLN A   2      13.365   1.928  10.820  1.00  0.00           C  
ATOM     30  OE1 GLN A   2      13.496   1.922  12.047  1.00  0.00           O  
ATOM     31  NE2 GLN A   2      14.401   1.966   9.989  1.00  0.00           N  
ATOM     32  H   GLN A   2       8.778   2.634  12.542  1.00  0.00           H  
ATOM     33  HA  GLN A   2       9.419   2.886   9.786  1.00  0.00           H  
ATOM     34 1HB  GLN A   2      11.065   3.141  11.631  1.00  0.00           H  
ATOM     35 2HB  GLN A   2      10.949   1.421  11.974  1.00  0.00           H  
ATOM     36 1HG  GLN A   2      11.839   0.901   9.750  1.00  0.00           H  
ATOM     37 2HG  GLN A   2      11.955   2.648   9.399  1.00  0.00           H  
ATOM     38 1HE2 GLN A   2      15.333   1.992  10.352  1.00  0.00           H  
ATOM     39 2HE2 GLN A   2      14.250   1.969   9.001  1.00  0.00           H  
ATOM     40  N   ILE A   3       8.906  -0.205  10.805  1.00  0.00           N  
ATOM     41  CA  ILE A   3       8.738  -1.582  10.355  1.00  0.00           C  
ATOM     42  C   ILE A   3       7.605  -1.696   9.343  1.00  0.00           C  
ATOM     43  O   ILE A   3       7.747  -2.348   8.308  1.00  0.00           O  
ATOM     44  CB  ILE A   3       8.461  -2.519  11.544  1.00  0.00           C  
ATOM     45  CG1 ILE A   3       9.708  -2.651  12.422  1.00  0.00           C  
ATOM     46  CG2 ILE A   3       8.008  -3.885  11.050  1.00  0.00           C  
ATOM     47  CD1 ILE A   3       9.448  -3.309  13.758  1.00  0.00           C  
ATOM     48  H   ILE A   3       8.798   0.007  11.787  1.00  0.00           H  
ATOM     49  HA  ILE A   3       9.660  -1.902   9.871  1.00  0.00           H  
ATOM     50  HB  ILE A   3       7.679  -2.091  12.170  1.00  0.00           H  
ATOM     51 1HG1 ILE A   3      10.464  -3.233  11.896  1.00  0.00           H  
ATOM     52 2HG1 ILE A   3      10.129  -1.662  12.607  1.00  0.00           H  
ATOM     53 1HG2 ILE A   3       7.817  -4.535  11.904  1.00  0.00           H  
ATOM     54 2HG2 ILE A   3       7.095  -3.775  10.467  1.00  0.00           H  
ATOM     55 3HG2 ILE A   3       8.787  -4.324  10.427  1.00  0.00           H  
ATOM     56 1HD1 ILE A   3      10.379  -3.366  14.323  1.00  0.00           H  
ATOM     57 2HD1 ILE A   3       8.719  -2.722  14.317  1.00  0.00           H  
ATOM     58 3HD1 ILE A   3       9.060  -4.314  13.598  1.00  0.00           H  
ATOM     59  N   LEU A   4       6.480  -1.058   9.647  1.00  0.00           N  
ATOM     60  CA  LEU A   4       5.316  -1.096   8.770  1.00  0.00           C  
ATOM     61  C   LEU A   4       5.587  -0.360   7.464  1.00  0.00           C  
ATOM     62  O   LEU A   4       5.121  -0.771   6.401  1.00  0.00           O  
ATOM     63  CB  LEU A   4       4.103  -0.474   9.472  1.00  0.00           C  
ATOM     64  CG  LEU A   4       3.533  -1.276  10.649  1.00  0.00           C  
ATOM     65  CD1 LEU A   4       2.449  -0.461  11.342  1.00  0.00           C  
ATOM     66  CD2 LEU A   4       2.981  -2.600  10.142  1.00  0.00           C  
ATOM     67  H   LEU A   4       6.430  -0.532  10.508  1.00  0.00           H  
ATOM     68  HA  LEU A   4       5.092  -2.137   8.538  1.00  0.00           H  
ATOM     69 1HB  LEU A   4       4.384   0.509   9.846  1.00  0.00           H  
ATOM     70 2HB  LEU A   4       3.305  -0.347   8.740  1.00  0.00           H  
ATOM     71  HG  LEU A   4       4.323  -1.467  11.376  1.00  0.00           H  
ATOM     72 1HD1 LEU A   4       2.044  -1.030  12.179  1.00  0.00           H  
ATOM     73 2HD1 LEU A   4       2.876   0.472  11.712  1.00  0.00           H  
ATOM     74 3HD1 LEU A   4       1.651  -0.240  10.634  1.00  0.00           H  
ATOM     75 1HD2 LEU A   4       2.576  -3.170  10.979  1.00  0.00           H  
ATOM     76 2HD2 LEU A   4       2.190  -2.410   9.416  1.00  0.00           H  
ATOM     77 3HD2 LEU A   4       3.780  -3.169   9.668  1.00  0.00           H  
ATOM     78  N   SER A   5       6.343   0.729   7.549  1.00  0.00           N  
ATOM     79  CA  SER A   5       6.733   1.486   6.366  1.00  0.00           C  
ATOM     80  C   SER A   5       7.629   0.658   5.453  1.00  0.00           C  
ATOM     81  O   SER A   5       7.486   0.691   4.231  1.00  0.00           O  
ATOM     82  CB  SER A   5       7.449   2.759   6.773  1.00  0.00           C  
ATOM     83  OG  SER A   5       6.580   3.632   7.440  1.00  0.00           O  
ATOM     84  H   SER A   5       6.655   1.041   8.458  1.00  0.00           H  
ATOM     85  HA  SER A   5       5.831   1.751   5.812  1.00  0.00           H  
ATOM     86 1HB  SER A   5       8.289   2.512   7.421  1.00  0.00           H  
ATOM     87 2HB  SER A   5       7.852   3.249   5.887  1.00  0.00           H  
ATOM     88  HG  SER A   5       6.462   3.268   8.320  1.00  0.00           H  
ATOM     89  N   ILE A   6       8.553  -0.084   6.054  1.00  0.00           N  
ATOM     90  CA  ILE A   6       9.428  -0.975   5.302  1.00  0.00           C  
ATOM     91  C   ILE A   6       8.634  -2.086   4.627  1.00  0.00           C  
ATOM     92  O   ILE A   6       8.843  -2.385   3.451  1.00  0.00           O  
ATOM     93  CB  ILE A   6      10.501  -1.593   6.217  1.00  0.00           C  
ATOM     94  CG1 ILE A   6      11.492  -0.520   6.677  1.00  0.00           C  
ATOM     95  CG2 ILE A   6      11.226  -2.720   5.500  1.00  0.00           C  
ATOM     96  CD1 ILE A   6      12.405  -0.972   7.794  1.00  0.00           C  
ATOM     97  H   ILE A   6       8.651  -0.029   7.058  1.00  0.00           H  
ATOM     98  HA  ILE A   6       9.928  -0.395   4.527  1.00  0.00           H  
ATOM     99  HB  ILE A   6      10.028  -1.990   7.115  1.00  0.00           H  
ATOM    100 1HG1 ILE A   6      12.109  -0.211   5.835  1.00  0.00           H  
ATOM    101 2HG1 ILE A   6      10.944   0.358   7.020  1.00  0.00           H  
ATOM    102 1HG2 ILE A   6      11.982  -3.145   6.161  1.00  0.00           H  
ATOM    103 2HG2 ILE A   6      10.512  -3.494   5.222  1.00  0.00           H  
ATOM    104 3HG2 ILE A   6      11.708  -2.331   4.603  1.00  0.00           H  
ATOM    105 1HD1 ILE A   6      13.078  -0.158   8.065  1.00  0.00           H  
ATOM    106 2HD1 ILE A   6      11.808  -1.254   8.662  1.00  0.00           H  
ATOM    107 3HD1 ILE A   6      12.990  -1.829   7.461  1.00  0.00           H  
ATOM    108  N   SER A   7       7.723  -2.696   5.378  1.00  0.00           N  
ATOM    109  CA  SER A   7       6.865  -3.745   4.841  1.00  0.00           C  
ATOM    110  C   SER A   7       6.050  -3.239   3.658  1.00  0.00           C  
ATOM    111  O   SER A   7       5.963  -3.899   2.623  1.00  0.00           O  
ATOM    112  CB  SER A   7       5.937  -4.264   5.922  1.00  0.00           C  
ATOM    113  OG  SER A   7       5.109  -5.281   5.427  1.00  0.00           O  
ATOM    114  H   SER A   7       7.622  -2.425   6.346  1.00  0.00           H  
ATOM    115  HA  SER A   7       7.496  -4.565   4.496  1.00  0.00           H  
ATOM    116 1HB  SER A   7       6.526  -4.645   6.755  1.00  0.00           H  
ATOM    117 2HB  SER A   7       5.325  -3.446   6.300  1.00  0.00           H  
ATOM    118  HG  SER A   7       4.691  -5.679   6.194  1.00  0.00           H  
ATOM    119  N   SER A   8       5.453  -2.062   3.818  1.00  0.00           N  
ATOM    120  CA  SER A   8       4.676  -1.446   2.749  1.00  0.00           C  
ATOM    121  C   SER A   8       5.550  -1.139   1.540  1.00  0.00           C  
ATOM    122  O   SER A   8       5.141  -1.345   0.397  1.00  0.00           O  
ATOM    123  CB  SER A   8       4.022  -0.172   3.247  1.00  0.00           C  
ATOM    124  OG  SER A   8       3.077  -0.450   4.244  1.00  0.00           O  
ATOM    125  H   SER A   8       5.540  -1.583   4.703  1.00  0.00           H  
ATOM    126  HA  SER A   8       3.897  -2.144   2.440  1.00  0.00           H  
ATOM    127 1HB  SER A   8       4.784   0.499   3.642  1.00  0.00           H  
ATOM    128 2HB  SER A   8       3.537   0.337   2.415  1.00  0.00           H  
ATOM    129  HG  SER A   8       3.580  -0.626   5.043  1.00  0.00           H  
ATOM    130  N   PHE A   9       6.757  -0.645   1.798  1.00  0.00           N  
ATOM    131  CA  PHE A   9       7.717  -0.374   0.735  1.00  0.00           C  
ATOM    132  C   PHE A   9       8.020  -1.633  -0.068  1.00  0.00           C  
ATOM    133  O   PHE A   9       7.966  -1.624  -1.298  1.00  0.00           O  
ATOM    134  CB  PHE A   9       9.015   0.189   1.318  1.00  0.00           C  
ATOM    135  CG  PHE A   9      10.132   0.293   0.320  1.00  0.00           C  
ATOM    136  CD1 PHE A   9      10.187   1.353  -0.573  1.00  0.00           C  
ATOM    137  CD2 PHE A   9      11.131  -0.668   0.271  1.00  0.00           C  
ATOM    138  CE1 PHE A   9      11.215   1.450  -1.492  1.00  0.00           C  
ATOM    139  CE2 PHE A   9      12.160  -0.573  -0.645  1.00  0.00           C  
ATOM    140  CZ  PHE A   9      12.201   0.487  -1.528  1.00  0.00           C  
ATOM    141  H   PHE A   9       7.015  -0.452   2.755  1.00  0.00           H  
ATOM    142  HA  PHE A   9       7.287   0.367   0.060  1.00  0.00           H  
ATOM    143 1HB  PHE A   9       8.829   1.182   1.726  1.00  0.00           H  
ATOM    144 2HB  PHE A   9       9.349  -0.444   2.139  1.00  0.00           H  
ATOM    145  HD1 PHE A   9       9.408   2.115  -0.544  1.00  0.00           H  
ATOM    146  HD2 PHE A   9      11.097  -1.506   0.968  1.00  0.00           H  
ATOM    147  HE1 PHE A   9      11.246   2.288  -2.188  1.00  0.00           H  
ATOM    148  HE2 PHE A   9      12.938  -1.335  -0.673  1.00  0.00           H  
ATOM    149  HZ  PHE A   9      13.011   0.562  -2.253  1.00  0.00           H  
ATOM    150  N   ILE A  10       8.338  -2.715   0.635  1.00  0.00           N  
ATOM    151  CA  ILE A  10       8.677  -3.976  -0.012  1.00  0.00           C  
ATOM    152  C   ILE A  10       7.524  -4.483  -0.869  1.00  0.00           C  
ATOM    153  O   ILE A  10       7.721  -4.887  -2.015  1.00  0.00           O  
ATOM    154  CB  ILE A  10       9.051  -5.045   1.031  1.00  0.00           C  
ATOM    155  CG1 ILE A  10      10.377  -4.690   1.708  1.00  0.00           C  
ATOM    156  CG2 ILE A  10       9.133  -6.418   0.380  1.00  0.00           C  
ATOM    157  CD1 ILE A  10      10.668  -5.505   2.947  1.00  0.00           C  
ATOM    158  H   ILE A  10       8.345  -2.662   1.644  1.00  0.00           H  
ATOM    159  HA  ILE A  10       9.537  -3.812  -0.661  1.00  0.00           H  
ATOM    160  HB  ILE A  10       8.294  -5.070   1.814  1.00  0.00           H  
ATOM    161 1HG1 ILE A  10      11.196  -4.836   1.003  1.00  0.00           H  
ATOM    162 2HG1 ILE A  10      10.372  -3.636   1.988  1.00  0.00           H  
ATOM    163 1HG2 ILE A  10       9.399  -7.161   1.131  1.00  0.00           H  
ATOM    164 2HG2 ILE A  10       8.168  -6.672  -0.056  1.00  0.00           H  
ATOM    165 3HG2 ILE A  10       9.892  -6.405  -0.402  1.00  0.00           H  
ATOM    166 1HD1 ILE A  10      11.624  -5.195   3.370  1.00  0.00           H  
ATOM    167 2HD1 ILE A  10       9.877  -5.346   3.681  1.00  0.00           H  
ATOM    168 3HD1 ILE A  10      10.713  -6.561   2.685  1.00  0.00           H  
ATOM    169  N   LEU A  11       6.321  -4.460  -0.307  1.00  0.00           N  
ATOM    170  CA  LEU A  11       5.130  -4.897  -1.026  1.00  0.00           C  
ATOM    171  C   LEU A  11       4.888  -4.040  -2.263  1.00  0.00           C  
ATOM    172  O   LEU A  11       4.523  -4.551  -3.322  1.00  0.00           O  
ATOM    173  CB  LEU A  11       3.904  -4.837  -0.107  1.00  0.00           C  
ATOM    174  CG  LEU A  11       3.862  -5.882   1.015  1.00  0.00           C  
ATOM    175  CD1 LEU A  11       2.716  -5.561   1.966  1.00  0.00           C  
ATOM    176  CD2 LEU A  11       3.699  -7.269   0.412  1.00  0.00           C  
ATOM    177  H   LEU A  11       6.228  -4.130   0.643  1.00  0.00           H  
ATOM    178  HA  LEU A  11       5.278  -5.927  -1.346  1.00  0.00           H  
ATOM    179 1HB  LEU A  11       3.864  -3.852   0.356  1.00  0.00           H  
ATOM    180 2HB  LEU A  11       3.008  -4.966  -0.714  1.00  0.00           H  
ATOM    181  HG  LEU A  11       4.790  -5.841   1.585  1.00  0.00           H  
ATOM    182 1HD1 LEU A  11       2.687  -6.303   2.763  1.00  0.00           H  
ATOM    183 2HD1 LEU A  11       2.868  -4.571   2.398  1.00  0.00           H  
ATOM    184 3HD1 LEU A  11       1.774  -5.578   1.419  1.00  0.00           H  
ATOM    185 1HD2 LEU A  11       3.670  -8.012   1.209  1.00  0.00           H  
ATOM    186 2HD2 LEU A  11       2.770  -7.311  -0.158  1.00  0.00           H  
ATOM    187 3HD2 LEU A  11       4.540  -7.479  -0.249  1.00  0.00           H  
ATOM    188  N   SER A  12       5.094  -2.735  -2.121  1.00  0.00           N  
ATOM    189  CA  SER A  12       4.956  -1.812  -3.242  1.00  0.00           C  
ATOM    190  C   SER A  12       5.984  -2.106  -4.327  1.00  0.00           C  
ATOM    191  O   SER A  12       5.667  -2.085  -5.517  1.00  0.00           O  
ATOM    192  CB  SER A  12       5.110  -0.382  -2.762  1.00  0.00           C  
ATOM    193  OG  SER A  12       4.087  -0.040  -1.868  1.00  0.00           O  
ATOM    194  H   SER A  12       5.352  -2.373  -1.215  1.00  0.00           H  
ATOM    195  HA  SER A  12       3.961  -1.934  -3.670  1.00  0.00           H  
ATOM    196 1HB  SER A  12       6.077  -0.264  -2.275  1.00  0.00           H  
ATOM    197 2HB  SER A  12       5.090   0.292  -3.617  1.00  0.00           H  
ATOM    198  HG  SER A  12       4.270  -0.522  -1.058  1.00  0.00           H  
ATOM    199  N   ALA A  13       7.215  -2.381  -3.911  1.00  0.00           N  
ATOM    200  CA  ALA A  13       8.276  -2.745  -4.842  1.00  0.00           C  
ATOM    201  C   ALA A  13       7.939  -4.031  -5.586  1.00  0.00           C  
ATOM    202  O   ALA A  13       8.140  -4.130  -6.796  1.00  0.00           O  
ATOM    203  CB  ALA A  13       9.600  -2.891  -4.107  1.00  0.00           C  
ATOM    204  H   ALA A  13       7.421  -2.337  -2.923  1.00  0.00           H  
ATOM    205  HA  ALA A  13       8.367  -1.947  -5.579  1.00  0.00           H  
ATOM    206 1HB  ALA A  13      10.382  -3.163  -4.816  1.00  0.00           H  
ATOM    207 2HB  ALA A  13       9.856  -1.946  -3.628  1.00  0.00           H  
ATOM    208 3HB  ALA A  13       9.511  -3.668  -3.350  1.00  0.00           H  
ATOM    209  N   LEU A  14       7.424  -5.014  -4.855  1.00  0.00           N  
ATOM    210  CA  LEU A  14       7.049  -6.293  -5.446  1.00  0.00           C  
ATOM    211  C   LEU A  14       5.934  -6.121  -6.469  1.00  0.00           C  
ATOM    212  O   LEU A  14       5.937  -6.765  -7.519  1.00  0.00           O  
ATOM    213  CB  LEU A  14       6.602  -7.271  -4.353  1.00  0.00           C  
ATOM    214  CG  LEU A  14       7.712  -7.789  -3.428  1.00  0.00           C  
ATOM    215  CD1 LEU A  14       7.092  -8.577  -2.283  1.00  0.00           C  
ATOM    216  CD2 LEU A  14       8.677  -8.652  -4.227  1.00  0.00           C  
ATOM    217  H   LEU A  14       7.289  -4.871  -3.864  1.00  0.00           H  
ATOM    218  HA  LEU A  14       7.920  -6.708  -5.953  1.00  0.00           H  
ATOM    219 1HB  LEU A  14       5.856  -6.779  -3.731  1.00  0.00           H  
ATOM    220 2HB  LEU A  14       6.137  -8.135  -4.828  1.00  0.00           H  
ATOM    221  HG  LEU A  14       8.251  -6.944  -2.998  1.00  0.00           H  
ATOM    222 1HD1 LEU A  14       7.881  -8.945  -1.626  1.00  0.00           H  
ATOM    223 2HD1 LEU A  14       6.422  -7.931  -1.716  1.00  0.00           H  
ATOM    224 3HD1 LEU A  14       6.532  -9.421  -2.683  1.00  0.00           H  
ATOM    225 1HD2 LEU A  14       9.466  -9.019  -3.571  1.00  0.00           H  
ATOM    226 2HD2 LEU A  14       8.139  -9.497  -4.657  1.00  0.00           H  
ATOM    227 3HD2 LEU A  14       9.118  -8.058  -5.028  1.00  0.00           H  
ATOM    228  N   HIS A  15       4.982  -5.249  -6.158  1.00  0.00           N  
ATOM    229  CA  HIS A  15       3.915  -4.913  -7.094  1.00  0.00           C  
ATOM    230  C   HIS A  15       4.477  -4.319  -8.380  1.00  0.00           C  
ATOM    231  O   HIS A  15       4.094  -4.719  -9.479  1.00  0.00           O  
ATOM    232  CB  HIS A  15       2.928  -3.928  -6.459  1.00  0.00           C  
ATOM    233  CG  HIS A  15       1.764  -3.592  -7.339  1.00  0.00           C  
ATOM    234  ND1 HIS A  15       1.779  -2.529  -8.217  1.00  0.00           N  
ATOM    235  CD2 HIS A  15       0.551  -4.176  -7.475  1.00  0.00           C  
ATOM    236  CE1 HIS A  15       0.623  -2.475  -8.857  1.00  0.00           C  
ATOM    237  NE2 HIS A  15      -0.139  -3.463  -8.424  1.00  0.00           N  
ATOM    238  H   HIS A  15       4.997  -4.807  -5.250  1.00  0.00           H  
ATOM    239  HA  HIS A  15       3.367  -5.816  -7.360  1.00  0.00           H  
ATOM    240 1HB  HIS A  15       2.543  -4.347  -5.529  1.00  0.00           H  
ATOM    241 2HB  HIS A  15       3.447  -3.002  -6.211  1.00  0.00           H  
ATOM    242  HD1 HIS A  15       2.559  -1.935  -8.414  1.00  0.00           H  
ATOM    243  HD2 HIS A  15       0.086  -5.038  -6.994  1.00  0.00           H  
ATOM    244  HE1 HIS A  15       0.436  -1.700  -9.600  1.00  0.00           H  
ATOM    245  N   PHE A  16       5.388  -3.363  -8.235  1.00  0.00           N  
ATOM    246  CA  PHE A  16       6.031  -2.737  -9.384  1.00  0.00           C  
ATOM    247  C   PHE A  16       6.760  -3.767 -10.237  1.00  0.00           C  
ATOM    248  O   PHE A  16       6.675  -3.744 -11.464  1.00  0.00           O  
ATOM    249  CB  PHE A  16       7.016  -1.660  -8.924  1.00  0.00           C  
ATOM    250  CG  PHE A  16       7.577  -0.833 -10.046  1.00  0.00           C  
ATOM    251  CD1 PHE A  16       6.816   0.161 -10.643  1.00  0.00           C  
ATOM    252  CD2 PHE A  16       8.867  -1.048 -10.508  1.00  0.00           C  
ATOM    253  CE1 PHE A  16       7.331   0.922 -11.675  1.00  0.00           C  
ATOM    254  CE2 PHE A  16       9.385  -0.289 -11.539  1.00  0.00           C  
ATOM    255  CZ  PHE A  16       8.616   0.697 -12.123  1.00  0.00           C  
ATOM    256  H   PHE A  16       5.642  -3.062  -7.305  1.00  0.00           H  
ATOM    257  HA  PHE A  16       5.262  -2.267  -9.998  1.00  0.00           H  
ATOM    258 1HB  PHE A  16       6.521  -0.989  -8.223  1.00  0.00           H  
ATOM    259 2HB  PHE A  16       7.847  -2.128  -8.398  1.00  0.00           H  
ATOM    260  HD1 PHE A  16       5.800   0.339 -10.288  1.00  0.00           H  
ATOM    261  HD2 PHE A  16       9.475  -1.828 -10.046  1.00  0.00           H  
ATOM    262  HE1 PHE A  16       6.722   1.699 -12.135  1.00  0.00           H  
ATOM    263  HE2 PHE A  16      10.401  -0.467 -11.892  1.00  0.00           H  
ATOM    264  HZ  PHE A  16       9.022   1.296 -12.937  1.00  0.00           H  
ATOM    265  N   ILE A  17       7.477  -4.672  -9.578  1.00  0.00           N  
ATOM    266  CA  ILE A  17       8.183  -5.742 -10.272  1.00  0.00           C  
ATOM    267  C   ILE A  17       7.216  -6.627 -11.049  1.00  0.00           C  
ATOM    268  O   ILE A  17       7.450  -6.943 -12.215  1.00  0.00           O  
ATOM    269  CB  ILE A  17       8.985  -6.605  -9.280  1.00  0.00           C  
ATOM    270  CG1 ILE A  17      10.155  -5.804  -8.701  1.00  0.00           C  
ATOM    271  CG2 ILE A  17       9.486  -7.870  -9.959  1.00  0.00           C  
ATOM    272  CD1 ILE A  17      10.799  -6.450  -7.496  1.00  0.00           C  
ATOM    273  H   ILE A  17       7.535  -4.616  -8.572  1.00  0.00           H  
ATOM    274  HA  ILE A  17       8.879  -5.295 -10.980  1.00  0.00           H  
ATOM    275  HB  ILE A  17       8.347  -6.882  -8.441  1.00  0.00           H  
ATOM    276 1HG1 ILE A  17      10.918  -5.671  -9.466  1.00  0.00           H  
ATOM    277 2HG1 ILE A  17       9.808  -4.812  -8.410  1.00  0.00           H  
ATOM    278 1HG2 ILE A  17      10.051  -8.467  -9.244  1.00  0.00           H  
ATOM    279 2HG2 ILE A  17       8.637  -8.447 -10.323  1.00  0.00           H  
ATOM    280 3HG2 ILE A  17      10.130  -7.603 -10.797  1.00  0.00           H  
ATOM    281 1HD1 ILE A  17      11.619  -5.824  -7.142  1.00  0.00           H  
ATOM    282 2HD1 ILE A  17      10.059  -6.560  -6.702  1.00  0.00           H  
ATOM    283 3HD1 ILE A  17      11.185  -7.430  -7.771  1.00  0.00           H  
ATOM    284  N   ALA A  18       6.130  -7.024 -10.395  1.00  0.00           N  
ATOM    285  CA  ALA A  18       5.095  -7.821 -11.042  1.00  0.00           C  
ATOM    286  C   ALA A  18       4.494  -7.083 -12.231  1.00  0.00           C  
ATOM    287  O   ALA A  18       4.198  -7.686 -13.263  1.00  0.00           O  
ATOM    288  CB  ALA A  18       4.007  -8.188 -10.043  1.00  0.00           C  
ATOM    289  H   ALA A  18       6.019  -6.768  -9.424  1.00  0.00           H  
ATOM    290  HA  ALA A  18       5.555  -8.736 -11.414  1.00  0.00           H  
ATOM    291 1HB  ALA A  18       3.242  -8.783 -10.541  1.00  0.00           H  
ATOM    292 2HB  ALA A  18       4.442  -8.766  -9.227  1.00  0.00           H  
ATOM    293 3HB  ALA A  18       3.558  -7.280  -9.644  1.00  0.00           H  
ATOM    294  N   TRP A  19       4.317  -5.775 -12.081  1.00  0.00           N  
ATOM    295  CA  TRP A  19       3.865  -4.932 -13.181  1.00  0.00           C  
ATOM    296  C   TRP A  19       4.891  -4.897 -14.306  1.00  0.00           C  
ATOM    297  O   TRP A  19       4.541  -4.998 -15.482  1.00  0.00           O  
ATOM    298  CB  TRP A  19       3.596  -3.509 -12.687  1.00  0.00           C  
ATOM    299  CG  TRP A  19       3.394  -2.519 -13.794  1.00  0.00           C  
ATOM    300  CD1 TRP A  19       2.236  -2.275 -14.468  1.00  0.00           C  
ATOM    301  CD2 TRP A  19       4.385  -1.629 -14.363  1.00  0.00           C  
ATOM    302  NE1 TRP A  19       2.435  -1.300 -15.414  1.00  0.00           N  
ATOM    303  CE2 TRP A  19       3.745  -0.893 -15.363  1.00  0.00           C  
ATOM    304  CE3 TRP A  19       5.743  -1.402 -14.108  1.00  0.00           C  
ATOM    305  CZ2 TRP A  19       4.414   0.059 -16.116  1.00  0.00           C  
ATOM    306  CZ3 TRP A  19       6.414  -0.447 -14.862  1.00  0.00           C  
ATOM    307  CH2 TRP A  19       5.766   0.265 -15.839  1.00  0.00           C  
ATOM    308  H   TRP A  19       4.500  -5.354 -11.181  1.00  0.00           H  
ATOM    309  HA  TRP A  19       2.937  -5.346 -13.575  1.00  0.00           H  
ATOM    310 1HB  TRP A  19       2.706  -3.505 -12.057  1.00  0.00           H  
ATOM    311 2HB  TRP A  19       4.432  -3.173 -12.074  1.00  0.00           H  
ATOM    312  HD1 TRP A  19       1.289  -2.779 -14.283  1.00  0.00           H  
ATOM    313  HE1 TRP A  19       1.734  -0.942 -16.047  1.00  0.00           H  
ATOM    314  HE3 TRP A  19       6.262  -1.962 -13.331  1.00  0.00           H  
ATOM    315  HZ2 TRP A  19       3.917   0.634 -16.897  1.00  0.00           H  
ATOM    316  HZ3 TRP A  19       7.471  -0.276 -14.657  1.00  0.00           H  
ATOM    317  HH2 TRP A  19       6.322   1.008 -16.412  1.00  0.00           H  
ATOM    318  N   THR A  20       6.160  -4.753 -13.939  1.00  0.00           N  
ATOM    319  CA  THR A  20       7.227  -4.591 -14.918  1.00  0.00           C  
ATOM    320  C   THR A  20       7.368  -5.832 -15.790  1.00  0.00           C  
ATOM    321  O   THR A  20       7.518  -5.733 -17.008  1.00  0.00           O  
ATOM    322  CB  THR A  20       8.571  -4.287 -14.229  1.00  0.00           C  
ATOM    323  OG1 THR A  20       8.458  -3.078 -13.468  1.00  0.00           O  
ATOM    324  CG2 THR A  20       9.677  -4.131 -15.261  1.00  0.00           C  
ATOM    325  H   THR A  20       6.391  -4.756 -12.955  1.00  0.00           H  
ATOM    326  HA  THR A  20       6.977  -3.751 -15.567  1.00  0.00           H  
ATOM    327  HB  THR A  20       8.825  -5.104 -13.553  1.00  0.00           H  
ATOM    328  HG1 THR A  20       7.823  -3.205 -12.758  1.00  0.00           H  
ATOM    329 1HG2 THR A  20      10.618  -3.917 -14.756  1.00  0.00           H  
ATOM    330 2HG2 THR A  20       9.773  -5.053 -15.834  1.00  0.00           H  
ATOM    331 3HG2 THR A  20       9.432  -3.310 -15.934  1.00  0.00           H  
ATOM    332  N   ILE A  21       7.320  -7.000 -15.160  1.00  0.00           N  
ATOM    333  CA  ILE A  21       7.538  -8.259 -15.862  1.00  0.00           C  
ATOM    334  C   ILE A  21       6.396  -8.557 -16.825  1.00  0.00           C  
ATOM    335  O   ILE A  21       6.361  -8.020 -17.898  1.00  0.00           O  
ATOM    336  OXT ILE A  21       5.531  -9.327 -16.511  1.00  0.00           O  
ATOM    337  CB  ILE A  21       7.687  -9.425 -14.867  1.00  0.00           C  
ATOM    338  CG1 ILE A  21       8.945  -9.241 -14.015  1.00  0.00           C  
ATOM    339  CG2 ILE A  21       7.730 -10.753 -15.606  1.00  0.00           C  
ATOM    340  CD1 ILE A  21       9.030 -10.187 -12.839  1.00  0.00           C  
ATOM    341  H   ILE A  21       7.128  -7.017 -14.168  1.00  0.00           H  
ATOM    342  HA  ILE A  21       8.458  -8.179 -16.439  1.00  0.00           H  
ATOM    343  HB  ILE A  21       6.840  -9.428 -14.181  1.00  0.00           H  
ATOM    344 1HG1 ILE A  21       9.829  -9.387 -14.635  1.00  0.00           H  
ATOM    345 2HG1 ILE A  21       8.981  -8.220 -13.633  1.00  0.00           H  
ATOM    346 1HG2 ILE A  21       7.837 -11.566 -14.888  1.00  0.00           H  
ATOM    347 2HG2 ILE A  21       6.808 -10.886 -16.170  1.00  0.00           H  
ATOM    348 3HG2 ILE A  21       8.578 -10.761 -16.291  1.00  0.00           H  
ATOM    349 1HD1 ILE A  21       9.948  -9.995 -12.283  1.00  0.00           H  
ATOM    350 2HD1 ILE A  21       8.171 -10.032 -12.185  1.00  0.00           H  
ATOM    351 3HD1 ILE A  21       9.032 -11.215 -13.198  1.00  0.00           H  
TER                                                                             
ATOM    353  N   PHE B  22      -2.542   6.743  13.718  1.00  0.00           N  
ATOM    354  CA  PHE B  22      -3.018   6.268  12.425  1.00  0.00           C  
ATOM    355  C   PHE B  22      -2.558   7.184  11.298  1.00  0.00           C  
ATOM    356  O   PHE B  22      -2.290   6.729  10.186  1.00  0.00           O  
ATOM    357  CB  PHE B  22      -4.545   6.172  12.420  1.00  0.00           C  
ATOM    358  CG  PHE B  22      -5.090   5.143  13.368  1.00  0.00           C  
ATOM    359  CD1 PHE B  22      -5.665   5.523  14.572  1.00  0.00           C  
ATOM    360  CD2 PHE B  22      -5.030   3.792  13.059  1.00  0.00           C  
ATOM    361  CE1 PHE B  22      -6.167   4.576  15.445  1.00  0.00           C  
ATOM    362  CE2 PHE B  22      -5.532   2.844  13.929  1.00  0.00           C  
ATOM    363  CZ  PHE B  22      -6.101   3.237  15.124  1.00  0.00           C  
ATOM    364 1H   PHE B  22      -2.857   6.125  14.438  1.00  0.00           H  
ATOM    365 2H   PHE B  22      -1.542   6.770  13.716  1.00  0.00           H  
ATOM    366 3H   PHE B  22      -2.898   7.662  13.888  1.00  0.00           H  
ATOM    367  HA  PHE B  22      -2.606   5.274  12.248  1.00  0.00           H  
ATOM    368 1HB  PHE B  22      -4.971   7.139  12.686  1.00  0.00           H  
ATOM    369 2HB  PHE B  22      -4.891   5.928  11.417  1.00  0.00           H  
ATOM    370  HD1 PHE B  22      -5.718   6.582  14.826  1.00  0.00           H  
ATOM    371  HD2 PHE B  22      -4.580   3.482  12.115  1.00  0.00           H  
ATOM    372  HE1 PHE B  22      -6.615   4.889  16.388  1.00  0.00           H  
ATOM    373  HE2 PHE B  22      -5.479   1.786  13.674  1.00  0.00           H  
ATOM    374  HZ  PHE B  22      -6.495   2.491  15.812  1.00  0.00           H  
ATOM    375  N   GLN B  23      -2.469   8.477  11.592  1.00  0.00           N  
ATOM    376  CA  GLN B  23      -2.140   9.472  10.579  1.00  0.00           C  
ATOM    377  C   GLN B  23      -0.776   9.196   9.958  1.00  0.00           C  
ATOM    378  O   GLN B  23      -0.617   9.246   8.739  1.00  0.00           O  
ATOM    379  CB  GLN B  23      -2.165  10.879  11.181  1.00  0.00           C  
ATOM    380  CG  GLN B  23      -1.890  11.990  10.182  1.00  0.00           C  
ATOM    381  CD  GLN B  23      -1.928  13.365  10.820  1.00  0.00           C  
ATOM    382  OE1 GLN B  23      -1.923  13.496  12.047  1.00  0.00           O  
ATOM    383  NE2 GLN B  23      -1.966  14.401   9.989  1.00  0.00           N  
ATOM    384  H   GLN B  23      -2.634   8.778  12.542  1.00  0.00           H  
ATOM    385  HA  GLN B  23      -2.887   9.419   9.786  1.00  0.00           H  
ATOM    386 1HB  GLN B  23      -3.141  11.065  11.631  1.00  0.00           H  
ATOM    387 2HB  GLN B  23      -1.421  10.949  11.974  1.00  0.00           H  
ATOM    388 1HG  GLN B  23      -0.901  11.839   9.750  1.00  0.00           H  
ATOM    389 2HG  GLN B  23      -2.648  11.955   9.399  1.00  0.00           H  
ATOM    390 1HE2 GLN B  23      -1.992  15.333  10.352  1.00  0.00           H  
ATOM    391 2HE2 GLN B  23      -1.969  14.250   9.001  1.00  0.00           H  
ATOM    392  N   ILE B  24       0.205   8.906  10.805  1.00  0.00           N  
ATOM    393  CA  ILE B  24       1.582   8.738  10.355  1.00  0.00           C  
ATOM    394  C   ILE B  24       1.696   7.605   9.343  1.00  0.00           C  
ATOM    395  O   ILE B  24       2.348   7.747   8.308  1.00  0.00           O  
ATOM    396  CB  ILE B  24       2.519   8.461  11.544  1.00  0.00           C  
ATOM    397  CG1 ILE B  24       2.651   9.708  12.422  1.00  0.00           C  
ATOM    398  CG2 ILE B  24       3.885   8.008  11.050  1.00  0.00           C  
ATOM    399  CD1 ILE B  24       3.309   9.448  13.758  1.00  0.00           C  
ATOM    400  H   ILE B  24      -0.007   8.798  11.787  1.00  0.00           H  
ATOM    401  HA  ILE B  24       1.902   9.660   9.871  1.00  0.00           H  
ATOM    402  HB  ILE B  24       2.091   7.679  12.170  1.00  0.00           H  
ATOM    403 1HG1 ILE B  24       3.233  10.464  11.896  1.00  0.00           H  
ATOM    404 2HG1 ILE B  24       1.662  10.129  12.607  1.00  0.00           H  
ATOM    405 1HG2 ILE B  24       4.535   7.817  11.904  1.00  0.00           H  
ATOM    406 2HG2 ILE B  24       3.775   7.095  10.467  1.00  0.00           H  
ATOM    407 3HG2 ILE B  24       4.324   8.787  10.427  1.00  0.00           H  
ATOM    408 1HD1 ILE B  24       3.366  10.379  14.323  1.00  0.00           H  
ATOM    409 2HD1 ILE B  24       2.722   8.719  14.317  1.00  0.00           H  
ATOM    410 3HD1 ILE B  24       4.314   9.060  13.598  1.00  0.00           H  
ATOM    411  N   LEU B  25       1.058   6.480   9.647  1.00  0.00           N  
ATOM    412  CA  LEU B  25       1.096   5.316   8.770  1.00  0.00           C  
ATOM    413  C   LEU B  25       0.360   5.587   7.464  1.00  0.00           C  
ATOM    414  O   LEU B  25       0.771   5.121   6.401  1.00  0.00           O  
ATOM    415  CB  LEU B  25       0.474   4.103   9.472  1.00  0.00           C  
ATOM    416  CG  LEU B  25       1.275   3.533  10.650  1.00  0.00           C  
ATOM    417  CD1 LEU B  25       0.460   2.450  11.343  1.00  0.00           C  
ATOM    418  CD2 LEU B  25       2.600   2.982  10.144  1.00  0.00           C  
ATOM    419  H   LEU B  25       0.532   6.430  10.508  1.00  0.00           H  
ATOM    420  HA  LEU B  25       2.137   5.092   8.538  1.00  0.00           H  
ATOM    421 1HB  LEU B  25      -0.509   4.384   9.845  1.00  0.00           H  
ATOM    422 2HB  LEU B  25       0.348   3.305   8.741  1.00  0.00           H  
ATOM    423  HG  LEU B  25       1.465   4.324  11.377  1.00  0.00           H  
ATOM    424 1HD1 LEU B  25       1.029   2.045  12.180  1.00  0.00           H  
ATOM    425 2HD1 LEU B  25      -0.473   2.876  11.711  1.00  0.00           H  
ATOM    426 3HD1 LEU B  25       0.240   1.652  10.634  1.00  0.00           H  
ATOM    427 1HD2 LEU B  25       3.170   2.578  10.982  1.00  0.00           H  
ATOM    428 2HD2 LEU B  25       2.411   2.191   9.418  1.00  0.00           H  
ATOM    429 3HD2 LEU B  25       3.169   3.781   9.670  1.00  0.00           H  
ATOM    430  N   SER B  26      -0.729   6.343   7.549  1.00  0.00           N  
ATOM    431  CA  SER B  26      -1.486   6.733   6.366  1.00  0.00           C  
ATOM    432  C   SER B  26      -0.658   7.629   5.453  1.00  0.00           C  
ATOM    433  O   SER B  26      -0.691   7.486   4.231  1.00  0.00           O  
ATOM    434  CB  SER B  26      -2.759   7.449   6.773  1.00  0.00           C  
ATOM    435  OG  SER B  26      -3.633   6.580   7.440  1.00  0.00           O  
ATOM    436  H   SER B  26      -1.041   6.655   8.458  1.00  0.00           H  
ATOM    437  HA  SER B  26      -1.751   5.831   5.812  1.00  0.00           H  
ATOM    438 1HB  SER B  26      -2.512   8.289   7.421  1.00  0.00           H  
ATOM    439 2HB  SER B  26      -3.248   7.852   5.887  1.00  0.00           H  
ATOM    440  HG  SER B  26      -3.268   6.462   8.320  1.00  0.00           H  
ATOM    441  N   ILE B  27       0.084   8.553   6.054  1.00  0.00           N  
ATOM    442  CA  ILE B  27       0.975   9.428   5.302  1.00  0.00           C  
ATOM    443  C   ILE B  27       2.086   8.634   4.627  1.00  0.00           C  
ATOM    444  O   ILE B  27       2.385   8.843   3.451  1.00  0.00           O  
ATOM    445  CB  ILE B  27       1.593  10.501   6.217  1.00  0.00           C  
ATOM    446  CG1 ILE B  27       0.520  11.492   6.677  1.00  0.00           C  
ATOM    447  CG2 ILE B  27       2.721  11.226   5.501  1.00  0.00           C  
ATOM    448  CD1 ILE B  27       0.972  12.405   7.794  1.00  0.00           C  
ATOM    449  H   ILE B  27       0.029   8.651   7.058  1.00  0.00           H  
ATOM    450  HA  ILE B  27       0.395   9.928   4.527  1.00  0.00           H  
ATOM    451  HB  ILE B  27       1.990  10.028   7.115  1.00  0.00           H  
ATOM    452 1HG1 ILE B  27       0.212  12.110   5.835  1.00  0.00           H  
ATOM    453 2HG1 ILE B  27      -0.359  10.945   7.019  1.00  0.00           H  
ATOM    454 1HG2 ILE B  27       3.146  11.981   6.162  1.00  0.00           H  
ATOM    455 2HG2 ILE B  27       3.494  10.511   5.222  1.00  0.00           H  
ATOM    456 3HG2 ILE B  27       2.332  11.707   4.603  1.00  0.00           H  
ATOM    457 1HD1 ILE B  27       0.158  13.078   8.065  1.00  0.00           H  
ATOM    458 2HD1 ILE B  27       1.252  11.807   8.662  1.00  0.00           H  
ATOM    459 3HD1 ILE B  27       1.829  12.989   7.463  1.00  0.00           H  
ATOM    460  N   SER B  28       2.696   7.723   5.378  1.00  0.00           N  
ATOM    461  CA  SER B  28       3.745   6.865   4.841  1.00  0.00           C  
ATOM    462  C   SER B  28       3.239   6.050   3.658  1.00  0.00           C  
ATOM    463  O   SER B  28       3.899   5.963   2.623  1.00  0.00           O  
ATOM    464  CB  SER B  28       4.264   5.937   5.922  1.00  0.00           C  
ATOM    465  OG  SER B  28       5.281   5.109   5.427  1.00  0.00           O  
ATOM    466  H   SER B  28       2.425   7.622   6.346  1.00  0.00           H  
ATOM    467  HA  SER B  28       4.565   7.496   4.496  1.00  0.00           H  
ATOM    468 1HB  SER B  28       4.645   6.526   6.755  1.00  0.00           H  
ATOM    469 2HB  SER B  28       3.446   5.326   6.300  1.00  0.00           H  
ATOM    470  HG  SER B  28       5.680   4.693   6.194  1.00  0.00           H  
ATOM    471  N   SER B  29       2.062   5.453   3.818  1.00  0.00           N  
ATOM    472  CA  SER B  29       1.446   4.676   2.749  1.00  0.00           C  
ATOM    473  C   SER B  29       1.139   5.550   1.540  1.00  0.00           C  
ATOM    474  O   SER B  29       1.345   5.141   0.397  1.00  0.00           O  
ATOM    475  CB  SER B  29       0.172   4.022   3.247  1.00  0.00           C  
ATOM    476  OG  SER B  29       0.450   3.077   4.244  1.00  0.00           O  
ATOM    477  H   SER B  29       1.583   5.540   4.703  1.00  0.00           H  
ATOM    478  HA  SER B  29       2.144   3.897   2.440  1.00  0.00           H  
ATOM    479 1HB  SER B  29      -0.499   4.784   3.642  1.00  0.00           H  
ATOM    480 2HB  SER B  29      -0.337   3.537   2.415  1.00  0.00           H  
ATOM    481  HG  SER B  29       0.628   3.580   5.043  1.00  0.00           H  
ATOM    482  N   PHE B  30       0.645   6.757   1.798  1.00  0.00           N  
ATOM    483  CA  PHE B  30       0.374   7.717   0.735  1.00  0.00           C  
ATOM    484  C   PHE B  30       1.633   8.020  -0.068  1.00  0.00           C  
ATOM    485  O   PHE B  30       1.624   7.966  -1.298  1.00  0.00           O  
ATOM    486  CB  PHE B  30      -0.189   9.015   1.318  1.00  0.00           C  
ATOM    487  CG  PHE B  30      -0.293  10.132   0.320  1.00  0.00           C  
ATOM    488  CD1 PHE B  30      -1.353  10.187  -0.573  1.00  0.00           C  
ATOM    489  CD2 PHE B  30       0.668  11.131   0.271  1.00  0.00           C  
ATOM    490  CE1 PHE B  30      -1.450  11.215  -1.492  1.00  0.00           C  
ATOM    491  CE2 PHE B  30       0.573  12.160  -0.645  1.00  0.00           C  
ATOM    492  CZ  PHE B  30      -0.487  12.201  -1.528  1.00  0.00           C  
ATOM    493  H   PHE B  30       0.452   7.015   2.755  1.00  0.00           H  
ATOM    494  HA  PHE B  30      -0.367   7.287   0.060  1.00  0.00           H  
ATOM    495 1HB  PHE B  30      -1.182   8.829   1.726  1.00  0.00           H  
ATOM    496 2HB  PHE B  30       0.444   9.349   2.139  1.00  0.00           H  
ATOM    497  HD1 PHE B  30      -2.115   9.408  -0.544  1.00  0.00           H  
ATOM    498  HD2 PHE B  30       1.506  11.097   0.969  1.00  0.00           H  
ATOM    499  HE1 PHE B  30      -2.287  11.246  -2.188  1.00  0.00           H  
ATOM    500  HE2 PHE B  30       1.335  12.938  -0.672  1.00  0.00           H  
ATOM    501  HZ  PHE B  30      -0.562  13.011  -2.252  1.00  0.00           H  
ATOM    502  N   ILE B  31       2.715   8.338   0.635  1.00  0.00           N  
ATOM    503  CA  ILE B  31       3.976   8.677  -0.012  1.00  0.00           C  
ATOM    504  C   ILE B  31       4.483   7.524  -0.869  1.00  0.00           C  
ATOM    505  O   ILE B  31       4.887   7.721  -2.015  1.00  0.00           O  
ATOM    506  CB  ILE B  31       5.045   9.051   1.031  1.00  0.00           C  
ATOM    507  CG1 ILE B  31       4.690  10.377   1.708  1.00  0.00           C  
ATOM    508  CG2 ILE B  31       6.418   9.133   0.380  1.00  0.00           C  
ATOM    509  CD1 ILE B  31       5.505  10.668   2.947  1.00  0.00           C  
ATOM    510  H   ILE B  31       2.662   8.345   1.644  1.00  0.00           H  
ATOM    511  HA  ILE B  31       3.812   9.537  -0.661  1.00  0.00           H  
ATOM    512  HB  ILE B  31       5.070   8.294   1.814  1.00  0.00           H  
ATOM    513 1HG1 ILE B  31       4.836  11.196   1.003  1.00  0.00           H  
ATOM    514 2HG1 ILE B  31       3.636  10.372   1.988  1.00  0.00           H  
ATOM    515 1HG2 ILE B  31       7.161   9.399   1.131  1.00  0.00           H  
ATOM    516 2HG2 ILE B  31       6.672   8.168  -0.056  1.00  0.00           H  
ATOM    517 3HG2 ILE B  31       6.405   9.892  -0.402  1.00  0.00           H  
ATOM    518 1HD1 ILE B  31       5.195  11.624   3.370  1.00  0.00           H  
ATOM    519 2HD1 ILE B  31       5.346   9.877   3.681  1.00  0.00           H  
ATOM    520 3HD1 ILE B  31       6.561  10.713   2.685  1.00  0.00           H  
ATOM    521  N   LEU B  32       4.460   6.321  -0.307  1.00  0.00           N  
ATOM    522  CA  LEU B  32       4.897   5.130  -1.026  1.00  0.00           C  
ATOM    523  C   LEU B  32       4.040   4.888  -2.263  1.00  0.00           C  
ATOM    524  O   LEU B  32       4.551   4.523  -3.322  1.00  0.00           O  
ATOM    525  CB  LEU B  32       4.837   3.904  -0.107  1.00  0.00           C  
ATOM    526  CG  LEU B  32       5.882   3.862   1.015  1.00  0.00           C  
ATOM    527  CD1 LEU B  32       5.561   2.716   1.966  1.00  0.00           C  
ATOM    528  CD2 LEU B  32       7.269   3.699   0.412  1.00  0.00           C  
ATOM    529  H   LEU B  32       4.130   6.228   0.643  1.00  0.00           H  
ATOM    530  HA  LEU B  32       5.927   5.278  -1.346  1.00  0.00           H  
ATOM    531 1HB  LEU B  32       3.852   3.864   0.355  1.00  0.00           H  
ATOM    532 2HB  LEU B  32       4.966   3.008  -0.714  1.00  0.00           H  
ATOM    533  HG  LEU B  32       5.840   4.790   1.586  1.00  0.00           H  
ATOM    534 1HD1 LEU B  32       6.303   2.687   2.763  1.00  0.00           H  
ATOM    535 2HD1 LEU B  32       4.571   2.868   2.398  1.00  0.00           H  
ATOM    536 3HD1 LEU B  32       5.578   1.774   1.419  1.00  0.00           H  
ATOM    537 1HD2 LEU B  32       8.012   3.670   1.210  1.00  0.00           H  
ATOM    538 2HD2 LEU B  32       7.311   2.771  -0.158  1.00  0.00           H  
ATOM    539 3HD2 LEU B  32       7.479   4.540  -0.249  1.00  0.00           H  
ATOM    540  N   SER B  33       2.735   5.094  -2.121  1.00  0.00           N  
ATOM    541  CA  SER B  33       1.812   4.956  -3.242  1.00  0.00           C  
ATOM    542  C   SER B  33       2.106   5.984  -4.327  1.00  0.00           C  
ATOM    543  O   SER B  33       2.085   5.667  -5.517  1.00  0.00           O  
ATOM    544  CB  SER B  33       0.382   5.110  -2.762  1.00  0.00           C  
ATOM    545  OG  SER B  33       0.040   4.087  -1.868  1.00  0.00           O  
ATOM    546  H   SER B  33       2.373   5.352  -1.215  1.00  0.00           H  
ATOM    547  HA  SER B  33       1.934   3.961  -3.670  1.00  0.00           H  
ATOM    548 1HB  SER B  33       0.264   6.077  -2.274  1.00  0.00           H  
ATOM    549 2HB  SER B  33      -0.292   5.090  -3.617  1.00  0.00           H  
ATOM    550  HG  SER B  33       0.522   4.270  -1.058  1.00  0.00           H  
ATOM    551  N   ALA B  34       2.381   7.215  -3.911  1.00  0.00           N  
ATOM    552  CA  ALA B  34       2.745   8.276  -4.842  1.00  0.00           C  
ATOM    553  C   ALA B  34       4.031   7.939  -5.586  1.00  0.00           C  
ATOM    554  O   ALA B  34       4.130   8.140  -6.796  1.00  0.00           O  
ATOM    555  CB  ALA B  34       2.891   9.600  -4.107  1.00  0.00           C  
ATOM    556  H   ALA B  34       2.337   7.421  -2.923  1.00  0.00           H  
ATOM    557  HA  ALA B  34       1.947   8.367  -5.579  1.00  0.00           H  
ATOM    558 1HB  ALA B  34       3.163  10.382  -4.816  1.00  0.00           H  
ATOM    559 2HB  ALA B  34       1.946   9.856  -3.628  1.00  0.00           H  
ATOM    560 3HB  ALA B  34       3.668   9.511  -3.350  1.00  0.00           H  
ATOM    561  N   LEU B  35       5.014   7.424  -4.855  1.00  0.00           N  
ATOM    562  CA  LEU B  35       6.293   7.049  -5.446  1.00  0.00           C  
ATOM    563  C   LEU B  35       6.121   5.934  -6.469  1.00  0.00           C  
ATOM    564  O   LEU B  35       6.765   5.937  -7.519  1.00  0.00           O  
ATOM    565  CB  LEU B  35       7.271   6.602  -4.353  1.00  0.00           C  
ATOM    566  CG  LEU B  35       7.789   7.712  -3.428  1.00  0.00           C  
ATOM    567  CD1 LEU B  35       8.577   7.092  -2.283  1.00  0.00           C  
ATOM    568  CD2 LEU B  35       8.652   8.677  -4.227  1.00  0.00           C  
ATOM    569  H   LEU B  35       4.871   7.289  -3.864  1.00  0.00           H  
ATOM    570  HA  LEU B  35       6.708   7.920  -5.953  1.00  0.00           H  
ATOM    571 1HB  LEU B  35       6.779   5.856  -3.731  1.00  0.00           H  
ATOM    572 2HB  LEU B  35       8.135   6.137  -4.828  1.00  0.00           H  
ATOM    573  HG  LEU B  35       6.944   8.251  -2.998  1.00  0.00           H  
ATOM    574 1HD1 LEU B  35       8.945   7.881  -1.626  1.00  0.00           H  
ATOM    575 2HD1 LEU B  35       7.931   6.422  -1.716  1.00  0.00           H  
ATOM    576 3HD1 LEU B  35       9.421   6.532  -2.683  1.00  0.00           H  
ATOM    577 1HD2 LEU B  35       9.019   9.466  -3.571  1.00  0.00           H  
ATOM    578 2HD2 LEU B  35       9.497   8.139  -4.657  1.00  0.00           H  
ATOM    579 3HD2 LEU B  35       8.058   9.118  -5.028  1.00  0.00           H  
ATOM    580  N   HIS B  36       5.249   4.982  -6.158  1.00  0.00           N  
ATOM    581  CA  HIS B  36       4.913   3.915  -7.094  1.00  0.00           C  
ATOM    582  C   HIS B  36       4.319   4.477  -8.380  1.00  0.00           C  
ATOM    583  O   HIS B  36       4.719   4.094  -9.479  1.00  0.00           O  
ATOM    584  CB  HIS B  36       3.928   2.928  -6.459  1.00  0.00           C  
ATOM    585  CG  HIS B  36       3.592   1.764  -7.339  1.00  0.00           C  
ATOM    586  ND1 HIS B  36       2.529   1.779  -8.217  1.00  0.00           N  
ATOM    587  CD2 HIS B  36       4.177   0.551  -7.475  1.00  0.00           C  
ATOM    588  CE1 HIS B  36       2.475   0.623  -8.856  1.00  0.00           C  
ATOM    589  NE2 HIS B  36       3.463  -0.139  -8.424  1.00  0.00           N  
ATOM    590  H   HIS B  36       4.807   4.997  -5.250  1.00  0.00           H  
ATOM    591  HA  HIS B  36       5.816   3.367  -7.360  1.00  0.00           H  
ATOM    592 1HB  HIS B  36       4.347   2.543  -5.529  1.00  0.00           H  
ATOM    593 2HB  HIS B  36       3.002   3.447  -6.211  1.00  0.00           H  
ATOM    594  HD1 HIS B  36       1.935   2.559  -8.414  1.00  0.00           H  
ATOM    595  HD2 HIS B  36       5.038   0.086  -6.994  1.00  0.00           H  
ATOM    596  HE1 HIS B  36       1.701   0.435  -9.600  1.00  0.00           H  
ATOM    597  N   PHE B  37       3.363   5.388  -8.235  1.00  0.00           N  
ATOM    598  CA  PHE B  37       2.737   6.031  -9.384  1.00  0.00           C  
ATOM    599  C   PHE B  37       3.767   6.760 -10.236  1.00  0.00           C  
ATOM    600  O   PHE B  37       3.744   6.675 -11.464  1.00  0.00           O  
ATOM    601  CB  PHE B  37       1.660   7.016  -8.924  1.00  0.00           C  
ATOM    602  CG  PHE B  37       0.833   7.577 -10.046  1.00  0.00           C  
ATOM    603  CD1 PHE B  37      -0.161   6.816 -10.643  1.00  0.00           C  
ATOM    604  CD2 PHE B  37       1.048   8.867 -10.508  1.00  0.00           C  
ATOM    605  CE1 PHE B  37      -0.922   7.331 -11.675  1.00  0.00           C  
ATOM    606  CE2 PHE B  37       0.288   9.385 -11.539  1.00  0.00           C  
ATOM    607  CZ  PHE B  37      -0.697   8.615 -12.123  1.00  0.00           C  
ATOM    608  H   PHE B  37       3.062   5.642  -7.305  1.00  0.00           H  
ATOM    609  HA  PHE B  37       2.267   5.262  -9.998  1.00  0.00           H  
ATOM    610 1HB  PHE B  37       0.990   6.521  -8.223  1.00  0.00           H  
ATOM    611 2HB  PHE B  37       2.128   7.847  -8.398  1.00  0.00           H  
ATOM    612  HD1 PHE B  37      -0.339   5.800 -10.288  1.00  0.00           H  
ATOM    613  HD2 PHE B  37       1.827   9.475 -10.046  1.00  0.00           H  
ATOM    614  HE1 PHE B  37      -1.699   6.721 -12.135  1.00  0.00           H  
ATOM    615  HE2 PHE B  37       0.467  10.400 -11.892  1.00  0.00           H  
ATOM    616  HZ  PHE B  37      -1.296   9.022 -12.937  1.00  0.00           H  
ATOM    617  N   ILE B  38       4.672   7.477  -9.578  1.00  0.00           N  
ATOM    618  CA  ILE B  38       5.742   8.183 -10.272  1.00  0.00           C  
ATOM    619  C   ILE B  38       6.627   7.216 -11.049  1.00  0.00           C  
ATOM    620  O   ILE B  38       6.943   7.450 -12.215  1.00  0.00           O  
ATOM    621  CB  ILE B  38       6.605   8.985  -9.280  1.00  0.00           C  
ATOM    622  CG1 ILE B  38       5.804  10.155  -8.701  1.00  0.00           C  
ATOM    623  CG2 ILE B  38       7.870   9.486  -9.959  1.00  0.00           C  
ATOM    624  CD1 ILE B  38       6.450  10.799  -7.496  1.00  0.00           C  
ATOM    625  H   ILE B  38       4.616   7.535  -8.571  1.00  0.00           H  
ATOM    626  HA  ILE B  38       5.295   8.879 -10.980  1.00  0.00           H  
ATOM    627  HB  ILE B  38       6.882   8.347  -8.441  1.00  0.00           H  
ATOM    628 1HG1 ILE B  38       5.671  10.918  -9.466  1.00  0.00           H  
ATOM    629 2HG1 ILE B  38       4.812   9.808  -8.410  1.00  0.00           H  
ATOM    630 1HG2 ILE B  38       8.467  10.051  -9.244  1.00  0.00           H  
ATOM    631 2HG2 ILE B  38       8.447   8.637 -10.323  1.00  0.00           H  
ATOM    632 3HG2 ILE B  38       7.603  10.130 -10.797  1.00  0.00           H  
ATOM    633 1HD1 ILE B  38       5.824  11.619  -7.142  1.00  0.00           H  
ATOM    634 2HD1 ILE B  38       6.560  10.059  -6.702  1.00  0.00           H  
ATOM    635 3HD1 ILE B  38       7.430  11.185  -7.771  1.00  0.00           H  
ATOM    636  N   ALA B  39       7.024   6.130 -10.395  1.00  0.00           N  
ATOM    637  CA  ALA B  39       7.821   5.095 -11.042  1.00  0.00           C  
ATOM    638  C   ALA B  39       7.083   4.494 -12.231  1.00  0.00           C  
ATOM    639  O   ALA B  39       7.686   4.198 -13.263  1.00  0.00           O  
ATOM    640  CB  ALA B  39       8.188   4.007 -10.043  1.00  0.00           C  
ATOM    641  H   ALA B  39       6.768   6.019  -9.424  1.00  0.00           H  
ATOM    642  HA  ALA B  39       8.736   5.555 -11.414  1.00  0.00           H  
ATOM    643 1HB  ALA B  39       8.783   3.242 -10.541  1.00  0.00           H  
ATOM    644 2HB  ALA B  39       8.766   4.442  -9.227  1.00  0.00           H  
ATOM    645 3HB  ALA B  39       7.280   3.558  -9.644  1.00  0.00           H  
ATOM    646  N   TRP B  40       5.775   4.317 -12.081  1.00  0.00           N  
ATOM    647  CA  TRP B  40       4.932   3.865 -13.181  1.00  0.00           C  
ATOM    648  C   TRP B  40       4.897   4.891 -14.306  1.00  0.00           C  
ATOM    649  O   TRP B  40       4.998   4.541 -15.482  1.00  0.00           O  
ATOM    650  CB  TRP B  40       3.509   3.596 -12.687  1.00  0.00           C  
ATOM    651  CG  TRP B  40       2.519   3.394 -13.794  1.00  0.00           C  
ATOM    652  CD1 TRP B  40       2.275   2.236 -14.468  1.00  0.00           C  
ATOM    653  CD2 TRP B  40       1.629   4.385 -14.363  1.00  0.00           C  
ATOM    654  NE1 TRP B  40       1.301   2.435 -15.415  1.00  0.00           N  
ATOM    655  CE2 TRP B  40       0.893   3.745 -15.363  1.00  0.00           C  
ATOM    656  CE3 TRP B  40       1.402   5.743 -14.107  1.00  0.00           C  
ATOM    657  CZ2 TRP B  40      -0.059   4.414 -16.116  1.00  0.00           C  
ATOM    658  CZ3 TRP B  40       0.446   6.414 -14.861  1.00  0.00           C  
ATOM    659  CH2 TRP B  40      -0.265   5.766 -15.839  1.00  0.00           C  
ATOM    660  H   TRP B  40       5.354   4.500 -11.181  1.00  0.00           H  
ATOM    661  HA  TRP B  40       5.346   2.937 -13.575  1.00  0.00           H  
ATOM    662 1HB  TRP B  40       3.505   2.706 -12.057  1.00  0.00           H  
ATOM    663 2HB  TRP B  40       3.173   4.432 -12.074  1.00  0.00           H  
ATOM    664  HD1 TRP B  40       2.780   1.289 -14.283  1.00  0.00           H  
ATOM    665  HE1 TRP B  40       0.942   1.734 -16.047  1.00  0.00           H  
ATOM    666  HE3 TRP B  40       1.962   6.262 -13.330  1.00  0.00           H  
ATOM    667  HZ2 TRP B  40      -0.634   3.917 -16.897  1.00  0.00           H  
ATOM    668  HZ3 TRP B  40       0.276   7.471 -14.657  1.00  0.00           H  
ATOM    669  HH2 TRP B  40      -1.008   6.322 -16.412  1.00  0.00           H  
ATOM    670  N   THR B  41       4.753   6.160 -13.939  1.00  0.00           N  
ATOM    671  CA  THR B  41       4.591   7.227 -14.918  1.00  0.00           C  
ATOM    672  C   THR B  41       5.832   7.368 -15.790  1.00  0.00           C  
ATOM    673  O   THR B  41       5.733   7.518 -17.008  1.00  0.00           O  
ATOM    674  CB  THR B  41       4.287   8.571 -14.229  1.00  0.00           C  
ATOM    675  OG1 THR B  41       3.078   8.458 -13.468  1.00  0.00           O  
ATOM    676  CG2 THR B  41       4.131   9.677 -15.261  1.00  0.00           C  
ATOM    677  H   THR B  41       4.756   6.391 -12.955  1.00  0.00           H  
ATOM    678  HA  THR B  41       3.751   6.977 -15.567  1.00  0.00           H  
ATOM    679  HB  THR B  41       5.103   8.825 -13.553  1.00  0.00           H  
ATOM    680  HG1 THR B  41       3.205   7.825 -12.757  1.00  0.00           H  
ATOM    681 1HG2 THR B  41       3.918  10.618 -14.756  1.00  0.00           H  
ATOM    682 2HG2 THR B  41       5.054   9.773 -15.834  1.00  0.00           H  
ATOM    683 3HG2 THR B  41       3.310   9.433 -15.934  1.00  0.00           H  
ATOM    684  N   ILE B  42       7.000   7.320 -15.160  1.00  0.00           N  
ATOM    685  CA  ILE B  42       8.259   7.538 -15.862  1.00  0.00           C  
ATOM    686  C   ILE B  42       8.557   6.396 -16.825  1.00  0.00           C  
ATOM    687  O   ILE B  42       8.020   6.361 -17.898  1.00  0.00           O  
ATOM    688  OXT ILE B  42       9.327   5.531 -16.511  1.00  0.00           O  
ATOM    689  CB  ILE B  42       9.425   7.687 -14.867  1.00  0.00           C  
ATOM    690  CG1 ILE B  42       9.241   8.945 -14.015  1.00  0.00           C  
ATOM    691  CG2 ILE B  42      10.753   7.730 -15.606  1.00  0.00           C  
ATOM    692  CD1 ILE B  42      10.187   9.030 -12.838  1.00  0.00           C  
ATOM    693  H   ILE B  42       7.017   7.128 -14.168  1.00  0.00           H  
ATOM    694  HA  ILE B  42       8.179   8.458 -16.439  1.00  0.00           H  
ATOM    695  HB  ILE B  42       9.428   6.840 -14.181  1.00  0.00           H  
ATOM    696 1HG1 ILE B  42       9.387   9.829 -14.635  1.00  0.00           H  
ATOM    697 2HG1 ILE B  42       8.220   8.981 -13.633  1.00  0.00           H  
ATOM    698 1HG2 ILE B  42      11.566   7.837 -14.888  1.00  0.00           H  
ATOM    699 2HG2 ILE B  42      10.886   6.808 -16.170  1.00  0.00           H  
ATOM    700 3HG2 ILE B  42      10.761   8.578 -16.291  1.00  0.00           H  
ATOM    701 1HD1 ILE B  42       9.995   9.948 -12.283  1.00  0.00           H  
ATOM    702 2HD1 ILE B  42      10.032   8.171 -12.184  1.00  0.00           H  
ATOM    703 3HD1 ILE B  42      11.215   9.032 -13.198  1.00  0.00           H  
TER                                                                             
ATOM    705  N   PHE C  43      -6.743  -2.542  13.718  1.00  0.00           N  
ATOM    706  CA  PHE C  43      -6.268  -3.018  12.425  1.00  0.00           C  
ATOM    707  C   PHE C  43      -7.184  -2.558  11.298  1.00  0.00           C  
ATOM    708  O   PHE C  43      -6.729  -2.290  10.186  1.00  0.00           O  
ATOM    709  CB  PHE C  43      -6.172  -4.545  12.420  1.00  0.00           C  
ATOM    710  CG  PHE C  43      -5.142  -5.090  13.368  1.00  0.00           C  
ATOM    711  CD1 PHE C  43      -5.522  -5.663  14.573  1.00  0.00           C  
ATOM    712  CD2 PHE C  43      -3.792  -5.032  13.057  1.00  0.00           C  
ATOM    713  CE1 PHE C  43      -4.575  -6.165  15.446  1.00  0.00           C  
ATOM    714  CE2 PHE C  43      -2.844  -5.534  13.927  1.00  0.00           C  
ATOM    715  CZ  PHE C  43      -3.237  -6.101  15.123  1.00  0.00           C  
ATOM    716 1H   PHE C  43      -6.125  -2.857  14.438  1.00  0.00           H  
ATOM    717 2H   PHE C  43      -6.770  -1.542  13.716  1.00  0.00           H  
ATOM    718 3H   PHE C  43      -7.662  -2.898  13.888  1.00  0.00           H  
ATOM    719  HA  PHE C  43      -5.274  -2.606  12.248  1.00  0.00           H  
ATOM    720 1HB  PHE C  43      -7.139  -4.971  12.686  1.00  0.00           H  
ATOM    721 2HB  PHE C  43      -5.928  -4.891  11.417  1.00  0.00           H  
ATOM    722  HD1 PHE C  43      -6.581  -5.715  14.827  1.00  0.00           H  
ATOM    723  HD2 PHE C  43      -3.482  -4.583  12.113  1.00  0.00           H  
ATOM    724  HE1 PHE C  43      -4.888  -6.612  16.389  1.00  0.00           H  
ATOM    725  HE2 PHE C  43      -1.786  -5.482  13.671  1.00  0.00           H  
ATOM    726  HZ  PHE C  43      -2.490  -6.495  15.811  1.00  0.00           H  
ATOM    727  N   GLN C  44      -8.477  -2.469  11.592  1.00  0.00           N  
ATOM    728  CA  GLN C  44      -9.472  -2.140  10.579  1.00  0.00           C  
ATOM    729  C   GLN C  44      -9.196  -0.776   9.958  1.00  0.00           C  
ATOM    730  O   GLN C  44      -9.246  -0.617   8.739  1.00  0.00           O  
ATOM    731  CB  GLN C  44     -10.879  -2.165  11.181  1.00  0.00           C  
ATOM    732  CG  GLN C  44     -11.990  -1.890  10.182  1.00  0.00           C  
ATOM    733  CD  GLN C  44     -13.365  -1.928  10.820  1.00  0.00           C  
ATOM    734  OE1 GLN C  44     -13.496  -1.922  12.047  1.00  0.00           O  
ATOM    735  NE2 GLN C  44     -14.401  -1.966   9.989  1.00  0.00           N  
ATOM    736  H   GLN C  44      -8.778  -2.634  12.542  1.00  0.00           H  
ATOM    737  HA  GLN C  44      -9.419  -2.887   9.786  1.00  0.00           H  
ATOM    738 1HB  GLN C  44     -11.065  -3.141  11.631  1.00  0.00           H  
ATOM    739 2HB  GLN C  44     -10.949  -1.421  11.974  1.00  0.00           H  
ATOM    740 1HG  GLN C  44     -11.839  -0.901   9.750  1.00  0.00           H  
ATOM    741 2HG  GLN C  44     -11.955  -2.648   9.399  1.00  0.00           H  
ATOM    742 1HE2 GLN C  44     -15.333  -1.992  10.352  1.00  0.00           H  
ATOM    743 2HE2 GLN C  44     -14.250  -1.969   9.001  1.00  0.00           H  
ATOM    744  N   ILE C  45      -8.906   0.205  10.805  1.00  0.00           N  
ATOM    745  CA  ILE C  45      -8.738   1.582  10.355  1.00  0.00           C  
ATOM    746  C   ILE C  45      -7.605   1.696   9.343  1.00  0.00           C  
ATOM    747  O   ILE C  45      -7.747   2.348   8.308  1.00  0.00           O  
ATOM    748  CB  ILE C  45      -8.461   2.519  11.544  1.00  0.00           C  
ATOM    749  CG1 ILE C  45      -9.708   2.651  12.422  1.00  0.00           C  
ATOM    750  CG2 ILE C  45      -8.008   3.885  11.050  1.00  0.00           C  
ATOM    751  CD1 ILE C  45      -9.448   3.309  13.758  1.00  0.00           C  
ATOM    752  H   ILE C  45      -8.798  -0.007  11.787  1.00  0.00           H  
ATOM    753  HA  ILE C  45      -9.660   1.902   9.871  1.00  0.00           H  
ATOM    754  HB  ILE C  45      -7.679   2.091  12.170  1.00  0.00           H  
ATOM    755 1HG1 ILE C  45     -10.464   3.233  11.896  1.00  0.00           H  
ATOM    756 2HG1 ILE C  45     -10.129   1.662  12.607  1.00  0.00           H  
ATOM    757 1HG2 ILE C  45      -7.817   4.535  11.904  1.00  0.00           H  
ATOM    758 2HG2 ILE C  45      -7.095   3.775  10.467  1.00  0.00           H  
ATOM    759 3HG2 ILE C  45      -8.787   4.324  10.427  1.00  0.00           H  
ATOM    760 1HD1 ILE C  45     -10.379   3.366  14.323  1.00  0.00           H  
ATOM    761 2HD1 ILE C  45      -8.719   2.722  14.317  1.00  0.00           H  
ATOM    762 3HD1 ILE C  45      -9.060   4.314  13.598  1.00  0.00           H  
ATOM    763  N   LEU C  46      -6.480   1.058   9.647  1.00  0.00           N  
ATOM    764  CA  LEU C  46      -5.316   1.096   8.770  1.00  0.00           C  
ATOM    765  C   LEU C  46      -5.587   0.360   7.464  1.00  0.00           C  
ATOM    766  O   LEU C  46      -5.121   0.771   6.401  1.00  0.00           O  
ATOM    767  CB  LEU C  46      -4.103   0.474   9.472  1.00  0.00           C  
ATOM    768  CG  LEU C  46      -3.533   1.276  10.649  1.00  0.00           C  
ATOM    769  CD1 LEU C  46      -2.449   0.461  11.342  1.00  0.00           C  
ATOM    770  CD2 LEU C  46      -2.981   2.600  10.142  1.00  0.00           C  
ATOM    771  H   LEU C  46      -6.430   0.532  10.508  1.00  0.00           H  
ATOM    772  HA  LEU C  46      -5.092   2.137   8.538  1.00  0.00           H  
ATOM    773 1HB  LEU C  46      -4.384  -0.509   9.846  1.00  0.00           H  
ATOM    774 2HB  LEU C  46      -3.305   0.347   8.740  1.00  0.00           H  
ATOM    775  HG  LEU C  46      -4.323   1.467  11.376  1.00  0.00           H  
ATOM    776 1HD1 LEU C  46      -2.044   1.030  12.179  1.00  0.00           H  
ATOM    777 2HD1 LEU C  46      -2.876  -0.472  11.712  1.00  0.00           H  
ATOM    778 3HD1 LEU C  46      -1.651   0.240  10.634  1.00  0.00           H  
ATOM    779 1HD2 LEU C  46      -2.576   3.170  10.979  1.00  0.00           H  
ATOM    780 2HD2 LEU C  46      -2.190   2.410   9.416  1.00  0.00           H  
ATOM    781 3HD2 LEU C  46      -3.780   3.169   9.668  1.00  0.00           H  
ATOM    782  N   SER C  47      -6.343  -0.729   7.549  1.00  0.00           N  
ATOM    783  CA  SER C  47      -6.733  -1.486   6.366  1.00  0.00           C  
ATOM    784  C   SER C  47      -7.629  -0.658   5.453  1.00  0.00           C  
ATOM    785  O   SER C  47      -7.486  -0.691   4.231  1.00  0.00           O  
ATOM    786  CB  SER C  47      -7.449  -2.759   6.773  1.00  0.00           C  
ATOM    787  OG  SER C  47      -6.580  -3.632   7.441  1.00  0.00           O  
ATOM    788  H   SER C  47      -6.655  -1.041   8.458  1.00  0.00           H  
ATOM    789  HA  SER C  47      -5.831  -1.751   5.812  1.00  0.00           H  
ATOM    790 1HB  SER C  47      -8.290  -2.512   7.420  1.00  0.00           H  
ATOM    791 2HB  SER C  47      -7.851  -3.249   5.887  1.00  0.00           H  
ATOM    792  HG  SER C  47      -6.451  -3.259   8.316  1.00  0.00           H  
ATOM    793  N   ILE C  48      -8.553   0.084   6.054  1.00  0.00           N  
ATOM    794  CA  ILE C  48      -9.428   0.975   5.302  1.00  0.00           C  
ATOM    795  C   ILE C  48      -8.634   2.086   4.627  1.00  0.00           C  
ATOM    796  O   ILE C  48      -8.843   2.385   3.451  1.00  0.00           O  
ATOM    797  CB  ILE C  48     -10.501   1.593   6.217  1.00  0.00           C  
ATOM    798  CG1 ILE C  48     -11.492   0.520   6.677  1.00  0.00           C  
ATOM    799  CG2 ILE C  48     -11.226   2.720   5.500  1.00  0.00           C  
ATOM    800  CD1 ILE C  48     -12.405   0.972   7.794  1.00  0.00           C  
ATOM    801  H   ILE C  48      -8.651   0.029   7.058  1.00  0.00           H  
ATOM    802  HA  ILE C  48      -9.928   0.395   4.527  1.00  0.00           H  
ATOM    803  HB  ILE C  48     -10.028   1.990   7.115  1.00  0.00           H  
ATOM    804 1HG1 ILE C  48     -12.109   0.211   5.835  1.00  0.00           H  
ATOM    805 2HG1 ILE C  48     -10.944  -0.358   7.021  1.00  0.00           H  
ATOM    806 1HG2 ILE C  48     -11.982   3.145   6.161  1.00  0.00           H  
ATOM    807 2HG2 ILE C  48     -10.512   3.494   5.222  1.00  0.00           H  
ATOM    808 3HG2 ILE C  48     -11.708   2.331   4.603  1.00  0.00           H  
ATOM    809 1HD1 ILE C  48     -13.078   0.158   8.065  1.00  0.00           H  
ATOM    810 2HD1 ILE C  48     -11.808   1.254   8.662  1.00  0.00           H  
ATOM    811 3HD1 ILE C  48     -12.990   1.829   7.461  1.00  0.00           H  
ATOM    812  N   SER C  49      -7.723   2.696   5.378  1.00  0.00           N  
ATOM    813  CA  SER C  49      -6.865   3.745   4.841  1.00  0.00           C  
ATOM    814  C   SER C  49      -6.050   3.239   3.658  1.00  0.00           C  
ATOM    815  O   SER C  49      -5.963   3.899   2.623  1.00  0.00           O  
ATOM    816  CB  SER C  49      -5.937   4.264   5.922  1.00  0.00           C  
ATOM    817  OG  SER C  49      -5.109   5.281   5.427  1.00  0.00           O  
ATOM    818  H   SER C  49      -7.622   2.425   6.346  1.00  0.00           H  
ATOM    819  HA  SER C  49      -7.496   4.565   4.496  1.00  0.00           H  
ATOM    820 1HB  SER C  49      -6.526   4.645   6.755  1.00  0.00           H  
ATOM    821 2HB  SER C  49      -5.326   3.446   6.300  1.00  0.00           H  
ATOM    822  HG  SER C  49      -4.693   5.680   6.194  1.00  0.00           H  
ATOM    823  N   SER C  50      -5.453   2.062   3.818  1.00  0.00           N  
ATOM    824  CA  SER C  50      -4.676   1.446   2.749  1.00  0.00           C  
ATOM    825  C   SER C  50      -5.550   1.139   1.540  1.00  0.00           C  
ATOM    826  O   SER C  50      -5.141   1.345   0.397  1.00  0.00           O  
ATOM    827  CB  SER C  50      -4.022   0.172   3.247  1.00  0.00           C  
ATOM    828  OG  SER C  50      -3.077   0.450   4.244  1.00  0.00           O  
ATOM    829  H   SER C  50      -5.540   1.583   4.703  1.00  0.00           H  
ATOM    830  HA  SER C  50      -3.897   2.144   2.440  1.00  0.00           H  
ATOM    831 1HB  SER C  50      -4.784  -0.499   3.642  1.00  0.00           H  
ATOM    832 2HB  SER C  50      -3.537  -0.337   2.415  1.00  0.00           H  
ATOM    833  HG  SER C  50      -3.579   0.627   5.043  1.00  0.00           H  
ATOM    834  N   PHE C  51      -6.757   0.645   1.798  1.00  0.00           N  
ATOM    835  CA  PHE C  51      -7.717   0.374   0.735  1.00  0.00           C  
ATOM    836  C   PHE C  51      -8.020   1.633  -0.068  1.00  0.00           C  
ATOM    837  O   PHE C  51      -7.966   1.624  -1.298  1.00  0.00           O  
ATOM    838  CB  PHE C  51      -9.015  -0.189   1.318  1.00  0.00           C  
ATOM    839  CG  PHE C  51     -10.132  -0.293   0.320  1.00  0.00           C  
ATOM    840  CD1 PHE C  51     -10.187  -1.353  -0.573  1.00  0.00           C  
ATOM    841  CD2 PHE C  51     -11.131   0.668   0.271  1.00  0.00           C  
ATOM    842  CE1 PHE C  51     -11.215  -1.449  -1.492  1.00  0.00           C  
ATOM    843  CE2 PHE C  51     -12.160   0.573  -0.645  1.00  0.00           C  
ATOM    844  CZ  PHE C  51     -12.201  -0.487  -1.528  1.00  0.00           C  
ATOM    845  H   PHE C  51      -7.015   0.452   2.755  1.00  0.00           H  
ATOM    846  HA  PHE C  51      -7.287  -0.367   0.060  1.00  0.00           H  
ATOM    847 1HB  PHE C  51      -8.829  -1.182   1.726  1.00  0.00           H  
ATOM    848 2HB  PHE C  51      -9.349   0.444   2.139  1.00  0.00           H  
ATOM    849  HD1 PHE C  51      -9.408  -2.114  -0.544  1.00  0.00           H  
ATOM    850  HD2 PHE C  51     -11.097   1.506   0.969  1.00  0.00           H  
ATOM    851  HE1 PHE C  51     -11.246  -2.287  -2.188  1.00  0.00           H  
ATOM    852  HE2 PHE C  51     -12.939   1.335  -0.672  1.00  0.00           H  
ATOM    853  HZ  PHE C  51     -13.011  -0.562  -2.252  1.00  0.00           H  
ATOM    854  N   ILE C  52      -8.338   2.715   0.635  1.00  0.00           N  
ATOM    855  CA  ILE C  52      -8.677   3.976  -0.012  1.00  0.00           C  
ATOM    856  C   ILE C  52      -7.524   4.483  -0.869  1.00  0.00           C  
ATOM    857  O   ILE C  52      -7.721   4.887  -2.015  1.00  0.00           O  
ATOM    858  CB  ILE C  52      -9.051   5.045   1.031  1.00  0.00           C  
ATOM    859  CG1 ILE C  52     -10.377   4.690   1.708  1.00  0.00           C  
ATOM    860  CG2 ILE C  52      -9.133   6.418   0.380  1.00  0.00           C  
ATOM    861  CD1 ILE C  52     -10.668   5.505   2.947  1.00  0.00           C  
ATOM    862  H   ILE C  52      -8.345   2.662   1.644  1.00  0.00           H  
ATOM    863  HA  ILE C  52      -9.537   3.812  -0.661  1.00  0.00           H  
ATOM    864  HB  ILE C  52      -8.294   5.070   1.814  1.00  0.00           H  
ATOM    865 1HG1 ILE C  52     -11.196   4.836   1.003  1.00  0.00           H  
ATOM    866 2HG1 ILE C  52     -10.372   3.636   1.988  1.00  0.00           H  
ATOM    867 1HG2 ILE C  52      -9.399   7.161   1.131  1.00  0.00           H  
ATOM    868 2HG2 ILE C  52      -8.168   6.672  -0.056  1.00  0.00           H  
ATOM    869 3HG2 ILE C  52      -9.892   6.405  -0.402  1.00  0.00           H  
ATOM    870 1HD1 ILE C  52     -11.624   5.195   3.370  1.00  0.00           H  
ATOM    871 2HD1 ILE C  52      -9.877   5.346   3.681  1.00  0.00           H  
ATOM    872 3HD1 ILE C  52     -10.713   6.561   2.685  1.00  0.00           H  
ATOM    873  N   LEU C  53      -6.321   4.460  -0.307  1.00  0.00           N  
ATOM    874  CA  LEU C  53      -5.130   4.897  -1.026  1.00  0.00           C  
ATOM    875  C   LEU C  53      -4.888   4.040  -2.263  1.00  0.00           C  
ATOM    876  O   LEU C  53      -4.523   4.551  -3.322  1.00  0.00           O  
ATOM    877  CB  LEU C  53      -3.904   4.837  -0.107  1.00  0.00           C  
ATOM    878  CG  LEU C  53      -3.862   5.882   1.015  1.00  0.00           C  
ATOM    879  CD1 LEU C  53      -2.716   5.561   1.966  1.00  0.00           C  
ATOM    880  CD2 LEU C  53      -3.699   7.269   0.411  1.00  0.00           C  
ATOM    881  H   LEU C  53      -6.228   4.130   0.643  1.00  0.00           H  
ATOM    882  HA  LEU C  53      -5.278   5.927  -1.346  1.00  0.00           H  
ATOM    883 1HB  LEU C  53      -3.864   3.852   0.356  1.00  0.00           H  
ATOM    884 2HB  LEU C  53      -3.008   4.966  -0.714  1.00  0.00           H  
ATOM    885  HG  LEU C  53      -4.790   5.841   1.585  1.00  0.00           H  
ATOM    886 1HD1 LEU C  53      -2.686   6.303   2.763  1.00  0.00           H  
ATOM    887 2HD1 LEU C  53      -2.868   4.572   2.397  1.00  0.00           H  
ATOM    888 3HD1 LEU C  53      -1.774   5.578   1.419  1.00  0.00           H  
ATOM    889 1HD2 LEU C  53      -3.670   8.012   1.209  1.00  0.00           H  
ATOM    890 2HD2 LEU C  53      -2.770   7.311  -0.158  1.00  0.00           H  
ATOM    891 3HD2 LEU C  53      -4.540   7.479  -0.250  1.00  0.00           H  
ATOM    892  N   SER C  54      -5.094   2.735  -2.121  1.00  0.00           N  
ATOM    893  CA  SER C  54      -4.956   1.812  -3.242  1.00  0.00           C  
ATOM    894  C   SER C  54      -5.984   2.106  -4.327  1.00  0.00           C  
ATOM    895  O   SER C  54      -5.667   2.085  -5.517  1.00  0.00           O  
ATOM    896  CB  SER C  54      -5.110   0.382  -2.762  1.00  0.00           C  
ATOM    897  OG  SER C  54      -4.087   0.040  -1.868  1.00  0.00           O  
ATOM    898  H   SER C  54      -5.352   2.373  -1.215  1.00  0.00           H  
ATOM    899  HA  SER C  54      -3.961   1.934  -3.670  1.00  0.00           H  
ATOM    900 1HB  SER C  54      -6.077   0.264  -2.275  1.00  0.00           H  
ATOM    901 2HB  SER C  54      -5.090  -0.292  -3.617  1.00  0.00           H  
ATOM    902  HG  SER C  54      -4.270   0.522  -1.058  1.00  0.00           H  
ATOM    903  N   ALA C  55      -7.215   2.381  -3.911  1.00  0.00           N  
ATOM    904  CA  ALA C  55      -8.276   2.745  -4.842  1.00  0.00           C  
ATOM    905  C   ALA C  55      -7.939   4.031  -5.586  1.00  0.00           C  
ATOM    906  O   ALA C  55      -8.140   4.130  -6.796  1.00  0.00           O  
ATOM    907  CB  ALA C  55      -9.600   2.891  -4.107  1.00  0.00           C  
ATOM    908  H   ALA C  55      -7.421   2.337  -2.923  1.00  0.00           H  
ATOM    909  HA  ALA C  55      -8.367   1.947  -5.579  1.00  0.00           H  
ATOM    910 1HB  ALA C  55     -10.382   3.163  -4.816  1.00  0.00           H  
ATOM    911 2HB  ALA C  55      -9.856   1.946  -3.628  1.00  0.00           H  
ATOM    912 3HB  ALA C  55      -9.511   3.668  -3.350  1.00  0.00           H  
ATOM    913  N   LEU C  56      -7.424   5.014  -4.855  1.00  0.00           N  
ATOM    914  CA  LEU C  56      -7.049   6.293  -5.446  1.00  0.00           C  
ATOM    915  C   LEU C  56      -5.934   6.121  -6.469  1.00  0.00           C  
ATOM    916  O   LEU C  56      -5.937   6.765  -7.519  1.00  0.00           O  
ATOM    917  CB  LEU C  56      -6.602   7.271  -4.353  1.00  0.00           C  
ATOM    918  CG  LEU C  56      -7.712   7.789  -3.428  1.00  0.00           C  
ATOM    919  CD1 LEU C  56      -7.092   8.577  -2.283  1.00  0.00           C  
ATOM    920  CD2 LEU C  56      -8.677   8.652  -4.227  1.00  0.00           C  
ATOM    921  H   LEU C  56      -7.289   4.871  -3.864  1.00  0.00           H  
ATOM    922  HA  LEU C  56      -7.920   6.708  -5.953  1.00  0.00           H  
ATOM    923 1HB  LEU C  56      -5.856   6.779  -3.731  1.00  0.00           H  
ATOM    924 2HB  LEU C  56      -6.137   8.135  -4.828  1.00  0.00           H  
ATOM    925  HG  LEU C  56      -8.251   6.944  -2.998  1.00  0.00           H  
ATOM    926 1HD1 LEU C  56      -7.881   8.945  -1.626  1.00  0.00           H  
ATOM    927 2HD1 LEU C  56      -6.422   7.931  -1.716  1.00  0.00           H  
ATOM    928 3HD1 LEU C  56      -6.532   9.421  -2.683  1.00  0.00           H  
ATOM    929 1HD2 LEU C  56      -9.466   9.019  -3.571  1.00  0.00           H  
ATOM    930 2HD2 LEU C  56      -8.139   9.497  -4.657  1.00  0.00           H  
ATOM    931 3HD2 LEU C  56      -9.118   8.058  -5.028  1.00  0.00           H  
ATOM    932  N   HIS C  57      -4.982   5.249  -6.158  1.00  0.00           N  
ATOM    933  CA  HIS C  57      -3.915   4.913  -7.094  1.00  0.00           C  
ATOM    934  C   HIS C  57      -4.477   4.319  -8.380  1.00  0.00           C  
ATOM    935  O   HIS C  57      -4.094   4.719  -9.479  1.00  0.00           O  
ATOM    936  CB  HIS C  57      -2.928   3.928  -6.459  1.00  0.00           C  
ATOM    937  CG  HIS C  57      -1.764   3.592  -7.339  1.00  0.00           C  
ATOM    938  ND1 HIS C  57      -1.779   2.529  -8.217  1.00  0.00           N  
ATOM    939  CD2 HIS C  57      -0.551   4.176  -7.475  1.00  0.00           C  
ATOM    940  CE1 HIS C  57      -0.623   2.475  -8.857  1.00  0.00           C  
ATOM    941  NE2 HIS C  57       0.139   3.463  -8.424  1.00  0.00           N  
ATOM    942  H   HIS C  57      -4.997   4.807  -5.250  1.00  0.00           H  
ATOM    943  HA  HIS C  57      -3.367   5.816  -7.360  1.00  0.00           H  
ATOM    944 1HB  HIS C  57      -2.543   4.347  -5.529  1.00  0.00           H  
ATOM    945 2HB  HIS C  57      -3.447   3.002  -6.211  1.00  0.00           H  
ATOM    946  HD1 HIS C  57      -2.559   1.935  -8.414  1.00  0.00           H  
ATOM    947  HD2 HIS C  57      -0.086   5.038  -6.994  1.00  0.00           H  
ATOM    948  HE1 HIS C  57      -0.436   1.700  -9.600  1.00  0.00           H  
ATOM    949  N   PHE C  58      -5.388   3.363  -8.235  1.00  0.00           N  
ATOM    950  CA  PHE C  58      -6.031   2.737  -9.384  1.00  0.00           C  
ATOM    951  C   PHE C  58      -6.760   3.767 -10.236  1.00  0.00           C  
ATOM    952  O   PHE C  58      -6.675   3.744 -11.464  1.00  0.00           O  
ATOM    953  CB  PHE C  58      -7.016   1.660  -8.924  1.00  0.00           C  
ATOM    954  CG  PHE C  58      -7.577   0.833 -10.046  1.00  0.00           C  
ATOM    955  CD1 PHE C  58      -6.816  -0.161 -10.643  1.00  0.00           C  
ATOM    956  CD2 PHE C  58      -8.867   1.048 -10.508  1.00  0.00           C  
ATOM    957  CE1 PHE C  58      -7.331  -0.922 -11.675  1.00  0.00           C  
ATOM    958  CE2 PHE C  58      -9.385   0.288 -11.539  1.00  0.00           C  
ATOM    959  CZ  PHE C  58      -8.615  -0.698 -12.123  1.00  0.00           C  
ATOM    960  H   PHE C  58      -5.642   3.062  -7.305  1.00  0.00           H  
ATOM    961  HA  PHE C  58      -5.262   2.267  -9.998  1.00  0.00           H  
ATOM    962 1HB  PHE C  58      -6.521   0.990  -8.223  1.00  0.00           H  
ATOM    963 2HB  PHE C  58      -7.847   2.128  -8.398  1.00  0.00           H  
ATOM    964  HD1 PHE C  58      -5.800  -0.339 -10.288  1.00  0.00           H  
ATOM    965  HD2 PHE C  58      -9.475   1.827 -10.046  1.00  0.00           H  
ATOM    966  HE1 PHE C  58      -6.721  -1.699 -12.135  1.00  0.00           H  
ATOM    967  HE2 PHE C  58     -10.400   0.467 -11.892  1.00  0.00           H  
ATOM    968  HZ  PHE C  58      -9.022  -1.296 -12.937  1.00  0.00           H  
ATOM    969  N   ILE C  59      -7.477   4.672  -9.578  1.00  0.00           N  
ATOM    970  CA  ILE C  59      -8.183   5.742 -10.272  1.00  0.00           C  
ATOM    971  C   ILE C  59      -7.216   6.627 -11.049  1.00  0.00           C  
ATOM    972  O   ILE C  59      -7.450   6.943 -12.215  1.00  0.00           O  
ATOM    973  CB  ILE C  59      -8.985   6.605  -9.280  1.00  0.00           C  
ATOM    974  CG1 ILE C  59     -10.155   5.804  -8.701  1.00  0.00           C  
ATOM    975  CG2 ILE C  59      -9.486   7.870  -9.959  1.00  0.00           C  
ATOM    976  CD1 ILE C  59     -10.799   6.450  -7.496  1.00  0.00           C  
ATOM    977  H   ILE C  59      -7.535   4.616  -8.571  1.00  0.00           H  
ATOM    978  HA  ILE C  59      -8.879   5.295 -10.980  1.00  0.00           H  
ATOM    979  HB  ILE C  59      -8.347   6.882  -8.441  1.00  0.00           H  
ATOM    980 1HG1 ILE C  59     -10.918   5.671  -9.466  1.00  0.00           H  
ATOM    981 2HG1 ILE C  59      -9.808   4.812  -8.410  1.00  0.00           H  
ATOM    982 1HG2 ILE C  59     -10.051   8.467  -9.244  1.00  0.00           H  
ATOM    983 2HG2 ILE C  59      -8.637   8.447 -10.323  1.00  0.00           H  
ATOM    984 3HG2 ILE C  59     -10.130   7.603 -10.797  1.00  0.00           H  
ATOM    985 1HD1 ILE C  59     -11.619   5.824  -7.142  1.00  0.00           H  
ATOM    986 2HD1 ILE C  59     -10.059   6.560  -6.702  1.00  0.00           H  
ATOM    987 3HD1 ILE C  59     -11.185   7.430  -7.771  1.00  0.00           H  
ATOM    988  N   ALA C  60      -6.130   7.024 -10.395  1.00  0.00           N  
ATOM    989  CA  ALA C  60      -5.095   7.821 -11.042  1.00  0.00           C  
ATOM    990  C   ALA C  60      -4.494   7.083 -12.231  1.00  0.00           C  
ATOM    991  O   ALA C  60      -4.198   7.686 -13.263  1.00  0.00           O  
ATOM    992  CB  ALA C  60      -4.007   8.188 -10.043  1.00  0.00           C  
ATOM    993  H   ALA C  60      -6.019   6.768  -9.424  1.00  0.00           H  
ATOM    994  HA  ALA C  60      -5.555   8.736 -11.414  1.00  0.00           H  
ATOM    995 1HB  ALA C  60      -3.242   8.783 -10.541  1.00  0.00           H  
ATOM    996 2HB  ALA C  60      -4.442   8.766  -9.227  1.00  0.00           H  
ATOM    997 3HB  ALA C  60      -3.558   7.280  -9.644  1.00  0.00           H  
ATOM    998  N   TRP C  61      -4.317   5.775 -12.081  1.00  0.00           N  
ATOM    999  CA  TRP C  61      -3.865   4.932 -13.181  1.00  0.00           C  
ATOM   1000  C   TRP C  61      -4.891   4.897 -14.306  1.00  0.00           C  
ATOM   1001  O   TRP C  61      -4.541   4.998 -15.482  1.00  0.00           O  
ATOM   1002  CB  TRP C  61      -3.596   3.509 -12.687  1.00  0.00           C  
ATOM   1003  CG  TRP C  61      -3.395   2.519 -13.794  1.00  0.00           C  
ATOM   1004  CD1 TRP C  61      -2.236   2.275 -14.468  1.00  0.00           C  
ATOM   1005  CD2 TRP C  61      -4.385   1.629 -14.363  1.00  0.00           C  
ATOM   1006  NE1 TRP C  61      -2.436   1.300 -15.415  1.00  0.00           N  
ATOM   1007  CE2 TRP C  61      -3.745   0.893 -15.363  1.00  0.00           C  
ATOM   1008  CE3 TRP C  61      -5.743   1.402 -14.107  1.00  0.00           C  
ATOM   1009  CZ2 TRP C  61      -4.415  -0.059 -16.116  1.00  0.00           C  
ATOM   1010  CZ3 TRP C  61      -6.414   0.446 -14.861  1.00  0.00           C  
ATOM   1011  CH2 TRP C  61      -5.766  -0.265 -15.839  1.00  0.00           C  
ATOM   1012  H   TRP C  61      -4.500   5.354 -11.181  1.00  0.00           H  
ATOM   1013  HA  TRP C  61      -2.937   5.346 -13.575  1.00  0.00           H  
ATOM   1014 1HB  TRP C  61      -2.706   3.505 -12.057  1.00  0.00           H  
ATOM   1015 2HB  TRP C  61      -4.432   3.173 -12.074  1.00  0.00           H  
ATOM   1016  HD1 TRP C  61      -1.289   2.779 -14.283  1.00  0.00           H  
ATOM   1017  HE1 TRP C  61      -1.735   0.942 -16.047  1.00  0.00           H  
ATOM   1018  HE3 TRP C  61      -6.262   1.962 -13.330  1.00  0.00           H  
ATOM   1019  HZ2 TRP C  61      -3.917  -0.634 -16.897  1.00  0.00           H  
ATOM   1020  HZ3 TRP C  61      -7.472   0.276 -14.656  1.00  0.00           H  
ATOM   1021  HH2 TRP C  61      -6.323  -1.008 -16.411  1.00  0.00           H  
ATOM   1022  N   THR C  62      -6.160   4.753 -13.939  1.00  0.00           N  
ATOM   1023  CA  THR C  62      -7.227   4.591 -14.918  1.00  0.00           C  
ATOM   1024  C   THR C  62      -7.368   5.832 -15.790  1.00  0.00           C  
ATOM   1025  O   THR C  62      -7.518   5.733 -17.008  1.00  0.00           O  
ATOM   1026  CB  THR C  62      -8.571   4.287 -14.229  1.00  0.00           C  
ATOM   1027  OG1 THR C  62      -8.458   3.078 -13.468  1.00  0.00           O  
ATOM   1028  CG2 THR C  62      -9.677   4.131 -15.261  1.00  0.00           C  
ATOM   1029  H   THR C  62      -6.391   4.756 -12.955  1.00  0.00           H  
ATOM   1030  HA  THR C  62      -6.977   3.751 -15.567  1.00  0.00           H  
ATOM   1031  HB  THR C  62      -8.825   5.103 -13.553  1.00  0.00           H  
ATOM   1032  HG1 THR C  62      -7.825   3.205 -12.757  1.00  0.00           H  
ATOM   1033 1HG2 THR C  62     -10.618   3.918 -14.756  1.00  0.00           H  
ATOM   1034 2HG2 THR C  62      -9.773   5.053 -15.834  1.00  0.00           H  
ATOM   1035 3HG2 THR C  62      -9.432   3.310 -15.934  1.00  0.00           H  
ATOM   1036  N   ILE C  63      -7.320   7.000 -15.160  1.00  0.00           N  
ATOM   1037  CA  ILE C  63      -7.538   8.259 -15.862  1.00  0.00           C  
ATOM   1038  C   ILE C  63      -6.396   8.557 -16.825  1.00  0.00           C  
ATOM   1039  O   ILE C  63      -6.361   8.020 -17.898  1.00  0.00           O  
ATOM   1040  OXT ILE C  63      -5.531   9.327 -16.511  1.00  0.00           O  
ATOM   1041  CB  ILE C  63      -7.687   9.425 -14.867  1.00  0.00           C  
ATOM   1042  CG1 ILE C  63      -8.945   9.241 -14.015  1.00  0.00           C  
ATOM   1043  CG2 ILE C  63      -7.730  10.753 -15.606  1.00  0.00           C  
ATOM   1044  CD1 ILE C  63      -9.030  10.187 -12.838  1.00  0.00           C  
ATOM   1045  H   ILE C  63      -7.128   7.017 -14.168  1.00  0.00           H  
ATOM   1046  HA  ILE C  63      -8.458   8.179 -16.439  1.00  0.00           H  
ATOM   1047  HB  ILE C  63      -6.840   9.428 -14.181  1.00  0.00           H  
ATOM   1048 1HG1 ILE C  63      -9.829   9.387 -14.635  1.00  0.00           H  
ATOM   1049 2HG1 ILE C  63      -8.981   8.220 -13.633  1.00  0.00           H  
ATOM   1050 1HG2 ILE C  63      -7.837  11.566 -14.888  1.00  0.00           H  
ATOM   1051 2HG2 ILE C  63      -6.808  10.886 -16.170  1.00  0.00           H  
ATOM   1052 3HG2 ILE C  63      -8.578  10.761 -16.291  1.00  0.00           H  
ATOM   1053 1HD1 ILE C  63      -9.948   9.995 -12.283  1.00  0.00           H  
ATOM   1054 2HD1 ILE C  63      -8.171  10.032 -12.184  1.00  0.00           H  
ATOM   1055 3HD1 ILE C  63      -9.032  11.215 -13.198  1.00  0.00           H  
TER                                                                             
ATOM   1057  N   PHE D  64       2.542  -6.743  13.718  1.00  0.00           N  
ATOM   1058  CA  PHE D  64       3.018  -6.268  12.425  1.00  0.00           C  
ATOM   1059  C   PHE D  64       2.558  -7.184  11.298  1.00  0.00           C  
ATOM   1060  O   PHE D  64       2.290  -6.729  10.186  1.00  0.00           O  
ATOM   1061  CB  PHE D  64       4.545  -6.172  12.420  1.00  0.00           C  
ATOM   1062  CG  PHE D  64       5.090  -5.143  13.368  1.00  0.00           C  
ATOM   1063  CD1 PHE D  64       5.665  -5.523  14.572  1.00  0.00           C  
ATOM   1064  CD2 PHE D  64       5.030  -3.792  13.059  1.00  0.00           C  
ATOM   1065  CE1 PHE D  64       6.167  -4.576  15.445  1.00  0.00           C  
ATOM   1066  CE2 PHE D  64       5.532  -2.844  13.929  1.00  0.00           C  
ATOM   1067  CZ  PHE D  64       6.101  -3.237  15.124  1.00  0.00           C  
ATOM   1068 1H   PHE D  64       2.857  -6.125  14.438  1.00  0.00           H  
ATOM   1069 2H   PHE D  64       1.542  -6.770  13.716  1.00  0.00           H  
ATOM   1070 3H   PHE D  64       2.898  -7.662  13.888  1.00  0.00           H  
ATOM   1071  HA  PHE D  64       2.606  -5.274  12.248  1.00  0.00           H  
ATOM   1072 1HB  PHE D  64       4.971  -7.139  12.686  1.00  0.00           H  
ATOM   1073 2HB  PHE D  64       4.891  -5.928  11.417  1.00  0.00           H  
ATOM   1074  HD1 PHE D  64       5.718  -6.582  14.826  1.00  0.00           H  
ATOM   1075  HD2 PHE D  64       4.580  -3.482  12.115  1.00  0.00           H  
ATOM   1076  HE1 PHE D  64       6.615  -4.889  16.388  1.00  0.00           H  
ATOM   1077  HE2 PHE D  64       5.479  -1.786  13.674  1.00  0.00           H  
ATOM   1078  HZ  PHE D  64       6.495  -2.491  15.812  1.00  0.00           H  
ATOM   1079  N   GLN D  65       2.469  -8.477  11.592  1.00  0.00           N  
ATOM   1080  CA  GLN D  65       2.140  -9.472  10.579  1.00  0.00           C  
ATOM   1081  C   GLN D  65       0.776  -9.196   9.958  1.00  0.00           C  
ATOM   1082  O   GLN D  65       0.617  -9.246   8.739  1.00  0.00           O  
ATOM   1083  CB  GLN D  65       2.165 -10.879  11.181  1.00  0.00           C  
ATOM   1084  CG  GLN D  65       1.890 -11.990  10.182  1.00  0.00           C  
ATOM   1085  CD  GLN D  65       1.928 -13.365  10.820  1.00  0.00           C  
ATOM   1086  OE1 GLN D  65       1.923 -13.496  12.047  1.00  0.00           O  
ATOM   1087  NE2 GLN D  65       1.966 -14.401   9.989  1.00  0.00           N  
ATOM   1088  H   GLN D  65       2.634  -8.778  12.542  1.00  0.00           H  
ATOM   1089  HA  GLN D  65       2.887  -9.419   9.786  1.00  0.00           H  
ATOM   1090 1HB  GLN D  65       3.141 -11.065  11.631  1.00  0.00           H  
ATOM   1091 2HB  GLN D  65       1.421 -10.949  11.974  1.00  0.00           H  
ATOM   1092 1HG  GLN D  65       0.901 -11.839   9.750  1.00  0.00           H  
ATOM   1093 2HG  GLN D  65       2.648 -11.955   9.399  1.00  0.00           H  
ATOM   1094 1HE2 GLN D  65       1.992 -15.333  10.352  1.00  0.00           H  
ATOM   1095 2HE2 GLN D  65       1.969 -14.250   9.001  1.00  0.00           H  
ATOM   1096  N   ILE D  66      -0.205  -8.906  10.805  1.00  0.00           N  
ATOM   1097  CA  ILE D  66      -1.582  -8.738  10.355  1.00  0.00           C  
ATOM   1098  C   ILE D  66      -1.696  -7.605   9.343  1.00  0.00           C  
ATOM   1099  O   ILE D  66      -2.348  -7.747   8.308  1.00  0.00           O  
ATOM   1100  CB  ILE D  66      -2.519  -8.461  11.544  1.00  0.00           C  
ATOM   1101  CG1 ILE D  66      -2.651  -9.708  12.422  1.00  0.00           C  
ATOM   1102  CG2 ILE D  66      -3.885  -8.008  11.050  1.00  0.00           C  
ATOM   1103  CD1 ILE D  66      -3.309  -9.448  13.758  1.00  0.00           C  
ATOM   1104  H   ILE D  66       0.007  -8.798  11.787  1.00  0.00           H  
ATOM   1105  HA  ILE D  66      -1.902  -9.660   9.871  1.00  0.00           H  
ATOM   1106  HB  ILE D  66      -2.091  -7.679  12.170  1.00  0.00           H  
ATOM   1107 1HG1 ILE D  66      -3.233 -10.464  11.896  1.00  0.00           H  
ATOM   1108 2HG1 ILE D  66      -1.662 -10.129  12.607  1.00  0.00           H  
ATOM   1109 1HG2 ILE D  66      -4.535  -7.817  11.904  1.00  0.00           H  
ATOM   1110 2HG2 ILE D  66      -3.775  -7.095  10.467  1.00  0.00           H  
ATOM   1111 3HG2 ILE D  66      -4.324  -8.787  10.427  1.00  0.00           H  
ATOM   1112 1HD1 ILE D  66      -3.366 -10.379  14.323  1.00  0.00           H  
ATOM   1113 2HD1 ILE D  66      -2.722  -8.719  14.317  1.00  0.00           H  
ATOM   1114 3HD1 ILE D  66      -4.314  -9.060  13.598  1.00  0.00           H  
ATOM   1115  N   LEU D  67      -1.058  -6.480   9.647  1.00  0.00           N  
ATOM   1116  CA  LEU D  67      -1.096  -5.316   8.770  1.00  0.00           C  
ATOM   1117  C   LEU D  67      -0.360  -5.587   7.464  1.00  0.00           C  
ATOM   1118  O   LEU D  67      -0.771  -5.121   6.401  1.00  0.00           O  
ATOM   1119  CB  LEU D  67      -0.474  -4.103   9.472  1.00  0.00           C  
ATOM   1120  CG  LEU D  67      -1.275  -3.533  10.650  1.00  0.00           C  
ATOM   1121  CD1 LEU D  67      -0.460  -2.450  11.343  1.00  0.00           C  
ATOM   1122  CD2 LEU D  67      -2.600  -2.982  10.144  1.00  0.00           C  
ATOM   1123  H   LEU D  67      -0.532  -6.430  10.508  1.00  0.00           H  
ATOM   1124  HA  LEU D  67      -2.137  -5.092   8.538  1.00  0.00           H  
ATOM   1125 1HB  LEU D  67       0.509  -4.384   9.845  1.00  0.00           H  
ATOM   1126 2HB  LEU D  67      -0.348  -3.305   8.741  1.00  0.00           H  
ATOM   1127  HG  LEU D  67      -1.465  -4.324  11.377  1.00  0.00           H  
ATOM   1128 1HD1 LEU D  67      -1.029  -2.045  12.180  1.00  0.00           H  
ATOM   1129 2HD1 LEU D  67       0.473  -2.876  11.711  1.00  0.00           H  
ATOM   1130 3HD1 LEU D  67      -0.240  -1.652  10.634  1.00  0.00           H  
ATOM   1131 1HD2 LEU D  67      -3.170  -2.578  10.982  1.00  0.00           H  
ATOM   1132 2HD2 LEU D  67      -2.411  -2.191   9.418  1.00  0.00           H  
ATOM   1133 3HD2 LEU D  67      -3.169  -3.781   9.670  1.00  0.00           H  
ATOM   1134  N   SER D  68       0.729  -6.343   7.549  1.00  0.00           N  
ATOM   1135  CA  SER D  68       1.486  -6.733   6.366  1.00  0.00           C  
ATOM   1136  C   SER D  68       0.658  -7.629   5.453  1.00  0.00           C  
ATOM   1137  O   SER D  68       0.691  -7.486   4.231  1.00  0.00           O  
ATOM   1138  CB  SER D  68       2.759  -7.449   6.773  1.00  0.00           C  
ATOM   1139  OG  SER D  68       3.632  -6.580   7.441  1.00  0.00           O  
ATOM   1140  H   SER D  68       1.041  -6.655   8.458  1.00  0.00           H  
ATOM   1141  HA  SER D  68       1.751  -5.831   5.812  1.00  0.00           H  
ATOM   1142 1HB  SER D  68       2.512  -8.290   7.420  1.00  0.00           H  
ATOM   1143 2HB  SER D  68       3.249  -7.851   5.887  1.00  0.00           H  
ATOM   1144  HG  SER D  68       3.259  -6.452   8.317  1.00  0.00           H  
ATOM   1145  N   ILE D  69      -0.084  -8.553   6.054  1.00  0.00           N  
ATOM   1146  CA  ILE D  69      -0.975  -9.428   5.302  1.00  0.00           C  
ATOM   1147  C   ILE D  69      -2.086  -8.634   4.627  1.00  0.00           C  
ATOM   1148  O   ILE D  69      -2.385  -8.843   3.451  1.00  0.00           O  
ATOM   1149  CB  ILE D  69      -1.593 -10.501   6.217  1.00  0.00           C  
ATOM   1150  CG1 ILE D  69      -0.521 -11.492   6.676  1.00  0.00           C  
ATOM   1151  CG2 ILE D  69      -2.721 -11.226   5.501  1.00  0.00           C  
ATOM   1152  CD1 ILE D  69      -0.972 -12.405   7.794  1.00  0.00           C  
ATOM   1153  H   ILE D  69      -0.029  -8.651   7.058  1.00  0.00           H  
ATOM   1154  HA  ILE D  69      -0.395  -9.928   4.527  1.00  0.00           H  
ATOM   1155  HB  ILE D  69      -1.990 -10.028   7.115  1.00  0.00           H  
ATOM   1156 1HG1 ILE D  69      -0.212 -12.111   5.834  1.00  0.00           H  
ATOM   1157 2HG1 ILE D  69       0.359 -10.946   7.018  1.00  0.00           H  
ATOM   1158 1HG2 ILE D  69      -3.146 -11.981   6.162  1.00  0.00           H  
ATOM   1159 2HG2 ILE D  69      -3.494 -10.510   5.223  1.00  0.00           H  
ATOM   1160 3HG2 ILE D  69      -2.332 -11.707   4.603  1.00  0.00           H  
ATOM   1161 1HD1 ILE D  69      -0.158 -13.079   8.065  1.00  0.00           H  
ATOM   1162 2HD1 ILE D  69      -1.252 -11.807   8.662  1.00  0.00           H  
ATOM   1163 3HD1 ILE D  69      -1.829 -12.989   7.462  1.00  0.00           H  
ATOM   1164  N   SER D  70      -2.696  -7.723   5.378  1.00  0.00           N  
ATOM   1165  CA  SER D  70      -3.745  -6.865   4.841  1.00  0.00           C  
ATOM   1166  C   SER D  70      -3.239  -6.050   3.658  1.00  0.00           C  
ATOM   1167  O   SER D  70      -3.899  -5.963   2.623  1.00  0.00           O  
ATOM   1168  CB  SER D  70      -4.264  -5.937   5.922  1.00  0.00           C  
ATOM   1169  OG  SER D  70      -5.280  -5.108   5.426  1.00  0.00           O  
ATOM   1170  H   SER D  70      -2.425  -7.622   6.346  1.00  0.00           H  
ATOM   1171  HA  SER D  70      -4.565  -7.496   4.496  1.00  0.00           H  
ATOM   1172 1HB  SER D  70      -4.645  -6.526   6.755  1.00  0.00           H  
ATOM   1173 2HB  SER D  70      -3.446  -5.326   6.300  1.00  0.00           H  
ATOM   1174  HG  SER D  70      -5.679  -4.691   6.194  1.00  0.00           H  
ATOM   1175  N   SER D  71      -2.062  -5.453   3.818  1.00  0.00           N  
ATOM   1176  CA  SER D  71      -1.446  -4.676   2.749  1.00  0.00           C  
ATOM   1177  C   SER D  71      -1.139  -5.550   1.540  1.00  0.00           C  
ATOM   1178  O   SER D  71      -1.345  -5.141   0.397  1.00  0.00           O  
ATOM   1179  CB  SER D  71      -0.172  -4.022   3.247  1.00  0.00           C  
ATOM   1180  OG  SER D  71      -0.450  -3.077   4.244  1.00  0.00           O  
ATOM   1181  H   SER D  71      -1.583  -5.540   4.703  1.00  0.00           H  
ATOM   1182  HA  SER D  71      -2.144  -3.897   2.440  1.00  0.00           H  
ATOM   1183 1HB  SER D  71       0.499  -4.784   3.642  1.00  0.00           H  
ATOM   1184 2HB  SER D  71       0.337  -3.537   2.415  1.00  0.00           H  
ATOM   1185  HG  SER D  71      -0.627  -3.579   5.043  1.00  0.00           H  
ATOM   1186  N   PHE D  72      -0.645  -6.757   1.798  1.00  0.00           N  
ATOM   1187  CA  PHE D  72      -0.374  -7.717   0.735  1.00  0.00           C  
ATOM   1188  C   PHE D  72      -1.633  -8.020  -0.068  1.00  0.00           C  
ATOM   1189  O   PHE D  72      -1.624  -7.966  -1.298  1.00  0.00           O  
ATOM   1190  CB  PHE D  72       0.189  -9.015   1.318  1.00  0.00           C  
ATOM   1191  CG  PHE D  72       0.293 -10.132   0.320  1.00  0.00           C  
ATOM   1192  CD1 PHE D  72       1.353 -10.187  -0.573  1.00  0.00           C  
ATOM   1193  CD2 PHE D  72      -0.668 -11.131   0.271  1.00  0.00           C  
ATOM   1194  CE1 PHE D  72       1.449 -11.215  -1.492  1.00  0.00           C  
ATOM   1195  CE2 PHE D  72      -0.573 -12.160  -0.645  1.00  0.00           C  
ATOM   1196  CZ  PHE D  72       0.487 -12.202  -1.528  1.00  0.00           C  
ATOM   1197  H   PHE D  72      -0.452  -7.015   2.755  1.00  0.00           H  
ATOM   1198  HA  PHE D  72       0.367  -7.287   0.060  1.00  0.00           H  
ATOM   1199 1HB  PHE D  72       1.182  -8.829   1.726  1.00  0.00           H  
ATOM   1200 2HB  PHE D  72      -0.444  -9.349   2.139  1.00  0.00           H  
ATOM   1201  HD1 PHE D  72       2.114  -9.408  -0.544  1.00  0.00           H  
ATOM   1202  HD2 PHE D  72      -1.506 -11.097   0.969  1.00  0.00           H  
ATOM   1203  HE1 PHE D  72       2.287 -11.246  -2.188  1.00  0.00           H  
ATOM   1204  HE2 PHE D  72      -1.335 -12.939  -0.672  1.00  0.00           H  
ATOM   1205  HZ  PHE D  72       0.562 -13.011  -2.252  1.00  0.00           H  
ATOM   1206  N   ILE D  73      -2.715  -8.338   0.635  1.00  0.00           N  
ATOM   1207  CA  ILE D  73      -3.976  -8.677  -0.012  1.00  0.00           C  
ATOM   1208  C   ILE D  73      -4.483  -7.524  -0.869  1.00  0.00           C  
ATOM   1209  O   ILE D  73      -4.887  -7.721  -2.015  1.00  0.00           O  
ATOM   1210  CB  ILE D  73      -5.045  -9.051   1.031  1.00  0.00           C  
ATOM   1211  CG1 ILE D  73      -4.690 -10.377   1.708  1.00  0.00           C  
ATOM   1212  CG2 ILE D  73      -6.418  -9.133   0.380  1.00  0.00           C  
ATOM   1213  CD1 ILE D  73      -5.505 -10.668   2.947  1.00  0.00           C  
ATOM   1214  H   ILE D  73      -2.662  -8.345   1.644  1.00  0.00           H  
ATOM   1215  HA  ILE D  73      -3.812  -9.537  -0.661  1.00  0.00           H  
ATOM   1216  HB  ILE D  73      -5.070  -8.294   1.814  1.00  0.00           H  
ATOM   1217 1HG1 ILE D  73      -4.836 -11.196   1.003  1.00  0.00           H  
ATOM   1218 2HG1 ILE D  73      -3.636 -10.372   1.988  1.00  0.00           H  
ATOM   1219 1HG2 ILE D  73      -7.161  -9.399   1.131  1.00  0.00           H  
ATOM   1220 2HG2 ILE D  73      -6.672  -8.168  -0.056  1.00  0.00           H  
ATOM   1221 3HG2 ILE D  73      -6.405  -9.892  -0.402  1.00  0.00           H  
ATOM   1222 1HD1 ILE D  73      -5.195 -11.624   3.370  1.00  0.00           H  
ATOM   1223 2HD1 ILE D  73      -5.346  -9.877   3.681  1.00  0.00           H  
ATOM   1224 3HD1 ILE D  73      -6.561 -10.713   2.685  1.00  0.00           H  
ATOM   1225  N   LEU D  74      -4.460  -6.321  -0.307  1.00  0.00           N  
ATOM   1226  CA  LEU D  74      -4.897  -5.130  -1.026  1.00  0.00           C  
ATOM   1227  C   LEU D  74      -4.040  -4.888  -2.263  1.00  0.00           C  
ATOM   1228  O   LEU D  74      -4.551  -4.523  -3.322  1.00  0.00           O  
ATOM   1229  CB  LEU D  74      -4.837  -3.904  -0.107  1.00  0.00           C  
ATOM   1230  CG  LEU D  74      -5.882  -3.862   1.015  1.00  0.00           C  
ATOM   1231  CD1 LEU D  74      -5.561  -2.716   1.966  1.00  0.00           C  
ATOM   1232  CD2 LEU D  74      -7.269  -3.699   0.411  1.00  0.00           C  
ATOM   1233  H   LEU D  74      -4.130  -6.228   0.643  1.00  0.00           H  
ATOM   1234  HA  LEU D  74      -5.927  -5.278  -1.346  1.00  0.00           H  
ATOM   1235 1HB  LEU D  74      -3.852  -3.864   0.356  1.00  0.00           H  
ATOM   1236 2HB  LEU D  74      -4.966  -3.008  -0.714  1.00  0.00           H  
ATOM   1237  HG  LEU D  74      -5.841  -4.790   1.585  1.00  0.00           H  
ATOM   1238 1HD1 LEU D  74      -6.303  -2.687   2.763  1.00  0.00           H  
ATOM   1239 2HD1 LEU D  74      -4.572  -2.868   2.398  1.00  0.00           H  
ATOM   1240 3HD1 LEU D  74      -5.578  -1.774   1.419  1.00  0.00           H  
ATOM   1241 1HD2 LEU D  74      -8.012  -3.670   1.209  1.00  0.00           H  
ATOM   1242 2HD2 LEU D  74      -7.311  -2.770  -0.158  1.00  0.00           H  
ATOM   1243 3HD2 LEU D  74      -7.479  -4.540  -0.250  1.00  0.00           H  
ATOM   1244  N   SER D  75      -2.735  -5.094  -2.121  1.00  0.00           N  
ATOM   1245  CA  SER D  75      -1.812  -4.956  -3.242  1.00  0.00           C  
ATOM   1246  C   SER D  75      -2.106  -5.984  -4.327  1.00  0.00           C  
ATOM   1247  O   SER D  75      -2.085  -5.667  -5.517  1.00  0.00           O  
ATOM   1248  CB  SER D  75      -0.382  -5.110  -2.762  1.00  0.00           C  
ATOM   1249  OG  SER D  75      -0.040  -4.087  -1.868  1.00  0.00           O  
ATOM   1250  H   SER D  75      -2.373  -5.352  -1.215  1.00  0.00           H  
ATOM   1251  HA  SER D  75      -1.934  -3.961  -3.670  1.00  0.00           H  
ATOM   1252 1HB  SER D  75      -0.264  -6.077  -2.275  1.00  0.00           H  
ATOM   1253 2HB  SER D  75       0.292  -5.090  -3.617  1.00  0.00           H  
ATOM   1254  HG  SER D  75      -0.522  -4.270  -1.058  1.00  0.00           H  
ATOM   1255  N   ALA D  76      -2.381  -7.215  -3.911  1.00  0.00           N  
ATOM   1256  CA  ALA D  76      -2.745  -8.276  -4.842  1.00  0.00           C  
ATOM   1257  C   ALA D  76      -4.031  -7.939  -5.586  1.00  0.00           C  
ATOM   1258  O   ALA D  76      -4.130  -8.140  -6.796  1.00  0.00           O  
ATOM   1259  CB  ALA D  76      -2.891  -9.600  -4.107  1.00  0.00           C  
ATOM   1260  H   ALA D  76      -2.337  -7.421  -2.923  1.00  0.00           H  
ATOM   1261  HA  ALA D  76      -1.947  -8.367  -5.579  1.00  0.00           H  
ATOM   1262 1HB  ALA D  76      -3.163 -10.382  -4.816  1.00  0.00           H  
ATOM   1263 2HB  ALA D  76      -1.946  -9.856  -3.628  1.00  0.00           H  
ATOM   1264 3HB  ALA D  76      -3.668  -9.511  -3.350  1.00  0.00           H  
ATOM   1265  N   LEU D  77      -5.014  -7.424  -4.855  1.00  0.00           N  
ATOM   1266  CA  LEU D  77      -6.293  -7.049  -5.446  1.00  0.00           C  
ATOM   1267  C   LEU D  77      -6.121  -5.934  -6.469  1.00  0.00           C  
ATOM   1268  O   LEU D  77      -6.765  -5.937  -7.519  1.00  0.00           O  
ATOM   1269  CB  LEU D  77      -7.271  -6.602  -4.353  1.00  0.00           C  
ATOM   1270  CG  LEU D  77      -7.789  -7.712  -3.428  1.00  0.00           C  
ATOM   1271  CD1 LEU D  77      -8.577  -7.092  -2.283  1.00  0.00           C  
ATOM   1272  CD2 LEU D  77      -8.652  -8.677  -4.227  1.00  0.00           C  
ATOM   1273  H   LEU D  77      -4.871  -7.289  -3.864  1.00  0.00           H  
ATOM   1274  HA  LEU D  77      -6.708  -7.920  -5.953  1.00  0.00           H  
ATOM   1275 1HB  LEU D  77      -6.779  -5.856  -3.731  1.00  0.00           H  
ATOM   1276 2HB  LEU D  77      -8.135  -6.137  -4.828  1.00  0.00           H  
ATOM   1277  HG  LEU D  77      -6.944  -8.251  -2.998  1.00  0.00           H  
ATOM   1278 1HD1 LEU D  77      -8.945  -7.881  -1.626  1.00  0.00           H  
ATOM   1279 2HD1 LEU D  77      -7.931  -6.422  -1.716  1.00  0.00           H  
ATOM   1280 3HD1 LEU D  77      -9.421  -6.532  -2.683  1.00  0.00           H  
ATOM   1281 1HD2 LEU D  77      -9.019  -9.466  -3.571  1.00  0.00           H  
ATOM   1282 2HD2 LEU D  77      -9.497  -8.139  -4.657  1.00  0.00           H  
ATOM   1283 3HD2 LEU D  77      -8.058  -9.118  -5.028  1.00  0.00           H  
ATOM   1284  N   HIS D  78      -5.249  -4.982  -6.158  1.00  0.00           N  
ATOM   1285  CA  HIS D  78      -4.913  -3.915  -7.094  1.00  0.00           C  
ATOM   1286  C   HIS D  78      -4.319  -4.477  -8.380  1.00  0.00           C  
ATOM   1287  O   HIS D  78      -4.719  -4.094  -9.479  1.00  0.00           O  
ATOM   1288  CB  HIS D  78      -3.928  -2.928  -6.459  1.00  0.00           C  
ATOM   1289  CG  HIS D  78      -3.592  -1.764  -7.339  1.00  0.00           C  
ATOM   1290  ND1 HIS D  78      -2.529  -1.779  -8.217  1.00  0.00           N  
ATOM   1291  CD2 HIS D  78      -4.177  -0.551  -7.475  1.00  0.00           C  
ATOM   1292  CE1 HIS D  78      -2.475  -0.623  -8.856  1.00  0.00           C  
ATOM   1293  NE2 HIS D  78      -3.463   0.139  -8.424  1.00  0.00           N  
ATOM   1294  H   HIS D  78      -4.807  -4.997  -5.250  1.00  0.00           H  
ATOM   1295  HA  HIS D  78      -5.816  -3.367  -7.360  1.00  0.00           H  
ATOM   1296 1HB  HIS D  78      -4.347  -2.543  -5.529  1.00  0.00           H  
ATOM   1297 2HB  HIS D  78      -3.002  -3.447  -6.211  1.00  0.00           H  
ATOM   1298  HD1 HIS D  78      -1.935  -2.559  -8.414  1.00  0.00           H  
ATOM   1299  HD2 HIS D  78      -5.038  -0.086  -6.994  1.00  0.00           H  
ATOM   1300  HE1 HIS D  78      -1.700  -0.435  -9.600  1.00  0.00           H  
ATOM   1301  N   PHE D  79      -3.363  -5.388  -8.235  1.00  0.00           N  
ATOM   1302  CA  PHE D  79      -2.737  -6.031  -9.384  1.00  0.00           C  
ATOM   1303  C   PHE D  79      -3.767  -6.760 -10.236  1.00  0.00           C  
ATOM   1304  O   PHE D  79      -3.744  -6.675 -11.464  1.00  0.00           O  
ATOM   1305  CB  PHE D  79      -1.660  -7.016  -8.924  1.00  0.00           C  
ATOM   1306  CG  PHE D  79      -0.833  -7.577 -10.046  1.00  0.00           C  
ATOM   1307  CD1 PHE D  79       0.161  -6.816 -10.643  1.00  0.00           C  
ATOM   1308  CD2 PHE D  79      -1.048  -8.867 -10.508  1.00  0.00           C  
ATOM   1309  CE1 PHE D  79       0.921  -7.331 -11.675  1.00  0.00           C  
ATOM   1310  CE2 PHE D  79      -0.289  -9.385 -11.539  1.00  0.00           C  
ATOM   1311  CZ  PHE D  79       0.697  -8.616 -12.123  1.00  0.00           C  
ATOM   1312  H   PHE D  79      -3.062  -5.642  -7.305  1.00  0.00           H  
ATOM   1313  HA  PHE D  79      -2.267  -5.262  -9.998  1.00  0.00           H  
ATOM   1314 1HB  PHE D  79      -0.989  -6.520  -8.223  1.00  0.00           H  
ATOM   1315 2HB  PHE D  79      -2.128  -7.847  -8.398  1.00  0.00           H  
ATOM   1316  HD1 PHE D  79       0.339  -5.800 -10.288  1.00  0.00           H  
ATOM   1317  HD2 PHE D  79      -1.828  -9.475 -10.046  1.00  0.00           H  
ATOM   1318  HE1 PHE D  79       1.699  -6.722 -12.135  1.00  0.00           H  
ATOM   1319  HE2 PHE D  79      -0.468 -10.401 -11.892  1.00  0.00           H  
ATOM   1320  HZ  PHE D  79       1.295  -9.022 -12.937  1.00  0.00           H  
ATOM   1321  N   ILE D  80      -4.672  -7.477  -9.578  1.00  0.00           N  
ATOM   1322  CA  ILE D  80      -5.742  -8.183 -10.272  1.00  0.00           C  
ATOM   1323  C   ILE D  80      -6.627  -7.216 -11.049  1.00  0.00           C  
ATOM   1324  O   ILE D  80      -6.943  -7.450 -12.215  1.00  0.00           O  
ATOM   1325  CB  ILE D  80      -6.605  -8.985  -9.280  1.00  0.00           C  
ATOM   1326  CG1 ILE D  80      -5.804 -10.155  -8.701  1.00  0.00           C  
ATOM   1327  CG2 ILE D  80      -7.870  -9.486  -9.959  1.00  0.00           C  
ATOM   1328  CD1 ILE D  80      -6.450 -10.799  -7.496  1.00  0.00           C  
ATOM   1329  H   ILE D  80      -4.616  -7.535  -8.571  1.00  0.00           H  
ATOM   1330  HA  ILE D  80      -5.295  -8.879 -10.980  1.00  0.00           H  
ATOM   1331  HB  ILE D  80      -6.882  -8.347  -8.441  1.00  0.00           H  
ATOM   1332 1HG1 ILE D  80      -5.671 -10.918  -9.466  1.00  0.00           H  
ATOM   1333 2HG1 ILE D  80      -4.812  -9.808  -8.410  1.00  0.00           H  
ATOM   1334 1HG2 ILE D  80      -8.467 -10.051  -9.244  1.00  0.00           H  
ATOM   1335 2HG2 ILE D  80      -8.447  -8.637 -10.323  1.00  0.00           H  
ATOM   1336 3HG2 ILE D  80      -7.603 -10.130 -10.797  1.00  0.00           H  
ATOM   1337 1HD1 ILE D  80      -5.824 -11.619  -7.142  1.00  0.00           H  
ATOM   1338 2HD1 ILE D  80      -6.560 -10.059  -6.702  1.00  0.00           H  
ATOM   1339 3HD1 ILE D  80      -7.430 -11.185  -7.771  1.00  0.00           H  
ATOM   1340  N   ALA D  81      -7.024  -6.130 -10.395  1.00  0.00           N  
ATOM   1341  CA  ALA D  81      -7.821  -5.095 -11.042  1.00  0.00           C  
ATOM   1342  C   ALA D  81      -7.083  -4.494 -12.231  1.00  0.00           C  
ATOM   1343  O   ALA D  81      -7.686  -4.198 -13.263  1.00  0.00           O  
ATOM   1344  CB  ALA D  81      -8.188  -4.007 -10.043  1.00  0.00           C  
ATOM   1345  H   ALA D  81      -6.768  -6.019  -9.424  1.00  0.00           H  
ATOM   1346  HA  ALA D  81      -8.736  -5.555 -11.414  1.00  0.00           H  
ATOM   1347 1HB  ALA D  81      -8.783  -3.242 -10.541  1.00  0.00           H  
ATOM   1348 2HB  ALA D  81      -8.766  -4.442  -9.227  1.00  0.00           H  
ATOM   1349 3HB  ALA D  81      -7.280  -3.558  -9.644  1.00  0.00           H  
ATOM   1350  N   TRP D  82      -5.775  -4.317 -12.081  1.00  0.00           N  
ATOM   1351  CA  TRP D  82      -4.932  -3.865 -13.181  1.00  0.00           C  
ATOM   1352  C   TRP D  82      -4.897  -4.891 -14.306  1.00  0.00           C  
ATOM   1353  O   TRP D  82      -4.998  -4.541 -15.482  1.00  0.00           O  
ATOM   1354  CB  TRP D  82      -3.509  -3.596 -12.687  1.00  0.00           C  
ATOM   1355  CG  TRP D  82      -2.519  -3.394 -13.794  1.00  0.00           C  
ATOM   1356  CD1 TRP D  82      -2.275  -2.235 -14.468  1.00  0.00           C  
ATOM   1357  CD2 TRP D  82      -1.629  -4.385 -14.363  1.00  0.00           C  
ATOM   1358  NE1 TRP D  82      -1.301  -2.435 -15.414  1.00  0.00           N  
ATOM   1359  CE2 TRP D  82      -0.893  -3.744 -15.363  1.00  0.00           C  
ATOM   1360  CE3 TRP D  82      -1.402  -5.743 -14.108  1.00  0.00           C  
ATOM   1361  CZ2 TRP D  82       0.059  -4.413 -16.116  1.00  0.00           C  
ATOM   1362  CZ3 TRP D  82      -0.446  -6.414 -14.862  1.00  0.00           C  
ATOM   1363  CH2 TRP D  82       0.265  -5.765 -15.840  1.00  0.00           C  
ATOM   1364  H   TRP D  82      -5.354  -4.500 -11.181  1.00  0.00           H  
ATOM   1365  HA  TRP D  82      -5.346  -2.937 -13.575  1.00  0.00           H  
ATOM   1366 1HB  TRP D  82      -3.505  -2.706 -12.057  1.00  0.00           H  
ATOM   1367 2HB  TRP D  82      -3.173  -4.432 -12.074  1.00  0.00           H  
ATOM   1368  HD1 TRP D  82      -2.780  -1.289 -14.283  1.00  0.00           H  
ATOM   1369  HE1 TRP D  82      -0.942  -1.734 -16.046  1.00  0.00           H  
ATOM   1370  HE3 TRP D  82      -1.962  -6.262 -13.331  1.00  0.00           H  
ATOM   1371  HZ2 TRP D  82       0.634  -3.916 -16.897  1.00  0.00           H  
ATOM   1372  HZ3 TRP D  82      -0.276  -7.471 -14.657  1.00  0.00           H  
ATOM   1373  HH2 TRP D  82       1.008  -6.322 -16.412  1.00  0.00           H  
ATOM   1374  N   THR D  83      -4.753  -6.160 -13.939  1.00  0.00           N  
ATOM   1375  CA  THR D  83      -4.591  -7.227 -14.918  1.00  0.00           C  
ATOM   1376  C   THR D  83      -5.832  -7.368 -15.790  1.00  0.00           C  
ATOM   1377  O   THR D  83      -5.733  -7.518 -17.008  1.00  0.00           O  
ATOM   1378  CB  THR D  83      -4.287  -8.571 -14.229  1.00  0.00           C  
ATOM   1379  OG1 THR D  83      -3.078  -8.458 -13.468  1.00  0.00           O  
ATOM   1380  CG2 THR D  83      -4.131  -9.677 -15.261  1.00  0.00           C  
ATOM   1381  H   THR D  83      -4.756  -6.391 -12.955  1.00  0.00           H  
ATOM   1382  HA  THR D  83      -3.751  -6.977 -15.567  1.00  0.00           H  
ATOM   1383  HB  THR D  83      -5.103  -8.825 -13.553  1.00  0.00           H  
ATOM   1384  HG1 THR D  83      -3.205  -7.825 -12.757  1.00  0.00           H  
ATOM   1385 1HG2 THR D  83      -3.918 -10.618 -14.756  1.00  0.00           H  
ATOM   1386 2HG2 THR D  83      -5.054  -9.773 -15.834  1.00  0.00           H  
ATOM   1387 3HG2 THR D  83      -3.310  -9.433 -15.934  1.00  0.00           H  
ATOM   1388  N   ILE D  84      -7.000  -7.320 -15.160  1.00  0.00           N  
ATOM   1389  CA  ILE D  84      -8.259  -7.538 -15.862  1.00  0.00           C  
ATOM   1390  C   ILE D  84      -8.557  -6.396 -16.825  1.00  0.00           C  
ATOM   1391  O   ILE D  84      -8.020  -6.361 -17.898  1.00  0.00           O  
ATOM   1392  OXT ILE D  84      -9.327  -5.531 -16.511  1.00  0.00           O  
ATOM   1393  CB  ILE D  84      -9.425  -7.687 -14.867  1.00  0.00           C  
ATOM   1394  CG1 ILE D  84      -9.241  -8.945 -14.015  1.00  0.00           C  
ATOM   1395  CG2 ILE D  84     -10.753  -7.730 -15.606  1.00  0.00           C  
ATOM   1396  CD1 ILE D  84     -10.187  -9.030 -12.838  1.00  0.00           C  
ATOM   1397  H   ILE D  84      -7.017  -7.128 -14.168  1.00  0.00           H  
ATOM   1398  HA  ILE D  84      -8.179  -8.458 -16.439  1.00  0.00           H  
ATOM   1399  HB  ILE D  84      -9.428  -6.840 -14.181  1.00  0.00           H  
ATOM   1400 1HG1 ILE D  84      -9.387  -9.829 -14.635  1.00  0.00           H  
ATOM   1401 2HG1 ILE D  84      -8.220  -8.981 -13.633  1.00  0.00           H  
ATOM   1402 1HG2 ILE D  84     -11.566  -7.837 -14.888  1.00  0.00           H  
ATOM   1403 2HG2 ILE D  84     -10.886  -6.808 -16.170  1.00  0.00           H  
ATOM   1404 3HG2 ILE D  84     -10.761  -8.578 -16.291  1.00  0.00           H  
ATOM   1405 1HD1 ILE D  84      -9.995  -9.948 -12.283  1.00  0.00           H  
ATOM   1406 2HD1 ILE D  84     -10.032  -8.171 -12.184  1.00  0.00           H  
ATOM   1407 3HD1 ILE D  84     -11.215  -9.032 -13.198  1.00  0.00           H  
TER                                                                             
HETATM 1409 THKN MEM E  89      15.000   0.000   0.000  1.00  0.00           X  
HETATM 1410 CNTR MEM E  89       0.000   0.000   0.000  1.00  0.00           X  
HETATM 1411 NORM MEM E  89      -0.000  -0.000   1.000  1.00  0.00           X  
TER                                                                             
CONECT 1409 1410                                                                
CONECT 1410 1409 1411                                                           
CONECT 1411 1410                                                                
a_angle_1 0.749
a_angle_2 16.62
a_bind 2.841
a_ddg -36.131
a_helicality 0.035
a_helicality_symm 0.035
a_hha_ang -23.337
a_hha_dst_atm 6.25
a_hha_dst_vec 9.904
a_marl -21.16
a_pack 0.316
a_res_lipo -95.606
a_rmsd 12.328
a_sasa 1592.53
a_shape 0.588
a_span_topo 0.274
a_tms_span 1
a_tms_span_fa 1
a_unsat 1
maxsub 38
rms 12.328
score -272.986
silent_score -272.986
time 150
total -272.988

#MODEL 3
ATOM      1  N   PHE A   1       6.968  -8.975  11.027  1.00  0.00           N  
ATOM      2  CA  PHE A   1       7.824  -7.863  10.630  1.00  0.00           C  
ATOM      3  C   PHE A   1       8.431  -8.101   9.253  1.00  0.00           C  
ATOM      4  O   PHE A   1       8.198  -7.332   8.321  1.00  0.00           O  
ATOM      5  CB  PHE A   1       8.939  -7.655  11.656  1.00  0.00           C  
ATOM      6  CG  PHE A   1       9.898  -6.557  11.294  1.00  0.00           C  
ATOM      7  CD1 PHE A   1       9.528  -5.225  11.414  1.00  0.00           C  
ATOM      8  CD2 PHE A   1      11.171  -6.852  10.831  1.00  0.00           C  
ATOM      9  CE1 PHE A   1      10.409  -4.214  11.081  1.00  0.00           C  
ATOM     10  CE2 PHE A   1      12.055  -5.844  10.499  1.00  0.00           C  
ATOM     11  CZ  PHE A   1      11.673  -4.523  10.624  1.00  0.00           C  
ATOM     12 1H   PHE A   1       6.583  -8.793  11.932  1.00  0.00           H  
ATOM     13 2H   PHE A   1       6.226  -9.078  10.365  1.00  0.00           H  
ATOM     14 3H   PHE A   1       7.506  -9.817  11.057  1.00  0.00           H  
ATOM     15  HA  PHE A   1       7.217  -6.958  10.585  1.00  0.00           H  
ATOM     16 1HB  PHE A   1       8.502  -7.418  12.625  1.00  0.00           H  
ATOM     17 2HB  PHE A   1       9.506  -8.578  11.769  1.00  0.00           H  
ATOM     18  HD1 PHE A   1       8.529  -4.981  11.777  1.00  0.00           H  
ATOM     19  HD2 PHE A   1      11.473  -7.896  10.732  1.00  0.00           H  
ATOM     20  HE1 PHE A   1      10.106  -3.173  11.180  1.00  0.00           H  
ATOM     21  HE2 PHE A   1      13.053  -6.090  10.137  1.00  0.00           H  
ATOM     22  HZ  PHE A   1      12.368  -3.727  10.360  1.00  0.00           H  
ATOM     23  N   GLN A   2       9.212  -9.169   9.133  1.00  0.00           N  
ATOM     24  CA  GLN A   2       9.985  -9.420   7.923  1.00  0.00           C  
ATOM     25  C   GLN A   2       9.075  -9.599   6.714  1.00  0.00           C  
ATOM     26  O   GLN A   2       9.390  -9.143   5.615  1.00  0.00           O  
ATOM     27  CB  GLN A   2      10.869 -10.658   8.099  1.00  0.00           C  
ATOM     28  CG  GLN A   2      12.018 -10.468   9.074  1.00  0.00           C  
ATOM     29  CD  GLN A   2      12.832 -11.734   9.262  1.00  0.00           C  
ATOM     30  OE1 GLN A   2      12.331 -12.846   9.070  1.00  0.00           O  
ATOM     31  NE2 GLN A   2      14.096 -11.573   9.639  1.00  0.00           N  
ATOM     32  H   GLN A   2       9.271  -9.824   9.899  1.00  0.00           H  
ATOM     33  HA  GLN A   2      10.625  -8.558   7.736  1.00  0.00           H  
ATOM     34 1HB  GLN A   2      10.262 -11.491   8.451  1.00  0.00           H  
ATOM     35 2HB  GLN A   2      11.290 -10.944   7.135  1.00  0.00           H  
ATOM     36 1HG  GLN A   2      12.679  -9.689   8.695  1.00  0.00           H  
ATOM     37 2HG  GLN A   2      11.613 -10.176  10.043  1.00  0.00           H  
ATOM     38 1HE2 GLN A   2      14.682 -12.372   9.778  1.00  0.00           H  
ATOM     39 2HE2 GLN A   2      14.462 -10.654   9.783  1.00  0.00           H  
ATOM     40  N   ILE A   3       7.945 -10.265   6.925  1.00  0.00           N  
ATOM     41  CA  ILE A   3       7.005 -10.540   5.844  1.00  0.00           C  
ATOM     42  C   ILE A   3       6.488  -9.250   5.222  1.00  0.00           C  
ATOM     43  O   ILE A   3       6.413  -9.125   4.000  1.00  0.00           O  
ATOM     44  CB  ILE A   3       5.817 -11.379   6.350  1.00  0.00           C  
ATOM     45  CG1 ILE A   3       6.279 -12.792   6.717  1.00  0.00           C  
ATOM     46  CG2 ILE A   3       4.718 -11.432   5.300  1.00  0.00           C  
ATOM     47  CD1 ILE A   3       5.250 -13.591   7.483  1.00  0.00           C  
ATOM     48  H   ILE A   3       7.731 -10.590   7.857  1.00  0.00           H  
ATOM     49  HA  ILE A   3       7.523 -11.107   5.071  1.00  0.00           H  
ATOM     50  HB  ILE A   3       5.417 -10.932   7.259  1.00  0.00           H  
ATOM     51 1HG1 ILE A   3       6.531 -13.340   5.810  1.00  0.00           H  
ATOM     52 2HG1 ILE A   3       7.183 -12.733   7.324  1.00  0.00           H  
ATOM     53 1HG2 ILE A   3       3.887 -12.029   5.673  1.00  0.00           H  
ATOM     54 2HG2 ILE A   3       4.372 -10.422   5.085  1.00  0.00           H  
ATOM     55 3HG2 ILE A   3       5.108 -11.883   4.387  1.00  0.00           H  
ATOM     56 1HD1 ILE A   3       5.650 -14.580   7.708  1.00  0.00           H  
ATOM     57 2HD1 ILE A   3       5.008 -13.077   8.414  1.00  0.00           H  
ATOM     58 3HD1 ILE A   3       4.348 -13.694   6.881  1.00  0.00           H  
ATOM     59  N   LEU A   4       6.131  -8.291   6.071  1.00  0.00           N  
ATOM     60  CA  LEU A   4       5.616  -7.009   5.606  1.00  0.00           C  
ATOM     61  C   LEU A   4       6.706  -6.192   4.924  1.00  0.00           C  
ATOM     62  O   LEU A   4       6.453  -5.508   3.932  1.00  0.00           O  
ATOM     63  CB  LEU A   4       5.032  -6.215   6.781  1.00  0.00           C  
ATOM     64  CG  LEU A   4       3.766  -6.802   7.417  1.00  0.00           C  
ATOM     65  CD1 LEU A   4       3.388  -5.985   8.645  1.00  0.00           C  
ATOM     66  CD2 LEU A   4       2.639  -6.806   6.395  1.00  0.00           C  
ATOM     67  H   LEU A   4       6.220  -8.455   7.063  1.00  0.00           H  
ATOM     68  HA  LEU A   4       4.824  -7.197   4.882  1.00  0.00           H  
ATOM     69 1HB  LEU A   4       5.789  -6.140   7.560  1.00  0.00           H  
ATOM     70 2HB  LEU A   4       4.794  -5.209   6.436  1.00  0.00           H  
ATOM     71  HG  LEU A   4       3.963  -7.824   7.744  1.00  0.00           H  
ATOM     72 1HD1 LEU A   4       2.488  -6.403   9.097  1.00  0.00           H  
ATOM     73 2HD1 LEU A   4       4.203  -6.016   9.367  1.00  0.00           H  
ATOM     74 3HD1 LEU A   4       3.200  -4.953   8.351  1.00  0.00           H  
ATOM     75 1HD2 LEU A   4       1.739  -7.224   6.847  1.00  0.00           H  
ATOM     76 2HD2 LEU A   4       2.440  -5.785   6.068  1.00  0.00           H  
ATOM     77 3HD2 LEU A   4       2.929  -7.412   5.536  1.00  0.00           H  
ATOM     78  N   SER A   5       7.918  -6.267   5.462  1.00  0.00           N  
ATOM     79  CA  SER A   5       9.055  -5.555   4.890  1.00  0.00           C  
ATOM     80  C   SER A   5       9.401  -6.091   3.507  1.00  0.00           C  
ATOM     81  O   SER A   5       9.652  -5.322   2.578  1.00  0.00           O  
ATOM     82  CB  SER A   5      10.259  -5.675   5.804  1.00  0.00           C  
ATOM     83  OG  SER A   5      10.029  -5.030   7.026  1.00  0.00           O  
ATOM     84  H   SER A   5       8.056  -6.832   6.288  1.00  0.00           H  
ATOM     85  HA  SER A   5       8.791  -4.501   4.793  1.00  0.00           H  
ATOM     86 1HB  SER A   5      10.478  -6.728   5.981  1.00  0.00           H  
ATOM     87 2HB  SER A   5      11.130  -5.238   5.317  1.00  0.00           H  
ATOM     88  HG  SER A   5       9.402  -5.580   7.502  1.00  0.00           H  
ATOM     89  N   ILE A   6       9.413  -7.413   3.375  1.00  0.00           N  
ATOM     90  CA  ILE A   6       9.692  -8.053   2.095  1.00  0.00           C  
ATOM     91  C   ILE A   6       8.583  -7.777   1.088  1.00  0.00           C  
ATOM     92  O   ILE A   6       8.850  -7.433  -0.064  1.00  0.00           O  
ATOM     93  CB  ILE A   6       9.863  -9.573   2.267  1.00  0.00           C  
ATOM     94  CG1 ILE A   6      11.131  -9.881   3.068  1.00  0.00           C  
ATOM     95  CG2 ILE A   6       9.905 -10.261   0.911  1.00  0.00           C  
ATOM     96  CD1 ILE A   6      11.214 -11.310   3.554  1.00  0.00           C  
ATOM     97  H   ILE A   6       9.223  -7.989   4.183  1.00  0.00           H  
ATOM     98  HA  ILE A   6      10.621  -7.645   1.700  1.00  0.00           H  
ATOM     99  HB  ILE A   6       9.025  -9.971   2.839  1.00  0.00           H  
ATOM    100 1HG1 ILE A   6      12.007  -9.678   2.453  1.00  0.00           H  
ATOM    101 2HG1 ILE A   6      11.182  -9.223   3.935  1.00  0.00           H  
ATOM    102 1HG2 ILE A   6      10.027 -11.335   1.051  1.00  0.00           H  
ATOM    103 2HG2 ILE A   6       8.976 -10.068   0.377  1.00  0.00           H  
ATOM    104 3HG2 ILE A   6      10.744  -9.873   0.333  1.00  0.00           H  
ATOM    105 1HD1 ILE A   6      12.140 -11.451   4.113  1.00  0.00           H  
ATOM    106 2HD1 ILE A   6      10.363 -11.524   4.202  1.00  0.00           H  
ATOM    107 3HD1 ILE A   6      11.200 -11.986   2.701  1.00  0.00           H  
ATOM    108  N   SER A   7       7.339  -7.929   1.528  1.00  0.00           N  
ATOM    109  CA  SER A   7       6.187  -7.693   0.666  1.00  0.00           C  
ATOM    110  C   SER A   7       6.169  -6.259   0.152  1.00  0.00           C  
ATOM    111  O   SER A   7       5.900  -6.014  -1.024  1.00  0.00           O  
ATOM    112  CB  SER A   7       4.904  -7.986   1.418  1.00  0.00           C  
ATOM    113  OG  SER A   7       4.832  -9.338   1.780  1.00  0.00           O  
ATOM    114  H   SER A   7       7.187  -8.216   2.484  1.00  0.00           H  
ATOM    115  HA  SER A   7       6.253  -8.363  -0.192  1.00  0.00           H  
ATOM    116 1HB  SER A   7       4.855  -7.364   2.311  1.00  0.00           H  
ATOM    117 2HB  SER A   7       4.049  -7.729   0.793  1.00  0.00           H  
ATOM    118  HG  SER A   7       5.471  -9.457   2.487  1.00  0.00           H  
ATOM    119  N   SER A   8       6.456  -5.313   1.040  1.00  0.00           N  
ATOM    120  CA  SER A   8       6.499  -3.903   0.672  1.00  0.00           C  
ATOM    121  C   SER A   8       7.583  -3.638  -0.364  1.00  0.00           C  
ATOM    122  O   SER A   8       7.370  -2.897  -1.324  1.00  0.00           O  
ATOM    123  CB  SER A   8       6.742  -3.050   1.901  1.00  0.00           C  
ATOM    124  OG  SER A   8       5.671  -3.148   2.800  1.00  0.00           O  
ATOM    125  H   SER A   8       6.649  -5.578   1.996  1.00  0.00           H  
ATOM    126  HA  SER A   8       5.536  -3.630   0.238  1.00  0.00           H  
ATOM    127 1HB  SER A   8       7.661  -3.369   2.390  1.00  0.00           H  
ATOM    128 2HB  SER A   8       6.874  -2.011   1.602  1.00  0.00           H  
ATOM    129  HG  SER A   8       5.795  -3.977   3.269  1.00  0.00           H  
ATOM    130  N   PHE A   9       8.747  -4.247  -0.165  1.00  0.00           N  
ATOM    131  CA  PHE A   9       9.845  -4.132  -1.117  1.00  0.00           C  
ATOM    132  C   PHE A   9       9.433  -4.634  -2.495  1.00  0.00           C  
ATOM    133  O   PHE A   9       9.619  -3.945  -3.498  1.00  0.00           O  
ATOM    134  CB  PHE A   9      11.063  -4.917  -0.626  1.00  0.00           C  
ATOM    135  CG  PHE A   9      12.189  -4.972  -1.618  1.00  0.00           C  
ATOM    136  CD1 PHE A   9      13.055  -3.898  -1.766  1.00  0.00           C  
ATOM    137  CD2 PHE A   9      12.386  -6.095  -2.406  1.00  0.00           C  
ATOM    138  CE1 PHE A   9      14.092  -3.947  -2.678  1.00  0.00           C  
ATOM    139  CE2 PHE A   9      13.422  -6.147  -3.318  1.00  0.00           C  
ATOM    140  CZ  PHE A   9      14.276  -5.071  -3.454  1.00  0.00           C  
ATOM    141  H   PHE A   9       8.875  -4.803   0.669  1.00  0.00           H  
ATOM    142  HA  PHE A   9      10.120  -3.080  -1.204  1.00  0.00           H  
ATOM    143 1HB  PHE A   9      11.439  -4.468   0.292  1.00  0.00           H  
ATOM    144 2HB  PHE A   9      10.766  -5.939  -0.392  1.00  0.00           H  
ATOM    145  HD1 PHE A   9      12.910  -3.009  -1.151  1.00  0.00           H  
ATOM    146  HD2 PHE A   9      11.711  -6.946  -2.299  1.00  0.00           H  
ATOM    147  HE1 PHE A   9      14.764  -3.096  -2.784  1.00  0.00           H  
ATOM    148  HE2 PHE A   9      13.566  -7.037  -3.931  1.00  0.00           H  
ATOM    149  HZ  PHE A   9      15.092  -5.110  -4.175  1.00  0.00           H  
ATOM    150  N   ILE A  10       8.873  -5.838  -2.538  1.00  0.00           N  
ATOM    151  CA  ILE A  10       8.489  -6.460  -3.799  1.00  0.00           C  
ATOM    152  C   ILE A  10       7.441  -5.628  -4.527  1.00  0.00           C  
ATOM    153  O   ILE A  10       7.569  -5.358  -5.722  1.00  0.00           O  
ATOM    154  CB  ILE A  10       7.945  -7.882  -3.567  1.00  0.00           C  
ATOM    155  CG1 ILE A  10       9.065  -8.810  -3.090  1.00  0.00           C  
ATOM    156  CG2 ILE A  10       7.308  -8.421  -4.838  1.00  0.00           C  
ATOM    157  CD1 ILE A  10       8.574 -10.138  -2.561  1.00  0.00           C  
ATOM    158  H   ILE A  10       8.708  -6.335  -1.674  1.00  0.00           H  
ATOM    159  HA  ILE A  10       9.371  -6.528  -4.434  1.00  0.00           H  
ATOM    160  HB  ILE A  10       7.196  -7.860  -2.777  1.00  0.00           H  
ATOM    161 1HG1 ILE A  10       9.753  -9.004  -3.913  1.00  0.00           H  
ATOM    162 2HG1 ILE A  10       9.633  -8.319  -2.299  1.00  0.00           H  
ATOM    163 1HG2 ILE A  10       6.930  -9.427  -4.657  1.00  0.00           H  
ATOM    164 2HG2 ILE A  10       6.485  -7.773  -5.136  1.00  0.00           H  
ATOM    165 3HG2 ILE A  10       8.052  -8.452  -5.634  1.00  0.00           H  
ATOM    166 1HD1 ILE A  10       9.425 -10.741  -2.242  1.00  0.00           H  
ATOM    167 2HD1 ILE A  10       7.910  -9.969  -1.713  1.00  0.00           H  
ATOM    168 3HD1 ILE A  10       8.032 -10.664  -3.346  1.00  0.00           H  
ATOM    169  N   LEU A  11       6.405  -5.223  -3.801  1.00  0.00           N  
ATOM    170  CA  LEU A  11       5.327  -4.430  -4.380  1.00  0.00           C  
ATOM    171  C   LEU A  11       5.845  -3.099  -4.909  1.00  0.00           C  
ATOM    172  O   LEU A  11       5.447  -2.650  -5.984  1.00  0.00           O  
ATOM    173  CB  LEU A  11       4.232  -4.181  -3.335  1.00  0.00           C  
ATOM    174  CG  LEU A  11       3.384  -5.402  -2.956  1.00  0.00           C  
ATOM    175  CD1 LEU A  11       2.488  -5.051  -1.775  1.00  0.00           C  
ATOM    176  CD2 LEU A  11       2.560  -5.840  -4.157  1.00  0.00           C  
ATOM    177  H   LEU A  11       6.363  -5.471  -2.823  1.00  0.00           H  
ATOM    178  HA  LEU A  11       4.897  -4.986  -5.212  1.00  0.00           H  
ATOM    179 1HB  LEU A  11       4.699  -3.807  -2.425  1.00  0.00           H  
ATOM    180 2HB  LEU A  11       3.558  -3.414  -3.714  1.00  0.00           H  
ATOM    181  HG  LEU A  11       4.038  -6.218  -2.647  1.00  0.00           H  
ATOM    182 1HD1 LEU A  11       1.886  -5.919  -1.506  1.00  0.00           H  
ATOM    183 2HD1 LEU A  11       3.104  -4.760  -0.925  1.00  0.00           H  
ATOM    184 3HD1 LEU A  11       1.833  -4.226  -2.049  1.00  0.00           H  
ATOM    185 1HD2 LEU A  11       1.958  -6.708  -3.888  1.00  0.00           H  
ATOM    186 2HD2 LEU A  11       1.904  -5.025  -4.465  1.00  0.00           H  
ATOM    187 3HD2 LEU A  11       3.226  -6.101  -4.979  1.00  0.00           H  
ATOM    188  N   SER A  12       6.735  -2.471  -4.148  1.00  0.00           N  
ATOM    189  CA  SER A  12       7.333  -1.205  -4.553  1.00  0.00           C  
ATOM    190  C   SER A  12       8.095  -1.351  -5.864  1.00  0.00           C  
ATOM    191  O   SER A  12       8.004  -0.496  -6.745  1.00  0.00           O  
ATOM    192  CB  SER A  12       8.265  -0.697  -3.470  1.00  0.00           C  
ATOM    193  OG  SER A  12       7.556  -0.392  -2.301  1.00  0.00           O  
ATOM    194  H   SER A  12       7.004  -2.882  -3.265  1.00  0.00           H  
ATOM    195  HA  SER A  12       6.535  -0.477  -4.701  1.00  0.00           H  
ATOM    196 1HB  SER A  12       9.019  -1.454  -3.255  1.00  0.00           H  
ATOM    197 2HB  SER A  12       8.785   0.191  -3.825  1.00  0.00           H  
ATOM    198  HG  SER A  12       7.343  -1.235  -1.893  1.00  0.00           H  
ATOM    199  N   ALA A  13       8.848  -2.439  -5.987  1.00  0.00           N  
ATOM    200  CA  ALA A  13       9.568  -2.737  -7.220  1.00  0.00           C  
ATOM    201  C   ALA A  13       8.607  -2.938  -8.384  1.00  0.00           C  
ATOM    202  O   ALA A  13       8.840  -2.441  -9.486  1.00  0.00           O  
ATOM    203  CB  ALA A  13      10.443  -3.969  -7.037  1.00  0.00           C  
ATOM    204  H   ALA A  13       8.923  -3.076  -5.207  1.00  0.00           H  
ATOM    205  HA  ALA A  13      10.204  -1.884  -7.455  1.00  0.00           H  
ATOM    206 1HB  ALA A  13      10.974  -4.178  -7.966  1.00  0.00           H  
ATOM    207 2HB  ALA A  13      11.163  -3.789  -6.240  1.00  0.00           H  
ATOM    208 3HB  ALA A  13       9.819  -4.822  -6.776  1.00  0.00           H  
ATOM    209  N   LEU A  14       7.526  -3.668  -8.134  1.00  0.00           N  
ATOM    210  CA  LEU A  14       6.513  -3.912  -9.154  1.00  0.00           C  
ATOM    211  C   LEU A  14       5.844  -2.614  -9.587  1.00  0.00           C  
ATOM    212  O   LEU A  14       5.549  -2.420 -10.766  1.00  0.00           O  
ATOM    213  CB  LEU A  14       5.455  -4.890  -8.627  1.00  0.00           C  
ATOM    214  CG  LEU A  14       5.938  -6.326  -8.385  1.00  0.00           C  
ATOM    215  CD1 LEU A  14       4.854  -7.111  -7.659  1.00  0.00           C  
ATOM    216  CD2 LEU A  14       6.285  -6.976  -9.717  1.00  0.00           C  
ATOM    217  H   LEU A  14       7.403  -4.065  -7.213  1.00  0.00           H  
ATOM    218  HA  LEU A  14       6.998  -4.355 -10.023  1.00  0.00           H  
ATOM    219 1HB  LEU A  14       5.068  -4.507  -7.684  1.00  0.00           H  
ATOM    220 2HB  LEU A  14       4.634  -4.932  -9.343  1.00  0.00           H  
ATOM    221  HG  LEU A  14       6.822  -6.310  -7.748  1.00  0.00           H  
ATOM    222 1HD1 LEU A  14       5.197  -8.131  -7.487  1.00  0.00           H  
ATOM    223 2HD1 LEU A  14       4.639  -6.635  -6.702  1.00  0.00           H  
ATOM    224 3HD1 LEU A  14       3.950  -7.130  -8.267  1.00  0.00           H  
ATOM    225 1HD2 LEU A  14       6.629  -7.996  -9.545  1.00  0.00           H  
ATOM    226 2HD2 LEU A  14       5.401  -6.993 -10.355  1.00  0.00           H  
ATOM    227 3HD2 LEU A  14       7.075  -6.404 -10.205  1.00  0.00           H  
ATOM    228  N   HIS A  15       5.605  -1.728  -8.626  1.00  0.00           N  
ATOM    229  CA  HIS A  15       4.952  -0.454  -8.903  1.00  0.00           C  
ATOM    230  C   HIS A  15       5.836   0.442  -9.762  1.00  0.00           C  
ATOM    231  O   HIS A  15       5.378   1.021 -10.746  1.00  0.00           O  
ATOM    232  CB  HIS A  15       4.598   0.267  -7.599  1.00  0.00           C  
ATOM    233  CG  HIS A  15       3.624  -0.482  -6.743  1.00  0.00           C  
ATOM    234  ND1 HIS A  15       3.390  -0.155  -5.423  1.00  0.00           N  
ATOM    235  CD2 HIS A  15       2.827  -1.540  -7.016  1.00  0.00           C  
ATOM    236  CE1 HIS A  15       2.488  -0.982  -4.922  1.00  0.00           C  
ATOM    237  NE2 HIS A  15       2.131  -1.831  -5.868  1.00  0.00           N  
ATOM    238  H   HIS A  15       5.883  -1.943  -7.679  1.00  0.00           H  
ATOM    239  HA  HIS A  15       4.028  -0.631  -9.453  1.00  0.00           H  
ATOM    240 1HB  HIS A  15       5.505   0.435  -7.018  1.00  0.00           H  
ATOM    241 2HB  HIS A  15       4.171   1.243  -7.828  1.00  0.00           H  
ATOM    242  HD2 HIS A  15       2.751  -2.065  -7.969  1.00  0.00           H  
ATOM    243  HE1 HIS A  15       2.105  -0.965  -3.903  1.00  0.00           H  
ATOM    244  HE2 HIS A  15       1.457  -2.576  -5.769  1.00  0.00           H  
ATOM    245  N   PHE A  16       7.105   0.551  -9.383  1.00  0.00           N  
ATOM    246  CA  PHE A  16       8.041   1.422 -10.084  1.00  0.00           C  
ATOM    247  C   PHE A  16       8.239   0.972 -11.525  1.00  0.00           C  
ATOM    248  O   PHE A  16       8.191   1.782 -12.451  1.00  0.00           O  
ATOM    249  CB  PHE A  16       9.390   1.447  -9.362  1.00  0.00           C  
ATOM    250  CG  PHE A  16      10.397   2.366  -9.992  1.00  0.00           C  
ATOM    251  CD1 PHE A  16      10.319   3.738  -9.802  1.00  0.00           C  
ATOM    252  CD2 PHE A  16      11.423   1.862 -10.776  1.00  0.00           C  
ATOM    253  CE1 PHE A  16      11.246   4.585 -10.381  1.00  0.00           C  
ATOM    254  CE2 PHE A  16      12.351   2.705 -11.355  1.00  0.00           C  
ATOM    255  CZ  PHE A  16      12.261   4.069 -11.158  1.00  0.00           C  
ATOM    256  H   PHE A  16       7.429   0.018  -8.589  1.00  0.00           H  
ATOM    257  HA  PHE A  16       7.632   2.433 -10.094  1.00  0.00           H  
ATOM    258 1HB  PHE A  16       9.244   1.759  -8.329  1.00  0.00           H  
ATOM    259 2HB  PHE A  16       9.811   0.442  -9.344  1.00  0.00           H  
ATOM    260  HD1 PHE A  16       9.517   4.146  -9.187  1.00  0.00           H  
ATOM    261  HD2 PHE A  16      11.494   0.785 -10.933  1.00  0.00           H  
ATOM    262  HE1 PHE A  16      11.173   5.660 -10.224  1.00  0.00           H  
ATOM    263  HE2 PHE A  16      13.153   2.296 -11.969  1.00  0.00           H  
ATOM    264  HZ  PHE A  16      12.991   4.735 -11.615  1.00  0.00           H  
ATOM    265  N   ILE A  17       8.460  -0.325 -11.709  1.00  0.00           N  
ATOM    266  CA  ILE A  17       8.702  -0.881 -13.036  1.00  0.00           C  
ATOM    267  C   ILE A  17       7.486  -0.705 -13.936  1.00  0.00           C  
ATOM    268  O   ILE A  17       7.609  -0.283 -15.086  1.00  0.00           O  
ATOM    269  CB  ILE A  17       9.065  -2.374 -12.948  1.00  0.00           C  
ATOM    270  CG1 ILE A  17      10.410  -2.556 -12.241  1.00  0.00           C  
ATOM    271  CG2 ILE A  17       9.101  -2.995 -14.336  1.00  0.00           C  
ATOM    272  CD1 ILE A  17      10.698  -3.983 -11.834  1.00  0.00           C  
ATOM    273  H   ILE A  17       8.462  -0.943 -10.910  1.00  0.00           H  
ATOM    274  HA  ILE A  17       9.539  -0.348 -13.486  1.00  0.00           H  
ATOM    275  HB  ILE A  17       8.320  -2.895 -12.347  1.00  0.00           H  
ATOM    276 1HG1 ILE A  17      11.214  -2.219 -12.895  1.00  0.00           H  
ATOM    277 2HG1 ILE A  17      10.438  -1.935 -11.345  1.00  0.00           H  
ATOM    278 1HG2 ILE A  17       9.360  -4.051 -14.256  1.00  0.00           H  
ATOM    279 2HG2 ILE A  17       8.123  -2.896 -14.805  1.00  0.00           H  
ATOM    280 3HG2 ILE A  17       9.848  -2.484 -14.944  1.00  0.00           H  
ATOM    281 1HD1 ILE A  17      11.668  -4.032 -11.339  1.00  0.00           H  
ATOM    282 2HD1 ILE A  17       9.923  -4.330 -11.149  1.00  0.00           H  
ATOM    283 3HD1 ILE A  17      10.711  -4.618 -12.719  1.00  0.00           H  
ATOM    284  N   ALA A  18       6.312  -1.031 -13.407  1.00  0.00           N  
ATOM    285  CA  ALA A  18       5.064  -0.852 -14.140  1.00  0.00           C  
ATOM    286  C   ALA A  18       4.848   0.610 -14.510  1.00  0.00           C  
ATOM    287  O   ALA A  18       4.364   0.920 -15.599  1.00  0.00           O  
ATOM    288  CB  ALA A  18       3.890  -1.369 -13.322  1.00  0.00           C  
ATOM    289  H   ALA A  18       6.282  -1.412 -12.472  1.00  0.00           H  
ATOM    290  HA  ALA A  18       5.130  -1.424 -15.065  1.00  0.00           H  
ATOM    291 1HB  ALA A  18       2.966  -1.229 -13.883  1.00  0.00           H  
ATOM    292 2HB  ALA A  18       4.031  -2.430 -13.115  1.00  0.00           H  
ATOM    293 3HB  ALA A  18       3.831  -0.821 -12.383  1.00  0.00           H  
ATOM    294  N   TRP A  19       5.208   1.506 -13.597  1.00  0.00           N  
ATOM    295  CA  TRP A  19       5.195   2.936 -13.881  1.00  0.00           C  
ATOM    296  C   TRP A  19       6.200   3.292 -14.968  1.00  0.00           C  
ATOM    297  O   TRP A  19       5.895   4.058 -15.883  1.00  0.00           O  
ATOM    298  CB  TRP A  19       5.506   3.734 -12.613  1.00  0.00           C  
ATOM    299  CG  TRP A  19       5.797   5.181 -12.872  1.00  0.00           C  
ATOM    300  CD1 TRP A  19       4.885   6.183 -13.014  1.00  0.00           C  
ATOM    301  CD2 TRP A  19       7.098   5.799 -13.023  1.00  0.00           C  
ATOM    302  NE1 TRP A  19       5.524   7.376 -13.242  1.00  0.00           N  
ATOM    303  CE2 TRP A  19       6.879   7.160 -13.250  1.00  0.00           C  
ATOM    304  CE3 TRP A  19       8.411   5.313 -12.983  1.00  0.00           C  
ATOM    305  CZ2 TRP A  19       7.925   8.049 -13.440  1.00  0.00           C  
ATOM    306  CZ3 TRP A  19       9.460   6.205 -13.172  1.00  0.00           C  
ATOM    307  CH2 TRP A  19       9.222   7.538 -13.394  1.00  0.00           C  
ATOM    308  H   TRP A  19       5.500   1.188 -12.684  1.00  0.00           H  
ATOM    309  HA  TRP A  19       4.199   3.210 -14.230  1.00  0.00           H  
ATOM    310 1HB  TRP A  19       4.660   3.672 -11.927  1.00  0.00           H  
ATOM    311 2HB  TRP A  19       6.368   3.296 -12.110  1.00  0.00           H  
ATOM    312  HD1 TRP A  19       3.805   6.056 -12.955  1.00  0.00           H  
ATOM    313  HE1 TRP A  19       5.073   8.269 -13.383  1.00  0.00           H  
ATOM    314  HE3 TRP A  19       8.605   4.255 -12.805  1.00  0.00           H  
ATOM    315  HZ2 TRP A  19       7.757   9.112 -13.617  1.00  0.00           H  
ATOM    316  HZ3 TRP A  19      10.479   5.818 -13.141  1.00  0.00           H  
ATOM    317  HH2 TRP A  19      10.068   8.210 -13.538  1.00  0.00           H  
ATOM    318  N   THR A  20       7.400   2.732 -14.864  1.00  0.00           N  
ATOM    319  CA  THR A  20       8.491   3.084 -15.765  1.00  0.00           C  
ATOM    320  C   THR A  20       8.149   2.734 -17.207  1.00  0.00           C  
ATOM    321  O   THR A  20       8.330   3.548 -18.113  1.00  0.00           O  
ATOM    322  CB  THR A  20       9.797   2.376 -15.357  1.00  0.00           C  
ATOM    323  OG1 THR A  20      10.166   2.776 -14.031  1.00  0.00           O  
ATOM    324  CG2 THR A  20      10.919   2.731 -16.321  1.00  0.00           C  
ATOM    325  H   THR A  20       7.561   2.045 -14.141  1.00  0.00           H  
ATOM    326  HA  THR A  20       8.652   4.160 -15.709  1.00  0.00           H  
ATOM    327  HB  THR A  20       9.645   1.297 -15.367  1.00  0.00           H  
ATOM    328  HG1 THR A  20       9.469   2.532 -13.418  1.00  0.00           H  
ATOM    329 1HG2 THR A  20      11.834   2.222 -16.018  1.00  0.00           H  
ATOM    330 2HG2 THR A  20      10.646   2.418 -17.328  1.00  0.00           H  
ATOM    331 3HG2 THR A  20      11.082   3.808 -16.308  1.00  0.00           H  
ATOM    332  N   ILE A  21       7.653   1.519 -17.414  1.00  0.00           N  
ATOM    333  CA  ILE A  21       7.362   1.028 -18.756  1.00  0.00           C  
ATOM    334  C   ILE A  21       6.616  -0.298 -18.708  1.00  0.00           C  
ATOM    335  O   ILE A  21       5.434  -0.315 -18.500  1.00  0.00           O  
ATOM    336  OXT ILE A  21       7.209  -1.327 -18.879  1.00  0.00           O  
ATOM    337  CB  ILE A  21       8.658   0.860 -19.572  1.00  0.00           C  
ATOM    338  CG1 ILE A  21       8.332   0.491 -21.021  1.00  0.00           C  
ATOM    339  CG2 ILE A  21       9.551  -0.195 -18.938  1.00  0.00           C  
ATOM    340  CD1 ILE A  21       9.509   0.614 -21.962  1.00  0.00           C  
ATOM    341  H   ILE A  21       7.472   0.920 -16.622  1.00  0.00           H  
ATOM    342  HA  ILE A  21       6.730   1.757 -19.262  1.00  0.00           H  
ATOM    343  HB  ILE A  21       9.195   1.807 -19.601  1.00  0.00           H  
ATOM    344 1HG1 ILE A  21       7.968  -0.535 -21.062  1.00  0.00           H  
ATOM    345 2HG1 ILE A  21       7.533   1.135 -21.390  1.00  0.00           H  
ATOM    346 1HG2 ILE A  21      10.462  -0.302 -19.527  1.00  0.00           H  
ATOM    347 2HG2 ILE A  21       9.809   0.107 -17.924  1.00  0.00           H  
ATOM    348 3HG2 ILE A  21       9.024  -1.149 -18.909  1.00  0.00           H  
ATOM    349 1HD1 ILE A  21       9.200   0.336 -22.970  1.00  0.00           H  
ATOM    350 2HD1 ILE A  21       9.868   1.644 -21.963  1.00  0.00           H  
ATOM    351 3HD1 ILE A  21      10.308  -0.049 -21.633  1.00  0.00           H  
TER                                                                             
ATOM    353  N   PHE B  22       8.975   6.968  11.027  1.00  0.00           N  
ATOM    354  CA  PHE B  22       7.863   7.824  10.630  1.00  0.00           C  
ATOM    355  C   PHE B  22       8.101   8.431   9.253  1.00  0.00           C  
ATOM    356  O   PHE B  22       7.332   8.198   8.321  1.00  0.00           O  
ATOM    357  CB  PHE B  22       7.655   8.939  11.656  1.00  0.00           C  
ATOM    358  CG  PHE B  22       6.557   9.898  11.294  1.00  0.00           C  
ATOM    359  CD1 PHE B  22       5.225   9.528  11.414  1.00  0.00           C  
ATOM    360  CD2 PHE B  22       6.852  11.171  10.831  1.00  0.00           C  
ATOM    361  CE1 PHE B  22       4.214  10.409  11.081  1.00  0.00           C  
ATOM    362  CE2 PHE B  22       5.844  12.055  10.499  1.00  0.00           C  
ATOM    363  CZ  PHE B  22       4.523  11.673  10.623  1.00  0.00           C  
ATOM    364 1H   PHE B  22       8.793   6.583  11.932  1.00  0.00           H  
ATOM    365 2H   PHE B  22       9.078   6.226  10.365  1.00  0.00           H  
ATOM    366 3H   PHE B  22       9.817   7.506  11.057  1.00  0.00           H  
ATOM    367  HA  PHE B  22       6.958   7.217  10.585  1.00  0.00           H  
ATOM    368 1HB  PHE B  22       7.418   8.502  12.625  1.00  0.00           H  
ATOM    369 2HB  PHE B  22       8.578   9.506  11.769  1.00  0.00           H  
ATOM    370  HD1 PHE B  22       4.981   8.529  11.777  1.00  0.00           H  
ATOM    371  HD2 PHE B  22       7.896  11.473  10.732  1.00  0.00           H  
ATOM    372  HE1 PHE B  22       3.173  10.105  11.180  1.00  0.00           H  
ATOM    373  HE2 PHE B  22       6.090  13.053  10.137  1.00  0.00           H  
ATOM    374  HZ  PHE B  22       3.727  12.368  10.360  1.00  0.00           H  
ATOM    375  N   GLN B  23       9.169   9.212   9.133  1.00  0.00           N  
ATOM    376  CA  GLN B  23       9.420   9.985   7.923  1.00  0.00           C  
ATOM    377  C   GLN B  23       9.599   9.075   6.714  1.00  0.00           C  
ATOM    378  O   GLN B  23       9.143   9.389   5.615  1.00  0.00           O  
ATOM    379  CB  GLN B  23      10.658  10.869   8.099  1.00  0.00           C  
ATOM    380  CG  GLN B  23      10.468  12.018   9.074  1.00  0.00           C  
ATOM    381  CD  GLN B  23      11.734  12.832   9.262  1.00  0.00           C  
ATOM    382  OE1 GLN B  23      12.846  12.331   9.070  1.00  0.00           O  
ATOM    383  NE2 GLN B  23      11.573  14.096   9.639  1.00  0.00           N  
ATOM    384  H   GLN B  23       9.824   9.271   9.899  1.00  0.00           H  
ATOM    385  HA  GLN B  23       8.558  10.625   7.736  1.00  0.00           H  
ATOM    386 1HB  GLN B  23      11.491  10.262   8.451  1.00  0.00           H  
ATOM    387 2HB  GLN B  23      10.944  11.290   7.135  1.00  0.00           H  
ATOM    388 1HG  GLN B  23       9.689  12.679   8.695  1.00  0.00           H  
ATOM    389 2HG  GLN B  23      10.175  11.613  10.043  1.00  0.00           H  
ATOM    390 1HE2 GLN B  23      12.372  14.682   9.778  1.00  0.00           H  
ATOM    391 2HE2 GLN B  23      10.654  14.462   9.783  1.00  0.00           H  
ATOM    392  N   ILE B  24      10.265   7.945   6.925  1.00  0.00           N  
ATOM    393  CA  ILE B  24      10.540   7.005   5.844  1.00  0.00           C  
ATOM    394  C   ILE B  24       9.250   6.488   5.222  1.00  0.00           C  
ATOM    395  O   ILE B  24       9.125   6.413   4.000  1.00  0.00           O  
ATOM    396  CB  ILE B  24      11.379   5.817   6.350  1.00  0.00           C  
ATOM    397  CG1 ILE B  24      12.792   6.279   6.717  1.00  0.00           C  
ATOM    398  CG2 ILE B  24      11.432   4.718   5.300  1.00  0.00           C  
ATOM    399  CD1 ILE B  24      13.591   5.250   7.483  1.00  0.00           C  
ATOM    400  H   ILE B  24      10.590   7.731   7.857  1.00  0.00           H  
ATOM    401  HA  ILE B  24      11.107   7.523   5.071  1.00  0.00           H  
ATOM    402  HB  ILE B  24      10.932   5.417   7.259  1.00  0.00           H  
ATOM    403 1HG1 ILE B  24      13.340   6.531   5.810  1.00  0.00           H  
ATOM    404 2HG1 ILE B  24      12.733   7.183   7.324  1.00  0.00           H  
ATOM    405 1HG2 ILE B  24      12.029   3.887   5.673  1.00  0.00           H  
ATOM    406 2HG2 ILE B  24      10.422   4.372   5.085  1.00  0.00           H  
ATOM    407 3HG2 ILE B  24      11.883   5.108   4.387  1.00  0.00           H  
ATOM    408 1HD1 ILE B  24      14.580   5.650   7.708  1.00  0.00           H  
ATOM    409 2HD1 ILE B  24      13.077   5.008   8.414  1.00  0.00           H  
ATOM    410 3HD1 ILE B  24      13.694   4.348   6.881  1.00  0.00           H  
ATOM    411  N   LEU B  25       8.291   6.131   6.071  1.00  0.00           N  
ATOM    412  CA  LEU B  25       7.009   5.616   5.606  1.00  0.00           C  
ATOM    413  C   LEU B  25       6.192   6.706   4.924  1.00  0.00           C  
ATOM    414  O   LEU B  25       5.508   6.453   3.932  1.00  0.00           O  
ATOM    415  CB  LEU B  25       6.215   5.032   6.781  1.00  0.00           C  
ATOM    416  CG  LEU B  25       6.802   3.766   7.417  1.00  0.00           C  
ATOM    417  CD1 LEU B  25       5.985   3.388   8.645  1.00  0.00           C  
ATOM    418  CD2 LEU B  25       6.806   2.639   6.395  1.00  0.00           C  
ATOM    419  H   LEU B  25       8.455   6.220   7.063  1.00  0.00           H  
ATOM    420  HA  LEU B  25       7.197   4.824   4.882  1.00  0.00           H  
ATOM    421 1HB  LEU B  25       6.140   5.789   7.560  1.00  0.00           H  
ATOM    422 2HB  LEU B  25       5.209   4.794   6.436  1.00  0.00           H  
ATOM    423  HG  LEU B  25       7.824   3.963   7.744  1.00  0.00           H  
ATOM    424 1HD1 LEU B  25       6.403   2.488   9.097  1.00  0.00           H  
ATOM    425 2HD1 LEU B  25       6.016   4.203   9.367  1.00  0.00           H  
ATOM    426 3HD1 LEU B  25       4.953   3.200   8.351  1.00  0.00           H  
ATOM    427 1HD2 LEU B  25       7.225   1.739   6.847  1.00  0.00           H  
ATOM    428 2HD2 LEU B  25       5.785   2.440   6.068  1.00  0.00           H  
ATOM    429 3HD2 LEU B  25       7.412   2.929   5.536  1.00  0.00           H  
ATOM    430  N   SER B  26       6.267   7.918   5.462  1.00  0.00           N  
ATOM    431  CA  SER B  26       5.555   9.055   4.890  1.00  0.00           C  
ATOM    432  C   SER B  26       6.091   9.401   3.506  1.00  0.00           C  
ATOM    433  O   SER B  26       5.322   9.652   2.578  1.00  0.00           O  
ATOM    434  CB  SER B  26       5.675  10.259   5.804  1.00  0.00           C  
ATOM    435  OG  SER B  26       5.030  10.028   7.026  1.00  0.00           O  
ATOM    436  H   SER B  26       6.832   8.056   6.288  1.00  0.00           H  
ATOM    437  HA  SER B  26       4.501   8.791   4.793  1.00  0.00           H  
ATOM    438 1HB  SER B  26       6.728  10.478   5.981  1.00  0.00           H  
ATOM    439 2HB  SER B  26       5.238  11.130   5.317  1.00  0.00           H  
ATOM    440  HG  SER B  26       5.580   9.402   7.502  1.00  0.00           H  
ATOM    441  N   ILE B  27       7.413   9.413   3.375  1.00  0.00           N  
ATOM    442  CA  ILE B  27       8.053   9.692   2.095  1.00  0.00           C  
ATOM    443  C   ILE B  27       7.777   8.583   1.088  1.00  0.00           C  
ATOM    444  O   ILE B  27       7.433   8.850  -0.064  1.00  0.00           O  
ATOM    445  CB  ILE B  27       9.573   9.863   2.267  1.00  0.00           C  
ATOM    446  CG1 ILE B  27       9.881  11.131   3.068  1.00  0.00           C  
ATOM    447  CG2 ILE B  27      10.261   9.905   0.911  1.00  0.00           C  
ATOM    448  CD1 ILE B  27      11.310  11.214   3.554  1.00  0.00           C  
ATOM    449  H   ILE B  27       7.989   9.223   4.183  1.00  0.00           H  
ATOM    450  HA  ILE B  27       7.644  10.621   1.700  1.00  0.00           H  
ATOM    451  HB  ILE B  27       9.971   9.025   2.839  1.00  0.00           H  
ATOM    452 1HG1 ILE B  27       9.678  12.007   2.453  1.00  0.00           H  
ATOM    453 2HG1 ILE B  27       9.223  11.182   3.935  1.00  0.00           H  
ATOM    454 1HG2 ILE B  27      11.335  10.027   1.051  1.00  0.00           H  
ATOM    455 2HG2 ILE B  27      10.068   8.976   0.377  1.00  0.00           H  
ATOM    456 3HG2 ILE B  27       9.873  10.744   0.333  1.00  0.00           H  
ATOM    457 1HD1 ILE B  27      11.451  12.140   4.113  1.00  0.00           H  
ATOM    458 2HD1 ILE B  27      11.524  10.364   4.202  1.00  0.00           H  
ATOM    459 3HD1 ILE B  27      11.986  11.201   2.700  1.00  0.00           H  
ATOM    460  N   SER B  28       7.929   7.339   1.528  1.00  0.00           N  
ATOM    461  CA  SER B  28       7.693   6.187   0.666  1.00  0.00           C  
ATOM    462  C   SER B  28       6.259   6.169   0.152  1.00  0.00           C  
ATOM    463  O   SER B  28       6.014   5.900  -1.024  1.00  0.00           O  
ATOM    464  CB  SER B  28       7.986   4.904   1.418  1.00  0.00           C  
ATOM    465  OG  SER B  28       9.338   4.832   1.780  1.00  0.00           O  
ATOM    466  H   SER B  28       8.216   7.187   2.484  1.00  0.00           H  
ATOM    467  HA  SER B  28       8.363   6.253  -0.192  1.00  0.00           H  
ATOM    468 1HB  SER B  28       7.364   4.855   2.311  1.00  0.00           H  
ATOM    469 2HB  SER B  28       7.729   4.049   0.793  1.00  0.00           H  
ATOM    470  HG  SER B  28       9.457   5.471   2.487  1.00  0.00           H  
ATOM    471  N   SER B  29       5.314   6.456   1.040  1.00  0.00           N  
ATOM    472  CA  SER B  29       3.904   6.499   0.672  1.00  0.00           C  
ATOM    473  C   SER B  29       3.638   7.583  -0.364  1.00  0.00           C  
ATOM    474  O   SER B  29       2.897   7.370  -1.324  1.00  0.00           O  
ATOM    475  CB  SER B  29       3.050   6.741   1.901  1.00  0.00           C  
ATOM    476  OG  SER B  29       3.148   5.671   2.800  1.00  0.00           O  
ATOM    477  H   SER B  29       5.578   6.649   1.996  1.00  0.00           H  
ATOM    478  HA  SER B  29       3.630   5.536   0.238  1.00  0.00           H  
ATOM    479 1HB  SER B  29       3.369   7.661   2.390  1.00  0.00           H  
ATOM    480 2HB  SER B  29       2.011   6.874   1.602  1.00  0.00           H  
ATOM    481  HG  SER B  29       3.977   5.795   3.269  1.00  0.00           H  
ATOM    482  N   PHE B  30       4.247   8.747  -0.165  1.00  0.00           N  
ATOM    483  CA  PHE B  30       4.132   9.845  -1.117  1.00  0.00           C  
ATOM    484  C   PHE B  30       4.634   9.433  -2.495  1.00  0.00           C  
ATOM    485  O   PHE B  30       3.945   9.619  -3.498  1.00  0.00           O  
ATOM    486  CB  PHE B  30       4.917  11.063  -0.626  1.00  0.00           C  
ATOM    487  CG  PHE B  30       4.972  12.189  -1.618  1.00  0.00           C  
ATOM    488  CD1 PHE B  30       3.898  13.055  -1.766  1.00  0.00           C  
ATOM    489  CD2 PHE B  30       6.095  12.386  -2.406  1.00  0.00           C  
ATOM    490  CE1 PHE B  30       3.947  14.092  -2.678  1.00  0.00           C  
ATOM    491  CE2 PHE B  30       6.147  13.422  -3.318  1.00  0.00           C  
ATOM    492  CZ  PHE B  30       5.071  14.275  -3.454  1.00  0.00           C  
ATOM    493  H   PHE B  30       4.803   8.875   0.669  1.00  0.00           H  
ATOM    494  HA  PHE B  30       3.080  10.120  -1.204  1.00  0.00           H  
ATOM    495 1HB  PHE B  30       4.468  11.439   0.292  1.00  0.00           H  
ATOM    496 2HB  PHE B  30       5.939  10.766  -0.392  1.00  0.00           H  
ATOM    497  HD1 PHE B  30       3.009  12.910  -1.151  1.00  0.00           H  
ATOM    498  HD2 PHE B  30       6.946  11.711  -2.299  1.00  0.00           H  
ATOM    499  HE1 PHE B  30       3.096  14.764  -2.784  1.00  0.00           H  
ATOM    500  HE2 PHE B  30       7.037  13.566  -3.931  1.00  0.00           H  
ATOM    501  HZ  PHE B  30       5.110  15.092  -4.175  1.00  0.00           H  
ATOM    502  N   ILE B  31       5.838   8.873  -2.538  1.00  0.00           N  
ATOM    503  CA  ILE B  31       6.460   8.489  -3.799  1.00  0.00           C  
ATOM    504  C   ILE B  31       5.628   7.441  -4.527  1.00  0.00           C  
ATOM    505  O   ILE B  31       5.358   7.569  -5.722  1.00  0.00           O  
ATOM    506  CB  ILE B  31       7.882   7.945  -3.567  1.00  0.00           C  
ATOM    507  CG1 ILE B  31       8.810   9.065  -3.090  1.00  0.00           C  
ATOM    508  CG2 ILE B  31       8.421   7.308  -4.838  1.00  0.00           C  
ATOM    509  CD1 ILE B  31      10.138   8.574  -2.561  1.00  0.00           C  
ATOM    510  H   ILE B  31       6.335   8.708  -1.674  1.00  0.00           H  
ATOM    511  HA  ILE B  31       6.528   9.371  -4.434  1.00  0.00           H  
ATOM    512  HB  ILE B  31       7.860   7.196  -2.777  1.00  0.00           H  
ATOM    513 1HG1 ILE B  31       9.004   9.753  -3.913  1.00  0.00           H  
ATOM    514 2HG1 ILE B  31       8.319   9.633  -2.299  1.00  0.00           H  
ATOM    515 1HG2 ILE B  31       9.427   6.930  -4.657  1.00  0.00           H  
ATOM    516 2HG2 ILE B  31       7.773   6.485  -5.136  1.00  0.00           H  
ATOM    517 3HG2 ILE B  31       8.452   8.052  -5.634  1.00  0.00           H  
ATOM    518 1HD1 ILE B  31      10.741   9.425  -2.242  1.00  0.00           H  
ATOM    519 2HD1 ILE B  31       9.969   7.910  -1.713  1.00  0.00           H  
ATOM    520 3HD1 ILE B  31      10.664   8.032  -3.346  1.00  0.00           H  
ATOM    521  N   LEU B  32       5.223   6.405  -3.801  1.00  0.00           N  
ATOM    522  CA  LEU B  32       4.430   5.327  -4.380  1.00  0.00           C  
ATOM    523  C   LEU B  32       3.099   5.845  -4.909  1.00  0.00           C  
ATOM    524  O   LEU B  32       2.650   5.447  -5.984  1.00  0.00           O  
ATOM    525  CB  LEU B  32       4.181   4.232  -3.335  1.00  0.00           C  
ATOM    526  CG  LEU B  32       5.402   3.384  -2.956  1.00  0.00           C  
ATOM    527  CD1 LEU B  32       5.051   2.488  -1.776  1.00  0.00           C  
ATOM    528  CD2 LEU B  32       5.840   2.560  -4.157  1.00  0.00           C  
ATOM    529  H   LEU B  32       5.471   6.363  -2.823  1.00  0.00           H  
ATOM    530  HA  LEU B  32       4.986   4.897  -5.212  1.00  0.00           H  
ATOM    531 1HB  LEU B  32       3.807   4.699  -2.425  1.00  0.00           H  
ATOM    532 2HB  LEU B  32       3.413   3.558  -3.714  1.00  0.00           H  
ATOM    533  HG  LEU B  32       6.218   4.038  -2.647  1.00  0.00           H  
ATOM    534 1HD1 LEU B  32       5.919   1.885  -1.506  1.00  0.00           H  
ATOM    535 2HD1 LEU B  32       4.760   3.104  -0.925  1.00  0.00           H  
ATOM    536 3HD1 LEU B  32       4.225   1.832  -2.049  1.00  0.00           H  
ATOM    537 1HD2 LEU B  32       6.708   1.957  -3.888  1.00  0.00           H  
ATOM    538 2HD2 LEU B  32       5.025   1.904  -4.466  1.00  0.00           H  
ATOM    539 3HD2 LEU B  32       6.101   3.226  -4.980  1.00  0.00           H  
ATOM    540  N   SER B  33       2.471   6.735  -4.148  1.00  0.00           N  
ATOM    541  CA  SER B  33       1.205   7.333  -4.553  1.00  0.00           C  
ATOM    542  C   SER B  33       1.351   8.095  -5.864  1.00  0.00           C  
ATOM    543  O   SER B  33       0.496   8.004  -6.745  1.00  0.00           O  
ATOM    544  CB  SER B  33       0.697   8.265  -3.470  1.00  0.00           C  
ATOM    545  OG  SER B  33       0.390   7.556  -2.301  1.00  0.00           O  
ATOM    546  H   SER B  33       2.882   7.004  -3.265  1.00  0.00           H  
ATOM    547  HA  SER B  33       0.477   6.535  -4.701  1.00  0.00           H  
ATOM    548 1HB  SER B  33       1.454   9.018  -3.254  1.00  0.00           H  
ATOM    549 2HB  SER B  33      -0.191   8.786  -3.826  1.00  0.00           H  
ATOM    550  HG  SER B  33       1.233   7.336  -1.896  1.00  0.00           H  
ATOM    551  N   ALA B  34       2.439   8.848  -5.987  1.00  0.00           N  
ATOM    552  CA  ALA B  34       2.737   9.568  -7.220  1.00  0.00           C  
ATOM    553  C   ALA B  34       2.938   8.607  -8.384  1.00  0.00           C  
ATOM    554  O   ALA B  34       2.441   8.840  -9.486  1.00  0.00           O  
ATOM    555  CB  ALA B  34       3.969  10.443  -7.037  1.00  0.00           C  
ATOM    556  H   ALA B  34       3.076   8.923  -5.207  1.00  0.00           H  
ATOM    557  HA  ALA B  34       1.884  10.204  -7.455  1.00  0.00           H  
ATOM    558 1HB  ALA B  34       4.178  10.974  -7.966  1.00  0.00           H  
ATOM    559 2HB  ALA B  34       3.789  11.163  -6.240  1.00  0.00           H  
ATOM    560 3HB  ALA B  34       4.822   9.819  -6.776  1.00  0.00           H  
ATOM    561  N   LEU B  35       3.668   7.526  -8.134  1.00  0.00           N  
ATOM    562  CA  LEU B  35       3.912   6.513  -9.154  1.00  0.00           C  
ATOM    563  C   LEU B  35       2.614   5.843  -9.587  1.00  0.00           C  
ATOM    564  O   LEU B  35       2.420   5.549 -10.766  1.00  0.00           O  
ATOM    565  CB  LEU B  35       4.890   5.455  -8.627  1.00  0.00           C  
ATOM    566  CG  LEU B  35       6.326   5.938  -8.385  1.00  0.00           C  
ATOM    567  CD1 LEU B  35       7.111   4.854  -7.660  1.00  0.00           C  
ATOM    568  CD2 LEU B  35       6.975   6.286  -9.716  1.00  0.00           C  
ATOM    569  H   LEU B  35       4.065   7.403  -7.213  1.00  0.00           H  
ATOM    570  HA  LEU B  35       4.355   6.998 -10.023  1.00  0.00           H  
ATOM    571 1HB  LEU B  35       4.507   5.068  -7.684  1.00  0.00           H  
ATOM    572 2HB  LEU B  35       4.932   4.634  -9.343  1.00  0.00           H  
ATOM    573  HG  LEU B  35       6.310   6.822  -7.747  1.00  0.00           H  
ATOM    574 1HD1 LEU B  35       8.131   5.197  -7.488  1.00  0.00           H  
ATOM    575 2HD1 LEU B  35       6.635   4.638  -6.703  1.00  0.00           H  
ATOM    576 3HD1 LEU B  35       7.130   3.950  -8.268  1.00  0.00           H  
ATOM    577 1HD2 LEU B  35       7.996   6.630  -9.544  1.00  0.00           H  
ATOM    578 2HD2 LEU B  35       6.993   5.403 -10.355  1.00  0.00           H  
ATOM    579 3HD2 LEU B  35       6.404   7.076 -10.204  1.00  0.00           H  
ATOM    580  N   HIS B  36       1.728   5.605  -8.626  1.00  0.00           N  
ATOM    581  CA  HIS B  36       0.454   4.952  -8.903  1.00  0.00           C  
ATOM    582  C   HIS B  36      -0.442   5.836  -9.762  1.00  0.00           C  
ATOM    583  O   HIS B  36      -1.021   5.378 -10.746  1.00  0.00           O  
ATOM    584  CB  HIS B  36      -0.267   4.598  -7.599  1.00  0.00           C  
ATOM    585  CG  HIS B  36       0.482   3.625  -6.742  1.00  0.00           C  
ATOM    586  ND1 HIS B  36       0.157   3.393  -5.422  1.00  0.00           N  
ATOM    587  CD2 HIS B  36       1.539   2.825  -7.017  1.00  0.00           C  
ATOM    588  CE1 HIS B  36       0.984   2.491  -4.921  1.00  0.00           C  
ATOM    589  NE2 HIS B  36       1.831   2.131  -5.868  1.00  0.00           N  
ATOM    590  H   HIS B  36       1.943   5.883  -7.679  1.00  0.00           H  
ATOM    591  HA  HIS B  36       0.631   4.028  -9.453  1.00  0.00           H  
ATOM    592 1HB  HIS B  36      -0.435   5.505  -7.018  1.00  0.00           H  
ATOM    593 2HB  HIS B  36      -1.243   4.170  -7.828  1.00  0.00           H  
ATOM    594  HD2 HIS B  36       2.061   2.746  -7.970  1.00  0.00           H  
ATOM    595  HE1 HIS B  36       0.968   2.109  -3.901  1.00  0.00           H  
ATOM    596  HE2 HIS B  36       2.575   1.455  -5.770  1.00  0.00           H  
ATOM    597  N   PHE B  37      -0.551   7.104  -9.383  1.00  0.00           N  
ATOM    598  CA  PHE B  37      -1.422   8.041 -10.084  1.00  0.00           C  
ATOM    599  C   PHE B  37      -0.972   8.238 -11.525  1.00  0.00           C  
ATOM    600  O   PHE B  37      -1.782   8.191 -12.451  1.00  0.00           O  
ATOM    601  CB  PHE B  37      -1.447   9.390  -9.362  1.00  0.00           C  
ATOM    602  CG  PHE B  37      -2.366  10.397  -9.992  1.00  0.00           C  
ATOM    603  CD1 PHE B  37      -3.738  10.319  -9.801  1.00  0.00           C  
ATOM    604  CD2 PHE B  37      -1.863  11.423 -10.776  1.00  0.00           C  
ATOM    605  CE1 PHE B  37      -4.585  11.245 -10.380  1.00  0.00           C  
ATOM    606  CE2 PHE B  37      -2.707  12.351 -11.355  1.00  0.00           C  
ATOM    607  CZ  PHE B  37      -4.070  12.261 -11.157  1.00  0.00           C  
ATOM    608  H   PHE B  37      -0.018   7.429  -8.589  1.00  0.00           H  
ATOM    609  HA  PHE B  37      -2.433   7.632 -10.094  1.00  0.00           H  
ATOM    610 1HB  PHE B  37      -1.758   9.244  -8.329  1.00  0.00           H  
ATOM    611 2HB  PHE B  37      -0.442   9.811  -9.344  1.00  0.00           H  
ATOM    612  HD1 PHE B  37      -4.146   9.516  -9.186  1.00  0.00           H  
ATOM    613  HD2 PHE B  37      -0.786  11.494 -10.933  1.00  0.00           H  
ATOM    614  HE1 PHE B  37      -5.661  11.172 -10.222  1.00  0.00           H  
ATOM    615  HE2 PHE B  37      -2.298  13.153 -11.969  1.00  0.00           H  
ATOM    616  HZ  PHE B  37      -4.737  12.990 -11.614  1.00  0.00           H  
ATOM    617  N   ILE B  38       0.325   8.460 -11.709  1.00  0.00           N  
ATOM    618  CA  ILE B  38       0.881   8.702 -13.036  1.00  0.00           C  
ATOM    619  C   ILE B  38       0.705   7.486 -13.936  1.00  0.00           C  
ATOM    620  O   ILE B  38       0.283   7.609 -15.086  1.00  0.00           O  
ATOM    621  CB  ILE B  38       2.374   9.065 -12.948  1.00  0.00           C  
ATOM    622  CG1 ILE B  38       2.556  10.410 -12.241  1.00  0.00           C  
ATOM    623  CG2 ILE B  38       2.995   9.101 -14.336  1.00  0.00           C  
ATOM    624  CD1 ILE B  38       3.983  10.698 -11.834  1.00  0.00           C  
ATOM    625  H   ILE B  38       0.943   8.462 -10.910  1.00  0.00           H  
ATOM    626  HA  ILE B  38       0.348   9.539 -13.486  1.00  0.00           H  
ATOM    627  HB  ILE B  38       2.895   8.320 -12.347  1.00  0.00           H  
ATOM    628 1HG1 ILE B  38       2.219  11.214 -12.895  1.00  0.00           H  
ATOM    629 2HG1 ILE B  38       1.935  10.437 -11.345  1.00  0.00           H  
ATOM    630 1HG2 ILE B  38       4.050   9.360 -14.256  1.00  0.00           H  
ATOM    631 2HG2 ILE B  38       2.896   8.123 -14.805  1.00  0.00           H  
ATOM    632 3HG2 ILE B  38       2.484   9.848 -14.944  1.00  0.00           H  
ATOM    633 1HD1 ILE B  38       4.032  11.668 -11.338  1.00  0.00           H  
ATOM    634 2HD1 ILE B  38       4.330   9.923 -11.149  1.00  0.00           H  
ATOM    635 3HD1 ILE B  38       4.618  10.711 -12.719  1.00  0.00           H  
ATOM    636  N   ALA B  39       1.031   6.312 -13.407  1.00  0.00           N  
ATOM    637  CA  ALA B  39       0.852   5.064 -14.140  1.00  0.00           C  
ATOM    638  C   ALA B  39      -0.610   4.848 -14.510  1.00  0.00           C  
ATOM    639  O   ALA B  39      -0.920   4.364 -15.599  1.00  0.00           O  
ATOM    640  CB  ALA B  39       1.370   3.890 -13.322  1.00  0.00           C  
ATOM    641  H   ALA B  39       1.412   6.282 -12.472  1.00  0.00           H  
ATOM    642  HA  ALA B  39       1.424   5.130 -15.065  1.00  0.00           H  
ATOM    643 1HB  ALA B  39       1.229   2.966 -13.883  1.00  0.00           H  
ATOM    644 2HB  ALA B  39       2.430   4.031 -13.115  1.00  0.00           H  
ATOM    645 3HB  ALA B  39       0.821   3.831 -12.383  1.00  0.00           H  
ATOM    646  N   TRP B  40      -1.506   5.208 -13.597  1.00  0.00           N  
ATOM    647  CA  TRP B  40      -2.936   5.195 -13.881  1.00  0.00           C  
ATOM    648  C   TRP B  40      -3.292   6.200 -14.968  1.00  0.00           C  
ATOM    649  O   TRP B  40      -4.058   5.895 -15.883  1.00  0.00           O  
ATOM    650  CB  TRP B  40      -3.734   5.506 -12.613  1.00  0.00           C  
ATOM    651  CG  TRP B  40      -5.181   5.796 -12.872  1.00  0.00           C  
ATOM    652  CD1 TRP B  40      -6.183   4.884 -13.013  1.00  0.00           C  
ATOM    653  CD2 TRP B  40      -5.799   7.097 -13.023  1.00  0.00           C  
ATOM    654  NE1 TRP B  40      -7.376   5.523 -13.242  1.00  0.00           N  
ATOM    655  CE2 TRP B  40      -7.160   6.878 -13.250  1.00  0.00           C  
ATOM    656  CE3 TRP B  40      -5.313   8.410 -12.984  1.00  0.00           C  
ATOM    657  CZ2 TRP B  40      -8.050   7.924 -13.440  1.00  0.00           C  
ATOM    658  CZ3 TRP B  40      -6.206   9.459 -13.173  1.00  0.00           C  
ATOM    659  CH2 TRP B  40      -7.539   9.221 -13.395  1.00  0.00           C  
ATOM    660  H   TRP B  40      -1.188   5.499 -12.684  1.00  0.00           H  
ATOM    661  HA  TRP B  40      -3.210   4.199 -14.230  1.00  0.00           H  
ATOM    662 1HB  TRP B  40      -3.672   4.660 -11.927  1.00  0.00           H  
ATOM    663 2HB  TRP B  40      -3.296   6.368 -12.110  1.00  0.00           H  
ATOM    664  HD1 TRP B  40      -6.055   3.804 -12.954  1.00  0.00           H  
ATOM    665  HE1 TRP B  40      -8.268   5.071 -13.383  1.00  0.00           H  
ATOM    666  HE3 TRP B  40      -4.256   8.605 -12.806  1.00  0.00           H  
ATOM    667  HZ2 TRP B  40      -9.112   7.755 -13.618  1.00  0.00           H  
ATOM    668  HZ3 TRP B  40      -5.819  10.478 -13.142  1.00  0.00           H  
ATOM    669  HH2 TRP B  40      -8.212  10.067 -13.539  1.00  0.00           H  
ATOM    670  N   THR B  41      -2.732   7.400 -14.864  1.00  0.00           N  
ATOM    671  CA  THR B  41      -3.084   8.491 -15.765  1.00  0.00           C  
ATOM    672  C   THR B  41      -2.734   8.148 -17.207  1.00  0.00           C  
ATOM    673  O   THR B  41      -3.548   8.330 -18.113  1.00  0.00           O  
ATOM    674  CB  THR B  41      -2.376   9.797 -15.357  1.00  0.00           C  
ATOM    675  OG1 THR B  41      -2.776  10.166 -14.031  1.00  0.00           O  
ATOM    676  CG2 THR B  41      -2.731  10.919 -16.321  1.00  0.00           C  
ATOM    677  H   THR B  41      -2.045   7.561 -14.141  1.00  0.00           H  
ATOM    678  HA  THR B  41      -4.160   8.652 -15.709  1.00  0.00           H  
ATOM    679  HB  THR B  41      -1.297   9.645 -15.368  1.00  0.00           H  
ATOM    680  HG1 THR B  41      -2.531   9.469 -13.418  1.00  0.00           H  
ATOM    681 1HG2 THR B  41      -2.222  11.834 -16.017  1.00  0.00           H  
ATOM    682 2HG2 THR B  41      -2.418  10.646 -17.328  1.00  0.00           H  
ATOM    683 3HG2 THR B  41      -3.808  11.082 -16.308  1.00  0.00           H  
ATOM    684  N   ILE B  42      -1.519   7.652 -17.414  1.00  0.00           N  
ATOM    685  CA  ILE B  42      -1.028   7.362 -18.756  1.00  0.00           C  
ATOM    686  C   ILE B  42       0.298   6.615 -18.708  1.00  0.00           C  
ATOM    687  O   ILE B  42       0.315   5.434 -18.500  1.00  0.00           O  
ATOM    688  OXT ILE B  42       1.327   7.209 -18.879  1.00  0.00           O  
ATOM    689  CB  ILE B  42      -0.860   8.658 -19.572  1.00  0.00           C  
ATOM    690  CG1 ILE B  42      -0.491   8.332 -21.021  1.00  0.00           C  
ATOM    691  CG2 ILE B  42       0.196   9.551 -18.938  1.00  0.00           C  
ATOM    692  CD1 ILE B  42      -0.614   9.509 -21.962  1.00  0.00           C  
ATOM    693  H   ILE B  42      -0.920   7.472 -16.622  1.00  0.00           H  
ATOM    694  HA  ILE B  42      -1.757   6.730 -19.262  1.00  0.00           H  
ATOM    695  HB  ILE B  42      -1.807   9.195 -19.601  1.00  0.00           H  
ATOM    696 1HG1 ILE B  42       0.535   7.968 -21.062  1.00  0.00           H  
ATOM    697 2HG1 ILE B  42      -1.135   7.533 -21.390  1.00  0.00           H  
ATOM    698 1HG2 ILE B  42       0.302  10.462 -19.527  1.00  0.00           H  
ATOM    699 2HG2 ILE B  42      -0.107   9.809 -17.924  1.00  0.00           H  
ATOM    700 3HG2 ILE B  42       1.149   9.024 -18.909  1.00  0.00           H  
ATOM    701 1HD1 ILE B  42      -0.337   9.200 -22.970  1.00  0.00           H  
ATOM    702 2HD1 ILE B  42      -1.644   9.868 -21.963  1.00  0.00           H  
ATOM    703 3HD1 ILE B  42       0.048  10.308 -21.633  1.00  0.00           H  
TER                                                                             
ATOM    705  N   PHE C  43      -6.968   8.975  11.027  1.00  0.00           N  
ATOM    706  CA  PHE C  43      -7.824   7.863  10.630  1.00  0.00           C  
ATOM    707  C   PHE C  43      -8.431   8.101   9.253  1.00  0.00           C  
ATOM    708  O   PHE C  43      -8.198   7.332   8.321  1.00  0.00           O  
ATOM    709  CB  PHE C  43      -8.939   7.655  11.656  1.00  0.00           C  
ATOM    710  CG  PHE C  43      -9.898   6.557  11.294  1.00  0.00           C  
ATOM    711  CD1 PHE C  43      -9.528   5.225  11.414  1.00  0.00           C  
ATOM    712  CD2 PHE C  43     -11.171   6.852  10.831  1.00  0.00           C  
ATOM    713  CE1 PHE C  43     -10.410   4.214  11.081  1.00  0.00           C  
ATOM    714  CE2 PHE C  43     -12.055   5.844  10.498  1.00  0.00           C  
ATOM    715  CZ  PHE C  43     -11.673   4.523  10.623  1.00  0.00           C  
ATOM    716 1H   PHE C  43      -6.583   8.793  11.932  1.00  0.00           H  
ATOM    717 2H   PHE C  43      -6.226   9.078  10.365  1.00  0.00           H  
ATOM    718 3H   PHE C  43      -7.506   9.817  11.057  1.00  0.00           H  
ATOM    719  HA  PHE C  43      -7.217   6.958  10.585  1.00  0.00           H  
ATOM    720 1HB  PHE C  43      -8.502   7.418  12.625  1.00  0.00           H  
ATOM    721 2HB  PHE C  43      -9.506   8.578  11.769  1.00  0.00           H  
ATOM    722  HD1 PHE C  43      -8.530   4.981  11.777  1.00  0.00           H  
ATOM    723  HD2 PHE C  43     -11.473   7.896  10.732  1.00  0.00           H  
ATOM    724  HE1 PHE C  43     -10.106   3.173  11.180  1.00  0.00           H  
ATOM    725  HE2 PHE C  43     -13.053   6.090  10.137  1.00  0.00           H  
ATOM    726  HZ  PHE C  43     -12.368   3.727  10.359  1.00  0.00           H  
ATOM    727  N   GLN C  44      -9.212   9.169   9.133  1.00  0.00           N  
ATOM    728  CA  GLN C  44      -9.985   9.420   7.923  1.00  0.00           C  
ATOM    729  C   GLN C  44      -9.075   9.599   6.714  1.00  0.00           C  
ATOM    730  O   GLN C  44      -9.389   9.143   5.615  1.00  0.00           O
[truncated: 166,674 more chars]
