# Supplementary material for: A lipophilicity-based energy function for membrane-protein modelling and design
Source: PLoS Comput Biol. 2019 Aug 28;15(8):e1007318. doi: 10.1371/journal.pcbi.1007318 (PMC6736313; doi:10.1371/journal.pcbi.1007318)
Supplement: S2 File — (GZ) [file pcbi.1007318.s008.tar.gz › 2KYV_all.pdb]

#MODEL 0
ATOM      1  N   ILE A   1      12.126   3.216 -13.228  1.00  0.00           N  
ATOM      2  CA  ILE A   1      10.916   2.423 -13.406  1.00  0.00           C  
ATOM      3  C   ILE A   1       9.935   2.653 -12.263  1.00  0.00           C  
ATOM      4  O   ILE A   1      10.249   2.396 -11.101  1.00  0.00           O  
ATOM      5  CB  ILE A   1      11.250   0.923 -13.503  1.00  0.00           C  
ATOM      6  CG1 ILE A   1      12.156   0.655 -14.707  1.00  0.00           C  
ATOM      7  CG2 ILE A   1       9.975   0.099 -13.598  1.00  0.00           C  
ATOM      8  CD1 ILE A   1      12.721  -0.746 -14.746  1.00  0.00           C  
ATOM      9 1H   ILE A   1      12.751   3.046 -13.991  1.00  0.00           H  
ATOM     10 2H   ILE A   1      11.889   4.187 -13.202  1.00  0.00           H  
ATOM     11 3H   ILE A   1      12.571   2.958 -12.370  1.00  0.00           H  
ATOM     12  HA  ILE A   1      10.435   2.730 -14.334  1.00  0.00           H  
ATOM     13  HB  ILE A   1      11.804   0.616 -12.617  1.00  0.00           H  
ATOM     14 1HG1 ILE A   1      11.598   0.824 -15.627  1.00  0.00           H  
ATOM     15 2HG1 ILE A   1      12.991   1.358 -14.698  1.00  0.00           H  
ATOM     16 1HG2 ILE A   1      10.230  -0.958 -13.667  1.00  0.00           H  
ATOM     17 2HG2 ILE A   1       9.365   0.269 -12.712  1.00  0.00           H  
ATOM     18 3HG2 ILE A   1       9.416   0.396 -14.486  1.00  0.00           H  
ATOM     19 1HD1 ILE A   1      13.353  -0.860 -15.627  1.00  0.00           H  
ATOM     20 2HD1 ILE A   1      13.314  -0.925 -13.849  1.00  0.00           H  
ATOM     21 3HD1 ILE A   1      11.905  -1.466 -14.791  1.00  0.00           H  
ATOM     22  N   ASN A   2       8.745   3.138 -12.600  1.00  0.00           N  
ATOM     23  CA  ASN A   2       7.756   3.510 -11.595  1.00  0.00           C  
ATOM     24  C   ASN A   2       7.325   2.302 -10.773  1.00  0.00           C  
ATOM     25  O   ASN A   2       7.097   2.409  -9.568  1.00  0.00           O  
ATOM     26  CB  ASN A   2       6.555   4.170 -12.246  1.00  0.00           C  
ATOM     27  CG  ASN A   2       6.841   5.576 -12.695  1.00  0.00           C  
ATOM     28  OD1 ASN A   2       7.745   6.237 -12.171  1.00  0.00           O  
ATOM     29  ND2 ASN A   2       6.087   6.046 -13.656  1.00  0.00           N  
ATOM     30  H   ASN A   2       8.519   3.252 -13.578  1.00  0.00           H  
ATOM     31  HA  ASN A   2       8.214   4.222 -10.907  1.00  0.00           H  
ATOM     32 1HB  ASN A   2       6.240   3.582 -13.109  1.00  0.00           H  
ATOM     33 2HB  ASN A   2       5.723   4.188 -11.541  1.00  0.00           H  
ATOM     34 1HD2 ASN A   2       6.232   6.976 -13.996  1.00  0.00           H  
ATOM     35 2HD2 ASN A   2       5.367   5.477 -14.051  1.00  0.00           H  
ATOM     36  N   PHE A   3       7.214   1.154 -11.432  1.00  0.00           N  
ATOM     37  CA  PHE A   3       6.798  -0.075 -10.766  1.00  0.00           C  
ATOM     38  C   PHE A   3       7.799  -0.487  -9.694  1.00  0.00           C  
ATOM     39  O   PHE A   3       7.416  -0.935  -8.613  1.00  0.00           O  
ATOM     40  CB  PHE A   3       6.636  -1.206 -11.783  1.00  0.00           C  
ATOM     41  CG  PHE A   3       5.331  -1.171 -12.526  1.00  0.00           C  
ATOM     42  CD1 PHE A   3       5.234  -0.538 -13.756  1.00  0.00           C  
ATOM     43  CD2 PHE A   3       4.199  -1.772 -11.996  1.00  0.00           C  
ATOM     44  CE1 PHE A   3       4.033  -0.506 -14.440  1.00  0.00           C  
ATOM     45  CE2 PHE A   3       2.998  -1.742 -12.679  1.00  0.00           C  
ATOM     46  CZ  PHE A   3       2.916  -1.108 -13.902  1.00  0.00           C  
ATOM     47  H   PHE A   3       7.424   1.131 -12.419  1.00  0.00           H  
ATOM     48  HA  PHE A   3       5.834   0.102 -10.285  1.00  0.00           H  
ATOM     49 1HB  PHE A   3       7.444  -1.157 -12.512  1.00  0.00           H  
ATOM     50 2HB  PHE A   3       6.713  -2.166 -11.274  1.00  0.00           H  
ATOM     51  HD1 PHE A   3       6.118  -0.063 -14.182  1.00  0.00           H  
ATOM     52  HD2 PHE A   3       4.264  -2.272 -11.030  1.00  0.00           H  
ATOM     53  HE1 PHE A   3       3.970  -0.004 -15.406  1.00  0.00           H  
ATOM     54  HE2 PHE A   3       2.116  -2.218 -12.252  1.00  0.00           H  
ATOM     55  HZ  PHE A   3       1.969  -1.082 -14.440  1.00  0.00           H  
ATOM     56  N   CYS A   4       9.082  -0.333 -10.001  1.00  0.00           N  
ATOM     57  CA  CYS A   4      10.141  -0.663  -9.054  1.00  0.00           C  
ATOM     58  C   CYS A   4      10.092   0.248  -7.834  1.00  0.00           C  
ATOM     59  O   CYS A   4      10.298  -0.198  -6.705  1.00  0.00           O  
ATOM     60  CB  CYS A   4      11.513  -0.544  -9.718  1.00  0.00           C  
ATOM     61  SG  CYS A   4      11.835  -1.802 -10.977  1.00  0.00           S  
ATOM     62  H   CYS A   4       9.331   0.021 -10.913  1.00  0.00           H  
ATOM     63  HA  CYS A   4      10.002  -1.693  -8.725  1.00  0.00           H  
ATOM     64 1HB  CYS A   4      11.606   0.435 -10.187  1.00  0.00           H  
ATOM     65 2HB  CYS A   4      12.292  -0.619  -8.959  1.00  0.00           H  
ATOM     66  HG  CYS A   4      13.065  -1.391 -11.271  1.00  0.00           H  
ATOM     67  N   LEU A   5       9.819   1.527  -8.067  1.00  0.00           N  
ATOM     68  CA  LEU A   5       9.701   2.496  -6.984  1.00  0.00           C  
ATOM     69  C   LEU A   5       8.530   2.161  -6.070  1.00  0.00           C  
ATOM     70  O   LEU A   5       8.615   2.320  -4.852  1.00  0.00           O  
ATOM     71  CB  LEU A   5       9.526   3.909  -7.554  1.00  0.00           C  
ATOM     72  CG  LEU A   5      10.743   4.487  -8.287  1.00  0.00           C  
ATOM     73  CD1 LEU A   5      10.361   5.806  -8.944  1.00  0.00           C  
ATOM     74  CD2 LEU A   5      11.886   4.678  -7.302  1.00  0.00           C  
ATOM     75  H   LEU A   5       9.689   1.836  -9.020  1.00  0.00           H  
ATOM     76  HA  LEU A   5      10.617   2.467  -6.394  1.00  0.00           H  
ATOM     77 1HB  LEU A   5       8.691   3.901  -8.253  1.00  0.00           H  
ATOM     78 2HB  LEU A   5       9.280   4.586  -6.735  1.00  0.00           H  
ATOM     79  HG  LEU A   5      11.053   3.799  -9.074  1.00  0.00           H  
ATOM     80 1HD1 LEU A   5      11.226   6.217  -9.466  1.00  0.00           H  
ATOM     81 2HD1 LEU A   5       9.555   5.637  -9.658  1.00  0.00           H  
ATOM     82 3HD1 LEU A   5      10.030   6.510  -8.182  1.00  0.00           H  
ATOM     83 1HD2 LEU A   5      12.752   5.087  -7.823  1.00  0.00           H  
ATOM     84 2HD2 LEU A   5      11.577   5.366  -6.515  1.00  0.00           H  
ATOM     85 3HD2 LEU A   5      12.150   3.716  -6.860  1.00  0.00           H  
ATOM     86  N   ILE A   6       7.436   1.696  -6.665  1.00  0.00           N  
ATOM     87  CA  ILE A   6       6.284   1.235  -5.898  1.00  0.00           C  
ATOM     88  C   ILE A   6       6.648   0.045  -5.019  1.00  0.00           C  
ATOM     89  O   ILE A   6       6.295   0.001  -3.841  1.00  0.00           O  
ATOM     90  CB  ILE A   6       5.122   0.849  -6.832  1.00  0.00           C  
ATOM     91  CG1 ILE A   6       4.519   2.099  -7.478  1.00  0.00           C  
ATOM     92  CG2 ILE A   6       4.060   0.076  -6.066  1.00  0.00           C  
ATOM     93  CD1 ILE A   6       3.535   1.799  -8.585  1.00  0.00           C  
ATOM     94  H   ILE A   6       7.402   1.661  -7.673  1.00  0.00           H  
ATOM     95  HA  ILE A   6       5.952   2.047  -5.252  1.00  0.00           H  
ATOM     96  HB  ILE A   6       5.499   0.226  -7.642  1.00  0.00           H  
ATOM     97 1HG1 ILE A   6       4.008   2.690  -6.718  1.00  0.00           H  
ATOM     98 2HG1 ILE A   6       5.317   2.717  -7.890  1.00  0.00           H  
ATOM     99 1HG2 ILE A   6       3.246  -0.189  -6.740  1.00  0.00           H  
ATOM    100 2HG2 ILE A   6       4.498  -0.832  -5.653  1.00  0.00           H  
ATOM    101 3HG2 ILE A   6       3.673   0.694  -5.255  1.00  0.00           H  
ATOM    102 1HD1 ILE A   6       3.151   2.734  -8.994  1.00  0.00           H  
ATOM    103 2HD1 ILE A   6       4.035   1.237  -9.374  1.00  0.00           H  
ATOM    104 3HD1 ILE A   6       2.709   1.211  -8.188  1.00  0.00           H  
ATOM    105  N   LEU A   7       7.355  -0.918  -5.600  1.00  0.00           N  
ATOM    106  CA  LEU A   7       7.780  -2.105  -4.866  1.00  0.00           C  
ATOM    107  C   LEU A   7       8.677  -1.734  -3.692  1.00  0.00           C  
ATOM    108  O   LEU A   7       8.541  -2.282  -2.598  1.00  0.00           O  
ATOM    109  CB  LEU A   7       8.522  -3.068  -5.801  1.00  0.00           C  
ATOM    110  CG  LEU A   7       7.662  -3.750  -6.873  1.00  0.00           C  
ATOM    111  CD1 LEU A   7       8.556  -4.552  -7.808  1.00  0.00           C  
ATOM    112  CD2 LEU A   7       6.630  -4.644  -6.203  1.00  0.00           C  
ATOM    113  H   LEU A   7       7.605  -0.826  -6.574  1.00  0.00           H  
ATOM    114  HA  LEU A   7       6.894  -2.606  -4.477  1.00  0.00           H  
ATOM    115 1HB  LEU A   7       9.312  -2.518  -6.310  1.00  0.00           H  
ATOM    116 2HB  LEU A   7       8.983  -3.851  -5.199  1.00  0.00           H  
ATOM    117  HG  LEU A   7       7.153  -2.991  -7.468  1.00  0.00           H  
ATOM    118 1HD1 LEU A   7       7.945  -5.036  -8.570  1.00  0.00           H  
ATOM    119 2HD1 LEU A   7       9.272  -3.884  -8.288  1.00  0.00           H  
ATOM    120 3HD1 LEU A   7       9.092  -5.309  -7.238  1.00  0.00           H  
ATOM    121 1HD2 LEU A   7       6.018  -5.128  -6.965  1.00  0.00           H  
ATOM    122 2HD2 LEU A   7       7.138  -5.404  -5.609  1.00  0.00           H  
ATOM    123 3HD2 LEU A   7       5.993  -4.042  -5.554  1.00  0.00           H  
ATOM    124  N   ILE A   8       9.594  -0.802  -3.926  1.00  0.00           N  
ATOM    125  CA  ILE A   8      10.473  -0.311  -2.872  1.00  0.00           C  
ATOM    126  C   ILE A   8       9.676   0.331  -1.744  1.00  0.00           C  
ATOM    127  O   ILE A   8       9.908   0.050  -0.568  1.00  0.00           O  
ATOM    128  CB  ILE A   8      11.485   0.706  -3.430  1.00  0.00           C  
ATOM    129  CG1 ILE A   8      12.493   0.008  -4.347  1.00  0.00           C  
ATOM    130  CG2 ILE A   8      12.201   1.422  -2.295  1.00  0.00           C  
ATOM    131  CD1 ILE A   8      13.321   0.960  -5.181  1.00  0.00           C  
ATOM    132  H   ILE A   8       9.685  -0.424  -4.858  1.00  0.00           H  
ATOM    133  HA  ILE A   8      11.025  -1.156  -2.460  1.00  0.00           H  
ATOM    134  HB  ILE A   8      10.962   1.443  -4.039  1.00  0.00           H  
ATOM    135 1HG1 ILE A   8      13.171  -0.599  -3.748  1.00  0.00           H  
ATOM    136 2HG1 ILE A   8      11.964  -0.664  -5.024  1.00  0.00           H  
ATOM    137 1HG2 ILE A   8      12.913   2.136  -2.707  1.00  0.00           H  
ATOM    138 2HG2 ILE A   8      11.473   1.949  -1.680  1.00  0.00           H  
ATOM    139 3HG2 ILE A   8      12.732   0.693  -1.682  1.00  0.00           H  
ATOM    140 1HD1 ILE A   8      14.011   0.391  -5.805  1.00  0.00           H  
ATOM    141 2HD1 ILE A   8      12.663   1.555  -5.815  1.00  0.00           H  
ATOM    142 3HD1 ILE A   8      13.886   1.620  -4.524  1.00  0.00           H  
ATOM    143  N   CYS A   9       8.735   1.196  -2.109  1.00  0.00           N  
ATOM    144  CA  CYS A   9       7.915   1.896  -1.128  1.00  0.00           C  
ATOM    145  C   CYS A   9       7.105   0.916  -0.288  1.00  0.00           C  
ATOM    146  O   CYS A   9       6.977   1.081   0.925  1.00  0.00           O  
ATOM    147  CB  CYS A   9       6.965   2.873  -1.820  1.00  0.00           C  
ATOM    148  SG  CYS A   9       7.790   4.292  -2.580  1.00  0.00           S  
ATOM    149  H   CYS A   9       8.585   1.372  -3.092  1.00  0.00           H  
ATOM    150  HA  CYS A   9       8.573   2.460  -0.467  1.00  0.00           H  
ATOM    151 1HB  CYS A   9       6.408   2.350  -2.598  1.00  0.00           H  
ATOM    152 2HB  CYS A   9       6.242   3.251  -1.097  1.00  0.00           H  
ATOM    153  HG  CYS A   9       8.367   3.608  -3.562  1.00  0.00           H  
ATOM    154  N   LEU A  10       6.559  -0.104  -0.941  1.00  0.00           N  
ATOM    155  CA  LEU A  10       5.776  -1.123  -0.253  1.00  0.00           C  
ATOM    156  C   LEU A  10       6.643  -1.928   0.707  1.00  0.00           C  
ATOM    157  O   LEU A  10       6.211  -2.277   1.806  1.00  0.00           O  
ATOM    158  CB  LEU A  10       5.120  -2.065  -1.270  1.00  0.00           C  
ATOM    159  CG  LEU A  10       3.994  -1.453  -2.113  1.00  0.00           C  
ATOM    160  CD1 LEU A  10       3.616  -2.414  -3.232  1.00  0.00           C  
ATOM    161  CD2 LEU A  10       2.798  -1.153  -1.222  1.00  0.00           C  
ATOM    162  H   LEU A  10       6.688  -0.175  -1.940  1.00  0.00           H  
ATOM    163  HA  LEU A  10       4.994  -0.629   0.323  1.00  0.00           H  
ATOM    164 1HB  LEU A  10       5.886  -2.426  -1.954  1.00  0.00           H  
ATOM    165 2HB  LEU A  10       4.706  -2.920  -0.736  1.00  0.00           H  
ATOM    166  HG  LEU A  10       4.345  -0.528  -2.573  1.00  0.00           H  
ATOM    167 1HD1 LEU A  10       2.816  -1.979  -3.831  1.00  0.00           H  
ATOM    168 2HD1 LEU A  10       4.485  -2.596  -3.865  1.00  0.00           H  
ATOM    169 3HD1 LEU A  10       3.276  -3.356  -2.802  1.00  0.00           H  
ATOM    170 1HD2 LEU A  10       1.998  -0.717  -1.821  1.00  0.00           H  
ATOM    171 2HD2 LEU A  10       2.445  -2.077  -0.763  1.00  0.00           H  
ATOM    172 3HD2 LEU A  10       3.092  -0.450  -0.443  1.00  0.00           H  
ATOM    173  N   LEU A  11       7.869  -2.220   0.286  1.00  0.00           N  
ATOM    174  CA  LEU A  11       8.820  -2.933   1.131  1.00  0.00           C  
ATOM    175  C   LEU A  11       9.234  -2.088   2.328  1.00  0.00           C  
ATOM    176  O   LEU A  11       9.451  -2.609   3.423  1.00  0.00           O  
ATOM    177  CB  LEU A  11      10.061  -3.324   0.319  1.00  0.00           C  
ATOM    178  CG  LEU A  11       9.855  -4.435  -0.718  1.00  0.00           C  
ATOM    179  CD1 LEU A  11      11.115  -4.585  -1.560  1.00  0.00           C  
ATOM    180  CD2 LEU A  11       9.515  -5.736  -0.007  1.00  0.00           C  
ATOM    181  H   LEU A  11       8.150  -1.941  -0.643  1.00  0.00           H  
ATOM    182  HA  LEU A  11       8.342  -3.840   1.499  1.00  0.00           H  
ATOM    183 1HB  LEU A  11      10.423  -2.442  -0.208  1.00  0.00           H  
ATOM    184 2HB  LEU A  11      10.838  -3.653   1.008  1.00  0.00           H  
ATOM    185  HG  LEU A  11       9.038  -4.163  -1.386  1.00  0.00           H  
ATOM    186 1HD1 LEU A  11      10.969  -5.375  -2.297  1.00  0.00           H  
ATOM    187 2HD1 LEU A  11      11.324  -3.646  -2.073  1.00  0.00           H  
ATOM    188 3HD1 LEU A  11      11.955  -4.842  -0.915  1.00  0.00           H  
ATOM    189 1HD2 LEU A  11       9.368  -6.527  -0.744  1.00  0.00           H  
ATOM    190 2HD2 LEU A  11      10.332  -6.011   0.661  1.00  0.00           H  
ATOM    191 3HD2 LEU A  11       8.601  -5.606   0.573  1.00  0.00           H  
ATOM    192  N   LEU A  12       9.343  -0.781   2.115  1.00  0.00           N  
ATOM    193  CA  LEU A  12       9.623   0.152   3.199  1.00  0.00           C  
ATOM    194  C   LEU A  12       8.505   0.145   4.234  1.00  0.00           C  
ATOM    195  O   LEU A  12       8.761   0.175   5.438  1.00  0.00           O  
ATOM    196  CB  LEU A  12       9.806   1.570   2.645  1.00  0.00           C  
ATOM    197  CG  LEU A  12      11.111   1.822   1.879  1.00  0.00           C  
ATOM    198  CD1 LEU A  12      11.085   3.219   1.275  1.00  0.00           C  
ATOM    199  CD2 LEU A  12      12.293   1.656   2.822  1.00  0.00           C  
ATOM    200  H   LEU A  12       9.228  -0.425   1.177  1.00  0.00           H  
ATOM    201  HA  LEU A  12      10.546  -0.155   3.689  1.00  0.00           H  
ATOM    202 1HB  LEU A  12       8.979   1.789   1.971  1.00  0.00           H  
ATOM    203 2HB  LEU A  12       9.768   2.276   3.475  1.00  0.00           H  
ATOM    204  HG  LEU A  12      11.196   1.106   1.060  1.00  0.00           H  
ATOM    205 1HD1 LEU A  12      12.012   3.398   0.730  1.00  0.00           H  
ATOM    206 2HD1 LEU A  12      10.241   3.304   0.590  1.00  0.00           H  
ATOM    207 3HD1 LEU A  12      10.983   3.957   2.070  1.00  0.00           H  
ATOM    208 1HD2 LEU A  12      13.221   1.834   2.277  1.00  0.00           H  
ATOM    209 2HD2 LEU A  12      12.210   2.371   3.640  1.00  0.00           H  
ATOM    210 3HD2 LEU A  12      12.298   0.643   3.225  1.00  0.00           H  
ATOM    211  N   ILE A  13       7.265   0.106   3.758  1.00  0.00           N  
ATOM    212  CA  ILE A  13       6.109   0.000   4.640  1.00  0.00           C  
ATOM    213  C   ILE A  13       6.158  -1.282   5.462  1.00  0.00           C  
ATOM    214  O   ILE A  13       5.911  -1.267   6.668  1.00  0.00           O  
ATOM    215  CB  ILE A  13       4.798   0.044   3.835  1.00  0.00           C  
ATOM    216  CG1 ILE A  13       4.595   1.431   3.220  1.00  0.00           C  
ATOM    217  CG2 ILE A  13       3.618  -0.327   4.719  1.00  0.00           C  
ATOM    218  CD1 ILE A  13       3.473   1.493   2.209  1.00  0.00           C  
ATOM    219  H   ILE A  13       7.120   0.150   2.760  1.00  0.00           H  
ATOM    220  HA  ILE A  13       6.120   0.845   5.327  1.00  0.00           H  
ATOM    221  HB  ILE A  13       4.856  -0.662   3.007  1.00  0.00           H  
ATOM    222 1HG1 ILE A  13       4.384   2.152   4.009  1.00  0.00           H  
ATOM    223 2HG1 ILE A  13       5.515   1.749   2.727  1.00  0.00           H  
ATOM    224 1HG2 ILE A  13       2.699  -0.290   4.134  1.00  0.00           H  
ATOM    225 2HG2 ILE A  13       3.759  -1.334   5.110  1.00  0.00           H  
ATOM    226 3HG2 ILE A  13       3.548   0.377   5.548  1.00  0.00           H  
ATOM    227 1HD1 ILE A  13       3.392   2.507   1.817  1.00  0.00           H  
ATOM    228 2HD1 ILE A  13       3.683   0.804   1.390  1.00  0.00           H  
ATOM    229 3HD1 ILE A  13       2.536   1.214   2.688  1.00  0.00           H  
ATOM    230  N   CYS A  14       6.479  -2.390   4.802  1.00  0.00           N  
ATOM    231  CA  CYS A  14       6.652  -3.666   5.486  1.00  0.00           C  
ATOM    232  C   CYS A  14       7.623  -3.538   6.652  1.00  0.00           C  
ATOM    233  O   CYS A  14       7.323  -3.956   7.771  1.00  0.00           O  
ATOM    234  CB  CYS A  14       7.165  -4.730   4.516  1.00  0.00           C  
ATOM    235  SG  CYS A  14       6.023  -5.112   3.166  1.00  0.00           S  
ATOM    236  H   CYS A  14       6.606  -2.347   3.801  1.00  0.00           H  
ATOM    237  HA  CYS A  14       5.684  -3.985   5.872  1.00  0.00           H  
ATOM    238 1HB  CYS A  14       8.107  -4.400   4.077  1.00  0.00           H  
ATOM    239 2HB  CYS A  14       7.364  -5.653   5.061  1.00  0.00           H  
ATOM    240  HG  CYS A  14       6.011  -3.890   2.644  1.00  0.00           H  
ATOM    241  N   ILE A  15       8.789  -2.960   6.385  1.00  0.00           N  
ATOM    242  CA  ILE A  15       9.835  -2.843   7.394  1.00  0.00           C  
ATOM    243  C   ILE A  15       9.428  -1.878   8.500  1.00  0.00           C  
ATOM    244  O   ILE A  15       9.591  -2.173   9.684  1.00  0.00           O  
ATOM    245  CB  ILE A  15      11.157  -2.371   6.761  1.00  0.00           C  
ATOM    246  CG1 ILE A  15      11.707  -3.440   5.814  1.00  0.00           C  
ATOM    247  CG2 ILE A  15      12.174  -2.038   7.841  1.00  0.00           C  
ATOM    248  CD1 ILE A  15      12.829  -2.951   4.926  1.00  0.00           C  
ATOM    249  H   ILE A  15       8.954  -2.591   5.459  1.00  0.00           H  
ATOM    250  HA  ILE A  15       9.997  -3.823   7.839  1.00  0.00           H  
ATOM    251  HB  ILE A  15      10.975  -1.481   6.160  1.00  0.00           H  
ATOM    252 1HG1 ILE A  15      12.075  -4.286   6.394  1.00  0.00           H  
ATOM    253 2HG1 ILE A  15      10.904  -3.808   5.174  1.00  0.00           H  
ATOM    254 1HG2 ILE A  15      13.103  -1.706   7.377  1.00  0.00           H  
ATOM    255 2HG2 ILE A  15      11.784  -1.244   8.477  1.00  0.00           H  
ATOM    256 3HG2 ILE A  15      12.367  -2.924   8.446  1.00  0.00           H  
ATOM    257 1HD1 ILE A  15      13.166  -3.765   4.284  1.00  0.00           H  
ATOM    258 2HD1 ILE A  15      12.472  -2.125   4.310  1.00  0.00           H  
ATOM    259 3HD1 ILE A  15      13.659  -2.610   5.544  1.00  0.00           H  
ATOM    260  N   ILE A  16       8.898  -0.725   8.108  1.00  0.00           N  
ATOM    261  CA  ILE A  16       8.541   0.318   9.062  1.00  0.00           C  
ATOM    262  C   ILE A  16       7.491  -0.174  10.049  1.00  0.00           C  
ATOM    263  O   ILE A  16       7.577   0.096  11.247  1.00  0.00           O  
ATOM    264  CB  ILE A  16       8.017   1.571   8.336  1.00  0.00           C  
ATOM    265  CG1 ILE A  16       9.153   2.263   7.578  1.00  0.00           C  
ATOM    266  CG2 ILE A  16       7.372   2.529   9.325  1.00  0.00           C  
ATOM    267  CD1 ILE A  16       8.681   3.291   6.575  1.00  0.00           C  
ATOM    268  H   ILE A  16       8.738  -0.567   7.123  1.00  0.00           H  
ATOM    269  HA  ILE A  16       9.433   0.593   9.623  1.00  0.00           H  
ATOM    270  HB  ILE A  16       7.276   1.277   7.593  1.00  0.00           H  
ATOM    271 1HG1 ILE A  16       9.816   2.758   8.288  1.00  0.00           H  
ATOM    272 2HG1 ILE A  16       9.744   1.517   7.046  1.00  0.00           H  
ATOM    273 1HG2 ILE A  16       7.008   3.409   8.795  1.00  0.00           H  
ATOM    274 2HG2 ILE A  16       6.539   2.033   9.821  1.00  0.00           H  
ATOM    275 3HG2 ILE A  16       8.108   2.832  10.070  1.00  0.00           H  
ATOM    276 1HD1 ILE A  16       9.543   3.738   6.079  1.00  0.00           H  
ATOM    277 2HD1 ILE A  16       8.044   2.810   5.833  1.00  0.00           H  
ATOM    278 3HD1 ILE A  16       8.117   4.068   7.090  1.00  0.00           H  
ATOM    279  N   VAL A  17       6.499  -0.896   9.539  1.00  0.00           N  
ATOM    280  CA  VAL A  17       5.491  -1.520  10.387  1.00  0.00           C  
ATOM    281  C   VAL A  17       6.108  -2.586  11.284  1.00  0.00           C  
ATOM    282  O   VAL A  17       5.801  -2.663  12.473  1.00  0.00           O  
ATOM    283  CB  VAL A  17       4.386  -2.157   9.524  1.00  0.00           C  
ATOM    284  CG1 VAL A  17       3.453  -2.995  10.385  1.00  0.00           C  
ATOM    285  CG2 VAL A  17       3.612  -1.071   8.791  1.00  0.00           C  
ATOM    286  H   VAL A  17       6.443  -1.017   8.538  1.00  0.00           H  
ATOM    287  HA  VAL A  17       5.044  -0.750  11.017  1.00  0.00           H  
ATOM    288  HB  VAL A  17       4.845  -2.829   8.799  1.00  0.00           H  
ATOM    289 1HG1 VAL A  17       2.679  -3.438   9.759  1.00  0.00           H  
ATOM    290 2HG1 VAL A  17       4.022  -3.788  10.872  1.00  0.00           H  
ATOM    291 3HG1 VAL A  17       2.990  -2.363  11.142  1.00  0.00           H  
ATOM    292 1HG2 VAL A  17       2.833  -1.529   8.182  1.00  0.00           H  
ATOM    293 2HG2 VAL A  17       3.157  -0.396   9.516  1.00  0.00           H  
ATOM    294 3HG2 VAL A  17       4.291  -0.510   8.149  1.00  0.00           H  
ATOM    295  N   MET A  18       6.979  -3.406  10.706  1.00  0.00           N  
ATOM    296  CA  MET A  18       7.599  -4.504  11.438  1.00  0.00           C  
ATOM    297  C   MET A  18       8.373  -3.993  12.646  1.00  0.00           C  
ATOM    298  O   MET A  18       8.237  -4.520  13.750  1.00  0.00           O  
ATOM    299  CB  MET A  18       8.517  -5.302  10.514  1.00  0.00           C  
ATOM    300  CG  MET A  18       9.285  -6.421  11.203  1.00  0.00           C  
ATOM    301  SD  MET A  18      10.529  -7.171  10.133  1.00  0.00           S  
ATOM    302  CE  MET A  18      11.699  -5.825   9.980  1.00  0.00           C  
ATOM    303  H   MET A  18       7.217  -3.265   9.735  1.00  0.00           H  
ATOM    304  HA  MET A  18       6.812  -5.163  11.804  1.00  0.00           H  
ATOM    305 1HB  MET A  18       7.930  -5.744   9.711  1.00  0.00           H  
ATOM    306 2HB  MET A  18       9.245  -4.630  10.056  1.00  0.00           H  
ATOM    307 1HG  MET A  18       9.783  -6.029  12.089  1.00  0.00           H  
ATOM    308 2HG  MET A  18       8.589  -7.198  11.519  1.00  0.00           H  
ATOM    309 1HE  MET A  18      12.530  -6.135   9.345  1.00  0.00           H  
ATOM    310 2HE  MET A  18      11.204  -4.961   9.534  1.00  0.00           H  
ATOM    311 3HE  MET A  18      12.078  -5.557  10.967  1.00  0.00           H  
ATOM    312  N   LEU A  19       9.185  -2.964  12.430  1.00  0.00           N  
ATOM    313  CA  LEU A  19      10.097  -2.479  13.459  1.00  0.00           C  
ATOM    314  C   LEU A  19       9.345  -1.729  14.551  1.00  0.00           C  
ATOM    315  O   LEU A  19       8.775  -2.339  15.413  1.00  0.00           O  
ATOM    316  OXT LEU A  19       9.323  -0.530  14.550  1.00  0.00           O  
ATOM    317  CB  LEU A  19      11.157  -1.561  12.837  1.00  0.00           C  
ATOM    318  CG  LEU A  19      12.125  -2.232  11.854  1.00  0.00           C  
ATOM    319  CD1 LEU A  19      13.031  -1.178  11.233  1.00  0.00           C  
ATOM    320  CD2 LEU A  19      12.937  -3.291  12.584  1.00  0.00           C  
ATOM    321  H   LEU A  19       9.171  -2.507  11.529  1.00  0.00           H  
ATOM    322  HA  LEU A  19      10.596  -3.335  13.910  1.00  0.00           H  
ATOM    323 1HB  LEU A  19      10.651  -0.756  12.306  1.00  0.00           H  
ATOM    324 2HB  LEU A  19      11.751  -1.122  13.639  1.00  0.00           H  
ATOM    325  HG  LEU A  19      11.558  -2.700  11.049  1.00  0.00           H  
ATOM    326 1HD1 LEU A  19      13.719  -1.655  10.535  1.00  0.00           H  
ATOM    327 2HD1 LEU A  19      12.426  -0.444  10.701  1.00  0.00           H  
ATOM    328 3HD1 LEU A  19      13.600  -0.679  12.018  1.00  0.00           H  
ATOM    329 1HD2 LEU A  19      13.624  -3.769  11.885  1.00  0.00           H  
ATOM    330 2HD2 LEU A  19      13.505  -2.823  13.389  1.00  0.00           H  
ATOM    331 3HD2 LEU A  19      12.266  -4.041  13.003  1.00  0.00           H  
TER                                                                             
ATOM    333  N   ILE B  20       0.689  12.527 -13.228  1.00  0.00           N  
ATOM    334  CA  ILE B  20       1.069  11.130 -13.406  1.00  0.00           C  
ATOM    335  C   ILE B  20       0.547  10.268 -12.263  1.00  0.00           C  
ATOM    336  O   ILE B  20       0.889  10.488 -11.101  1.00  0.00           O  
ATOM    337  CB  ILE B  20       2.598  10.985 -13.503  1.00  0.00           C  
ATOM    338  CG1 ILE B  20       3.133  11.764 -14.707  1.00  0.00           C  
ATOM    339  CG2 ILE B  20       2.988   9.518 -13.598  1.00  0.00           C  
ATOM    340  CD1 ILE B  20       4.641  11.868 -14.746  1.00  0.00           C  
ATOM    341 1H   ILE B  20       1.043  13.068 -13.991  1.00  0.00           H  
ATOM    342 2H   ILE B  20      -0.308  12.601 -13.202  1.00  0.00           H  
ATOM    343 3H   ILE B  20       1.071  12.870 -12.370  1.00  0.00           H  
ATOM    344  HA  ILE B  20       0.628  10.768 -14.334  1.00  0.00           H  
ATOM    345  HB  ILE B  20       3.062  11.417 -12.617  1.00  0.00           H  
ATOM    346 1HG1 ILE B  20       2.800  11.285 -15.627  1.00  0.00           H  
ATOM    347 2HG1 ILE B  20       2.723  12.774 -14.698  1.00  0.00           H  
ATOM    348 1HG2 ILE B  20       4.072   9.433 -13.667  1.00  0.00           H  
ATOM    349 2HG2 ILE B  20       2.638   8.990 -12.712  1.00  0.00           H  
ATOM    350 3HG2 ILE B  20       2.533   9.077 -14.486  1.00  0.00           H  
ATOM    351 1HD1 ILE B  20       4.944  12.434 -15.627  1.00  0.00           H  
ATOM    352 2HD1 ILE B  20       4.994  12.377 -13.849  1.00  0.00           H  
ATOM    353 3HD1 ILE B  20       5.073  10.869 -14.791  1.00  0.00           H  
ATOM    354  N   ASN B  21      -0.282   9.286 -12.600  1.00  0.00           N  
ATOM    355  CA  ASN B  21      -0.941   8.461 -11.595  1.00  0.00           C  
ATOM    356  C   ASN B  21       0.074   7.678 -10.773  1.00  0.00           C  
ATOM    357  O   ASN B  21      -0.098   7.494  -9.568  1.00  0.00           O  
ATOM    358  CB  ASN B  21      -1.940   7.522 -12.246  1.00  0.00           C  
ATOM    359  CG  ASN B  21      -3.189   8.229 -12.695  1.00  0.00           C  
ATOM    360  OD1 ASN B  21      -3.538   9.293 -12.171  1.00  0.00           O  
ATOM    361  ND2 ASN B  21      -3.869   7.658 -13.657  1.00  0.00           N  
ATOM    362  H   ASN B  21      -0.460   9.107 -13.578  1.00  0.00           H  
ATOM    363  HA  ASN B  21      -1.478   9.117 -10.907  1.00  0.00           H  
ATOM    364 1HB  ASN B  21      -1.478   7.041 -13.109  1.00  0.00           H  
ATOM    365 2HB  ASN B  21      -2.215   6.737 -11.541  1.00  0.00           H  
ATOM    366 1HD2 ASN B  21      -4.709   8.083 -13.996  1.00  0.00           H  
ATOM    367 2HD2 ASN B  21      -3.550   6.797 -14.051  1.00  0.00           H  
ATOM    368  N   PHE B  22       1.132   7.218 -11.432  1.00  0.00           N  
ATOM    369  CA  PHE B  22       2.171   6.442 -10.766  1.00  0.00           C  
ATOM    370  C   PHE B  22       2.873   7.267  -9.694  1.00  0.00           C  
ATOM    371  O   PHE B  22       3.181   6.765  -8.613  1.00  0.00           O  
ATOM    372  CB  PHE B  22       3.198   5.939 -11.783  1.00  0.00           C  
ATOM    373  CG  PHE B  22       2.762   4.708 -12.525  1.00  0.00           C  
ATOM    374  CD1 PHE B  22       2.130   4.811 -13.756  1.00  0.00           C  
ATOM    375  CD2 PHE B  22       2.981   3.446 -11.995  1.00  0.00           C  
ATOM    376  CE1 PHE B  22       1.729   3.679 -14.440  1.00  0.00           C  
ATOM    377  CE2 PHE B  22       2.582   2.313 -12.677  1.00  0.00           C  
ATOM    378  CZ  PHE B  22       1.955   2.430 -13.901  1.00  0.00           C  
ATOM    379  H   PHE B  22       1.219   7.410 -12.419  1.00  0.00           H  
ATOM    380  HA  PHE B  22       1.706   5.581 -10.285  1.00  0.00           H  
ATOM    381 1HB  PHE B  22       3.401   6.722 -12.512  1.00  0.00           H  
ATOM    382 2HB  PHE B  22       4.134   5.715 -11.274  1.00  0.00           H  
ATOM    383  HD1 PHE B  22       1.953   5.798 -14.183  1.00  0.00           H  
ATOM    384  HD2 PHE B  22       3.477   3.353 -11.028  1.00  0.00           H  
ATOM    385  HE1 PHE B  22       1.233   3.774 -15.406  1.00  0.00           H  
ATOM    386  HE2 PHE B  22       2.761   1.327 -12.250  1.00  0.00           H  
ATOM    387  HZ  PHE B  22       1.638   1.538 -14.439  1.00  0.00           H  
ATOM    388  N   CYS B  23       3.124   8.535 -10.001  1.00  0.00           N  
ATOM    389  CA  CYS B  23       3.764   9.440  -9.054  1.00  0.00           C  
ATOM    390  C   CYS B  23       2.883   9.675  -7.834  1.00  0.00           C  
ATOM    391  O   CYS B  23       3.371   9.732  -6.705  1.00  0.00           O  
ATOM    392  CB  CYS B  23       4.075  10.781  -9.718  1.00  0.00           C  
ATOM    393  SG  CYS B  23       5.371  10.699 -10.977  1.00  0.00           S  
ATOM    394  H   CYS B  23       2.864   8.881 -10.913  1.00  0.00           H  
ATOM    395  HA  CYS B  23       4.701   8.989  -8.725  1.00  0.00           H  
ATOM    396 1HB  CYS B  23       3.173  11.173 -10.188  1.00  0.00           H  
ATOM    397 2HB  CYS B  23       4.387  11.499  -8.959  1.00  0.00           H  
ATOM    398  HG  CYS B  23       5.359  11.995 -11.273  1.00  0.00           H  
ATOM    399  N   LEU B  24       1.582   9.810  -8.067  1.00  0.00           N  
ATOM    400  CA  LEU B  24       0.624   9.998  -6.984  1.00  0.00           C  
ATOM    401  C   LEU B  24       0.581   8.780  -6.070  1.00  0.00           C  
ATOM    402  O   LEU B  24       0.456   8.910  -4.852  1.00  0.00           O  
ATOM    403  CB  LEU B  24      -0.774  10.268  -7.554  1.00  0.00           C  
ATOM    404  CG  LEU B  24      -0.947  11.604  -8.287  1.00  0.00           C  
ATOM    405  CD1 LEU B  24      -2.320  11.648  -8.944  1.00  0.00           C  
ATOM    406  CD2 LEU B  24      -0.776  12.750  -7.301  1.00  0.00           C  
ATOM    407  H   LEU B  24       1.247   9.782  -9.020  1.00  0.00           H  
ATOM    408  HA  LEU B  24       0.935  10.859  -6.394  1.00  0.00           H  
ATOM    409 1HB  LEU B  24      -1.024   9.471  -8.253  1.00  0.00           H  
ATOM    410 2HB  LEU B  24      -1.494  10.243  -6.735  1.00  0.00           H  
ATOM    411  HG  LEU B  24      -0.198  11.687  -9.074  1.00  0.00           H  
ATOM    412 1HD1 LEU B  24      -2.443  12.598  -9.466  1.00  0.00           H  
ATOM    413 2HD1 LEU B  24      -2.409  10.829  -9.658  1.00  0.00           H  
ATOM    414 3HD1 LEU B  24      -3.092  11.551  -8.182  1.00  0.00           H  
ATOM    415 1HD2 LEU B  24      -0.898  13.700  -7.823  1.00  0.00           H  
ATOM    416 2HD2 LEU B  24      -1.526  12.669  -6.514  1.00  0.00           H  
ATOM    417 3HD2 LEU B  24       0.220  12.704  -6.860  1.00  0.00           H  
ATOM    418  N   ILE B  25       0.685   7.596  -6.665  1.00  0.00           N  
ATOM    419  CA  ILE B  25       0.767   6.359  -5.898  1.00  0.00           C  
ATOM    420  C   ILE B  25       2.011   6.336  -5.019  1.00  0.00           C  
ATOM    421  O   ILE B  25       1.944   5.987  -3.841  1.00  0.00           O  
ATOM    422  CB  ILE B  25       0.775   5.134  -6.832  1.00  0.00           C  
ATOM    423  CG1 ILE B  25      -0.600   4.946  -7.478  1.00  0.00           C  
ATOM    424  CG2 ILE B  25       1.182   3.885  -6.066  1.00  0.00           C  
ATOM    425  CD1 ILE B  25      -0.618   3.918  -8.586  1.00  0.00           C  
ATOM    426  H   ILE B  25       0.708   7.553  -7.673  1.00  0.00           H  
ATOM    427  HA  ILE B  25      -0.108   6.293  -5.252  1.00  0.00           H  
ATOM    428  HB  ILE B  25       1.484   5.299  -7.642  1.00  0.00           H  
ATOM    429 1HG1 ILE B  25      -1.320   4.643  -6.719  1.00  0.00           H  
ATOM    430 2HG1 ILE B  25      -0.941   5.896  -7.890  1.00  0.00           H  
ATOM    431 1HG2 ILE B  25       1.182   3.029  -6.740  1.00  0.00           H  
ATOM    432 2HG2 ILE B  25       2.181   4.021  -5.653  1.00  0.00           H  
ATOM    433 3HG2 ILE B  25       0.475   3.708  -5.255  1.00  0.00           H  
ATOM    434 1HD1 ILE B  25      -1.626   3.842  -8.995  1.00  0.00           H  
ATOM    435 2HD1 ILE B  25       0.071   4.221  -9.375  1.00  0.00           H  
ATOM    436 3HD1 ILE B  25      -0.314   2.951  -8.189  1.00  0.00           H  
ATOM    437  N   LEU B  26       3.146   6.711  -5.600  1.00  0.00           N  
ATOM    438  CA  LEU B  26       4.406   6.749  -4.866  1.00  0.00           C  
ATOM    439  C   LEU B  26       4.331   7.716  -3.692  1.00  0.00           C  
ATOM    440  O   LEU B  26       4.809   7.418  -2.598  1.00  0.00           O  
ATOM    441  CB  LEU B  26       5.551   7.157  -5.801  1.00  0.00           C  
ATOM    442  CG  LEU B  26       5.934   6.128  -6.873  1.00  0.00           C  
ATOM    443  CD1 LEU B  26       6.973   6.731  -7.808  1.00  0.00           C  
ATOM    444  CD2 LEU B  26       6.465   4.870  -6.203  1.00  0.00           C  
ATOM    445  H   LEU B  26       3.136   6.977  -6.574  1.00  0.00           H  
ATOM    446  HA  LEU B  26       4.609   5.751  -4.477  1.00  0.00           H  
ATOM    447 1HB  LEU B  26       5.273   8.078  -6.310  1.00  0.00           H  
ATOM    448 2HB  LEU B  26       6.438   7.353  -5.199  1.00  0.00           H  
ATOM    449  HG  LEU B  26       5.055   5.879  -7.468  1.00  0.00           H  
ATOM    450 1HD1 LEU B  26       7.245   6.000  -8.570  1.00  0.00           H  
ATOM    451 2HD1 LEU B  26       6.559   7.618  -8.288  1.00  0.00           H  
ATOM    452 3HD1 LEU B  26       7.859   7.006  -7.238  1.00  0.00           H  
ATOM    453 1HD2 LEU B  26       6.737   4.139  -6.965  1.00  0.00           H  
ATOM    454 2HD2 LEU B  26       7.345   5.118  -5.609  1.00  0.00           H  
ATOM    455 3HD2 LEU B  26       5.696   4.450  -5.554  1.00  0.00           H  
ATOM    456  N   ILE B  27       3.728   8.877  -3.926  1.00  0.00           N  
ATOM    457  CA  ILE B  27       3.532   9.865  -2.872  1.00  0.00           C  
ATOM    458  C   ILE B  27       2.675   9.305  -1.744  1.00  0.00           C  
ATOM    459  O   ILE B  27       3.014   9.438  -0.568  1.00  0.00           O  
ATOM    460  CB  ILE B  27       2.878  11.142  -3.430  1.00  0.00           C  
ATOM    461  CG1 ILE B  27       3.853  11.884  -4.347  1.00  0.00           C  
ATOM    462  CG2 ILE B  27       2.418  12.043  -2.295  1.00  0.00           C  
ATOM    463  CD1 ILE B  27       3.203  12.966  -5.181  1.00  0.00           C  
ATOM    464  H   ILE B  27       3.396   9.080  -4.858  1.00  0.00           H  
ATOM    465  HA  ILE B  27       4.506  10.128  -2.460  1.00  0.00           H  
ATOM    466  HB  ILE B  27       2.015  10.872  -4.039  1.00  0.00           H  
ATOM    467 1HG1 ILE B  27       4.640  12.341  -3.748  1.00  0.00           H  
ATOM    468 2HG1 ILE B  27       4.329  11.174  -5.024  1.00  0.00           H  
ATOM    469 1HG2 ILE B  27       1.958  12.941  -2.707  1.00  0.00           H  
ATOM    470 2HG2 ILE B  27       1.692  11.513  -1.680  1.00  0.00           H  
ATOM    471 3HG2 ILE B  27       3.276  12.323  -1.682  1.00  0.00           H  
ATOM    472 1HD1 ILE B  27       3.957  13.446  -5.805  1.00  0.00           H  
ATOM    473 2HD1 ILE B  27       2.434  12.524  -5.815  1.00  0.00           H  
ATOM    474 3HD1 ILE B  27       2.751  13.707  -4.524  1.00  0.00           H  
ATOM    475  N   CYS B  28       1.562   8.677  -2.109  1.00  0.00           N  
ATOM    476  CA  CYS B  28       0.643   8.114  -1.128  1.00  0.00           C  
ATOM    477  C   CYS B  28       1.324   7.040  -0.288  1.00  0.00           C  
ATOM    478  O   CYS B  28       1.128   6.970   0.925  1.00  0.00           O  
ATOM    479  CB  CYS B  28      -0.580   7.512  -1.820  1.00  0.00           C  
ATOM    480  SG  CYS B  28      -1.675   8.735  -2.580  1.00  0.00           S  
ATOM    481  H   CYS B  28       1.347   8.589  -3.092  1.00  0.00           H  
ATOM    482  HA  CYS B  28       0.310   8.913  -0.467  1.00  0.00           H  
ATOM    483 1HB  CYS B  28      -0.255   6.821  -2.598  1.00  0.00           H  
ATOM    484 2HB  CYS B  28      -1.163   6.941  -1.097  1.00  0.00           H  
ATOM    485  HG  CYS B  28      -0.846   9.072  -3.562  1.00  0.00           H  
ATOM    486  N   LEU B  29       2.125   6.205  -0.941  1.00  0.00           N  
ATOM    487  CA  LEU B  29       2.853   5.146  -0.253  1.00  0.00           C  
ATOM    488  C   LEU B  29       3.887   5.722   0.707  1.00  0.00           C  
ATOM    489  O   LEU B  29       4.085   5.203   1.806  1.00  0.00           O  
ATOM    490  CB  LEU B  29       3.546   4.231  -1.270  1.00  0.00           C  
ATOM    491  CG  LEU B  29       2.616   3.352  -2.115  1.00  0.00           C  
ATOM    492  CD1 LEU B  29       3.414   2.695  -3.233  1.00  0.00           C  
ATOM    493  CD2 LEU B  29       1.958   2.307  -1.226  1.00  0.00           C  
ATOM    494  H   LEU B  29       2.233   6.307  -1.940  1.00  0.00           H  
ATOM    495  HA  LEU B  29       2.142   4.556   0.323  1.00  0.00           H  
ATOM    496 1HB  LEU B  29       4.128   4.848  -1.952  1.00  0.00           H  
ATOM    497 2HB  LEU B  29       4.230   3.572  -0.736  1.00  0.00           H  
ATOM    498  HG  LEU B  29       1.846   3.973  -2.575  1.00  0.00           H  
ATOM    499 1HD1 LEU B  29       2.753   2.070  -3.834  1.00  0.00           H  
ATOM    500 2HD1 LEU B  29       3.857   3.464  -3.865  1.00  0.00           H  
ATOM    501 3HD1 LEU B  29       4.203   2.079  -2.803  1.00  0.00           H  
ATOM    502 1HD2 LEU B  29       1.296   1.682  -1.826  1.00  0.00           H  
ATOM    503 2HD2 LEU B  29       2.726   1.685  -0.766  1.00  0.00           H  
ATOM    504 3HD2 LEU B  29       1.380   2.804  -0.447  1.00  0.00           H  
ATOM    505  N   LEU B  30       4.543   6.798   0.286  1.00  0.00           N  
ATOM    506  CA  LEU B  30       5.515   7.482   1.131  1.00  0.00           C  
ATOM    507  C   LEU B  30       4.839   8.137   2.328  1.00  0.00           C  
ATOM    508  O   LEU B  30       5.401   8.182   3.423  1.00  0.00           O  
ATOM    509  CB  LEU B  30       6.270   8.542   0.319  1.00  0.00           C  
ATOM    510  CG  LEU B  30       7.264   8.002  -0.718  1.00  0.00           C  
ATOM    511  CD1 LEU B  30       7.795   9.154  -1.560  1.00  0.00           C  
ATOM    512  CD2 LEU B  30       8.396   7.277  -0.007  1.00  0.00           C  
ATOM    513  H   LEU B  30       4.365   7.151  -0.643  1.00  0.00           H  
ATOM    514  HA  LEU B  30       6.230   6.747   1.499  1.00  0.00           H  
ATOM    515 1HB  LEU B  30       5.544   9.158  -0.208  1.00  0.00           H  
ATOM    516 2HB  LEU B  30       6.824   9.179   1.008  1.00  0.00           H  
ATOM    517  HG  LEU B  30       6.752   7.309  -1.386  1.00  0.00           H  
ATOM    518 1HD1 LEU B  30       8.501   8.771  -2.297  1.00  0.00           H  
ATOM    519 2HD1 LEU B  30       6.967   9.643  -2.073  1.00  0.00           H  
ATOM    520 3HD1 LEU B  30       8.299   9.874  -0.915  1.00  0.00           H  
ATOM    521 1HD2 LEU B  30       9.102   6.893  -0.744  1.00  0.00           H  
ATOM    522 2HD2 LEU B  30       8.909   7.969   0.661  1.00  0.00           H  
ATOM    523 3HD2 LEU B  30       7.990   6.448   0.573  1.00  0.00           H  
ATOM    524  N   LEU B  31       3.630   8.644   2.115  1.00  0.00           N  
ATOM    525  CA  LEU B  31       2.829   9.199   3.199  1.00  0.00           C  
ATOM    526  C   LEU B  31       2.490   8.134   4.234  1.00  0.00           C  
ATOM    527  O   LEU B  31       2.540   8.386   5.438  1.00  0.00           O  
ATOM    528  CB  LEU B  31       1.537   9.811   2.645  1.00  0.00           C  
ATOM    529  CG  LEU B  31       1.701  11.130   1.879  1.00  0.00           C  
ATOM    530  CD1 LEU B  31       0.364  11.537   1.275  1.00  0.00           C  
ATOM    531  CD2 LEU B  31       2.224  12.203   2.822  1.00  0.00           C  
ATOM    532  H   LEU B  31       3.256   8.645   1.177  1.00  0.00           H  
ATOM    533  HA  LEU B  31       3.406   9.982   3.689  1.00  0.00           H  
ATOM    534 1HB  LEU B  31       1.073   9.093   1.971  1.00  0.00           H  
ATOM    535 2HB  LEU B  31       0.854   9.993   3.475  1.00  0.00           H  
ATOM    536  HG  LEU B  31       2.408  10.990   1.060  1.00  0.00           H  
ATOM    537 1HD1 LEU B  31       0.480  12.474   0.730  1.00  0.00           H  
ATOM    538 2HD1 LEU B  31       0.022  10.761   0.590  1.00  0.00           H  
ATOM    539 3HD1 LEU B  31      -0.369  11.669   2.070  1.00  0.00           H  
ATOM    540 1HD2 LEU B  31       2.342  13.141   2.277  1.00  0.00           H  
ATOM    541 2HD2 LEU B  31       1.518  12.345   3.640  1.00  0.00           H  
ATOM    542 3HD2 LEU B  31       3.189  11.895   3.225  1.00  0.00           H  
ATOM    543  N   ILE B  32       2.145   6.942   3.758  1.00  0.00           N  
ATOM    544  CA  ILE B  32       1.888   5.810   4.640  1.00  0.00           C  
ATOM    545  C   ILE B  32       3.122   5.461   5.462  1.00  0.00           C  
ATOM    546  O   ILE B  32       3.032   5.230   6.668  1.00  0.00           O  
ATOM    547  CB  ILE B  32       1.441   4.577   3.835  1.00  0.00           C  
ATOM    548  CG1 ILE B  32       0.059   4.813   3.220  1.00  0.00           C  
ATOM    549  CG2 ILE B  32       1.429   3.339   4.719  1.00  0.00           C  
ATOM    550  CD1 ILE B  32      -0.347   3.765   2.209  1.00  0.00           C  
ATOM    551  H   ILE B  32       2.058   6.818   2.760  1.00  0.00           H  
ATOM    552  HA  ILE B  32       1.087   6.082   5.327  1.00  0.00           H  
ATOM    553  HB  ILE B  32       2.130   4.414   3.007  1.00  0.00           H  
ATOM    554 1HG1 ILE B  32      -0.692   4.834   4.009  1.00  0.00           H  
ATOM    555 2HG1 ILE B  32       0.041   5.785   2.727  1.00  0.00           H  
ATOM    556 1HG2 ILE B  32       1.110   2.477   4.134  1.00  0.00           H  
ATOM    557 2HG2 ILE B  32       2.430   3.162   5.110  1.00  0.00           H  
ATOM    558 3HG2 ILE B  32       0.738   3.491   5.548  1.00  0.00           H  
ATOM    559 1HD1 ILE B  32      -1.337   4.001   1.817  1.00  0.00           H  
ATOM    560 2HD1 ILE B  32       0.373   3.751   1.390  1.00  0.00           H  
ATOM    561 3HD1 ILE B  32      -0.370   2.787   2.688  1.00  0.00           H  
ATOM    562  N   CYS B  33       4.275   5.424   4.802  1.00  0.00           N  
ATOM    563  CA  CYS B  33       5.542   5.194   5.486  1.00  0.00           C  
ATOM    564  C   CYS B  33       5.721   6.156   6.652  1.00  0.00           C  
ATOM    565  O   CYS B  33       6.025   5.742   7.771  1.00  0.00           O  
ATOM    566  CB  CYS B  33       6.713   5.353   4.516  1.00  0.00           C  
ATOM    567  SG  CYS B  33       6.723   4.148   3.166  1.00  0.00           S  
ATOM    568  H   CYS B  33       4.273   5.558   3.801  1.00  0.00           H  
ATOM    569  HA  CYS B  33       5.546   4.174   5.872  1.00  0.00           H  
ATOM    570 1HB  CYS B  33       6.689   6.350   4.077  1.00  0.00           H  
ATOM    571 2HB  CYS B  33       7.652   5.257   5.061  1.00  0.00           H  
ATOM    572  HG  CYS B  33       5.557   4.515   2.645  1.00  0.00           H  
ATOM    573  N   ILE B  34       5.531   7.444   6.385  1.00  0.00           N  
ATOM    574  CA  ILE B  34       5.743   8.475   7.394  1.00  0.00           C  
ATOM    575  C   ILE B  34       4.700   8.386   8.500  1.00  0.00           C  
ATOM    576  O   ILE B  34       5.030   8.450   9.684  1.00  0.00           O  
ATOM    577  CB  ILE B  34       5.702   9.878   6.761  1.00  0.00           C  
ATOM    578  CG1 ILE B  34       6.889  10.071   5.814  1.00  0.00           C  
ATOM    579  CG2 ILE B  34       5.700  10.949   7.841  1.00  0.00           C  
ATOM    580  CD1 ILE B  34       6.771  11.289   4.926  1.00  0.00           C  
ATOM    581  H   ILE B  34       5.231   7.715   5.459  1.00  0.00           H  
ATOM    582  HA  ILE B  34       6.725   8.326   7.839  1.00  0.00           H  
ATOM    583  HB  ILE B  34       4.800   9.980   6.160  1.00  0.00           H  
ATOM    584 1HG1 ILE B  34       7.807  10.160   6.394  1.00  0.00           H  
ATOM    585 2HG1 ILE B  34       6.991   9.194   5.174  1.00  0.00           H  
ATOM    586 1HG2 ILE B  34       5.672  11.934   7.377  1.00  0.00           H  
ATOM    587 2HG2 ILE B  34       4.824  10.823   8.477  1.00  0.00           H  
ATOM    588 3HG2 ILE B  34       6.603  10.858   8.446  1.00  0.00           H  
ATOM    589 1HD1 ILE B  34       7.649  11.358   4.284  1.00  0.00           H  
ATOM    590 2HD1 ILE B  34       5.875  11.205   4.310  1.00  0.00           H  
ATOM    591 3HD1 ILE B  34       6.703  12.184   5.544  1.00  0.00           H  
ATOM    592  N   ILE B  35       3.439   8.238   8.108  1.00  0.00           N  
ATOM    593  CA  ILE B  35       2.337   8.222   9.062  1.00  0.00           C  
ATOM    594  C   ILE B  35       2.480   7.070  10.049  1.00  0.00           C  
ATOM    595  O   ILE B  35       2.250   7.235  11.247  1.00  0.00           O  
ATOM    596  CB  ILE B  35       0.983   8.110   8.336  1.00  0.00           C  
ATOM    597  CG1 ILE B  35       0.676   9.405   7.578  1.00  0.00           C  
ATOM    598  CG2 ILE B  35      -0.127   7.793   9.325  1.00  0.00           C  
ATOM    599  CD1 ILE B  35      -0.448   9.273   6.575  1.00  0.00           C  
ATOM    600  H   ILE B  35       3.239   8.135   7.123  1.00  0.00           H  
ATOM    601  HA  ILE B  35       2.351   9.155   9.623  1.00  0.00           H  
ATOM    602  HB  ILE B  35       1.034   7.315   7.593  1.00  0.00           H  
ATOM    603 1HG1 ILE B  35       0.411  10.187   8.288  1.00  0.00           H  
ATOM    604 2HG1 ILE B  35       1.569   9.736   7.046  1.00  0.00           H  
ATOM    605 1HG2 ILE B  35      -1.076   7.718   8.795  1.00  0.00           H  
ATOM    606 2HG2 ILE B  35       0.087   6.847   9.821  1.00  0.00           H  
ATOM    607 3HG2 ILE B  35      -0.188   8.586  10.070  1.00  0.00           H  
ATOM    608 1HD1 ILE B  35      -0.606  10.231   6.079  1.00  0.00           H  
ATOM    609 2HD1 ILE B  35      -0.187   8.518   5.833  1.00  0.00           H  
ATOM    610 3HD1 ILE B  35      -1.361   8.977   7.090  1.00  0.00           H  
ATOM    611  N   VAL B  36       2.861   5.904   9.539  1.00  0.00           N  
ATOM    612  CA  VAL B  36       3.142   4.752  10.387  1.00  0.00           C  
ATOM    613  C   VAL B  36       4.347   5.010  11.284  1.00  0.00           C  
ATOM    614  O   VAL B  36       4.326   4.694  12.473  1.00  0.00           O  
ATOM    615  CB  VAL B  36       3.406   3.504   9.524  1.00  0.00           C  
ATOM    616  CG1 VAL B  36       3.916   2.359  10.385  1.00  0.00           C  
ATOM    617  CG2 VAL B  36       2.135   3.104   8.791  1.00  0.00           C  
ATOM    618  H   VAL B  36       2.958   5.813   8.538  1.00  0.00           H  
ATOM    619  HA  VAL B  36       2.272   4.565  11.017  1.00  0.00           H  
ATOM    620  HB  VAL B  36       4.188   3.734   8.799  1.00  0.00           H  
ATOM    621 1HG1 VAL B  36       4.097   1.485   9.759  1.00  0.00           H  
ATOM    622 2HG1 VAL B  36       4.845   2.655  10.872  1.00  0.00           H  
ATOM    623 3HG1 VAL B  36       3.171   2.113  11.142  1.00  0.00           H  
ATOM    624 1HG2 VAL B  36       2.329   2.222   8.182  1.00  0.00           H  
ATOM    625 2HG2 VAL B  36       1.352   2.880   9.516  1.00  0.00           H  
ATOM    626 3HG2 VAL B  36       1.811   3.924   8.149  1.00  0.00           H  
ATOM    627  N   MET B  37       5.396   5.585  10.706  1.00  0.00           N  
ATOM    628  CA  MET B  37       6.632   5.835  11.438  1.00  0.00           C  
ATOM    629  C   MET B  37       6.385   6.729  12.646  1.00  0.00           C  
ATOM    630  O   MET B  37       6.844   6.438  13.750  1.00  0.00           O  
ATOM    631  CB  MET B  37       7.674   6.462  10.514  1.00  0.00           C  
ATOM    632  CG  MET B  37       8.976   6.846  11.203  1.00  0.00           C  
ATOM    633  SD  MET B  37      10.074   7.798  10.133  1.00  0.00           S  
ATOM    634  CE  MET B  37       9.155   9.327   9.980  1.00  0.00           C  
ATOM    635  H   MET B  37       5.336   5.855   9.735  1.00  0.00           H  
ATOM    636  HA  MET B  37       7.016   4.883  11.804  1.00  0.00           H  
ATOM    637 1HB  MET B  37       7.914   5.767   9.711  1.00  0.00           H  
ATOM    638 2HB  MET B  37       7.260   7.362  10.056  1.00  0.00           H  
ATOM    639 1HG  MET B  37       8.757   7.441  12.089  1.00  0.00           H  
ATOM    640 2HG  MET B  37       9.500   5.944  11.519  1.00  0.00           H  
ATOM    641 1HE  MET B  37       9.707  10.021   9.345  1.00  0.00           H  
ATOM    642 2HE  MET B  37       8.181   9.123   9.534  1.00  0.00           H  
ATOM    643 3HE  MET B  37       9.017   9.769  10.967  1.00  0.00           H  
ATOM    644  N   LEU B  38       5.658   7.820  12.430  1.00  0.00           N  
ATOM    645  CA  LEU B  38       5.477   8.837  13.459  1.00  0.00           C  
ATOM    646  C   LEU B  38       4.533   8.354  14.551  1.00  0.00           C  
ATOM    647  O   LEU B  38       4.936   7.623  15.413  1.00  0.00           O  
ATOM    648  OXT LEU B  38       3.385   8.704  14.550  1.00  0.00           O  
ATOM    649  CB  LEU B  38       4.932  10.129  12.837  1.00  0.00           C  
ATOM    650  CG  LEU B  38       5.869  10.842  11.854  1.00  0.00           C  
ATOM    651  CD1 LEU B  38       5.147  12.030  11.233  1.00  0.00           C  
ATOM    652  CD2 LEU B  38       7.128  11.287  12.584  1.00  0.00           C  
ATOM    653  H   LEU B  38       5.218   7.948  11.529  1.00  0.00           H  
ATOM    654  HA  LEU B  38       6.446   9.047  13.910  1.00  0.00           H  
ATOM    655 1HB  LEU B  38       4.010   9.897  12.306  1.00  0.00           H  
ATOM    656 2HB  LEU B  38       4.698  10.829  13.639  1.00  0.00           H  
ATOM    657  HG  LEU B  38       6.140  10.158  11.049  1.00  0.00           H  
ATOM    658 1HD1 LEU B  38       5.813  12.536  10.535  1.00  0.00           H  
ATOM    659 2HD1 LEU B  38       4.262  11.680  10.701  1.00  0.00           H  
ATOM    660 3HD1 LEU B  38       4.849  12.724  12.018  1.00  0.00           H  
ATOM    661 1HD2 LEU B  38       7.794  11.793  11.885  1.00  0.00           H  
ATOM    662 2HD2 LEU B  38       6.858  11.972  13.389  1.00  0.00           H  
ATOM    663 3HD2 LEU B  38       7.633  10.417  13.003  1.00  0.00           H  
TER                                                                             
ATOM    665  N   ILE C  39     -11.701   4.526 -13.228  1.00  0.00           N  
ATOM    666  CA  ILE C  39     -10.255   4.456 -13.406  1.00  0.00           C  
ATOM    667  C   ILE C  39      -9.597   3.693 -12.263  1.00  0.00           C  
ATOM    668  O   ILE C  39      -9.700   4.086 -11.101  1.00  0.00           O  
ATOM    669  CB  ILE C  39      -9.644   5.865 -13.503  1.00  0.00           C  
ATOM    670  CG1 ILE C  39     -10.220   6.615 -14.707  1.00  0.00           C  
ATOM    671  CG2 ILE C  39      -8.128   5.783 -13.598  1.00  0.00           C  
ATOM    672  CD1 ILE C  39      -9.853   8.081 -14.746  1.00  0.00           C  
ATOM    673 1H   ILE C  39     -12.106   5.031 -13.991  1.00  0.00           H  
ATOM    674 2H   ILE C  39     -12.079   3.601 -13.202  1.00  0.00           H  
ATOM    675 3H   ILE C  39     -11.909   4.996 -12.370  1.00  0.00           H  
ATOM    676  HA  ILE C  39     -10.046   3.925 -14.334  1.00  0.00           H  
ATOM    677  HB  ILE C  39      -9.912   6.440 -12.617  1.00  0.00           H  
ATOM    678 1HG1 ILE C  39      -9.868   6.150 -15.627  1.00  0.00           H  
ATOM    679 2HG1 ILE C  39     -11.308   6.537 -14.698  1.00  0.00           H  
ATOM    680 1HG2 ILE C  39      -7.713   6.788 -13.667  1.00  0.00           H  
ATOM    681 2HG2 ILE C  39      -7.735   5.287 -12.712  1.00  0.00           H  
ATOM    682 3HG2 ILE C  39      -7.850   5.214 -14.486  1.00  0.00           H  
ATOM    683 1HD1 ILE C  39     -10.298   8.544 -15.627  1.00  0.00           H  
ATOM    684 2HD1 ILE C  39     -10.228   8.574 -13.849  1.00  0.00           H  
ATOM    685 3HD1 ILE C  39      -8.770   8.184 -14.791  1.00  0.00           H  
ATOM    686  N   ASN C  40      -8.919   2.601 -12.600  1.00  0.00           N  
ATOM    687  CA  ASN C  40      -8.338   1.719 -11.595  1.00  0.00           C  
ATOM    688  C   ASN C  40      -7.279   2.443 -10.773  1.00  0.00           C  
ATOM    689  O   ASN C  40      -7.157   2.223  -9.568  1.00  0.00           O  
ATOM    690  CB  ASN C  40      -7.754   0.479 -12.246  1.00  0.00           C  
ATOM    691  CG  ASN C  40      -8.812  -0.490 -12.695  1.00  0.00           C  
ATOM    692  OD1 ASN C  40      -9.931  -0.493 -12.171  1.00  0.00           O  
ATOM    693  ND2 ASN C  40      -8.479  -1.314 -13.656  1.00  0.00           N  
ATOM    694  H   ASN C  40      -8.803   2.376 -13.578  1.00  0.00           H  
ATOM    695  HA  ASN C  40      -9.127   1.412 -10.907  1.00  0.00           H  
ATOM    696 1HB  ASN C  40      -7.153   0.770 -13.109  1.00  0.00           H  
ATOM    697 2HB  ASN C  40      -7.092  -0.024 -11.541  1.00  0.00           H  
ATOM    698 1HD2 ASN C  40      -9.142  -1.981 -13.996  1.00  0.00           H  
ATOM    699 2HD2 ASN C  40      -7.561  -1.276 -14.051  1.00  0.00           H  
ATOM    700  N   PHE C  41      -6.514   3.307 -11.432  1.00  0.00           N  
ATOM    701  CA  PHE C  41      -5.456   4.056 -10.766  1.00  0.00           C  
ATOM    702  C   PHE C  41      -6.023   4.978  -9.694  1.00  0.00           C  
ATOM    703  O   PHE C  41      -5.451   5.115  -8.613  1.00  0.00           O  
ATOM    704  CB  PHE C  41      -4.660   4.876 -11.783  1.00  0.00           C  
ATOM    705  CG  PHE C  41      -3.624   4.082 -12.525  1.00  0.00           C  
ATOM    706  CD1 PHE C  41      -3.917   3.512 -13.756  1.00  0.00           C  
ATOM    707  CD2 PHE C  41      -2.356   3.901 -11.995  1.00  0.00           C  
ATOM    708  CE1 PHE C  41      -2.964   2.780 -14.440  1.00  0.00           C  
ATOM    709  CE2 PHE C  41      -1.401   3.171 -12.677  1.00  0.00           C  
ATOM    710  CZ  PHE C  41      -1.707   2.610 -13.901  1.00  0.00           C  
ATOM    711  H   PHE C  41      -6.671   3.449 -12.419  1.00  0.00           H  
ATOM    712  HA  PHE C  41      -4.780   3.347 -10.285  1.00  0.00           H  
ATOM    713 1HB  PHE C  41      -5.342   5.311 -12.512  1.00  0.00           H  
ATOM    714 2HB  PHE C  41      -4.158   5.698 -11.274  1.00  0.00           H  
ATOM    715  HD1 PHE C  41      -4.911   3.647 -14.182  1.00  0.00           H  
ATOM    716  HD2 PHE C  41      -2.115   4.344 -11.028  1.00  0.00           H  
ATOM    717  HE1 PHE C  41      -3.208   2.338 -15.405  1.00  0.00           H  
ATOM    718  HE2 PHE C  41      -0.408   3.038 -12.250  1.00  0.00           H  
ATOM    719  HZ  PHE C  41      -0.956   2.033 -14.439  1.00  0.00           H  
ATOM    720  N   CYS C  42      -7.152   5.608 -10.001  1.00  0.00           N  
ATOM    721  CA  CYS C  42      -7.814   6.497  -9.054  1.00  0.00           C  
ATOM    722  C   CYS C  42      -8.310   5.731  -7.834  1.00  0.00           C  
ATOM    723  O   CYS C  42      -8.215   6.213  -6.705  1.00  0.00           O  
ATOM    724  CB  CYS C  42      -8.994   7.207  -9.718  1.00  0.00           C  
ATOM    725  SG  CYS C  42      -8.516   8.414 -10.977  1.00  0.00           S  
ATOM    726  H   CYS C  42      -7.562   5.468 -10.913  1.00  0.00           H  
ATOM    727  HA  CYS C  42      -7.097   7.249  -8.725  1.00  0.00           H  
ATOM    728 1HB  CYS C  42      -9.646   6.470 -10.187  1.00  0.00           H  
ATOM    729 2HB  CYS C  42      -9.581   7.726  -8.959  1.00  0.00           H  
ATOM    730  HG  CYS C  42      -9.752   8.805 -11.271  1.00  0.00           H  
ATOM    731  N   LEU C  43      -8.841   4.536  -8.067  1.00  0.00           N  
ATOM    732  CA  LEU C  43      -9.316   3.683  -6.984  1.00  0.00           C  
ATOM    733  C   LEU C  43      -8.171   3.265  -6.070  1.00  0.00           C  
ATOM    734  O   LEU C  43      -8.333   3.187  -4.852  1.00  0.00           O  
ATOM    735  CB  LEU C  43     -10.004   2.436  -7.554  1.00  0.00           C  
ATOM    736  CG  LEU C  43     -11.329   2.685  -8.287  1.00  0.00           C  
ATOM    737  CD1 LEU C  43     -11.795   1.393  -8.944  1.00  0.00           C  
ATOM    738  CD2 LEU C  43     -12.366   3.202  -7.302  1.00  0.00           C  
ATOM    739  H   LEU C  43      -8.918   4.209  -9.020  1.00  0.00           H  
ATOM    740  HA  LEU C  43     -10.039   4.245  -6.394  1.00  0.00           H  
ATOM    741 1HB  LEU C  43      -9.324   1.953  -8.253  1.00  0.00           H  
ATOM    742 2HB  LEU C  43     -10.203   1.745  -6.735  1.00  0.00           H  
ATOM    743  HG  LEU C  43     -11.176   3.423  -9.074  1.00  0.00           H  
ATOM    744 1HD1 LEU C  43     -12.736   1.569  -9.466  1.00  0.00           H  
ATOM    745 2HD1 LEU C  43     -11.044   1.056  -9.658  1.00  0.00           H  
ATOM    746 3HD1 LEU C  43     -11.941   0.629  -8.182  1.00  0.00           H  
ATOM    747 1HD2 LEU C  43     -13.307   3.380  -7.823  1.00  0.00           H  
ATOM    748 2HD2 LEU C  43     -12.520   2.464  -6.515  1.00  0.00           H  
ATOM    749 3HD2 LEU C  43     -12.014   4.135  -6.860  1.00  0.00           H  
ATOM    750  N   ILE C  44      -7.013   2.999  -6.665  1.00  0.00           N  
ATOM    751  CA  ILE C  44      -5.810   2.694  -5.898  1.00  0.00           C  
ATOM    752  C   ILE C  44      -5.405   3.871  -5.019  1.00  0.00           C  
ATOM    753  O   ILE C  44      -5.094   3.699  -3.841  1.00  0.00           O  
ATOM    754  CB  ILE C  44      -4.643   2.324  -6.832  1.00  0.00           C  
ATOM    755  CG1 ILE C  44      -4.890   0.958  -7.478  1.00  0.00           C  
ATOM    756  CG2 ILE C  44      -3.329   2.325  -6.066  1.00  0.00           C  
ATOM    757  CD1 ILE C  44      -3.917   0.623  -8.586  1.00  0.00           C  
ATOM    758  H   ILE C  44      -6.964   3.007  -7.673  1.00  0.00           H  
ATOM    759  HA  ILE C  44      -6.019   1.843  -5.252  1.00  0.00           H  
ATOM    760  HB  ILE C  44      -4.581   3.049  -7.642  1.00  0.00           H  
ATOM    761 1HG1 ILE C  44      -4.824   0.179  -6.719  1.00  0.00           H  
ATOM    762 2HG1 ILE C  44      -5.898   0.927  -7.890  1.00  0.00           H  
ATOM    763 1HG2 ILE C  44      -2.515   2.060  -6.740  1.00  0.00           H  
ATOM    764 2HG2 ILE C  44      -3.150   3.316  -5.653  1.00  0.00           H  
ATOM    765 3HG2 ILE C  44      -3.380   1.598  -5.255  1.00  0.00           H  
ATOM    766 1HD1 ILE C  44      -4.156  -0.360  -8.994  1.00  0.00           H  
ATOM    767 2HD1 ILE C  44      -3.992   1.372  -9.375  1.00  0.00           H  
ATOM    768 3HD1 ILE C  44      -2.903   0.613  -8.189  1.00  0.00           H  
ATOM    769  N   LEU C  45      -5.411   5.066  -5.600  1.00  0.00           N  
ATOM    770  CA  LEU C  45      -5.057   6.275  -4.866  1.00  0.00           C  
ATOM    771  C   LEU C  45      -6.000   6.503  -3.692  1.00  0.00           C  
ATOM    772  O   LEU C  45      -5.568   6.866  -2.598  1.00  0.00           O  
ATOM    773  CB  LEU C  45      -5.091   7.491  -5.801  1.00  0.00           C  
ATOM    774  CG  LEU C  45      -3.994   7.537  -6.873  1.00  0.00           C  
ATOM    775  CD1 LEU C  45      -4.246   8.712  -7.808  1.00  0.00           C  
ATOM    776  CD2 LEU C  45      -2.634   7.654  -6.202  1.00  0.00           C  
ATOM    777  H   LEU C  45      -5.666   5.138  -6.574  1.00  0.00           H  
ATOM    778  HA  LEU C  45      -4.046   6.160  -4.477  1.00  0.00           H  
ATOM    779 1HB  LEU C  45      -6.053   7.510  -6.311  1.00  0.00           H  
ATOM    780 2HB  LEU C  45      -5.004   8.395  -5.199  1.00  0.00           H  
ATOM    781  HG  LEU C  45      -4.028   6.624  -7.468  1.00  0.00           H  
ATOM    782 1HD1 LEU C  45      -3.467   8.745  -8.569  1.00  0.00           H  
ATOM    783 2HD1 LEU C  45      -5.218   8.593  -8.288  1.00  0.00           H  
ATOM    784 3HD1 LEU C  45      -4.235   9.640  -7.237  1.00  0.00           H  
ATOM    785 1HD2 LEU C  45      -1.854   7.686  -6.964  1.00  0.00           H  
ATOM    786 2HD2 LEU C  45      -2.598   8.568  -5.608  1.00  0.00           H  
ATOM    787 3HD2 LEU C  45      -2.472   6.793  -5.554  1.00  0.00           H  
ATOM    788  N   ILE C  46      -7.290   6.288  -3.926  1.00  0.00           N  
ATOM    789  CA  ILE C  46      -8.290   6.408  -2.872  1.00  0.00           C  
ATOM    790  C   ILE C  46      -8.023   5.419  -1.744  1.00  0.00           C  
ATOM    791  O   ILE C  46      -8.045   5.783  -0.568  1.00  0.00           O  
ATOM    792  CB  ILE C  46      -9.707   6.180  -3.430  1.00  0.00           C  
ATOM    793  CG1 ILE C  46     -10.112   7.336  -4.347  1.00  0.00           C  
ATOM    794  CG2 ILE C  46     -10.707   6.022  -2.295  1.00  0.00           C  
ATOM    795  CD1 ILE C  46     -11.341   7.053  -5.181  1.00  0.00           C  
ATOM    796  H   ILE C  46      -7.586   6.036  -4.858  1.00  0.00           H  
ATOM    797  HA  ILE C  46      -8.240   7.415  -2.460  1.00  0.00           H  
ATOM    798  HB  ILE C  46      -9.717   5.276  -4.039  1.00  0.00           H  
ATOM    799 1HG1 ILE C  46     -10.303   8.226  -3.748  1.00  0.00           H  
ATOM    800 2HG1 ILE C  46      -9.289   7.570  -5.024  1.00  0.00           H  
ATOM    801 1HG2 ILE C  46     -11.703   5.862  -2.707  1.00  0.00           H  
ATOM    802 2HG2 ILE C  46     -10.427   5.167  -1.680  1.00  0.00           H  
ATOM    803 3HG2 ILE C  46     -10.708   6.923  -1.682  1.00  0.00           H  
ATOM    804 1HD1 ILE C  46     -11.565   7.919  -5.805  1.00  0.00           H  
ATOM    805 2HD1 ILE C  46     -11.159   6.185  -5.815  1.00  0.00           H  
ATOM    806 3HD1 ILE C  46     -12.187   6.852  -4.524  1.00  0.00           H  
ATOM    807  N   CYS C  47      -7.770   4.167  -2.109  1.00  0.00           N  
ATOM    808  CA  CYS C  47      -7.518   3.119  -1.128  1.00  0.00           C  
ATOM    809  C   CYS C  47      -6.287   3.435  -0.288  1.00  0.00           C  
ATOM    810  O   CYS C  47      -6.281   3.226   0.925  1.00  0.00           O  
ATOM    811  CB  CYS C  47      -7.324   1.770  -1.820  1.00  0.00           C  
ATOM    812  SG  CYS C  47      -8.825   1.106  -2.580  1.00  0.00           S  
ATOM    813  H   CYS C  47      -7.752   3.936  -3.092  1.00  0.00           H  
ATOM    814  HA  CYS C  47      -8.381   3.049  -0.467  1.00  0.00           H  
ATOM    815 1HB  CYS C  47      -6.566   1.865  -2.598  1.00  0.00           H  
ATOM    816 2HB  CYS C  47      -6.960   1.039  -1.097  1.00  0.00           H  
ATOM    817  HG  CYS C  47      -8.889   1.999  -3.563  1.00  0.00           H  
ATOM    818  N   LEU C  48      -5.245   3.939  -0.941  1.00  0.00           N  
ATOM    819  CA  LEU C  48      -4.013   4.304  -0.253  1.00  0.00           C  
ATOM    820  C   LEU C  48      -4.241   5.465   0.707  1.00  0.00           C  
ATOM    821  O   LEU C  48      -3.687   5.493   1.806  1.00  0.00           O  
ATOM    822  CB  LEU C  48      -2.928   4.680  -1.270  1.00  0.00           C  
ATOM    823  CG  LEU C  48      -2.379   3.523  -2.115  1.00  0.00           C  
ATOM    824  CD1 LEU C  48      -1.508   4.079  -3.233  1.00  0.00           C  
ATOM    825  CD2 LEU C  48      -1.588   2.576  -1.225  1.00  0.00           C  
ATOM    826  H   LEU C  48      -5.308   4.073  -1.940  1.00  0.00           H  
ATOM    827  HA  LEU C  48      -3.671   3.445   0.323  1.00  0.00           H  
ATOM    828 1HB  LEU C  48      -3.335   5.424  -1.953  1.00  0.00           H  
ATOM    829 2HB  LEU C  48      -2.090   5.127  -0.736  1.00  0.00           H  
ATOM    830  HG  LEU C  48      -3.207   2.983  -2.574  1.00  0.00           H  
ATOM    831 1HD1 LEU C  48      -1.118   3.257  -3.833  1.00  0.00           H  
ATOM    832 2HD1 LEU C  48      -2.104   4.738  -3.865  1.00  0.00           H  
ATOM    833 3HD1 LEU C  48      -0.679   4.640  -2.804  1.00  0.00           H  
ATOM    834 1HD2 LEU C  48      -1.198   1.753  -1.825  1.00  0.00           H  
ATOM    835 2HD2 LEU C  48      -0.759   3.115  -0.766  1.00  0.00           H  
ATOM    836 3HD2 LEU C  48      -2.239   2.180  -0.446  1.00  0.00           H  
ATOM    837  N   LEU C  49      -5.061   6.422   0.286  1.00  0.00           N  
ATOM    838  CA  LEU C  49      -5.411   7.557   1.131  1.00  0.00           C  
ATOM    839  C   LEU C  49      -6.243   7.117   2.328  1.00  0.00           C  
ATOM    840  O   LEU C  49      -6.113   7.666   3.423  1.00  0.00           O  
ATOM    841  CB  LEU C  49      -6.186   8.603   0.319  1.00  0.00           C  
ATOM    842  CG  LEU C  49      -5.366   9.381  -0.718  1.00  0.00           C  
ATOM    843  CD1 LEU C  49      -6.297  10.243  -1.560  1.00  0.00           C  
ATOM    844  CD2 LEU C  49      -4.326  10.234  -0.007  1.00  0.00           C  
ATOM    845  H   LEU C  49      -5.452   6.361  -0.643  1.00  0.00           H  
ATOM    846  HA  LEU C  49      -4.492   8.010   1.499  1.00  0.00           H  
ATOM    847 1HB  LEU C  49      -6.997   8.102  -0.208  1.00  0.00           H  
ATOM    848 2HB  LEU C  49      -6.621   9.326   1.008  1.00  0.00           H  
ATOM    849  HG  LEU C  49      -4.865   8.680  -1.386  1.00  0.00           H  
ATOM    850 1HD1 LEU C  49      -5.715  10.796  -2.297  1.00  0.00           H  
ATOM    851 2HD1 LEU C  49      -7.018   9.605  -2.073  1.00  0.00           H  
ATOM    852 3HD1 LEU C  49      -6.826  10.944  -0.915  1.00  0.00           H  
ATOM    853 1HD2 LEU C  49      -3.743  10.787  -0.744  1.00  0.00           H  
ATOM    854 2HD2 LEU C  49      -4.826  10.936   0.661  1.00  0.00           H  
ATOM    855 3HD2 LEU C  49      -3.663   9.591   0.573  1.00  0.00           H  
ATOM    856  N   LEU C  50      -7.099   6.123   2.115  1.00  0.00           N  
ATOM    857  CA  LEU C  50      -7.875   5.533   3.199  1.00  0.00           C  
ATOM    858  C   LEU C  50      -6.966   4.882   4.234  1.00  0.00           C  
ATOM    859  O   LEU C  50      -7.191   5.008   5.438  1.00  0.00           O  
ATOM    860  CB  LEU C  50      -8.856   4.493   2.645  1.00  0.00           C  
ATOM    861  CG  LEU C  50     -10.060   5.057   1.879  1.00  0.00           C  
ATOM    862  CD1 LEU C  50     -10.860   3.911   1.275  1.00  0.00           C  
ATOM    863  CD2 LEU C  50     -10.919   5.887   2.822  1.00  0.00           C  
ATOM    864  H   LEU C  50      -7.216   5.768   1.177  1.00  0.00           H  
ATOM    865  HA  LEU C  50      -8.441   6.324   3.689  1.00  0.00           H  
ATOM    866 1HB  LEU C  50      -8.316   3.830   1.971  1.00  0.00           H  
ATOM    867 2HB  LEU C  50      -9.240   3.900   3.475  1.00  0.00           H  
ATOM    868  HG  LEU C  50      -9.708   5.686   1.060  1.00  0.00           H  
ATOM    869 1HD1 LEU C  50     -11.715   4.312   0.730  1.00  0.00           H  
ATOM    870 2HD1 LEU C  50     -10.227   3.346   0.590  1.00  0.00           H  
ATOM    871 3HD1 LEU C  50     -11.212   3.255   2.070  1.00  0.00           H  
ATOM    872 1HD2 LEU C  50     -11.774   6.288   2.277  1.00  0.00           H  
ATOM    873 2HD2 LEU C  50     -11.272   5.258   3.640  1.00  0.00           H  
ATOM    874 3HD2 LEU C  50     -10.327   6.709   3.225  1.00  0.00           H  
ATOM    875  N   ILE C  51      -5.940   4.185   3.758  1.00  0.00           N  
ATOM    876  CA  ILE C  51      -4.942   3.591   4.640  1.00  0.00           C  
ATOM    877  C   ILE C  51      -4.229   4.657   5.462  1.00  0.00           C  
ATOM    878  O   ILE C  51      -4.037   4.500   6.668  1.00  0.00           O  
ATOM    879  CB  ILE C  51      -3.907   2.785   3.835  1.00  0.00           C  
ATOM    880  CG1 ILE C  51      -4.559   1.543   3.220  1.00  0.00           C  
ATOM    881  CG2 ILE C  51      -2.734   2.391   4.719  1.00  0.00           C  
ATOM    882  CD1 ILE C  51      -3.688   0.834   2.209  1.00  0.00           C  
ATOM    883  H   ILE C  51      -5.848   4.064   2.760  1.00  0.00           H  
ATOM    884  HA  ILE C  51      -5.448   2.913   5.327  1.00  0.00           H  
ATOM    885  HB  ILE C  51      -3.539   3.390   3.007  1.00  0.00           H  
ATOM    886 1HG1 ILE C  51      -4.811   0.836   4.009  1.00  0.00           H  
ATOM    887 2HG1 ILE C  51      -5.489   1.827   2.727  1.00  0.00           H  
ATOM    888 1HG2 ILE C  51      -2.013   1.821   4.134  1.00  0.00           H  
ATOM    889 2HG2 ILE C  51      -2.257   3.288   5.110  1.00  0.00           H  
ATOM    890 3HG2 ILE C  51      -3.092   1.780   5.548  1.00  0.00           H  
ATOM    891 1HD1 ILE C  51      -4.218  -0.035   1.817  1.00  0.00           H  
ATOM    892 2HD1 ILE C  51      -3.452   1.514   1.390  1.00  0.00           H  
ATOM    893 3HD1 ILE C  51      -2.765   0.509   2.688  1.00  0.00           H  
ATOM    894  N   CYS C  52      -3.837   5.741   4.802  1.00  0.00           N  
ATOM    895  CA  CYS C  52      -3.227   6.875   5.486  1.00  0.00           C  
ATOM    896  C   CYS C  52      -4.087   7.343   6.652  1.00  0.00           C  
ATOM    897  O   CYS C  52      -3.599   7.504   7.771  1.00  0.00           O  
ATOM    898  CB  CYS C  52      -3.016   8.038   4.516  1.00  0.00           C  
ATOM    899  SG  CYS C  52      -1.868   7.676   3.166  1.00  0.00           S  
ATOM    900  H   CYS C  52      -3.965   5.781   3.801  1.00  0.00           H  
ATOM    901  HA  CYS C  52      -2.256   6.565   5.872  1.00  0.00           H  
ATOM    902 1HB  CYS C  52      -3.972   8.324   4.077  1.00  0.00           H  
ATOM    903 2HB  CYS C  52      -2.635   8.902   5.061  1.00  0.00           H  
ATOM    904  HG  CYS C  52      -2.577   6.680   2.644  1.00  0.00           H  
ATOM    905  N   ILE C  53      -5.371   7.560   6.385  1.00  0.00           N  
ATOM    906  CA  ILE C  53      -6.286   8.081   7.394  1.00  0.00           C  
ATOM    907  C   ILE C  53      -6.524   7.061   8.500  1.00  0.00           C  
ATOM    908  O   ILE C  53      -6.482   7.395   9.684  1.00  0.00           O  
ATOM    909  CB  ILE C  53      -7.633   8.476   6.761  1.00  0.00           C  
ATOM    910  CG1 ILE C  53      -7.449   9.664   5.814  1.00  0.00           C  
ATOM    911  CG2 ILE C  53      -8.652   8.804   7.841  1.00  0.00           C  
ATOM    912  CD1 ILE C  53      -8.644   9.928   4.926  1.00  0.00           C  
ATOM    913  H   ILE C  53      -5.721   7.359   5.459  1.00  0.00           H  
ATOM    914  HA  ILE C  53      -5.840   8.969   7.839  1.00  0.00           H  
ATOM    915  HB  ILE C  53      -8.009   7.649   6.160  1.00  0.00           H  
ATOM    916 1HG1 ILE C  53      -7.250  10.565   6.394  1.00  0.00           H  
ATOM    917 2HG1 ILE C  53      -6.583   9.490   5.174  1.00  0.00           H  
ATOM    918 1HG2 ILE C  53      -9.598   9.082   7.377  1.00  0.00           H  
ATOM    919 2HG2 ILE C  53      -8.802   7.933   8.477  1.00  0.00           H  
ATOM    920 3HG2 ILE C  53      -8.286   9.635   8.445  1.00  0.00           H  
ATOM    921 1HD1 ILE C  53      -8.439  10.784   4.284  1.00  0.00           H  
ATOM    922 2HD1 ILE C  53      -8.841   9.050   4.310  1.00  0.00           H  
ATOM    923 3HD1 ILE C  53      -9.516  10.140   5.544  1.00  0.00           H  
ATOM    924  N   ILE C  54      -6.773   5.816   8.108  1.00  0.00           N  
ATOM    925  CA  ILE C  54      -7.097   4.763   9.062  1.00  0.00           C  
ATOM    926  C   ILE C  54      -5.958   4.543  10.049  1.00  0.00           C  
ATOM    927  O   ILE C  54      -6.186   4.376  11.247  1.00  0.00           O  
ATOM    928  CB  ILE C  54      -7.410   3.442   8.336  1.00  0.00           C  
ATOM    929  CG1 ILE C  54      -8.735   3.549   7.578  1.00  0.00           C  
ATOM    930  CG2 ILE C  54      -7.451   2.288   9.325  1.00  0.00           C  
ATOM    931  CD1 ILE C  54      -8.958   2.440   6.575  1.00  0.00           C  
ATOM    932  H   ILE C  54      -6.736   5.594   7.123  1.00  0.00           H  
ATOM    933  HA  ILE C  54      -7.981   5.065   9.623  1.00  0.00           H  
ATOM    934  HB  ILE C  54      -6.637   3.243   7.593  1.00  0.00           H  
ATOM    935 1HG1 ILE C  54      -9.562   3.539   8.288  1.00  0.00           H  
ATOM    936 2HG1 ILE C  54      -8.775   4.501   7.047  1.00  0.00           H  
ATOM    937 1HG2 ILE C  54      -7.673   1.362   8.795  1.00  0.00           H  
ATOM    938 2HG2 ILE C  54      -6.485   2.199   9.821  1.00  0.00           H  
ATOM    939 3HG2 ILE C  54      -8.224   2.474  10.070  1.00  0.00           H  
ATOM    940 1HD1 ILE C  54      -9.917   2.585   6.079  1.00  0.00           H  
ATOM    941 2HD1 ILE C  54      -8.159   2.455   5.833  1.00  0.00           H  
ATOM    942 3HD1 ILE C  54      -8.958   1.480   7.089  1.00  0.00           H  
ATOM    943  N   VAL C  55      -4.731   4.545   9.539  1.00  0.00           N  
ATOM    944  CA  VAL C  55      -3.549   4.457  10.387  1.00  0.00           C  
ATOM    945  C   VAL C  55      -3.421   5.682  11.284  1.00  0.00           C  
ATOM    946  O   VAL C  55      -3.128   5.565  12.473  1.00  0.00           O  
ATOM    947  CB  VAL C  55      -2.280   4.322   9.524  1.00  0.00           C  
ATOM    948  CG1 VAL C  55      -1.033   4.453  10.385  1.00  0.00           C  
ATOM    949  CG2 VAL C  55      -2.292   2.990   8.791  1.00  0.00           C  
ATOM    950  H   VAL C  55      -4.615   4.609   8.538  1.00  0.00           H  
ATOM    951  HA  VAL C  55      -3.640   3.571  11.017  1.00  0.00           H  
ATOM    952  HB  VAL C  55      -2.257   5.136   8.799  1.00  0.00           H  
ATOM    953 1HG1 VAL C  55      -0.146   4.356   9.759  1.00  0.00           H  
ATOM    954 2HG1 VAL C  55      -1.028   5.428  10.872  1.00  0.00           H  
ATOM    955 3HG1 VAL C  55      -1.030   3.669  11.142  1.00  0.00           H  
ATOM    956 1HG2 VAL C  55      -1.393   2.902   8.182  1.00  0.00           H  
ATOM    957 2HG2 VAL C  55      -2.321   2.176   9.516  1.00  0.00           H  
ATOM    958 3HG2 VAL C  55      -3.172   2.935   8.149  1.00  0.00           H  
ATOM    959  N   MET C  56      -3.644   6.858  10.706  1.00  0.00           N  
ATOM    960  CA  MET C  56      -3.500   8.110  11.438  1.00  0.00           C  
ATOM    961  C   MET C  56      -4.427   8.152  12.646  1.00  0.00           C  
ATOM    962  O   MET C  56      -4.007   8.499  13.750  1.00  0.00           O  
ATOM    963  CB  MET C  56      -3.775   9.296  10.514  1.00  0.00           C  
ATOM    964  CG  MET C  56      -3.737  10.653  11.203  1.00  0.00           C  
ATOM    965  SD  MET C  56      -4.303  11.991  10.133  1.00  0.00           S  
ATOM    966  CE  MET C  56      -6.041  11.589   9.980  1.00  0.00           C  
ATOM    967  H   MET C  56      -3.920   6.884   9.735  1.00  0.00           H  
ATOM    968  HA  MET C  56      -2.476   8.181  11.804  1.00  0.00           H  
ATOM    969 1HB  MET C  56      -3.039   9.308   9.711  1.00  0.00           H  
ATOM    970 2HB  MET C  56      -4.758   9.180  10.056  1.00  0.00           H  
ATOM    971 1HG  MET C  56      -4.371  10.628  12.089  1.00  0.00           H  
ATOM    972 2HG  MET C  56      -2.718  10.872  11.519  1.00  0.00           H  
ATOM    973 1HE  MET C  56      -6.531  12.328   9.345  1.00  0.00           H  
ATOM    974 2HE  MET C  56      -6.148  10.599   9.534  1.00  0.00           H  
ATOM    975 3HE  MET C  56      -6.505  11.595  10.967  1.00  0.00           H  
ATOM    976  N   LEU C  57      -5.689   7.797  12.430  1.00  0.00           N  
ATOM    977  CA  LEU C  57      -6.712   7.940  13.459  1.00  0.00           C  
ATOM    978  C   LEU C  57      -6.544   6.892  14.551  1.00  0.00           C  
ATOM    979  O   LEU C  57      -5.724   7.050  15.413  1.00  0.00           O  
ATOM    980  OXT LEU C  57      -7.232   5.909  14.550  1.00  0.00           O  
ATOM    981  CB  LEU C  57      -8.109   7.821  12.837  1.00  0.00           C  
ATOM    982  CG  LEU C  57      -8.497   8.932  11.854  1.00  0.00           C  
ATOM    983  CD1 LEU C  57      -9.850   8.613  11.233  1.00  0.00           C  
ATOM    984  CD2 LEU C  57      -8.532  10.267  12.584  1.00  0.00           C  
ATOM    985  H   LEU C  57      -5.946   7.419  11.529  1.00  0.00           H  
ATOM    986  HA  LEU C  57      -6.612   8.926  13.910  1.00  0.00           H  
ATOM    987 1HB  LEU C  57      -8.173   6.872  12.306  1.00  0.00           H  
ATOM    988 2HB  LEU C  57      -8.847   7.815  13.639  1.00  0.00           H  
ATOM    989  HG  LEU C  57      -7.764   8.979  11.049  1.00  0.00           H  
ATOM    990 1HD1 LEU C  57     -10.126   9.403  10.535  1.00  0.00           H  
ATOM    991 2HD1 LEU C  57      -9.791   7.663  10.701  1.00  0.00           H  
ATOM    992 3HD1 LEU C  57     -10.603   8.543  12.018  1.00  0.00           H  
ATOM    993 1HD2 LEU C  57      -8.807  11.057  11.885  1.00  0.00           H  
ATOM    994 2HD2 LEU C  57      -9.266  10.222  13.389  1.00  0.00           H  
ATOM    995 3HD2 LEU C  57      -7.548  10.478  13.003  1.00  0.00           H  
TER                                                                             
ATOM    997  N   ILE D  58      -7.920  -9.729 -13.228  1.00  0.00           N  
ATOM    998  CA  ILE D  58      -7.407  -8.376 -13.406  1.00  0.00           C  
ATOM    999  C   ILE D  58      -6.478  -7.985 -12.263  1.00  0.00           C  
ATOM   1000  O   ILE D  58      -6.884  -7.963 -11.101  1.00  0.00           O  
ATOM   1001  CB  ILE D  58      -8.559  -7.360 -13.503  1.00  0.00           C  
ATOM   1002  CG1 ILE D  58      -9.450  -7.676 -14.707  1.00  0.00           C  
ATOM   1003  CG2 ILE D  58      -8.012  -5.944 -13.598  1.00  0.00           C  
ATOM   1004  CD1 ILE D  58     -10.730  -6.873 -14.746  1.00  0.00           C  
ATOM   1005 1H   ILE D  58      -8.525  -9.959 -13.991  1.00  0.00           H  
ATOM   1006 2H   ILE D  58      -7.158 -10.375 -13.202  1.00  0.00           H  
ATOM   1007 3H   ILE D  58      -8.431  -9.782 -12.370  1.00  0.00           H  
ATOM   1008  HA  ILE D  58      -6.837  -8.342 -14.334  1.00  0.00           H  
ATOM   1009  HB  ILE D  58      -9.188  -7.437 -12.617  1.00  0.00           H  
ATOM   1010 1HG1 ILE D  58      -8.899  -7.484 -15.627  1.00  0.00           H  
ATOM   1011 2HG1 ILE D  58      -9.712  -8.734 -14.698  1.00  0.00           H  
ATOM   1012 1HG2 ILE D  58      -8.839  -5.238 -13.667  1.00  0.00           H  
ATOM   1013 2HG2 ILE D  58      -7.419  -5.722 -12.712  1.00  0.00           H  
ATOM   1014 3HG2 ILE D  58      -7.385  -5.855 -14.486  1.00  0.00           H  
ATOM   1015 1HD1 ILE D  58     -11.308  -7.153 -15.627  1.00  0.00           H  
ATOM   1016 2HD1 ILE D  58     -11.315  -7.078 -13.849  1.00  0.00           H  
ATOM   1017 3HD1 ILE D  58     -10.493  -5.812 -14.791  1.00  0.00           H  
ATOM   1018  N   ASN D  59      -5.230  -7.678 -12.600  1.00  0.00           N  
ATOM   1019  CA  ASN D  59      -4.212  -7.399 -11.595  1.00  0.00           C  
ATOM   1020  C   ASN D  59      -4.573  -6.168 -10.773  1.00  0.00           C  
ATOM   1021  O   ASN D  59      -4.326  -6.120  -9.568  1.00  0.00           O  
ATOM   1022  CB  ASN D  59      -2.852  -7.226 -12.246  1.00  0.00           C  
ATOM   1023  CG  ASN D  59      -2.257  -8.532 -12.695  1.00  0.00           C  
ATOM   1024  OD1 ASN D  59      -2.600  -9.598 -12.171  1.00  0.00           O  
ATOM   1025  ND2 ASN D  59      -1.371  -8.470 -13.656  1.00  0.00           N  
ATOM   1026  H   ASN D  59      -4.980  -7.638 -13.578  1.00  0.00           H  
ATOM   1027  HA  ASN D  59      -4.163  -8.244 -10.907  1.00  0.00           H  
ATOM   1028 1HB  ASN D  59      -2.943  -6.565 -13.109  1.00  0.00           H  
ATOM   1029 2HB  ASN D  59      -2.168  -6.752 -11.541  1.00  0.00           H  
ATOM   1030 1HD2 ASN D  59      -0.941  -9.307 -13.996  1.00  0.00           H  
ATOM   1031 2HD2 ASN D  59      -1.123  -7.585 -14.051  1.00  0.00           H  
ATOM   1032  N   PHE D  60      -5.158  -5.174 -11.432  1.00  0.00           N  
ATOM   1033  CA  PHE D  60      -5.543  -3.935 -10.766  1.00  0.00           C  
ATOM   1034  C   PHE D  60      -6.595  -4.190  -9.694  1.00  0.00           C  
ATOM   1035  O   PHE D  60      -6.549  -3.603  -8.613  1.00  0.00           O  
ATOM   1036  CB  PHE D  60      -6.078  -2.925 -11.783  1.00  0.00           C  
ATOM   1037  CG  PHE D  60      -5.002  -2.186 -12.526  1.00  0.00           C  
ATOM   1038  CD1 PHE D  60      -4.551  -2.641 -13.756  1.00  0.00           C  
ATOM   1039  CD2 PHE D  60      -4.438  -1.035 -11.996  1.00  0.00           C  
ATOM   1040  CE1 PHE D  60      -3.560  -1.961 -14.440  1.00  0.00           C  
ATOM   1041  CE2 PHE D  60      -3.449  -0.353 -12.679  1.00  0.00           C  
ATOM   1042  CZ  PHE D  60      -3.010  -0.818 -13.902  1.00  0.00           C  
ATOM   1043  H   PHE D  60      -5.342  -5.279 -12.419  1.00  0.00           H  
ATOM   1044  HA  PHE D  60      -4.660  -3.512 -10.285  1.00  0.00           H  
ATOM   1045 1HB  PHE D  60      -6.703  -3.439 -12.512  1.00  0.00           H  
ATOM   1046 2HB  PHE D  60      -6.704  -2.193 -11.274  1.00  0.00           H  
ATOM   1047  HD1 PHE D  60      -4.987  -3.545 -14.182  1.00  0.00           H  
ATOM   1048  HD2 PHE D  60      -4.784  -0.669 -11.029  1.00  0.00           H  
ATOM   1049  HE1 PHE D  60      -3.215  -2.330 -15.406  1.00  0.00           H  
ATOM   1050  HE2 PHE D  60      -3.014   0.550 -12.252  1.00  0.00           H  
ATOM   1051  HZ  PHE D  60      -2.229  -0.283 -14.440  1.00  0.00           H  
ATOM   1052  N   CYS D  61      -7.544  -5.069 -10.001  1.00  0.00           N  
ATOM   1053  CA  CYS D  61      -8.594  -5.424  -9.054  1.00  0.00           C  
ATOM   1054  C   CYS D  61      -8.019  -6.133  -7.834  1.00  0.00           C  
ATOM   1055  O   CYS D  61      -8.448  -5.892  -6.705  1.00  0.00           O  
ATOM   1056  CB  CYS D  61      -9.634  -6.327  -9.718  1.00  0.00           C  
ATOM   1057  SG  CYS D  61     -10.634  -5.499 -10.977  1.00  0.00           S  
ATOM   1058  H   CYS D  61      -7.537  -5.502 -10.913  1.00  0.00           H  
ATOM   1059  HA  CYS D  61      -9.087  -4.510  -8.725  1.00  0.00           H  
ATOM   1060 1HB  CYS D  61      -9.134  -7.174 -10.187  1.00  0.00           H  
ATOM   1061 2HB  CYS D  61     -10.308  -6.724  -8.959  1.00  0.00           H  
ATOM   1062  HG  CYS D  61     -11.388  -6.554 -11.271  1.00  0.00           H  
ATOM   1063  N   LEU D  62      -7.046  -7.007  -8.067  1.00  0.00           N  
ATOM   1064  CA  LEU D  62      -6.382  -7.721  -6.984  1.00  0.00           C  
ATOM   1065  C   LEU D  62      -5.631  -6.762  -6.070  1.00  0.00           C  
ATOM   1066  O   LEU D  62      -5.606  -6.941  -4.852  1.00  0.00           O  
ATOM   1067  CB  LEU D  62      -5.409  -8.762  -7.554  1.00  0.00           C  
ATOM   1068  CG  LEU D  62      -6.054  -9.944  -8.287  1.00  0.00           C  
ATOM   1069  CD1 LEU D  62      -4.970 -10.787  -8.944  1.00  0.00           C  
ATOM   1070  CD2 LEU D  62      -6.867 -10.771  -7.302  1.00  0.00           C  
ATOM   1071  H   LEU D  62      -6.759  -7.180  -9.020  1.00  0.00           H  
ATOM   1072  HA  LEU D  62      -7.139  -8.236  -6.394  1.00  0.00           H  
ATOM   1073 1HB  LEU D  62      -4.739  -8.264  -8.253  1.00  0.00           H  
ATOM   1074 2HB  LEU D  62      -4.812  -9.165  -6.735  1.00  0.00           H  
ATOM   1075  HG  LEU D  62      -6.709  -9.571  -9.074  1.00  0.00           H  
ATOM   1076 1HD1 LEU D  62      -5.428 -11.628  -9.466  1.00  0.00           H  
ATOM   1077 2HD1 LEU D  62      -4.417 -10.177  -9.658  1.00  0.00           H  
ATOM   1078 3HD1 LEU D  62      -4.288 -11.162  -8.182  1.00  0.00           H  
ATOM   1079 1HD2 LEU D  62      -7.326 -11.611  -7.823  1.00  0.00           H  
ATOM   1080 2HD2 LEU D  62      -6.212 -11.146  -6.515  1.00  0.00           H  
ATOM   1081 3HD2 LEU D  62      -7.645 -10.148  -6.860  1.00  0.00           H  
ATOM   1082  N   ILE D  63      -5.019  -5.743  -6.665  1.00  0.00           N  
ATOM   1083  CA  ILE D  63      -4.358  -4.693  -5.898  1.00  0.00           C  
ATOM   1084  C   ILE D  63      -5.351  -3.944  -5.019  1.00  0.00           C  
ATOM   1085  O   ILE D  63      -5.092  -3.701  -3.841  1.00  0.00           O  
ATOM   1086  CB  ILE D  63      -3.645  -3.698  -6.832  1.00  0.00           C  
ATOM   1087  CG1 ILE D  63      -2.422  -4.354  -7.478  1.00  0.00           C  
ATOM   1088  CG2 ILE D  63      -3.240  -2.448  -6.066  1.00  0.00           C  
ATOM   1089  CD1 ILE D  63      -1.803  -3.533  -8.586  1.00  0.00           C  
ATOM   1090  H   ILE D  63      -5.012  -5.694  -7.673  1.00  0.00           H  
ATOM   1091  HA  ILE D  63      -3.612  -5.155  -5.252  1.00  0.00           H  
ATOM   1092  HB  ILE D  63      -4.316  -3.415  -7.642  1.00  0.00           H  
ATOM   1093 1HG1 ILE D  63      -1.661  -4.532  -6.719  1.00  0.00           H  
ATOM   1094 2HG1 ILE D  63      -2.704  -5.323  -7.890  1.00  0.00           H  
ATOM   1095 1HG2 ILE D  63      -2.737  -1.755  -6.740  1.00  0.00           H  
ATOM   1096 2HG2 ILE D  63      -4.128  -1.971  -5.653  1.00  0.00           H  
ATOM   1097 3HG2 ILE D  63      -2.564  -2.720  -5.255  1.00  0.00           H  
ATOM   1098 1HD1 ILE D  63      -0.942  -4.064  -8.994  1.00  0.00           H  
ATOM   1099 2HD1 ILE D  63      -2.538  -3.373  -9.375  1.00  0.00           H  
ATOM   1100 3HD1 ILE D  63      -1.480  -2.572  -8.189  1.00  0.00           H  
ATOM   1101  N   LEU D  64      -6.490  -3.580  -5.600  1.00  0.00           N  
ATOM   1102  CA  LEU D  64      -7.531  -2.870  -4.866  1.00  0.00           C  
ATOM   1103  C   LEU D  64      -8.039  -3.697  -3.692  1.00  0.00           C  
ATOM   1104  O   LEU D  64      -8.251  -3.174  -2.598  1.00  0.00           O  
ATOM   1105  CB  LEU D  64      -8.698  -2.527  -5.801  1.00  0.00           C  
ATOM   1106  CG  LEU D  64      -8.402  -1.470  -6.873  1.00  0.00           C  
ATOM   1107  CD1 LEU D  64      -9.598  -1.347  -7.808  1.00  0.00           C  
ATOM   1108  CD2 LEU D  64      -8.093  -0.139  -6.203  1.00  0.00           C  
ATOM   1109  H   LEU D  64      -6.638  -3.801  -6.574  1.00  0.00           H  
ATOM   1110  HA  LEU D  64      -7.109  -1.944  -4.477  1.00  0.00           H  
ATOM   1111 1HB  LEU D  64      -9.013  -3.436  -6.310  1.00  0.00           H  
ATOM   1112 2HB  LEU D  64      -9.531  -2.165  -5.199  1.00  0.00           H  
ATOM   1113  HG  LEU D  64      -7.545  -1.784  -7.468  1.00  0.00           H  
ATOM   1114 1HD1 LEU D  64      -9.388  -0.596  -8.570  1.00  0.00           H  
ATOM   1115 2HD1 LEU D  64      -9.784  -2.308  -8.289  1.00  0.00           H  
ATOM   1116 3HD1 LEU D  64     -10.477  -1.049  -7.238  1.00  0.00           H  
ATOM   1117 1HD2 LEU D  64      -7.883   0.612  -6.964  1.00  0.00           H  
ATOM   1118 2HD2 LEU D  64      -8.951   0.177  -5.609  1.00  0.00           H  
ATOM   1119 3HD2 LEU D  64      -7.225  -0.252  -5.554  1.00  0.00           H  
ATOM   1120  N   ILE D  65      -8.234  -4.990  -3.926  1.00  0.00           N  
ATOM   1121  CA  ILE D  65      -8.656  -5.904  -2.872  1.00  0.00           C  
ATOM   1122  C   ILE D  65      -7.633  -5.955  -1.744  1.00  0.00           C  
ATOM   1123  O   ILE D  65      -7.986  -5.864  -0.568  1.00  0.00           O  
ATOM   1124  CB  ILE D  65      -8.877  -7.322  -3.430  1.00  0.00           C  
ATOM   1125  CG1 ILE D  65     -10.102  -7.350  -4.347  1.00  0.00           C  
ATOM   1126  CG2 ILE D  65      -9.035  -8.322  -2.295  1.00  0.00           C  
ATOM   1127  CD1 ILE D  65     -10.213  -8.606  -5.181  1.00  0.00           C  
ATOM   1128  H   ILE D  65      -8.085  -5.350  -4.858  1.00  0.00           H  
ATOM   1129  HA  ILE D  65      -9.599  -5.545  -2.460  1.00  0.00           H  
ATOM   1130  HB  ILE D  65      -8.021  -7.611  -4.039  1.00  0.00           H  
ATOM   1131 1HG1 ILE D  65     -11.007  -7.257  -3.748  1.00  0.00           H  
ATOM   1132 2HG1 ILE D  65     -10.070  -6.495  -5.024  1.00  0.00           H  
ATOM   1133 1HG2 ILE D  65      -9.191  -9.319  -2.707  1.00  0.00           H  
ATOM   1134 2HG2 ILE D  65      -8.136  -8.320  -1.680  1.00  0.00           H  
ATOM   1135 3HG2 ILE D  65      -9.894  -8.044  -1.682  1.00  0.00           H  
ATOM   1136 1HD1 ILE D  65     -11.105  -8.552  -5.805  1.00  0.00           H  
ATOM   1137 2HD1 ILE D  65      -9.331  -8.701  -5.815  1.00  0.00           H  
ATOM   1138 3HD1 ILE D  65     -10.282  -9.473  -4.524  1.00  0.00           H  
ATOM   1139  N   CYS D  66      -6.364  -6.102  -2.109  1.00  0.00           N  
ATOM   1140  CA  CYS D  66      -5.289  -6.186  -1.128  1.00  0.00           C  
ATOM   1141  C   CYS D  66      -5.209  -4.917  -0.288  1.00  0.00           C  
ATOM   1142  O   CYS D  66      -5.009  -4.976   0.925  1.00  0.00           O  
ATOM   1143  CB  CYS D  66      -3.946  -6.419  -1.820  1.00  0.00           C  
ATOM   1144  SG  CYS D  66      -3.780  -8.052  -2.580  1.00  0.00           S  
ATOM   1145  H   CYS D  66      -6.138  -6.156  -3.092  1.00  0.00           H  
ATOM   1146  HA  CYS D  66      -5.490  -7.029  -0.467  1.00  0.00           H  
ATOM   1147 1HB  CYS D  66      -3.803  -5.668  -2.598  1.00  0.00           H  
ATOM   1148 2HB  CYS D  66      -3.139  -6.299  -1.097  1.00  0.00           H  
ATOM   1149  HG  CYS D  66      -4.648  -7.837  -3.563  1.00  0.00           H  
ATOM   1150  N   LEU D  67      -5.367  -3.771  -0.941  1.00  0.00           N  
ATOM   1151  CA  LEU D  67      -5.333  -2.486  -0.253  1.00  0.00           C  
ATOM   1152  C   LEU D  67      -6.508  -2.345   0.707  1.00  0.00           C  
ATOM   1153  O   LEU D  67      -6.363  -1.809   1.806  1.00  0.00           O  
ATOM   1154  CB  LEU D  67      -5.356  -1.339  -1.270  1.00  0.00           C  
ATOM   1155  CG  LEU D  67      -4.086  -1.174  -2.115  1.00  0.00           C  
ATOM   1156  CD1 LEU D  67      -4.345  -0.173  -3.232  1.00  0.00           C  
ATOM   1157  CD2 LEU D  67      -2.940  -0.715  -1.225  1.00  0.00           C  
ATOM   1158  H   LEU D  67      -5.514  -3.790  -1.940  1.00  0.00           H  
ATOM   1159  HA  LEU D  67      -4.410  -2.427   0.323  1.00  0.00           H  
ATOM   1160 1HB  LEU D  67      -6.189  -1.496  -1.953  1.00  0.00           H  
ATOM   1161 2HB  LEU D  67      -5.522  -0.404  -0.736  1.00  0.00           H  
ATOM   1162  HG  LEU D  67      -3.828  -2.128  -2.575  1.00  0.00           H  
ATOM   1163 1HD1 LEU D  67      -3.443  -0.056  -3.833  1.00  0.00           H  
ATOM   1164 2HD1 LEU D  67      -5.156  -0.535  -3.865  1.00  0.00           H  
ATOM   1165 3HD1 LEU D  67      -4.622   0.789  -2.802  1.00  0.00           H  
ATOM   1166 1HD2 LEU D  67      -2.037  -0.599  -1.825  1.00  0.00           H  
ATOM   1167 2HD2 LEU D  67      -3.196   0.240  -0.765  1.00  0.00           H  
ATOM   1168 3HD2 LEU D  67      -2.765  -1.458  -0.446  1.00  0.00           H  
ATOM   1169  N   LEU D  68      -7.671  -2.829   0.286  1.00  0.00           N  
ATOM   1170  CA  LEU D  68      -8.859  -2.811   1.131  1.00  0.00           C  
ATOM   1171  C   LEU D  68      -8.698  -3.739   2.328  1.00  0.00           C  
ATOM   1172  O   LEU D  68      -9.179  -3.445   3.423  1.00  0.00           O  
ATOM   1173  CB  LEU D  68     -10.093  -3.225   0.319  1.00  0.00           C  
ATOM   1174  CG  LEU D  68     -10.581  -2.204  -0.718  1.00  0.00           C  
ATOM   1175  CD1 LEU D  68     -11.688  -2.824  -1.560  1.00  0.00           C  
ATOM   1176  CD2 LEU D  68     -11.070  -0.952  -0.006  1.00  0.00           C  
ATOM   1177  H   LEU D  68      -7.734  -3.220  -0.643  1.00  0.00           H  
ATOM   1178  HA  LEU D  68      -9.006  -1.797   1.499  1.00  0.00           H  
ATOM   1179 1HB  LEU D  68      -9.868  -4.150  -0.209  1.00  0.00           H  
ATOM   1180 2HB  LEU D  68     -10.916  -3.415   1.008  1.00  0.00           H  
ATOM   1181  HG  LEU D  68      -9.759  -1.944  -1.386  1.00  0.00           H  
ATOM   1182 1HD1 LEU D  68     -12.034  -2.098  -2.296  1.00  0.00           H  
ATOM   1183 2HD1 LEU D  68     -11.304  -3.706  -2.073  1.00  0.00           H  
ATOM   1184 3HD1 LEU D  68     -12.518  -3.110  -0.915  1.00  0.00           H  
ATOM   1185 1HD2 LEU D  68     -11.416  -0.226  -0.742  1.00  0.00           H  
ATOM   1186 2HD2 LEU D  68     -11.893  -1.211   0.662  1.00  0.00           H  
ATOM   1187 3HD2 LEU D  68     -10.255  -0.520   0.574  1.00  0.00           H  
ATOM   1188  N   LEU D  69      -8.017  -4.860   2.115  1.00  0.00           N  
ATOM   1189  CA  LEU D  69      -7.696  -5.779   3.199  1.00  0.00           C  
ATOM   1190  C   LEU D  69      -6.795  -5.117   4.234  1.00  0.00           C  
ATOM   1191  O   LEU D  69      -6.984  -5.291   5.438  1.00  0.00           O  
ATOM   1192  CB  LEU D  69      -7.010  -7.034   2.645  1.00  0.00           C  
ATOM   1193  CG  LEU D  69      -7.918  -8.005   1.879  1.00  0.00           C  
ATOM   1194  CD1 LEU D  69      -7.076  -9.120   1.275  1.00  0.00           C  
ATOM   1195  CD2 LEU D  69      -8.972  -8.565   2.822  1.00  0.00           C  
ATOM   1196  H   LEU D  69      -7.715  -5.081   1.177  1.00  0.00           H  
ATOM   1197  HA  LEU D  69      -8.623  -6.074   3.689  1.00  0.00           H  
ATOM   1198 1HB  LEU D  69      -6.213  -6.725   1.971  1.00  0.00           H  
ATOM   1199 2HB  LEU D  69      -6.564  -7.582   3.475  1.00  0.00           H  
ATOM   1200  HG  LEU D  69      -8.408  -7.476   1.060  1.00  0.00           H  
ATOM   1201 1HD1 LEU D  69      -7.721  -9.810   0.730  1.00  0.00           H  
ATOM   1202 2HD1 LEU D  69      -6.343  -8.692   0.590  1.00  0.00           H  
ATOM   1203 3HD1 LEU D  69      -6.560  -9.657   2.070  1.00  0.00           H  
ATOM   1204 1HD2 LEU D  69      -9.618  -9.255   2.277  1.00  0.00           H  
ATOM   1205 2HD2 LEU D  69      -8.484  -9.095   3.640  1.00  0.00           H  
ATOM   1206 3HD2 LEU D  69      -9.571  -7.749   3.225  1.00  0.00           H  
ATOM   1207  N   ILE D  70      -5.816  -4.356   3.758  1.00  0.00           N  
ATOM   1208  CA  ILE D  70      -4.942  -3.591   4.640  1.00  0.00           C  
ATOM   1209  C   ILE D  70      -5.736  -2.583   5.462  1.00  0.00           C  
ATOM   1210  O   ILE D  70      -5.527  -2.449   6.668  1.00  0.00           O  
ATOM   1211  CB  ILE D  70      -3.856  -2.856   3.835  1.00  0.00           C  
ATOM   1212  CG1 ILE D  70      -2.876  -3.859   3.220  1.00  0.00           C  
ATOM   1213  CG2 ILE D  70      -3.119  -1.861   4.719  1.00  0.00           C  
ATOM   1214  CD1 ILE D  70      -1.932  -3.250   2.209  1.00  0.00           C  
ATOM   1215  H   ILE D  70      -5.672  -4.306   2.760  1.00  0.00           H  
ATOM   1216  HA  ILE D  70      -4.454  -4.281   5.327  1.00  0.00           H  
ATOM   1217  HB  ILE D  70      -4.318  -2.319   3.007  1.00  0.00           H  
ATOM   1218 1HG1 ILE D  70      -2.281  -4.317   4.009  1.00  0.00           H  
ATOM   1219 2HG1 ILE D  70      -3.433  -4.656   2.727  1.00  0.00           H  
ATOM   1220 1HG2 ILE D  70      -2.354  -1.351   4.134  1.00  0.00           H  
ATOM   1221 2HG2 ILE D  70      -3.825  -1.130   5.110  1.00  0.00           H  
ATOM   1222 3HG2 ILE D  70      -2.649  -2.391   5.548  1.00  0.00           H  
ATOM   1223 1HD1 ILE D  70      -1.270  -4.022   1.817  1.00  0.00           H  
ATOM   1224 2HD1 ILE D  70      -2.507  -2.815   1.390  1.00  0.00           H  
ATOM   1225 3HD1 ILE D  70      -1.339  -2.472   2.688  1.00  0.00           H  
ATOM   1226  N   CYS D  71      -6.646  -1.875   4.802  1.00  0.00           N  
ATOM   1227  CA  CYS D  71      -7.536  -0.944   5.486  1.00  0.00           C  
ATOM   1228  C   CYS D  71      -8.247  -1.618   6.652  1.00  0.00           C  
ATOM   1229  O   CYS D  71      -8.249  -1.104   7.771  1.00  0.00           O  
ATOM   1230  CB  CYS D  71      -8.577  -0.385   4.516  1.00  0.00           C  
ATOM   1231  SG  CYS D  71      -7.877   0.596   3.166  1.00  0.00           S  
ATOM   1232  H   CYS D  71      -6.724  -1.985   3.801  1.00  0.00           H  
ATOM   1233  HA  CYS D  71      -6.941  -0.117   5.872  1.00  0.00           H  
ATOM   1234 1HB  CYS D  71      -9.145  -1.206   4.078  1.00  0.00           H  
ATOM   1235 2HB  CYS D  71      -9.280   0.245   5.061  1.00  0.00           H  
ATOM   1236  HG  CYS D  71      -7.149  -0.387   2.645  1.00  0.00           H  
ATOM   1237  N   ILE D  72      -8.850  -2.771   6.385  1.00  0.00           N  
ATOM   1238  CA  ILE D  72      -9.628  -3.481   7.394  1.00  0.00           C  
ATOM   1239  C   ILE D  72      -8.732  -4.022   8.500  1.00  0.00           C  
ATOM   1240  O   ILE D  72      -9.036  -3.880   9.684  1.00  0.00           O  
ATOM   1241  CB  ILE D  72     -10.420  -4.640   6.761  1.00  0.00           C  
ATOM   1242  CG1 ILE D  72     -11.493  -4.098   5.814  1.00  0.00           C  
ATOM   1243  CG2 ILE D  72     -11.047  -5.508   7.841  1.00  0.00           C  
ATOM   1244  CD1 ILE D  72     -12.114  -5.153   4.926  1.00  0.00           C  
ATOM   1245  H   ILE D  72      -8.767  -3.167   5.459  1.00  0.00           H  
ATOM   1246  HA  ILE D  72     -10.335  -2.783   7.839  1.00  0.00           H  
ATOM   1247  HB  ILE D  72      -9.749  -5.253   6.160  1.00  0.00           H  
ATOM   1248 1HG1 ILE D  72     -12.288  -3.630   6.394  1.00  0.00           H  
ATOM   1249 2HG1 ILE D  72     -11.060  -3.329   5.175  1.00  0.00           H  
ATOM   1250 1HG2 ILE D  72     -11.604  -6.321   7.377  1.00  0.00           H  
ATOM   1251 2HG2 ILE D  72     -10.264  -5.920   8.476  1.00  0.00           H  
ATOM   1252 3HG2 ILE D  72     -11.724  -4.904   8.446  1.00  0.00           H  
ATOM   1253 1HD1 ILE D  72     -12.864  -4.693   4.284  1.00  0.00           H  
ATOM   1254 2HD1 ILE D  72     -11.339  -5.611   4.310  1.00  0.00           H  
ATOM   1255 3HD1 ILE D  72     -12.585  -5.917   5.544  1.00  0.00           H  
ATOM   1256  N   ILE D  73      -7.625  -4.644   8.108  1.00  0.00           N  
ATOM   1257  CA  ILE D  73      -6.723  -5.278   9.062  1.00  0.00           C  
ATOM   1258  C   ILE D  73      -6.162  -4.262  10.049  1.00  0.00           C  
ATOM   1259  O   ILE D  73      -6.073  -4.531  11.247  1.00  0.00           O  
ATOM   1260  CB  ILE D  73      -5.563  -5.983   8.336  1.00  0.00           C  
ATOM   1261  CG1 ILE D  73      -6.075  -7.211   7.578  1.00  0.00           C  
ATOM   1262  CG2 ILE D  73      -4.478  -6.379   9.325  1.00  0.00           C  
ATOM   1263  CD1 ILE D  73      -5.089  -7.765   6.575  1.00  0.00           C  
ATOM   1264  H   ILE D  73      -7.402  -4.677   7.123  1.00  0.00           H  
ATOM   1265  HA  ILE D  73      -7.283  -6.025   9.623  1.00  0.00           H  
ATOM   1266  HB  ILE D  73      -5.136  -5.310   7.593  1.00  0.00           H  
ATOM   1267 1HG1 ILE D  73      -6.320  -8.000   8.288  1.00  0.00           H  
ATOM   1268 2HG1 ILE D  73      -6.992  -6.954   7.046  1.00  0.00           H  
ATOM   1269 1HG2 ILE D  73      -3.666  -6.877   8.795  1.00  0.00           H  
ATOM   1270 2HG2 ILE D  73      -4.095  -5.488   9.821  1.00  0.00           H  
ATOM   1271 3HG2 ILE D  73      -4.895  -7.057  10.070  1.00  0.00           H  
ATOM   1272 1HD1 ILE D  73      -5.523  -8.633   6.079  1.00  0.00           H  
ATOM   1273 2HD1 ILE D  73      -4.856  -7.001   5.833  1.00  0.00           H  
ATOM   1274 3HD1 ILE D  73      -4.176  -8.062   7.089  1.00  0.00           H  
ATOM   1275  N   VAL D  74      -5.785  -3.095   9.539  1.00  0.00           N  
ATOM   1276  CA  VAL D  74      -5.336  -1.998  10.387  1.00  0.00           C  
ATOM   1277  C   VAL D  74      -6.461  -1.498  11.284  1.00  0.00           C  
ATOM   1278  O   VAL D  74      -6.259  -1.255  12.473  1.00  0.00           O  
ATOM   1279  CB  VAL D  74      -4.816  -0.833   9.524  1.00  0.00           C  
ATOM   1280  CG1 VAL D  74      -4.555   0.393  10.385  1.00  0.00           C  
ATOM   1281  CG2 VAL D  74      -3.552  -1.256   8.791  1.00  0.00           C  
ATOM   1282  H   VAL D  74      -5.810  -2.964   8.538  1.00  0.00           H  
ATOM   1283  HA  VAL D  74      -4.521  -2.358  11.017  1.00  0.00           H  
ATOM   1284  HB  VAL D  74      -5.583  -0.560   8.799  1.00  0.00           H  
ATOM   1285 1HG1 VAL D  74      -4.188   1.207   9.759  1.00  0.00           H  
ATOM   1286 2HG1 VAL D  74      -5.480   0.700  10.872  1.00  0.00           H  
ATOM   1287 3HG1 VAL D  74      -3.808   0.154  11.142  1.00  0.00           H  
ATOM   1288 1HG2 VAL D  74      -3.190  -0.428   8.182  1.00  0.00           H  
ATOM   1289 2HG2 VAL D  74      -2.787  -1.535   9.516  1.00  0.00           H  
ATOM   1290 3HG2 VAL D  74      -3.772  -2.109   8.149  1.00  0.00           H  
ATOM   1291  N   MET D  75      -7.648  -1.346  10.706  1.00  0.00           N  
ATOM   1292  CA  MET D  75      -8.795  -0.822  11.438  1.00  0.00           C  
ATOM   1293  C   MET D  75      -9.121  -1.691  12.646  1.00  0.00           C  
ATOM   1294  O   MET D  75      -9.321  -1.185  13.750  1.00  0.00           O  
ATOM   1295  CB  MET D  75     -10.007  -0.717  10.514  1.00  0.00           C  
ATOM   1296  CG  MET D  75     -11.286  -0.262  11.202  1.00  0.00           C  
ATOM   1297  SD  MET D  75     -12.733  -0.386  10.133  1.00  0.00           S  
ATOM   1298  CE  MET D  75     -12.889  -2.163   9.979  1.00  0.00           C  
ATOM   1299  H   MET D  75      -7.758  -1.601   9.735  1.00  0.00           H  
ATOM   1300  HA  MET D  75      -8.546   0.173  11.804  1.00  0.00           H  
ATOM   1301 1HB  MET D  75      -9.792  -0.014   9.711  1.00  0.00           H  
ATOM   1302 2HB  MET D  75     -10.201  -1.688  10.056  1.00  0.00           H  
ATOM   1303 1HG  MET D  75     -11.459  -0.872  12.089  1.00  0.00           H  
ATOM   1304 2HG  MET D  75     -11.180   0.775  11.518  1.00  0.00           H  
ATOM   1305 1HE  MET D  75     -13.743  -2.400   9.344  1.00  0.00           H  
ATOM   1306 2HE  MET D  75     -11.981  -2.571   9.534  1.00  0.00           H  
ATOM   1307 3HE  MET D  75     -13.038  -2.602  10.966  1.00  0.00           H  
ATOM   1308  N   LEU D  76      -9.174  -3.001  12.430  1.00  0.00           N  
ATOM   1309  CA  LEU D  76      -9.626  -3.930  13.459  1.00  0.00           C  
ATOM   1310  C   LEU D  76      -8.577  -4.094  14.551  1.00  0.00           C  
ATOM   1311  O   LEU D  76      -8.474  -3.266  15.413  1.00  0.00           O  
ATOM   1312  OXT LEU D  76      -7.854  -5.052  14.550  1.00  0.00           O  
ATOM   1313  CB  LEU D  76      -9.944  -5.295  12.837  1.00  0.00           C  
ATOM   1314  CG  LEU D  76     -11.121  -5.321  11.854  1.00  0.00           C  
ATOM   1315  CD1 LEU D  76     -11.234  -6.707  11.233  1.00  0.00           C  
ATOM   1316  CD2 LEU D  76     -12.401  -4.942  12.584  1.00  0.00           C  
ATOM   1317  H   LEU D  76      -8.893  -3.363  11.529  1.00  0.00           H  
ATOM   1318  HA  LEU D  76     -10.533  -3.530  13.910  1.00  0.00           H  
ATOM   1319 1HB  LEU D  76      -9.061  -5.650  12.307  1.00  0.00           H  
ATOM   1320 2HB  LEU D  76     -10.166  -5.999  13.639  1.00  0.00           H  
ATOM   1321  HG  LEU D  76     -10.938  -4.609  11.049  1.00  0.00           H  
ATOM   1322 1HD1 LEU D  76     -12.071  -6.725  10.534  1.00  0.00           H  
ATOM   1323 2HD1 LEU D  76     -10.313  -6.944  10.701  1.00  0.00           H  
ATOM   1324 3HD1 LEU D  76     -11.401  -7.444  12.017  1.00  0.00           H  
ATOM   1325 1HD2 LEU D  76     -13.237  -4.960  11.885  1.00  0.00           H  
ATOM   1326 2HD2 LEU D  76     -12.585  -5.655  13.388  1.00  0.00           H  
ATOM   1327 3HD2 LEU D  76     -12.298  -3.941  13.002  1.00  0.00           H  
TER                                                                             
ATOM   1329  N   ILE E  77       6.806 -10.539 -13.228  1.00  0.00           N  
ATOM   1330  CA  ILE E  77       5.678  -9.632 -13.406  1.00  0.00           C  
ATOM   1331  C   ILE E  77       5.593  -8.629 -12.263  1.00  0.00           C  
ATOM   1332  O   ILE E  77       5.446  -9.007 -11.101  1.00  0.00           O  
ATOM   1333  CB  ILE E  77       4.355 -10.414 -13.503  1.00  0.00           C  
ATOM   1334  CG1 ILE E  77       4.380 -11.359 -14.707  1.00  0.00           C  
ATOM   1335  CG2 ILE E  77       3.177  -9.456 -13.598  1.00  0.00           C  
ATOM   1336  CD1 ILE E  77       3.221 -12.329 -14.746  1.00  0.00           C  
ATOM   1337 1H   ILE E  77       6.837 -11.186 -13.991  1.00  0.00           H  
ATOM   1338 2H   ILE E  77       7.656 -10.013 -13.202  1.00  0.00           H  
ATOM   1339 3H   ILE E  77       6.698 -11.042 -12.370  1.00  0.00           H  
ATOM   1340  HA  ILE E  77       5.821  -9.080 -14.334  1.00  0.00           H  
ATOM   1341  HB  ILE E  77       4.234 -11.036 -12.617  1.00  0.00           H  
ATOM   1342 1HG1 ILE E  77       4.368 -10.776 -15.627  1.00  0.00           H  
ATOM   1343 2HG1 ILE E  77       5.305 -11.935 -14.698  1.00  0.00           H  
ATOM   1344 1HG2 ILE E  77       2.250 -10.025 -13.667  1.00  0.00           H  
ATOM   1345 2HG2 ILE E  77       3.150  -8.824 -12.712  1.00  0.00           H  
ATOM   1346 3HG2 ILE E  77       3.286  -8.832 -14.486  1.00  0.00           H  
ATOM   1347 1HD1 ILE E  77       3.309 -12.965 -15.627  1.00  0.00           H  
ATOM   1348 2HD1 ILE E  77       3.235 -12.949 -13.849  1.00  0.00           H  
ATOM   1349 3HD1 ILE E  77       2.285 -11.775 -14.791  1.00  0.00           H  
ATOM   1350  N   ASN E  78       5.686  -7.347 -12.600  1.00  0.00           N  
ATOM   1351  CA  ASN E  78       5.735  -6.292 -11.595  1.00  0.00           C  
ATOM   1352  C   ASN E  78       4.453  -6.255 -10.773  1.00  0.00           C  
ATOM   1353  O   ASN E  78       4.484  -6.005  -9.568  1.00  0.00           O  
ATOM   1354  CB  ASN E  78       5.991  -4.945 -12.246  1.00  0.00           C  
ATOM   1355  CG  ASN E  78       7.417  -4.783 -12.695  1.00  0.00           C  
ATOM   1356  OD1 ASN E  78       8.325  -5.438 -12.171  1.00  0.00           O  
ATOM   1357  ND2 ASN E  78       7.631  -3.921 -13.656  1.00  0.00           N  
ATOM   1358  H   ASN E  78       5.725  -7.097 -13.578  1.00  0.00           H  
ATOM   1359  HA  ASN E  78       6.554  -6.507 -10.907  1.00  0.00           H  
ATOM   1360 1HB  ASN E  78       5.335  -4.827 -13.109  1.00  0.00           H  
ATOM   1361 2HB  ASN E  78       5.752  -4.149 -11.541  1.00  0.00           H  
ATOM   1362 1HD2 ASN E  78       8.561  -3.771 -13.996  1.00  0.00           H  
ATOM   1363 2HD2 ASN E  78       6.867  -3.412 -14.051  1.00  0.00           H  
ATOM   1364  N   PHE E  79       3.327  -6.505 -11.432  1.00  0.00           N  
ATOM   1365  CA  PHE E  79       2.030  -6.488 -10.766  1.00  0.00           C  
ATOM   1366  C   PHE E  79       1.947  -7.567  -9.694  1.00  0.00           C  
ATOM   1367  O   PHE E  79       1.403  -7.342  -8.613  1.00  0.00           O  
ATOM   1368  CB  PHE E  79       0.904  -6.684 -11.783  1.00  0.00           C  
ATOM   1369  CG  PHE E  79       0.533  -5.432 -12.526  1.00  0.00           C  
ATOM   1370  CD1 PHE E  79       1.105  -5.144 -13.756  1.00  0.00           C  
ATOM   1371  CD2 PHE E  79      -0.387  -4.540 -11.996  1.00  0.00           C  
ATOM   1372  CE1 PHE E  79       0.765  -3.992 -14.441  1.00  0.00           C  
ATOM   1373  CE2 PHE E  79      -0.730  -3.389 -12.679  1.00  0.00           C  
ATOM   1374  CZ  PHE E  79      -0.152  -3.115 -13.902  1.00  0.00           C  
ATOM   1375  H   PHE E  79       3.370  -6.711 -12.419  1.00  0.00           H  
ATOM   1376  HA  PHE E  79       1.900  -5.517 -10.285  1.00  0.00           H  
ATOM   1377 1HB  PHE E  79       1.200  -7.437 -12.512  1.00  0.00           H  
ATOM   1378 2HB  PHE E  79       0.015  -7.053 -11.274  1.00  0.00           H  
ATOM   1379  HD1 PHE E  79       1.830  -5.838 -14.182  1.00  0.00           H  
ATOM   1380  HD2 PHE E  79      -0.842  -4.757 -11.029  1.00  0.00           H  
ATOM   1381  HE1 PHE E  79       1.222  -3.778 -15.406  1.00  0.00           H  
ATOM   1382  HE2 PHE E  79      -1.455  -2.697 -12.252  1.00  0.00           H  
ATOM   1383  HZ  PHE E  79      -0.420  -2.207 -14.440  1.00  0.00           H  
ATOM   1384  N   CYS E  80       2.490  -8.741 -10.001  1.00  0.00           N  
ATOM   1385  CA  CYS E  80       2.503  -9.849  -9.054  1.00  0.00           C  
ATOM   1386  C   CYS E  80       3.355  -9.521  -7.834  1.00  0.00           C  
ATOM   1387  O   CYS E  80       2.994  -9.855  -6.705  1.00  0.00           O  
ATOM   1388  CB  CYS E  80       3.040 -11.118  -9.718  1.00  0.00           C  
ATOM   1389  SG  CYS E  80       1.944 -11.813 -10.977  1.00  0.00           S  
ATOM   1390  H   CYS E  80       2.904  -8.868 -10.913  1.00  0.00           H  
ATOM   1391  HA  CYS E  80       1.481 -10.036  -8.725  1.00  0.00           H  
ATOM   1392 1HB  CYS E  80       4.000 -10.904 -10.187  1.00  0.00           H  
ATOM   1393 2HB  CYS E  80       3.210 -11.881  -8.959  1.00  0.00           H  
ATOM   1394  HG  CYS E  80       2.715 -12.855 -11.272  1.00  0.00           H  
ATOM   1395  N   LEU E  81       4.487  -8.866  -8.067  1.00  0.00           N  
ATOM   1396  CA  LEU E  81       5.372  -8.455  -6.984  1.00  0.00           C  
ATOM   1397  C   LEU E  81       4.691  -7.444  -6.070  1.00  0.00           C  
ATOM   1398  O   LEU E  81       4.869  -7.476  -4.852  1.00  0.00           O  
ATOM   1399  CB  LEU E  81       6.661  -7.852  -7.554  1.00  0.00           C  
ATOM   1400  CG  LEU E  81       7.587  -8.831  -8.287  1.00  0.00           C  
ATOM   1401  CD1 LEU E  81       8.724  -8.060  -8.944  1.00  0.00           C  
ATOM   1402  CD2 LEU E  81       8.122  -9.859  -7.302  1.00  0.00           C  
ATOM   1403  H   LEU E  81       4.740  -8.647  -9.020  1.00  0.00           H  
ATOM   1404  HA  LEU E  81       5.627  -9.335  -6.394  1.00  0.00           H  
ATOM   1405 1HB  LEU E  81       6.395  -7.060  -8.253  1.00  0.00           H  
ATOM   1406 2HB  LEU E  81       7.229  -7.409  -6.735  1.00  0.00           H  
ATOM   1407  HG  LEU E  81       7.029  -9.338  -9.074  1.00  0.00           H  
ATOM   1408 1HD1 LEU E  81       9.381  -8.756  -9.466  1.00  0.00           H  
ATOM   1409 2HD1 LEU E  81       8.314  -7.345  -9.658  1.00  0.00           H  
ATOM   1410 3HD1 LEU E  81       9.291  -7.527  -8.182  1.00  0.00           H  
ATOM   1411 1HD2 LEU E  81       8.779 -10.556  -7.823  1.00  0.00           H  
ATOM   1412 2HD2 LEU E  81       8.681  -9.353  -6.515  1.00  0.00           H  
ATOM   1413 3HD2 LEU E  81       7.289 -10.407  -6.860  1.00  0.00           H  
ATOM   1414  N   ILE E  82       3.911  -6.548  -6.665  1.00  0.00           N  
ATOM   1415  CA  ILE E  82       3.117  -5.595  -5.898  1.00  0.00           C  
ATOM   1416  C   ILE E  82       2.098  -6.308  -5.019  1.00  0.00           C  
ATOM   1417  O   ILE E  82       1.947  -5.987  -3.841  1.00  0.00           O  
ATOM   1418  CB  ILE E  82       2.391  -4.609  -6.832  1.00  0.00           C  
ATOM   1419  CG1 ILE E  82       3.393  -3.649  -7.478  1.00  0.00           C  
ATOM   1420  CG2 ILE E  82       1.327  -3.838  -6.066  1.00  0.00           C  
ATOM   1421  CD1 ILE E  82       2.803  -2.806  -8.586  1.00  0.00           C  
ATOM   1422  H   ILE E  82       3.867  -6.526  -7.673  1.00  0.00           H  
ATOM   1423  HA  ILE E  82       3.786  -5.028  -5.252  1.00  0.00           H  
ATOM   1424  HB  ILE E  82       1.914  -5.160  -7.642  1.00  0.00           H  
ATOM   1425 1HG1 ILE E  82       3.797  -2.981  -6.719  1.00  0.00           H  
ATOM   1426 2HG1 ILE E  82       4.227  -4.217  -7.890  1.00  0.00           H  
ATOM   1427 1HG2 ILE E  82       0.824  -3.145  -6.740  1.00  0.00           H  
ATOM   1428 2HG2 ILE E  82       0.599  -4.535  -5.653  1.00  0.00           H  
ATOM   1429 3HG2 ILE E  82       1.795  -3.279  -5.255  1.00  0.00           H  
ATOM   1430 1HD1 ILE E  82       3.574  -2.152  -8.994  1.00  0.00           H  
ATOM   1431 2HD1 ILE E  82       2.423  -3.456  -9.375  1.00  0.00           H  
ATOM   1432 3HD1 ILE E  82       1.989  -2.202  -8.189  1.00  0.00           H  
ATOM   1433  N   LEU E  83       1.400  -7.279  -5.600  1.00  0.00           N  
ATOM   1434  CA  LEU E  83       0.403  -8.049  -4.866  1.00  0.00           C  
ATOM   1435  C   LEU E  83       1.032  -8.788  -3.692  1.00  0.00           C  
ATOM   1436  O   LEU E  83       0.469  -8.828  -2.598  1.00  0.00           O  
ATOM   1437  CB  LEU E  83      -0.284  -9.053  -5.801  1.00  0.00           C  
ATOM   1438  CG  LEU E  83      -1.199  -8.445  -6.873  1.00  0.00           C  
ATOM   1439  CD1 LEU E  83      -1.685  -9.544  -7.808  1.00  0.00           C  
ATOM   1440  CD2 LEU E  83      -2.368  -7.740  -6.202  1.00  0.00           C  
ATOM   1441  H   LEU E  83       1.564  -7.488  -6.574  1.00  0.00           H  
ATOM   1442  HA  LEU E  83      -0.348  -7.362  -4.477  1.00  0.00           H  
ATOM   1443 1HB  LEU E  83       0.482  -9.634  -6.311  1.00  0.00           H  
ATOM   1444 2HB  LEU E  83      -0.886  -9.733  -5.199  1.00  0.00           H  
ATOM   1445  HG  LEU E  83      -0.634  -7.727  -7.468  1.00  0.00           H  
ATOM   1446 1HD1 LEU E  83      -2.334  -9.113  -8.570  1.00  0.00           H  
ATOM   1447 2HD1 LEU E  83      -0.829 -10.018  -8.288  1.00  0.00           H  
ATOM   1448 3HD1 LEU E  83      -2.240 -10.288  -7.238  1.00  0.00           H  
ATOM   1449 1HD2 LEU E  83      -3.018  -7.308  -6.964  1.00  0.00           H  
ATOM   1450 2HD2 LEU E  83      -2.934  -8.459  -5.608  1.00  0.00           H  
ATOM   1451 3HD2 LEU E  83      -1.993  -6.949  -5.554  1.00  0.00           H  
ATOM   1452  N   ILE E  84       2.202  -9.373  -3.926  1.00  0.00           N  
ATOM   1453  CA  ILE E  84       2.941 -10.057  -2.872  1.00  0.00           C  
ATOM   1454  C   ILE E  84       3.305  -9.100  -1.744  1.00  0.00           C  
ATOM   1455  O   ILE E  84       3.109  -9.407  -0.568  1.00  0.00           O  
ATOM   1456  CB  ILE E  84       4.221 -10.705  -3.430  1.00  0.00           C  
ATOM   1457  CG1 ILE E  84       3.869 -11.879  -4.347  1.00  0.00           C  
ATOM   1458  CG2 ILE E  84       5.123 -11.165  -2.295  1.00  0.00           C  
ATOM   1459  CD1 ILE E  84       5.029 -12.372  -5.181  1.00  0.00           C  
ATOM   1460  H   ILE E  84       2.589  -9.342  -4.858  1.00  0.00           H  
ATOM   1461  HA  ILE E  84       2.308 -10.843  -2.460  1.00  0.00           H  
ATOM   1462  HB  ILE E  84       4.760  -9.980  -4.039  1.00  0.00           H  
ATOM   1463 1HG1 ILE E  84       3.500 -12.711  -3.748  1.00  0.00           H  
ATOM   1464 2HG1 ILE E  84       3.066 -11.584  -5.024  1.00  0.00           H  
ATOM   1465 1HG2 ILE E  84       6.022 -11.621  -2.707  1.00  0.00           H  
ATOM   1466 2HG2 ILE E  84       5.399 -10.309  -1.680  1.00  0.00           H  
ATOM   1467 3HG2 ILE E  84       4.593 -11.895  -1.682  1.00  0.00           H  
ATOM   1468 1HD1 ILE E  84       4.702 -13.204  -5.805  1.00  0.00           H  
ATOM   1469 2HD1 ILE E  84       5.392 -11.563  -5.815  1.00  0.00           H  
ATOM   1470 3HD1 ILE E  84       5.832 -12.706  -4.524  1.00  0.00           H  
ATOM   1471  N   CYS E  85       3.837  -7.938  -2.109  1.00  0.00           N  
ATOM   1472  CA  CYS E  85       4.249  -6.942  -1.128  1.00  0.00           C  
ATOM   1473  C   CYS E  85       3.067  -6.474  -0.288  1.00  0.00           C  
ATOM   1474  O   CYS E  85       3.185  -6.302   0.925  1.00  0.00           O  
ATOM   1475  CB  CYS E  85       4.885  -5.736  -1.820  1.00  0.00           C  
ATOM   1476  SG  CYS E  85       6.490  -6.083  -2.580  1.00  0.00           S  
ATOM   1477  H   CYS E  85       3.958  -7.740  -3.092  1.00  0.00           H  
ATOM   1478  HA  CYS E  85       4.988  -7.393  -0.467  1.00  0.00           H  
ATOM   1479 1HB  CYS E  85       4.216  -5.368  -2.598  1.00  0.00           H  
ATOM   1480 2HB  CYS E  85       5.020  -4.932  -1.097  1.00  0.00           H  
ATOM   1481  HG  CYS E  85       6.017  -6.843  -3.562  1.00  0.00           H  
ATOM   1482  N   LEU E  86       1.928  -6.270  -0.941  1.00  0.00           N  
ATOM   1483  CA  LEU E  86       0.717  -5.841  -0.253  1.00  0.00           C  
ATOM   1484  C   LEU E  86       0.219  -6.914   0.707  1.00  0.00           C  
ATOM   1485  O   LEU E  86      -0.246  -6.611   1.806  1.00  0.00           O  
ATOM   1486  CB  LEU E  86      -0.382  -5.507  -1.270  1.00  0.00           C  
ATOM   1487  CG  LEU E  86      -0.146  -4.249  -2.115  1.00  0.00           C  
ATOM   1488  CD1 LEU E  86      -1.178  -4.186  -3.233  1.00  0.00           C  
ATOM   1489  CD2 LEU E  86      -0.227  -3.017  -1.226  1.00  0.00           C  
ATOM   1490  H   LEU E  86       1.901  -6.415  -1.940  1.00  0.00           H  
ATOM   1491  HA  LEU E  86       0.945  -4.944   0.323  1.00  0.00           H  
ATOM   1492 1HB  LEU E  86      -0.490  -6.349  -1.952  1.00  0.00           H  
ATOM   1493 2HB  LEU E  86      -1.323  -5.376  -0.736  1.00  0.00           H  
ATOM   1494  HG  LEU E  86       0.841  -4.300  -2.576  1.00  0.00           H  
ATOM   1495 1HD1 LEU E  86      -1.010  -3.292  -3.833  1.00  0.00           H  
ATOM   1496 2HD1 LEU E  86      -1.085  -5.070  -3.865  1.00  0.00           H  
ATOM   1497 3HD1 LEU E  86      -2.178  -4.152  -2.802  1.00  0.00           H  
ATOM   1498 1HD2 LEU E  86      -0.059  -2.123  -1.827  1.00  0.00           H  
ATOM   1499 2HD2 LEU E  86      -1.214  -2.965  -0.766  1.00  0.00           H  
ATOM   1500 3HD2 LEU E  86       0.533  -3.080  -0.447  1.00  0.00           H  
ATOM   1501  N   LEU E  87       0.320  -8.170   0.286  1.00  0.00           N  
ATOM   1502  CA  LEU E  87      -0.064  -9.295   1.131  1.00  0.00           C  
ATOM   1503  C   LEU E  87       0.868  -9.428   2.328  1.00  0.00           C  
ATOM   1504  O   LEU E  87       0.440  -9.795   3.423  1.00  0.00           O  
ATOM   1505  CB  LEU E  87      -0.052 -10.596   0.319  1.00  0.00           C  
ATOM   1506  CG  LEU E  87      -1.173 -10.744  -0.718  1.00  0.00           C  
ATOM   1507  CD1 LEU E  87      -0.926 -11.988  -1.560  1.00  0.00           C  
ATOM   1508  CD2 LEU E  87      -2.515 -10.822  -0.006  1.00  0.00           C  
ATOM   1509  H   LEU E  87       0.672  -8.351  -0.643  1.00  0.00           H  
ATOM   1510  HA  LEU E  87      -1.074  -9.121   1.499  1.00  0.00           H  
ATOM   1511 1HB  LEU E  87       0.898 -10.667  -0.209  1.00  0.00           H  
ATOM   1512 2HB  LEU E  87      -0.125 -11.437   1.008  1.00  0.00           H  
ATOM   1513  HG  LEU E  87      -1.167  -9.882  -1.386  1.00  0.00           H  
ATOM   1514 1HD1 LEU E  87      -1.723 -12.093  -2.296  1.00  0.00           H  
ATOM   1515 2HD1 LEU E  87       0.031 -11.897  -2.072  1.00  0.00           H  
ATOM   1516 3HD1 LEU E  87      -0.911 -12.866  -0.915  1.00  0.00           H  
ATOM   1517 1HD2 LEU E  87      -3.313 -10.927  -0.743  1.00  0.00           H  
ATOM   1518 2HD2 LEU E  87      -2.523 -11.684   0.662  1.00  0.00           H  
ATOM   1519 3HD2 LEU E  87      -2.674  -9.913   0.574  1.00  0.00           H  
ATOM   1520  N   LEU E  88       2.144  -9.127   2.115  1.00  0.00           N  
ATOM   1521  CA  LEU E  88       3.118  -9.105   3.199  1.00  0.00           C  
ATOM   1522  C   LEU E  88       2.766  -8.044   4.234  1.00  0.00           C  
ATOM   1523  O   LEU E  88       2.874  -8.278   5.438  1.00  0.00           O  
ATOM   1524  CB  LEU E  88       4.524  -8.841   2.645  1.00  0.00           C  
ATOM   1525  CG  LEU E  88       5.166 -10.004   1.879  1.00  0.00           C  
ATOM   1526  CD1 LEU E  88       6.487  -9.547   1.275  1.00  0.00           C  
ATOM   1527  CD2 LEU E  88       5.373 -11.180   2.822  1.00  0.00           C  
ATOM   1528  H   LEU E  88       2.448  -8.908   1.177  1.00  0.00           H  
ATOM   1529  HA  LEU E  88       3.112 -10.078   3.689  1.00  0.00           H  
ATOM   1530 1HB  LEU E  88       4.476  -7.987   1.971  1.00  0.00           H  
ATOM   1531 2HB  LEU E  88       5.183  -8.586   3.475  1.00  0.00           H  
ATOM   1532  HG  LEU E  88       4.512 -10.306   1.060  1.00  0.00           H  
ATOM   1533 1HD1 LEU E  88       6.944 -10.374   0.730  1.00  0.00           H  
ATOM   1534 2HD1 LEU E  88       6.307  -8.719   0.590  1.00  0.00           H  
ATOM   1535 3HD1 LEU E  88       7.158  -9.223   2.070  1.00  0.00           H  
ATOM   1536 1HD2 LEU E  88       5.829 -12.008   2.277  1.00  0.00           H  
ATOM   1537 2HD2 LEU E  88       6.028 -10.880   3.640  1.00  0.00           H  
ATOM   1538 3HD2 LEU E  88       4.412 -11.497   3.225  1.00  0.00           H  
ATOM   1539  N   ILE E  89       2.346  -6.877   3.758  1.00  0.00           N  
ATOM   1540  CA  ILE E  89       1.888  -5.810   4.640  1.00  0.00           C  
ATOM   1541  C   ILE E  89       0.684  -6.253   5.462  1.00  0.00           C  
ATOM   1542  O   ILE E  89       0.621  -6.014   6.668  1.00  0.00           O  
ATOM   1543  CB  ILE E  89       1.524  -4.549   3.835  1.00  0.00           C  
ATOM   1544  CG1 ILE E  89       2.781  -3.928   3.220  1.00  0.00           C  
ATOM   1545  CG2 ILE E  89       0.807  -3.542   4.719  1.00  0.00           C  
ATOM   1546  CD1 ILE E  89       2.493  -2.842   2.209  1.00  0.00           C  
ATOM   1547  H   ILE E  89       2.343  -6.725   2.760  1.00  0.00           H  
ATOM   1548  HA  ILE E  89       2.695  -5.559   5.327  1.00  0.00           H  
ATOM   1549  HB  ILE E  89       0.871  -4.823   3.007  1.00  0.00           H  
ATOM   1550 1HG1 ILE E  89       3.401  -3.504   4.009  1.00  0.00           H  
ATOM   1551 2HG1 ILE E  89       3.367  -4.704   2.727  1.00  0.00           H  
ATOM   1552 1HG2 ILE E  89       0.558  -2.657   4.134  1.00  0.00           H  
ATOM   1553 2HG2 ILE E  89      -0.107  -3.987   5.110  1.00  0.00           H  
ATOM   1554 3HG2 ILE E  89       1.455  -3.258   5.548  1.00  0.00           H  
ATOM   1555 1HD1 ILE E  89       3.433  -2.451   1.817  1.00  0.00           H  
ATOM   1556 2HD1 ILE E  89       1.903  -3.254   1.390  1.00  0.00           H  
ATOM   1557 3HD1 ILE E  89       1.938  -2.037   2.688  1.00  0.00           H  
ATOM   1558  N   CYS E  90      -0.270  -6.900   4.802  1.00  0.00           N  
ATOM   1559  CA  CYS E  90      -1.431  -7.459   5.486  1.00  0.00           C  
ATOM   1560  C   CYS E  90      -1.010  -8.343   6.652  1.00  0.00           C  
ATOM   1561  O   CYS E  90      -1.499  -8.187   7.771  1.00  0.00           O  
ATOM   1562  CB  CYS E  90      -2.285  -8.276   4.516  1.00  0.00           C  
ATOM   1563  SG  CYS E  90      -3.001  -7.308   3.166  1.00  0.00           S  
ATOM   1564  H   CYS E  90      -0.190  -7.008   3.801  1.00  0.00           H  
ATOM   1565  HA  CYS E  90      -2.034  -6.637   5.872  1.00  0.00           H  
ATOM   1566 1HB  CYS E  90      -1.679  -9.070   4.077  1.00  0.00           H  
ATOM   1567 2HB  CYS E  90      -3.101  -8.750   5.061  1.00  0.00           H  
ATOM   1568  HG  CYS E  90      -1.842  -6.919   2.645  1.00  0.00           H  
ATOM   1569  N   ILE E  91      -0.099  -9.273   6.385  1.00  0.00           N  
ATOM   1570  CA  ILE E  91       0.336 -10.232   7.394  1.00  0.00           C  
ATOM   1571  C   ILE E  91       1.127  -9.547   8.500  1.00  0.00           C  
ATOM   1572  O   ILE E  91       0.897  -9.793   9.684  1.00  0.00           O  
ATOM   1573  CB  ILE E  91       1.193 -11.344   6.761  1.00  0.00           C  
ATOM   1574  CG1 ILE E  91       0.346 -12.197   5.814  1.00  0.00           C  
ATOM   1575  CG2 ILE E  91       1.824 -12.208   7.841  1.00  0.00           C  
ATOM   1576  CD1 ILE E  91       1.158 -13.113   4.926  1.00  0.00           C  
ATOM   1577  H   ILE E  91       0.303  -9.316   5.459  1.00  0.00           H  
ATOM   1578  HA  ILE E  91      -0.547 -10.689   7.839  1.00  0.00           H  
ATOM   1579  HB  ILE E  91       1.983 -10.896   6.160  1.00  0.00           H  
ATOM   1580 1HG1 ILE E  91      -0.344 -12.808   6.394  1.00  0.00           H  
ATOM   1581 2HG1 ILE E  91      -0.252 -11.547   5.175  1.00  0.00           H  
ATOM   1582 1HG2 ILE E  91       2.426 -12.989   7.377  1.00  0.00           H  
ATOM   1583 2HG2 ILE E  91       2.458 -11.591   8.476  1.00  0.00           H  
ATOM   1584 3HG2 ILE E  91       1.041 -12.666   8.446  1.00  0.00           H  
ATOM   1585 1HD1 ILE E  91       0.488 -13.685   4.284  1.00  0.00           H  
ATOM   1586 2HD1 ILE E  91       1.833 -12.518   4.310  1.00  0.00           H  
ATOM   1587 3HD1 ILE E  91       1.738 -13.797   5.544  1.00  0.00           H  
ATOM   1588  N   ILE E  92       2.060  -8.686   8.108  1.00  0.00           N  
ATOM   1589  CA  ILE E  92       2.942  -8.025   9.062  1.00  0.00           C  
ATOM   1590  C   ILE E  92       2.150  -7.178  10.049  1.00  0.00           C  
ATOM   1591  O   ILE E  92       2.432  -7.176  11.247  1.00  0.00           O  
ATOM   1592  CB  ILE E  92       3.972  -7.140   8.336  1.00  0.00           C  
ATOM   1593  CG1 ILE E  92       4.981  -8.006   7.578  1.00  0.00           C  
ATOM   1594  CG2 ILE E  92       4.683  -6.230   9.325  1.00  0.00           C  
ATOM   1595  CD1 ILE E  92       5.813  -7.239   6.575  1.00  0.00           C  
ATOM   1596  H   ILE E  92       2.161  -8.485   7.123  1.00  0.00           H  
ATOM   1597  HA  ILE E  92       3.480  -8.788   9.623  1.00  0.00           H  
ATOM   1598  HB  ILE E  92       3.463  -6.525   7.593  1.00  0.00           H  
ATOM   1599 1HG1 ILE E  92       5.656  -8.483   8.288  1.00  0.00           H  
ATOM   1600 2HG1 ILE E  92       4.454  -8.799   7.047  1.00  0.00           H  
ATOM   1601 1HG2 ILE E  92       5.407  -5.612   8.795  1.00  0.00           H  
ATOM   1602 2HG2 ILE E  92       3.954  -5.590   9.820  1.00  0.00           H  
ATOM   1603 3HG2 ILE E  92       5.199  -6.836  10.070  1.00  0.00           H  
ATOM   1604 1HD1 ILE E  92       6.504  -7.921   6.079  1.00  0.00           H  
ATOM   1605 2HD1 ILE E  92       5.158  -6.782   5.833  1.00  0.00           H  
ATOM   1606 3HD1 ILE E  92       6.377  -6.463   7.089  1.00  0.00           H  
ATOM   1607  N   VAL E  93       1.156  -6.458   9.539  1.00  0.00           N  
ATOM   1608  CA  VAL E  93       0.251  -5.692  10.387  1.00  0.00           C  
ATOM   1609  C   VAL E  93      -0.572  -6.608  11.284  1.00  0.00           C  
ATOM   1610  O   VAL E  93      -0.740  -6.340  12.473  1.00  0.00           O  
ATOM   1611  CB  VAL E  93      -0.696  -4.837   9.524  1.00  0.00           C  
ATOM   1612  CG1 VAL E  93      -1.782  -4.210  10.385  1.00  0.00           C  
ATOM   1613  CG2 VAL E  93       0.097  -3.766   8.791  1.00  0.00           C  
ATOM   1614  H   VAL E  93       1.024  -6.442   8.538  1.00  0.00           H  
ATOM   1615  HA  VAL E  93       0.845  -5.028  11.017  1.00  0.00           H  
ATOM   1616  HB  VAL E  93      -1.193  -5.482   8.799  1.00  0.00           H  
ATOM   1617 1HG1 VAL E  93      -2.442  -3.610   9.759  1.00  0.00           H  
ATOM   1618 2HG1 VAL E  93      -2.359  -4.996  10.872  1.00  0.00           H  
ATOM   1619 3HG1 VAL E  93      -1.323  -3.574  11.142  1.00  0.00           H  
ATOM   1620 1HG2 VAL E  93      -0.578  -3.166   8.182  1.00  0.00           H  
ATOM   1621 2HG2 VAL E  93       0.599  -3.125   9.516  1.00  0.00           H  
ATOM   1622 3HG2 VAL E  93       0.841  -4.239   8.149  1.00  0.00           H  
ATOM   1623  N   MET E  94      -1.083  -7.690  10.706  1.00  0.00           N  
ATOM   1624  CA  MET E  94      -1.936  -8.619  11.438  1.00  0.00           C  
ATOM   1625  C   MET E  94      -1.210  -9.197  12.646  1.00  0.00           C  
ATOM   1626  O   MET E  94      -1.753  -9.231  13.750  1.00  0.00           O  
ATOM   1627  CB  MET E  94      -2.410  -9.739  10.514  1.00  0.00           C  
ATOM   1628  CG  MET E  94      -3.238 -10.815  11.202  1.00  0.00           C  
ATOM   1629  SD  MET E  94      -3.567 -12.230  10.133  1.00  0.00           S  
ATOM   1630  CE  MET E  94      -1.925 -12.927   9.980  1.00  0.00           C  
ATOM   1631  H   MET E  94      -0.875  -7.873   9.735  1.00  0.00           H  
ATOM   1632  HA  MET E  94      -2.806  -8.074  11.804  1.00  0.00           H  
ATOM   1633 1HB  MET E  94      -3.012  -9.317   9.711  1.00  0.00           H  
ATOM   1634 2HB  MET E  94      -1.547 -10.224  10.056  1.00  0.00           H  
ATOM   1635 1HG  MET E  94      -2.712 -11.167  12.089  1.00  0.00           H  
ATOM   1636 2HG  MET E  94      -4.192 -10.393  11.518  1.00  0.00           H  
ATOM   1637 1HE  MET E  94      -1.964 -13.812   9.345  1.00  0.00           H  
ATOM   1638 2HE  MET E  94      -1.257 -12.189   9.534  1.00  0.00           H  
ATOM   1639 3HE  MET E  94      -1.553 -13.204  10.967  1.00  0.00           H  
ATOM   1640  N   LEU E  95       0.019  -9.652  12.430  1.00  0.00           N  
ATOM   1641  CA  LEU E  95       0.763 -10.369  13.459  1.00  0.00           C  
ATOM   1642  C   LEU E  95       1.243  -9.422  14.551  1.00  0.00           C  
ATOM   1643  O   LEU E  95       0.487  -9.068  15.413  1.00  0.00           O  
ATOM   1644  OXT LEU E  95       2.378  -9.031  14.550  1.00  0.00           O  
ATOM   1645  CB  LEU E  95       1.964 -11.093  12.837  1.00  0.00           C  
ATOM   1646  CG  LEU E  95       1.624 -12.221  11.854  1.00  0.00           C  
ATOM   1647  CD1 LEU E  95       2.907 -12.757  11.233  1.00  0.00           C  
ATOM   1648  CD2 LEU E  95       0.869 -13.321  12.585  1.00  0.00           C  
ATOM   1649  H   LEU E  95       0.450  -9.497  11.529  1.00  0.00           H  
ATOM   1650  HA  LEU E  95       0.103 -11.108  13.910  1.00  0.00           H  
ATOM   1651 1HB  LEU E  95       2.573 -10.364  12.306  1.00  0.00           H  
ATOM   1652 2HB  LEU E  95       2.564 -11.522  13.639  1.00  0.00           H  
ATOM   1653  HG  LEU E  95       1.003 -11.828  11.049  1.00  0.00           H  
ATOM   1654 1HD1 LEU E  95       2.665 -13.559  10.534  1.00  0.00           H  
ATOM   1655 2HD1 LEU E  95       3.416 -11.954  10.700  1.00  0.00           H  
ATOM   1656 3HD1 LEU E  95       3.557 -13.143  12.017  1.00  0.00           H  
ATOM   1657 1HD2 LEU E  95       0.627 -14.123  11.886  1.00  0.00           H  
ATOM   1658 2HD2 LEU E  95       1.490 -13.717  13.389  1.00  0.00           H  
ATOM   1659 3HD2 LEU E  95      -0.052 -12.915  13.004  1.00  0.00           H  
TER                                                                             
HETATM 1661 THKN MEM F 101      15.000   0.000   0.000  1.00  0.00           X  
HETATM 1662 CNTR MEM F 101       0.000   0.000   0.000  1.00  0.00           X  
HETATM 1663 NORM MEM F 101      -0.000  -0.000   1.000  1.00  0.00           X  
TER                                                                             
CONECT 1661 1662                                                                
CONECT 1662 1661 1663                                                           
CONECT 1663 1662                                                                
a_angle_1 0.578
a_angle_2 10.161
a_bind 2.895
a_ddg -29.149
a_helicality 0.049
a_helicality_symm 0.049
a_hha_ang 11.901
a_hha_dst_atm 5.112
a_hha_dst_vec 9.469
a_marl -32.414
a_pack 0.48
a_res_lipo -167.076
a_rmsd 12.166
a_sasa 1799.33
a_shape 0.759
a_span_topo 0.2
a_tms_span 1
a_tms_span_fa 1
a_unsat 0
maxsub 38
rms 12.166
score -425.356
silent_score -425.356
time 94
total -425.356

#MODEL 1
ATOM      1  N   ASN A   1      10.240   4.596 -13.289  1.00  0.00           N  
ATOM      2  CA  ASN A   1      10.373   3.162 -13.061  1.00  0.00           C  
ATOM      3  C   ASN A   1       9.464   2.697 -11.931  1.00  0.00           C  
ATOM      4  O   ASN A   1       9.563   3.180 -10.803  1.00  0.00           O  
ATOM      5  CB  ASN A   1      11.818   2.800 -12.768  1.00  0.00           C  
ATOM      6  CG  ASN A   1      12.028   1.316 -12.645  1.00  0.00           C  
ATOM      7  OD1 ASN A   1      11.636   0.702 -11.646  1.00  0.00           O  
ATOM      8  ND2 ASN A   1      12.638   0.728 -13.642  1.00  0.00           N  
ATOM      9 1H   ASN A   1      10.846   4.874 -14.034  1.00  0.00           H  
ATOM     10 2H   ASN A   1       9.294   4.809 -13.533  1.00  0.00           H  
ATOM     11 3H   ASN A   1      10.488   5.091 -12.456  1.00  0.00           H  
ATOM     12  HA  ASN A   1      10.060   2.638 -13.965  1.00  0.00           H  
ATOM     13 1HB  ASN A   1      12.457   3.181 -13.565  1.00  0.00           H  
ATOM     14 2HB  ASN A   1      12.131   3.278 -11.840  1.00  0.00           H  
ATOM     15 1HD2 ASN A   1      12.805  -0.258 -13.615  1.00  0.00           H  
ATOM     16 2HD2 ASN A   1      12.937   1.264 -14.431  1.00  0.00           H  
ATOM     17  N   LEU A   2       8.578   1.757 -12.240  1.00  0.00           N  
ATOM     18  CA  LEU A   2       7.547   1.336 -11.299  1.00  0.00           C  
ATOM     19  C   LEU A   2       8.158   0.663 -10.076  1.00  0.00           C  
ATOM     20  O   LEU A   2       7.768   0.941  -8.943  1.00  0.00           O  
ATOM     21  CB  LEU A   2       6.566   0.375 -11.982  1.00  0.00           C  
ATOM     22  CG  LEU A   2       5.397  -0.109 -11.115  1.00  0.00           C  
ATOM     23  CD1 LEU A   2       4.590   1.089 -10.633  1.00  0.00           C  
ATOM     24  CD2 LEU A   2       4.528  -1.064 -11.920  1.00  0.00           C  
ATOM     25  H   LEU A   2       8.620   1.322 -13.151  1.00  0.00           H  
ATOM     26  HA  LEU A   2       7.000   2.218 -10.968  1.00  0.00           H  
ATOM     27 1HB  LEU A   2       6.147   0.870 -12.856  1.00  0.00           H  
ATOM     28 2HB  LEU A   2       7.117  -0.504 -12.316  1.00  0.00           H  
ATOM     29  HG  LEU A   2       5.784  -0.625 -10.236  1.00  0.00           H  
ATOM     30 1HD1 LEU A   2       3.760   0.745 -10.017  1.00  0.00           H  
ATOM     31 2HD1 LEU A   2       5.231   1.746 -10.044  1.00  0.00           H  
ATOM     32 3HD1 LEU A   2       4.203   1.636 -11.493  1.00  0.00           H  
ATOM     33 1HD2 LEU A   2       3.698  -1.409 -11.304  1.00  0.00           H  
ATOM     34 2HD2 LEU A   2       4.139  -0.549 -12.799  1.00  0.00           H  
ATOM     35 3HD2 LEU A   2       5.125  -1.920 -12.236  1.00  0.00           H  
ATOM     36  N   PHE A   3       9.120  -0.222 -10.314  1.00  0.00           N  
ATOM     37  CA  PHE A   3       9.780  -0.944  -9.233  1.00  0.00           C  
ATOM     38  C   PHE A   3      10.403   0.017  -8.228  1.00  0.00           C  
ATOM     39  O   PHE A   3      10.262  -0.158  -7.018  1.00  0.00           O  
ATOM     40  CB  PHE A   3      10.858  -1.875  -9.792  1.00  0.00           C  
ATOM     41  CG  PHE A   3      11.581  -2.666  -8.740  1.00  0.00           C  
ATOM     42  CD1 PHE A   3      11.000  -3.794  -8.178  1.00  0.00           C  
ATOM     43  CD2 PHE A   3      12.842  -2.285  -8.308  1.00  0.00           C  
ATOM     44  CE1 PHE A   3      11.664  -4.523  -7.210  1.00  0.00           C  
ATOM     45  CE2 PHE A   3      13.509  -3.012  -7.341  1.00  0.00           C  
ATOM     46  CZ  PHE A   3      12.918  -4.132  -6.791  1.00  0.00           C  
ATOM     47  H   PHE A   3       9.401  -0.400 -11.268  1.00  0.00           H  
ATOM     48  HA  PHE A   3       9.034  -1.547  -8.713  1.00  0.00           H  
ATOM     49 1HB  PHE A   3      10.406  -2.575 -10.493  1.00  0.00           H  
ATOM     50 2HB  PHE A   3      11.594  -1.290 -10.342  1.00  0.00           H  
ATOM     51  HD1 PHE A   3      10.009  -4.103  -8.510  1.00  0.00           H  
ATOM     52  HD2 PHE A   3      13.309  -1.400  -8.742  1.00  0.00           H  
ATOM     53  HE1 PHE A   3      11.196  -5.407  -6.777  1.00  0.00           H  
ATOM     54  HE2 PHE A   3      14.500  -2.702  -7.011  1.00  0.00           H  
ATOM     55  HZ  PHE A   3      13.442  -4.706  -6.028  1.00  0.00           H  
ATOM     56  N   ILE A   4      11.093   1.032  -8.738  1.00  0.00           N  
ATOM     57  CA  ILE A   4      11.717   2.037  -7.886  1.00  0.00           C  
ATOM     58  C   ILE A   4      10.673   2.817  -7.098  1.00  0.00           C  
ATOM     59  O   ILE A   4      10.860   3.103  -5.915  1.00  0.00           O  
ATOM     60  CB  ILE A   4      12.566   3.013  -8.721  1.00  0.00           C  
ATOM     61  CG1 ILE A   4      13.743   2.278  -9.368  1.00  0.00           C  
ATOM     62  CG2 ILE A   4      13.063   4.161  -7.856  1.00  0.00           C  
ATOM     63  CD1 ILE A   4      14.663   1.605  -8.375  1.00  0.00           C  
ATOM     64  H   ILE A   4      11.186   1.109  -9.740  1.00  0.00           H  
ATOM     65  HA  ILE A   4      12.371   1.531  -7.177  1.00  0.00           H  
ATOM     66  HB  ILE A   4      11.963   3.417  -9.533  1.00  0.00           H  
ATOM     67 1HG1 ILE A   4      13.366   1.519 -10.053  1.00  0.00           H  
ATOM     68 2HG1 ILE A   4      14.334   2.982  -9.955  1.00  0.00           H  
ATOM     69 1HG2 ILE A   4      13.661   4.841  -8.461  1.00  0.00           H  
ATOM     70 2HG2 ILE A   4      12.211   4.699  -7.442  1.00  0.00           H  
ATOM     71 3HG2 ILE A   4      13.673   3.766  -7.043  1.00  0.00           H  
ATOM     72 1HD1 ILE A   4      15.472   1.106  -8.909  1.00  0.00           H  
ATOM     73 2HD1 ILE A   4      15.081   2.353  -7.701  1.00  0.00           H  
ATOM     74 3HD1 ILE A   4      14.102   0.870  -7.800  1.00  0.00           H  
ATOM     75  N   ASN A   5       9.574   3.161  -7.761  1.00  0.00           N  
ATOM     76  CA  ASN A   5       8.467   3.847  -7.105  1.00  0.00           C  
ATOM     77  C   ASN A   5       7.897   3.011  -5.967  1.00  0.00           C  
ATOM     78  O   ASN A   5       7.575   3.535  -4.900  1.00  0.00           O  
ATOM     79  CB  ASN A   5       7.383   4.192  -8.109  1.00  0.00           C  
ATOM     80  CG  ASN A   5       7.766   5.340  -9.002  1.00  0.00           C  
ATOM     81  OD1 ASN A   5       8.661   6.127  -8.672  1.00  0.00           O  
ATOM     82  ND2 ASN A   5       7.106   5.451 -10.127  1.00  0.00           N  
ATOM     83  H   ASN A   5       9.503   2.940  -8.744  1.00  0.00           H  
ATOM     84  HA  ASN A   5       8.844   4.773  -6.669  1.00  0.00           H  
ATOM     85 1HB  ASN A   5       7.170   3.320  -8.729  1.00  0.00           H  
ATOM     86 2HB  ASN A   5       6.465   4.450  -7.580  1.00  0.00           H  
ATOM     87 1HD2 ASN A   5       7.318   6.196 -10.760  1.00  0.00           H  
ATOM     88 2HD2 ASN A   5       6.390   4.791 -10.353  1.00  0.00           H  
ATOM     89  N   PHE A   6       7.774   1.709  -6.200  1.00  0.00           N  
ATOM     90  CA  PHE A   6       7.347   0.782  -5.159  1.00  0.00           C  
ATOM     91  C   PHE A   6       8.321   0.780  -3.988  1.00  0.00           C  
ATOM     92  O   PHE A   6       7.913   0.741  -2.828  1.00  0.00           O  
ATOM     93  CB  PHE A   6       7.219  -0.634  -5.724  1.00  0.00           C  
ATOM     94  CG  PHE A   6       5.973  -0.853  -6.534  1.00  0.00           C  
ATOM     95  CD1 PHE A   6       5.885  -1.914  -7.424  1.00  0.00           C  
ATOM     96  CD2 PHE A   6       4.887  -0.000  -6.408  1.00  0.00           C  
ATOM     97  CE1 PHE A   6       4.739  -2.116  -8.170  1.00  0.00           C  
ATOM     98  CE2 PHE A   6       3.740  -0.201  -7.151  1.00  0.00           C  
ATOM     99  CZ  PHE A   6       3.666  -1.260  -8.033  1.00  0.00           C  
ATOM    100  H   PHE A   6       7.982   1.352  -7.121  1.00  0.00           H  
ATOM    101  HA  PHE A   6       6.370   1.100  -4.791  1.00  0.00           H  
ATOM    102 1HB  PHE A   6       8.079  -0.852  -6.357  1.00  0.00           H  
ATOM    103 2HB  PHE A   6       7.225  -1.354  -4.907  1.00  0.00           H  
ATOM    104  HD1 PHE A   6       6.732  -2.591  -7.531  1.00  0.00           H  
ATOM    105  HD2 PHE A   6       4.946   0.837  -5.711  1.00  0.00           H  
ATOM    106  HE1 PHE A   6       4.683  -2.953  -8.865  1.00  0.00           H  
ATOM    107  HE2 PHE A   6       2.894   0.477  -7.042  1.00  0.00           H  
ATOM    108  HZ  PHE A   6       2.763  -1.419  -8.621  1.00  0.00           H  
ATOM    109  N   CYS A   7       9.612   0.823  -4.300  1.00  0.00           N  
ATOM    110  CA  CYS A   7      10.647   0.855  -3.273  1.00  0.00           C  
ATOM    111  C   CYS A   7      10.565   2.132  -2.447  1.00  0.00           C  
ATOM    112  O   CYS A   7      10.710   2.102  -1.225  1.00  0.00           O  
ATOM    113  CB  CYS A   7      12.036   0.752  -3.906  1.00  0.00           C  
ATOM    114  SG  CYS A   7      12.367  -0.837  -4.704  1.00  0.00           S  
ATOM    115  H   CYS A   7       9.884   0.834  -5.272  1.00  0.00           H  
ATOM    116  HA  CYS A   7      10.503   0.001  -2.610  1.00  0.00           H  
ATOM    117 1HB  CYS A   7      12.154   1.537  -4.653  1.00  0.00           H  
ATOM    118 2HB  CYS A   7      12.796   0.910  -3.141  1.00  0.00           H  
ATOM    119  HG  CYS A   7      11.507  -0.672  -5.704  1.00  0.00           H  
ATOM    120  N   LEU A   8      10.331   3.253  -3.121  1.00  0.00           N  
ATOM    121  CA  LEU A   8      10.200   4.539  -2.447  1.00  0.00           C  
ATOM    122  C   LEU A   8       9.012   4.542  -1.493  1.00  0.00           C  
ATOM    123  O   LEU A   8       9.083   5.104  -0.400  1.00  0.00           O  
ATOM    124  CB  LEU A   8      10.039   5.663  -3.478  1.00  0.00           C  
ATOM    125  CG  LEU A   8      11.282   5.975  -4.321  1.00  0.00           C  
ATOM    126  CD1 LEU A   8      10.920   6.978  -5.408  1.00  0.00           C  
ATOM    127  CD2 LEU A   8      12.383   6.517  -3.423  1.00  0.00           C  
ATOM    128  H   LEU A   8      10.242   3.213  -4.126  1.00  0.00           H  
ATOM    129  HA  LEU A   8      11.105   4.720  -1.869  1.00  0.00           H  
ATOM    130 1HB  LEU A   8       9.234   5.396  -4.160  1.00  0.00           H  
ATOM    131 2HB  LEU A   8       9.756   6.577  -2.954  1.00  0.00           H  
ATOM    132  HG  LEU A   8      11.628   5.064  -4.810  1.00  0.00           H  
ATOM    133 1HD1 LEU A   8      11.803   7.199  -6.008  1.00  0.00           H  
ATOM    134 2HD1 LEU A   8      10.144   6.557  -6.048  1.00  0.00           H  
ATOM    135 3HD1 LEU A   8      10.554   7.896  -4.949  1.00  0.00           H  
ATOM    136 1HD2 LEU A   8      13.267   6.738  -4.022  1.00  0.00           H  
ATOM    137 2HD2 LEU A   8      12.039   7.429  -2.934  1.00  0.00           H  
ATOM    138 3HD2 LEU A   8      12.635   5.773  -2.666  1.00  0.00           H  
ATOM    139  N   ILE A   9       7.921   3.912  -1.913  1.00  0.00           N  
ATOM    140  CA  ILE A   9       6.742   3.775  -1.066  1.00  0.00           C  
ATOM    141  C   ILE A   9       7.065   3.003   0.207  1.00  0.00           C  
ATOM    142  O   ILE A   9       6.690   3.414   1.305  1.00  0.00           O  
ATOM    143  CB  ILE A   9       5.603   3.066  -1.822  1.00  0.00           C  
ATOM    144  CG1 ILE A   9       5.029   3.984  -2.905  1.00  0.00           C  
ATOM    145  CG2 ILE A   9       4.512   2.633  -0.855  1.00  0.00           C  
ATOM    146  CD1 ILE A   9       4.110   3.280  -3.877  1.00  0.00           C  
ATOM    147  H   ILE A   9       7.908   3.517  -2.843  1.00  0.00           H  
ATOM    148  HA  ILE A   9       6.401   4.770  -0.784  1.00  0.00           H  
ATOM    149  HB  ILE A   9       5.995   2.186  -2.330  1.00  0.00           H  
ATOM    150 1HG1 ILE A   9       4.474   4.796  -2.437  1.00  0.00           H  
ATOM    151 2HG1 ILE A   9       5.846   4.431  -3.472  1.00  0.00           H  
ATOM    152 1HG2 ILE A   9       3.714   2.135  -1.405  1.00  0.00           H  
ATOM    153 2HG2 ILE A   9       4.929   1.946  -0.120  1.00  0.00           H  
ATOM    154 3HG2 ILE A   9       4.109   3.508  -0.345  1.00  0.00           H  
ATOM    155 1HD1 ILE A   9       3.744   3.995  -4.615  1.00  0.00           H  
ATOM    156 2HD1 ILE A   9       4.657   2.484  -4.384  1.00  0.00           H  
ATOM    157 3HD1 ILE A   9       3.266   2.854  -3.337  1.00  0.00           H  
ATOM    158  N   LEU A  10       7.761   1.882   0.053  1.00  0.00           N  
ATOM    159  CA  LEU A  10       8.156   1.062   1.192  1.00  0.00           C  
ATOM    160  C   LEU A  10       9.034   1.847   2.158  1.00  0.00           C  
ATOM    161  O   LEU A  10       8.877   1.749   3.375  1.00  0.00           O  
ATOM    162  CB  LEU A  10       8.903  -0.188   0.712  1.00  0.00           C  
ATOM    163  CG  LEU A  10       8.040  -1.261   0.036  1.00  0.00           C  
ATOM    164  CD1 LEU A  10       8.940  -2.318  -0.590  1.00  0.00           C  
ATOM    165  CD2 LEU A  10       7.102  -1.879   1.062  1.00  0.00           C  
ATOM    166  H   LEU A  10       8.025   1.590  -0.878  1.00  0.00           H  
ATOM    167  HA  LEU A  10       7.256   0.751   1.722  1.00  0.00           H  
ATOM    168 1HB  LEU A  10       9.669   0.117   0.001  1.00  0.00           H  
ATOM    169 2HB  LEU A  10       9.395  -0.650   1.568  1.00  0.00           H  
ATOM    170  HG  LEU A  10       7.454  -0.806  -0.764  1.00  0.00           H  
ATOM    171 1HD1 LEU A  10       8.326  -3.080  -1.071  1.00  0.00           H  
ATOM    172 2HD1 LEU A  10       9.586  -1.851  -1.334  1.00  0.00           H  
ATOM    173 3HD1 LEU A  10       9.551  -2.780   0.184  1.00  0.00           H  
ATOM    174 1HD2 LEU A  10       6.488  -2.641   0.581  1.00  0.00           H  
ATOM    175 2HD2 LEU A  10       7.687  -2.335   1.861  1.00  0.00           H  
ATOM    176 3HD2 LEU A  10       6.458  -1.105   1.480  1.00  0.00           H  
ATOM    177  N   ILE A  11       9.960   2.626   1.608  1.00  0.00           N  
ATOM    178  CA  ILE A  11      10.826   3.475   2.417  1.00  0.00           C  
ATOM    179  C   ILE A  11      10.021   4.531   3.163  1.00  0.00           C  
ATOM    180  O   ILE A  11      10.230   4.758   4.355  1.00  0.00           O  
ATOM    181  CB  ILE A  11      11.892   4.162   1.545  1.00  0.00           C  
ATOM    182  CG1 ILE A  11      12.884   3.131   1.002  1.00  0.00           C  
ATOM    183  CG2 ILE A  11      12.618   5.237   2.340  1.00  0.00           C  
ATOM    184  CD1 ILE A  11      13.770   3.658  -0.104  1.00  0.00           C  
ATOM    185  H   ILE A  11      10.066   2.630   0.603  1.00  0.00           H  
ATOM    186  HA  ILE A  11      11.332   2.851   3.152  1.00  0.00           H  
ATOM    187  HB  ILE A  11      11.413   4.624   0.681  1.00  0.00           H  
ATOM    188 1HG1 ILE A  11      13.522   2.778   1.812  1.00  0.00           H  
ATOM    189 2HG1 ILE A  11      12.338   2.268   0.618  1.00  0.00           H  
ATOM    190 1HG2 ILE A  11      13.368   5.712   1.708  1.00  0.00           H  
ATOM    191 2HG2 ILE A  11      11.902   5.985   2.678  1.00  0.00           H  
ATOM    192 3HG2 ILE A  11      13.105   4.784   3.203  1.00  0.00           H  
ATOM    193 1HD1 ILE A  11      14.445   2.870  -0.437  1.00  0.00           H  
ATOM    194 2HD1 ILE A  11      13.152   3.985  -0.941  1.00  0.00           H  
ATOM    195 3HD1 ILE A  11      14.352   4.500   0.268  1.00  0.00           H  
ATOM    196  N   CYS A  12       9.100   5.175   2.455  1.00  0.00           N  
ATOM    197  CA  CYS A  12       8.276   6.225   3.043  1.00  0.00           C  
ATOM    198  C   CYS A  12       7.359   5.666   4.123  1.00  0.00           C  
ATOM    199  O   CYS A  12       7.195   6.268   5.184  1.00  0.00           O  
ATOM    200  CB  CYS A  12       7.432   6.911   1.969  1.00  0.00           C  
ATOM    201  SG  CYS A  12       8.392   7.877   0.779  1.00  0.00           S  
ATOM    202  H   CYS A  12       8.966   4.932   1.484  1.00  0.00           H  
ATOM    203  HA  CYS A  12       8.934   6.968   3.495  1.00  0.00           H  
ATOM    204 1HB  CYS A  12       6.866   6.161   1.417  1.00  0.00           H  
ATOM    205 2HB  CYS A  12       6.713   7.579   2.444  1.00  0.00           H  
ATOM    206  HG  CYS A  12       8.914   6.834   0.142  1.00  0.00           H  
ATOM    207  N   LEU A  13       6.764   4.511   3.847  1.00  0.00           N  
ATOM    208  CA  LEU A  13       5.837   3.884   4.782  1.00  0.00           C  
ATOM    209  C   LEU A  13       6.544   3.475   6.067  1.00  0.00           C  
ATOM    210  O   LEU A  13       5.978   3.570   7.156  1.00  0.00           O  
ATOM    211  CB  LEU A  13       5.184   2.655   4.137  1.00  0.00           C  
ATOM    212  CG  LEU A  13       4.145   2.949   3.047  1.00  0.00           C  
ATOM    213  CD1 LEU A  13       3.679   1.641   2.422  1.00  0.00           C  
ATOM    214  CD2 LEU A  13       2.976   3.712   3.653  1.00  0.00           C  
ATOM    215  H   LEU A  13       6.958   4.056   2.967  1.00  0.00           H  
ATOM    216  HA  LEU A  13       5.059   4.604   5.032  1.00  0.00           H  
ATOM    217 1HB  LEU A  13       5.964   2.040   3.692  1.00  0.00           H  
ATOM    218 2HB  LEU A  13       4.692   2.074   4.916  1.00  0.00           H  
ATOM    219  HG  LEU A  13       4.602   3.551   2.261  1.00  0.00           H  
ATOM    220 1HD1 LEU A  13       2.941   1.850   1.648  1.00  0.00           H  
ATOM    221 2HD1 LEU A  13       4.532   1.126   1.980  1.00  0.00           H  
ATOM    222 3HD1 LEU A  13       3.232   1.011   3.189  1.00  0.00           H  
ATOM    223 1HD2 LEU A  13       2.237   3.922   2.879  1.00  0.00           H  
ATOM    224 2HD2 LEU A  13       2.517   3.111   4.439  1.00  0.00           H  
ATOM    225 3HD2 LEU A  13       3.334   4.651   4.077  1.00  0.00           H  
ATOM    226  N   LEU A  14       7.785   3.019   5.934  1.00  0.00           N  
ATOM    227  CA  LEU A  14       8.630   2.748   7.092  1.00  0.00           C  
ATOM    228  C   LEU A  14       8.765   3.982   7.975  1.00  0.00           C  
ATOM    229  O   LEU A  14       8.538   3.919   9.184  1.00  0.00           O  
ATOM    230  CB  LEU A  14      10.019   2.283   6.637  1.00  0.00           C  
ATOM    231  CG  LEU A  14      11.070   2.141   7.746  1.00  0.00           C  
ATOM    232  CD1 LEU A  14      10.616   1.084   8.743  1.00  0.00           C  
ATOM    233  CD2 LEU A  14      12.411   1.772   7.130  1.00  0.00           C  
ATOM    234  H   LEU A  14       8.153   2.855   5.008  1.00  0.00           H  
ATOM    235  HA  LEU A  14       8.169   1.954   7.678  1.00  0.00           H  
ATOM    236 1HB  LEU A  14       9.919   1.315   6.149  1.00  0.00           H  
ATOM    237 2HB  LEU A  14      10.403   2.996   5.906  1.00  0.00           H  
ATOM    238  HG  LEU A  14      11.164   3.086   8.281  1.00  0.00           H  
ATOM    239 1HD1 LEU A  14      11.362   0.983   9.531  1.00  0.00           H  
ATOM    240 2HD1 LEU A  14       9.664   1.383   9.182  1.00  0.00           H  
ATOM    241 3HD1 LEU A  14      10.497   0.129   8.232  1.00  0.00           H  
ATOM    242 1HD2 LEU A  14      13.158   1.672   7.919  1.00  0.00           H  
ATOM    243 2HD2 LEU A  14      12.318   0.826   6.596  1.00  0.00           H  
ATOM    244 3HD2 LEU A  14      12.720   2.553   6.435  1.00  0.00           H  
ATOM    245  N   LEU A  15       9.136   5.102   7.366  1.00  0.00           N  
ATOM    246  CA  LEU A  15       9.259   6.363   8.088  1.00  0.00           C  
ATOM    247  C   LEU A  15       7.934   6.765   8.724  1.00  0.00           C  
ATOM    248  O   LEU A  15       7.885   7.138   9.896  1.00  0.00           O  
ATOM    249  CB  LEU A  15       9.736   7.472   7.142  1.00  0.00           C  
ATOM    250  CG  LEU A  15       9.863   8.868   7.764  1.00  0.00           C  
ATOM    251  CD1 LEU A  15      10.869   8.826   8.906  1.00  0.00           C  
ATOM    252  CD2 LEU A  15      10.291   9.863   6.696  1.00  0.00           C  
ATOM    253  H   LEU A  15       9.338   5.081   6.376  1.00  0.00           H  
ATOM    254  HA  LEU A  15       9.996   6.237   8.880  1.00  0.00           H  
ATOM    255 1HB  LEU A  15      10.712   7.195   6.747  1.00  0.00           H  
ATOM    256 2HB  LEU A  15       9.037   7.543   6.309  1.00  0.00           H  
ATOM    257  HG  LEU A  15       8.901   9.171   8.178  1.00  0.00           H  
ATOM    258 1HD1 LEU A  15      10.959   9.818   9.349  1.00  0.00           H  
ATOM    259 2HD1 LEU A  15      10.529   8.121   9.665  1.00  0.00           H  
ATOM    260 3HD1 LEU A  15      11.839   8.509   8.525  1.00  0.00           H  
ATOM    261 1HD2 LEU A  15      10.380  10.856   7.138  1.00  0.00           H  
ATOM    262 2HD2 LEU A  15      11.253   9.562   6.282  1.00  0.00           H  
ATOM    263 3HD2 LEU A  15       9.545   9.886   5.900  1.00  0.00           H  
ATOM    264  N   ILE A  16       6.861   6.687   7.944  1.00  0.00           N  
ATOM    265  CA  ILE A  16       5.533   7.042   8.430  1.00  0.00           C  
ATOM    266  C   ILE A  16       5.154   6.216   9.652  1.00  0.00           C  
ATOM    267  O   ILE A  16       4.682   6.753  10.654  1.00  0.00           O  
ATOM    268  CB  ILE A  16       4.475   6.846   7.329  1.00  0.00           C  
ATOM    269  CG1 ILE A  16       4.628   7.917   6.245  1.00  0.00           C  
ATOM    270  CG2 ILE A  16       3.076   6.882   7.923  1.00  0.00           C  
ATOM    271  CD1 ILE A  16       3.840   7.629   4.987  1.00  0.00           C  
ATOM    272  H   ILE A  16       6.968   6.373   6.990  1.00  0.00           H  
ATOM    273  HA  ILE A  16       5.540   8.093   8.718  1.00  0.00           H  
ATOM    274  HB  ILE A  16       4.629   5.883   6.844  1.00  0.00           H  
ATOM    275 1HG1 ILE A  16       4.305   8.880   6.637  1.00  0.00           H  
ATOM    276 2HG1 ILE A  16       5.679   8.012   5.973  1.00  0.00           H  
ATOM    277 1HG2 ILE A  16       2.340   6.743   7.131  1.00  0.00           H  
ATOM    278 2HG2 ILE A  16       2.973   6.085   8.658  1.00  0.00           H  
ATOM    279 3HG2 ILE A  16       2.910   7.845   8.407  1.00  0.00           H  
ATOM    280 1HD1 ILE A  16       3.999   8.432   4.267  1.00  0.00           H  
ATOM    281 2HD1 ILE A  16       4.173   6.684   4.557  1.00  0.00           H  
ATOM    282 3HD1 ILE A  16       2.780   7.565   5.229  1.00  0.00           H  
ATOM    283  N   CYS A  17       5.364   4.907   9.563  1.00  0.00           N  
ATOM    284  CA  CYS A  17       5.047   4.004  10.663  1.00  0.00           C  
ATOM    285  C   CYS A  17       5.842   4.359  11.913  1.00  0.00           C  
ATOM    286  O   CYS A  17       5.313   4.335  13.024  1.00  0.00           O  
ATOM    287  CB  CYS A  17       5.342   2.555  10.272  1.00  0.00           C  
ATOM    288  SG  CYS A  17       4.230   1.890   9.011  1.00  0.00           S  
ATOM    289  H   CYS A  17       5.752   4.527   8.711  1.00  0.00           H  
ATOM    290  HA  CYS A  17       3.985   4.093  10.889  1.00  0.00           H  
ATOM    291 1HB  CYS A  17       6.363   2.481   9.895  1.00  0.00           H  
ATOM    292 2HB  CYS A  17       5.272   1.919  11.154  1.00  0.00           H  
ATOM    293  HG  CYS A  17       4.749   2.572   7.994  1.00  0.00           H  
ATOM    294  N   ILE A  18       7.116   4.688  11.724  1.00  0.00           N  
ATOM    295  CA  ILE A  18       7.981   5.067  12.835  1.00  0.00           C  
ATOM    296  C   ILE A  18       7.494   6.348  13.501  1.00  0.00           C  
ATOM    297  O   ILE A  18       7.448   6.442  14.727  1.00  0.00           O  
ATOM    298  CB  ILE A  18       9.434   5.256  12.359  1.00  0.00           C  
ATOM    299  CG1 ILE A  18      10.041   3.911  11.953  1.00  0.00           C  
ATOM    300  CG2 ILE A  18      10.268   5.914  13.447  1.00  0.00           C  
ATOM    301  CD1 ILE A  18      11.339   4.033  11.187  1.00  0.00           C  
ATOM    302  H   ILE A  18       7.494   4.675  10.788  1.00  0.00           H  
ATOM    303  HA  ILE A  18       7.962   4.269  13.576  1.00  0.00           H  
ATOM    304  HB  ILE A  18       9.447   5.888  11.472  1.00  0.00           H  
ATOM    305 1HG1 ILE A  18      10.226   3.311  12.844  1.00  0.00           H  
ATOM    306 2HG1 ILE A  18       9.331   3.363  11.333  1.00  0.00           H  
ATOM    307 1HG2 ILE A  18      11.292   6.039  13.095  1.00  0.00           H  
ATOM    308 2HG2 ILE A  18       9.847   6.888  13.690  1.00  0.00           H  
ATOM    309 3HG2 ILE A  18      10.266   5.285  14.338  1.00  0.00           H  
ATOM    310 1HD1 ILE A  18      11.707   3.039  10.934  1.00  0.00           H  
ATOM    311 2HD1 ILE A  18      11.169   4.601  10.272  1.00  0.00           H  
ATOM    312 3HD1 ILE A  18      12.076   4.547  11.802  1.00  0.00           H  
ATOM    313  N   ILE A  19       7.130   7.332  12.685  1.00  0.00           N  
ATOM    314  CA  ILE A  19       6.697   8.628  13.193  1.00  0.00           C  
ATOM    315  C   ILE A  19       5.430   8.496  14.029  1.00  0.00           C  
ATOM    316  O   ILE A  19       5.327   9.073  15.111  1.00  0.00           O  
ATOM    317  CB  ILE A  19       6.451   9.616  12.039  1.00  0.00           C  
ATOM    318  CG1 ILE A  19       7.776  10.001  11.374  1.00  0.00           C  
ATOM    319  CG2 ILE A  19       5.726  10.854  12.543  1.00  0.00           C  
ATOM    320  CD1 ILE A  19       7.610  10.733  10.062  1.00  0.00           C  
ATOM    321  H   ILE A  19       7.155   7.178  11.687  1.00  0.00           H  
ATOM    322  HA  ILE A  19       7.485   9.030  13.829  1.00  0.00           H  
ATOM    323  HB  ILE A  19       5.842   9.137  11.273  1.00  0.00           H  
ATOM    324 1HG1 ILE A  19       8.350  10.635  12.049  1.00  0.00           H  
ATOM    325 2HG1 ILE A  19       8.365   9.103  11.190  1.00  0.00           H  
ATOM    326 1HG2 ILE A  19       5.561  11.542  11.715  1.00  0.00           H  
ATOM    327 2HG2 ILE A  19       4.767  10.564  12.971  1.00  0.00           H  
ATOM    328 3HG2 ILE A  19       6.330  11.344  13.307  1.00  0.00           H  
ATOM    329 1HD1 ILE A  19       8.592  10.972   9.652  1.00  0.00           H  
ATOM    330 2HD1 ILE A  19       7.067  10.101   9.358  1.00  0.00           H  
ATOM    331 3HD1 ILE A  19       7.054  11.655  10.227  1.00  0.00           H  
ATOM    332  N   VAL A  20       4.468   7.734  13.520  1.00  0.00           N  
ATOM    333  CA  VAL A  20       3.150   7.650  14.137  1.00  0.00           C  
ATOM    334  C   VAL A  20       3.177   6.763  15.375  1.00  0.00           C  
ATOM    335  O   VAL A  20       2.598   7.102  16.406  1.00  0.00           O  
ATOM    336  CB  VAL A  20       2.124   7.093  13.132  1.00  0.00           C  
ATOM    337  CG1 VAL A  20       0.786   6.853  13.815  1.00  0.00           C  
ATOM    338  CG2 VAL A  20       1.968   8.055  11.964  1.00  0.00           C  
ATOM    339  H   VAL A  20       4.655   7.199  12.683  1.00  0.00           H  
ATOM    340  HA  VAL A  20       2.842   8.654  14.432  1.00  0.00           H  
ATOM    341  HB  VAL A  20       2.475   6.129  12.765  1.00  0.00           H  
ATOM    342 1HG1 VAL A  20       0.073   6.459  13.090  1.00  0.00           H  
ATOM    343 2HG1 VAL A  20       0.915   6.134  14.624  1.00  0.00           H  
ATOM    344 3HG1 VAL A  20       0.410   7.792  14.219  1.00  0.00           H  
ATOM    345 1HG2 VAL A  20       1.242   7.655  11.257  1.00  0.00           H  
ATOM    346 2HG2 VAL A  20       1.623   9.022  12.332  1.00  0.00           H  
ATOM    347 3HG2 VAL A  20       2.930   8.180  11.465  1.00  0.00           H  
ATOM    348  N   MET A  21       3.853   5.624  15.266  1.00  0.00           N  
ATOM    349  CA  MET A  21       3.875   4.640  16.341  1.00  0.00           C  
ATOM    350  C   MET A  21       4.357   5.260  17.646  1.00  0.00           C  
ATOM    351  O   MET A  21       3.602   5.907  18.319  1.00  0.00           O  
ATOM    352  OXT MET A  21       5.492   5.103  18.002  1.00  0.00           O  
ATOM    353  CB  MET A  21       4.759   3.456  15.955  1.00  0.00           C  
ATOM    354  CG  MET A  21       4.691   2.279  16.919  1.00  0.00           C  
ATOM    355  SD  MET A  21       3.098   1.435  16.875  1.00  0.00           S  
ATOM    356  CE  MET A  21       3.128   0.739  15.226  1.00  0.00           C  
ATOM    357  H   MET A  21       4.366   5.436  14.416  1.00  0.00           H  
ATOM    358  HA  MET A  21       2.858   4.281  16.502  1.00  0.00           H  
ATOM    359 1HB  MET A  21       4.473   3.095  14.968  1.00  0.00           H  
ATOM    360 2HB  MET A  21       5.798   3.781  15.897  1.00  0.00           H  
ATOM    361 1HG  MET A  21       5.470   1.559  16.668  1.00  0.00           H  
ATOM    362 2HG  MET A  21       4.867   2.631  17.935  1.00  0.00           H  
ATOM    363 1HE  MET A  21       2.206   0.185  15.048  1.00  0.00           H  
ATOM    364 2HE  MET A  21       3.217   1.542  14.493  1.00  0.00           H  
ATOM    365 3HE  MET A  21       3.981   0.065  15.131  1.00  0.00           H  
TER                                                                             
ATOM    367  N   ASN B  22      -1.207  11.159 -13.289  1.00  0.00           N  
ATOM    368  CA  ASN B  22       0.198  10.843 -13.061  1.00  0.00           C  
ATOM    369  C   ASN B  22       0.359   9.834 -11.931  1.00  0.00           C  
ATOM    370  O   ASN B  22      -0.069  10.078 -10.803  1.00  0.00           O  
ATOM    371  CB  ASN B  22       0.989  12.104 -12.768  1.00  0.00           C  
ATOM    372  CG  ASN B  22       2.466  11.846 -12.651  1.00  0.00           C  
ATOM    373  OD1 ASN B  22       2.933  11.284 -11.653  1.00  0.00           O  
ATOM    374  ND2 ASN B  22       3.209  12.246 -13.650  1.00  0.00           N  
ATOM    375 1H   ASN B  22      -1.283  11.822 -14.034  1.00  0.00           H  
ATOM    376 2H   ASN B  22      -1.702  10.325 -13.533  1.00  0.00           H  
ATOM    377 3H   ASN B  22      -1.601  11.548 -12.456  1.00  0.00           H  
ATOM    378  HA  ASN B  22       0.600  10.382 -13.965  1.00  0.00           H  
ATOM    379 1HB  ASN B  22       0.821  12.832 -13.563  1.00  0.00           H  
ATOM    380 2HB  ASN B  22       0.634  12.548 -11.838  1.00  0.00           H  
ATOM    381 1HD2 ASN B  22       4.199  12.101 -13.627  1.00  0.00           H  
ATOM    382 2HD2 ASN B  22       2.789  12.697 -14.437  1.00  0.00           H  
ATOM    383  N   LEU B  23       0.980   8.701 -12.240  1.00  0.00           N  
ATOM    384  CA  LEU B  23       1.062   7.590 -11.299  1.00  0.00           C  
ATOM    385  C   LEU B  23       1.890   7.964 -10.076  1.00  0.00           C  
ATOM    386  O   LEU B  23       1.505   7.678  -8.943  1.00  0.00           O  
ATOM    387  CB  LEU B  23       1.672   6.360 -11.982  1.00  0.00           C  
ATOM    388  CG  LEU B  23       1.773   5.099 -11.114  1.00  0.00           C  
ATOM    389  CD1 LEU B  23       0.384   4.702 -10.632  1.00  0.00           C  
ATOM    390  CD2 LEU B  23       2.413   3.978 -11.920  1.00  0.00           C  
ATOM    391  H   LEU B  23       1.407   8.606 -13.151  1.00  0.00           H  
ATOM    392  HA  LEU B  23       0.053   7.343 -10.968  1.00  0.00           H  
ATOM    393 1HB  LEU B  23       1.072   6.114 -12.856  1.00  0.00           H  
ATOM    394 2HB  LEU B  23       2.678   6.613 -12.317  1.00  0.00           H  
ATOM    395  HG  LEU B  23       2.384   5.309 -10.236  1.00  0.00           H  
ATOM    396 1HD1 LEU B  23       0.455   3.806 -10.015  1.00  0.00           H  
ATOM    397 2HD1 LEU B  23      -0.042   5.514 -10.042  1.00  0.00           H  
ATOM    398 3HD1 LEU B  23      -0.256   4.502 -11.490  1.00  0.00           H  
ATOM    399 1HD2 LEU B  23       2.485   3.082 -11.303  1.00  0.00           H  
ATOM    400 2HD2 LEU B  23       1.802   3.767 -12.798  1.00  0.00           H  
ATOM    401 3HD2 LEU B  23       3.410   4.282 -12.237  1.00  0.00           H  
ATOM    402  N   PHE B  24       3.030   8.605 -10.314  1.00  0.00           N  
ATOM    403  CA  PHE B  24       3.920   9.010  -9.233  1.00  0.00           C  
ATOM    404  C   PHE B  24       3.199   9.899  -8.228  1.00  0.00           C  
ATOM    405  O   PHE B  24       3.321   9.711  -7.018  1.00  0.00           O  
ATOM    406  CB  PHE B  24       5.138   9.747  -9.792  1.00  0.00           C  
ATOM    407  CG  PHE B  24       6.114  10.191  -8.740  1.00  0.00           C  
ATOM    408  CD1 PHE B  24       7.007   9.290  -8.177  1.00  0.00           C  
ATOM    409  CD2 PHE B  24       6.141  11.509  -8.309  1.00  0.00           C  
ATOM    410  CE1 PHE B  24       7.905   9.697  -7.209  1.00  0.00           C  
ATOM    411  CE2 PHE B  24       7.039  11.918  -7.342  1.00  0.00           C  
ATOM    412  CZ  PHE B  24       7.921  11.011  -6.791  1.00  0.00           C  
ATOM    413  H   PHE B  24       3.286   8.817 -11.268  1.00  0.00           H  
ATOM    414  HA  PHE B  24       4.263   8.114  -8.713  1.00  0.00           H  
ATOM    415 1HB  PHE B  24       5.665   9.101 -10.493  1.00  0.00           H  
ATOM    416 2HB  PHE B  24       4.809  10.627 -10.343  1.00  0.00           H  
ATOM    417  HD1 PHE B  24       6.995   8.252  -8.509  1.00  0.00           H  
ATOM    418  HD2 PHE B  24       5.444  12.225  -8.744  1.00  0.00           H  
ATOM    419  HE1 PHE B  24       8.601   8.979  -6.776  1.00  0.00           H  
ATOM    420  HE2 PHE B  24       7.050  12.957  -7.013  1.00  0.00           H  
ATOM    421  HZ  PHE B  24       8.628  11.332  -6.027  1.00  0.00           H  
ATOM    422  N   ILE B  25       2.447  10.869  -8.738  1.00  0.00           N  
ATOM    423  CA  ILE B  25       1.684  11.773  -7.886  1.00  0.00           C  
ATOM    424  C   ILE B  25       0.619  11.021  -7.098  1.00  0.00           C  
ATOM    425  O   ILE B  25       0.405  11.287  -5.915  1.00  0.00           O  
ATOM    426  CB  ILE B  25       1.018  12.882  -8.721  1.00  0.00           C  
ATOM    427  CG1 ILE B  25       2.080  13.774  -9.369  1.00  0.00           C  
ATOM    428  CG2 ILE B  25       0.080  13.710  -7.855  1.00  0.00           C  
ATOM    429  CD1 ILE B  25       3.004  14.442  -8.376  1.00  0.00           C  
ATOM    430  H   ILE B  25       2.402  10.982  -9.740  1.00  0.00           H  
ATOM    431  HA  ILE B  25       2.367  12.239  -7.177  1.00  0.00           H  
ATOM    432  HB  ILE B  25       0.446  12.433  -9.533  1.00  0.00           H  
ATOM    433 1HG1 ILE B  25       2.686  13.180 -10.053  1.00  0.00           H  
ATOM    434 2HG1 ILE B  25       1.593  14.552  -9.957  1.00  0.00           H  
ATOM    435 1HG2 ILE B  25      -0.382  14.489  -8.461  1.00  0.00           H  
ATOM    436 2HG2 ILE B  25      -0.695  13.066  -7.441  1.00  0.00           H  
ATOM    437 3HG2 ILE B  25       0.644  14.168  -7.043  1.00  0.00           H  
ATOM    438 1HD1 ILE B  25       3.729  15.057  -8.911  1.00  0.00           H  
ATOM    439 2HD1 ILE B  25       2.421  15.071  -7.703  1.00  0.00           H  
ATOM    440 3HD1 ILE B  25       3.530  13.682  -7.800  1.00  0.00           H  
ATOM    441  N   ASN B  26      -0.047  10.082  -7.761  1.00  0.00           N  
ATOM    442  CA  ASN B  26      -1.042   9.242  -7.105  1.00  0.00           C  
ATOM    443  C   ASN B  26      -0.424   8.441  -5.967  1.00  0.00           C  
ATOM    444  O   ASN B  26      -1.021   8.297  -4.900  1.00  0.00           O  
ATOM    445  CB  ASN B  26      -1.706   8.317  -8.109  1.00  0.00           C  
ATOM    446  CG  ASN B  26      -2.679   9.036  -9.002  1.00  0.00           C  
ATOM    447  OD1 ASN B  26      -3.151  10.130  -8.672  1.00  0.00           O  
ATOM    448  ND2 ASN B  26      -2.988   8.443 -10.126  1.00  0.00           N  
ATOM    449  H   ASN B  26       0.141   9.946  -8.744  1.00  0.00           H  
ATOM    450  HA  ASN B  26      -1.807   9.887  -6.669  1.00  0.00           H  
ATOM    451 1HB  ASN B  26      -0.942   7.845  -8.729  1.00  0.00           H  
ATOM    452 2HB  ASN B  26      -2.234   7.524  -7.580  1.00  0.00           H  
ATOM    453 1HD2 ASN B  26      -3.631   8.875 -10.760  1.00  0.00           H  
ATOM    454 2HD2 ASN B  26      -2.582   7.558 -10.353  1.00  0.00           H  
ATOM    455  N   PHE B  27       0.777   7.922  -6.200  1.00  0.00           N  
ATOM    456  CA  PHE B  27       1.527   7.229  -5.159  1.00  0.00           C  
ATOM    457  C   PHE B  27       1.829   8.155  -3.988  1.00  0.00           C  
ATOM    458  O   PHE B  27       1.740   7.754  -2.828  1.00  0.00           O  
ATOM    459  CB  PHE B  27       2.834   6.670  -5.724  1.00  0.00           C  
ATOM    460  CG  PHE B  27       2.657   5.420  -6.538  1.00  0.00           C  
ATOM    461  CD1 PHE B  27       3.635   5.013  -7.433  1.00  0.00           C  
ATOM    462  CD2 PHE B  27       1.512   4.648  -6.410  1.00  0.00           C  
ATOM    463  CE1 PHE B  27       3.473   3.863  -8.182  1.00  0.00           C  
ATOM    464  CE2 PHE B  27       1.348   3.497  -7.157  1.00  0.00           C  
ATOM    465  CZ  PHE B  27       2.330   3.105  -8.044  1.00  0.00           C  
ATOM    466  H   PHE B  27       1.180   8.009  -7.121  1.00  0.00           H  
ATOM    467  HA  PHE B  27       0.923   6.398  -4.791  1.00  0.00           H  
ATOM    468 1HB  PHE B  27       3.308   7.421  -6.355  1.00  0.00           H  
ATOM    469 2HB  PHE B  27       3.519   6.450  -4.907  1.00  0.00           H  
ATOM    470  HD1 PHE B  27       4.540   5.612  -7.542  1.00  0.00           H  
ATOM    471  HD2 PHE B  27       0.736   4.958  -5.710  1.00  0.00           H  
ATOM    472  HE1 PHE B  27       4.250   3.555  -8.882  1.00  0.00           H  
ATOM    473  HE2 PHE B  27       0.444   2.899  -7.046  1.00  0.00           H  
ATOM    474  HZ  PHE B  27       2.201   2.199  -8.635  1.00  0.00           H  
ATOM    475  N   CYS B  28       2.187   9.396  -4.300  1.00  0.00           N  
ATOM    476  CA  CYS B  28       2.477  10.390  -3.273  1.00  0.00           C  
ATOM    477  C   CYS B  28       1.237  10.707  -2.447  1.00  0.00           C  
ATOM    478  O   CYS B  28       1.310  10.835  -1.225  1.00  0.00           O  
ATOM    479  CB  CYS B  28       3.004  11.679  -3.906  1.00  0.00           C  
ATOM    480  SG  CYS B  28       4.618  11.503  -4.704  1.00  0.00           S  
ATOM    481  H   CYS B  28       2.261   9.658  -5.272  1.00  0.00           H  
ATOM    482  HA  CYS B  28       3.244   9.990  -2.610  1.00  0.00           H  
ATOM    483 1HB  CYS B  28       2.294  12.034  -4.653  1.00  0.00           H  
ATOM    484 2HB  CYS B  28       3.088  12.451  -3.141  1.00  0.00           H  
ATOM    485  HG  CYS B  28       4.195  10.736  -5.704  1.00  0.00           H  
ATOM    486  N   LEU B  29       0.099  10.831  -3.121  1.00  0.00           N  
ATOM    487  CA  LEU B  29      -1.165  11.103  -2.447  1.00  0.00           C  
ATOM    488  C   LEU B  29      -1.535   9.975  -1.493  1.00  0.00           C  
ATOM    489  O   LEU B  29      -2.048  10.216  -0.400  1.00  0.00           O  
ATOM    490  CB  LEU B  29      -2.284  11.298  -3.478  1.00  0.00           C  
ATOM    491  CG  LEU B  29      -2.196  12.576  -4.321  1.00  0.00           C  
ATOM    492  CD1 LEU B  29      -3.262  12.542  -5.408  1.00  0.00           C  
ATOM    493  CD2 LEU B  29      -2.371  13.791  -3.423  1.00  0.00           C  
ATOM    494  H   LEU B  29       0.110  10.733  -4.126  1.00  0.00           H  
ATOM    495  HA  LEU B  29      -1.057  12.020  -1.869  1.00  0.00           H  
ATOM    496 1HB  LEU B  29      -2.279  10.450  -4.160  1.00  0.00           H  
ATOM    497 2HB  LEU B  29      -3.240  11.311  -2.954  1.00  0.00           H  
ATOM    498  HG  LEU B  29      -1.223  12.623  -4.810  1.00  0.00           H  
ATOM    499 1HD1 LEU B  29      -3.200  13.450  -6.008  1.00  0.00           H  
ATOM    500 2HD1 LEU B  29      -3.102  11.674  -6.048  1.00  0.00           H  
ATOM    501 3HD1 LEU B  29      -4.248  12.477  -4.949  1.00  0.00           H  
ATOM    502 1HD2 LEU B  29      -2.308  14.700  -4.022  1.00  0.00           H  
ATOM    503 2HD2 LEU B  29      -3.345  13.746  -2.934  1.00  0.00           H  
ATOM    504 3HD2 LEU B  29      -1.586  13.800  -2.666  1.00  0.00           H  
ATOM    505  N   ILE B  30      -1.273   8.742  -1.913  1.00  0.00           N  
ATOM    506  CA  ILE B  30      -1.506   7.578  -1.066  1.00  0.00           C  
ATOM    507  C   ILE B  30      -0.673   7.647   0.207  1.00  0.00           C  
ATOM    508  O   ILE B  30      -1.179   7.418   1.305  1.00  0.00           O  
ATOM    509  CB  ILE B  30      -1.185   6.276  -1.822  1.00  0.00           C  
ATOM    510  CG1 ILE B  30      -2.235   6.014  -2.904  1.00  0.00           C  
ATOM    511  CG2 ILE B  30      -1.109   5.105  -0.854  1.00  0.00           C  
ATOM    512  CD1 ILE B  30      -1.850   4.923  -3.877  1.00  0.00           C  
ATOM    513  H   ILE B  30      -0.902   8.607  -2.843  1.00  0.00           H  
ATOM    514  HA  ILE B  30      -2.558   7.562  -0.784  1.00  0.00           H  
ATOM    515  HB  ILE B  30      -0.227   6.377  -2.330  1.00  0.00           H  
ATOM    516 1HG1 ILE B  30      -3.179   5.736  -2.436  1.00  0.00           H  
ATOM    517 2HG1 ILE B  30      -2.410   6.928  -3.471  1.00  0.00           H  
ATOM    518 1HG2 ILE B  30      -0.882   4.192  -1.405  1.00  0.00           H  
ATOM    519 2HG2 ILE B  30      -0.326   5.290  -0.120  1.00  0.00           H  
ATOM    520 3HG2 ILE B  30      -2.066   4.992  -0.344  1.00  0.00           H  
ATOM    521 1HD1 ILE B  30      -2.643   4.795  -4.614  1.00  0.00           H  
ATOM    522 2HD1 ILE B  30      -0.924   5.197  -4.384  1.00  0.00           H  
ATOM    523 3HD1 ILE B  30      -1.705   3.988  -3.337  1.00  0.00           H  
ATOM    524  N   LEU B  31       0.608   7.963   0.053  1.00  0.00           N  
ATOM    525  CA  LEU B  31       1.510   8.085   1.192  1.00  0.00           C  
ATOM    526  C   LEU B  31       1.035   9.163   2.158  1.00  0.00           C  
ATOM    527  O   LEU B  31       1.080   8.983   3.375  1.00  0.00           O  
ATOM    528  CB  LEU B  31       2.930   8.409   0.712  1.00  0.00           C  
ATOM    529  CG  LEU B  31       3.684   7.257   0.036  1.00  0.00           C  
ATOM    530  CD1 LEU B  31       4.967   7.786  -0.590  1.00  0.00           C  
ATOM    531  CD2 LEU B  31       3.982   6.174   1.062  1.00  0.00           C  
ATOM    532  H   LEU B  31       0.967   8.123  -0.878  1.00  0.00           H  
ATOM    533  HA  LEU B  31       1.528   7.133   1.722  1.00  0.00           H  
ATOM    534 1HB  LEU B  31       2.877   9.232   0.001  1.00  0.00           H  
ATOM    535 2HB  LEU B  31       3.521   8.734   1.568  1.00  0.00           H  
ATOM    536  HG  LEU B  31       3.070   6.840  -0.764  1.00  0.00           H  
ATOM    537 1HD1 LEU B  31       5.502   6.967  -1.070  1.00  0.00           H  
ATOM    538 2HD1 LEU B  31       4.723   8.545  -1.333  1.00  0.00           H  
ATOM    539 3HD1 LEU B  31       5.595   8.224   0.185  1.00  0.00           H  
ATOM    540 1HD2 LEU B  31       4.516   5.354   0.581  1.00  0.00           H  
ATOM    541 2HD2 LEU B  31       4.596   6.589   1.861  1.00  0.00           H  
ATOM    542 3HD2 LEU B  31       3.046   5.801   1.480  1.00  0.00           H  
ATOM    543  N   ILE B  32       0.580  10.284   1.608  1.00  0.00           N  
ATOM    544  CA  ILE B  32       0.041  11.370   2.417  1.00  0.00           C  
ATOM    545  C   ILE B  32      -1.213  10.930   3.163  1.00  0.00           C  
ATOM    546  O   ILE B  32      -1.364  11.199   4.355  1.00  0.00           O  
ATOM    547  CB  ILE B  32      -0.284  12.596   1.545  1.00  0.00           C  
ATOM    548  CG1 ILE B  32       1.004  13.221   1.002  1.00  0.00           C  
ATOM    549  CG2 ILE B  32      -1.081  13.618   2.340  1.00  0.00           C  
ATOM    550  CD1 ILE B  32       0.776  14.227  -0.104  1.00  0.00           C  
ATOM    551  H   ILE B  32       0.609  10.386   0.603  1.00  0.00           H  
ATOM    552  HA  ILE B  32       0.791  11.659   3.152  1.00  0.00           H  
ATOM    553  HB  ILE B  32      -0.871  12.283   0.681  1.00  0.00           H  
ATOM    554 1HG1 ILE B  32       1.536  13.718   1.812  1.00  0.00           H  
ATOM    555 2HG1 ILE B  32       1.656  12.435   0.618  1.00  0.00           H  
ATOM    556 1HG2 ILE B  32      -1.302  14.479   1.708  1.00  0.00           H  
ATOM    557 2HG2 ILE B  32      -2.014  13.169   2.678  1.00  0.00           H  
ATOM    558 3HG2 ILE B  32      -0.500  13.942   3.203  1.00  0.00           H  
ATOM    559 1HD1 ILE B  32       1.735  14.625  -0.437  1.00  0.00           H  
ATOM    560 2HD1 ILE B  32       0.275  13.740  -0.941  1.00  0.00           H  
ATOM    561 3HD1 ILE B  32       0.155  15.040   0.268  1.00  0.00           H  
ATOM    562  N   CYS B  33      -2.110  10.254   2.455  1.00  0.00           N  
ATOM    563  CA  CYS B  33      -3.363   9.795   3.043  1.00  0.00           C  
ATOM    564  C   CYS B  33      -3.115   8.750   4.123  1.00  0.00           C  
ATOM    565  O   CYS B  33      -3.738   8.780   5.184  1.00  0.00           O  
ATOM    566  CB  CYS B  33      -4.277   9.204   1.969  1.00  0.00           C  
ATOM    567  SG  CYS B  33      -4.899  10.415   0.779  1.00  0.00           S  
ATOM    568  H   CYS B  33      -1.920  10.051   1.484  1.00  0.00           H  
ATOM    569  HA  CYS B  33      -3.866  10.650   3.495  1.00  0.00           H  
ATOM    570 1HB  CYS B  33      -3.738   8.434   1.417  1.00  0.00           H  
ATOM    571 2HB  CYS B  33      -5.134   8.726   2.444  1.00  0.00           H  
ATOM    572  HG  CYS B  33      -3.744  10.590   0.143  1.00  0.00           H  
ATOM    573  N   LEU B  34      -2.200   7.827   3.847  1.00  0.00           N  
ATOM    574  CA  LEU B  34      -1.890   6.752   4.782  1.00  0.00           C  
ATOM    575  C   LEU B  34      -1.282   7.298   6.067  1.00  0.00           C  
ATOM    576  O   LEU B  34      -1.548   6.788   7.156  1.00  0.00           O  
ATOM    577  CB  LEU B  34      -0.923   5.751   4.137  1.00  0.00           C  
ATOM    578  CG  LEU B  34      -1.524   4.853   3.047  1.00  0.00           C  
ATOM    579  CD1 LEU B  34      -0.424   4.006   2.422  1.00  0.00           C  
ATOM    580  CD2 LEU B  34      -2.611   3.977   3.653  1.00  0.00           C  
ATOM    581  H   LEU B  34      -1.707   7.871   2.967  1.00  0.00           H  
ATOM    582  HA  LEU B  34      -2.815   6.234   5.032  1.00  0.00           H  
ATOM    583 1HB  LEU B  34      -0.097   6.303   3.692  1.00  0.00           H  
ATOM    584 2HB  LEU B  34      -0.523   5.103   4.916  1.00  0.00           H  
ATOM    585  HG  LEU B  34      -1.955   5.474   2.261  1.00  0.00           H  
ATOM    586 1HD1 LEU B  34      -0.851   3.369   1.648  1.00  0.00           H  
ATOM    587 2HD1 LEU B  34       0.330   4.658   1.980  1.00  0.00           H  
ATOM    588 3HD1 LEU B  34       0.037   3.386   3.189  1.00  0.00           H  
ATOM    589 1HD2 LEU B  34      -3.039   3.340   2.879  1.00  0.00           H  
ATOM    590 2HD2 LEU B  34      -2.181   3.355   4.439  1.00  0.00           H  
ATOM    591 3HD2 LEU B  34      -3.393   4.608   4.077  1.00  0.00           H  
ATOM    592  N   LEU B  35      -0.465   8.337   5.934  1.00  0.00           N  
ATOM    593  CA  LEU B  35       0.053   9.057   7.092  1.00  0.00           C  
ATOM    594  C   LEU B  35      -1.078   9.566   7.975  1.00  0.00           C  
ATOM    595  O   LEU B  35      -1.089   9.331   9.184  1.00  0.00           O  
ATOM    596  CB  LEU B  35       0.924  10.234   6.637  1.00  0.00           C  
ATOM    597  CG  LEU B  35       1.384  11.189   7.746  1.00  0.00           C  
ATOM    598  CD1 LEU B  35       2.249  10.431   8.743  1.00  0.00           C  
ATOM    599  CD2 LEU B  35       2.150  12.351   7.130  1.00  0.00           C  
ATOM    600  H   LEU B  35      -0.196   8.636   5.008  1.00  0.00           H  
ATOM    601  HA  LEU B  35       0.666   8.373   7.678  1.00  0.00           H  
ATOM    602 1HB  LEU B  35       1.815   9.840   6.149  1.00  0.00           H  
ATOM    603 2HB  LEU B  35       0.365  10.819   5.906  1.00  0.00           H  
ATOM    604  HG  LEU B  35       0.514  11.571   8.281  1.00  0.00           H  
ATOM    605 1HD1 LEU B  35       2.576  11.110   9.531  1.00  0.00           H  
ATOM    606 2HD1 LEU B  35       1.671   9.618   9.182  1.00  0.00           H  
ATOM    607 3HD1 LEU B  35       3.120  10.023   8.232  1.00  0.00           H  
ATOM    608 1HD2 LEU B  35       2.476  13.031   7.919  1.00  0.00           H  
ATOM    609 2HD2 LEU B  35       3.021  11.971   6.596  1.00  0.00           H  
ATOM    610 3HD2 LEU B  35       1.502  12.886   6.435  1.00  0.00           H  
ATOM    611  N   LEU B  36      -2.030  10.265   7.366  1.00  0.00           N  
ATOM    612  CA  LEU B  36      -3.190  10.772   8.088  1.00  0.00           C  
ATOM    613  C   LEU B  36      -3.982   9.636   8.724  1.00  0.00           C  
ATOM    614  O   LEU B  36      -4.352   9.705   9.896  1.00  0.00           O  
ATOM    615  CB  LEU B  36      -4.098  11.568   7.142  1.00  0.00           C  
ATOM    616  CG  LEU B  36      -5.386  12.121   7.764  1.00  0.00           C  
ATOM    617  CD1 LEU B  36      -5.035  13.064   8.906  1.00  0.00           C  
ATOM    618  CD2 LEU B  36      -6.201  12.835   6.696  1.00  0.00           C  
ATOM    619  H   LEU B  36      -1.947  10.451   6.376  1.00  0.00           H  
ATOM    620  HA  LEU B  36      -2.843  11.434   8.880  1.00  0.00           H  
ATOM    621 1HB  LEU B  36      -3.533  12.411   6.747  1.00  0.00           H  
ATOM    622 2HB  LEU B  36      -4.381  10.925   6.309  1.00  0.00           H  
ATOM    623  HG  LEU B  36      -5.972  11.299   8.178  1.00  0.00           H  
ATOM    624 1HD1 LEU B  36      -5.951  13.457   9.349  1.00  0.00           H  
ATOM    625 2HD1 LEU B  36      -4.470  12.523   9.665  1.00  0.00           H  
ATOM    626 3HD1 LEU B  36      -4.434  13.889   8.525  1.00  0.00           H  
ATOM    627 1HD2 LEU B  36      -7.117  13.227   7.138  1.00  0.00           H  
ATOM    628 2HD2 LEU B  36      -5.617  13.657   6.282  1.00  0.00           H  
ATOM    629 3HD2 LEU B  36      -6.453  12.133   5.901  1.00  0.00           H  
ATOM    630  N   ILE B  37      -4.239   8.592   7.944  1.00  0.00           N  
ATOM    631  CA  ILE B  37      -4.988   7.439   8.430  1.00  0.00           C  
ATOM    632  C   ILE B  37      -4.319   6.823   9.652  1.00  0.00           C  
ATOM    633  O   ILE B  37      -4.975   6.540  10.654  1.00  0.00           O  
ATOM    634  CB  ILE B  37      -5.128   6.372   7.329  1.00  0.00           C  
ATOM    635  CG1 ILE B  37      -6.099   6.848   6.245  1.00  0.00           C  
ATOM    636  CG2 ILE B  37      -5.595   5.052   7.923  1.00  0.00           C  
ATOM    637  CD1 ILE B  37      -6.069   6.009   4.987  1.00  0.00           C  
ATOM    638  H   ILE B  37      -3.908   8.597   6.990  1.00  0.00           H  
ATOM    639  HA  ILE B  37      -5.984   7.770   8.718  1.00  0.00           H  
ATOM    640  HB  ILE B  37      -4.164   6.220   6.844  1.00  0.00           H  
ATOM    641 1HG1 ILE B  37      -7.115   6.838   6.637  1.00  0.00           H  
ATOM    642 2HG1 ILE B  37      -5.864   7.877   5.973  1.00  0.00           H  
ATOM    643 1HG2 ILE B  37      -5.690   4.309   7.131  1.00  0.00           H  
ATOM    644 2HG2 ILE B  37      -4.869   4.707   8.658  1.00  0.00           H  
ATOM    645 3HG2 ILE B  37      -6.562   5.192   8.407  1.00  0.00           H  
ATOM    646 1HD1 ILE B  37      -6.783   6.409   4.266  1.00  0.00           H  
ATOM    647 2HD1 ILE B  37      -5.067   6.034   4.557  1.00  0.00           H  
ATOM    648 3HD1 ILE B  37      -6.335   4.982   5.229  1.00  0.00           H  
ATOM    649  N   CYS B  38      -3.009   6.617   9.563  1.00  0.00           N  
ATOM    650  CA  CYS B  38      -2.248   6.038  10.663  1.00  0.00           C  
ATOM    651  C   CYS B  38      -2.340   6.903  11.913  1.00  0.00           C  
ATOM    652  O   CYS B  38      -2.481   6.393  13.024  1.00  0.00           O  
ATOM    653  CB  CYS B  38      -0.779   5.870  10.272  1.00  0.00           C  
ATOM    654  SG  CYS B  38      -0.490   4.607   9.011  1.00  0.00           S  
ATOM    655  H   CYS B  38      -2.528   6.869   8.711  1.00  0.00           H  
ATOM    656  HA  CYS B  38      -2.661   5.055  10.889  1.00  0.00           H  
ATOM    657 1HB  CYS B  38      -0.393   6.818   9.895  1.00  0.00           H  
ATOM    658 2HB  CYS B  38      -0.196   5.607  11.154  1.00  0.00           H  
ATOM    659  HG  CYS B  38      -0.978   5.311   7.994  1.00  0.00           H  
ATOM    660  N   ILE B  39      -2.260   8.216  11.724  1.00  0.00           N  
ATOM    661  CA  ILE B  39      -2.353   9.157  12.835  1.00  0.00           C  
ATOM    662  C   ILE B  39      -3.721   9.089  13.501  1.00  0.00           C  
ATOM    663  O   ILE B  39      -3.825   9.075  14.727  1.00  0.00           O  
ATOM    664  CB  ILE B  39      -2.084  10.596  12.359  1.00  0.00           C  
ATOM    665  CG1 ILE B  39      -0.616  10.758  11.953  1.00  0.00           C  
ATOM    666  CG2 ILE B  39      -2.451  11.593  13.447  1.00  0.00           C  
ATOM    667  CD1 ILE B  39      -0.332  12.030  11.187  1.00  0.00           C  
ATOM    668  H   ILE B  39      -2.131   8.572  10.788  1.00  0.00           H  
ATOM    669  HA  ILE B  39      -1.600   8.892  13.576  1.00  0.00           H  
ATOM    670  HB  ILE B  39      -2.681  10.804  11.472  1.00  0.00           H  
ATOM    671 1HG1 ILE B  39       0.011  10.748  12.844  1.00  0.00           H  
ATOM    672 2HG1 ILE B  39      -0.315   9.914  11.333  1.00  0.00           H  
ATOM    673 1HG2 ILE B  39      -2.254  12.605  13.095  1.00  0.00           H  
ATOM    674 2HG2 ILE B  39      -3.508  11.493  13.690  1.00  0.00           H  
ATOM    675 3HG2 ILE B  39      -1.854  11.396  14.338  1.00  0.00           H  
ATOM    676 1HD1 ILE B  39       0.728  12.073  10.934  1.00  0.00           H  
ATOM    677 2HD1 ILE B  39      -0.925  12.044  10.272  1.00  0.00           H  
ATOM    678 3HD1 ILE B  39      -0.593  12.891  11.802  1.00  0.00           H  
ATOM    679  N   ILE B  40      -4.769   9.047  12.685  1.00  0.00           N  
ATOM    680  CA  ILE B  40      -6.136   9.036  13.193  1.00  0.00           C  
ATOM    681  C   ILE B  40      -6.402   7.790  14.029  1.00  0.00           C  
ATOM    682  O   ILE B  40      -6.983   7.870  15.111  1.00  0.00           O  
ATOM    683  CB  ILE B  40      -7.152   9.107  12.039  1.00  0.00           C  
ATOM    684  CG1 ILE B  40      -7.109  10.486  11.374  1.00  0.00           C  
ATOM    685  CG2 ILE B  40      -8.553   8.800  12.543  1.00  0.00           C  
ATOM    686  CD1 ILE B  40      -7.856  10.555  10.062  1.00  0.00           C  
ATOM    687  H   ILE B  40      -4.615   9.023  11.687  1.00  0.00           H  
ATOM    688  HA  ILE B  40      -6.275   9.909  13.829  1.00  0.00           H  
ATOM    689  HB  ILE B  40      -6.884   8.380  11.273  1.00  0.00           H  
ATOM    690 1HG1 ILE B  40      -7.534  11.228  12.049  1.00  0.00           H  
ATOM    691 2HG1 ILE B  40      -6.072  10.769  11.190  1.00  0.00           H  
ATOM    692 1HG2 ILE B  40      -9.259   8.855  11.715  1.00  0.00           H  
ATOM    693 2HG2 ILE B  40      -8.574   7.798  12.971  1.00  0.00           H  
ATOM    694 3HG2 ILE B  40      -8.832   9.526  13.307  1.00  0.00           H  
ATOM    695 1HD1 ILE B  40      -7.780  11.562   9.652  1.00  0.00           H  
ATOM    696 2HD1 ILE B  40      -7.423   9.843   9.358  1.00  0.00           H  
ATOM    697 3HD1 ILE B  40      -8.904  10.310  10.227  1.00  0.00           H  
ATOM    698  N   VAL B  41      -5.975   6.640  13.520  1.00  0.00           N  
ATOM    699  CA  VAL B  41      -6.302   5.360  14.137  1.00  0.00           C  
ATOM    700  C   VAL B  41      -5.450   5.111  15.375  1.00  0.00           C  
ATOM    701  O   VAL B  41      -5.952   4.665  16.406  1.00  0.00           O  
ATOM    702  CB  VAL B  41      -6.090   4.212  13.132  1.00  0.00           C  
ATOM    703  CG1 VAL B  41      -6.275   2.865  13.815  1.00  0.00           C  
ATOM    704  CG2 VAL B  41      -7.053   4.361  11.964  1.00  0.00           C  
ATOM    705  H   VAL B  41      -5.408   6.652  12.683  1.00  0.00           H  
ATOM    706  HA  VAL B  41      -7.352   5.377  14.432  1.00  0.00           H  
ATOM    707  HB  VAL B  41      -5.064   4.248  12.765  1.00  0.00           H  
ATOM    708 1HG1 VAL B  41      -6.121   2.065  13.090  1.00  0.00           H  
ATOM    709 2HG1 VAL B  41      -5.551   2.765  14.624  1.00  0.00           H  
ATOM    710 3HG1 VAL B  41      -7.285   2.798  14.219  1.00  0.00           H  
ATOM    711 1HG2 VAL B  41      -6.897   3.547  11.257  1.00  0.00           H  
ATOM    712 2HG2 VAL B  41      -8.079   4.331  12.332  1.00  0.00           H  
ATOM    713 3HG2 VAL B  41      -6.874   5.314  11.465  1.00  0.00           H  
ATOM    714  N   MET B  42      -4.158   5.403  15.266  1.00  0.00           N  
ATOM    715  CA  MET B  42      -3.216   5.119  16.341  1.00  0.00           C  
ATOM    716  C   MET B  42      -3.657   5.769  17.646  1.00  0.00           C  
ATOM    717  O   MET B  42      -4.504   5.251  18.319  1.00  0.00           O  
ATOM    718  OXT MET B  42      -3.156   6.800  18.002  1.00  0.00           O  
ATOM    719  CB  MET B  42      -1.816   5.594  15.955  1.00  0.00           C  
ATOM    720  CG  MET B  42      -0.718   5.166  16.919  1.00  0.00           C  
ATOM    721  SD  MET B  42      -0.408   3.390  16.876  1.00  0.00           S  
ATOM    722  CE  MET B  42       0.264   3.203  15.228  1.00  0.00           C  
ATOM    723  H   MET B  42      -3.820   5.832  14.416  1.00  0.00           H  
ATOM    724  HA  MET B  42      -3.188   4.041  16.502  1.00  0.00           H  
ATOM    725 1HB  MET B  42      -1.562   5.211  14.968  1.00  0.00           H  
ATOM    726 2HB  MET B  42      -1.804   6.683  15.897  1.00  0.00           H  
ATOM    727 1HG  MET B  42       0.208   5.684  16.668  1.00  0.00           H  
ATOM    728 2HG  MET B  42      -0.998   5.443  17.935  1.00  0.00           H  
ATOM    729 1HE  MET B  42       0.506   2.155  15.050  1.00  0.00           H  
ATOM    730 2HE  MET B  42      -0.472   3.535  14.494  1.00  0.00           H  
ATOM    731 3HE  MET B  42       1.168   3.805  15.132  1.00  0.00           H  
TER                                                                             
ATOM    733  N   ASN C  43     -10.986   2.301 -13.289  1.00  0.00           N  
ATOM    734  CA  ASN C  43     -10.251   3.539 -13.061  1.00  0.00           C  
ATOM    735  C   ASN C  43      -9.242   3.381 -11.931  1.00  0.00           C  
ATOM    736  O   ASN C  43      -9.606   3.048 -10.803  1.00  0.00           O  
ATOM    737  CB  ASN C  43     -11.206   4.681 -12.768  1.00  0.00           C  
ATOM    738  CG  ASN C  43     -10.504   6.005 -12.645  1.00  0.00           C  
ATOM    739  OD1 ASN C  43      -9.828   6.272 -11.645  1.00  0.00           O  
ATOM    740  ND2 ASN C  43     -10.651   6.838 -13.643  1.00  0.00           N  
ATOM    741 1H   ASN C  43     -11.640   2.433 -14.034  1.00  0.00           H  
ATOM    742 2H   ASN C  43     -10.346   1.572 -13.533  1.00  0.00           H  
ATOM    743 3H   ASN C  43     -11.478   2.046 -12.456  1.00  0.00           H  
ATOM    744  HA  ASN C  43      -9.689   3.779 -13.965  1.00  0.00           H  
ATOM    745 1HB  ASN C  43     -11.948   4.749 -13.565  1.00  0.00           H  
ATOM    746 2HB  ASN C  43     -11.741   4.479 -11.840  1.00  0.00           H  
ATOM    747 1HD2 ASN C  43     -10.206   7.734 -13.616  1.00  0.00           H  
ATOM    748 2HD2 ASN C  43     -11.206   6.580 -14.433  1.00  0.00           H  
ATOM    749  N   LEU C  44      -7.972   3.621 -12.240  1.00  0.00           N  
ATOM    750  CA  LEU C  44      -6.891   3.355 -11.299  1.00  0.00           C  
ATOM    751  C   LEU C  44      -6.990   4.259 -10.076  1.00  0.00           C  
ATOM    752  O   LEU C  44      -6.837   3.804  -8.943  1.00  0.00           O  
ATOM    753  CB  LEU C  44      -5.532   3.556 -11.982  1.00  0.00           C  
ATOM    754  CG  LEU C  44      -4.302   3.262 -11.114  1.00  0.00           C  
ATOM    755  CD1 LEU C  44      -4.353   1.819 -10.632  1.00  0.00           C  
ATOM    756  CD2 LEU C  44      -3.038   3.525 -11.920  1.00  0.00           C  
ATOM    757  H   LEU C  44      -7.750   3.997 -13.151  1.00  0.00           H  
ATOM    758  HA  LEU C  44      -6.967   2.320 -10.968  1.00  0.00           H  
ATOM    759 1HB  LEU C  44      -5.484   2.908 -12.856  1.00  0.00           H  
ATOM    760 2HB  LEU C  44      -5.462   4.590 -12.318  1.00  0.00           H  
ATOM    761  HG  LEU C  44      -4.313   3.908 -10.236  1.00  0.00           H  
ATOM    762 1HD1 LEU C  44      -3.479   1.610 -10.015  1.00  0.00           H  
ATOM    763 2HD1 LEU C  44      -5.257   1.664 -10.042  1.00  0.00           H  
ATOM    764 3HD1 LEU C  44      -4.360   1.148 -11.490  1.00  0.00           H  
ATOM    765 1HD2 LEU C  44      -2.163   3.317 -11.303  1.00  0.00           H  
ATOM    766 2HD2 LEU C  44      -3.025   2.878 -12.798  1.00  0.00           H  
ATOM    767 3HD2 LEU C  44      -3.019   4.568 -12.237  1.00  0.00           H  
ATOM    768  N   PHE C  45      -7.247   5.540 -10.314  1.00  0.00           N  
ATOM    769  CA  PHE C  45      -7.357   6.513  -9.233  1.00  0.00           C  
ATOM    770  C   PHE C  45      -8.426   6.101  -8.228  1.00  0.00           C  
ATOM    771  O   PHE C  45      -8.209   6.159  -7.018  1.00  0.00           O  
ATOM    772  CB  PHE C  45      -7.682   7.899  -9.792  1.00  0.00           C  
ATOM    773  CG  PHE C  45      -7.802   8.964  -8.740  1.00  0.00           C  
ATOM    774  CD1 PHE C  45      -6.670   9.535  -8.178  1.00  0.00           C  
ATOM    775  CD2 PHE C  45      -9.047   9.397  -8.309  1.00  0.00           C  
ATOM    776  CE1 PHE C  45      -6.779  10.515  -7.209  1.00  0.00           C  
ATOM    777  CE2 PHE C  45      -9.159  10.377  -7.342  1.00  0.00           C  
ATOM    778  CZ  PHE C  45      -8.023  10.936  -6.791  1.00  0.00           C  
ATOM    779  H   PHE C  45      -7.370   5.849 -11.268  1.00  0.00           H  
ATOM    780  HA  PHE C  45      -6.399   6.562  -8.713  1.00  0.00           H  
ATOM    781 1HB  PHE C  45      -6.905   8.200 -10.493  1.00  0.00           H  
ATOM    782 2HB  PHE C  45      -8.621   7.858 -10.343  1.00  0.00           H  
ATOM    783  HD1 PHE C  45      -5.686   9.202  -8.509  1.00  0.00           H  
ATOM    784  HD2 PHE C  45      -9.944   8.955  -8.743  1.00  0.00           H  
ATOM    785  HE1 PHE C  45      -5.881  10.954  -6.776  1.00  0.00           H  
ATOM    786  HE2 PHE C  45     -10.144  10.709  -7.012  1.00  0.00           H  
ATOM    787  HZ  PHE C  45      -8.110  11.708  -6.027  1.00  0.00           H  
ATOM    788  N   ILE C  46      -9.581   5.685  -8.738  1.00  0.00           N  
ATOM    789  CA  ILE C  46     -10.677   5.239  -7.886  1.00  0.00           C  
ATOM    790  C   ILE C  46     -10.291   3.994  -7.098  1.00  0.00           C  
ATOM    791  O   ILE C  46     -10.609   3.873  -5.915  1.00  0.00           O  
ATOM    792  CB  ILE C  46     -11.937   4.949  -8.721  1.00  0.00           C  
ATOM    793  CG1 ILE C  46     -12.458   6.235  -9.368  1.00  0.00           C  
ATOM    794  CG2 ILE C  46     -13.013   4.311  -7.856  1.00  0.00           C  
ATOM    795  CD1 ILE C  46     -12.806   7.320  -8.375  1.00  0.00           C  
ATOM    796  H   ILE C  46      -9.702   5.678  -9.740  1.00  0.00           H  
ATOM    797  HA  ILE C  46     -10.909   6.033  -7.177  1.00  0.00           H  
ATOM    798  HB  ILE C  46     -11.687   4.267  -9.533  1.00  0.00           H  
ATOM    799 1HG1 ILE C  46     -11.706   6.628 -10.052  1.00  0.00           H  
ATOM    800 2HG1 ILE C  46     -13.349   6.013  -9.955  1.00  0.00           H  
ATOM    801 1HG2 ILE C  46     -13.897   4.113  -8.461  1.00  0.00           H  
ATOM    802 2HG2 ILE C  46     -12.640   3.376  -7.442  1.00  0.00           H  
ATOM    803 3HG2 ILE C  46     -13.275   4.989  -7.043  1.00  0.00           H  
ATOM    804 1HD1 ILE C  46     -13.168   8.199  -8.908  1.00  0.00           H  
ATOM    805 2HD1 ILE C  46     -13.584   6.960  -7.700  1.00  0.00           H  
ATOM    806 3HD1 ILE C  46     -11.921   7.585  -7.799  1.00  0.00           H  
ATOM    807  N   ASN C  47      -9.603   3.070  -7.761  1.00  0.00           N  
ATOM    808  CA  ASN C  47      -9.112   1.864  -7.105  1.00  0.00           C  
ATOM    809  C   ASN C  47      -8.159   2.206  -5.967  1.00  0.00           C  
ATOM    810  O   ASN C  47      -8.206   1.593  -4.900  1.00  0.00           O  
ATOM    811  CB  ASN C  47      -8.437   0.948  -8.109  1.00  0.00           C  
ATOM    812  CG  ASN C  47      -9.422   0.245  -9.002  1.00  0.00           C  
ATOM    813  OD1 ASN C  47     -10.608   0.135  -8.673  1.00  0.00           O  
ATOM    814  ND2 ASN C  47      -8.953  -0.232 -10.127  1.00  0.00           N  
ATOM    815  H   ASN C  47      -9.416   3.207  -8.744  1.00  0.00           H  
ATOM    816  HA  ASN C  47      -9.961   1.337  -6.669  1.00  0.00           H  
ATOM    817 1HB  ASN C  47      -7.752   1.528  -8.729  1.00  0.00           H  
ATOM    818 2HB  ASN C  47      -7.846   0.200  -7.580  1.00  0.00           H  
ATOM    819 1HD2 ASN C  47      -9.562  -0.710 -10.761  1.00  0.00           H  
ATOM    820 2HD2 ASN C  47      -7.986  -0.120 -10.353  1.00  0.00           H  
ATOM    821  N   PHE C  48      -7.294   3.187  -6.200  1.00  0.00           N  
ATOM    822  CA  PHE C  48      -6.403   3.686  -5.159  1.00  0.00           C  
ATOM    823  C   PHE C  48      -7.191   4.260  -3.988  1.00  0.00           C  
ATOM    824  O   PHE C  48      -6.837   4.051  -2.828  1.00  0.00           O  
ATOM    825  CB  PHE C  48      -5.468   4.757  -5.724  1.00  0.00           C  
ATOM    826  CG  PHE C  48      -4.329   4.201  -6.532  1.00  0.00           C  
ATOM    827  CD1 PHE C  48      -3.631   5.007  -7.419  1.00  0.00           C  
ATOM    828  CD2 PHE C  48      -3.954   2.872  -6.406  1.00  0.00           C  
ATOM    829  CE1 PHE C  48      -2.583   4.497  -8.162  1.00  0.00           C  
ATOM    830  CE2 PHE C  48      -2.906   2.360  -7.147  1.00  0.00           C  
ATOM    831  CZ  PHE C  48      -2.221   3.174  -8.026  1.00  0.00           C  
ATOM    832  H   PHE C  48      -7.252   3.598  -7.121  1.00  0.00           H  
ATOM    833  HA  PHE C  48      -5.800   2.855  -4.791  1.00  0.00           H  
ATOM    834 1HB  PHE C  48      -6.035   5.436  -6.359  1.00  0.00           H  
ATOM    835 2HB  PHE C  48      -5.051   5.343  -4.907  1.00  0.00           H  
ATOM    836  HD1 PHE C  48      -3.917   6.054  -7.525  1.00  0.00           H  
ATOM    837  HD2 PHE C  48      -4.496   2.229  -5.712  1.00  0.00           H  
ATOM    838  HE1 PHE C  48      -2.044   5.142  -8.855  1.00  0.00           H  
ATOM    839  HE2 PHE C  48      -2.621   1.314  -7.039  1.00  0.00           H  
ATOM    840  HZ  PHE C  48      -1.396   2.771  -8.612  1.00  0.00           H  
ATOM    841  N   CYS C  49      -8.260   4.984  -4.300  1.00  0.00           N  
ATOM    842  CA  CYS C  49      -9.116   5.567  -3.273  1.00  0.00           C  
ATOM    843  C   CYS C  49      -9.800   4.485  -2.447  1.00  0.00           C  
ATOM    844  O   CYS C  49      -9.900   4.594  -1.225  1.00  0.00           O  
ATOM    845  CB  CYS C  49     -10.179   6.466  -3.906  1.00  0.00           C  
ATOM    846  SG  CYS C  49      -9.513   7.946  -4.704  1.00  0.00           S  
ATOM    847  H   CYS C  49      -8.486   5.135  -5.272  1.00  0.00           H  
ATOM    848  HA  CYS C  49      -8.498   6.173  -2.610  1.00  0.00           H  
ATOM    849 1HB  CYS C  49     -10.736   5.901  -4.653  1.00  0.00           H  
ATOM    850 2HB  CYS C  49     -10.887   6.785  -3.141  1.00  0.00           H  
ATOM    851  HG  CYS C  49      -8.913   7.307  -5.704  1.00  0.00           H  
ATOM    852  N   LEU C  50     -10.270   3.441  -3.121  1.00  0.00           N  
ATOM    853  CA  LEU C  50     -10.920   2.323  -2.447  1.00  0.00           C  
ATOM    854  C   LEU C  50      -9.961   1.623  -1.493  1.00  0.00           C  
ATOM    855  O   LEU C  50     -10.349   1.210  -0.400  1.00  0.00           O  
ATOM    856  CB  LEU C  50     -11.451   1.319  -3.478  1.00  0.00           C  
ATOM    857  CG  LEU C  50     -12.639   1.797  -4.321  1.00  0.00           C  
ATOM    858  CD1 LEU C  50     -12.936   0.773  -5.408  1.00  0.00           C  
ATOM    859  CD2 LEU C  50     -13.849   2.007  -3.423  1.00  0.00           C  
ATOM    860  H   LEU C  50     -10.174   3.421  -4.126  1.00  0.00           H  
ATOM    861  HA  LEU C  50     -11.759   2.709  -1.869  1.00  0.00           H  
ATOM    862 1HB  LEU C  50     -10.642   1.062  -4.160  1.00  0.00           H  
ATOM    863 2HB  LEU C  50     -11.759   0.414  -2.954  1.00  0.00           H  
ATOM    864  HG  LEU C  50     -12.383   2.738  -4.810  1.00  0.00           H  
ATOM    865 1HD1 LEU C  50     -13.780   1.113  -6.008  1.00  0.00           H  
ATOM    866 2HD1 LEU C  50     -12.061   0.658  -6.048  1.00  0.00           H  
ATOM    867 3HD1 LEU C  50     -13.179  -0.184  -4.949  1.00  0.00           H  
ATOM    868 1HD2 LEU C  50     -14.693   2.347  -4.022  1.00  0.00           H  
ATOM    869 2HD2 LEU C  50     -14.106   1.066  -2.934  1.00  0.00           H  
ATOM    870 3HD2 LEU C  50     -13.615   2.756  -2.666  1.00  0.00           H  
ATOM    871  N   ILE C  51      -8.707   1.491  -1.913  1.00  0.00           N  
ATOM    872  CA  ILE C  51      -7.673   0.909  -1.066  1.00  0.00           C  
ATOM    873  C   ILE C  51      -7.480   1.723   0.207  1.00  0.00           C  
ATOM    874  O   ILE C  51      -7.419   1.171   1.305  1.00  0.00           O  
ATOM    875  CB  ILE C  51      -6.335   0.812  -1.822  1.00  0.00           C  
ATOM    876  CG1 ILE C  51      -6.410  -0.267  -2.905  1.00  0.00           C  
ATOM    877  CG2 ILE C  51      -5.198   0.522  -0.854  1.00  0.00           C  
ATOM    878  CD1 ILE C  51      -5.253  -0.238  -3.877  1.00  0.00           C  
ATOM    879  H   ILE C  51      -8.465   1.802  -2.843  1.00  0.00           H  
ATOM    880  HA  ILE C  51      -7.983  -0.096  -0.784  1.00  0.00           H  
ATOM    881  HB  ILE C  51      -6.135   1.755  -2.330  1.00  0.00           H  
ATOM    882 1HG1 ILE C  51      -6.438  -1.251  -2.436  1.00  0.00           H  
ATOM    883 2HG1 ILE C  51      -7.334  -0.150  -3.472  1.00  0.00           H  
ATOM    884 1HG2 ILE C  51      -4.260   0.457  -1.405  1.00  0.00           H  
ATOM    885 2HG2 ILE C  51      -5.132   1.324  -0.120  1.00  0.00           H  
ATOM    886 3HG2 ILE C  51      -5.386  -0.422  -0.344  1.00  0.00           H  
ATOM    887 1HD1 ILE C  51      -5.377  -1.032  -4.614  1.00  0.00           H  
ATOM    888 2HD1 ILE C  51      -5.228   0.727  -4.384  1.00  0.00           H  
ATOM    889 3HD1 ILE C  51      -4.320  -0.389  -3.336  1.00  0.00           H  
ATOM    890  N   LEU C  52      -7.385   3.039   0.053  1.00  0.00           N  
ATOM    891  CA  LEU C  52      -7.222   3.934   1.192  1.00  0.00           C  
ATOM    892  C   LEU C  52      -8.394   3.816   2.158  1.00  0.00           C  
ATOM    893  O   LEU C  52      -8.210   3.803   3.375  1.00  0.00           O  
ATOM    894  CB  LEU C  52      -7.092   5.385   0.712  1.00  0.00           C  
ATOM    895  CG  LEU C  52      -5.763   5.746   0.036  1.00  0.00           C  
ATOM    896  CD1 LEU C  52      -5.870   7.130  -0.590  1.00  0.00           C  
ATOM    897  CD2 LEU C  52      -4.641   5.694   1.062  1.00  0.00           C  
ATOM    898  H   LEU C  52      -7.427   3.430  -0.878  1.00  0.00           H  
ATOM    899  HA  LEU C  52      -6.312   3.657   1.722  1.00  0.00           H  
ATOM    900 1HB  LEU C  52      -7.891   5.589   0.001  1.00  0.00           H  
ATOM    901 2HB  LEU C  52      -7.219   6.048   1.568  1.00  0.00           H  
ATOM    902  HG  LEU C  52      -5.557   5.034  -0.764  1.00  0.00           H  
ATOM    903 1HD1 LEU C  52      -4.926   7.386  -1.071  1.00  0.00           H  
ATOM    904 2HD1 LEU C  52      -6.667   7.133  -1.334  1.00  0.00           H  
ATOM    905 3HD1 LEU C  52      -6.093   7.863   0.185  1.00  0.00           H  
ATOM    906 1HD2 LEU C  52      -3.696   5.950   0.581  1.00  0.00           H  
ATOM    907 2HD2 LEU C  52      -4.846   6.407   1.861  1.00  0.00           H  
ATOM    908 3HD2 LEU C  52      -4.576   4.690   1.480  1.00  0.00           H  
ATOM    909  N   ILE C  53      -9.601   3.730   1.608  1.00  0.00           N  
ATOM    910  CA  ILE C  53     -10.801   3.552   2.417  1.00  0.00           C  
ATOM    911  C   ILE C  53     -10.770   2.224   3.163  1.00  0.00           C  
ATOM    912  O   ILE C  53     -11.072   2.164   4.355  1.00  0.00           O  
ATOM    913  CB  ILE C  53     -12.067   3.622   1.545  1.00  0.00           C  
ATOM    914  CG1 ILE C  53     -12.263   5.040   1.002  1.00  0.00           C  
ATOM    915  CG2 ILE C  53     -13.286   3.180   2.340  1.00  0.00           C  
ATOM    916  CD1 ILE C  53     -13.290   5.134  -0.104  1.00  0.00           C  
ATOM    917  H   ILE C  53      -9.689   3.789   0.603  1.00  0.00           H  
ATOM    918  HA  ILE C  53     -10.844   4.355   3.152  1.00  0.00           H  
ATOM    919  HB  ILE C  53     -11.951   2.968   0.681  1.00  0.00           H  
ATOM    920 1HG1 ILE C  53     -12.572   5.700   1.812  1.00  0.00           H  
ATOM    921 2HG1 ILE C  53     -11.315   5.417   0.618  1.00  0.00           H  
ATOM    922 1HG2 ILE C  53     -14.172   3.236   1.708  1.00  0.00           H  
ATOM    923 2HG2 ILE C  53     -13.147   2.154   2.678  1.00  0.00           H  
ATOM    924 3HG2 ILE C  53     -13.414   3.833   3.203  1.00  0.00           H  
ATOM    925 1HD1 ILE C  53     -13.373   6.169  -0.437  1.00  0.00           H  
ATOM    926 2HD1 ILE C  53     -12.982   4.507  -0.941  1.00  0.00           H  
ATOM    927 3HD1 ILE C  53     -14.256   4.795   0.268  1.00  0.00           H  
ATOM    928  N   CYS C  54     -10.404   1.162   2.455  1.00  0.00           N  
ATOM    929  CA  CYS C  54     -10.355  -0.172   3.043  1.00  0.00           C  
ATOM    930  C   CYS C  54      -9.284  -0.258   4.123  1.00  0.00           C  
ATOM    931  O   CYS C  54      -9.505  -0.842   5.184  1.00  0.00           O  
ATOM    932  CB  CYS C  54     -10.075  -1.223   1.969  1.00  0.00           C  
ATOM    933  SG  CYS C  54     -11.419  -1.440   0.779  1.00  0.00           S  
ATOM    934  H   CYS C  54     -10.153   1.280   1.484  1.00  0.00           H  
ATOM    935  HA  CYS C  54     -11.323  -0.386   3.495  1.00  0.00           H  
ATOM    936 1HB  CYS C  54      -9.176  -0.949   1.417  1.00  0.00           H  
ATOM    937 2HB  CYS C  54      -9.885  -2.186   2.444  1.00  0.00           H  
ATOM    938  HG  CYS C  54     -11.228  -0.289   0.143  1.00  0.00           H  
ATOM    939  N   LEU C  55      -8.124   0.326   3.847  1.00  0.00           N  
ATOM    940  CA  LEU C  55      -7.005   0.289   4.782  1.00  0.00           C  
ATOM    941  C   LEU C  55      -7.337   1.036   6.067  1.00  0.00           C  
ATOM    942  O   LEU C  55      -6.934   0.626   7.156  1.00  0.00           O  
ATOM    943  CB  LEU C  55      -5.755   0.899   4.137  1.00  0.00           C  
ATOM    944  CG  LEU C  55      -5.087   0.050   3.047  1.00  0.00           C  
ATOM    945  CD1 LEU C  55      -3.941   0.835   2.422  1.00  0.00           C  
ATOM    946  CD2 LEU C  55      -4.589  -1.254   3.653  1.00  0.00           C  
ATOM    947  H   LEU C  55      -8.013   0.809   2.967  1.00  0.00           H  
ATOM    948  HA  LEU C  55      -6.799  -0.751   5.032  1.00  0.00           H  
ATOM    949 1HB  LEU C  55      -6.025   1.855   3.692  1.00  0.00           H  
ATOM    950 2HB  LEU C  55      -5.015   1.080   4.916  1.00  0.00           H  
ATOM    951  HG  LEU C  55      -5.810  -0.168   2.261  1.00  0.00           H  
ATOM    952 1HD1 LEU C  55      -3.467   0.232   1.648  1.00  0.00           H  
ATOM    953 2HD1 LEU C  55      -4.328   1.753   1.980  1.00  0.00           H  
ATOM    954 3HD1 LEU C  55      -3.208   1.082   3.189  1.00  0.00           H  
ATOM    955 1HD2 LEU C  55      -4.115  -1.858   2.879  1.00  0.00           H  
ATOM    956 2HD2 LEU C  55      -3.865  -1.038   4.439  1.00  0.00           H  
ATOM    957 3HD2 LEU C  55      -5.431  -1.803   4.077  1.00  0.00           H  
ATOM    958  N   LEU C  56      -8.073   2.134   5.934  1.00  0.00           N  
ATOM    959  CA  LEU C  56      -8.597   2.849   7.092  1.00  0.00           C  
ATOM    960  C   LEU C  56      -9.431   1.931   7.975  1.00  0.00           C  
ATOM    961  O   LEU C  56      -9.211   1.848   9.184  1.00  0.00           O  
ATOM    962  CB  LEU C  56      -9.448   4.042   6.637  1.00  0.00           C  
ATOM    963  CG  LEU C  56     -10.214   4.774   7.746  1.00  0.00           C  
ATOM    964  CD1 LEU C  56      -9.226   5.362   8.743  1.00  0.00           C  
ATOM    965  CD2 LEU C  56     -11.082   5.861   7.130  1.00  0.00           C  
ATOM    966  H   LEU C  56      -8.274   2.482   5.008  1.00  0.00           H  
ATOM    967  HA  LEU C  56      -7.758   3.221   7.678  1.00  0.00           H  
ATOM    968 1HB  LEU C  56      -8.798   4.767   6.149  1.00  0.00           H  
ATOM    969 2HB  LEU C  56     -10.177   3.690   5.906  1.00  0.00           H  
ATOM    970  HG  LEU C  56     -10.846   4.065   8.281  1.00  0.00           H  
ATOM    971 1HD1 LEU C  56      -9.770   5.883   9.531  1.00  0.00           H  
ATOM    972 2HD1 LEU C  56      -8.631   4.561   9.182  1.00  0.00           H  
ATOM    973 3HD1 LEU C  56      -8.568   6.065   8.232  1.00  0.00           H  
ATOM    974 1HD2 LEU C  56     -11.628   6.381   7.919  1.00  0.00           H  
ATOM    975 2HD2 LEU C  56     -10.452   6.572   6.596  1.00  0.00           H  
ATOM    976 3HD2 LEU C  56     -11.791   5.411   6.435  1.00  0.00           H  
ATOM    977  N   LEU C  57     -10.390   1.242   7.366  1.00  0.00           N  
ATOM    978  CA  LEU C  57     -11.230   0.294   8.088  1.00  0.00           C  
ATOM    979  C   LEU C  57     -10.395  -0.809   8.724  1.00  0.00           C  
ATOM    980  O   LEU C  57     -10.574  -1.140   9.896  1.00  0.00           O  
ATOM    981  CB  LEU C  57     -12.268  -0.322   7.142  1.00  0.00           C  
ATOM    982  CG  LEU C  57     -13.192  -1.377   7.764  1.00  0.00           C  
ATOM    983  CD1 LEU C  57     -13.981  -0.752   8.906  1.00  0.00           C  
ATOM    984  CD2 LEU C  57     -14.123  -1.931   6.696  1.00  0.00           C  
ATOM    985  H   LEU C  57     -10.541   1.378   6.376  1.00  0.00           H  
ATOM    986  HA  LEU C  57     -11.753   0.830   8.880  1.00  0.00           H  
ATOM    987 1HB  LEU C  57     -12.895   0.475   6.747  1.00  0.00           H  
ATOM    988 2HB  LEU C  57     -11.744  -0.791   6.309  1.00  0.00           H  
ATOM    989  HG  LEU C  57     -12.592  -2.188   8.178  1.00  0.00           H  
ATOM    990 1HD1 LEU C  57     -14.637  -1.501   9.349  1.00  0.00           H  
ATOM    991 2HD1 LEU C  57     -13.291  -0.382   9.665  1.00  0.00           H  
ATOM    992 3HD1 LEU C  57     -14.580   0.075   8.525  1.00  0.00           H  
ATOM    993 1HD2 LEU C  57     -14.779  -2.681   7.138  1.00  0.00           H  
ATOM    994 2HD2 LEU C  57     -14.724  -1.121   6.282  1.00  0.00           H  
ATOM    995 3HD2 LEU C  57     -13.533  -2.388   5.901  1.00  0.00           H  
ATOM    996  N   ILE C  58      -9.481  -1.377   7.944  1.00  0.00           N  
ATOM    997  CA  ILE C  58      -8.616  -2.445   8.430  1.00  0.00           C  
ATOM    998  C   ILE C  58      -7.823  -1.999   9.652  1.00  0.00           C  
ATOM    999  O   ILE C  58      -7.757  -2.711  10.654  1.00  0.00           O  
ATOM   1000  CB  ILE C  58      -7.644  -2.908   7.329  1.00  0.00           C  
ATOM   1001  CG1 ILE C  58      -8.397  -3.685   6.245  1.00  0.00           C  
ATOM   1002  CG2 ILE C  58      -6.534  -3.760   7.923  1.00  0.00           C  
ATOM   1003  CD1 ILE C  58      -7.591  -3.915   4.987  1.00  0.00           C  
ATOM   1004  H   ILE C  58      -9.383  -1.060   6.990  1.00  0.00           H  
ATOM   1005  HA  ILE C  58      -9.239  -3.291   8.718  1.00  0.00           H  
ATOM   1006  HB  ILE C  58      -7.203  -2.038   6.844  1.00  0.00           H  
ATOM   1007 1HG1 ILE C  58      -8.702  -4.654   6.637  1.00  0.00           H  
ATOM   1008 2HG1 ILE C  58      -9.304  -3.143   5.973  1.00  0.00           H  
ATOM   1009 1HG2 ILE C  58      -5.857  -4.080   7.131  1.00  0.00           H  
ATOM   1010 2HG2 ILE C  58      -5.982  -3.176   8.658  1.00  0.00           H  
ATOM   1011 3HG2 ILE C  58      -6.966  -4.636   8.407  1.00  0.00           H  
ATOM   1012 1HD1 ILE C  58      -8.191  -4.471   4.267  1.00  0.00           H  
ATOM   1013 2HD1 ILE C  58      -7.304  -2.955   4.557  1.00  0.00           H  
ATOM   1014 3HD1 ILE C  58      -6.695  -4.486   5.229  1.00  0.00           H  
ATOM   1015  N   CYS C  59      -7.223  -0.817   9.563  1.00  0.00           N  
ATOM   1016  CA  CYS C  59      -6.437  -0.272  10.663  1.00  0.00           C  
ATOM   1017  C   CYS C  59      -7.289  -0.092  11.913  1.00  0.00           C  
ATOM   1018  O   CYS C  59      -6.847  -0.384  13.024  1.00  0.00           O  
ATOM   1019  CB  CYS C  59      -5.824   1.073  10.272  1.00  0.00           C  
ATOM   1020  SG  CYS C  59      -4.533   0.957   9.011  1.00  0.00           S  
ATOM   1021  H   CYS C  59      -7.314  -0.282   8.711  1.00  0.00           H  
ATOM   1022  HA  CYS C  59      -5.630  -0.969  10.889  1.00  0.00           H  
ATOM   1023 1HB  CYS C  59      -6.606   1.733   9.895  1.00  0.00           H  
ATOM   1024 2HB  CYS C  59      -5.393   1.546  11.154  1.00  0.00           H  
ATOM   1025  HG  CYS C  59      -5.353   0.711   7.994  1.00  0.00           H  
ATOM   1026  N   ILE C  60      -8.512   0.390  11.724  1.00  0.00           N  
ATOM   1027  CA  ILE C  60      -9.436   0.592  12.835  1.00  0.00           C  
ATOM   1028  C   ILE C  60      -9.794  -0.731  13.501  1.00  0.00           C  
ATOM   1029  O   ILE C  60      -9.813  -0.834  14.727  1.00  0.00           O  
ATOM   1030  CB  ILE C  60     -10.721   1.293  12.359  1.00  0.00           C  
ATOM   1031  CG1 ILE C  60     -10.422   2.738  11.953  1.00  0.00           C  
ATOM   1032  CG2 ILE C  60     -11.783   1.251  13.447  1.00  0.00           C  
ATOM   1033  CD1 ILE C  60     -11.544   3.402  11.187  1.00  0.00           C  
ATOM   1034  H   ILE C  60      -8.811   0.622  10.788  1.00  0.00           H  
ATOM   1035  HA  ILE C  60      -8.951   1.226  13.576  1.00  0.00           H  
ATOM   1036  HB  ILE C  60     -11.104   0.789  11.472  1.00  0.00           H  
ATOM   1037 1HG1 ILE C  60     -10.219   3.332  12.844  1.00  0.00           H  
ATOM   1038 2HG1 ILE C  60      -9.526   2.764  11.333  1.00  0.00           H  
ATOM   1039 1HG2 ILE C  60     -12.685   1.752  13.095  1.00  0.00           H  
ATOM   1040 2HG2 ILE C  60     -12.015   0.215  13.690  1.00  0.00           H  
ATOM   1041 3HG2 ILE C  60     -11.412   1.758  14.338  1.00  0.00           H  
ATOM   1042 1HD1 ILE C  60     -11.258   4.423  10.934  1.00  0.00           H  
ATOM   1043 2HD1 ILE C  60     -11.741   2.843  10.272  1.00  0.00           H  
ATOM   1044 3HD1 ILE C  60     -12.443   3.420  11.802  1.00  0.00           H  
ATOM   1045  N   ILE C  61     -10.078  -1.740  12.685  1.00  0.00           N  
ATOM   1046  CA  ILE C  61     -10.489  -3.043  13.193  1.00  0.00           C  
ATOM   1047  C   ILE C  61      -9.387  -3.682  14.029  1.00  0.00           C  
ATOM   1048  O   ILE C  61      -9.642  -4.209  15.111  1.00  0.00           O  
ATOM   1049  CB  ILE C  61     -10.871  -3.988  12.039  1.00  0.00           C  
ATOM   1050  CG1 ILE C  61     -12.169  -3.521  11.374  1.00  0.00           C  
ATOM   1051  CG2 ILE C  61     -11.012  -5.415  12.543  1.00  0.00           C  
ATOM   1052  CD1 ILE C  61     -12.466  -4.210  10.062  1.00  0.00           C  
ATOM   1053  H   ILE C  61     -10.007  -1.601  11.687  1.00  0.00           H  
ATOM   1054  HA  ILE C  61     -11.363  -2.906  13.829  1.00  0.00           H  
ATOM   1055  HB  ILE C  61     -10.097  -3.958  11.273  1.00  0.00           H  
ATOM   1056 1HG1 ILE C  61     -13.007  -3.696  12.049  1.00  0.00           H  
ATOM   1057 2HG1 ILE C  61     -12.118  -2.447  11.190  1.00  0.00           H  
ATOM   1058 1HG2 ILE C  61     -11.283  -6.069  11.715  1.00  0.00           H  
ATOM   1059 2HG2 ILE C  61     -10.066  -5.745  12.971  1.00  0.00           H  
ATOM   1060 3HG2 ILE C  61     -11.789  -5.456  13.307  1.00  0.00           H  
ATOM   1061 1HD1 ILE C  61     -13.400  -3.826   9.652  1.00  0.00           H  
ATOM   1062 2HD1 ILE C  61     -11.655  -4.018   9.358  1.00  0.00           H  
ATOM   1063 3HD1 ILE C  61     -12.557  -5.283  10.227  1.00  0.00           H  
ATOM   1064  N   VAL C  62      -8.161  -3.630  13.520  1.00  0.00           N  
ATOM   1065  CA  VAL C  62      -7.045  -4.337  14.137  1.00  0.00           C  
ATOM   1066  C   VAL C  62      -6.545  -3.604  15.375  1.00  0.00           C  
ATOM   1067  O   VAL C  62      -6.276  -4.219  16.406  1.00  0.00           O  
ATOM   1068  CB  VAL C  62      -5.888  -4.490  13.132  1.00  0.00           C  
ATOM   1069  CG1 VAL C  62      -4.664  -5.082  13.815  1.00  0.00           C  
ATOM   1070  CG2 VAL C  62      -6.327  -5.360  11.964  1.00  0.00           C  
ATOM   1071  H   VAL C  62      -7.998  -3.088  12.683  1.00  0.00           H  
ATOM   1072  HA  VAL C  62      -7.386  -5.330  14.432  1.00  0.00           H  
ATOM   1073  HB  VAL C  62      -5.605  -3.503  12.765  1.00  0.00           H  
ATOM   1074 1HG1 VAL C  62      -3.856  -5.183  13.090  1.00  0.00           H  
ATOM   1075 2HG1 VAL C  62      -4.345  -4.425  14.624  1.00  0.00           H  
ATOM   1076 3HG1 VAL C  62      -4.912  -6.063  14.219  1.00  0.00           H  
ATOM   1077 1HG2 VAL C  62      -5.505  -5.463  11.257  1.00  0.00           H  
ATOM   1078 2HG2 VAL C  62      -6.616  -6.345  12.332  1.00  0.00           H  
ATOM   1079 3HG2 VAL C  62      -7.178  -4.896  11.465  1.00  0.00           H  
ATOM   1080  N   MET C  63      -6.423  -2.285  15.266  1.00  0.00           N  
ATOM   1081  CA  MET C  63      -5.862  -1.476  16.341  1.00  0.00           C  
ATOM   1082  C   MET C  63      -6.617  -1.695  17.646  1.00  0.00           C  
ATOM   1083  O   MET C  63      -6.386  -2.661  18.319  1.00  0.00           O  
ATOM   1084  OXT MET C  63      -7.443  -0.900  18.002  1.00  0.00           O  
ATOM   1085  CB  MET C  63      -5.881   0.001  15.955  1.00  0.00           C  
ATOM   1086  CG  MET C  63      -5.135   0.914  16.919  1.00  0.00           C  
ATOM   1087  SD  MET C  63      -3.350   0.659  16.876  1.00  0.00           S  
ATOM   1088  CE  MET C  63      -2.965   1.240  15.226  1.00  0.00           C  
ATOM   1089  H   MET C  63      -6.727  -1.831  14.416  1.00  0.00           H  
ATOM   1090  HA  MET C  63      -4.829  -1.783  16.502  1.00  0.00           H  
ATOM   1091 1HB  MET C  63      -5.438   0.125  14.968  1.00  0.00           H  
ATOM   1092 2HB  MET C  63      -6.913   0.349  15.897  1.00  0.00           H  
ATOM   1093 1HG  MET C  63      -5.341   1.954  16.668  1.00  0.00           H  
ATOM   1094 2HG  MET C  63      -5.484   0.733  17.935  1.00  0.00           H  
ATOM   1095 1HE  MET C  63      -1.893   1.147  15.048  1.00  0.00           H  
ATOM   1096 2HE  MET C  63      -3.509   0.643  14.494  1.00  0.00           H  
ATOM   1097 3HE  MET C  63      -3.259   2.286  15.131  1.00  0.00           H  
TER                                                                             
ATOM   1099  N   ASN D  64      -5.583  -9.737 -13.289  1.00  0.00           N  
ATOM   1100  CA  ASN D  64      -6.533  -8.655 -13.061  1.00  0.00           C  
ATOM   1101  C   ASN D  64      -6.071  -7.745 -11.931  1.00  0.00           C  
ATOM   1102  O   ASN D  64      -5.867  -8.194 -10.803  1.00  0.00           O  
ATOM   1103  CB  ASN D  64      -7.915  -9.211 -12.768  1.00  0.00           C  
ATOM   1104  CG  ASN D  64      -8.957  -8.134 -12.645  1.00  0.00           C  
ATOM   1105  OD1 ASN D  64      -9.002  -7.409 -11.645  1.00  0.00           O  
ATOM   1106  ND2 ASN D  64      -9.795  -8.017 -13.643  1.00  0.00           N  
ATOM   1107 1H   ASN D  64      -5.910 -10.318 -14.034  1.00  0.00           H  
ATOM   1108 2H   ASN D  64      -4.692  -9.353 -13.533  1.00  0.00           H  
ATOM   1109 3H   ASN D  64      -5.493 -10.283 -12.456  1.00  0.00           H  
ATOM   1110  HA  ASN D  64      -6.588  -8.047 -13.965  1.00  0.00           H  
ATOM   1111 1HB  ASN D  64      -8.209  -9.896 -13.565  1.00  0.00           H  
ATOM   1112 2HB  ASN D  64      -7.888  -9.782 -11.840  1.00  0.00           H  
ATOM   1113 1HD2 ASN D  64     -10.510  -7.317 -13.615  1.00  0.00           H  
ATOM   1114 2HD2 ASN D  64      -9.722  -8.625 -14.432  1.00  0.00           H  
ATOM   1115  N   LEU D  65      -5.907  -6.463 -12.240  1.00  0.00           N  
ATOM   1116  CA  LEU D  65      -5.320  -5.517 -11.299  1.00  0.00           C  
ATOM   1117  C   LEU D  65      -6.210  -5.332 -10.076  1.00  0.00           C  
ATOM   1118  O   LEU D  65      -5.731  -5.327  -8.943  1.00  0.00           O  
ATOM   1119  CB  LEU D  65      -5.092  -4.163 -11.982  1.00  0.00           C  
ATOM   1120  CG  LEU D  65      -4.434  -3.082 -11.113  1.00  0.00           C  
ATOM   1121  CD1 LEU D  65      -3.078  -3.576 -10.628  1.00  0.00           C  
ATOM   1122  CD2 LEU D  65      -4.293  -1.799 -11.919  1.00  0.00           C  
ATOM   1123  H   LEU D  65      -6.196  -6.136 -13.151  1.00  0.00           H  
ATOM   1124  HA  LEU D  65      -4.359  -5.909 -10.968  1.00  0.00           H  
ATOM   1125 1HB  LEU D  65      -4.459  -4.316 -12.854  1.00  0.00           H  
ATOM   1126 2HB  LEU D  65      -6.053  -3.777 -12.319  1.00  0.00           H  
ATOM   1127  HG  LEU D  65      -5.054  -2.894 -10.236  1.00  0.00           H  
ATOM   1128 1HD1 LEU D  65      -2.611  -2.808 -10.011  1.00  0.00           H  
ATOM   1129 2HD1 LEU D  65      -3.210  -4.483 -10.039  1.00  0.00           H  
ATOM   1130 3HD1 LEU D  65      -2.441  -3.789 -11.486  1.00  0.00           H  
ATOM   1131 1HD2 LEU D  65      -3.827  -1.031 -11.301  1.00  0.00           H  
ATOM   1132 2HD2 LEU D  65      -3.673  -1.986 -12.796  1.00  0.00           H  
ATOM   1133 3HD2 LEU D  65      -5.279  -1.460 -12.238  1.00  0.00           H  
ATOM   1134  N   PHE D  66      -7.509  -5.181 -10.314  1.00  0.00           N  
ATOM   1135  CA  PHE D  66      -8.467  -4.985  -9.233  1.00  0.00           C  
ATOM   1136  C   PHE D  66      -8.406  -6.128  -8.228  1.00  0.00           C  
ATOM   1137  O   PHE D  66      -8.395  -5.904  -7.018  1.00  0.00           O  
ATOM   1138  CB  PHE D  66      -9.886  -4.865  -9.792  1.00  0.00           C  
ATOM   1139  CG  PHE D  66     -10.936  -4.650  -8.740  1.00  0.00           C  
ATOM   1140  CD1 PHE D  66     -11.129  -3.396  -8.179  1.00  0.00           C  
ATOM   1141  CD2 PHE D  66     -11.733  -5.699  -8.308  1.00  0.00           C  
ATOM   1142  CE1 PHE D  66     -12.095  -3.196  -7.210  1.00  0.00           C  
ATOM   1143  CE2 PHE D  66     -12.700  -5.503  -7.341  1.00  0.00           C  
ATOM   1144  CZ  PHE D  66     -12.880  -4.249  -6.791  1.00  0.00           C  
ATOM   1145  H   PHE D  66      -7.840  -5.202 -11.268  1.00  0.00           H  
ATOM   1146  HA  PHE D  66      -8.218  -4.058  -8.713  1.00  0.00           H  
ATOM   1147 1HB  PHE D  66      -9.932  -4.033 -10.494  1.00  0.00           H  
ATOM   1148 2HB  PHE D  66     -10.138  -5.771 -10.342  1.00  0.00           H  
ATOM   1149  HD1 PHE D  66     -10.509  -2.563  -8.511  1.00  0.00           H  
ATOM   1150  HD2 PHE D  66     -11.590  -6.690  -8.742  1.00  0.00           H  
ATOM   1151  HE1 PHE D  66     -12.235  -2.206  -6.778  1.00  0.00           H  
ATOM   1152  HE2 PHE D  66     -13.319  -6.336  -7.011  1.00  0.00           H  
ATOM   1153  HZ  PHE D  66     -13.641  -4.093  -6.028  1.00  0.00           H  
ATOM   1154  N   ILE D  67      -8.368  -7.355  -8.738  1.00  0.00           N  
ATOM   1155  CA  ILE D  67      -8.282  -8.535  -7.886  1.00  0.00           C  
ATOM   1156  C   ILE D  67      -6.979  -8.553  -7.098  1.00  0.00           C  
ATOM   1157  O   ILE D  67      -6.962  -8.893  -5.915  1.00  0.00           O  
ATOM   1158  CB  ILE D  67      -8.395  -9.824  -8.721  1.00  0.00           C  
ATOM   1159  CG1 ILE D  67      -9.780  -9.921  -9.368  1.00  0.00           C  
ATOM   1160  CG2 ILE D  67      -8.122 -11.044  -7.856  1.00  0.00           C  
ATOM   1161  CD1 ILE D  67     -10.919  -9.917  -8.375  1.00  0.00           C  
ATOM   1162  H   ILE D  67      -8.398  -7.472  -9.740  1.00  0.00           H  
ATOM   1163  HA  ILE D  67      -9.109  -8.511  -7.177  1.00  0.00           H  
ATOM   1164  HB  ILE D  67      -7.669  -9.796  -9.533  1.00  0.00           H  
ATOM   1165 1HG1 ILE D  67      -9.921  -9.085 -10.053  1.00  0.00           H  
ATOM   1166 2HG1 ILE D  67      -9.843 -10.838  -9.955  1.00  0.00           H  
ATOM   1167 1HG2 ILE D  67      -8.207 -11.946  -8.461  1.00  0.00           H  
ATOM   1168 2HG2 ILE D  67      -7.117 -10.978  -7.442  1.00  0.00           H  
ATOM   1169 3HG2 ILE D  67      -8.847 -11.084  -7.043  1.00  0.00           H  
ATOM   1170 1HD1 ILE D  67     -11.867  -9.989  -8.909  1.00  0.00           H  
ATOM   1171 2HD1 ILE D  67     -10.817 -10.768  -7.700  1.00  0.00           H  
ATOM   1172 3HD1 ILE D  67     -10.897  -8.993  -7.800  1.00  0.00           H  
ATOM   1173  N   ASN D  68      -5.888  -8.184  -7.761  1.00  0.00           N  
ATOM   1174  CA  ASN D  68      -4.589  -8.089  -7.105  1.00  0.00           C  
ATOM   1175  C   ASN D  68      -4.619  -7.078  -5.967  1.00  0.00           C  
ATOM   1176  O   ASN D  68      -4.051  -7.312  -4.900  1.00  0.00           O  
ATOM   1177  CB  ASN D  68      -3.509  -7.731  -8.109  1.00  0.00           C  
ATOM   1178  CG  ASN D  68      -3.144  -8.885  -9.002  1.00  0.00           C  
ATOM   1179  OD1 ASN D  68      -3.405 -10.048  -8.672  1.00  0.00           O  
ATOM   1180  ND2 ASN D  68      -2.545  -8.587 -10.126  1.00  0.00           N  
ATOM   1181  H   ASN D  68      -5.960  -7.964  -8.744  1.00  0.00           H  
ATOM   1182  HA  ASN D  68      -4.350  -9.060  -6.669  1.00  0.00           H  
ATOM   1183 1HB  ASN D  68      -3.849  -6.901  -8.729  1.00  0.00           H  
ATOM   1184 2HB  ASN D  68      -2.615  -7.400  -7.580  1.00  0.00           H  
ATOM   1185 1HD2 ASN D  68      -2.279  -9.314 -10.760  1.00  0.00           H  
ATOM   1186 2HD2 ASN D  68      -2.353  -7.632 -10.353  1.00  0.00           H  
ATOM   1187  N   PHE D  69      -5.285  -5.952  -6.200  1.00  0.00           N  
ATOM   1188  CA  PHE D  69      -5.484  -4.951  -5.159  1.00  0.00           C  
ATOM   1189  C   PHE D  69      -6.274  -5.522  -3.988  1.00  0.00           C  
ATOM   1190  O   PHE D  69      -5.966  -5.251  -2.828  1.00  0.00           O  
ATOM   1191  CB  PHE D  69      -6.213  -3.730  -5.724  1.00  0.00           C  
ATOM   1192  CG  PHE D  69      -5.334  -2.820  -6.534  1.00  0.00           C  
ATOM   1193  CD1 PHE D  69      -5.885  -1.909  -7.422  1.00  0.00           C  
ATOM   1194  CD2 PHE D  69      -3.954  -2.874  -6.409  1.00  0.00           C  
ATOM   1195  CE1 PHE D  69      -5.077  -1.071  -8.167  1.00  0.00           C  
ATOM   1196  CE2 PHE D  69      -3.144  -2.037  -7.152  1.00  0.00           C  
ATOM   1197  CZ  PHE D  69      -3.707  -1.135  -8.032  1.00  0.00           C  
ATOM   1198  H   PHE D  69      -5.663  -5.786  -7.121  1.00  0.00           H  
ATOM   1199  HA  PHE D  69      -4.507  -4.634  -4.791  1.00  0.00           H  
ATOM   1200 1HB  PHE D  69      -7.036  -4.060  -6.358  1.00  0.00           H  
ATOM   1201 2HB  PHE D  69      -6.641  -3.151  -4.907  1.00  0.00           H  
ATOM   1202  HD1 PHE D  69      -6.969  -1.858  -7.528  1.00  0.00           H  
ATOM   1203  HD2 PHE D  69      -3.509  -3.587  -5.714  1.00  0.00           H  
ATOM   1204  HE1 PHE D  69      -5.524  -0.360  -8.862  1.00  0.00           H  
ATOM   1205  HE2 PHE D  69      -2.061  -2.089  -7.044  1.00  0.00           H  
ATOM   1206  HZ  PHE D  69      -3.069  -0.476  -8.620  1.00  0.00           H  
ATOM   1207  N   CYS D  70      -7.293  -6.316  -4.300  1.00  0.00           N  
ATOM   1208  CA  CYS D  70      -8.111  -6.950  -3.273  1.00  0.00           C  
ATOM   1209  C   CYS D  70      -7.294  -7.935  -2.447  1.00  0.00           C  
ATOM   1210  O   CYS D  70      -7.429  -7.996  -1.225  1.00  0.00           O  
ATOM   1211  CB  CYS D  70      -9.295  -7.683  -3.906  1.00  0.00           C  
ATOM   1212  SG  CYS D  70     -10.497  -6.592  -4.704  1.00  0.00           S  
ATOM   1213  H   CYS D  70      -7.506  -6.484  -5.272  1.00  0.00           H  
ATOM   1214  HA  CYS D  70      -8.497  -6.175  -2.610  1.00  0.00           H  
ATOM   1215 1HB  CYS D  70      -8.930  -8.387  -4.653  1.00  0.00           H  
ATOM   1216 2HB  CYS D  70      -9.817  -8.258  -3.141  1.00  0.00           H  
ATOM   1217  HG  CYS D  70      -9.704  -6.220  -5.704  1.00  0.00           H  
ATOM   1218  N   LEU D  71      -6.446  -8.704  -3.121  1.00  0.00           N  
ATOM   1219  CA  LEU D  71      -5.584  -9.667  -2.447  1.00  0.00           C  
ATOM   1220  C   LEU D  71      -4.621  -8.972  -1.493  1.00  0.00           C  
ATOM   1221  O   LEU D  71      -4.348  -9.469  -0.400  1.00  0.00           O  
ATOM   1222  CB  LEU D  71      -4.793 -10.483  -3.478  1.00  0.00           C  
ATOM   1223  CG  LEU D  71      -5.615 -11.465  -4.321  1.00  0.00           C  
ATOM   1224  CD1 LEU D  71      -4.733 -12.064  -5.408  1.00  0.00           C  
ATOM   1225  CD2 LEU D  71      -6.188 -12.551  -3.423  1.00  0.00           C  
ATOM   1226  H   LEU D  71      -6.398  -8.619  -4.126  1.00  0.00           H  
ATOM   1227  HA  LEU D  71      -6.210 -10.346  -1.869  1.00  0.00           H  
ATOM   1228 1HB  LEU D  71      -4.299  -9.793  -4.160  1.00  0.00           H  
ATOM   1229 2HB  LEU D  71      -4.027 -11.055  -2.954  1.00  0.00           H  
ATOM   1230  HG  LEU D  71      -6.431 -10.931  -4.810  1.00  0.00           H  
ATOM   1231 1HD1 LEU D  71      -5.317 -12.762  -6.008  1.00  0.00           H  
ATOM   1232 2HD1 LEU D  71      -4.352 -11.267  -6.048  1.00  0.00           H  
ATOM   1233 3HD1 LEU D  71      -3.897 -12.591  -4.949  1.00  0.00           H  
ATOM   1234 1HD2 LEU D  71      -6.773 -13.249  -4.022  1.00  0.00           H  
ATOM   1235 2HD2 LEU D  71      -5.373 -13.086  -2.934  1.00  0.00           H  
ATOM   1236 3HD2 LEU D  71      -6.828 -12.097  -2.666  1.00  0.00           H  
ATOM   1237  N   ILE D  72      -4.109  -7.820  -1.913  1.00  0.00           N  
ATOM   1238  CA  ILE D  72      -3.236  -7.016  -1.066  1.00  0.00           C  
ATOM   1239  C   ILE D  72      -3.950  -6.582   0.207  1.00  0.00           C  
ATOM   1240  O   ILE D  72      -3.406  -6.694   1.305  1.00  0.00           O  
ATOM   1241  CB  ILE D  72      -2.730  -5.774  -1.822  1.00  0.00           C  
ATOM   1242  CG1 ILE D  72      -1.727  -6.179  -2.905  1.00  0.00           C  
ATOM   1243  CG2 ILE D  72      -2.102  -4.782  -0.855  1.00  0.00           C  
ATOM   1244  CD1 ILE D  72      -1.397  -5.069  -3.877  1.00  0.00           C  
ATOM   1245  H   ILE D  72      -4.330  -7.493  -2.843  1.00  0.00           H  
ATOM   1246  HA  ILE D  72      -2.375  -7.622  -0.784  1.00  0.00           H  
ATOM   1247  HB  ILE D  72      -3.565  -5.292  -2.330  1.00  0.00           H  
ATOM   1248 1HG1 ILE D  72      -0.801  -6.510  -2.437  1.00  0.00           H  
ATOM   1249 2HG1 ILE D  72      -2.124  -7.021  -3.473  1.00  0.00           H  
ATOM   1250 1HG2 ILE D  72      -1.750  -3.910  -1.405  1.00  0.00           H  
ATOM   1251 2HG2 ILE D  72      -2.844  -4.472  -0.120  1.00  0.00           H  
ATOM   1252 3HG2 ILE D  72      -1.262  -5.253  -0.345  1.00  0.00           H  
ATOM   1253 1HD1 ILE D  72      -0.681  -5.433  -4.614  1.00  0.00           H  
ATOM   1254 2HD1 ILE D  72      -2.307  -4.746  -4.384  1.00  0.00           H  
ATOM   1255 3HD1 ILE D  72      -0.964  -4.229  -3.336  1.00  0.00           H  
ATOM   1256  N   LEU D  73      -5.173  -6.085   0.053  1.00  0.00           N  
ATOM   1257  CA  LEU D  73      -5.974  -5.653   1.192  1.00  0.00           C  
ATOM   1258  C   LEU D  73      -6.223  -6.804   2.158  1.00  0.00           C  
ATOM   1259  O   LEU D  73      -6.154  -6.633   3.375  1.00  0.00           O  
ATOM   1260  CB  LEU D  73      -7.313  -5.081   0.712  1.00  0.00           C  
ATOM   1261  CG  LEU D  73      -7.245  -3.706   0.036  1.00  0.00           C  
ATOM   1262  CD1 LEU D  73      -8.595  -3.380  -0.590  1.00  0.00           C  
ATOM   1263  CD2 LEU D  73      -6.850  -2.654   1.062  1.00  0.00           C  
ATOM   1264  H   LEU D  73      -5.557  -6.003  -0.878  1.00  0.00           H  
ATOM   1265  HA  LEU D  73      -5.429  -4.872   1.722  1.00  0.00           H  
ATOM   1266 1HB  LEU D  73      -7.754  -5.778   0.001  1.00  0.00           H  
ATOM   1267 2HB  LEU D  73      -7.982  -4.997   1.568  1.00  0.00           H  
ATOM   1268  HG  LEU D  73      -6.504  -3.729  -0.764  1.00  0.00           H  
ATOM   1269 1HD1 LEU D  73      -8.546  -2.402  -1.071  1.00  0.00           H  
ATOM   1270 2HD1 LEU D  73      -8.843  -4.137  -1.334  1.00  0.00           H  
ATOM   1271 3HD1 LEU D  73      -9.361  -3.365   0.184  1.00  0.00           H  
ATOM   1272 1HD2 LEU D  73      -6.801  -1.677   0.581  1.00  0.00           H  
ATOM   1273 2HD2 LEU D  73      -7.592  -2.629   1.861  1.00  0.00           H  
ATOM   1274 3HD2 LEU D  73      -5.875  -2.902   1.480  1.00  0.00           H  
ATOM   1275  N   ILE D  74      -6.514  -7.979   1.608  1.00  0.00           N  
ATOM   1276  CA  ILE D  74      -6.716  -9.174   2.417  1.00  0.00           C  
ATOM   1277  C   ILE D  74      -5.444  -9.556   3.163  1.00  0.00           C  
ATOM   1278  O   ILE D  74      -5.479  -9.862   4.355  1.00  0.00           O  
ATOM   1279  CB  ILE D  74      -7.174 -10.357   1.545  1.00  0.00           C  
ATOM   1280  CG1 ILE D  74      -8.583 -10.106   1.002  1.00  0.00           C  
ATOM   1281  CG2 ILE D  74      -7.130 -11.653   2.340  1.00  0.00           C  
ATOM   1282  CD1 ILE D  74      -8.990 -11.053  -0.104  1.00  0.00           C  
ATOM   1283  H   ILE D  74      -6.597  -8.044   0.603  1.00  0.00           H  
ATOM   1284  HA  ILE D  74      -7.492  -8.967   3.152  1.00  0.00           H  
ATOM   1285  HB  ILE D  74      -6.516 -10.449   0.681  1.00  0.00           H  
ATOM   1286 1HG1 ILE D  74      -9.306 -10.195   1.812  1.00  0.00           H  
ATOM   1287 2HG1 ILE D  74      -8.649  -9.087   0.618  1.00  0.00           H  
ATOM   1288 1HG2 ILE D  74      -7.457 -12.479   1.708  1.00  0.00           H  
ATOM   1289 2HG2 ILE D  74      -6.111 -11.837   2.678  1.00  0.00           H  
ATOM   1290 3HG2 ILE D  74      -7.790 -11.573   3.203  1.00  0.00           H  
ATOM   1291 1HD1 ILE D  74     -10.000 -10.812  -0.437  1.00  0.00           H  
ATOM   1292 2HD1 ILE D  74      -8.298 -10.954  -0.941  1.00  0.00           H  
ATOM   1293 3HD1 ILE D  74      -8.966 -12.077   0.268  1.00  0.00           H  
ATOM   1294  N   CYS D  75      -4.320  -9.536   2.455  1.00  0.00           N  
ATOM   1295  CA  CYS D  75      -3.037  -9.901   3.043  1.00  0.00           C  
ATOM   1296  C   CYS D  75      -2.623  -8.910   4.123  1.00  0.00           C  
ATOM   1297  O   CYS D  75      -2.137  -9.300   5.184  1.00  0.00           O  
ATOM   1298  CB  CYS D  75      -1.950  -9.960   1.969  1.00  0.00           C  
ATOM   1299  SG  CYS D  75      -2.159 -11.306   0.779  1.00  0.00           S  
ATOM   1300  H   CYS D  75      -4.355  -9.260   1.484  1.00  0.00           H  
ATOM   1301  HA  CYS D  75      -3.132 -10.889   3.495  1.00  0.00           H  
ATOM   1302 1HB  CYS D  75      -1.933  -9.020   1.417  1.00  0.00           H  
ATOM   1303 2HB  CYS D  75      -0.976 -10.077   2.444  1.00  0.00           H  
ATOM   1304  HG  CYS D  75      -3.193 -10.767   0.141  1.00  0.00           H  
ATOM   1305  N   LEU D  76      -2.820  -7.625   3.847  1.00  0.00           N  
ATOM   1306  CA  LEU D  76      -2.439  -6.573   4.782  1.00  0.00           C  
ATOM   1307  C   LEU D  76      -3.252  -6.658   6.067  1.00  0.00           C  
ATOM   1308  O   LEU D  76      -2.738  -6.402   7.156  1.00  0.00           O  
ATOM   1309  CB  LEU D  76      -2.633  -5.195   4.137  1.00  0.00           C  
ATOM   1310  CG  LEU D  76      -1.619  -4.822   3.047  1.00  0.00           C  
ATOM   1311  CD1 LEU D  76      -2.012  -3.490   2.422  1.00  0.00           C  
ATOM   1312  CD2 LEU D  76      -0.225  -4.752   3.653  1.00  0.00           C  
ATOM   1313  H   LEU D  76      -3.245  -7.371   2.967  1.00  0.00           H  
ATOM   1314  HA  LEU D  76      -1.387  -6.698   5.032  1.00  0.00           H  
ATOM   1315 1HB  LEU D  76      -3.626  -5.156   3.692  1.00  0.00           H  
ATOM   1316 2HB  LEU D  76      -2.577  -4.435   4.916  1.00  0.00           H  
ATOM   1317  HG  LEU D  76      -1.636  -5.577   2.261  1.00  0.00           H  
ATOM   1318 1HD1 LEU D  76      -1.292  -3.225   1.648  1.00  0.00           H  
ATOM   1319 2HD1 LEU D  76      -3.004  -3.575   1.980  1.00  0.00           H  
ATOM   1320 3HD1 LEU D  76      -2.020  -2.717   3.189  1.00  0.00           H  
ATOM   1321 1HD2 LEU D  76       0.495  -4.488   2.879  1.00  0.00           H  
ATOM   1322 2HD2 LEU D  76      -0.208  -3.997   4.439  1.00  0.00           H  
ATOM   1323 3HD2 LEU D  76       0.036  -5.722   4.077  1.00  0.00           H  
ATOM   1324  N   LEU D  77      -4.524  -7.018   5.934  1.00  0.00           N  
ATOM   1325  CA  LEU D  77      -5.367  -7.296   7.092  1.00  0.00           C  
ATOM   1326  C   LEU D  77      -4.751  -8.373   7.975  1.00  0.00           C  
ATOM   1327  O   LEU D  77      -4.604  -8.189   9.184  1.00  0.00           O  
ATOM   1328  CB  LEU D  77      -6.764  -7.736   6.637  1.00  0.00           C  
ATOM   1329  CG  LEU D  77      -7.697  -8.239   7.746  1.00  0.00           C  
ATOM   1330  CD1 LEU D  77      -7.951  -7.117   8.743  1.00  0.00           C  
ATOM   1331  CD2 LEU D  77      -8.999  -8.729   7.130  1.00  0.00           C  
ATOM   1332  H   LEU D  77      -4.918  -7.102   5.008  1.00  0.00           H  
ATOM   1333  HA  LEU D  77      -5.461  -6.383   7.678  1.00  0.00           H  
ATOM   1334 1HB  LEU D  77      -7.252  -6.894   6.149  1.00  0.00           H  
ATOM   1335 2HB  LEU D  77      -6.655  -8.538   5.907  1.00  0.00           H  
ATOM   1336  HG  LEU D  77      -7.217  -9.059   8.281  1.00  0.00           H  
ATOM   1337 1HD1 LEU D  77      -8.614  -7.474   9.531  1.00  0.00           H  
ATOM   1338 2HD1 LEU D  77      -7.005  -6.799   9.182  1.00  0.00           H  
ATOM   1339 3HD1 LEU D  77      -8.416  -6.274   8.232  1.00  0.00           H  
ATOM   1340 1HD2 LEU D  77      -9.662  -9.086   7.919  1.00  0.00           H  
ATOM   1341 2HD2 LEU D  77      -9.480  -7.909   6.596  1.00  0.00           H  
ATOM   1342 3HD2 LEU D  77      -8.790  -9.542   6.435  1.00  0.00           H  
ATOM   1343  N   LEU D  78      -4.392  -9.498   7.366  1.00  0.00           N  
ATOM   1344  CA  LEU D  78      -3.750 -10.590   8.088  1.00  0.00           C  
ATOM   1345  C   LEU D  78      -2.442 -10.136   8.724  1.00  0.00           C  
ATOM   1346  O   LEU D  78      -2.184 -10.409   9.896  1.00  0.00           O  
ATOM   1347  CB  LEU D  78      -3.485 -11.767   7.142  1.00  0.00           C  
ATOM   1348  CG  LEU D  78      -2.767 -12.972   7.764  1.00  0.00           C  
ATOM   1349  CD1 LEU D  78      -3.605 -13.529   8.906  1.00  0.00           C  
ATOM   1350  CD2 LEU D  78      -2.528 -14.028   6.696  1.00  0.00           C  
ATOM   1351  H   LEU D  78      -4.568  -9.599   6.376  1.00  0.00           H  
ATOM   1352  HA  LEU D  78      -4.421 -10.921   8.880  1.00  0.00           H  
ATOM   1353 1HB  LEU D  78      -4.437 -12.117   6.747  1.00  0.00           H  
ATOM   1354 2HB  LEU D  78      -2.877 -11.414   6.309  1.00  0.00           H  
ATOM   1355  HG  LEU D  78      -1.810 -12.652   8.178  1.00  0.00           H  
ATOM   1356 1HD1 LEU D  78      -3.095 -14.385   9.349  1.00  0.00           H  
ATOM   1357 2HD1 LEU D  78      -3.744 -12.759   9.665  1.00  0.00           H  
ATOM   1358 3HD1 LEU D  78      -4.576 -13.843   8.525  1.00  0.00           H  
ATOM   1359 1HD2 LEU D  78      -2.017 -14.884   7.138  1.00  0.00           H  
ATOM   1360 2HD2 LEU D  78      -3.484 -14.350   6.282  1.00  0.00           H  
ATOM   1361 3HD2 LEU D  78      -1.911 -13.609   5.901  1.00  0.00           H  
ATOM   1362  N   ILE D  79      -1.620  -9.443   7.944  1.00  0.00           N  
ATOM   1363  CA  ILE D  79      -0.337  -8.950   8.430  1.00  0.00           C  
ATOM   1364  C   ILE D  79      -0.516  -8.058   9.652  1.00  0.00           C  
ATOM   1365  O   ILE D  79       0.181  -8.215  10.654  1.00  0.00           O  
ATOM   1366  CB  ILE D  79       0.404  -8.169   7.329  1.00  0.00           C  
ATOM   1367  CG1 ILE D  79       0.909  -9.125   6.245  1.00  0.00           C  
ATOM   1368  CG2 ILE D  79       1.557  -7.376   7.923  1.00  0.00           C  
ATOM   1369  CD1 ILE D  79       1.378  -8.429   4.987  1.00  0.00           C  
ATOM   1370  H   ILE D  79      -1.892  -9.252   6.990  1.00  0.00           H  
ATOM   1371  HA  ILE D  79       0.275  -9.804   8.718  1.00  0.00           H  
ATOM   1372  HB  ILE D  79      -0.287  -7.480   6.844  1.00  0.00           H  
ATOM   1373 1HG1 ILE D  79       1.737  -9.714   6.637  1.00  0.00           H  
ATOM   1374 2HG1 ILE D  79       0.115  -9.820   5.973  1.00  0.00           H  
ATOM   1375 1HG2 ILE D  79       2.070  -6.831   7.131  1.00  0.00           H  
ATOM   1376 2HG2 ILE D  79       1.172  -6.670   8.658  1.00  0.00           H  
ATOM   1377 3HG2 ILE D  79       2.257  -8.058   8.407  1.00  0.00           H  
ATOM   1378 1HD1 ILE D  79       1.721  -9.172   4.267  1.00  0.00           H  
ATOM   1379 2HD1 ILE D  79       0.553  -7.860   4.557  1.00  0.00           H  
ATOM   1380 3HD1 ILE D  79       2.198  -7.754   5.229  1.00  0.00           H  
ATOM   1381  N   CYS D  80      -1.455  -7.122   9.563  1.00  0.00           N  
ATOM   1382  CA  CYS D  80      -1.730  -6.206  10.663  1.00  0.00           C  
ATOM   1383  C   CYS D  80      -2.165  -6.960  11.913  1.00  0.00           C  
ATOM   1384  O   CYS D  80      -1.751  -6.630  13.024  1.00  0.00           O  
ATOM   1385  CB  CYS D  80      -2.820  -5.207  10.272  1.00  0.00           C  
ATOM   1386  SG  CYS D  80      -2.311  -4.015   9.011  1.00  0.00           S  
ATOM   1387  H   CYS D  80      -1.992  -7.043   8.711  1.00  0.00           H  
ATOM   1388  HA  CYS D  80      -0.818  -5.653  10.889  1.00  0.00           H  
ATOM   1389 1HB  CYS D  80      -3.689  -5.747   9.895  1.00  0.00           H  
ATOM   1390 2HB  CYS D  80      -3.137  -4.651  11.154  1.00  0.00           H  
ATOM   1391  HG  CYS D  80      -2.330  -4.872   7.994  1.00  0.00           H  
ATOM   1392  N   ILE D  81      -3.001  -7.975  11.724  1.00  0.00           N  
ATOM   1393  CA  ILE D  81      -3.479  -8.791  12.835  1.00  0.00           C  
ATOM   1394  C   ILE D  81      -2.332  -9.540  13.501  1.00  0.00           C  
ATOM   1395  O   ILE D  81      -2.239  -9.590  14.727  1.00  0.00           O  
ATOM   1396  CB  ILE D  81      -4.543  -9.797  12.359  1.00  0.00           C  
ATOM   1397  CG1 ILE D  81      -5.825  -9.066  11.953  1.00  0.00           C  
ATOM   1398  CG2 ILE D  81      -4.831 -10.820  13.447  1.00  0.00           C  
ATOM   1399  CD1 ILE D  81      -6.803  -9.928  11.187  1.00  0.00           C  
ATOM   1400  H   ILE D  81      -3.314  -8.187  10.788  1.00  0.00           H  
ATOM   1401  HA  ILE D  81      -3.932  -8.134  13.576  1.00  0.00           H  
ATOM   1402  HB  ILE D  81      -4.181 -10.316  11.472  1.00  0.00           H  
ATOM   1403 1HG1 ILE D  81      -6.326  -8.689  12.844  1.00  0.00           H  
ATOM   1404 2HG1 ILE D  81      -5.572  -8.205  11.333  1.00  0.00           H  
ATOM   1405 1HG2 ILE D  81      -5.586 -11.523  13.095  1.00  0.00           H  
ATOM   1406 2HG2 ILE D  81      -3.917 -11.360  13.690  1.00  0.00           H  
ATOM   1407 3HG2 ILE D  81      -5.198 -10.310  14.338  1.00  0.00           H  
ATOM   1408 1HD1 ILE D  81      -7.685  -9.340  10.934  1.00  0.00           H  
ATOM   1409 2HD1 ILE D  81      -6.332 -10.287  10.272  1.00  0.00           H  
ATOM   1410 3HD1 ILE D  81      -7.097 -10.777  11.802  1.00  0.00           H  
ATOM   1411  N   ILE D  82      -1.459 -10.123  12.685  1.00  0.00           N  
ATOM   1412  CA  ILE D  82      -0.347 -10.916  13.193  1.00  0.00           C  
ATOM   1413  C   ILE D  82       0.601 -10.065  14.029  1.00  0.00           C  
ATOM   1414  O   ILE D  82       1.024 -10.471  15.111  1.00  0.00           O  
ATOM   1415  CB  ILE D  82       0.433 -11.572  12.039  1.00  0.00           C  
ATOM   1416  CG1 ILE D  82      -0.412 -12.661  11.374  1.00  0.00           C  
ATOM   1417  CG2 ILE D  82       1.747 -12.146  12.543  1.00  0.00           C  
ATOM   1418  CD1 ILE D  82       0.152 -13.157  10.062  1.00  0.00           C  
ATOM   1419  H   ILE D  82      -1.570 -10.012  11.687  1.00  0.00           H  
ATOM   1420  HA  ILE D  82      -0.747 -11.705  13.829  1.00  0.00           H  
ATOM   1421  HB  ILE D  82       0.644 -10.826  11.273  1.00  0.00           H  
ATOM   1422 1HG1 ILE D  82      -0.504 -13.512  12.049  1.00  0.00           H  
ATOM   1423 2HG1 ILE D  82      -1.417 -12.281  11.190  1.00  0.00           H  
ATOM   1424 1HG2 ILE D  82       2.286 -12.606  11.715  1.00  0.00           H  
ATOM   1425 2HG2 ILE D  82       2.353 -11.348  12.971  1.00  0.00           H  
ATOM   1426 3HG2 ILE D  82       1.546 -12.898  13.307  1.00  0.00           H  
ATOM   1427 1HD1 ILE D  82      -0.502 -13.927   9.652  1.00  0.00           H  
ATOM   1428 2HD1 ILE D  82       0.220 -12.326   9.358  1.00  0.00           H  
ATOM   1429 3HD1 ILE D  82       1.144 -13.575  10.227  1.00  0.00           H  
ATOM   1430  N   VAL D  83       0.931  -8.883  13.520  1.00  0.00           N  
ATOM   1431  CA  VAL D  83       1.948  -8.041  14.137  1.00  0.00           C  
ATOM   1432  C   VAL D  83       1.405  -7.339  15.375  1.00  0.00           C  
ATOM   1433  O   VAL D  83       2.073  -7.273  16.406  1.00  0.00           O  
ATOM   1434  CB  VAL D  83       2.451  -6.987  13.132  1.00  0.00           C  
ATOM   1435  CG1 VAL D  83       3.392  -6.006  13.815  1.00  0.00           C  
ATOM   1436  CG2 VAL D  83       3.142  -7.674  11.964  1.00  0.00           C  
ATOM   1437  H   VAL D  83       0.465  -8.560  12.683  1.00  0.00           H  
ATOM   1438  HA  VAL D  83       2.787  -8.671  14.432  1.00  0.00           H  
ATOM   1439  HB  VAL D  83       1.600  -6.413  12.765  1.00  0.00           H  
ATOM   1440 1HG1 VAL D  83       3.738  -5.268  13.090  1.00  0.00           H  
ATOM   1441 2HG1 VAL D  83       2.866  -5.500  14.624  1.00  0.00           H  
ATOM   1442 3HG1 VAL D  83       4.249  -6.545  14.219  1.00  0.00           H  
ATOM   1443 1HG2 VAL D  83       3.495  -6.923  11.257  1.00  0.00           H  
ATOM   1444 2HG2 VAL D  83       3.990  -8.252  12.332  1.00  0.00           H  
ATOM   1445 3HG2 VAL D  83       2.438  -8.340  11.465  1.00  0.00           H  
ATOM   1446  N   MET D  84       0.188  -6.815  15.266  1.00  0.00           N  
ATOM   1447  CA  MET D  84      -0.407  -6.031  16.341  1.00  0.00           C  
ATOM   1448  C   MET D  84      -0.433  -6.817  17.646  1.00  0.00           C  
ATOM   1449  O   MET D  84       0.558  -6.896  18.319  1.00  0.00           O  
ATOM   1450  OXT MET D  84      -1.444  -7.357  18.002  1.00  0.00           O  
ATOM   1451  CB  MET D  84      -1.819  -5.593  15.955  1.00  0.00           C  
ATOM   1452  CG  MET D  84      -2.456  -4.602  16.919  1.00  0.00           C  
ATOM   1453  SD  MET D  84      -1.662  -2.982  16.877  1.00  0.00           S  
ATOM   1454  CE  MET D  84      -2.095  -2.436  15.228  1.00  0.00           C  
ATOM   1455  H   MET D  84      -0.337  -6.963  14.416  1.00  0.00           H  
ATOM   1456  HA  MET D  84       0.204  -5.144  16.502  1.00  0.00           H  
ATOM   1457 1HB  MET D  84      -1.799  -5.133  14.968  1.00  0.00           H  
ATOM   1458 2HB  MET D  84      -2.468  -6.467  15.897  1.00  0.00           H  
ATOM   1459 1HG  MET D  84      -3.509  -4.476  16.668  1.00  0.00           H  
ATOM   1460 2HG  MET D  84      -2.392  -4.990  17.935  1.00  0.00           H  
ATOM   1461 1HE  MET D  84      -1.675  -1.446  15.050  1.00  0.00           H  
ATOM   1462 2HE  MET D  84      -1.696  -3.138  14.495  1.00  0.00           H  
ATOM   1463 3HE  MET D  84      -3.181  -2.391  15.133  1.00  0.00           H  
TER                                                                             
ATOM   1465  N   ASN E  85       7.536  -8.319 -13.289  1.00  0.00           N  
ATOM   1466  CA  ASN E  85       6.213  -8.888 -13.061  1.00  0.00           C  
ATOM   1467  C   ASN E  85       5.490  -8.167 -11.931  1.00  0.00           C  
ATOM   1468  O   ASN E  85       5.980  -8.112 -10.803  1.00  0.00           O  
ATOM   1469  CB  ASN E  85       6.315 -10.374 -12.768  1.00  0.00           C  
ATOM   1470  CG  ASN E  85       4.968 -11.032 -12.645  1.00  0.00           C  
ATOM   1471  OD1 ASN E  85       4.263 -10.850 -11.646  1.00  0.00           O  
ATOM   1472  ND2 ASN E  85       4.598 -11.794 -13.642  1.00  0.00           N  
ATOM   1473 1H   ASN E  85       7.987  -8.810 -14.034  1.00  0.00           H  
ATOM   1474 2H   ASN E  85       7.446  -7.353 -13.533  1.00  0.00           H  
ATOM   1475 3H   ASN E  85       8.083  -8.402 -12.456  1.00  0.00           H  
ATOM   1476  HA  ASN E  85       5.617  -8.752 -13.965  1.00  0.00           H  
ATOM   1477 1HB  ASN E  85       6.875 -10.865 -13.565  1.00  0.00           H  
ATOM   1478 2HB  ASN E  85       6.866 -10.525 -11.840  1.00  0.00           H  
ATOM   1479 1HD2 ASN E  85       3.712 -12.258 -13.615  1.00  0.00           H  
ATOM   1480 2HD2 ASN E  85       5.201 -11.914 -14.431  1.00  0.00           H  
ATOM   1481  N   LEU E  86       4.321  -7.615 -12.240  1.00  0.00           N  
ATOM   1482  CA  LEU E  86       3.603  -6.765 -11.299  1.00  0.00           C  
ATOM   1483  C   LEU E  86       3.152  -7.554 -10.076  1.00  0.00           C  
ATOM   1484  O   LEU E  86       3.295  -7.097  -8.943  1.00  0.00           O  
ATOM   1485  CB  LEU E  86       2.386  -6.129 -11.982  1.00  0.00           C  
ATOM   1486  CG  LEU E  86       1.562  -5.168 -11.114  1.00  0.00           C  
ATOM   1487  CD1 LEU E  86       2.452  -4.030 -10.632  1.00  0.00           C  
ATOM   1488  CD2 LEU E  86       0.385  -4.638 -11.919  1.00  0.00           C  
ATOM   1489  H   LEU E  86       3.921  -7.789 -13.151  1.00  0.00           H  
ATOM   1490  HA  LEU E  86       4.273  -5.972 -10.968  1.00  0.00           H  
ATOM   1491 1HB  LEU E  86       2.727  -5.576 -12.855  1.00  0.00           H  
ATOM   1492 2HB  LEU E  86       1.720  -6.924 -12.318  1.00  0.00           H  
ATOM   1493  HG  LEU E  86       1.192  -5.697 -10.236  1.00  0.00           H  
ATOM   1494 1HD1 LEU E  86       1.867  -3.347 -10.015  1.00  0.00           H  
ATOM   1495 2HD1 LEU E  86       3.274  -4.436 -10.043  1.00  0.00           H  
ATOM   1496 3HD1 LEU E  86       2.851  -3.491 -11.491  1.00  0.00           H  
ATOM   1497 1HD2 LEU E  86      -0.200  -3.956 -11.302  1.00  0.00           H  
ATOM   1498 2HD2 LEU E  86       0.754  -4.108 -12.797  1.00  0.00           H  
ATOM   1499 3HD2 LEU E  86      -0.243  -5.471 -12.236  1.00  0.00           H  
ATOM   1500  N   PHE E  87       2.607  -8.742 -10.314  1.00  0.00           N  
ATOM   1501  CA  PHE E  87       2.124  -9.593  -9.233  1.00  0.00           C  
ATOM   1502  C   PHE E  87       3.230  -9.889  -8.228  1.00  0.00           C  
ATOM   1503  O   PHE E  87       3.021  -9.808  -7.018  1.00  0.00           O  
ATOM   1504  CB  PHE E  87       1.572 -10.906  -9.792  1.00  0.00           C  
ATOM   1505  CG  PHE E  87       1.043 -11.838  -8.740  1.00  0.00           C  
ATOM   1506  CD1 PHE E  87      -0.209 -11.634  -8.178  1.00  0.00           C  
ATOM   1507  CD2 PHE E  87       1.795 -12.920  -8.308  1.00  0.00           C  
ATOM   1508  CE1 PHE E  87      -0.697 -12.491  -7.210  1.00  0.00           C  
ATOM   1509  CE2 PHE E  87       1.309 -13.779  -7.341  1.00  0.00           C  
ATOM   1510  CZ  PHE E  87       0.062 -13.563  -6.791  1.00  0.00           C  
ATOM   1511  H   PHE E  87       2.524  -9.064 -11.268  1.00  0.00           H  
ATOM   1512  HA  PHE E  87       1.320  -9.070  -8.713  1.00  0.00           H  
ATOM   1513 1HB  PHE E  87       0.767 -10.692 -10.493  1.00  0.00           H  
ATOM   1514 2HB  PHE E  87       2.356 -11.425 -10.342  1.00  0.00           H  
ATOM   1515  HD1 PHE E  87      -0.810 -10.787  -8.510  1.00  0.00           H  
ATOM   1516  HD2 PHE E  87       2.781 -13.090  -8.742  1.00  0.00           H  
ATOM   1517  HE1 PHE E  87      -1.682 -12.318  -6.777  1.00  0.00           H  
ATOM   1518  HE2 PHE E  87       1.911 -14.626  -7.011  1.00  0.00           H  
ATOM   1519  HZ  PHE E  87      -0.322 -14.238  -6.028  1.00  0.00           H  
ATOM   1520  N   ILE E  88       4.409 -10.231  -8.738  1.00  0.00           N  
ATOM   1521  CA  ILE E  88       5.558 -10.514  -7.886  1.00  0.00           C  
ATOM   1522  C   ILE E  88       5.978  -9.280  -7.098  1.00  0.00           C  
ATOM   1523  O   ILE E  88       6.307  -9.369  -5.915  1.00  0.00           O  
ATOM   1524  CB  ILE E  88       6.749 -11.020  -8.721  1.00  0.00           C  
ATOM   1525  CG1 ILE E  88       6.413 -12.367  -9.368  1.00  0.00           C  
ATOM   1526  CG2 ILE E  88       7.994 -11.138  -7.856  1.00  0.00           C  
ATOM   1527  CD1 ILE E  88       6.057 -13.449  -8.375  1.00  0.00           C  
ATOM   1528  H   ILE E  88       4.511 -10.296  -9.740  1.00  0.00           H  
ATOM   1529  HA  ILE E  88       5.279 -11.293  -7.177  1.00  0.00           H  
ATOM   1530  HB  ILE E  88       6.947 -10.321  -9.533  1.00  0.00           H  
ATOM   1531 1HG1 ILE E  88       5.575 -12.242 -10.053  1.00  0.00           H  
ATOM   1532 2HG1 ILE E  88       7.265 -12.711  -9.955  1.00  0.00           H  
ATOM   1533 1HG2 ILE E  88       8.825 -11.497  -8.461  1.00  0.00           H  
ATOM   1534 2HG2 ILE E  88       8.242 -10.161  -7.442  1.00  0.00           H  
ATOM   1535 3HG2 ILE E  88       7.807 -11.840  -7.043  1.00  0.00           H  
ATOM   1536 1HD1 ILE E  88       5.833 -14.373  -8.909  1.00  0.00           H  
ATOM   1537 2HD1 ILE E  88       6.898 -13.615  -7.701  1.00  0.00           H  
ATOM   1538 3HD1 ILE E  88       5.185 -13.143  -7.800  1.00  0.00           H  
ATOM   1539  N   ASN E  89       5.964  -8.129  -7.761  1.00  0.00           N  
ATOM   1540  CA  ASN E  89       6.276  -6.864  -7.105  1.00  0.00           C  
ATOM   1541  C   ASN E  89       5.304  -6.580  -5.967  1.00  0.00           C  
ATOM   1542  O   ASN E  89       5.703  -6.112  -4.900  1.00  0.00           O  
ATOM   1543  CB  ASN E  89       6.269  -5.726  -8.109  1.00  0.00           C  
ATOM   1544  CG  ASN E  89       7.479  -5.736  -9.002  1.00  0.00           C  
ATOM   1545  OD1 ASN E  89       8.504  -6.343  -8.672  1.00  0.00           O  
ATOM   1546  ND2 ASN E  89       7.380  -5.074 -10.126  1.00  0.00           N  
ATOM   1547  H   ASN E  89       5.733  -8.129  -8.744  1.00  0.00           H  
ATOM   1548  HA  ASN E  89       7.273  -6.937  -6.669  1.00  0.00           H  
ATOM   1549 1HB  ASN E  89       5.374  -5.793  -8.729  1.00  0.00           H  
ATOM   1550 2HB  ASN E  89       6.230  -4.774  -7.580  1.00  0.00           H  
ATOM   1551 1HD2 ASN E  89       8.154  -5.046 -10.760  1.00  0.00           H  
ATOM   1552 2HD2 ASN E  89       6.532  -4.597 -10.353  1.00  0.00           H  
ATOM   1553  N   PHE E  90       4.028  -6.866  -6.200  1.00  0.00           N  
ATOM   1554  CA  PHE E  90       3.014  -6.746  -5.159  1.00  0.00           C  
ATOM   1555  C   PHE E  90       3.314  -7.673  -3.988  1.00  0.00           C  
ATOM   1556  O   PHE E  90       3.150  -7.296  -2.828  1.00  0.00           O  
ATOM   1557  CB  PHE E  90       1.628  -7.062  -5.724  1.00  0.00           C  
ATOM   1558  CG  PHE E  90       1.034  -5.945  -6.535  1.00  0.00           C  
ATOM   1559  CD1 PHE E  90      -0.004  -6.188  -7.421  1.00  0.00           C  
ATOM   1560  CD2 PHE E  90       1.514  -4.650  -6.413  1.00  0.00           C  
ATOM   1561  CE1 PHE E  90      -0.551  -5.161  -8.168  1.00  0.00           C  
ATOM   1562  CE2 PHE E  90       0.969  -3.621  -7.157  1.00  0.00           C  
ATOM   1563  CZ  PHE E  90      -0.065  -3.877  -8.035  1.00  0.00           C  
ATOM   1564  H   PHE E  90       3.753  -7.173  -7.121  1.00  0.00           H  
ATOM   1565  HA  PHE E  90       3.014  -5.719  -4.791  1.00  0.00           H  
ATOM   1566 1HB  PHE E  90       1.686  -7.947  -6.357  1.00  0.00           H  
ATOM   1567 2HB  PHE E  90       0.945  -7.289  -4.907  1.00  0.00           H  
ATOM   1568  HD1 PHE E  90      -0.389  -7.203  -7.525  1.00  0.00           H  
ATOM   1569  HD2 PHE E  90       2.331  -4.447  -5.719  1.00  0.00           H  
ATOM   1570  HE1 PHE E  90      -1.366  -5.366  -8.861  1.00  0.00           H  
ATOM   1571  HE2 PHE E  90       1.355  -2.607  -7.051  1.00  0.00           H  
ATOM   1572  HZ  PHE E  90      -0.494  -3.068  -8.624  1.00  0.00           H  
ATOM   1573  N   CYS E  91       3.753  -8.888  -4.300  1.00  0.00           N  
ATOM   1574  CA  CYS E  91       4.103  -9.862  -3.273  1.00  0.00           C  
ATOM   1575  C   CYS E  91       5.292  -9.389  -2.447  1.00  0.00           C  
ATOM   1576  O   CYS E  91       5.309  -9.536  -1.225  1.00  0.00           O  
ATOM   1577  CB  CYS E  91       4.434 -11.214  -3.906  1.00  0.00           C  
ATOM   1578  SG  CYS E  91       3.026 -12.020  -4.704  1.00  0.00           S  
ATOM   1579  H   CYS E  91       3.848  -9.142  -5.272  1.00  0.00           H  
ATOM   1580  HA  CYS E  91       3.247  -9.989  -2.610  1.00  0.00           H  
ATOM   1581 1HB  CYS E  91       5.217 -11.084  -4.653  1.00  0.00           H  
ATOM   1582 2HB  CYS E  91       4.820 -11.889  -3.141  1.00  0.00           H  
ATOM   1583  HG  CYS E  91       2.916 -11.150  -5.704  1.00  0.00           H  
ATOM   1584  N   LEU E  92       6.286  -8.820  -3.121  1.00  0.00           N  
ATOM   1585  CA  LEU E  92       7.469  -8.298  -2.447  1.00  0.00           C  
ATOM   1586  C   LEU E  92       7.105  -7.168  -1.493  1.00  0.00           C  
ATOM   1587  O   LEU E  92       7.661  -7.062  -0.400  1.00  0.00           O  
ATOM   1588  CB  LEU E  92       8.489  -7.798  -3.478  1.00  0.00           C  
ATOM   1589  CG  LEU E  92       9.169  -8.883  -4.321  1.00  0.00           C  
ATOM   1590  CD1 LEU E  92      10.011  -8.229  -5.408  1.00  0.00           C  
ATOM   1591  CD2 LEU E  92      10.025  -9.763  -3.423  1.00  0.00           C  
ATOM   1592  H   LEU E  92       6.220  -8.748  -4.126  1.00  0.00           H  
ATOM   1593  HA  LEU E  92       7.921  -9.103  -1.869  1.00  0.00           H  
ATOM   1594 1HB  LEU E  92       7.986  -7.115  -4.160  1.00  0.00           H  
ATOM   1595 2HB  LEU E  92       9.270  -7.247  -2.954  1.00  0.00           H  
ATOM   1596  HG  LEU E  92       8.409  -9.494  -4.810  1.00  0.00           H  
ATOM   1597 1HD1 LEU E  92      10.494  -9.000  -6.008  1.00  0.00           H  
ATOM   1598 2HD1 LEU E  92       9.371  -7.621  -6.048  1.00  0.00           H  
ATOM   1599 3HD1 LEU E  92      10.771  -7.598  -4.949  1.00  0.00           H  
ATOM   1600 1HD2 LEU E  92      10.508 -10.536  -4.022  1.00  0.00           H  
ATOM   1601 2HD2 LEU E  92      10.785  -9.154  -2.934  1.00  0.00           H  
ATOM   1602 3HD2 LEU E  92       9.395 -10.232  -2.666  1.00  0.00           H  
ATOM   1603  N   ILE E  93       6.168  -6.324  -1.913  1.00  0.00           N  
ATOM   1604  CA  ILE E  93       5.673  -5.245  -1.066  1.00  0.00           C  
ATOM   1605  C   ILE E  93       5.039  -5.791   0.207  1.00  0.00           C  
ATOM   1606  O   ILE E  93       5.314  -5.308   1.305  1.00  0.00           O  
ATOM   1607  CB  ILE E  93       4.648  -4.381  -1.822  1.00  0.00           C  
ATOM   1608  CG1 ILE E  93       5.343  -3.552  -2.905  1.00  0.00           C  
ATOM   1609  CG2 ILE E  93       3.899  -3.477  -0.855  1.00  0.00           C  
ATOM   1610  CD1 ILE E  93       4.390  -2.895  -3.877  1.00  0.00           C  
ATOM   1611  H   ILE E  93       5.789  -6.434  -2.843  1.00  0.00           H  
ATOM   1612  HA  ILE E  93       6.515  -4.614  -0.784  1.00  0.00           H  
ATOM   1613  HB  ILE E  93       3.932  -5.026  -2.330  1.00  0.00           H  
ATOM   1614 1HG1 ILE E  93       5.944  -2.773  -2.437  1.00  0.00           H  
ATOM   1615 2HG1 ILE E  93       6.021  -4.190  -3.473  1.00  0.00           H  
ATOM   1616 1HG2 ILE E  93       3.178  -2.872  -1.405  1.00  0.00           H  
ATOM   1617 2HG2 ILE E  93       3.374  -4.086  -0.120  1.00  0.00           H  
ATOM   1618 3HG2 ILE E  93       4.607  -2.823  -0.345  1.00  0.00           H  
ATOM   1619 1HD1 ILE E  93       4.957  -2.327  -4.615  1.00  0.00           H  
ATOM   1620 2HD1 ILE E  93       3.801  -3.661  -4.384  1.00  0.00           H  
ATOM   1621 3HD1 ILE E  93       3.724  -2.224  -3.336  1.00  0.00           H  
ATOM   1622  N   LEU E  94       4.188  -6.800   0.053  1.00  0.00           N  
ATOM   1623  CA  LEU E  94       3.530  -7.428   1.192  1.00  0.00           C  
ATOM   1624  C   LEU E  94       4.548  -8.021   2.158  1.00  0.00           C  
ATOM   1625  O   LEU E  94       4.406  -7.902   3.375  1.00  0.00           O  
ATOM   1626  CB  LEU E  94       2.572  -8.526   0.712  1.00  0.00           C  
ATOM   1627  CG  LEU E  94       1.285  -8.036   0.036  1.00  0.00           C  
ATOM   1628  CD1 LEU E  94       0.558  -9.218  -0.590  1.00  0.00           C  
ATOM   1629  CD2 LEU E  94       0.408  -7.335   1.062  1.00  0.00           C  
ATOM   1630  H   LEU E  94       3.992  -7.140  -0.878  1.00  0.00           H  
ATOM   1631  HA  LEU E  94       2.956  -6.669   1.722  1.00  0.00           H  
ATOM   1632 1HB  LEU E  94       3.099  -9.160   0.000  1.00  0.00           H  
ATOM   1633 2HB  LEU E  94       2.285  -9.136   1.568  1.00  0.00           H  
ATOM   1634  HG  LEU E  94       1.537  -7.338  -0.764  1.00  0.00           H  
ATOM   1635 1HD1 LEU E  94      -0.357  -8.870  -1.070  1.00  0.00           H  
ATOM   1636 2HD1 LEU E  94       1.201  -9.689  -1.334  1.00  0.00           H  
ATOM   1637 3HD1 LEU E  94       0.308  -9.942   0.185  1.00  0.00           H  
ATOM   1638 1HD2 LEU E  94      -0.507  -6.986   0.581  1.00  0.00           H  
ATOM   1639 2HD2 LEU E  94       0.154  -8.032   1.861  1.00  0.00           H  
ATOM   1640 3HD2 LEU E  94       0.945  -6.484   1.480  1.00  0.00           H  
ATOM   1641  N   ILE E  95       5.575  -8.661   1.608  1.00  0.00           N  
ATOM   1642  CA  ILE E  95       6.650  -9.222   2.417  1.00  0.00           C  
ATOM   1643  C   ILE E  95       7.406  -8.130   3.163  1.00  0.00           C  
ATOM   1644  O   ILE E  95       7.686  -8.259   4.355  1.00  0.00           O  
ATOM   1645  CB  ILE E  95       7.633 -10.023   1.545  1.00  0.00           C  
ATOM   1646  CG1 ILE E  95       6.959 -11.286   1.002  1.00  0.00           C  
ATOM   1647  CG2 ILE E  95       8.880 -10.382   2.340  1.00  0.00           C  
ATOM   1648  CD1 ILE E  95       7.734 -11.966  -0.104  1.00  0.00           C  
ATOM   1649  H   ILE E  95       5.612  -8.760   0.603  1.00  0.00           H  
ATOM   1650  HA  ILE E  95       6.213  -9.897   3.152  1.00  0.00           H  
ATOM   1651  HB  ILE E  95       7.924  -9.426   0.681  1.00  0.00           H  
ATOM   1652 1HG1 ILE E  95       6.821 -12.001   1.812  1.00  0.00           H  
ATOM   1653 2HG1 ILE E  95       5.970 -11.034   0.618  1.00  0.00           H  
ATOM   1654 1HG2 ILE E  95       9.563 -10.949   1.708  1.00  0.00           H  
ATOM   1655 2HG2 ILE E  95       9.370  -9.470   2.678  1.00  0.00           H  
ATOM   1656 3HG2 ILE E  95       8.599 -10.985   3.203  1.00  0.00           H  
ATOM   1657 1HD1 ILE E  95       7.193 -12.851  -0.437  1.00  0.00           H  
ATOM   1658 2HD1 ILE E  95       7.854 -11.277  -0.941  1.00  0.00           H  
ATOM   1659 3HD1 ILE E  95       8.715 -12.259   0.268  1.00  0.00           H  
ATOM   1660  N   CYS E  96       7.734  -7.055   2.455  1.00  0.00           N  
ATOM   1661  CA  CYS E  96       8.478  -5.948   3.043  1.00  0.00           C  
ATOM   1662  C   CYS E  96       7.663  -5.248   4.123  1.00  0.00           C  
ATOM   1663  O   CYS E  96       8.185  -4.906   5.184  1.00  0.00           O  
ATOM   1664  CB  CYS E  96       8.870  -4.932   1.969  1.00  0.00           C  
ATOM   1665  SG  CYS E  96      10.085  -5.547   0.779  1.00  0.00           S  
ATOM   1666  H   CYS E  96       7.461  -7.003   1.484  1.00  0.00           H  
ATOM   1667  HA  CYS E  96       9.388  -6.343   3.495  1.00  0.00           H  
ATOM   1668 1HB  CYS E  96       7.981  -4.626   1.417  1.00  0.00           H  
ATOM   1669 2HB  CYS E  96       9.282  -4.042   2.444  1.00  0.00           H  
ATOM   1670  HG  CYS E  96       9.253  -6.364   0.141  1.00  0.00           H  
ATOM   1671  N   LEU E  97       6.380  -5.039   3.847  1.00  0.00           N  
ATOM   1672  CA  LEU E  97       5.498  -4.351   4.782  1.00  0.00           C  
ATOM   1673  C   LEU E  97       5.327  -5.150   6.067  1.00  0.00           C  
ATOM   1674  O   LEU E  97       5.242  -4.582   7.156  1.00  0.00           O  
ATOM   1675  CB  LEU E  97       4.127  -4.110   4.137  1.00  0.00           C  
ATOM   1676  CG  LEU E  97       4.086  -3.030   3.047  1.00  0.00           C  
ATOM   1677  CD1 LEU E  97       2.698  -2.992   2.422  1.00  0.00           C  
ATOM   1678  CD2 LEU E  97       4.450  -1.683   3.653  1.00  0.00           C  
ATOM   1679  H   LEU E  97       6.007  -5.364   2.967  1.00  0.00           H  
ATOM   1680  HA  LEU E  97       5.942  -3.389   5.032  1.00  0.00           H  
ATOM   1681 1HB  LEU E  97       3.783  -5.042   3.692  1.00  0.00           H  
ATOM   1682 2HB  LEU E  97       3.422  -3.821   4.916  1.00  0.00           H  
ATOM   1683  HG  LEU E  97       4.799  -3.279   2.261  1.00  0.00           H  
ATOM   1684 1HD1 LEU E  97       2.669  -2.225   1.648  1.00  0.00           H  
ATOM   1685 2HD1 LEU E  97       2.471  -3.962   1.980  1.00  0.00           H  
ATOM   1686 3HD1 LEU E  97       1.960  -2.761   3.189  1.00  0.00           H  
ATOM   1687 1HD2 LEU E  97       4.421  -0.916   2.879  1.00  0.00           H  
ATOM   1688 2HD2 LEU E  97       3.737  -1.432   4.439  1.00  0.00           H  
ATOM   1689 3HD2 LEU E  97       5.453  -1.734   4.077  1.00  0.00           H  
ATOM   1690  N   LEU E  98       5.277  -6.471   5.934  1.00  0.00           N  
ATOM   1691  CA  LEU E  98       5.281  -7.358   7.092  1.00  0.00           C  
ATOM   1692  C   LEU E  98       6.495  -7.106   7.975  1.00  0.00           C  
ATOM   1693  O   LEU E  98       6.366  -6.909   9.184  1.00  0.00           O  
ATOM   1694  CB  LEU E  98       5.268  -8.823   6.637  1.00  0.00           C  
ATOM   1695  CG  LEU E  98       5.457  -9.866   7.746  1.00  0.00           C  
ATOM   1696  CD1 LEU E  98       4.312  -9.761   8.743  1.00  0.00           C  
ATOM   1697  CD2 LEU E  98       5.521 -11.256   7.130  1.00  0.00           C  
ATOM   1698  H   LEU E  98       5.235  -6.872   5.008  1.00  0.00           H  
ATOM   1699  HA  LEU E  98       4.383  -7.166   7.678  1.00  0.00           H  
ATOM   1700 1HB  LEU E  98       4.316  -9.027   6.149  1.00  0.00           H  
ATOM   1701 2HB  LEU E  98       6.064  -8.967   5.906  1.00  0.00           H  
ATOM   1702  HG  LEU E  98       6.385  -9.663   8.281  1.00  0.00           H  
ATOM   1703 1HD1 LEU E  98       4.446 -10.502   9.531  1.00  0.00           H  
ATOM   1704 2HD1 LEU E  98       4.302  -8.763   9.182  1.00  0.00           H  
ATOM   1705 3HD1 LEU E  98       3.367  -9.943   8.232  1.00  0.00           H  
ATOM   1706 1HD2 LEU E  98       5.656 -11.997   7.919  1.00  0.00           H  
ATOM   1707 2HD2 LEU E  98       4.593 -11.460   6.596  1.00  0.00           H  
ATOM   1708 3HD2 LEU E  98       6.359 -11.308   6.435  1.00  0.00           H  
ATOM   1709  N   LEU E  99       7.676  -7.112   7.366  1.00  0.00           N  
ATOM   1710  CA  LEU E  99       8.913  -6.839   8.088  1.00  0.00           C  
ATOM   1711  C   LEU E  99       8.885  -5.455   8.724  1.00  0.00           C  
ATOM   1712  O   LEU E  99       9.225  -5.293   9.896  1.00  0.00           O  
ATOM   1713  CB  LEU E  99      10.115  -6.950   7.142  1.00  0.00           C  
ATOM   1714  CG  LEU E  99      11.482  -6.640   7.764  1.00  0.00           C  
ATOM   1715  CD1 LEU E  99      11.753  -7.610   8.906  1.00  0.00           C  
ATOM   1716  CD2 LEU E  99      12.561  -6.739   6.696  1.00  0.00           C  
ATOM   1717  H   LEU E  99       7.718  -7.311   6.376  1.00  0.00           H  
ATOM   1718  HA  LEU E  99       9.020  -7.579   8.880  1.00  0.00           H  
ATOM   1719 1HB  LEU E  99      10.153  -7.964   6.747  1.00  0.00           H  
ATOM   1720 2HB  LEU E  99       9.966  -6.264   6.309  1.00  0.00           H  
ATOM   1721  HG  LEU E  99      11.473  -5.631   8.178  1.00  0.00           H  
ATOM   1722 1HD1 LEU E  99      12.724  -7.389   9.349  1.00  0.00           H  
ATOM   1723 2HD1 LEU E  99      10.977  -7.504   9.665  1.00  0.00           H  
ATOM   1724 3HD1 LEU E  99      11.751  -8.630   8.525  1.00  0.00           H  
ATOM   1725 1HD2 LEU E  99      13.532  -6.518   7.138  1.00  0.00           H  
ATOM   1726 2HD2 LEU E  99      12.571  -7.748   6.282  1.00  0.00           H  
ATOM   1727 3HD2 LEU E  99      12.352  -6.023   5.901  1.00  0.00           H  
ATOM   1728  N   ILE E 100       8.480  -4.459   7.944  1.00  0.00           N  
ATOM   1729  CA  ILE E 100       8.407  -3.086   8.430  1.00  0.00           C  
ATOM   1730  C   ILE E 100       7.504  -2.981   9.652  1.00  0.00           C  
ATOM   1731  O   ILE E 100       7.869  -2.367  10.654  1.00  0.00           O  
ATOM   1732  CB  ILE E 100       7.894  -2.140   7.329  1.00  0.00           C  
ATOM   1733  CG1 ILE E 100       8.959  -1.955   6.245  1.00  0.00           C  
ATOM   1734  CG2 ILE E 100       7.496  -0.798   7.923  1.00  0.00           C  
ATOM   1735  CD1 ILE E 100       8.442  -1.294   4.987  1.00  0.00           C  
ATOM   1736  H   ILE E 100       8.214  -4.658   6.990  1.00  0.00           H  
ATOM   1737  HA  ILE E 100       9.409  -2.768   8.718  1.00  0.00           H  
ATOM   1738  HB  ILE E 100       7.025  -2.584   6.844  1.00  0.00           H  
ATOM   1739 1HG1 ILE E 100       9.776  -1.350   6.637  1.00  0.00           H  
ATOM   1740 2HG1 ILE E 100       9.375  -2.926   5.973  1.00  0.00           H  
ATOM   1741 1HG2 ILE E 100       7.136  -0.142   7.131  1.00  0.00           H  
ATOM   1742 2HG2 ILE E 100       6.706  -0.947   8.658  1.00  0.00           H  
ATOM   1743 3HG2 ILE E 100       8.361  -0.344   8.407  1.00  0.00           H  
ATOM   1744 1HD1 ILE E 100       9.255  -1.198   4.267  1.00  0.00           H  
ATOM   1745 2HD1 ILE E 100       7.646  -1.903   4.557  1.00  0.00           H  
ATOM   1746 3HD1 ILE E 100       8.054  -0.306   5.229  1.00  0.00           H  
ATOM   1747  N   CYS E 101       6.324  -3.585   9.563  1.00  0.00           N  
ATOM   1748  CA  CYS E 101       5.367  -3.563  10.663  1.00  0.00           C  
ATOM   1749  C   CYS E 101       5.951  -4.209  11.913  1.00  0.00           C  
ATOM   1750  O   CYS E 101       5.765  -3.714  13.024  1.00  0.00           O  
ATOM   1751  CB  CYS E 101       4.081  -4.291  10.272  1.00  0.00           C  
ATOM   1752  SG  CYS E 101       3.104  -3.439   9.011  1.00  0.00           S  
ATOM   1753  H   CYS E 101       6.083  -4.071   8.711  1.00  0.00           H  
ATOM   1754  HA  CYS E 101       5.124  -2.525  10.889  1.00  0.00           H  
ATOM   1755 1HB  CYS E 101       4.325  -5.285   9.895  1.00  0.00           H  
ATOM   1756 2HB  CYS E 101       3.454  -4.421  11.154  1.00  0.00           H  
ATOM   1757  HG  CYS E 101       3.913  -3.722   7.994  1.00  0.00           H  
ATOM   1758  N   ILE E 102       6.657  -5.319  11.724  1.00  0.00           N  
ATOM   1759  CA  ILE E 102       7.286  -6.025  12.835  1.00  0.00           C  
ATOM   1760  C   ILE E 102       8.353  -5.166  13.501  1.00  0.00           C  
ATOM   1761  O   ILE E 102       8.429  -5.093  14.727  1.00  0.00           O  
ATOM   1762  CB  ILE E 102       7.914  -7.348  12.359  1.00  0.00           C  
ATOM   1763  CG1 ILE E 102       6.822  -8.341  11.953  1.00  0.00           C  
ATOM   1764  CG2 ILE E 102       8.797  -7.938  13.447  1.00  0.00           C  
ATOM   1765  CD1 ILE E 102       7.340  -9.538  11.187  1.00  0.00           C  
ATOM   1766  H   ILE E 102       6.762  -5.682  10.788  1.00  0.00           H  
ATOM   1767  HA  ILE E 102       6.521  -6.253  13.576  1.00  0.00           H  
ATOM   1768  HB  ILE E 102       8.519  -7.165  11.472  1.00  0.00           H  
ATOM   1769 1HG1 ILE E 102       6.309  -8.702  12.844  1.00  0.00           H  
ATOM   1770 2HG1 ILE E 102       6.082  -7.835  11.333  1.00  0.00           H  
ATOM   1771 1HG2 ILE E 102       9.233  -8.873  13.095  1.00  0.00           H  
ATOM   1772 2HG2 ILE E 102       9.594  -7.236  13.690  1.00  0.00           H  
ATOM   1773 3HG2 ILE E 102       8.199  -8.130  14.338  1.00  0.00           H  
ATOM   1774 1HD1 ILE E 102       6.508 -10.195  10.934  1.00  0.00           H  
ATOM   1775 2HD1 ILE E 102       7.827  -9.201  10.272  1.00  0.00           H  
ATOM   1776 3HD1 ILE E 102       8.056 -10.080  11.802  1.00  0.00           H  
ATOM   1777  N   ILE E 103       9.176  -4.516  12.685  1.00  0.00           N  
ATOM   1778  CA  ILE E 103      10.275  -3.703  13.193  1.00  0.00           C  
ATOM   1779  C   ILE E 103       9.758  -2.539  14.029  1.00  0.00           C  
ATOM   1780  O   ILE E 103      10.275  -2.262  15.111  1.00  0.00           O  
ATOM   1781  CB  ILE E 103      11.139  -3.164  12.039  1.00  0.00           C  
ATOM   1782  CG1 ILE E 103      11.914  -4.305  11.374  1.00  0.00           C  
ATOM   1783  CG2 ILE E 103      12.092  -2.092  12.543  1.00  0.00           C  
ATOM   1784  CD1 ILE E 103      12.560  -3.921  10.062  1.00  0.00           C  
ATOM   1785  H   ILE E 103       9.037  -4.587  11.687  1.00  0.00           H  
ATOM   1786  HA  ILE E 103      10.901  -4.328  13.829  1.00  0.00           H  
ATOM   1787  HB  ILE E 103      10.495  -2.733  11.273  1.00  0.00           H  
ATOM   1788 1HG1 ILE E 103      12.695  -4.655  12.049  1.00  0.00           H  
ATOM   1789 2HG1 ILE E 103      11.242  -5.143  11.190  1.00  0.00           H  
ATOM   1790 1HG2 ILE E 103      12.695  -1.722  11.715  1.00  0.00           H  
ATOM   1791 2HG2 ILE E 103      11.520  -1.269  12.971  1.00  0.00           H  
ATOM   1792 3HG2 ILE E 103      12.745  -2.515  13.307  1.00  0.00           H  
ATOM   1793 1HD1 ILE E 103      13.090  -4.781   9.652  1.00  0.00           H  
ATOM   1794 2HD1 ILE E 103      11.791  -3.600   9.358  1.00  0.00           H  
ATOM   1795 3HD1 ILE E 103      13.264  -3.107  10.227  1.00  0.00           H  
ATOM   1796  N   VAL E 104       8.736  -1.860  13.520  1.00  0.00           N  
ATOM   1797  CA  VAL E 104       8.249  -0.632  14.137  1.00  0.00           C  
ATOM   1798  C   VAL E 104       7.414  -0.932  15.375  1.00  0.00           C  
ATOM   1799  O   VAL E 104       7.558  -0.276  16.406  1.00  0.00           O  
ATOM   1800  CB  VAL E 104       7.402   0.172  13.132  1.00  0.00           C  
ATOM   1801  CG1 VAL E 104       6.760   1.370  13.815  1.00  0.00           C  
ATOM   1802  CG2 VAL E 104       8.269   0.617  11.964  1.00  0.00           C  
ATOM   1803  H   VAL E 104       8.285  -2.203  12.683  1.00  0.00           H  
ATOM   1804  HA  VAL E 104       9.108  -0.029  14.432  1.00  0.00           H  
ATOM   1805  HB  VAL E 104       6.594  -0.460  12.765  1.00  0.00           H  
ATOM   1806 1HG1 VAL E 104       6.166   1.927  13.090  1.00  0.00           H  
ATOM   1807 2HG1 VAL E 104       6.116   1.026  14.624  1.00  0.00           H  
ATOM   1808 3HG1 VAL E 104       7.538   2.018  14.219  1.00  0.00           H  
ATOM   1809 1HG2 VAL E 104       7.664   1.184  11.257  1.00  0.00           H  
ATOM   1810 2HG2 VAL E 104       9.082   1.244  12.332  1.00  0.00           H  
ATOM   1811 3HG2 VAL E 104       8.685  -0.258  11.465  1.00  0.00           H  
ATOM   1812  N   MET E 105       6.540  -1.927  15.266  1.00  0.00           N  
ATOM   1813  CA  MET E 105       5.610  -2.251  16.341  1.00  0.00           C  
ATOM   1814  C   MET E 105       6.349  -2.518  17.646  1.00  0.00           C  
ATOM   1815  O   MET E 105       6.730  -1.600  18.319  1.00  0.00           O  
ATOM   1816  OXT MET E 105       6.551  -3.647  18.002  1.00  0.00           O  
ATOM   1817  CB  MET E 105       4.757  -3.458  15.955  1.00  0.00           C  
ATOM   1818  CG  MET E 105       3.617  -3.757  16.919  1.00  0.00           C  
ATOM   1819  SD  MET E 105       2.322  -2.502  16.875  1.00  0.00           S  
ATOM   1820  CE  MET E 105       1.670  -2.746  15.226  1.00  0.00           C  
ATOM   1821  H   MET E 105       6.519  -2.472  14.416  1.00  0.00           H  
ATOM   1822  HA  MET E 105       4.955  -1.395  16.502  1.00  0.00           H  
ATOM   1823 1HB  MET E 105       4.326  -3.298  14.968  1.00  0.00           H  
ATOM   1824 2HB  MET E 105       5.388  -4.346  15.897  1.00  0.00           H  
ATOM   1825 1HG  MET E 105       3.173  -4.720  16.668  1.00  0.00           H  
ATOM   1826 2HG  MET E 105       4.006  -3.816  17.935  1.00  0.00           H  
ATOM   1827 1HE  MET E 105       0.858  -2.041  15.048  1.00  0.00           H  
ATOM   1828 2HE  MET E 105       2.461  -2.583  14.493  1.00  0.00           H  
ATOM   1829 3HE  MET E 105       1.292  -3.765  15.131  1.00  0.00           H  
TER                                                                             
HETATM 1831 THKN MEM F 111      15.000   0.000   0.000  1.00  0.00           X  
HETATM 1832 CNTR MEM F 111       0.000   0.000   0.000  1.00  0.00           X  
HETATM 1833 NORM MEM F 111      -0.000  -0.000   1.000  1.00  0.00           X  
TER                                                                             
CONECT 1831 1832                                                                
CONECT 1832 1831 1833                                                           
CONECT 1833 1832                                                                
a_angle_1 0.731
a_angle_2 15.316
a_bind 1.373
a_ddg -70.27
a_helicality 0.09
a_helicality_symm 0.09
a_hha_ang -17.41
a_hha_dst_atm 5.852
a_hha_dst_vec 9.689
a_marl -33.894
a_pack 0.401
a_res_lipo -199.728
a_rmsd 12.75
a_sasa 1805.49
a_shape 0.755
a_span_topo 0.229
a_tms_span 1
a_tms_span_fa 1
a_unsat 0
maxsub 39
rms 12.75
score -465.759
silent_score -465.759
time 98
total -465.759

#MODEL 2
ATOM      1  N   ASN A   1      10.646   1.785 -17.757  1.00  0.00           N  
ATOM      2  CA  ASN A   1      11.219   2.324 -16.529  1.00  0.00           C  
ATOM      3  C   ASN A   1      10.162   2.461 -15.442  1.00  0.00           C  
ATOM      4  O   ASN A   1      10.379   2.061 -14.298  1.00  0.00           O  
ATOM      5  CB  ASN A   1      11.889   3.660 -16.794  1.00  0.00           C  
ATOM      6  CG  ASN A   1      13.129   3.528 -17.634  1.00  0.00           C  
ATOM      7  OD1 ASN A   1      13.747   2.458 -17.688  1.00  0.00           O  
ATOM      8  ND2 ASN A   1      13.506   4.595 -18.291  1.00  0.00           N  
ATOM      9 1H   ASN A   1      11.361   1.706 -18.452  1.00  0.00           H  
ATOM     10 2H   ASN A   1      10.257   0.882 -17.575  1.00  0.00           H  
ATOM     11 3H   ASN A   1       9.927   2.397 -18.087  1.00  0.00           H  
ATOM     12  HA  ASN A   1      11.972   1.624 -16.162  1.00  0.00           H  
ATOM     13 1HB  ASN A   1      11.189   4.324 -17.303  1.00  0.00           H  
ATOM     14 2HB  ASN A   1      12.155   4.128 -15.846  1.00  0.00           H  
ATOM     15 1HD2 ASN A   1      14.324   4.566 -18.866  1.00  0.00           H  
ATOM     16 2HD2 ASN A   1      12.976   5.440 -18.218  1.00  0.00           H  
ATOM     17  N   PHE A   2       9.017   3.028 -15.805  1.00  0.00           N  
ATOM     18  CA  PHE A   2       7.966   3.321 -14.837  1.00  0.00           C  
ATOM     19  C   PHE A   2       7.537   2.063 -14.093  1.00  0.00           C  
ATOM     20  O   PHE A   2       7.354   2.082 -12.876  1.00  0.00           O  
ATOM     21  CB  PHE A   2       6.756   3.945 -15.535  1.00  0.00           C  
ATOM     22  CG  PHE A   2       6.960   5.379 -15.935  1.00  0.00           C  
ATOM     23  CD1 PHE A   2       7.840   6.191 -15.235  1.00  0.00           C  
ATOM     24  CD2 PHE A   2       6.273   5.918 -17.011  1.00  0.00           C  
ATOM     25  CE1 PHE A   2       8.029   7.510 -15.602  1.00  0.00           C  
ATOM     26  CE2 PHE A   2       6.460   7.236 -17.382  1.00  0.00           C  
ATOM     27  CZ  PHE A   2       7.339   8.032 -16.675  1.00  0.00           C  
ATOM     28  H   PHE A   2       8.871   3.263 -16.776  1.00  0.00           H  
ATOM     29  HA  PHE A   2       8.355   4.034 -14.109  1.00  0.00           H  
ATOM     30 1HB  PHE A   2       6.517   3.373 -16.430  1.00  0.00           H  
ATOM     31 2HB  PHE A   2       5.891   3.896 -14.875  1.00  0.00           H  
ATOM     32  HD1 PHE A   2       8.386   5.777 -14.387  1.00  0.00           H  
ATOM     33  HD2 PHE A   2       5.578   5.289 -17.569  1.00  0.00           H  
ATOM     34  HE1 PHE A   2       8.723   8.136 -15.043  1.00  0.00           H  
ATOM     35  HE2 PHE A   2       5.914   7.647 -18.230  1.00  0.00           H  
ATOM     36  HZ  PHE A   2       7.486   9.072 -16.965  1.00  0.00           H  
ATOM     37  N   CYS A   3       7.376   0.970 -14.832  1.00  0.00           N  
ATOM     38  CA  CYS A   3       6.916  -0.286 -14.253  1.00  0.00           C  
ATOM     39  C   CYS A   3       7.902  -0.809 -13.216  1.00  0.00           C  
ATOM     40  O   CYS A   3       7.505  -1.284 -12.152  1.00  0.00           O  
ATOM     41  CB  CYS A   3       6.721  -1.341 -15.342  1.00  0.00           C  
ATOM     42  SG  CYS A   3       5.315  -1.024 -16.434  1.00  0.00           S  
ATOM     43  H   CYS A   3       7.579   1.011 -15.821  1.00  0.00           H  
ATOM     44  HA  CYS A   3       5.957  -0.110 -13.764  1.00  0.00           H  
ATOM     45 1HB  CYS A   3       7.619  -1.400 -15.956  1.00  0.00           H  
ATOM     46 2HB  CYS A   3       6.575  -2.317 -14.880  1.00  0.00           H  
ATOM     47  HG  CYS A   3       5.550  -2.037 -17.261  1.00  0.00           H  
ATOM     48  N   LEU A   4       9.189  -0.719 -13.533  1.00  0.00           N  
ATOM     49  CA  LEU A   4      10.236  -1.142 -12.612  1.00  0.00           C  
ATOM     50  C   LEU A   4      10.194  -0.333 -11.322  1.00  0.00           C  
ATOM     51  O   LEU A   4      10.354  -0.878 -10.230  1.00  0.00           O  
ATOM     52  CB  LEU A   4      11.614  -0.994 -13.271  1.00  0.00           C  
ATOM     53  CG  LEU A   4      11.913  -1.974 -14.412  1.00  0.00           C  
ATOM     54  CD1 LEU A   4      13.219  -1.581 -15.090  1.00  0.00           C  
ATOM     55  CD2 LEU A   4      11.989  -3.390 -13.859  1.00  0.00           C  
ATOM     56  H   LEU A   4       9.448  -0.348 -14.436  1.00  0.00           H  
ATOM     57  HA  LEU A   4      10.077  -2.191 -12.364  1.00  0.00           H  
ATOM     58 1HB  LEU A   4      11.701   0.015 -13.669  1.00  0.00           H  
ATOM     59 2HB  LEU A   4      12.380  -1.129 -12.508  1.00  0.00           H  
ATOM     60  HG  LEU A   4      11.120  -1.918 -15.158  1.00  0.00           H  
ATOM     61 1HD1 LEU A   4      13.432  -2.277 -15.901  1.00  0.00           H  
ATOM     62 2HD1 LEU A   4      13.130  -0.572 -15.493  1.00  0.00           H  
ATOM     63 3HD1 LEU A   4      14.030  -1.612 -14.363  1.00  0.00           H  
ATOM     64 1HD2 LEU A   4      12.201  -4.086 -14.671  1.00  0.00           H  
ATOM     65 2HD2 LEU A   4      12.783  -3.447 -13.114  1.00  0.00           H  
ATOM     66 3HD2 LEU A   4      11.037  -3.651 -13.397  1.00  0.00           H  
ATOM     67  N   ILE A   5       9.978   0.972 -11.454  1.00  0.00           N  
ATOM     68  CA  ILE A   5       9.880   1.853 -10.297  1.00  0.00           C  
ATOM     69  C   ILE A   5       8.710   1.462  -9.404  1.00  0.00           C  
ATOM     70  O   ILE A   5       8.849   1.378  -8.184  1.00  0.00           O  
ATOM     71  CB  ILE A   5       9.723   3.321 -10.736  1.00  0.00           C  
ATOM     72  CG1 ILE A   5      11.000   3.812 -11.422  1.00  0.00           C  
ATOM     73  CG2 ILE A   5       9.384   4.200  -9.542  1.00  0.00           C  
ATOM     74  CD1 ILE A   5      10.834   5.126 -12.151  1.00  0.00           C  
ATOM     75  H   ILE A   5       9.880   1.362 -12.380  1.00  0.00           H  
ATOM     76  HA  ILE A   5      10.797   1.764  -9.716  1.00  0.00           H  
ATOM     77  HB  ILE A   5       8.921   3.396 -11.470  1.00  0.00           H  
ATOM     78 1HG1 ILE A   5      11.789   3.930 -10.681  1.00  0.00           H  
ATOM     79 2HG1 ILE A   5      11.338   3.065 -12.141  1.00  0.00           H  
ATOM     80 1HG2 ILE A   5       9.277   5.233  -9.870  1.00  0.00           H  
ATOM     81 2HG2 ILE A   5       8.450   3.862  -9.096  1.00  0.00           H  
ATOM     82 3HG2 ILE A   5      10.183   4.134  -8.804  1.00  0.00           H  
ATOM     83 1HD1 ILE A   5      11.781   5.409 -12.612  1.00  0.00           H  
ATOM     84 2HD1 ILE A   5      10.072   5.020 -12.924  1.00  0.00           H  
ATOM     85 3HD1 ILE A   5      10.531   5.898 -11.445  1.00  0.00           H  
ATOM     86  N   LEU A   6       7.557   1.222 -10.019  1.00  0.00           N  
ATOM     87  CA  LEU A   6       6.365   0.820  -9.283  1.00  0.00           C  
ATOM     88  C   LEU A   6       6.591  -0.493  -8.544  1.00  0.00           C  
ATOM     89  O   LEU A   6       6.145  -0.662  -7.409  1.00  0.00           O  
ATOM     90  CB  LEU A   6       5.174   0.677 -10.239  1.00  0.00           C  
ATOM     91  CG  LEU A   6       4.676   1.979 -10.880  1.00  0.00           C  
ATOM     92  CD1 LEU A   6       3.613   1.658 -11.922  1.00  0.00           C  
ATOM     93  CD2 LEU A   6       4.124   2.898  -9.801  1.00  0.00           C  
ATOM     94  H   LEU A   6       7.505   1.322 -11.023  1.00  0.00           H  
ATOM     95  HA  LEU A   6       6.134   1.592  -8.549  1.00  0.00           H  
ATOM     96 1HB  LEU A   6       5.453  -0.002 -11.043  1.00  0.00           H  
ATOM     97 2HB  LEU A   6       4.340   0.237  -9.692  1.00  0.00           H  
ATOM     98  HG  LEU A   6       5.503   2.473 -11.390  1.00  0.00           H  
ATOM     99 1HD1 LEU A   6       3.259   2.583 -12.378  1.00  0.00           H  
ATOM    100 2HD1 LEU A   6       4.039   1.015 -12.692  1.00  0.00           H  
ATOM    101 3HD1 LEU A   6       2.778   1.147 -11.443  1.00  0.00           H  
ATOM    102 1HD2 LEU A   6       3.771   3.824 -10.257  1.00  0.00           H  
ATOM    103 2HD2 LEU A   6       3.296   2.405  -9.291  1.00  0.00           H  
ATOM    104 3HD2 LEU A   6       4.910   3.125  -9.080  1.00  0.00           H  
ATOM    105  N   ILE A   7       7.286  -1.420  -9.194  1.00  0.00           N  
ATOM    106  CA  ILE A   7       7.656  -2.682  -8.565  1.00  0.00           C  
ATOM    107  C   ILE A   7       8.566  -2.453  -7.365  1.00  0.00           C  
ATOM    108  O   ILE A   7       8.345  -3.013  -6.291  1.00  0.00           O  
ATOM    109  CB  ILE A   7       8.357  -3.613  -9.571  1.00  0.00           C  
ATOM    110  CG1 ILE A   7       7.363  -4.099 -10.630  1.00  0.00           C  
ATOM    111  CG2 ILE A   7       8.992  -4.792  -8.852  1.00  0.00           C  
ATOM    112  CD1 ILE A   7       8.016  -4.762 -11.821  1.00  0.00           C  
ATOM    113  H   ILE A   7       7.565  -1.246 -10.149  1.00  0.00           H  
ATOM    114  HA  ILE A   7       6.749  -3.173  -8.215  1.00  0.00           H  
ATOM    115  HB  ILE A   7       9.133  -3.060 -10.099  1.00  0.00           H  
ATOM    116 1HG1 ILE A   7       6.671  -4.810 -10.180  1.00  0.00           H  
ATOM    117 2HG1 ILE A   7       6.774  -3.256 -10.991  1.00  0.00           H  
ATOM    118 1HG2 ILE A   7       9.483  -5.440  -9.578  1.00  0.00           H  
ATOM    119 2HG2 ILE A   7       9.728  -4.428  -8.136  1.00  0.00           H  
ATOM    120 3HG2 ILE A   7       8.222  -5.355  -8.325  1.00  0.00           H  
ATOM    121 1HD1 ILE A   7       7.248  -5.080 -12.527  1.00  0.00           H  
ATOM    122 2HD1 ILE A   7       8.688  -4.055 -12.309  1.00  0.00           H  
ATOM    123 3HD1 ILE A   7       8.583  -5.631 -11.488  1.00  0.00           H  
ATOM    124  N   CYS A   8       9.590  -1.627  -7.554  1.00  0.00           N  
ATOM    125  CA  CYS A   8      10.582  -1.386  -6.513  1.00  0.00           C  
ATOM    126  C   CYS A   8       9.942  -0.772  -5.275  1.00  0.00           C  
ATOM    127  O   CYS A   8      10.267  -1.145  -4.147  1.00  0.00           O  
ATOM    128  CB  CYS A   8      11.684  -0.458  -7.025  1.00  0.00           C  
ATOM    129  SG  CYS A   8      12.734  -1.193  -8.302  1.00  0.00           S  
ATOM    130  H   CYS A   8       9.683  -1.155  -8.442  1.00  0.00           H  
ATOM    131  HA  CYS A   8      11.031  -2.340  -6.236  1.00  0.00           H  
ATOM    132 1HB  CYS A   8      11.236   0.446  -7.437  1.00  0.00           H  
ATOM    133 2HB  CYS A   8      12.322  -0.159  -6.194  1.00  0.00           H  
ATOM    134  HG  CYS A   8      11.769  -1.349  -9.202  1.00  0.00           H  
ATOM    135  N   LEU A   9       9.032   0.172  -5.491  1.00  0.00           N  
ATOM    136  CA  LEU A   9       8.412   0.904  -4.393  1.00  0.00           C  
ATOM    137  C   LEU A   9       7.520  -0.006  -3.559  1.00  0.00           C  
ATOM    138  O   LEU A   9       7.471   0.109  -2.334  1.00  0.00           O  
ATOM    139  CB  LEU A   9       7.590   2.079  -4.937  1.00  0.00           C  
ATOM    140  CG  LEU A   9       8.396   3.212  -5.585  1.00  0.00           C  
ATOM    141  CD1 LEU A   9       7.443   4.270  -6.123  1.00  0.00           C  
ATOM    142  CD2 LEU A   9       9.351   3.806  -4.561  1.00  0.00           C  
ATOM    143  H   LEU A   9       8.763   0.387  -6.440  1.00  0.00           H  
ATOM    144  HA  LEU A   9       9.200   1.296  -3.750  1.00  0.00           H  
ATOM    145 1HB  LEU A   9       6.894   1.699  -5.684  1.00  0.00           H  
ATOM    146 2HB  LEU A   9       7.013   2.508  -4.118  1.00  0.00           H  
ATOM    147  HG  LEU A   9       8.966   2.818  -6.427  1.00  0.00           H  
ATOM    148 1HD1 LEU A   9       8.015   5.075  -6.584  1.00  0.00           H  
ATOM    149 2HD1 LEU A   9       6.784   3.823  -6.868  1.00  0.00           H  
ATOM    150 3HD1 LEU A   9       6.846   4.672  -5.305  1.00  0.00           H  
ATOM    151 1HD2 LEU A   9       9.924   4.610  -5.022  1.00  0.00           H  
ATOM    152 2HD2 LEU A   9       8.782   4.201  -3.719  1.00  0.00           H  
ATOM    153 3HD2 LEU A   9      10.032   3.031  -4.207  1.00  0.00           H  
ATOM    154  N   LEU A  10       6.814  -0.910  -4.229  1.00  0.00           N  
ATOM    155  CA  LEU A  10       5.979  -1.890  -3.546  1.00  0.00           C  
ATOM    156  C   LEU A  10       6.821  -2.846  -2.710  1.00  0.00           C  
ATOM    157  O   LEU A  10       6.430  -3.234  -1.610  1.00  0.00           O  
ATOM    158  CB  LEU A  10       5.153  -2.685  -4.565  1.00  0.00           C  
ATOM    159  CG  LEU A  10       3.987  -1.927  -5.213  1.00  0.00           C  
ATOM    160  CD1 LEU A  10       3.328  -2.810  -6.264  1.00  0.00           C  
ATOM    161  CD2 LEU A  10       2.990  -1.515  -4.141  1.00  0.00           C  
ATOM    162  H   LEU A  10       6.857  -0.919  -5.238  1.00  0.00           H  
ATOM    163  HA  LEU A  10       5.298  -1.361  -2.880  1.00  0.00           H  
ATOM    164 1HB  LEU A  10       5.814  -3.021  -5.362  1.00  0.00           H  
ATOM    165 2HB  LEU A  10       4.741  -3.564  -4.069  1.00  0.00           H  
ATOM    166  HG  LEU A  10       4.367  -1.038  -5.717  1.00  0.00           H  
ATOM    167 1HD1 LEU A  10       2.500  -2.271  -6.725  1.00  0.00           H  
ATOM    168 2HD1 LEU A  10       4.058  -3.074  -7.028  1.00  0.00           H  
ATOM    169 3HD1 LEU A  10       2.952  -3.717  -5.792  1.00  0.00           H  
ATOM    170 1HD2 LEU A  10       2.162  -0.975  -4.602  1.00  0.00           H  
ATOM    171 2HD2 LEU A  10       2.609  -2.404  -3.638  1.00  0.00           H  
ATOM    172 3HD2 LEU A  10       3.484  -0.870  -3.414  1.00  0.00           H  
ATOM    173  N   LEU A  11       7.981  -3.221  -3.240  1.00  0.00           N  
ATOM    174  CA  LEU A  11       8.934  -4.035  -2.496  1.00  0.00           C  
ATOM    175  C   LEU A  11       9.375  -3.337  -1.216  1.00  0.00           C  
ATOM    176  O   LEU A  11       9.472  -3.960  -0.159  1.00  0.00           O  
ATOM    177  CB  LEU A  11      10.160  -4.343  -3.366  1.00  0.00           C  
ATOM    178  CG  LEU A  11       9.951  -5.397  -4.461  1.00  0.00           C  
ATOM    179  CD1 LEU A  11      11.152  -5.403  -5.396  1.00  0.00           C  
ATOM    180  CD2 LEU A  11       9.749  -6.762  -3.821  1.00  0.00           C  
ATOM    181  H   LEU A  11       8.207  -2.935  -4.182  1.00  0.00           H  
ATOM    182  HA  LEU A  11       8.451  -4.974  -2.226  1.00  0.00           H  
ATOM    183 1HB  LEU A  11      10.483  -3.423  -3.849  1.00  0.00           H  
ATOM    184 2HB  LEU A  11      10.966  -4.692  -2.720  1.00  0.00           H  
ATOM    185  HG  LEU A  11       9.071  -5.138  -5.051  1.00  0.00           H  
ATOM    186 1HD1 LEU A  11      11.003  -6.151  -6.175  1.00  0.00           H  
ATOM    187 2HD1 LEU A  11      11.262  -4.420  -5.855  1.00  0.00           H  
ATOM    188 3HD1 LEU A  11      12.052  -5.642  -4.830  1.00  0.00           H  
ATOM    189 1HD2 LEU A  11       9.599  -7.511  -4.599  1.00  0.00           H  
ATOM    190 2HD2 LEU A  11      10.629  -7.022  -3.232  1.00  0.00           H  
ATOM    191 3HD2 LEU A  11       8.873  -6.733  -3.172  1.00  0.00           H  
ATOM    192  N   ILE A  12       9.640  -2.039  -1.318  1.00  0.00           N  
ATOM    193  CA  ILE A  12       9.969  -1.230  -0.150  1.00  0.00           C  
ATOM    194  C   ILE A  12       8.804  -1.175   0.829  1.00  0.00           C  
ATOM    195  O   ILE A  12       8.986  -1.332   2.036  1.00  0.00           O  
ATOM    196  CB  ILE A  12      10.360   0.200  -0.565  1.00  0.00           C  
ATOM    197  CG1 ILE A  12      11.683   0.190  -1.336  1.00  0.00           C  
ATOM    198  CG2 ILE A  12      10.459   1.100   0.657  1.00  0.00           C  
ATOM    199  CD1 ILE A  12      11.998   1.499  -2.023  1.00  0.00           C  
ATOM    200  H   ILE A  12       9.612  -1.601  -2.228  1.00  0.00           H  
ATOM    201  HA  ILE A  12      10.819  -1.686   0.357  1.00  0.00           H  
ATOM    202  HB  ILE A  12       9.605   0.602  -1.240  1.00  0.00           H  
ATOM    203 1HG1 ILE A  12      12.499  -0.043  -0.654  1.00  0.00           H  
ATOM    204 2HG1 ILE A  12      11.657  -0.594  -2.093  1.00  0.00           H  
ATOM    205 1HG2 ILE A  12      10.737   2.107   0.346  1.00  0.00           H  
ATOM    206 2HG2 ILE A  12       9.497   1.130   1.166  1.00  0.00           H  
ATOM    207 3HG2 ILE A  12      11.217   0.709   1.337  1.00  0.00           H  
ATOM    208 1HD1 ILE A  12      12.950   1.414  -2.549  1.00  0.00           H  
ATOM    209 2HD1 ILE A  12      11.209   1.734  -2.738  1.00  0.00           H  
ATOM    210 3HD1 ILE A  12      12.064   2.293  -1.281  1.00  0.00           H  
ATOM    211  N   CYS A  13       7.605  -0.952   0.301  1.00  0.00           N  
ATOM    212  CA  CYS A  13       6.406  -0.880   1.127  1.00  0.00           C  
ATOM    213  C   CYS A  13       6.244  -2.136   1.974  1.00  0.00           C  
ATOM    214  O   CYS A  13       5.908  -2.060   3.156  1.00  0.00           O  
ATOM    215  CB  CYS A  13       5.163  -0.695   0.256  1.00  0.00           C  
ATOM    216  SG  CYS A  13       5.087   0.899  -0.594  1.00  0.00           S  
ATOM    217  H   CYS A  13       7.522  -0.829  -0.698  1.00  0.00           H  
ATOM    218  HA  CYS A  13       6.495  -0.021   1.792  1.00  0.00           H  
ATOM    219 1HB  CYS A  13       5.127  -1.482  -0.498  1.00  0.00           H  
ATOM    220 2HB  CYS A  13       4.269  -0.792   0.873  1.00  0.00           H  
ATOM    221  HG  CYS A  13       6.184   0.720  -1.323  1.00  0.00           H  
ATOM    222  N   ILE A  14       6.485  -3.291   1.363  1.00  0.00           N  
ATOM    223  CA  ILE A  14       6.420  -4.562   2.074  1.00  0.00           C  
ATOM    224  C   ILE A  14       7.429  -4.608   3.214  1.00  0.00           C  
ATOM    225  O   ILE A  14       7.095  -4.990   4.336  1.00  0.00           O  
ATOM    226  CB  ILE A  14       6.674  -5.740   1.116  1.00  0.00           C  
ATOM    227  CG1 ILE A  14       5.517  -5.880   0.123  1.00  0.00           C  
ATOM    228  CG2 ILE A  14       6.866  -7.030   1.898  1.00  0.00           C  
ATOM    229  CD1 ILE A  14       5.829  -6.774  -1.056  1.00  0.00           C  
ATOM    230  H   ILE A  14       6.720  -3.288   0.380  1.00  0.00           H  
ATOM    231  HA  ILE A  14       5.422  -4.671   2.497  1.00  0.00           H  
ATOM    232  HB  ILE A  14       7.571  -5.545   0.529  1.00  0.00           H  
ATOM    233 1HG1 ILE A  14       4.644  -6.283   0.635  1.00  0.00           H  
ATOM    234 2HG1 ILE A  14       5.245  -4.896  -0.260  1.00  0.00           H  
ATOM    235 1HG2 ILE A  14       7.044  -7.853   1.206  1.00  0.00           H  
ATOM    236 2HG2 ILE A  14       7.721  -6.927   2.565  1.00  0.00           H  
ATOM    237 3HG2 ILE A  14       5.971  -7.237   2.485  1.00  0.00           H  
ATOM    238 1HD1 ILE A  14       4.961  -6.823  -1.715  1.00  0.00           H  
ATOM    239 2HD1 ILE A  14       6.679  -6.369  -1.605  1.00  0.00           H  
ATOM    240 3HD1 ILE A  14       6.070  -7.774  -0.700  1.00  0.00           H  
ATOM    241  N   ILE A  15       8.664  -4.216   2.921  1.00  0.00           N  
ATOM    242  CA  ILE A  15       9.732  -4.241   3.914  1.00  0.00           C  
ATOM    243  C   ILE A  15       9.419  -3.317   5.083  1.00  0.00           C  
ATOM    244  O   ILE A  15       9.587  -3.689   6.244  1.00  0.00           O  
ATOM    245  CB  ILE A  15      11.077  -3.836   3.284  1.00  0.00           C  
ATOM    246  CG1 ILE A  15      11.549  -4.907   2.297  1.00  0.00           C  
ATOM    247  CG2 ILE A  15      12.122  -3.606   4.365  1.00  0.00           C  
ATOM    248  CD1 ILE A  15      12.694  -4.464   1.416  1.00  0.00           C  
ATOM    249  H   ILE A  15       8.869  -3.893   1.986  1.00  0.00           H  
ATOM    250  HA  ILE A  15       9.823  -5.257   4.298  1.00  0.00           H  
ATOM    251  HB  ILE A  15      10.949  -2.917   2.713  1.00  0.00           H  
ATOM    252 1HG1 ILE A  15      11.864  -5.794   2.847  1.00  0.00           H  
ATOM    253 2HG1 ILE A  15      10.719  -5.201   1.654  1.00  0.00           H  
ATOM    254 1HG2 ILE A  15      13.067  -3.321   3.902  1.00  0.00           H  
ATOM    255 2HG2 ILE A  15      11.789  -2.809   5.029  1.00  0.00           H  
ATOM    256 3HG2 ILE A  15      12.261  -4.522   4.938  1.00  0.00           H  
ATOM    257 1HD1 ILE A  15      12.972  -5.277   0.744  1.00  0.00           H  
ATOM    258 2HD1 ILE A  15      12.388  -3.597   0.830  1.00  0.00           H  
ATOM    259 3HD1 ILE A  15      13.549  -4.199   2.037  1.00  0.00           H  
ATOM    260  N   VAL A  16       8.962  -2.109   4.770  1.00  0.00           N  
ATOM    261  CA  VAL A  16       8.663  -1.114   5.792  1.00  0.00           C  
ATOM    262  C   VAL A  16       7.610  -1.624   6.768  1.00  0.00           C  
ATOM    263  O   VAL A  16       7.712  -1.408   7.975  1.00  0.00           O  
ATOM    264  CB  VAL A  16       8.166   0.190   5.140  1.00  0.00           C  
ATOM    265  CG1 VAL A  16       7.594   1.128   6.193  1.00  0.00           C  
ATOM    266  CG2 VAL A  16       9.304   0.858   4.384  1.00  0.00           C  
ATOM    267  H   VAL A  16       8.817  -1.874   3.798  1.00  0.00           H  
ATOM    268  HA  VAL A  16       9.579  -0.901   6.346  1.00  0.00           H  
ATOM    269  HB  VAL A  16       7.358  -0.046   4.448  1.00  0.00           H  
ATOM    270 1HG1 VAL A  16       7.247   2.044   5.715  1.00  0.00           H  
ATOM    271 2HG1 VAL A  16       6.758   0.643   6.697  1.00  0.00           H  
ATOM    272 3HG1 VAL A  16       8.367   1.371   6.922  1.00  0.00           H  
ATOM    273 1HG2 VAL A  16       8.945   1.779   3.925  1.00  0.00           H  
ATOM    274 2HG2 VAL A  16      10.114   1.089   5.076  1.00  0.00           H  
ATOM    275 3HG2 VAL A  16       9.670   0.185   3.609  1.00  0.00           H  
ATOM    276  N   MET A  17       6.599  -2.302   6.237  1.00  0.00           N  
ATOM    277  CA  MET A  17       5.534  -2.860   7.061  1.00  0.00           C  
ATOM    278  C   MET A  17       6.048  -4.004   7.926  1.00  0.00           C  
ATOM    279  O   MET A  17       5.623  -4.170   9.070  1.00  0.00           O  
ATOM    280  CB  MET A  17       4.379  -3.335   6.182  1.00  0.00           C  
ATOM    281  CG  MET A  17       3.581  -2.215   5.530  1.00  0.00           C  
ATOM    282  SD  MET A  17       2.091  -2.810   4.707  1.00  0.00           S  
ATOM    283  CE  MET A  17       2.796  -3.624   3.277  1.00  0.00           C  
ATOM    284  H   MET A  17       6.567  -2.435   5.236  1.00  0.00           H  
ATOM    285  HA  MET A  17       5.168  -2.080   7.729  1.00  0.00           H  
ATOM    286 1HB  MET A  17       4.765  -3.975   5.389  1.00  0.00           H  
ATOM    287 2HB  MET A  17       3.689  -3.934   6.778  1.00  0.00           H  
ATOM    288 1HG  MET A  17       3.290  -1.488   6.288  1.00  0.00           H  
ATOM    289 2HG  MET A  17       4.202  -1.707   4.793  1.00  0.00           H  
ATOM    290 1HE  MET A  17       1.997  -4.045   2.667  1.00  0.00           H  
ATOM    291 2HE  MET A  17       3.361  -2.901   2.688  1.00  0.00           H  
ATOM    292 3HE  MET A  17       3.462  -4.424   3.605  1.00  0.00           H  
ATOM    293  N   LEU A  18       6.966  -4.790   7.374  1.00  0.00           N  
ATOM    294  CA  LEU A  18       7.539  -5.921   8.094  1.00  0.00           C  
ATOM    295  C   LEU A  18       8.419  -5.453   9.246  1.00  0.00           C  
ATOM    296  O   LEU A  18       8.431  -6.061  10.316  1.00  0.00           O  
ATOM    297  CB  LEU A  18       8.360  -6.797   7.138  1.00  0.00           C  
ATOM    298  CG  LEU A  18       7.550  -7.613   6.123  1.00  0.00           C  
ATOM    299  CD1 LEU A  18       8.494  -8.236   5.103  1.00  0.00           C  
ATOM    300  CD2 LEU A  18       6.751  -8.683   6.853  1.00  0.00           C  
ATOM    301  H   LEU A  18       7.275  -4.599   6.432  1.00  0.00           H  
ATOM    302  HA  LEU A  18       6.725  -6.518   8.504  1.00  0.00           H  
ATOM    303 1HB  LEU A  18       9.041  -6.157   6.580  1.00  0.00           H  
ATOM    304 2HB  LEU A  18       8.952  -7.495   7.729  1.00  0.00           H  
ATOM    305  HG  LEU A  18       6.868  -6.953   5.586  1.00  0.00           H  
ATOM    306 1HD1 LEU A  18       7.918  -8.816   4.382  1.00  0.00           H  
ATOM    307 2HD1 LEU A  18       9.038  -7.448   4.583  1.00  0.00           H  
ATOM    308 3HD1 LEU A  18       9.200  -8.890   5.614  1.00  0.00           H  
ATOM    309 1HD2 LEU A  18       6.175  -9.263   6.131  1.00  0.00           H  
ATOM    310 2HD2 LEU A  18       7.432  -9.344   7.389  1.00  0.00           H  
ATOM    311 3HD2 LEU A  18       6.072  -8.209   7.562  1.00  0.00           H  
ATOM    312  N   LEU A  19       9.154  -4.370   9.020  1.00  0.00           N  
ATOM    313  CA  LEU A  19      10.065  -3.838  10.027  1.00  0.00           C  
ATOM    314  C   LEU A  19       9.304  -3.328  11.243  1.00  0.00           C  
ATOM    315  O   LEU A  19       8.914  -4.100  12.075  1.00  0.00           O  
ATOM    316  OXT LEU A  19       9.094  -2.153  11.371  1.00  0.00           O  
ATOM    317  CB  LEU A  19      10.910  -2.705   9.431  1.00  0.00           C  
ATOM    318  CG  LEU A  19      11.952  -3.129   8.389  1.00  0.00           C  
ATOM    319  CD1 LEU A  19      12.568  -1.890   7.753  1.00  0.00           C  
ATOM    320  CD2 LEU A  19      13.016  -3.989   9.055  1.00  0.00           C  
ATOM    321  H   LEU A  19       9.080  -3.902   8.128  1.00  0.00           H  
ATOM    322  HA  LEU A  19      10.730  -4.639  10.348  1.00  0.00           H  
ATOM    323 1HB  LEU A  19      10.242  -1.986   8.959  1.00  0.00           H  
ATOM    324 2HB  LEU A  19      11.437  -2.202  10.242  1.00  0.00           H  
ATOM    325  HG  LEU A  19      11.465  -3.701   7.599  1.00  0.00           H  
ATOM    326 1HD1 LEU A  19      13.309  -2.192   7.012  1.00  0.00           H  
ATOM    327 2HD1 LEU A  19      11.788  -1.304   7.268  1.00  0.00           H  
ATOM    328 3HD1 LEU A  19      13.050  -1.288   8.523  1.00  0.00           H  
ATOM    329 1HD2 LEU A  19      13.756  -4.291   8.313  1.00  0.00           H  
ATOM    330 2HD2 LEU A  19      13.505  -3.417   9.844  1.00  0.00           H  
ATOM    331 3HD2 LEU A  19      12.550  -4.876   9.485  1.00  0.00           H  
TER                                                                             
ATOM    333  N   ASN B  20       1.592  10.677 -17.757  1.00  0.00           N  
ATOM    334  CA  ASN B  20       1.257  11.388 -16.529  1.00  0.00           C  
ATOM    335  C   ASN B  20       0.800  10.425 -15.442  1.00  0.00           C  
ATOM    336  O   ASN B  20       1.248  10.508 -14.298  1.00  0.00           O  
ATOM    337  CB  ASN B  20       0.193  12.438 -16.794  1.00  0.00           C  
ATOM    338  CG  ASN B  20       0.702  13.577 -17.634  1.00  0.00           C  
ATOM    339  OD1 ASN B  20       1.910  13.833 -17.688  1.00  0.00           O  
ATOM    340  ND2 ASN B  20      -0.197  14.265 -18.291  1.00  0.00           N  
ATOM    341 1H   ASN B  20       1.888  11.332 -18.452  1.00  0.00           H  
ATOM    342 2H   ASN B  20       2.331  10.028 -17.575  1.00  0.00           H  
ATOM    343 3H   ASN B  20       0.788  10.182 -18.087  1.00  0.00           H  
ATOM    344  HA  ASN B  20       2.155  11.888 -16.162  1.00  0.00           H  
ATOM    345 1HB  ASN B  20      -0.654  11.977 -17.303  1.00  0.00           H  
ATOM    346 2HB  ASN B  20      -0.170  12.835 -15.846  1.00  0.00           H  
ATOM    347 1HD2 ASN B  20       0.084  15.034 -18.866  1.00  0.00           H  
ATOM    348 2HD2 ASN B  20      -1.164  14.022 -18.218  1.00  0.00           H  
ATOM    349  N   PHE B  21      -0.094   9.511 -15.805  1.00  0.00           N  
ATOM    350  CA  PHE B  21      -0.697   8.602 -14.837  1.00  0.00           C  
ATOM    351  C   PHE B  21       0.367   7.805 -14.093  1.00  0.00           C  
ATOM    352  O   PHE B  21       0.293   7.638 -12.876  1.00  0.00           O  
ATOM    353  CB  PHE B  21      -1.664   7.645 -15.535  1.00  0.00           C  
ATOM    354  CG  PHE B  21      -2.968   8.280 -15.927  1.00  0.00           C  
ATOM    355  CD1 PHE B  21      -3.469   9.362 -15.220  1.00  0.00           C  
ATOM    356  CD2 PHE B  21      -3.695   7.796 -17.004  1.00  0.00           C  
ATOM    357  CE1 PHE B  21      -4.669   9.947 -15.580  1.00  0.00           C  
ATOM    358  CE2 PHE B  21      -4.893   8.379 -17.368  1.00  0.00           C  
ATOM    359  CZ  PHE B  21      -5.381   9.456 -16.654  1.00  0.00           C  
ATOM    360  H   PHE B  21      -0.362   9.445 -16.776  1.00  0.00           H  
ATOM    361  HA  PHE B  21      -1.254   9.193 -14.109  1.00  0.00           H  
ATOM    362 1HB  PHE B  21      -1.196   7.245 -16.433  1.00  0.00           H  
ATOM    363 2HB  PHE B  21      -1.880   6.803 -14.877  1.00  0.00           H  
ATOM    364  HD1 PHE B  21      -2.906   9.751 -14.372  1.00  0.00           H  
ATOM    365  HD2 PHE B  21      -3.310   6.945 -17.568  1.00  0.00           H  
ATOM    366  HE1 PHE B  21      -5.051  10.797 -15.016  1.00  0.00           H  
ATOM    367  HE2 PHE B  21      -5.455   7.990 -18.216  1.00  0.00           H  
ATOM    368  HZ  PHE B  21      -6.326   9.915 -16.938  1.00  0.00           H  
ATOM    369  N   CYS B  22       1.357   7.315 -14.832  1.00  0.00           N  
ATOM    370  CA  CYS B  22       2.409   6.489 -14.253  1.00  0.00           C  
ATOM    371  C   CYS B  22       3.211   7.265 -13.216  1.00  0.00           C  
ATOM    372  O   CYS B  22       3.540   6.741 -12.152  1.00  0.00           O  
ATOM    373  CB  CYS B  22       3.352   5.977 -15.342  1.00  0.00           C  
ATOM    374  SG  CYS B  22       2.616   4.738 -16.434  1.00  0.00           S  
ATOM    375  H   CYS B  22       1.381   7.521 -15.821  1.00  0.00           H  
ATOM    376  HA  CYS B  22       1.945   5.632 -13.764  1.00  0.00           H  
ATOM    377 1HB  CYS B  22       3.686   6.814 -15.956  1.00  0.00           H  
ATOM    378 2HB  CYS B  22       4.236   5.537 -14.880  1.00  0.00           H  
ATOM    379  HG  CYS B  22       3.656   4.643 -17.257  1.00  0.00           H  
ATOM    380  N   LEU B  23       3.523   8.517 -13.533  1.00  0.00           N  
ATOM    381  CA  LEU B  23       4.249   9.383 -12.612  1.00  0.00           C  
ATOM    382  C   LEU B  23       3.467   9.593 -11.322  1.00  0.00           C  
ATOM    383  O   LEU B  23       4.035   9.576 -10.230  1.00  0.00           O  
ATOM    384  CB  LEU B  23       4.534  10.738 -13.271  1.00  0.00           C  
ATOM    385  CG  LEU B  23       5.558  10.720 -14.413  1.00  0.00           C  
ATOM    386  CD1 LEU B  23       5.590  12.084 -15.088  1.00  0.00           C  
ATOM    387  CD2 LEU B  23       6.927  10.350 -13.862  1.00  0.00           C  
ATOM    388  H   LEU B  23       3.251   8.878 -14.436  1.00  0.00           H  
ATOM    389  HA  LEU B  23       5.197   8.907 -12.364  1.00  0.00           H  
ATOM    390 1HB  LEU B  23       3.601  11.134 -13.668  1.00  0.00           H  
ATOM    391 2HB  LEU B  23       4.901  11.425 -12.508  1.00  0.00           H  
ATOM    392  HG  LEU B  23       5.256   9.985 -15.160  1.00  0.00           H  
ATOM    393 1HD1 LEU B  23       6.317  12.072 -15.900  1.00  0.00           H  
ATOM    394 2HD1 LEU B  23       4.603  12.315 -15.490  1.00  0.00           H  
ATOM    395 3HD1 LEU B  23       5.873  12.844 -14.360  1.00  0.00           H  
ATOM    396 1HD2 LEU B  23       7.654  10.337 -14.675  1.00  0.00           H  
ATOM    397 2HD2 LEU B  23       7.230  11.085 -13.116  1.00  0.00           H  
ATOM    398 3HD2 LEU B  23       6.879   9.363 -13.401  1.00  0.00           H  
ATOM    399  N   ILE B  24       2.159   9.790 -11.454  1.00  0.00           N  
ATOM    400  CA  ILE B  24       1.291   9.969 -10.297  1.00  0.00           C  
ATOM    401  C   ILE B  24       1.301   8.735  -9.404  1.00  0.00           C  
ATOM    402  O   ILE B  24       1.424   8.841  -8.184  1.00  0.00           O  
ATOM    403  CB  ILE B  24      -0.153  10.273 -10.736  1.00  0.00           C  
ATOM    404  CG1 ILE B  24      -0.226  11.640 -11.422  1.00  0.00           C  
ATOM    405  CG2 ILE B  24      -1.094  10.222  -9.542  1.00  0.00           C  
ATOM    406  CD1 ILE B  24      -1.527  11.888 -12.151  1.00  0.00           C  
ATOM    407  H   ILE B  24       1.757   9.817 -12.380  1.00  0.00           H  
ATOM    408  HA  ILE B  24       1.659  10.814  -9.716  1.00  0.00           H  
ATOM    409  HB  ILE B  24      -0.473   9.534 -11.471  1.00  0.00           H  
ATOM    410 1HG1 ILE B  24      -0.095  12.427 -10.680  1.00  0.00           H  
ATOM    411 2HG1 ILE B  24       0.588  11.730 -12.141  1.00  0.00           H  
ATOM    412 1HG2 ILE B  24      -2.110  10.440  -9.870  1.00  0.00           H  
ATOM    413 2HG2 ILE B  24      -1.062   9.229  -9.096  1.00  0.00           H  
ATOM    414 3HG2 ILE B  24      -0.785  10.962  -8.804  1.00  0.00           H  
ATOM    415 1HD1 ILE B  24      -1.503  12.876 -12.612  1.00  0.00           H  
ATOM    416 2HD1 ILE B  24      -1.662  11.131 -12.924  1.00  0.00           H  
ATOM    417 3HD1 ILE B  24      -2.355  11.838 -11.445  1.00  0.00           H  
ATOM    418  N   LEU B  25       1.173   7.565 -10.019  1.00  0.00           N  
ATOM    419  CA  LEU B  25       1.187   6.306  -9.283  1.00  0.00           C  
ATOM    420  C   LEU B  25       2.505   6.116  -8.544  1.00  0.00           C  
ATOM    421  O   LEU B  25       2.529   5.639  -7.409  1.00  0.00           O  
ATOM    422  CB  LEU B  25       0.955   5.130 -10.239  1.00  0.00           C  
ATOM    423  CG  LEU B  25      -0.437   5.058 -10.880  1.00  0.00           C  
ATOM    424  CD1 LEU B  25      -0.461   3.948 -11.921  1.00  0.00           C  
ATOM    425  CD2 LEU B  25      -1.482   4.817  -9.800  1.00  0.00           C  
ATOM    426  H   LEU B  25       1.062   7.546 -11.023  1.00  0.00           H  
ATOM    427  HA  LEU B  25       0.382   6.326  -8.549  1.00  0.00           H  
ATOM    428 1HB  LEU B  25       1.687   5.186 -11.043  1.00  0.00           H  
ATOM    429 2HB  LEU B  25       1.116   4.201  -9.693  1.00  0.00           H  
ATOM    430  HG  LEU B  25      -0.652   5.998 -11.389  1.00  0.00           H  
ATOM    431 1HD1 LEU B  25      -1.450   3.897 -12.377  1.00  0.00           H  
ATOM    432 2HD1 LEU B  25       0.282   4.155 -12.691  1.00  0.00           H  
ATOM    433 3HD1 LEU B  25      -0.232   2.996 -11.443  1.00  0.00           H  
ATOM    434 1HD2 LEU B  25      -2.471   4.767 -10.255  1.00  0.00           H  
ATOM    435 2HD2 LEU B  25      -1.268   3.877  -9.291  1.00  0.00           H  
ATOM    436 3HD2 LEU B  25      -1.455   5.635  -9.079  1.00  0.00           H  
ATOM    437  N   ILE B  26       3.602   6.490  -9.194  1.00  0.00           N  
ATOM    438  CA  ILE B  26       4.917   6.452  -8.565  1.00  0.00           C  
ATOM    439  C   ILE B  26       4.980   7.389  -7.365  1.00  0.00           C  
ATOM    440  O   ILE B  26       5.444   7.006  -6.291  1.00  0.00           O  
ATOM    441  CB  ILE B  26       6.018   6.831  -9.571  1.00  0.00           C  
ATOM    442  CG1 ILE B  26       6.174   5.736 -10.630  1.00  0.00           C  
ATOM    443  CG2 ILE B  26       7.336   7.071  -8.852  1.00  0.00           C  
ATOM    444  CD1 ILE B  26       7.006   6.153 -11.822  1.00  0.00           C  
ATOM    445  H   ILE B  26       3.522   6.810 -10.149  1.00  0.00           H  
ATOM    446  HA  ILE B  26       5.103   5.438  -8.215  1.00  0.00           H  
ATOM    447  HB  ILE B  26       5.732   7.741 -10.099  1.00  0.00           H  
ATOM    448 1HG1 ILE B  26       6.637   4.859 -10.180  1.00  0.00           H  
ATOM    449 2HG1 ILE B  26       5.190   5.436 -10.991  1.00  0.00           H  
ATOM    450 1HG2 ILE B  26       8.104   7.337  -9.578  1.00  0.00           H  
ATOM    451 2HG2 ILE B  26       7.217   7.884  -8.136  1.00  0.00           H  
ATOM    452 3HG2 ILE B  26       7.634   6.164  -8.325  1.00  0.00           H  
ATOM    453 1HD1 ILE B  26       7.070   5.324 -12.528  1.00  0.00           H  
ATOM    454 2HD1 ILE B  26       6.540   7.010 -12.309  1.00  0.00           H  
ATOM    455 3HD1 ILE B  26       8.007   6.424 -11.489  1.00  0.00           H  
ATOM    456  N   CYS B  27       4.511   8.617  -7.554  1.00  0.00           N  
ATOM    457  CA  CYS B  27       4.588   9.635  -6.513  1.00  0.00           C  
ATOM    458  C   CYS B  27       3.807   9.217  -5.275  1.00  0.00           C  
ATOM    459  O   CYS B  27       4.262   9.410  -4.147  1.00  0.00           O  
ATOM    460  CB  CYS B  27       4.046  10.970  -7.025  1.00  0.00           C  
ATOM    461  SG  CYS B  27       5.070  11.742  -8.302  1.00  0.00           S  
ATOM    462  H   CYS B  27       4.090   8.852  -8.442  1.00  0.00           H  
ATOM    463  HA  CYS B  27       5.634   9.768  -6.236  1.00  0.00           H  
ATOM    464 1HB  CYS B  27       3.047  10.824  -7.437  1.00  0.00           H  
ATOM    465 2HB  CYS B  27       3.959  11.670  -6.194  1.00  0.00           H  
ATOM    466  HG  CYS B  27       4.920  10.776  -9.202  1.00  0.00           H  
ATOM    467  N   LEU B  28       2.628   8.643  -5.491  1.00  0.00           N  
ATOM    468  CA  LEU B  28       1.740   8.280  -4.393  1.00  0.00           C  
ATOM    469  C   LEU B  28       2.329   7.150  -3.559  1.00  0.00           C  
ATOM    470  O   LEU B  28       2.205   7.139  -2.334  1.00  0.00           O  
ATOM    471  CB  LEU B  28       0.368   7.860  -4.937  1.00  0.00           C  
ATOM    472  CG  LEU B  28      -0.460   8.977  -5.585  1.00  0.00           C  
ATOM    473  CD1 LEU B  28      -1.773   8.403  -6.101  1.00  0.00           C  
ATOM    474  CD2 LEU B  28      -0.708  10.081  -4.568  1.00  0.00           C  
ATOM    475  H   LEU B  28       2.339   8.454  -6.440  1.00  0.00           H  
ATOM    476  HA  LEU B  28       1.611   9.150  -3.750  1.00  0.00           H  
ATOM    477 1HB  LEU B  28       0.515   7.081  -5.684  1.00  0.00           H  
ATOM    478 2HB  LEU B  28      -0.218   7.445  -4.118  1.00  0.00           H  
ATOM    479  HG  LEU B  28       0.083   9.385  -6.438  1.00  0.00           H  
ATOM    480 1HD1 LEU B  28      -2.361   9.196  -6.561  1.00  0.00           H  
ATOM    481 2HD1 LEU B  28      -1.566   7.629  -6.841  1.00  0.00           H  
ATOM    482 3HD1 LEU B  28      -2.332   7.971  -5.271  1.00  0.00           H  
ATOM    483 1HD2 LEU B  28      -1.297  10.875  -5.029  1.00  0.00           H  
ATOM    484 2HD2 LEU B  28      -1.253   9.674  -3.715  1.00  0.00           H  
ATOM    485 3HD2 LEU B  28       0.246  10.485  -4.230  1.00  0.00           H  
ATOM    486  N   LEU B  29       2.971   6.199  -4.229  1.00  0.00           N  
ATOM    487  CA  LEU B  29       3.645   5.102  -3.546  1.00  0.00           C  
ATOM    488  C   LEU B  29       4.814   5.608  -2.710  1.00  0.00           C  
ATOM    489  O   LEU B  29       5.062   5.116  -1.610  1.00  0.00           O  
ATOM    490  CB  LEU B  29       4.146   4.071  -4.565  1.00  0.00           C  
ATOM    491  CG  LEU B  29       3.065   3.196  -5.213  1.00  0.00           C  
ATOM    492  CD1 LEU B  29       3.701   2.299  -6.266  1.00  0.00           C  
ATOM    493  CD2 LEU B  29       2.368   2.372  -4.141  1.00  0.00           C  
ATOM    494  H   LEU B  29       2.993   6.238  -5.238  1.00  0.00           H  
ATOM    495  HA  LEU B  29       2.931   4.618  -2.880  1.00  0.00           H  
ATOM    496 1HB  LEU B  29       4.669   4.596  -5.363  1.00  0.00           H  
ATOM    497 2HB  LEU B  29       4.855   3.408  -4.069  1.00  0.00           H  
ATOM    498  HG  LEU B  29       2.334   3.832  -5.714  1.00  0.00           H  
ATOM    499 1HD1 LEU B  29       2.932   1.678  -6.727  1.00  0.00           H  
ATOM    500 2HD1 LEU B  29       4.175   2.914  -7.031  1.00  0.00           H  
ATOM    501 3HD1 LEU B  29       4.449   1.661  -5.797  1.00  0.00           H  
ATOM    502 1HD2 LEU B  29       1.599   1.751  -4.601  1.00  0.00           H  
ATOM    503 2HD2 LEU B  29       3.097   1.735  -3.640  1.00  0.00           H  
ATOM    504 3HD2 LEU B  29       1.908   3.039  -3.411  1.00  0.00           H  
ATOM    505  N   LEU B  30       5.530   6.595  -3.240  1.00  0.00           N  
ATOM    506  CA  LEU B  30       6.599   7.250  -2.496  1.00  0.00           C  
ATOM    507  C   LEU B  30       6.070   7.885  -1.216  1.00  0.00           C  
ATOM    508  O   LEU B  30       6.693   7.785  -0.159  1.00  0.00           O  
ATOM    509  CB  LEU B  30       7.270   8.320  -3.366  1.00  0.00           C  
ATOM    510  CG  LEU B  30       8.208   7.796  -4.461  1.00  0.00           C  
ATOM    511  CD1 LEU B  30       8.585   8.937  -5.396  1.00  0.00           C  
ATOM    512  CD2 LEU B  30       9.444   7.182  -3.820  1.00  0.00           C  
ATOM    513  H   LEU B  30       5.328   6.898  -4.182  1.00  0.00           H  
ATOM    514  HA  LEU B  30       7.342   6.501  -2.226  1.00  0.00           H  
ATOM    515 1HB  LEU B  30       6.494   8.912  -3.849  1.00  0.00           H  
ATOM    516 2HB  LEU B  30       7.851   8.979  -2.720  1.00  0.00           H  
ATOM    517  HG  LEU B  30       7.690   7.039  -5.051  1.00  0.00           H  
ATOM    518 1HD1 LEU B  30       9.251   8.564  -6.175  1.00  0.00           H  
ATOM    519 2HD1 LEU B  30       7.684   9.344  -5.855  1.00  0.00           H  
ATOM    520 3HD1 LEU B  30       9.090   9.719  -4.831  1.00  0.00           H  
ATOM    521 1HD2 LEU B  30      10.110   6.809  -4.599  1.00  0.00           H  
ATOM    522 2HD2 LEU B  30       9.962   7.939  -3.232  1.00  0.00           H  
ATOM    523 3HD2 LEU B  30       9.146   6.358  -3.171  1.00  0.00           H  
ATOM    524  N   ILE B  31       4.918   8.538  -1.318  1.00  0.00           N  
ATOM    525  CA  ILE B  31       4.251   9.101  -0.150  1.00  0.00           C  
ATOM    526  C   ILE B  31       3.838   8.010   0.829  1.00  0.00           C  
ATOM    527  O   ILE B  31       4.044   8.135   2.036  1.00  0.00           O  
ATOM    528  CB  ILE B  31       3.011   9.915  -0.565  1.00  0.00           C  
ATOM    529  CG1 ILE B  31       3.429  11.169  -1.336  1.00  0.00           C  
ATOM    530  CG2 ILE B  31       2.186  10.288   0.657  1.00  0.00           C  
ATOM    531  CD1 ILE B  31       2.282  11.874  -2.024  1.00  0.00           C  
ATOM    532  H   ILE B  31       4.493   8.647  -2.228  1.00  0.00           H  
ATOM    533  HA  ILE B  31       4.947   9.768   0.357  1.00  0.00           H  
ATOM    534  HB  ILE B  31       2.395   9.321  -1.240  1.00  0.00           H  
ATOM    535 1HG1 ILE B  31       3.903  11.874  -0.654  1.00  0.00           H  
ATOM    536 2HG1 ILE B  31       4.167  10.902  -2.093  1.00  0.00           H  
ATOM    537 1HG2 ILE B  31       1.314  10.863   0.346  1.00  0.00           H  
ATOM    538 2HG2 ILE B  31       1.860   9.381   1.166  1.00  0.00           H  
ATOM    539 3HG2 ILE B  31       2.793  10.887   1.337  1.00  0.00           H  
ATOM    540 1HD1 ILE B  31       2.657  12.753  -2.549  1.00  0.00           H  
ATOM    541 2HD1 ILE B  31       1.814  11.196  -2.738  1.00  0.00           H  
ATOM    542 3HD1 ILE B  31       1.548  12.183  -1.281  1.00  0.00           H  
ATOM    543  N   CYS B  32       3.255   6.938   0.301  1.00  0.00           N  
ATOM    544  CA  CYS B  32       2.816   5.820   1.127  1.00  0.00           C  
ATOM    545  C   CYS B  32       3.961   5.278   1.974  1.00  0.00           C  
ATOM    546  O   CYS B  32       3.785   4.982   3.156  1.00  0.00           O  
ATOM    547  CB  CYS B  32       2.257   4.695   0.256  1.00  0.00           C  
ATOM    548  SG  CYS B  32       0.717   5.116  -0.594  1.00  0.00           S  
ATOM    549  H   CYS B  32       3.112   6.898  -0.698  1.00  0.00           H  
ATOM    550  HA  CYS B  32       2.027   6.170   1.792  1.00  0.00           H  
ATOM    551 1HB  CYS B  32       2.993   4.418  -0.498  1.00  0.00           H  
ATOM    552 2HB  CYS B  32       2.072   3.815   0.873  1.00  0.00           H  
ATOM    553  HG  CYS B  32       1.226   6.104  -1.323  1.00  0.00           H  
ATOM    554  N   ILE B  33       5.134   5.151   1.363  1.00  0.00           N  
ATOM    555  CA  ILE B  33       6.323   4.696   2.074  1.00  0.00           C  
ATOM    556  C   ILE B  33       6.678   5.641   3.214  1.00  0.00           C  
ATOM    557  O   ILE B  33       6.938   5.206   4.336  1.00  0.00           O  
ATOM    558  CB  ILE B  33       7.522   4.574   1.116  1.00  0.00           C  
ATOM    559  CG1 ILE B  33       7.297   3.431   0.122  1.00  0.00           C  
ATOM    560  CG2 ILE B  33       8.808   4.357   1.898  1.00  0.00           C  
ATOM    561  CD1 ILE B  33       8.243   3.451  -1.057  1.00  0.00           C  
ATOM    562  H   ILE B  33       5.203   5.375   0.380  1.00  0.00           H  
ATOM    563  HA  ILE B  33       6.118   3.714   2.497  1.00  0.00           H  
ATOM    564  HB  ILE B  33       7.614   5.487   0.529  1.00  0.00           H  
ATOM    565 1HG1 ILE B  33       7.411   2.476   0.635  1.00  0.00           H  
ATOM    566 2HG1 ILE B  33       6.277   3.476  -0.260  1.00  0.00           H  
ATOM    567 1HG2 ILE B  33       9.645   4.272   1.206  1.00  0.00           H  
ATOM    568 2HG2 ILE B  33       8.974   5.202   2.566  1.00  0.00           H  
ATOM    569 3HG2 ILE B  33       8.728   3.442   2.485  1.00  0.00           H  
ATOM    570 1HD1 ILE B  33       8.021   2.611  -1.716  1.00  0.00           H  
ATOM    571 2HD1 ILE B  33       8.120   4.385  -1.606  1.00  0.00           H  
ATOM    572 3HD1 ILE B  33       9.269   3.371  -0.701  1.00  0.00           H  
ATOM    573  N   ILE B  34       6.687   6.937   2.921  1.00  0.00           N  
ATOM    574  CA  ILE B  34       7.041   7.945   3.914  1.00  0.00           C  
ATOM    575  C   ILE B  34       6.065   7.933   5.083  1.00  0.00           C  
ATOM    576  O   ILE B  34       6.471   7.978   6.244  1.00  0.00           O  
ATOM    577  CB  ILE B  34       7.071   9.349   3.284  1.00  0.00           C  
ATOM    578  CG1 ILE B  34       8.236   9.467   2.297  1.00  0.00           C  
ATOM    579  CG2 ILE B  34       7.175  10.415   4.365  1.00  0.00           C  
ATOM    580  CD1 ILE B  34       8.168  10.694   1.416  1.00  0.00           C  
ATOM    581  H   ILE B  34       6.443   7.232   1.986  1.00  0.00           H  
ATOM    582  HA  ILE B  34       8.035   7.718   4.298  1.00  0.00           H  
ATOM    583  HB  ILE B  34       6.158   9.512   2.713  1.00  0.00           H  
ATOM    584 1HG1 ILE B  34       9.177   9.493   2.847  1.00  0.00           H  
ATOM    585 2HG1 ILE B  34       8.258   8.587   1.654  1.00  0.00           H  
ATOM    586 1HG2 ILE B  34       7.196  11.401   3.902  1.00  0.00           H  
ATOM    587 2HG2 ILE B  34       6.315  10.344   5.029  1.00  0.00           H  
ATOM    588 3HG2 ILE B  34       8.090  10.263   4.938  1.00  0.00           H  
ATOM    589 1HD1 ILE B  34       9.027  10.707   0.744  1.00  0.00           H  
ATOM    590 2HD1 ILE B  34       7.249  10.670   0.830  1.00  0.00           H  
ATOM    591 3HD1 ILE B  34       8.181  11.588   2.037  1.00  0.00           H  
ATOM    592  N   VAL B  35       4.775   7.871   4.770  1.00  0.00           N  
ATOM    593  CA  VAL B  35       3.736   7.895   5.792  1.00  0.00           C  
ATOM    594  C   VAL B  35       3.896   6.736   6.768  1.00  0.00           C  
ATOM    595  O   VAL B  35       3.723   6.900   7.975  1.00  0.00           O  
ATOM    596  CB  VAL B  35       2.343   7.825   5.140  1.00  0.00           C  
ATOM    597  CG1 VAL B  35       1.274   7.571   6.193  1.00  0.00           C  
ATOM    598  CG2 VAL B  35       2.059   9.113   4.384  1.00  0.00           C  
ATOM    599  H   VAL B  35       4.507   7.806   3.798  1.00  0.00           H  
ATOM    600  HA  VAL B  35       3.817   8.832   6.346  1.00  0.00           H  
ATOM    601  HB  VAL B  35       2.318   6.983   4.448  1.00  0.00           H  
ATOM    602 1HG1 VAL B  35       0.295   7.524   5.715  1.00  0.00           H  
ATOM    603 2HG1 VAL B  35       1.477   6.626   6.697  1.00  0.00           H  
ATOM    604 3HG1 VAL B  35       1.282   8.381   6.922  1.00  0.00           H  
ATOM    605 1HG2 VAL B  35       1.073   9.056   3.925  1.00  0.00           H  
ATOM    606 2HG2 VAL B  35       2.090   9.956   5.075  1.00  0.00           H  
ATOM    607 3HG2 VAL B  35       2.812   9.253   3.608  1.00  0.00           H  
ATOM    608  N   MET B  36       4.229   5.564   6.237  1.00  0.00           N  
ATOM    609  CA  MET B  36       4.430   4.379   7.061  1.00  0.00           C  
ATOM    610  C   MET B  36       5.677   4.515   7.926  1.00  0.00           C  
ATOM    611  O   MET B  36       5.703   4.059   9.070  1.00  0.00           O  
ATOM    612  CB  MET B  36       4.525   3.134   6.182  1.00  0.00           C  
ATOM    613  CG  MET B  36       3.213   2.721   5.530  1.00  0.00           C  
ATOM    614  SD  MET B  36       3.319   1.120   4.707  1.00  0.00           S  
ATOM    615  CE  MET B  36       4.310   1.540   3.277  1.00  0.00           C  
ATOM    616  H   MET B  36       4.345   5.493   5.236  1.00  0.00           H  
ATOM    617  HA  MET B  36       3.575   4.273   7.729  1.00  0.00           H  
ATOM    618 1HB  MET B  36       5.253   3.304   5.389  1.00  0.00           H  
ATOM    619 2HB  MET B  36       4.882   2.293   6.778  1.00  0.00           H  
ATOM    620 1HG  MET B  36       2.432   2.669   6.288  1.00  0.00           H  
ATOM    621 2HG  MET B  36       2.922   3.469   4.793  1.00  0.00           H  
ATOM    622 1HE  MET B  36       4.463   0.649   2.666  1.00  0.00           H  
ATOM    623 2HE  MET B  36       3.796   2.300   2.688  1.00  0.00           H  
ATOM    624 3HE  MET B  36       5.276   1.926   3.604  1.00  0.00           H  
ATOM    625  N   LEU B  37       6.708   5.145   7.374  1.00  0.00           N  
ATOM    626  CA  LEU B  37       7.961   5.340   8.094  1.00  0.00           C  
ATOM    627  C   LEU B  37       7.788   6.321   9.246  1.00  0.00           C  
ATOM    628  O   LEU B  37       8.370   6.146  10.316  1.00  0.00           O  
ATOM    629  CB  LEU B  37       9.047   5.850   7.138  1.00  0.00           C  
ATOM    630  CG  LEU B  37       9.574   4.828   6.123  1.00  0.00           C  
ATOM    631  CD1 LEU B  37      10.458   5.533   5.103  1.00  0.00           C  
ATOM    632  CD2 LEU B  37      10.344   3.737   6.853  1.00  0.00           C  
ATOM    633  H   LEU B  37       6.622   5.498   6.432  1.00  0.00           H  
ATOM    634  HA  LEU B  37       8.277   4.381   8.504  1.00  0.00           H  
ATOM    635 1HB  LEU B  37       8.649   6.696   6.580  1.00  0.00           H  
ATOM    636 2HB  LEU B  37       9.895   6.197   7.729  1.00  0.00           H  
ATOM    637  HG  LEU B  37       8.735   4.383   5.586  1.00  0.00           H  
ATOM    638 1HD1 LEU B  37      10.832   4.806   4.382  1.00  0.00           H  
ATOM    639 2HD1 LEU B  37       9.877   6.294   4.583  1.00  0.00           H  
ATOM    640 3HD1 LEU B  37      11.298   6.003   5.614  1.00  0.00           H  
ATOM    641 1HD2 LEU B  37      10.717   3.010   6.132  1.00  0.00           H  
ATOM    642 2HD2 LEU B  37      11.183   4.181   7.389  1.00  0.00           H  
ATOM    643 3HD2 LEU B  37       9.683   3.238   7.562  1.00  0.00           H  
ATOM    644  N   LEU B  38       6.985   7.355   9.020  1.00  0.00           N  
ATOM    645  CA  LEU B  38       6.761   8.386  10.027  1.00  0.00           C  
ATOM    646  C   LEU B  38       6.040   7.820  11.243  1.00  0.00           C  
ATOM    647  O   LEU B  38       6.654   7.210  12.075  1.00  0.00           O  
ATOM    648  OXT LEU B  38       4.858   7.984  11.371  1.00  0.00           O  
ATOM    649  CB  LEU B  38       5.944   9.540   9.431  1.00  0.00           C  
ATOM    650  CG  LEU B  38       6.669  10.400   8.389  1.00  0.00           C  
ATOM    651  CD1 LEU B  38       5.681  11.369   7.753  1.00  0.00           C  
ATOM    652  CD2 LEU B  38       7.816  11.146   9.055  1.00  0.00           C  
ATOM    653  H   LEU B  38       6.517   7.429   8.128  1.00  0.00           H  
ATOM    654  HA  LEU B  38       7.728   8.771  10.348  1.00  0.00           H  
ATOM    655 1HB  LEU B  38       5.054   9.127   8.959  1.00  0.00           H  
ATOM    656 2HB  LEU B  38       5.629  10.197  10.242  1.00  0.00           H  
ATOM    657  HG  LEU B  38       7.063   9.760   7.599  1.00  0.00           H  
ATOM    658 1HD1 LEU B  38       6.197  11.980   7.012  1.00  0.00           H  
ATOM    659 2HD1 LEU B  38       4.883  10.808   7.268  1.00  0.00           H  
ATOM    660 3HD1 LEU B  38       5.258  12.013   8.523  1.00  0.00           H  
ATOM    661 1HD2 LEU B  38       8.332  11.757   8.313  1.00  0.00           H  
ATOM    662 2HD2 LEU B  38       7.423  11.788   9.844  1.00  0.00           H  
ATOM    663 3HD2 LEU B  38       8.515  10.429   9.485  1.00  0.00           H  
TER                                                                             
ATOM    665  N   ASN C  39      -9.662   4.814 -17.757  1.00  0.00           N  
ATOM    666  CA  ASN C  39     -10.443   4.715 -16.529  1.00  0.00           C  
ATOM    667  C   ASN C  39      -9.668   3.982 -15.442  1.00  0.00           C  
ATOM    668  O   ASN C  39      -9.608   4.434 -14.298  1.00  0.00           O  
ATOM    669  CB  ASN C  39     -11.770   4.028 -16.794  1.00  0.00           C  
ATOM    670  CG  ASN C  39     -12.695   4.863 -17.634  1.00  0.00           C  
ATOM    671  OD1 ASN C  39     -12.566   6.092 -17.688  1.00  0.00           O  
ATOM    672  ND2 ASN C  39     -13.628   4.221 -18.291  1.00  0.00           N  
ATOM    673 1H   ASN C  39     -10.194   5.298 -18.452  1.00  0.00           H  
ATOM    674 2H   ASN C  39      -8.817   5.316 -17.575  1.00  0.00           H  
ATOM    675 3H   ASN C  39      -9.440   3.896 -18.087  1.00  0.00           H  
ATOM    676  HA  ASN C  39     -10.640   5.723 -16.162  1.00  0.00           H  
ATOM    677 1HB  ASN C  39     -11.593   3.079 -17.303  1.00  0.00           H  
ATOM    678 2HB  ASN C  39     -12.260   3.805 -15.846  1.00  0.00           H  
ATOM    679 1HD2 ASN C  39     -14.272   4.726 -18.866  1.00  0.00           H  
ATOM    680 2HD2 ASN C  39     -13.696   3.227 -18.218  1.00  0.00           H  
ATOM    681  N   PHE C  40      -9.075   2.850 -15.805  1.00  0.00           N  
ATOM    682  CA  PHE C  40      -8.397   1.996 -14.837  1.00  0.00           C  
ATOM    683  C   PHE C  40      -7.310   2.761 -14.093  1.00  0.00           C  
ATOM    684  O   PHE C  40      -7.173   2.639 -12.876  1.00  0.00           O  
ATOM    685  CB  PHE C  40      -7.785   0.780 -15.535  1.00  0.00           C  
ATOM    686  CG  PHE C  40      -8.792  -0.263 -15.929  1.00  0.00           C  
ATOM    687  CD1 PHE C  40      -9.979  -0.403 -15.225  1.00  0.00           C  
ATOM    688  CD2 PHE C  40      -8.554  -1.107 -17.004  1.00  0.00           C  
ATOM    689  CE1 PHE C  40     -10.906  -1.362 -15.587  1.00  0.00           C  
ATOM    690  CE2 PHE C  40      -9.479  -2.065 -17.369  1.00  0.00           C  
ATOM    691  CZ  PHE C  40     -10.656  -2.193 -16.659  1.00  0.00           C  
ATOM    692  H   PHE C  40      -9.095   2.574 -16.776  1.00  0.00           H  
ATOM    693  HA  PHE C  40      -9.130   1.648 -14.109  1.00  0.00           H  
ATOM    694 1HB  PHE C  40      -7.259   1.102 -16.433  1.00  0.00           H  
ATOM    695 2HB  PHE C  40      -7.053   0.313 -14.877  1.00  0.00           H  
ATOM    696  HD1 PHE C  40     -10.176   0.255 -14.379  1.00  0.00           H  
ATOM    697  HD2 PHE C  40      -7.624  -1.006 -17.564  1.00  0.00           H  
ATOM    698  HE1 PHE C  40     -11.834  -1.461 -15.025  1.00  0.00           H  
ATOM    699  HE2 PHE C  40      -9.281  -2.721 -18.216  1.00  0.00           H  
ATOM    700  HZ  PHE C  40     -11.386  -2.950 -16.944  1.00  0.00           H  
ATOM    701  N   CYS C  41      -6.538   3.551 -14.832  1.00  0.00           N  
ATOM    702  CA  CYS C  41      -5.427   4.296 -14.253  1.00  0.00           C  
ATOM    703  C   CYS C  41      -5.917   5.299 -13.216  1.00  0.00           C  
ATOM    704  O   CYS C  41      -5.317   5.450 -12.152  1.00  0.00           O  
ATOM    705  CB  CYS C  41      -4.649   5.035 -15.342  1.00  0.00           C  
ATOM    706  SG  CYS C  41      -3.698   3.952 -16.434  1.00  0.00           S  
ATOM    707  H   CYS C  41      -6.726   3.637 -15.821  1.00  0.00           H  
ATOM    708  HA  CYS C  41      -4.755   3.591 -13.764  1.00  0.00           H  
ATOM    709 1HB  CYS C  41      -5.341   5.611 -15.956  1.00  0.00           H  
ATOM    710 2HB  CYS C  41      -3.957   5.740 -14.880  1.00  0.00           H  
ATOM    711  HG  CYS C  41      -3.286   4.912 -17.257  1.00  0.00           H  
ATOM    712  N   LEU C  42      -7.011   5.983 -13.533  1.00  0.00           N  
ATOM    713  CA  LEU C  42      -7.610   6.940 -12.612  1.00  0.00           C  
ATOM    714  C   LEU C  42      -8.052   6.261 -11.322  1.00  0.00           C  
ATOM    715  O   LEU C  42      -7.861   6.797 -10.230  1.00  0.00           O  
ATOM    716  CB  LEU C  42      -8.811   7.630 -13.271  1.00  0.00           C  
ATOM    717  CG  LEU C  42      -8.478   8.600 -14.412  1.00  0.00           C  
ATOM    718  CD1 LEU C  42      -9.765   9.051 -15.088  1.00  0.00           C  
ATOM    719  CD2 LEU C  42      -7.705   9.788 -13.859  1.00  0.00           C  
ATOM    720  H   LEU C  42      -7.439   5.835 -14.436  1.00  0.00           H  
ATOM    721  HA  LEU C  42      -6.865   7.695 -12.364  1.00  0.00           H  
ATOM    722 1HB  LEU C  42      -9.475   6.865 -13.670  1.00  0.00           H  
ATOM    723 2HB  LEU C  42      -9.352   8.190 -12.508  1.00  0.00           H  
ATOM    724  HG  LEU C  42      -7.870   8.088 -15.158  1.00  0.00           H  
ATOM    725 1HD1 LEU C  42      -9.528   9.740 -15.899  1.00  0.00           H  
ATOM    726 2HD1 LEU C  42     -10.288   8.184 -15.491  1.00  0.00           H  
ATOM    727 3HD1 LEU C  42     -10.402   9.553 -14.360  1.00  0.00           H  
ATOM    728 1HD2 LEU C  42      -7.467  10.477 -14.670  1.00  0.00           H  
ATOM    729 2HD2 LEU C  42      -8.312  10.302 -13.113  1.00  0.00           H  
ATOM    730 3HD2 LEU C  42      -6.782   9.439 -13.397  1.00  0.00           H  
ATOM    731  N   ILE C  43      -8.644   5.079 -11.454  1.00  0.00           N  
ATOM    732  CA  ILE C  43      -9.082   4.308 -10.297  1.00  0.00           C  
ATOM    733  C   ILE C  43      -7.906   3.937  -9.404  1.00  0.00           C  
ATOM    734  O   ILE C  43      -7.969   4.086  -8.184  1.00  0.00           O  
ATOM    735  CB  ILE C  43      -9.818   3.029 -10.736  1.00  0.00           C  
ATOM    736  CG1 ILE C  43     -11.140   3.382 -11.422  1.00  0.00           C  
ATOM    737  CG2 ILE C  43     -10.060   2.118  -9.542  1.00  0.00           C  
ATOM    738  CD1 ILE C  43     -11.778   2.221 -12.151  1.00  0.00           C  
ATOM    739  H   ILE C  43      -8.794   4.705 -12.380  1.00  0.00           H  
ATOM    740  HA  ILE C  43      -9.772   4.919  -9.716  1.00  0.00           H  
ATOM    741  HB  ILE C  43      -9.214   2.496 -11.470  1.00  0.00           H  
ATOM    742 1HG1 ILE C  43     -11.848   3.750 -10.680  1.00  0.00           H  
ATOM    743 2HG1 ILE C  43     -10.974   4.184 -12.141  1.00  0.00           H  
ATOM    744 1HG2 ILE C  43     -10.581   1.219  -9.870  1.00  0.00           H  
ATOM    745 2HG2 ILE C  43      -9.106   1.842  -9.096  1.00  0.00           H  
ATOM    746 3HG2 ILE C  43     -10.668   2.641  -8.804  1.00  0.00           H  
ATOM    747 1HD1 ILE C  43     -12.711   2.549 -12.612  1.00  0.00           H  
ATOM    748 2HD1 ILE C  43     -11.100   1.859 -12.924  1.00  0.00           H  
ATOM    749 3HD1 ILE C  43     -11.986   1.419 -11.445  1.00  0.00           H  
ATOM    750  N   LEU C  44      -6.832   3.453 -10.019  1.00  0.00           N  
ATOM    751  CA  LEU C  44      -5.631   3.078  -9.283  1.00  0.00           C  
ATOM    752  C   LEU C  44      -5.042   4.273  -8.544  1.00  0.00           C  
ATOM    753  O   LEU C  44      -4.582   4.148  -7.409  1.00  0.00           O  
ATOM    754  CB  LEU C  44      -4.584   2.493 -10.239  1.00  0.00           C  
ATOM    755  CG  LEU C  44      -4.946   1.148 -10.881  1.00  0.00           C  
ATOM    756  CD1 LEU C  44      -3.899   0.784 -11.924  1.00  0.00           C  
ATOM    757  CD2 LEU C  44      -5.039   0.079  -9.802  1.00  0.00           C  
ATOM    758  H   LEU C  44      -6.849   3.342 -11.023  1.00  0.00           H  
ATOM    759  HA  LEU C  44      -5.898   2.318  -8.549  1.00  0.00           H  
ATOM    760 1HB  LEU C  44      -4.410   3.207 -11.042  1.00  0.00           H  
ATOM    761 2HB  LEU C  44      -3.651   2.359  -9.692  1.00  0.00           H  
ATOM    762  HG  LEU C  44      -5.907   1.235 -11.390  1.00  0.00           H  
ATOM    763 1HD1 LEU C  44      -4.156  -0.172 -12.380  1.00  0.00           H  
ATOM    764 2HD1 LEU C  44      -3.867   1.556 -12.693  1.00  0.00           H  
ATOM    765 3HD1 LEU C  44      -2.922   0.706 -11.447  1.00  0.00           H  
ATOM    766 1HD2 LEU C  44      -5.298  -0.877 -10.259  1.00  0.00           H  
ATOM    767 2HD2 LEU C  44      -4.079  -0.009  -9.294  1.00  0.00           H  
ATOM    768 3HD2 LEU C  44      -5.808   0.356  -9.081  1.00  0.00           H  
ATOM    769  N   ILE C  45      -5.060   5.431  -9.194  1.00  0.00           N  
ATOM    770  CA  ILE C  45      -4.617   6.670  -8.565  1.00  0.00           C  
ATOM    771  C   ILE C  45      -5.488   7.020  -7.365  1.00  0.00           C  
ATOM    772  O   ILE C  45      -4.981   7.343  -6.291  1.00  0.00           O  
ATOM    773  CB  ILE C  45      -4.637   7.835  -9.571  1.00  0.00           C  
ATOM    774  CG1 ILE C  45      -3.547   7.645 -10.630  1.00  0.00           C  
ATOM    775  CG2 ILE C  45      -4.459   9.163  -8.852  1.00  0.00           C  
ATOM    776  CD1 ILE C  45      -3.685   8.565 -11.821  1.00  0.00           C  
ATOM    777  H   ILE C  45      -5.388   5.454 -10.149  1.00  0.00           H  
ATOM    778  HA  ILE C  45      -3.595   6.534  -8.215  1.00  0.00           H  
ATOM    779  HB  ILE C  45      -5.590   7.843 -10.099  1.00  0.00           H  
ATOM    780 1HG1 ILE C  45      -2.570   7.814 -10.179  1.00  0.00           H  
ATOM    781 2HG1 ILE C  45      -3.566   6.616 -10.991  1.00  0.00           H  
ATOM    782 1HG2 ILE C  45      -4.475   9.975  -9.578  1.00  0.00           H  
ATOM    783 2HG2 ILE C  45      -5.269   9.300  -8.136  1.00  0.00           H  
ATOM    784 3HG2 ILE C  45      -3.505   9.166  -8.325  1.00  0.00           H  
ATOM    785 1HD1 ILE C  45      -2.878   8.370 -12.527  1.00  0.00           H  
ATOM    786 2HD1 ILE C  45      -4.644   8.387 -12.309  1.00  0.00           H  
ATOM    787 3HD1 ILE C  45      -3.634   9.601 -11.488  1.00  0.00           H  
ATOM    788  N   CYS C  46      -6.802   6.953  -7.554  1.00  0.00           N  
ATOM    789  CA  CYS C  46      -7.746   7.341  -6.513  1.00  0.00           C  
ATOM    790  C   CYS C  46      -7.590   6.469  -5.275  1.00  0.00           C  
ATOM    791  O   CYS C  46      -7.633   6.961  -4.147  1.00  0.00           O  
ATOM    792  CB  CYS C  46      -9.183   7.238  -7.025  1.00  0.00           C  
ATOM    793  SG  CYS C  46      -9.601   8.450  -8.302  1.00  0.00           S  
ATOM    794  H   CYS C  46      -7.155   6.625  -8.442  1.00  0.00           H  
ATOM    795  HA  CYS C  46      -7.549   8.377  -6.236  1.00  0.00           H  
ATOM    796 1HB  CYS C  46      -9.352   6.243  -7.437  1.00  0.00           H  
ATOM    797 2HB  CYS C  46      -9.875   7.371  -6.194  1.00  0.00           H  
ATOM    798  HG  CYS C  46      -8.728   8.009  -9.202  1.00  0.00           H  
ATOM    799  N   LEU C  47      -7.408   5.170  -5.491  1.00  0.00           N  
ATOM    800  CA  LEU C  47      -7.337   4.213  -4.393  1.00  0.00           C  
ATOM    801  C   LEU C  47      -6.080   4.425  -3.559  1.00  0.00           C  
ATOM    802  O   LEU C  47      -6.109   4.303  -2.334  1.00  0.00           O  
ATOM    803  CB  LEU C  47      -7.362   2.779  -4.937  1.00  0.00           C  
ATOM    804  CG  LEU C  47      -8.680   2.336  -5.585  1.00  0.00           C  
ATOM    805  CD1 LEU C  47      -8.539   0.911  -6.100  1.00  0.00           C  
ATOM    806  CD2 LEU C  47      -9.806   2.441  -4.567  1.00  0.00           C  
ATOM    807  H   LEU C  47      -7.317   4.837  -6.440  1.00  0.00           H  
ATOM    808  HA  LEU C  47      -8.204   4.359  -3.750  1.00  0.00           H  
ATOM    809 1HB  LEU C  47      -6.576   2.678  -5.684  1.00  0.00           H  
ATOM    810 2HB  LEU C  47      -7.148   2.093  -4.118  1.00  0.00           H  
ATOM    811  HG  LEU C  47      -8.901   2.979  -6.438  1.00  0.00           H  
ATOM    812 1HD1 LEU C  47      -9.476   0.596  -6.561  1.00  0.00           H  
ATOM    813 2HD1 LEU C  47      -7.740   0.868  -6.841  1.00  0.00           H  
ATOM    814 3HD1 LEU C  47      -8.302   0.246  -5.271  1.00  0.00           H  
ATOM    815 1HD2 LEU C  47     -10.743   2.127  -5.028  1.00  0.00           H  
ATOM    816 2HD2 LEU C  47      -9.587   1.798  -3.715  1.00  0.00           H  
ATOM    817 3HD2 LEU C  47      -9.896   3.474  -4.229  1.00  0.00           H  
ATOM    818  N   LEU C  48      -4.978   4.742  -4.229  1.00  0.00           N  
ATOM    819  CA  LEU C  48      -3.726   5.043  -3.546  1.00  0.00           C  
ATOM    820  C   LEU C  48      -3.846   6.312  -2.710  1.00  0.00           C  
ATOM    821  O   LEU C  48      -3.301   6.395  -1.610  1.00  0.00           O  
ATOM    822  CB  LEU C  48      -2.590   5.201  -4.565  1.00  0.00           C  
ATOM    823  CG  LEU C  48      -2.094   3.903  -5.214  1.00  0.00           C  
ATOM    824  CD1 LEU C  48      -1.042   4.230  -6.265  1.00  0.00           C  
ATOM    825  CD2 LEU C  48      -1.528   2.983  -4.142  1.00  0.00           C  
ATOM    826  H   LEU C  48      -5.008   4.774  -5.238  1.00  0.00           H  
ATOM    827  HA  LEU C  48      -3.487   4.215  -2.880  1.00  0.00           H  
ATOM    828 1HB  LEU C  48      -2.928   5.861  -5.362  1.00  0.00           H  
ATOM    829 2HB  LEU C  48      -1.740   5.670  -4.069  1.00  0.00           H  
ATOM    830  HG  LEU C  48      -2.924   3.406  -5.716  1.00  0.00           H  
ATOM    831 1HD1 LEU C  48      -0.689   3.307  -6.726  1.00  0.00           H  
ATOM    832 2HD1 LEU C  48      -1.478   4.872  -7.029  1.00  0.00           H  
ATOM    833 3HD1 LEU C  48      -0.204   4.743  -5.794  1.00  0.00           H  
ATOM    834 1HD2 LEU C  48      -1.176   2.060  -4.603  1.00  0.00           H  
ATOM    835 2HD2 LEU C  48      -0.697   3.478  -3.639  1.00  0.00           H  
ATOM    836 3HD2 LEU C  48      -2.306   2.752  -3.414  1.00  0.00           H  
ATOM    837  N   LEU C  49      -4.563   7.297  -3.240  1.00  0.00           N  
ATOM    838  CA  LEU C  49      -4.856   8.516  -2.496  1.00  0.00           C  
ATOM    839  C   LEU C  49      -5.623   8.210  -1.216  1.00  0.00           C  
ATOM    840  O   LEU C  49      -5.336   8.772  -0.159  1.00  0.00           O  
ATOM    841  CB  LEU C  49      -5.667   9.486  -3.366  1.00  0.00           C  
ATOM    842  CG  LEU C  49      -4.880  10.207  -4.468  1.00  0.00           C  
ATOM    843  CD1 LEU C  49      -5.849  10.929  -5.394  1.00  0.00           C  
ATOM    844  CD2 LEU C  49      -3.899  11.182  -3.836  1.00  0.00           C  
ATOM    845  H   LEU C  49      -4.914   7.199  -4.182  1.00  0.00           H  
ATOM    846  HA  LEU C  49      -3.914   8.991  -2.226  1.00  0.00           H  
ATOM    847 1HB  LEU C  49      -6.474   8.932  -3.843  1.00  0.00           H  
ATOM    848 2HB  LEU C  49      -6.107  10.246  -2.721  1.00  0.00           H  
ATOM    849  HG  LEU C  49      -4.333   9.475  -5.063  1.00  0.00           H  
ATOM    850 1HD1 LEU C  49      -5.291  11.441  -6.177  1.00  0.00           H  
ATOM    851 2HD1 LEU C  49      -6.527  10.205  -5.847  1.00  0.00           H  
ATOM    852 3HD1 LEU C  49      -6.424  11.657  -4.823  1.00  0.00           H  
ATOM    853 1HD2 LEU C  49      -3.339  11.695  -4.619  1.00  0.00           H  
ATOM    854 2HD2 LEU C  49      -4.445  11.915  -3.242  1.00  0.00           H  
ATOM    855 3HD2 LEU C  49      -3.207  10.638  -3.193  1.00  0.00           H  
ATOM    856  N   ILE C  50      -6.601   7.315  -1.318  1.00  0.00           N  
ATOM    857  CA  ILE C  50      -7.342   6.855  -0.150  1.00  0.00           C  
ATOM    858  C   ILE C  50      -6.431   6.126   0.829  1.00  0.00           C  
ATOM    859  O   ILE C  50      -6.487   6.360   2.036  1.00  0.00           O  
ATOM    860  CB  ILE C  50      -8.499   5.927  -0.565  1.00  0.00           C  
ATOM    861  CG1 ILE C  50      -9.563   6.713  -1.336  1.00  0.00           C  
ATOM    862  CG2 ILE C  50      -9.108   5.258   0.657  1.00  0.00           C  
ATOM    863  CD1 ILE C  50     -10.589   5.840  -2.022  1.00  0.00           C  
ATOM    864  H   ILE C  50      -6.836   6.945  -2.228  1.00  0.00           H  
ATOM    865  HA  ILE C  50      -7.762   7.723   0.357  1.00  0.00           H  
ATOM    866  HB  ILE C  50      -8.125   5.159  -1.240  1.00  0.00           H  
ATOM    867 1HG1 ILE C  50     -10.087   7.382  -0.653  1.00  0.00           H  
ATOM    868 2HG1 ILE C  50      -9.082   7.332  -2.093  1.00  0.00           H  
ATOM    869 1HG2 ILE C  50      -9.924   4.606   0.346  1.00  0.00           H  
ATOM    870 2HG2 ILE C  50      -8.347   4.668   1.166  1.00  0.00           H  
ATOM    871 3HG2 ILE C  50      -9.491   6.020   1.337  1.00  0.00           H  
ATOM    872 1HD1 ILE C  50     -11.309   6.468  -2.548  1.00  0.00           H  
ATOM    873 2HD1 ILE C  50     -10.089   5.185  -2.737  1.00  0.00           H  
ATOM    874 3HD1 ILE C  50     -11.109   5.237  -1.279  1.00  0.00           H  
ATOM    875  N   CYS C  51      -5.593   5.240   0.301  1.00  0.00           N  
ATOM    876  CA  CYS C  51      -4.665   4.477   1.127  1.00  0.00           C  
ATOM    877  C   CYS C  51      -3.796   5.398   1.974  1.00  0.00           C  
ATOM    878  O   CYS C  51      -3.568   5.139   3.156  1.00  0.00           O  
ATOM    879  CB  CYS C  51      -3.768   3.597   0.256  1.00  0.00           C  
ATOM    880  SG  CYS C  51      -4.644   2.263  -0.594  1.00  0.00           S  
ATOM    881  H   CYS C  51      -5.598   5.092  -0.698  1.00  0.00           H  
ATOM    882  HA  CYS C  51      -5.242   3.834   1.792  1.00  0.00           H  
ATOM    883 1HB  CYS C  51      -3.276   4.212  -0.498  1.00  0.00           H  
ATOM    884 2HB  CYS C  51      -2.989   3.150   0.873  1.00  0.00           H  
ATOM    885  HG  CYS C  51      -5.434   3.053  -1.315  1.00  0.00           H  
ATOM    886  N   ILE C  52      -3.313   6.474   1.363  1.00  0.00           N  
ATOM    887  CA  ILE C  52      -2.513   7.465   2.074  1.00  0.00           C  
ATOM    888  C   ILE C  52      -3.302   8.094   3.214  1.00  0.00           C  
ATOM    889  O   ILE C  52      -2.807   8.207   4.336  1.00  0.00           O  
ATOM    890  CB  ILE C  52      -2.025   8.567   1.116  1.00  0.00           C  
ATOM    891  CG1 ILE C  52      -1.008   8.000   0.122  1.00  0.00           C  
ATOM    892  CG2 ILE C  52      -1.422   9.723   1.898  1.00  0.00           C  
ATOM    893  CD1 ILE C  52      -0.736   8.905  -1.057  1.00  0.00           C  
ATOM    894  H   ILE C  52      -3.504   6.610   0.380  1.00  0.00           H  
ATOM    895  HA  ILE C  52      -1.641   6.966   2.497  1.00  0.00           H  
ATOM    896  HB  ILE C  52      -2.866   8.937   0.529  1.00  0.00           H  
ATOM    897 1HG1 ILE C  52      -0.065   7.813   0.634  1.00  0.00           H  
ATOM    898 2HG1 ILE C  52      -1.366   7.043  -0.259  1.00  0.00           H  
ATOM    899 1HG2 ILE C  52      -1.082  10.493   1.206  1.00  0.00           H  
ATOM    900 2HG2 ILE C  52      -2.174  10.142   2.566  1.00  0.00           H  
ATOM    901 3HG2 ILE C  52      -0.576   9.364   2.485  1.00  0.00           H  
ATOM    902 1HD1 ILE C  52      -0.006   8.435  -1.717  1.00  0.00           H  
ATOM    903 2HD1 ILE C  52      -1.663   9.077  -1.606  1.00  0.00           H  
ATOM    904 3HD1 ILE C  52      -0.343   9.857  -0.702  1.00  0.00           H  
ATOM    905  N   ILE C  53      -4.531   8.504   2.921  1.00  0.00           N  
ATOM    906  CA  ILE C  53      -5.380   9.151   3.914  1.00  0.00           C  
ATOM    907  C   ILE C  53      -5.670   8.219   5.083  1.00  0.00           C  
ATOM    908  O   ILE C  53      -5.588   8.620   6.244  1.00  0.00           O  
ATOM    909  CB  ILE C  53      -6.707   9.614   3.284  1.00  0.00           C  
ATOM    910  CG1 ILE C  53      -6.459  10.759   2.297  1.00  0.00           C  
ATOM    911  CG2 ILE C  53      -7.688  10.042   4.365  1.00  0.00           C  
ATOM    912  CD1 ILE C  53      -7.646  11.073   1.416  1.00  0.00           C  
ATOM    913  H   ILE C  53      -4.887   8.362   1.986  1.00  0.00           H  
ATOM    914  HA  ILE C  53      -4.857  10.027   4.298  1.00  0.00           H  
ATOM    915  HB  ILE C  53      -7.144   8.796   2.713  1.00  0.00           H  
ATOM    916 1HG1 ILE C  53      -6.193  11.661   2.847  1.00  0.00           H  
ATOM    917 2HG1 ILE C  53      -5.615  10.508   1.654  1.00  0.00           H  
ATOM    918 1HG2 ILE C  53      -8.619  10.367   3.902  1.00  0.00           H  
ATOM    919 2HG2 ILE C  53      -7.886   9.202   5.029  1.00  0.00           H  
ATOM    920 3HG2 ILE C  53      -7.261  10.865   4.938  1.00  0.00           H  
ATOM    921 1HD1 ILE C  53      -7.393  11.894   0.744  1.00  0.00           H  
ATOM    922 2HD1 ILE C  53      -7.908  10.192   0.830  1.00  0.00           H  
ATOM    923 3HD1 ILE C  53      -8.493  11.361   2.037  1.00  0.00           H  
ATOM    924  N   VAL C  54      -6.010   6.974   4.770  1.00  0.00           N  
ATOM    925  CA  VAL C  54      -6.354   5.993   5.792  1.00  0.00           C  
ATOM    926  C   VAL C  54      -5.202   5.787   6.768  1.00  0.00           C  
ATOM    927  O   VAL C  54      -5.412   5.673   7.975  1.00  0.00           O  
ATOM    928  CB  VAL C  54      -6.718   4.646   5.140  1.00  0.00           C  
ATOM    929  CG1 VAL C  54      -6.806   3.551   6.193  1.00  0.00           C  
ATOM    930  CG2 VAL C  54      -8.031   4.774   4.384  1.00  0.00           C  
ATOM    931  H   VAL C  54      -6.031   6.699   3.798  1.00  0.00           H  
ATOM    932  HA  VAL C  54      -7.220   6.359   6.346  1.00  0.00           H  
ATOM    933  HB  VAL C  54      -5.925   4.362   4.448  1.00  0.00           H  
ATOM    934 1HG1 VAL C  54      -7.064   2.606   5.715  1.00  0.00           H  
ATOM    935 2HG1 VAL C  54      -5.845   3.452   6.697  1.00  0.00           H  
ATOM    936 3HG1 VAL C  54      -7.574   3.809   6.922  1.00  0.00           H  
ATOM    937 1HG2 VAL C  54      -8.282   3.819   3.925  1.00  0.00           H  
ATOM    938 2HG2 VAL C  54      -8.823   5.064   5.076  1.00  0.00           H  
ATOM    939 3HG2 VAL C  54      -7.932   5.534   3.609  1.00  0.00           H  
ATOM    940  N   MET C  55      -3.985   5.741   6.237  1.00  0.00           N  
ATOM    941  CA  MET C  55      -2.796   5.567   7.061  1.00  0.00           C  
ATOM    942  C   MET C  55      -2.540   6.794   7.926  1.00  0.00           C  
ATOM    943  O   MET C  55      -2.098   6.679   9.070  1.00  0.00           O  
ATOM    944  CB  MET C  55      -1.582   5.272   6.182  1.00  0.00           C  
ATOM    945  CG  MET C  55      -1.595   3.897   5.530  1.00  0.00           C  
ATOM    946  SD  MET C  55      -0.040   3.502   4.707  1.00  0.00           S  
ATOM    947  CE  MET C  55      -0.132   4.576   3.277  1.00  0.00           C  
ATOM    948  H   MET C  55      -3.881   5.830   5.236  1.00  0.00           H  
ATOM    949  HA  MET C  55      -2.959   4.721   7.729  1.00  0.00           H  
ATOM    950 1HB  MET C  55      -1.519   6.016   5.389  1.00  0.00           H  
ATOM    951 2HB  MET C  55      -0.672   5.351   6.778  1.00  0.00           H  
ATOM    952 1HG  MET C  55      -1.787   3.137   6.288  1.00  0.00           H  
ATOM    953 2HG  MET C  55      -2.396   3.851   4.793  1.00  0.00           H  
ATOM    954 1HE  MET C  55       0.762   4.446   2.667  1.00  0.00           H  
ATOM    955 2HE  MET C  55      -1.014   4.322   2.688  1.00  0.00           H  
ATOM    956 3HE  MET C  55      -0.201   5.614   3.605  1.00  0.00           H  
ATOM    957  N   LEU C  56      -2.820   7.970   7.374  1.00  0.00           N  
ATOM    958  CA  LEU C  56      -2.618   9.222   8.094  1.00  0.00           C  
ATOM    959  C   LEU C  56      -3.605   9.360   9.246  1.00  0.00           C  
ATOM    960  O   LEU C  56      -3.259   9.859  10.316  1.00  0.00           O  
ATOM    961  CB  LEU C  56      -2.768  10.412   7.138  1.00  0.00           C  
ATOM    962  CG  LEU C  56      -1.633  10.597   6.123  1.00  0.00           C  
ATOM    963  CD1 LEU C  56      -2.031  11.655   5.103  1.00  0.00           C  
ATOM    964  CD2 LEU C  56      -0.358  10.993   6.853  1.00  0.00           C  
ATOM    965  H   LEU C  56      -3.183   7.997   6.432  1.00  0.00           H  
ATOM    966  HA  LEU C  56      -1.609   9.226   8.504  1.00  0.00           H  
ATOM    967 1HB  LEU C  56      -3.696  10.295   6.580  1.00  0.00           H  
ATOM    968 2HB  LEU C  56      -2.837  11.326   7.729  1.00  0.00           H  
ATOM    969  HG  LEU C  56      -1.469   9.662   5.587  1.00  0.00           H  
ATOM    970 1HD1 LEU C  56      -1.224  11.787   4.382  1.00  0.00           H  
ATOM    971 2HD1 LEU C  56      -2.934  11.338   4.582  1.00  0.00           H  
ATOM    972 3HD1 LEU C  56      -2.218  12.600   5.613  1.00  0.00           H  
ATOM    973 1HD2 LEU C  56       0.449  11.124   6.132  1.00  0.00           H  
ATOM    974 2HD2 LEU C  56      -0.521  11.928   7.389  1.00  0.00           H  
ATOM    975 3HD2 LEU C  56      -0.087  10.211   7.563  1.00  0.00           H  
ATOM    976  N   LEU C  57      -4.837   8.916   9.020  1.00  0.00           N  
ATOM    977  CA  LEU C  57      -5.886   9.021  10.027  1.00  0.00           C  
ATOM    978  C   LEU C  57      -5.571   8.161  11.243  1.00  0.00           C  
ATOM    979  O   LEU C  57      -4.801   8.557  12.075  1.00  0.00           O  
ATOM    980  OXT LEU C  57      -6.092   7.088  11.371  1.00  0.00           O  
ATOM    981  CB  LEU C  57      -7.236   8.601   9.431  1.00  0.00           C  
ATOM    982  CG  LEU C  57      -7.830   9.557   8.389  1.00  0.00           C  
ATOM    983  CD1 LEU C  57      -9.057   8.917   7.753  1.00  0.00           C  
ATOM    984  CD2 LEU C  57      -8.185  10.878   9.055  1.00  0.00           C  
ATOM    985  H   LEU C  57      -5.052   8.494   8.128  1.00  0.00           H  
ATOM    986  HA  LEU C  57      -5.953  10.060  10.348  1.00  0.00           H  
ATOM    987 1HB  LEU C  57      -7.119   7.627   8.959  1.00  0.00           H  
ATOM    988 2HB  LEU C  57      -7.958   8.504  10.242  1.00  0.00           H  
ATOM    989  HG  LEU C  57      -7.099   9.733   7.599  1.00  0.00           H  
ATOM    990 1HD1 LEU C  57      -9.479   9.596   7.012  1.00  0.00           H  
ATOM    991 2HD1 LEU C  57      -8.770   7.984   7.268  1.00  0.00           H  
ATOM    992 3HD1 LEU C  57      -9.800   8.713   8.523  1.00  0.00           H  
ATOM    993 1HD2 LEU C  57      -8.607  11.557   8.313  1.00  0.00           H  
ATOM    994 2HD2 LEU C  57      -8.917  10.702   9.844  1.00  0.00           H  
ATOM    995 3HD2 LEU C  57      -7.287  11.321   9.485  1.00  0.00           H  
TER                                                                             
ATOM    997  N   ASN D  58      -7.564  -7.702 -17.757  1.00  0.00           N  
ATOM    998  CA  ASN D  58      -7.711  -8.475 -16.529  1.00  0.00           C  
ATOM    999  C   ASN D  58      -6.775  -7.964 -15.442  1.00  0.00           C  
ATOM   1000  O   ASN D  58      -7.186  -7.768 -14.298  1.00  0.00           O  
ATOM   1001  CB  ASN D  58      -7.467  -9.949 -16.794  1.00  0.00           C  
ATOM   1002  CG  ASN D  58      -8.548 -10.571 -17.634  1.00  0.00           C  
ATOM   1003  OD1 ASN D  58      -9.677 -10.069 -17.688  1.00  0.00           O  
ATOM   1004  ND2 ASN D  58      -8.226 -11.656 -18.291  1.00  0.00           N  
ATOM   1005 1H   ASN D  58      -8.188  -8.058 -18.452  1.00  0.00           H  
ATOM   1006 2H   ASN D  58      -7.780  -6.742 -17.575  1.00  0.00           H  
ATOM   1007 3H   ASN D  58      -6.623  -7.774 -18.087  1.00  0.00           H  
ATOM   1008  HA  ASN D  58      -8.731  -8.351 -16.162  1.00  0.00           H  
ATOM   1009 1HB  ASN D  58      -6.511 -10.075 -17.303  1.00  0.00           H  
ATOM   1010 2HB  ASN D  58      -7.407 -10.484 -15.846  1.00  0.00           H  
ATOM   1011 1HD2 ASN D  58      -8.905 -12.114 -18.866  1.00  0.00           H  
ATOM   1012 2HD2 ASN D  58      -7.301 -12.028 -18.218  1.00  0.00           H  
ATOM   1013  N   PHE D  59      -5.515  -7.750 -15.805  1.00  0.00           N  
ATOM   1014  CA  PHE D  59      -4.493  -7.369 -14.837  1.00  0.00           C  
ATOM   1015  C   PHE D  59      -4.885  -6.099 -14.093  1.00  0.00           C  
ATOM   1016  O   PHE D  59      -4.726  -6.007 -12.876  1.00  0.00           O  
ATOM   1017  CB  PHE D  59      -3.147  -7.163 -15.535  1.00  0.00           C  
ATOM   1018  CG  PHE D  59      -2.470  -8.443 -15.935  1.00  0.00           C  
ATOM   1019  CD1 PHE D  59      -2.704  -9.617 -15.235  1.00  0.00           C  
ATOM   1020  CD2 PHE D  59      -1.596  -8.475 -17.011  1.00  0.00           C  
ATOM   1021  CE1 PHE D  59      -2.081 -10.795 -15.602  1.00  0.00           C  
ATOM   1022  CE2 PHE D  59      -0.973  -9.651 -17.382  1.00  0.00           C  
ATOM   1023  CZ  PHE D  59      -1.216 -10.812 -16.675  1.00  0.00           C  
ATOM   1024  H   PHE D  59      -5.258  -7.854 -16.776  1.00  0.00           H  
ATOM   1025  HA  PHE D  59      -4.389  -8.174 -14.109  1.00  0.00           H  
ATOM   1026 1HB  PHE D  59      -3.290  -6.559 -16.430  1.00  0.00           H  
ATOM   1027 2HB  PHE D  59      -2.476  -6.615 -14.875  1.00  0.00           H  
ATOM   1028  HD1 PHE D  59      -3.389  -9.603 -14.387  1.00  0.00           H  
ATOM   1029  HD2 PHE D  59      -1.404  -7.558 -17.569  1.00  0.00           H  
ATOM   1030  HE1 PHE D  59      -2.274 -11.710 -15.043  1.00  0.00           H  
ATOM   1031  HE2 PHE D  59      -0.289  -9.663 -18.230  1.00  0.00           H  
ATOM   1032  HZ  PHE D  59      -0.724 -11.739 -16.965  1.00  0.00           H  
ATOM   1033  N   CYS D  60      -5.397  -5.121 -14.832  1.00  0.00           N  
ATOM   1034  CA  CYS D  60      -5.763  -3.834 -14.253  1.00  0.00           C  
ATOM   1035  C   CYS D  60      -6.868  -3.990 -13.216  1.00  0.00           C  
ATOM   1036  O   CYS D  60      -6.826  -3.373 -12.152  1.00  0.00           O  
ATOM   1037  CB  CYS D  60      -6.225  -2.865 -15.342  1.00  0.00           C  
ATOM   1038  SG  CYS D  60      -4.901  -2.295 -16.434  1.00  0.00           S  
ATOM   1039  H   CYS D  60      -5.538  -5.273 -15.821  1.00  0.00           H  
ATOM   1040  HA  CYS D  60      -4.884  -3.413 -13.764  1.00  0.00           H  
ATOM   1041 1HB  CYS D  60      -6.986  -3.346 -15.957  1.00  0.00           H  
ATOM   1042 2HB  CYS D  60      -6.682  -1.990 -14.880  1.00  0.00           H  
ATOM   1043  HG  CYS D  60      -5.687  -1.608 -17.257  1.00  0.00           H  
ATOM   1044  N   LEU D  61      -7.857  -4.819 -13.533  1.00  0.00           N  
ATOM   1045  CA  LEU D  61      -8.952  -5.093 -12.612  1.00  0.00           C  
ATOM   1046  C   LEU D  61      -8.443  -5.723 -11.322  1.00  0.00           C  
ATOM   1047  O   LEU D  61      -8.893  -5.376 -10.230  1.00  0.00           O  
ATOM   1048  CB  LEU D  61      -9.980  -6.022 -13.271  1.00  0.00           C  
ATOM   1049  CG  LEU D  61     -10.800  -5.405 -14.410  1.00  0.00           C  
ATOM   1050  CD1 LEU D  61     -11.623  -6.491 -15.091  1.00  0.00           C  
ATOM   1051  CD2 LEU D  61     -11.696  -4.308 -13.855  1.00  0.00           C  
ATOM   1052  H   LEU D  61      -7.848  -5.272 -14.436  1.00  0.00           H  
ATOM   1053  HA  LEU D  61      -9.440  -4.151 -12.364  1.00  0.00           H  
ATOM   1054 1HB  LEU D  61      -9.457  -6.889 -13.671  1.00  0.00           H  
ATOM   1055 2HB  LEU D  61     -10.678  -6.365 -12.507  1.00  0.00           H  
ATOM   1056  HG  LEU D  61     -10.127  -4.981 -15.155  1.00  0.00           H  
ATOM   1057 1HD1 LEU D  61     -12.206  -6.052 -15.901  1.00  0.00           H  
ATOM   1058 2HD1 LEU D  61     -10.956  -7.252 -15.496  1.00  0.00           H  
ATOM   1059 3HD1 LEU D  61     -12.296  -6.945 -14.365  1.00  0.00           H  
ATOM   1060 1HD2 LEU D  61     -12.279  -3.868 -14.665  1.00  0.00           H  
ATOM   1061 2HD2 LEU D  61     -12.371  -4.731 -13.111  1.00  0.00           H  
ATOM   1062 3HD2 LEU D  61     -11.081  -3.536 -13.390  1.00  0.00           H  
ATOM   1063  N   ILE D  62      -7.502  -6.651 -11.454  1.00  0.00           N  
ATOM   1064  CA  ILE D  62      -6.904  -7.307 -10.297  1.00  0.00           C  
ATOM   1065  C   ILE D  62      -6.187  -6.302  -9.404  1.00  0.00           C  
ATOM   1066  O   ILE D  62      -6.349  -6.316  -8.184  1.00  0.00           O  
ATOM   1067  CB  ILE D  62      -5.914  -8.401 -10.736  1.00  0.00           C  
ATOM   1068  CG1 ILE D  62      -6.658  -9.550 -11.422  1.00  0.00           C  
ATOM   1069  CG2 ILE D  62      -5.123  -8.913  -9.542  1.00  0.00           C  
ATOM   1070  CD1 ILE D  62      -5.752 -10.516 -12.151  1.00  0.00           C  
ATOM   1071  H   ILE D  62      -7.192  -6.909 -12.380  1.00  0.00           H  
ATOM   1072  HA  ILE D  62      -7.698  -7.773  -9.716  1.00  0.00           H  
ATOM   1073  HB  ILE D  62      -5.221  -7.992 -11.470  1.00  0.00           H  
ATOM   1074 1HG1 ILE D  62      -7.227 -10.109 -10.681  1.00  0.00           H  
ATOM   1075 2HG1 ILE D  62      -7.371  -9.144 -12.141  1.00  0.00           H  
ATOM   1076 1HG2 ILE D  62      -4.429  -9.687  -9.870  1.00  0.00           H  
ATOM   1077 2HG2 ILE D  62      -4.566  -8.091  -9.096  1.00  0.00           H  
ATOM   1078 3HG2 ILE D  62      -5.808  -9.330  -8.804  1.00  0.00           H  
ATOM   1079 1HD1 ILE D  62      -6.352 -11.301 -12.612  1.00  0.00           H  
ATOM   1080 2HD1 ILE D  62      -5.198  -9.982 -12.924  1.00  0.00           H  
ATOM   1081 3HD1 ILE D  62      -5.053 -10.961 -11.445  1.00  0.00           H  
ATOM   1082  N   LEU D  63      -5.395  -5.431 -10.019  1.00  0.00           N  
ATOM   1083  CA  LEU D  63      -4.667  -4.404  -9.283  1.00  0.00           C  
ATOM   1084  C   LEU D  63      -5.622  -3.475  -8.544  1.00  0.00           C  
ATOM   1085  O   LEU D  63      -5.361  -3.076  -7.409  1.00  0.00           O  
ATOM   1086  CB  LEU D  63      -3.788  -3.589 -10.239  1.00  0.00           C  
ATOM   1087  CG  LEU D  63      -2.620  -4.349 -10.880  1.00  0.00           C  
ATOM   1088  CD1 LEU D  63      -1.948  -3.465 -11.922  1.00  0.00           C  
ATOM   1089  CD2 LEU D  63      -1.633  -4.769  -9.801  1.00  0.00           C  
ATOM   1090  H   LEU D  63      -5.294  -5.481 -11.023  1.00  0.00           H  
ATOM   1091  HA  LEU D  63      -4.027  -4.893  -8.549  1.00  0.00           H  
ATOM   1092 1HB  LEU D  63      -4.413  -3.204 -11.043  1.00  0.00           H  
ATOM   1093 2HB  LEU D  63      -3.372  -2.743  -9.692  1.00  0.00           H  
ATOM   1094  HG  LEU D  63      -2.999  -5.235 -11.390  1.00  0.00           H  
ATOM   1095 1HD1 LEU D  63      -1.118  -4.005 -12.377  1.00  0.00           H  
ATOM   1096 2HD1 LEU D  63      -2.671  -3.195 -12.691  1.00  0.00           H  
ATOM   1097 3HD1 LEU D  63      -1.573  -2.561 -11.443  1.00  0.00           H  
ATOM   1098 1HD2 LEU D  63      -0.804  -5.310 -10.256  1.00  0.00           H  
ATOM   1099 2HD2 LEU D  63      -1.253  -3.884  -9.291  1.00  0.00           H  
ATOM   1100 3HD2 LEU D  63      -2.135  -5.415  -9.080  1.00  0.00           H  
ATOM   1101  N   ILE D  64      -6.729  -3.134  -9.194  1.00  0.00           N  
ATOM   1102  CA  ILE D  64      -7.770  -2.330  -8.565  1.00  0.00           C  
ATOM   1103  C   ILE D  64      -8.372  -3.050  -7.365  1.00  0.00           C  
ATOM   1104  O   ILE D  64      -8.523  -2.468  -6.291  1.00  0.00           O  
ATOM   1105  CB  ILE D  64      -8.884  -1.989  -9.571  1.00  0.00           C  
ATOM   1106  CG1 ILE D  64      -8.366  -1.012 -10.630  1.00  0.00           C  
ATOM   1107  CG2 ILE D  64     -10.092  -1.408  -8.852  1.00  0.00           C  
ATOM   1108  CD1 ILE D  64      -9.285  -0.859 -11.821  1.00  0.00           C  
ATOM   1109  H   ILE D  64      -6.852  -3.439 -10.149  1.00  0.00           H  
ATOM   1110  HA  ILE D  64      -7.325  -1.400  -8.215  1.00  0.00           H  
ATOM   1111  HB  ILE D  64      -9.187  -2.893 -10.099  1.00  0.00           H  
ATOM   1112 1HG1 ILE D  64      -8.224  -0.030 -10.180  1.00  0.00           H  
ATOM   1113 2HG1 ILE D  64      -7.394  -1.348 -10.992  1.00  0.00           H  
ATOM   1114 1HG2 ILE D  64     -10.869  -1.172  -9.578  1.00  0.00           H  
ATOM   1115 2HG2 ILE D  64     -10.473  -2.136  -8.136  1.00  0.00           H  
ATOM   1116 3HG2 ILE D  64      -9.799  -0.500  -8.325  1.00  0.00           H  
ATOM   1117 1HD1 ILE D  64      -8.850  -0.151 -12.527  1.00  0.00           H  
ATOM   1118 2HD1 ILE D  64      -9.413  -1.826 -12.309  1.00  0.00           H  
ATOM   1119 3HD1 ILE D  64     -10.253  -0.489 -11.488  1.00  0.00           H  
ATOM   1120  N   CYS D  65      -8.715  -4.320  -7.554  1.00  0.00           N  
ATOM   1121  CA  CYS D  65      -9.376  -5.098  -6.513  1.00  0.00           C  
ATOM   1122  C   CYS D  65      -8.497  -5.219  -5.275  1.00  0.00           C  
ATOM   1123  O   CYS D  65      -8.979  -5.108  -4.147  1.00  0.00           O  
ATOM   1124  CB  CYS D  65      -9.722  -6.497  -7.025  1.00  0.00           C  
ATOM   1125  SG  CYS D  65     -11.003  -6.520  -8.302  1.00  0.00           S  
ATOM   1126  H   CYS D  65      -8.512  -4.757  -8.442  1.00  0.00           H  
ATOM   1127  HA  CYS D  65     -10.300  -4.591  -6.236  1.00  0.00           H  
ATOM   1128 1HB  CYS D  65      -8.827  -6.965  -7.437  1.00  0.00           H  
ATOM   1129 2HB  CYS D  65     -10.062  -7.114  -6.194  1.00  0.00           H  
ATOM   1130  HG  CYS D  65     -10.314  -5.826  -9.202  1.00  0.00           H  
ATOM   1131  N   LEU D  66      -7.206  -5.448  -5.491  1.00  0.00           N  
ATOM   1132  CA  LEU D  66      -6.274  -5.676  -4.393  1.00  0.00           C  
ATOM   1133  C   LEU D  66      -6.087  -4.415  -3.559  1.00  0.00           C  
ATOM   1134  O   LEU D  66      -5.980  -4.480  -2.334  1.00  0.00           O  
ATOM   1135  CB  LEU D  66      -4.918  -6.143  -4.937  1.00  0.00           C  
ATOM   1136  CG  LEU D  66      -4.904  -7.533  -5.585  1.00  0.00           C  
ATOM   1137  CD1 LEU D  66      -3.511  -7.829  -6.123  1.00  0.00           C  
ATOM   1138  CD2 LEU D  66      -5.327  -8.575  -4.560  1.00  0.00           C  
ATOM   1139  H   LEU D  66      -6.862  -5.464  -6.440  1.00  0.00           H  
ATOM   1140  HA  LEU D  66      -6.681  -6.456  -3.750  1.00  0.00           H  
ATOM   1141 1HB  LEU D  66      -4.579  -5.426  -5.684  1.00  0.00           H  
ATOM   1142 2HB  LEU D  66      -4.199  -6.151  -4.118  1.00  0.00           H  
ATOM   1143  HG  LEU D  66      -5.597  -7.550  -6.426  1.00  0.00           H  
ATOM   1144 1HD1 LEU D  66      -3.501  -8.817  -6.584  1.00  0.00           H  
ATOM   1145 2HD1 LEU D  66      -3.242  -7.080  -6.868  1.00  0.00           H  
ATOM   1146 3HD1 LEU D  66      -2.792  -7.803  -5.305  1.00  0.00           H  
ATOM   1147 1HD2 LEU D  66      -5.318  -9.563  -5.020  1.00  0.00           H  
ATOM   1148 2HD2 LEU D  66      -4.634  -8.560  -3.719  1.00  0.00           H  
ATOM   1149 3HD2 LEU D  66      -6.333  -8.349  -4.205  1.00  0.00           H  
ATOM   1150  N   LEU D  67      -6.048  -3.269  -4.229  1.00  0.00           N  
ATOM   1151  CA  LEU D  67      -5.948  -1.985  -3.546  1.00  0.00           C  
ATOM   1152  C   LEU D  67      -7.191  -1.707  -2.710  1.00  0.00           C  
ATOM   1153  O   LEU D  67      -7.102  -1.163  -1.610  1.00  0.00           O  
ATOM   1154  CB  LEU D  67      -5.747  -0.856  -4.565  1.00  0.00           C  
ATOM   1155  CG  LEU D  67      -4.359  -0.786  -5.215  1.00  0.00           C  
ATOM   1156  CD1 LEU D  67      -4.344   0.319  -6.263  1.00  0.00           C  
ATOM   1157  CD2 LEU D  67      -3.309  -0.537  -4.143  1.00  0.00           C  
ATOM   1158  H   LEU D  67      -6.088  -3.287  -5.238  1.00  0.00           H  
ATOM   1159  HA  LEU D  67      -5.086  -2.013  -2.880  1.00  0.00           H  
ATOM   1160 1HB  LEU D  67      -6.480  -0.973  -5.362  1.00  0.00           H  
ATOM   1161 2HB  LEU D  67      -5.929   0.097  -4.069  1.00  0.00           H  
ATOM   1162  HG  LEU D  67      -4.146  -1.728  -5.720  1.00  0.00           H  
ATOM   1163 1HD1 LEU D  67      -3.358   0.368  -6.725  1.00  0.00           H  
ATOM   1164 2HD1 LEU D  67      -5.091   0.105  -7.027  1.00  0.00           H  
ATOM   1165 3HD1 LEU D  67      -4.571   1.273  -5.789  1.00  0.00           H  
ATOM   1166 1HD2 LEU D  67      -2.322  -0.488  -4.604  1.00  0.00           H  
ATOM   1167 2HD2 LEU D  67      -3.520   0.406  -3.638  1.00  0.00           H  
ATOM   1168 3HD2 LEU D  67      -3.329  -1.350  -3.417  1.00  0.00           H  
ATOM   1169  N   LEU D  68      -8.350  -2.085  -3.240  1.00  0.00           N  
ATOM   1170  CA  LEU D  68      -9.600  -1.987  -2.496  1.00  0.00           C  
ATOM   1171  C   LEU D  68      -9.546  -2.811  -1.216  1.00  0.00           C  
ATOM   1172  O   LEU D  68      -9.991  -2.364  -0.159  1.00  0.00           O  
ATOM   1173  CB  LEU D  68     -10.772  -2.458  -3.366  1.00  0.00           C  
ATOM   1174  CG  LEU D  68     -11.217  -1.486  -4.466  1.00  0.00           C  
ATOM   1175  CD1 LEU D  68     -12.201  -2.185  -5.394  1.00  0.00           C  
ATOM   1176  CD2 LEU D  68     -11.846  -0.254  -3.831  1.00  0.00           C  
ATOM   1177  H   LEU D  68      -8.365  -2.449  -4.182  1.00  0.00           H  
ATOM   1178  HA  LEU D  68      -9.761  -0.944  -2.226  1.00  0.00           H  
ATOM   1179 1HB  LEU D  68     -10.495  -3.396  -3.845  1.00  0.00           H  
ATOM   1180 2HB  LEU D  68     -11.631  -2.644  -2.720  1.00  0.00           H  
ATOM   1181  HG  LEU D  68     -10.353  -1.188  -5.059  1.00  0.00           H  
ATOM   1182 1HD1 LEU D  68     -12.517  -1.495  -6.176  1.00  0.00           H  
ATOM   1183 2HD1 LEU D  68     -11.719  -3.051  -5.849  1.00  0.00           H  
ATOM   1184 3HD1 LEU D  68     -13.071  -2.510  -4.825  1.00  0.00           H  
ATOM   1185 1HD2 LEU D  68     -12.161   0.437  -4.613  1.00  0.00           H  
ATOM   1186 2HD2 LEU D  68     -12.711  -0.551  -3.239  1.00  0.00           H  
ATOM   1187 3HD2 LEU D  68     -11.115   0.236  -3.187  1.00  0.00           H  
ATOM   1188  N   ILE D  69      -8.997  -4.017  -1.318  1.00  0.00           N  
ATOM   1189  CA  ILE D  69      -8.789  -4.865  -0.150  1.00  0.00           C  
ATOM   1190  C   ILE D  69      -7.813  -4.224   0.829  1.00  0.00           C  
ATOM   1191  O   ILE D  69      -8.053  -4.204   2.036  1.00  0.00           O  
ATOM   1192  CB  ILE D  69      -8.264  -6.251  -0.565  1.00  0.00           C  
ATOM   1193  CG1 ILE D  69      -9.340  -7.021  -1.336  1.00  0.00           C  
ATOM   1194  CG2 ILE D  69      -7.815  -7.038   0.657  1.00  0.00           C  
ATOM   1195  CD1 ILE D  69      -8.826  -8.265  -2.024  1.00  0.00           C  
ATOM   1196  H   ILE D  69      -8.718  -4.355  -2.228  1.00  0.00           H  
ATOM   1197  HA  ILE D  69      -9.744  -4.995   0.357  1.00  0.00           H  
ATOM   1198  HB  ILE D  69      -7.417  -6.133  -1.240  1.00  0.00           H  
ATOM   1199 1HG1 ILE D  69     -10.137  -7.312  -0.654  1.00  0.00           H  
ATOM   1200 2HG1 ILE D  69      -9.779  -6.371  -2.093  1.00  0.00           H  
ATOM   1201 1HG2 ILE D  69      -7.448  -8.015   0.346  1.00  0.00           H  
ATOM   1202 2HG2 ILE D  69      -7.019  -6.496   1.166  1.00  0.00           H  
ATOM   1203 3HG2 ILE D  69      -8.658  -7.166   1.337  1.00  0.00           H  
ATOM   1204 1HD1 ILE D  69      -9.646  -8.755  -2.549  1.00  0.00           H  
ATOM   1205 2HD1 ILE D  69      -8.049  -7.991  -2.738  1.00  0.00           H  
ATOM   1206 3HD1 ILE D  69      -8.413  -8.946  -1.281  1.00  0.00           H  
ATOM   1207  N   CYS D  70      -6.712  -3.700   0.301  1.00  0.00           N  
ATOM   1208  CA  CYS D  70      -5.700  -3.053   1.127  1.00  0.00           C  
ATOM   1209  C   CYS D  70      -6.307  -1.942   1.974  1.00  0.00           C  
ATOM   1210  O   CYS D  70      -5.991  -1.806   3.156  1.00  0.00           O  
ATOM   1211  CB  CYS D  70      -4.585  -2.472   0.256  1.00  0.00           C  
ATOM   1212  SG  CYS D  70      -3.587  -3.718  -0.594  1.00  0.00           S  
ATOM   1213  H   CYS D  70      -6.573  -3.751  -0.698  1.00  0.00           H  
ATOM   1214  HA  CYS D  70      -5.267  -3.800   1.792  1.00  0.00           H  
ATOM   1215 1HB  CYS D  70      -5.018  -1.814  -0.498  1.00  0.00           H  
ATOM   1216 2HB  CYS D  70      -3.919  -1.869   0.873  1.00  0.00           H  
ATOM   1217  HG  CYS D  70      -4.580  -4.217  -1.323  1.00  0.00           H  
ATOM   1218  N   ILE D  71      -7.181  -1.150   1.363  1.00  0.00           N  
ATOM   1219  CA  ILE D  71      -7.876  -0.083   2.074  1.00  0.00           C  
ATOM   1220  C   ILE D  71      -8.718  -0.639   3.214  1.00  0.00           C  
ATOM   1221  O   ILE D  71      -8.673  -0.134   4.336  1.00  0.00           O  
ATOM   1222  CB  ILE D  71      -8.774   0.721   1.116  1.00  0.00           C  
ATOM   1223  CG1 ILE D  71      -7.920   1.513   0.122  1.00  0.00           C  
ATOM   1224  CG2 ILE D  71      -9.687   1.652   1.898  1.00  0.00           C  
ATOM   1225  CD1 ILE D  71      -8.697   2.052  -1.057  1.00  0.00           C  
ATOM   1226  H   ILE D  71      -7.369  -1.290   0.380  1.00  0.00           H  
ATOM   1227  HA  ILE D  71      -7.132   0.592   2.497  1.00  0.00           H  
ATOM   1228  HB  ILE D  71      -9.385   0.036   0.529  1.00  0.00           H  
ATOM   1229 1HG1 ILE D  71      -7.450   2.353   0.634  1.00  0.00           H  
ATOM   1230 2HG1 ILE D  71      -7.121   0.877  -0.260  1.00  0.00           H  
ATOM   1231 1HG2 ILE D  71     -10.314   2.213   1.206  1.00  0.00           H  
ATOM   1232 2HG2 ILE D  71     -10.317   1.067   2.566  1.00  0.00           H  
ATOM   1233 3HG2 ILE D  71      -9.083   2.346   2.485  1.00  0.00           H  
ATOM   1234 1HD1 ILE D  71      -8.024   2.601  -1.716  1.00  0.00           H  
ATOM   1235 2HD1 ILE D  71      -9.147   1.224  -1.606  1.00  0.00           H  
ATOM   1236 3HD1 ILE D  71      -9.480   2.720  -0.701  1.00  0.00           H  
ATOM   1237  N   ILE D  72      -9.488  -1.682   2.921  1.00  0.00           N  
ATOM   1238  CA  ILE D  72     -10.366  -2.289   3.914  1.00  0.00           C  
ATOM   1239  C   ILE D  72      -9.569  -2.853   5.083  1.00  0.00           C  
ATOM   1240  O   ILE D  72      -9.925  -2.651   6.244  1.00  0.00           O  
ATOM   1241  CB  ILE D  72     -11.216  -3.407   3.284  1.00  0.00           C  
ATOM   1242  CG1 ILE D  72     -12.228  -2.818   2.298  1.00  0.00           C  
ATOM   1243  CG2 ILE D  72     -11.926  -4.208   4.365  1.00  0.00           C  
ATOM   1244  CD1 ILE D  72     -12.894  -3.850   1.416  1.00  0.00           C  
ATOM   1245  H   ILE D  72      -9.463  -2.064   1.986  1.00  0.00           H  
ATOM   1246  HA  ILE D  72     -11.037  -1.521   4.298  1.00  0.00           H  
ATOM   1247  HB  ILE D  72     -10.573  -4.076   2.713  1.00  0.00           H  
ATOM   1248 1HG1 ILE D  72     -13.004  -2.286   2.847  1.00  0.00           H  
ATOM   1249 2HG1 ILE D  72     -11.729  -2.093   1.654  1.00  0.00           H  
ATOM   1250 1HG2 ILE D  72     -12.523  -4.994   3.902  1.00  0.00           H  
ATOM   1251 2HG2 ILE D  72     -11.189  -4.656   5.029  1.00  0.00           H  
ATOM   1252 3HG2 ILE D  72     -12.577  -3.548   4.938  1.00  0.00           H  
ATOM   1253 1HD1 ILE D  72     -13.596  -3.356   0.744  1.00  0.00           H  
ATOM   1254 2HD1 ILE D  72     -12.136  -4.371   0.830  1.00  0.00           H  
ATOM   1255 3HD1 ILE D  72     -13.430  -4.567   2.037  1.00  0.00           H  
ATOM   1256  N   VAL D  73      -8.490  -3.561   4.770  1.00  0.00           N  
ATOM   1257  CA  VAL D  73      -7.663  -4.191   5.792  1.00  0.00           C  
ATOM   1258  C   VAL D  73      -7.112  -3.159   6.768  1.00  0.00           C  
ATOM   1259  O   VAL D  73      -7.067  -3.394   7.975  1.00  0.00           O  
ATOM   1260  CB  VAL D  73      -6.494  -4.953   5.140  1.00  0.00           C  
ATOM   1261  CG1 VAL D  73      -5.481  -5.376   6.193  1.00  0.00           C  
ATOM   1262  CG2 VAL D  73      -7.023  -6.163   4.384  1.00  0.00           C  
ATOM   1263  H   VAL D  73      -8.235  -3.666   3.798  1.00  0.00           H  
ATOM   1264  HA  VAL D  73      -8.279  -4.901   6.346  1.00  0.00           H  
ATOM   1265  HB  VAL D  73      -5.980  -4.287   4.448  1.00  0.00           H  
ATOM   1266 1HG1 VAL D  73      -4.661  -5.913   5.715  1.00  0.00           H  
ATOM   1267 2HG1 VAL D  73      -5.090  -4.493   6.697  1.00  0.00           H  
ATOM   1268 3HG1 VAL D  73      -5.964  -6.027   6.922  1.00  0.00           H  
ATOM   1269 1HG2 VAL D  73      -6.191  -6.696   3.925  1.00  0.00           H  
ATOM   1270 2HG2 VAL D  73      -7.542  -6.826   5.075  1.00  0.00           H  
ATOM   1271 3HG2 VAL D  73      -7.714  -5.833   3.608  1.00  0.00           H  
ATOM   1272  N   MET D  74      -6.692  -2.016   6.237  1.00  0.00           N  
ATOM   1273  CA  MET D  74      -6.158  -0.939   7.061  1.00  0.00           C  
ATOM   1274  C   MET D  74      -7.246  -0.316   7.926  1.00  0.00           C  
ATOM   1275  O   MET D  74      -7.000   0.068   9.070  1.00  0.00           O  
ATOM   1276  CB  MET D  74      -5.503   0.125   6.182  1.00  0.00           C  
ATOM   1277  CG  MET D  74      -4.199  -0.313   5.530  1.00  0.00           C  
ATOM   1278  SD  MET D  74      -3.343   1.045   4.707  1.00  0.00           S  
ATOM   1279  CE  MET D  74      -4.392   1.288   3.276  1.00  0.00           C  
ATOM   1280  H   MET D  74      -6.744  -1.890   5.236  1.00  0.00           H  
ATOM   1281  HA  MET D  74      -5.404  -1.355   7.729  1.00  0.00           H  
ATOM   1282 1HB  MET D  74      -6.191   0.415   5.389  1.00  0.00           H  
ATOM   1283 2HB  MET D  74      -5.297   1.014   6.778  1.00  0.00           H  
ATOM   1284 1HG  MET D  74      -3.536  -0.730   6.288  1.00  0.00           H  
ATOM   1285 2HG  MET D  74      -4.403  -1.089   4.793  1.00  0.00           H  
ATOM   1286 1HE  MET D  74      -3.993   2.098   2.666  1.00  0.00           H  
ATOM   1287 2HE  MET D  74      -4.423   0.370   2.688  1.00  0.00           H  
ATOM   1288 3HE  MET D  74      -5.400   1.543   3.604  1.00  0.00           H  
ATOM   1289  N   LEU D  75      -8.451  -0.219   7.374  1.00  0.00           N  
ATOM   1290  CA  LEU D  75      -9.580   0.359   8.094  1.00  0.00           C  
ATOM   1291  C   LEU D  75     -10.016  -0.536   9.246  1.00  0.00           C  
ATOM   1292  O   LEU D  75     -10.384  -0.052  10.316  1.00  0.00           O  
ATOM   1293  CB  LEU D  75     -10.758   0.585   7.138  1.00  0.00           C  
ATOM   1294  CG  LEU D  75     -10.583   1.722   6.123  1.00  0.00           C  
ATOM   1295  CD1 LEU D  75     -11.712   1.671   5.103  1.00  0.00           C  
ATOM   1296  CD2 LEU D  75     -10.565   3.056   6.853  1.00  0.00           C  
ATOM   1297  H   LEU D  75      -8.589  -0.556   6.432  1.00  0.00           H  
ATOM   1298  HA  LEU D  75      -9.272   1.321   8.504  1.00  0.00           H  
ATOM   1299 1HB  LEU D  75     -10.933  -0.333   6.580  1.00  0.00           H  
ATOM   1300 2HB  LEU D  75     -11.648   0.802   7.729  1.00  0.00           H  
ATOM   1301  HG  LEU D  75      -9.643   1.589   5.587  1.00  0.00           H  
ATOM   1302 1HD1 LEU D  75     -11.588   2.478   4.382  1.00  0.00           H  
ATOM   1303 2HD1 LEU D  75     -11.689   0.713   4.582  1.00  0.00           H  
ATOM   1304 3HD1 LEU D  75     -12.668   1.784   5.613  1.00  0.00           H  
ATOM   1305 1HD2 LEU D  75     -10.440   3.864   6.132  1.00  0.00           H  
ATOM   1306 2HD2 LEU D  75     -11.506   3.191   7.389  1.00  0.00           H  
ATOM   1307 3HD2 LEU D  75      -9.738   3.072   7.563  1.00  0.00           H  
ATOM   1308  N   LEU D  76      -9.974  -1.845   9.020  1.00  0.00           N  
ATOM   1309  CA  LEU D  76     -10.399  -2.810  10.027  1.00  0.00           C  
ATOM   1310  C   LEU D  76      -9.483  -2.776  11.243  1.00  0.00           C  
ATOM   1311  O   LEU D  76      -9.622  -1.922  12.075  1.00  0.00           O  
ATOM   1312  OXT LEU D  76      -8.623  -3.604  11.371  1.00  0.00           O  
ATOM   1313  CB  LEU D  76     -10.416  -4.224   9.431  1.00  0.00           C  
ATOM   1314  CG  LEU D  76     -11.508  -4.494   8.389  1.00  0.00           C  
ATOM   1315  CD1 LEU D  76     -11.279  -5.858   7.753  1.00  0.00           C  
ATOM   1316  CD2 LEU D  76     -12.875  -4.423   9.055  1.00  0.00           C  
ATOM   1317  H   LEU D  76      -9.639  -2.180   8.128  1.00  0.00           H  
ATOM   1318  HA  LEU D  76     -11.407  -2.553  10.348  1.00  0.00           H  
ATOM   1319 1HB  LEU D  76      -9.453  -4.414   8.959  1.00  0.00           H  
ATOM   1320 2HB  LEU D  76     -10.547  -4.941  10.242  1.00  0.00           H  
ATOM   1321  HG  LEU D  76     -11.451  -3.744   7.599  1.00  0.00           H  
ATOM   1322 1HD1 LEU D  76     -12.055  -6.050   7.012  1.00  0.00           H  
ATOM   1323 2HD1 LEU D  76     -10.303  -5.874   7.268  1.00  0.00           H  
ATOM   1324 3HD1 LEU D  76     -11.315  -6.628   8.523  1.00  0.00           H  
ATOM   1325 1HD2 LEU D  76     -13.651  -4.614   8.313  1.00  0.00           H  
ATOM   1326 2HD2 LEU D  76     -12.934  -5.174   9.844  1.00  0.00           H  
ATOM   1327 3HD2 LEU D  76     -13.019  -3.432   9.485  1.00  0.00           H  
TER                                                                             
ATOM   1329  N   ASN E  77       4.987  -9.574 -17.757  1.00  0.00           N  
ATOM   1330  CA  ASN E  77       5.677  -9.952 -16.529  1.00  0.00           C  
ATOM   1331  C   ASN E  77       5.480  -8.904 -15.442  1.00  0.00           C  
ATOM   1332  O   ASN E  77       5.167  -9.234 -14.298  1.00  0.00           O  
ATOM   1333  CB  ASN E  77       7.155 -10.176 -16.794  1.00  0.00           C  
ATOM   1334  CG  ASN E  77       7.412 -11.397 -17.634  1.00  0.00           C  
ATOM   1335  OD1 ASN E  77       6.586 -12.314 -17.688  1.00  0.00           O  
ATOM   1336  ND2 ASN E  77       8.544 -11.425 -18.291  1.00  0.00           N  
ATOM   1337 1H   ASN E  77       5.133 -10.278 -18.452  1.00  0.00           H  
ATOM   1338 2H   ASN E  77       4.008  -9.483 -17.575  1.00  0.00           H  
ATOM   1339 3H   ASN E  77       5.347  -8.701 -18.087  1.00  0.00           H  
ATOM   1340  HA  ASN E  77       5.244 -10.884 -16.162  1.00  0.00           H  
ATOM   1341 1HB  ASN E  77       7.570  -9.305 -17.303  1.00  0.00           H  
ATOM   1342 2HB  ASN E  77       7.682 -10.284 -15.846  1.00  0.00           H  
ATOM   1343 1HD2 ASN E  77       8.769 -12.212 -18.866  1.00  0.00           H  
ATOM   1344 2HD2 ASN E  77       9.183 -10.660 -18.218  1.00  0.00           H  
ATOM   1345  N   PHE E  78       5.667  -7.640 -15.805  1.00  0.00           N  
ATOM   1346  CA  PHE E  78       5.620  -6.550 -14.837  1.00  0.00           C  
ATOM   1347  C   PHE E  78       4.291  -6.530 -14.093  1.00  0.00           C  
ATOM   1348  O   PHE E  78       4.252  -6.351 -12.876  1.00  0.00           O  
ATOM   1349  CB  PHE E  78       5.840  -5.206 -15.535  1.00  0.00           C  
ATOM   1350  CG  PHE E  78       7.267  -4.955 -15.930  1.00  0.00           C  
ATOM   1351  CD1 PHE E  78       8.310  -5.540 -15.226  1.00  0.00           C  
ATOM   1352  CD2 PHE E  78       7.570  -4.133 -17.005  1.00  0.00           C  
ATOM   1353  CE1 PHE E  78       9.623  -5.309 -15.589  1.00  0.00           C  
ATOM   1354  CE2 PHE E  78       8.882  -3.902 -17.370  1.00  0.00           C  
ATOM   1355  CZ  PHE E  78       9.910  -4.490 -16.660  1.00  0.00           C  
ATOM   1356  H   PHE E  78       5.845  -7.428 -16.776  1.00  0.00           H  
ATOM   1357  HA  PHE E  78       6.418  -6.700 -14.109  1.00  0.00           H  
ATOM   1358 1HB  PHE E  78       5.225  -5.158 -16.432  1.00  0.00           H  
ATOM   1359 2HB  PHE E  78       5.522  -4.399 -14.877  1.00  0.00           H  
ATOM   1360  HD1 PHE E  78       8.083  -6.188 -14.379  1.00  0.00           H  
ATOM   1361  HD2 PHE E  78       6.759  -3.668 -17.565  1.00  0.00           H  
ATOM   1362  HE1 PHE E  78      10.433  -5.774 -15.027  1.00  0.00           H  
ATOM   1363  HE2 PHE E  78       9.107  -3.254 -18.217  1.00  0.00           H  
ATOM   1364  HZ  PHE E  78      10.945  -4.307 -16.946  1.00  0.00           H  
ATOM   1365  N   CYS E  79       3.202  -6.716 -14.832  1.00  0.00           N  
ATOM   1366  CA  CYS E  79       1.865  -6.665 -14.253  1.00  0.00           C  
ATOM   1367  C   CYS E  79       1.672  -7.765 -13.216  1.00  0.00           C  
ATOM   1368  O   CYS E  79       1.098  -7.534 -12.152  1.00  0.00           O  
ATOM   1369  CB  CYS E  79       0.801  -6.806 -15.342  1.00  0.00           C  
ATOM   1370  SG  CYS E  79       0.669  -5.371 -16.434  1.00  0.00           S  
ATOM   1371  H   CYS E  79       3.304  -6.896 -15.821  1.00  0.00           H  
ATOM   1372  HA  CYS E  79       1.736  -5.700 -13.764  1.00  0.00           H  
ATOM   1373 1HB  CYS E  79       1.023  -7.679 -15.956  1.00  0.00           H  
ATOM   1374 2HB  CYS E  79      -0.172  -6.970 -14.880  1.00  0.00           H  
ATOM   1375  HG  CYS E  79      -0.229  -5.905 -17.257  1.00  0.00           H  
ATOM   1376  N   LEU E  80       2.156  -8.961 -13.533  1.00  0.00           N  
ATOM   1377  CA  LEU E  80       2.077 -10.088 -12.612  1.00  0.00           C  
ATOM   1378  C   LEU E  80       2.834  -9.798 -11.322  1.00  0.00           C  
ATOM   1379  O   LEU E  80       2.364 -10.119 -10.230  1.00  0.00           O  
ATOM   1380  CB  LEU E  80       2.643 -11.352 -13.271  1.00  0.00           C  
ATOM   1381  CG  LEU E  80       1.805 -11.940 -14.413  1.00  0.00           C  
ATOM   1382  CD1 LEU E  80       2.581 -13.062 -15.088  1.00  0.00           C  
ATOM   1383  CD2 LEU E  80       0.480 -12.445 -13.862  1.00  0.00           C  
ATOM   1384  H   LEU E  80       2.589  -9.093 -14.436  1.00  0.00           H  
ATOM   1385  HA  LEU E  80       1.030 -10.260 -12.364  1.00  0.00           H  
ATOM   1386 1HB  LEU E  80       3.631 -11.124 -13.668  1.00  0.00           H  
ATOM   1387 2HB  LEU E  80       2.751 -12.124 -12.508  1.00  0.00           H  
ATOM   1388  HG  LEU E  80       1.617 -11.168 -15.160  1.00  0.00           H  
ATOM   1389 1HD1 LEU E  80       1.985 -13.479 -15.900  1.00  0.00           H  
ATOM   1390 2HD1 LEU E  80       3.515 -12.669 -15.490  1.00  0.00           H  
ATOM   1391 3HD1 LEU E  80       2.799 -13.843 -14.360  1.00  0.00           H  
ATOM   1392 1HD2 LEU E  80      -0.117 -12.862 -14.675  1.00  0.00           H  
ATOM   1393 2HD2 LEU E  80       0.667 -13.218 -13.116  1.00  0.00           H  
ATOM   1394 3HD2 LEU E  80      -0.062 -11.619 -13.401  1.00  0.00           H  
ATOM   1395  N   ILE E  81       4.008  -9.190 -11.454  1.00  0.00           N  
ATOM   1396  CA  ILE E  81       4.816  -8.824 -10.297  1.00  0.00           C  
ATOM   1397  C   ILE E  81       4.082  -7.832  -9.404  1.00  0.00           C  
ATOM   1398  O   ILE E  81       4.045  -7.990  -8.184  1.00  0.00           O  
ATOM   1399  CB  ILE E  81       6.163  -8.221 -10.736  1.00  0.00           C  
ATOM   1400  CG1 ILE E  81       7.025  -9.284 -11.422  1.00  0.00           C  
ATOM   1401  CG2 ILE E  81       6.894  -7.627  -9.542  1.00  0.00           C  
ATOM   1402  CD1 ILE E  81       8.223  -8.720 -12.151  1.00  0.00           C  
ATOM   1403  H   ILE E  81       4.349  -8.975 -12.380  1.00  0.00           H  
ATOM   1404  HA  ILE E  81       5.014  -9.723  -9.716  1.00  0.00           H  
ATOM   1405  HB  ILE E  81       5.987  -7.435 -11.470  1.00  0.00           H  
ATOM   1406 1HG1 ILE E  81       7.381  -9.997 -10.681  1.00  0.00           H  
ATOM   1407 2HG1 ILE E  81       6.419  -9.836 -12.141  1.00  0.00           H  
ATOM   1408 1HG2 ILE E  81       7.844  -7.206  -9.870  1.00  0.00           H  
ATOM   1409 2HG2 ILE E  81       6.284  -6.842  -9.096  1.00  0.00           H  
ATOM   1410 3HG2 ILE E  81       7.079  -8.407  -8.804  1.00  0.00           H  
ATOM   1411 1HD1 ILE E  81       8.784  -9.533 -12.612  1.00  0.00           H  
ATOM   1412 2HD1 ILE E  81       7.887  -8.028 -12.924  1.00  0.00           H  
ATOM   1413 3HD1 ILE E  81       8.863  -8.193 -11.445  1.00  0.00           H  
ATOM   1414  N   LEU E  82       3.498  -6.809 -10.019  1.00  0.00           N  
ATOM   1415  CA  LEU E  82       2.747  -5.800  -9.283  1.00  0.00           C  
ATOM   1416  C   LEU E  82       1.568  -6.420  -8.544  1.00  0.00           C  
ATOM   1417  O   LEU E  82       1.269  -6.049  -7.409  1.00  0.00           O  
ATOM   1418  CB  LEU E  82       2.243  -4.711 -10.239  1.00  0.00           C  
ATOM   1419  CG  LEU E  82       3.327  -3.835 -10.879  1.00  0.00           C  
ATOM   1420  CD1 LEU E  82       2.693  -2.923 -11.921  1.00  0.00           C  
ATOM   1421  CD2 LEU E  82       4.030  -3.026  -9.800  1.00  0.00           C  
ATOM   1422  H   LEU E  82       3.577  -6.729 -11.023  1.00  0.00           H  
ATOM   1423  HA  LEU E  82       3.409  -5.342  -8.549  1.00  0.00           H  
ATOM   1424 1HB  LEU E  82       1.684  -5.187 -11.043  1.00  0.00           H
[truncated: 290,920 more chars]
