# Supplementary material for: A lipophilicity-based energy function for membrane-protein modelling and design
Source: PLoS Comput Biol. 2019 Aug 28;15(8):e1007318. doi: 10.1371/journal.pcbi.1007318 (PMC6736313; doi:10.1371/journal.pcbi.1007318)
Supplement: S2 File — (GZ) [file pcbi.1007318.s008.tar.gz › 2L2T_all.pdb]

#MODEL 0
ATOM      1  N   LEU A   1       3.130  -0.146  12.896  1.00  0.00           N  
ATOM      2  CA  LEU A   1       2.517   0.509  11.747  1.00  0.00           C  
ATOM      3  C   LEU A   1       3.246   0.153  10.457  1.00  0.00           C  
ATOM      4  O   LEU A   1       2.641   0.099   9.386  1.00  0.00           O  
ATOM      5  CB  LEU A   1       2.522   2.031  11.940  1.00  0.00           C  
ATOM      6  CG  LEU A   1       1.706   2.552  13.130  1.00  0.00           C  
ATOM      7  CD1 LEU A   1       1.882   4.060  13.245  1.00  0.00           C  
ATOM      8  CD2 LEU A   1       0.241   2.186  12.941  1.00  0.00           C  
ATOM      9 1H   LEU A   1       2.633   0.104  13.727  1.00  0.00           H  
ATOM     10 2H   LEU A   1       3.094  -1.138  12.773  1.00  0.00           H  
ATOM     11 3H   LEU A   1       4.083   0.144  12.978  1.00  0.00           H  
ATOM     12  HA  LEU A   1       1.486   0.169  11.664  1.00  0.00           H  
ATOM     13 1HB  LEU A   1       3.550   2.361  12.074  1.00  0.00           H  
ATOM     14 2HB  LEU A   1       2.127   2.497  11.038  1.00  0.00           H  
ATOM     15  HG  LEU A   1       2.076   2.102  14.051  1.00  0.00           H  
ATOM     16 1HD1 LEU A   1       1.302   4.431  14.091  1.00  0.00           H  
ATOM     17 2HD1 LEU A   1       2.936   4.292  13.399  1.00  0.00           H  
ATOM     18 3HD1 LEU A   1       1.535   4.538  12.330  1.00  0.00           H  
ATOM     19 1HD2 LEU A   1      -0.339   2.556  13.787  1.00  0.00           H  
ATOM     20 2HD2 LEU A   1      -0.131   2.637  12.021  1.00  0.00           H  
ATOM     21 3HD2 LEU A   1       0.142   1.102  12.879  1.00  0.00           H  
ATOM     22  N   ILE A   2       4.547  -0.089  10.566  1.00  0.00           N  
ATOM     23  CA  ILE A   2       5.392  -0.283   9.393  1.00  0.00           C  
ATOM     24  C   ILE A   2       4.936  -1.487   8.579  1.00  0.00           C  
ATOM     25  O   ILE A   2       4.763  -1.397   7.364  1.00  0.00           O  
ATOM     26  CB  ILE A   2       6.865  -0.467   9.801  1.00  0.00           C  
ATOM     27  CG1 ILE A   2       7.425   0.835  10.381  1.00  0.00           C  
ATOM     28  CG2 ILE A   2       7.694  -0.922   8.610  1.00  0.00           C  
ATOM     29  CD1 ILE A   2       8.758   0.671  11.074  1.00  0.00           C  
ATOM     30  H   ILE A   2       4.963  -0.141  11.485  1.00  0.00           H  
ATOM     31  HA  ILE A   2       5.316   0.603   8.763  1.00  0.00           H  
ATOM     32  HB  ILE A   2       6.934  -1.217  10.588  1.00  0.00           H  
ATOM     33 1HG1 ILE A   2       7.542   1.568   9.583  1.00  0.00           H  
ATOM     34 2HG1 ILE A   2       6.716   1.247  11.100  1.00  0.00           H  
ATOM     35 1HG2 ILE A   2       8.732  -1.047   8.916  1.00  0.00           H  
ATOM     36 2HG2 ILE A   2       7.308  -1.872   8.241  1.00  0.00           H  
ATOM     37 3HG2 ILE A   2       7.635  -0.175   7.819  1.00  0.00           H  
ATOM     38 1HD1 ILE A   2       9.089   1.636  11.459  1.00  0.00           H  
ATOM     39 2HD1 ILE A   2       8.655  -0.033  11.900  1.00  0.00           H  
ATOM     40 3HD1 ILE A   2       9.492   0.293  10.364  1.00  0.00           H  
ATOM     41  N   ALA A   3       4.742  -2.614   9.256  1.00  0.00           N  
ATOM     42  CA  ALA A   3       4.358  -3.852   8.589  1.00  0.00           C  
ATOM     43  C   ALA A   3       3.057  -3.680   7.816  1.00  0.00           C  
ATOM     44  O   ALA A   3       2.915  -4.182   6.701  1.00  0.00           O  
ATOM     45  CB  ALA A   3       4.227  -4.980   9.601  1.00  0.00           C  
ATOM     46  H   ALA A   3       4.864  -2.612  10.259  1.00  0.00           H  
ATOM     47  HA  ALA A   3       5.140  -4.108   7.874  1.00  0.00           H  
ATOM     48 1HB  ALA A   3       3.940  -5.898   9.088  1.00  0.00           H  
ATOM     49 2HB  ALA A   3       5.182  -5.130  10.105  1.00  0.00           H  
ATOM     50 3HB  ALA A   3       3.466  -4.723  10.336  1.00  0.00           H  
ATOM     51  N   ALA A   4       2.108  -2.969   8.415  1.00  0.00           N  
ATOM     52  CA  ALA A   4       0.823  -2.712   7.775  1.00  0.00           C  
ATOM     53  C   ALA A   4       0.997  -1.902   6.497  1.00  0.00           C  
ATOM     54  O   ALA A   4       0.344  -2.169   5.488  1.00  0.00           O  
ATOM     55  CB  ALA A   4      -0.112  -1.991   8.735  1.00  0.00           C  
ATOM     56  H   ALA A   4       2.281  -2.596   9.338  1.00  0.00           H  
ATOM     57  HA  ALA A   4       0.382  -3.671   7.505  1.00  0.00           H  
ATOM     58 1HB  ALA A   4      -1.067  -1.807   8.242  1.00  0.00           H  
ATOM     59 2HB  ALA A   4      -0.273  -2.609   9.618  1.00  0.00           H  
ATOM     60 3HB  ALA A   4       0.332  -1.042   9.031  1.00  0.00           H  
ATOM     61  N   GLY A   5       1.882  -0.912   6.545  1.00  0.00           N  
ATOM     62  CA  GLY A   5       2.187  -0.099   5.374  1.00  0.00           C  
ATOM     63  C   GLY A   5       2.786  -0.945   4.257  1.00  0.00           C  
ATOM     64  O   GLY A   5       2.429  -0.792   3.089  1.00  0.00           O  
ATOM     65  H   GLY A   5       2.355  -0.717   7.416  1.00  0.00           H  
ATOM     66 1HA  GLY A   5       1.277   0.385   5.020  1.00  0.00           H  
ATOM     67 2HA  GLY A   5       2.884   0.691   5.651  1.00  0.00           H  
ATOM     68  N   VAL A   6       3.700  -1.837   4.624  1.00  0.00           N  
ATOM     69  CA  VAL A   6       4.307  -2.751   3.663  1.00  0.00           C  
ATOM     70  C   VAL A   6       3.261  -3.660   3.031  1.00  0.00           C  
ATOM     71  O   VAL A   6       3.246  -3.854   1.815  1.00  0.00           O  
ATOM     72  CB  VAL A   6       5.383  -3.612   4.350  1.00  0.00           C  
ATOM     73  CG1 VAL A   6       5.864  -4.711   3.414  1.00  0.00           C  
ATOM     74  CG2 VAL A   6       6.544  -2.734   4.793  1.00  0.00           C  
ATOM     75  H   VAL A   6       3.981  -1.884   5.592  1.00  0.00           H  
ATOM     76  HA  VAL A   6       4.779  -2.162   2.876  1.00  0.00           H  
ATOM     77  HB  VAL A   6       4.943  -4.100   5.220  1.00  0.00           H  
ATOM     78 1HG1 VAL A   6       6.624  -5.310   3.917  1.00  0.00           H  
ATOM     79 2HG1 VAL A   6       5.023  -5.348   3.140  1.00  0.00           H  
ATOM     80 3HG1 VAL A   6       6.290  -4.264   2.517  1.00  0.00           H  
ATOM     81 1HG2 VAL A   6       7.300  -3.349   5.279  1.00  0.00           H  
ATOM     82 2HG2 VAL A   6       6.979  -2.241   3.923  1.00  0.00           H  
ATOM     83 3HG2 VAL A   6       6.184  -1.981   5.494  1.00  0.00           H  
ATOM     84  N   ILE A   7       2.386  -4.216   3.863  1.00  0.00           N  
ATOM     85  CA  ILE A   7       1.310  -5.074   3.382  1.00  0.00           C  
ATOM     86  C   ILE A   7       0.380  -4.317   2.443  1.00  0.00           C  
ATOM     87  O   ILE A   7       0.001  -4.823   1.387  1.00  0.00           O  
ATOM     88  CB  ILE A   7       0.498  -5.647   4.558  1.00  0.00           C  
ATOM     89  CG1 ILE A   7       1.346  -6.640   5.358  1.00  0.00           C  
ATOM     90  CG2 ILE A   7      -0.772  -6.314   4.053  1.00  0.00           C  
ATOM     91  CD1 ILE A   7       0.756  -7.002   6.702  1.00  0.00           C  
ATOM     92  H   ILE A   7       2.470  -4.039   4.854  1.00  0.00           H  
ATOM     93  HA  ILE A   7       1.750  -5.903   2.830  1.00  0.00           H  
ATOM     94  HB  ILE A   7       0.228  -4.842   5.241  1.00  0.00           H  
ATOM     95 1HG1 ILE A   7       1.473  -7.556   4.783  1.00  0.00           H  
ATOM     96 2HG1 ILE A   7       2.338  -6.220   5.525  1.00  0.00           H  
ATOM     97 1HG2 ILE A   7      -1.333  -6.714   4.897  1.00  0.00           H  
ATOM     98 2HG2 ILE A   7      -1.382  -5.581   3.526  1.00  0.00           H  
ATOM     99 3HG2 ILE A   7      -0.511  -7.125   3.373  1.00  0.00           H  
ATOM    100 1HD1 ILE A   7       1.414  -7.708   7.210  1.00  0.00           H  
ATOM    101 2HD1 ILE A   7       0.653  -6.102   7.309  1.00  0.00           H  
ATOM    102 3HD1 ILE A   7      -0.223  -7.457   6.559  1.00  0.00           H  
ATOM    103  N   GLY A   8       0.014  -3.100   2.835  1.00  0.00           N  
ATOM    104  CA  GLY A   8      -0.840  -2.255   2.009  1.00  0.00           C  
ATOM    105  C   GLY A   8      -0.204  -1.988   0.651  1.00  0.00           C  
ATOM    106  O   GLY A   8      -0.878  -2.025  -0.378  1.00  0.00           O  
ATOM    107  H   GLY A   8       0.337  -2.753   3.726  1.00  0.00           H  
ATOM    108 1HA  GLY A   8      -1.808  -2.737   1.874  1.00  0.00           H  
ATOM    109 2HA  GLY A   8      -1.021  -1.310   2.522  1.00  0.00           H  
ATOM    110  N   GLY A   9       1.097  -1.720   0.655  1.00  0.00           N  
ATOM    111  CA  GLY A   9       1.838  -1.501  -0.582  1.00  0.00           C  
ATOM    112  C   GLY A   9       1.821  -2.745  -1.461  1.00  0.00           C  
ATOM    113  O   GLY A   9       1.500  -2.674  -2.648  1.00  0.00           O  
ATOM    114  H   GLY A   9       1.586  -1.666   1.537  1.00  0.00           H  
ATOM    115 1HA  GLY A   9       1.402  -0.662  -1.124  1.00  0.00           H  
ATOM    116 2HA  GLY A   9       2.867  -1.232  -0.347  1.00  0.00           H  
ATOM    117  N   LEU A  10       2.169  -3.884  -0.873  1.00  0.00           N  
ATOM    118  CA  LEU A  10       2.213  -5.143  -1.607  1.00  0.00           C  
ATOM    119  C   LEU A  10       0.841  -5.507  -2.159  1.00  0.00           C  
ATOM    120  O   LEU A  10       0.724  -6.007  -3.278  1.00  0.00           O  
ATOM    121  CB  LEU A  10       2.719  -6.270  -0.697  1.00  0.00           C  
ATOM    122  CG  LEU A  10       4.196  -6.184  -0.291  1.00  0.00           C  
ATOM    123  CD1 LEU A  10       4.494  -7.237   0.768  1.00  0.00           C  
ATOM    124  CD2 LEU A  10       5.072  -6.380  -1.519  1.00  0.00           C  
ATOM    125  H   LEU A  10       2.409  -3.878   0.108  1.00  0.00           H  
ATOM    126  HA  LEU A  10       2.902  -5.032  -2.443  1.00  0.00           H  
ATOM    127 1HB  LEU A  10       2.125  -6.273   0.216  1.00  0.00           H  
ATOM    128 2HB  LEU A  10       2.570  -7.222  -1.206  1.00  0.00           H  
ATOM    129  HG  LEU A  10       4.397  -5.205   0.146  1.00  0.00           H  
ATOM    130 1HD1 LEU A  10       5.543  -7.176   1.056  1.00  0.00           H  
ATOM    131 2HD1 LEU A  10       3.867  -7.061   1.642  1.00  0.00           H  
ATOM    132 3HD1 LEU A  10       4.286  -8.227   0.365  1.00  0.00           H  
ATOM    133 1HD2 LEU A  10       6.122  -6.319  -1.231  1.00  0.00           H  
ATOM    134 2HD2 LEU A  10       4.873  -7.359  -1.956  1.00  0.00           H  
ATOM    135 3HD2 LEU A  10       4.851  -5.604  -2.252  1.00  0.00           H  
ATOM    136  N   PHE A  11      -0.197  -5.252  -1.369  1.00  0.00           N  
ATOM    137  CA  PHE A  11      -1.565  -5.528  -1.788  1.00  0.00           C  
ATOM    138  C   PHE A  11      -1.869  -4.884  -3.135  1.00  0.00           C  
ATOM    139  O   PHE A  11      -2.376  -5.538  -4.046  1.00  0.00           O  
ATOM    140  CB  PHE A  11      -2.558  -5.021  -0.740  1.00  0.00           C  
ATOM    141  CG  PHE A  11      -3.997  -5.219  -1.123  1.00  0.00           C  
ATOM    142  CD1 PHE A  11      -4.584  -6.473  -1.049  1.00  0.00           C  
ATOM    143  CD2 PHE A  11      -4.767  -4.151  -1.558  1.00  0.00           C  
ATOM    144  CE1 PHE A  11      -5.908  -6.656  -1.401  1.00  0.00           C  
ATOM    145  CE2 PHE A  11      -6.091  -4.330  -1.909  1.00  0.00           C  
ATOM    146  CZ  PHE A  11      -6.661  -5.585  -1.831  1.00  0.00           C  
ATOM    147  H   PHE A  11      -0.032  -4.858  -0.453  1.00  0.00           H  
ATOM    148  HA  PHE A  11      -1.686  -6.607  -1.890  1.00  0.00           H  
ATOM    149 1HB  PHE A  11      -2.384  -5.536   0.204  1.00  0.00           H  
ATOM    150 2HB  PHE A  11      -2.394  -3.958  -0.568  1.00  0.00           H  
ATOM    151  HD1 PHE A  11      -3.988  -7.320  -0.708  1.00  0.00           H  
ATOM    152  HD2 PHE A  11      -4.316  -3.160  -1.620  1.00  0.00           H  
ATOM    153  HE1 PHE A  11      -6.356  -7.647  -1.339  1.00  0.00           H  
ATOM    154  HE2 PHE A  11      -6.685  -3.482  -2.249  1.00  0.00           H  
ATOM    155  HZ  PHE A  11      -7.704  -5.728  -2.109  1.00  0.00           H  
ATOM    156  N   ILE A  12      -1.556  -3.598  -3.254  1.00  0.00           N  
ATOM    157  CA  ILE A  12      -1.804  -2.860  -4.487  1.00  0.00           C  
ATOM    158  C   ILE A  12      -0.917  -3.364  -5.618  1.00  0.00           C  
ATOM    159  O   ILE A  12      -1.371  -3.527  -6.751  1.00  0.00           O  
ATOM    160  CB  ILE A  12      -1.569  -1.353  -4.282  1.00  0.00           C  
ATOM    161  CG1 ILE A  12      -2.587  -0.783  -3.291  1.00  0.00           C  
ATOM    162  CG2 ILE A  12      -1.645  -0.617  -5.611  1.00  0.00           C  
ATOM    163  CD1 ILE A  12      -4.026  -0.994  -3.706  1.00  0.00           C  
ATOM    164  H   ILE A  12      -1.136  -3.119  -2.470  1.00  0.00           H  
ATOM    165  HA  ILE A  12      -2.843  -3.011  -4.777  1.00  0.00           H  
ATOM    166  HB  ILE A  12      -0.583  -1.195  -3.846  1.00  0.00           H  
ATOM    167 1HG1 ILE A  12      -2.442  -1.245  -2.315  1.00  0.00           H  
ATOM    168 2HG1 ILE A  12      -2.421   0.288  -3.173  1.00  0.00           H  
ATOM    169 1HG2 ILE A  12      -1.477   0.447  -5.447  1.00  0.00           H  
ATOM    170 2HG2 ILE A  12      -0.883  -1.005  -6.286  1.00  0.00           H  
ATOM    171 3HG2 ILE A  12      -2.630  -0.765  -6.053  1.00  0.00           H  
ATOM    172 1HD1 ILE A  12      -4.688  -0.563  -2.954  1.00  0.00           H  
ATOM    173 2HD1 ILE A  12      -4.203  -0.508  -4.666  1.00  0.00           H  
ATOM    174 3HD1 ILE A  12      -4.226  -2.061  -3.795  1.00  0.00           H  
ATOM    175  N   LEU A  13       0.351  -3.610  -5.305  1.00  0.00           N  
ATOM    176  CA  LEU A  13       1.328  -3.999  -6.314  1.00  0.00           C  
ATOM    177  C   LEU A  13       0.929  -5.303  -6.993  1.00  0.00           C  
ATOM    178  O   LEU A  13       1.100  -5.462  -8.202  1.00  0.00           O  
ATOM    179  CB  LEU A  13       2.716  -4.150  -5.678  1.00  0.00           C  
ATOM    180  CG  LEU A  13       3.411  -2.842  -5.281  1.00  0.00           C  
ATOM    181  CD1 LEU A  13       4.655  -3.157  -4.460  1.00  0.00           C  
ATOM    182  CD2 LEU A  13       3.768  -2.055  -6.533  1.00  0.00           C  
ATOM    183  H   LEU A  13       0.645  -3.524  -4.342  1.00  0.00           H  
ATOM    184  HA  LEU A  13       1.373  -3.217  -7.072  1.00  0.00           H  
ATOM    185 1HB  LEU A  13       2.622  -4.761  -4.782  1.00  0.00           H  
ATOM    186 2HB  LEU A  13       3.366  -4.671  -6.381  1.00  0.00           H  
ATOM    187  HG  LEU A  13       2.742  -2.249  -4.658  1.00  0.00           H  
ATOM    188 1HD1 LEU A  13       5.149  -2.227  -4.177  1.00  0.00           H  
ATOM    189 2HD1 LEU A  13       4.368  -3.702  -3.560  1.00  0.00           H  
ATOM    190 3HD1 LEU A  13       5.337  -3.764  -5.052  1.00  0.00           H  
ATOM    191 1HD2 LEU A  13       4.261  -1.125  -6.251  1.00  0.00           H  
ATOM    192 2HD2 LEU A  13       4.438  -2.647  -7.156  1.00  0.00           H  
ATOM    193 3HD2 LEU A  13       2.859  -1.829  -7.091  1.00  0.00           H  
ATOM    194  N   VAL A  14       0.397  -6.234  -6.208  1.00  0.00           N  
ATOM    195  CA  VAL A  14      -0.100  -7.495  -6.745  1.00  0.00           C  
ATOM    196  C   VAL A  14      -1.260  -7.267  -7.706  1.00  0.00           C  
ATOM    197  O   VAL A  14      -1.288  -7.823  -8.803  1.00  0.00           O  
ATOM    198  CB  VAL A  14      -0.560  -8.418  -5.601  1.00  0.00           C  
ATOM    199  CG1 VAL A  14      -1.316  -9.617  -6.154  1.00  0.00           C  
ATOM    200  CG2 VAL A  14       0.642  -8.869  -4.784  1.00  0.00           C  
ATOM    201  H   VAL A  14       0.336  -6.064  -5.215  1.00  0.00           H  
ATOM    202  HA  VAL A  14       0.711  -7.985  -7.285  1.00  0.00           H  
ATOM    203  HB  VAL A  14      -1.250  -7.870  -4.959  1.00  0.00           H  
ATOM    204 1HG1 VAL A  14      -1.634 -10.258  -5.332  1.00  0.00           H  
ATOM    205 2HG1 VAL A  14      -2.192  -9.272  -6.704  1.00  0.00           H  
ATOM    206 3HG1 VAL A  14      -0.666 -10.180  -6.822  1.00  0.00           H  
ATOM    207 1HG2 VAL A  14       0.309  -9.521  -3.977  1.00  0.00           H  
ATOM    208 2HG2 VAL A  14       1.335  -9.412  -5.427  1.00  0.00           H  
ATOM    209 3HG2 VAL A  14       1.144  -7.998  -4.364  1.00  0.00           H  
ATOM    210  N   ILE A  15      -2.215  -6.444  -7.286  1.00  0.00           N  
ATOM    211  CA  ILE A  15      -3.379  -6.140  -8.110  1.00  0.00           C  
ATOM    212  C   ILE A  15      -2.971  -5.460  -9.410  1.00  0.00           C  
ATOM    213  O   ILE A  15      -3.434  -5.833 -10.488  1.00  0.00           O  
ATOM    214  CB  ILE A  15      -4.370  -5.240  -7.348  1.00  0.00           C  
ATOM    215  CG1 ILE A  15      -5.010  -6.010  -6.191  1.00  0.00           C  
ATOM    216  CG2 ILE A  15      -5.437  -4.706  -8.292  1.00  0.00           C  
ATOM    217  CD1 ILE A  15      -5.775  -5.135  -5.224  1.00  0.00           C  
ATOM    218  H   ILE A  15      -2.133  -6.020  -6.374  1.00  0.00           H  
ATOM    219  HA  ILE A  15      -3.882  -7.074  -8.356  1.00  0.00           H  
ATOM    220  HB  ILE A  15      -3.834  -4.399  -6.909  1.00  0.00           H  
ATOM    221 1HG1 ILE A  15      -5.695  -6.760  -6.587  1.00  0.00           H  
ATOM    222 2HG1 ILE A  15      -4.237  -6.538  -5.633  1.00  0.00           H  
ATOM    223 1HG2 ILE A  15      -6.129  -4.073  -7.738  1.00  0.00           H  
ATOM    224 2HG2 ILE A  15      -4.965  -4.123  -9.082  1.00  0.00           H  
ATOM    225 3HG2 ILE A  15      -5.983  -5.541  -8.733  1.00  0.00           H  
ATOM    226 1HD1 ILE A  15      -6.199  -5.753  -4.431  1.00  0.00           H  
ATOM    227 2HD1 ILE A  15      -5.099  -4.399  -4.787  1.00  0.00           H  
ATOM    228 3HD1 ILE A  15      -6.577  -4.623  -5.753  1.00  0.00           H  
ATOM    229  N   VAL A  16      -2.102  -4.461  -9.303  1.00  0.00           N  
ATOM    230  CA  VAL A  16      -1.612  -3.743 -10.473  1.00  0.00           C  
ATOM    231  C   VAL A  16      -0.869  -4.676 -11.421  1.00  0.00           C  
ATOM    232  O   VAL A  16      -1.033  -4.599 -12.638  1.00  0.00           O  
ATOM    233  CB  VAL A  16      -0.675  -2.598 -10.044  1.00  0.00           C  
ATOM    234  CG1 VAL A  16       0.028  -2.003 -11.255  1.00  0.00           C  
ATOM    235  CG2 VAL A  16      -1.465  -1.533  -9.301  1.00  0.00           C  
ATOM    236  H   VAL A  16      -1.773  -4.192  -8.387  1.00  0.00           H  
ATOM    237  HA  VAL A  16      -2.466  -3.317 -11.001  1.00  0.00           H  
ATOM    238  HB  VAL A  16       0.099  -3.001  -9.389  1.00  0.00           H  
ATOM    239 1HG1 VAL A  16       0.687  -1.196 -10.933  1.00  0.00           H  
ATOM    240 2HG1 VAL A  16       0.617  -2.775 -11.750  1.00  0.00           H  
ATOM    241 3HG1 VAL A  16      -0.714  -1.610 -11.949  1.00  0.00           H  
ATOM    242 1HG2 VAL A  16      -0.796  -0.727  -9.000  1.00  0.00           H  
ATOM    243 2HG2 VAL A  16      -2.242  -1.135  -9.954  1.00  0.00           H  
ATOM    244 3HG2 VAL A  16      -1.926  -1.972  -8.416  1.00  0.00           H  
ATOM    245  N   GLY A  17      -0.050  -5.556 -10.855  1.00  0.00           N  
ATOM    246  CA  GLY A  17       0.699  -6.524 -11.646  1.00  0.00           C  
ATOM    247  C   GLY A  17      -0.235  -7.464 -12.397  1.00  0.00           C  
ATOM    248  O   GLY A  17      -0.059  -7.708 -13.591  1.00  0.00           O  
ATOM    249  H   GLY A  17       0.055  -5.555  -9.850  1.00  0.00           H  
ATOM    250 1HA  GLY A  17       1.338  -5.998 -12.355  1.00  0.00           H  
ATOM    251 2HA  GLY A  17       1.353  -7.101 -10.992  1.00  0.00           H  
ATOM    252  N   LEU A  18      -1.230  -7.990 -11.690  1.00  0.00           N  
ATOM    253  CA  LEU A  18      -2.158  -8.953 -12.272  1.00  0.00           C  
ATOM    254  C   LEU A  18      -3.028  -8.304 -13.341  1.00  0.00           C  
ATOM    255  O   LEU A  18      -3.332  -8.917 -14.364  1.00  0.00           O  
ATOM    256  CB  LEU A  18      -3.047  -9.559 -11.179  1.00  0.00           C  
ATOM    257  CG  LEU A  18      -2.341 -10.498 -10.192  1.00  0.00           C  
ATOM    258  CD1 LEU A  18      -3.295 -10.857  -9.061  1.00  0.00           C  
ATOM    259  CD2 LEU A  18      -1.869 -11.744 -10.926  1.00  0.00           C  
ATOM    260  H   LEU A  18      -1.347  -7.715 -10.726  1.00  0.00           H  
ATOM    261  HA  LEU A  18      -1.580  -9.751 -12.737  1.00  0.00           H  
ATOM    262 1HB  LEU A  18      -3.492  -8.749 -10.604  1.00  0.00           H  
ATOM    263 2HB  LEU A  18      -3.849 -10.122 -11.656  1.00  0.00           H  
ATOM    264  HG  LEU A  18      -1.482  -9.988  -9.755  1.00  0.00           H  
ATOM    265 1HD1 LEU A  18      -2.793 -11.525  -8.360  1.00  0.00           H  
ATOM    266 2HD1 LEU A  18      -3.601  -9.950  -8.541  1.00  0.00           H  
ATOM    267 3HD1 LEU A  18      -4.173 -11.356  -9.471  1.00  0.00           H  
ATOM    268 1HD2 LEU A  18      -1.367 -12.412 -10.225  1.00  0.00           H  
ATOM    269 2HD2 LEU A  18      -2.727 -12.256 -11.363  1.00  0.00           H  
ATOM    270 3HD2 LEU A  18      -1.175 -11.460 -11.717  1.00  0.00           H  
ATOM    271  N   THR A  19      -3.426  -7.060 -13.097  1.00  0.00           N  
ATOM    272  CA  THR A  19      -4.340  -6.359 -13.991  1.00  0.00           C  
ATOM    273  C   THR A  19      -3.744  -6.214 -15.386  1.00  0.00           C  
ATOM    274  O   THR A  19      -3.779  -7.137 -16.152  1.00  0.00           O  
ATOM    275  OXT THR A  19      -3.239  -5.177 -15.718  1.00  0.00           O  
ATOM    276  CB  THR A  19      -4.701  -4.969 -13.436  1.00  0.00           C  
ATOM    277  OG1 THR A  19      -5.314  -5.110 -12.148  1.00  0.00           O  
ATOM    278  CG2 THR A  19      -5.661  -4.253 -14.374  1.00  0.00           C  
ATOM    279  H   THR A  19      -3.086  -6.587 -12.272  1.00  0.00           H  
ATOM    280  HA  THR A  19      -5.256  -6.943 -14.076  1.00  0.00           H  
ATOM    281  HB  THR A  19      -3.795  -4.373 -13.329  1.00  0.00           H  
ATOM    282  HG1 THR A  19      -4.703  -5.548 -11.550  1.00  0.00           H  
ATOM    283 1HG2 THR A  19      -5.905  -3.272 -13.966  1.00  0.00           H  
ATOM    284 2HG2 THR A  19      -5.194  -4.134 -15.351  1.00  0.00           H  
ATOM    285 3HG2 THR A  19      -6.573  -4.839 -14.478  1.00  0.00           H  
TER                                                                             
ATOM    287  N   LEU B  20      -3.129   0.146  12.896  1.00  0.00           N  
ATOM    288  CA  LEU B  20      -2.517  -0.509  11.747  1.00  0.00           C  
ATOM    289  C   LEU B  20      -3.245  -0.153  10.457  1.00  0.00           C  
ATOM    290  O   LEU B  20      -2.641  -0.099   9.386  1.00  0.00           O  
ATOM    291  CB  LEU B  20      -2.521  -2.031  11.940  1.00  0.00           C  
ATOM    292  CG  LEU B  20      -1.705  -2.553  13.130  1.00  0.00           C  
ATOM    293  CD1 LEU B  20      -1.882  -4.061  13.245  1.00  0.00           C  
ATOM    294  CD2 LEU B  20      -0.240  -2.187  12.940  1.00  0.00           C  
ATOM    295 1H   LEU B  20      -2.633  -0.105  13.727  1.00  0.00           H  
ATOM    296 2H   LEU B  20      -3.093   1.138  12.773  1.00  0.00           H  
ATOM    297 3H   LEU B  20      -4.083  -0.145  12.978  1.00  0.00           H  
ATOM    298  HA  LEU B  20      -1.486  -0.169  11.664  1.00  0.00           H  
ATOM    299 1HB  LEU B  20      -3.550  -2.361  12.074  1.00  0.00           H  
ATOM    300 2HB  LEU B  20      -2.127  -2.497  11.037  1.00  0.00           H  
ATOM    301  HG  LEU B  20      -2.075  -2.102  14.051  1.00  0.00           H  
ATOM    302 1HD1 LEU B  20      -1.302  -4.431  14.091  1.00  0.00           H  
ATOM    303 2HD1 LEU B  20      -2.936  -4.293  13.400  1.00  0.00           H  
ATOM    304 3HD1 LEU B  20      -1.535  -4.539  12.330  1.00  0.00           H  
ATOM    305 1HD2 LEU B  20       0.340  -2.557  13.786  1.00  0.00           H  
ATOM    306 2HD2 LEU B  20       0.131  -2.638  12.020  1.00  0.00           H  
ATOM    307 3HD2 LEU B  20      -0.141  -1.103  12.878  1.00  0.00           H  
ATOM    308  N   ILE B  21      -4.547   0.089  10.566  1.00  0.00           N  
ATOM    309  CA  ILE B  21      -5.391   0.283   9.393  1.00  0.00           C  
ATOM    310  C   ILE B  21      -4.935   1.487   8.579  1.00  0.00           C  
ATOM    311  O   ILE B  21      -4.763   1.397   7.364  1.00  0.00           O  
ATOM    312  CB  ILE B  21      -6.865   0.466   9.801  1.00  0.00           C  
ATOM    313  CG1 ILE B  21      -7.424  -0.835  10.381  1.00  0.00           C  
ATOM    314  CG2 ILE B  21      -7.694   0.922   8.610  1.00  0.00           C  
ATOM    315  CD1 ILE B  21      -8.758  -0.671  11.074  1.00  0.00           C  
ATOM    316  H   ILE B  21      -4.963   0.140  11.485  1.00  0.00           H  
ATOM    317  HA  ILE B  21      -5.316  -0.603   8.763  1.00  0.00           H  
ATOM    318  HB  ILE B  21      -6.933   1.217  10.588  1.00  0.00           H  
ATOM    319 1HG1 ILE B  21      -7.542  -1.568   9.583  1.00  0.00           H  
ATOM    320 2HG1 ILE B  21      -6.716  -1.248  11.100  1.00  0.00           H  
ATOM    321 1HG2 ILE B  21      -8.732   1.046   8.916  1.00  0.00           H  
ATOM    322 2HG2 ILE B  21      -7.308   1.872   8.241  1.00  0.00           H  
ATOM    323 3HG2 ILE B  21      -7.635   0.175   7.819  1.00  0.00           H  
ATOM    324 1HD1 ILE B  21      -9.089  -1.636  11.459  1.00  0.00           H  
ATOM    325 2HD1 ILE B  21      -8.654   0.033  11.901  1.00  0.00           H  
ATOM    326 3HD1 ILE B  21      -9.492  -0.293  10.364  1.00  0.00           H  
ATOM    327  N   ALA B  22      -4.742   2.613   9.256  1.00  0.00           N  
ATOM    328  CA  ALA B  22      -4.358   3.852   8.589  1.00  0.00           C  
ATOM    329  C   ALA B  22      -3.057   3.680   7.816  1.00  0.00           C  
ATOM    330  O   ALA B  22      -2.915   4.182   6.701  1.00  0.00           O  
ATOM    331  CB  ALA B  22      -4.227   4.980   9.601  1.00  0.00           C  
ATOM    332  H   ALA B  22      -4.864   2.612  10.259  1.00  0.00           H  
ATOM    333  HA  ALA B  22      -5.140   4.108   7.874  1.00  0.00           H  
ATOM    334 1HB  ALA B  22      -3.940   5.898   9.088  1.00  0.00           H  
ATOM    335 2HB  ALA B  22      -5.182   5.130  10.105  1.00  0.00           H  
ATOM    336 3HB  ALA B  22      -3.466   4.723  10.336  1.00  0.00           H  
ATOM    337  N   ALA B  23      -2.108   2.969   8.415  1.00  0.00           N  
ATOM    338  CA  ALA B  23      -0.823   2.712   7.775  1.00  0.00           C  
ATOM    339  C   ALA B  23      -0.997   1.902   6.497  1.00  0.00           C  
ATOM    340  O   ALA B  23      -0.344   2.169   5.488  1.00  0.00           O  
ATOM    341  CB  ALA B  23       0.112   1.991   8.735  1.00  0.00           C  
ATOM    342  H   ALA B  23      -2.281   2.596   9.338  1.00  0.00           H  
ATOM    343  HA  ALA B  23      -0.382   3.671   7.505  1.00  0.00           H  
ATOM    344 1HB  ALA B  23       1.067   1.807   8.242  1.00  0.00           H  
ATOM    345 2HB  ALA B  23       0.273   2.609   9.618  1.00  0.00           H  
ATOM    346 3HB  ALA B  23      -0.332   1.042   9.031  1.00  0.00           H  
ATOM    347  N   GLY B  24      -1.882   0.912   6.545  1.00  0.00           N  
ATOM    348  CA  GLY B  24      -2.187   0.099   5.374  1.00  0.00           C  
ATOM    349  C   GLY B  24      -2.786   0.945   4.257  1.00  0.00           C  
ATOM    350  O   GLY B  24      -2.429   0.792   3.089  1.00  0.00           O  
ATOM    351  H   GLY B  24      -2.355   0.718   7.416  1.00  0.00           H  
ATOM    352 1HA  GLY B  24      -1.277  -0.385   5.020  1.00  0.00           H  
ATOM    353 2HA  GLY B  24      -2.884  -0.691   5.651  1.00  0.00           H  
ATOM    354  N   VAL B  25      -3.700   1.838   4.624  1.00  0.00           N  
ATOM    355  CA  VAL B  25      -4.307   2.751   3.663  1.00  0.00           C  
ATOM    356  C   VAL B  25      -3.261   3.660   3.031  1.00  0.00           C  
ATOM    357  O   VAL B  25      -3.246   3.854   1.815  1.00  0.00           O  
ATOM    358  CB  VAL B  25      -5.383   3.612   4.351  1.00  0.00           C  
ATOM    359  CG1 VAL B  25      -5.864   4.711   3.415  1.00  0.00           C  
ATOM    360  CG2 VAL B  25      -6.544   2.734   4.793  1.00  0.00           C  
ATOM    361  H   VAL B  25      -3.981   1.885   5.593  1.00  0.00           H  
ATOM    362  HA  VAL B  25      -4.779   2.162   2.876  1.00  0.00           H  
ATOM    363  HB  VAL B  25      -4.943   4.100   5.221  1.00  0.00           H  
ATOM    364 1HG1 VAL B  25      -6.624   5.310   3.917  1.00  0.00           H  
ATOM    365 2HG1 VAL B  25      -5.023   5.349   3.140  1.00  0.00           H  
ATOM    366 3HG1 VAL B  25      -6.290   4.264   2.517  1.00  0.00           H  
ATOM    367 1HG2 VAL B  25      -7.300   3.350   5.279  1.00  0.00           H  
ATOM    368 2HG2 VAL B  25      -6.979   2.242   3.924  1.00  0.00           H  
ATOM    369 3HG2 VAL B  25      -6.184   1.981   5.494  1.00  0.00           H  
ATOM    370  N   ILE B  26      -2.386   4.216   3.863  1.00  0.00           N  
ATOM    371  CA  ILE B  26      -1.310   5.074   3.383  1.00  0.00           C  
ATOM    372  C   ILE B  26      -0.380   4.317   2.444  1.00  0.00           C  
ATOM    373  O   ILE B  26      -0.001   4.824   1.388  1.00  0.00           O  
ATOM    374  CB  ILE B  26      -0.498   5.647   4.559  1.00  0.00           C  
ATOM    375  CG1 ILE B  26      -1.346   6.640   5.359  1.00  0.00           C  
ATOM    376  CG2 ILE B  26       0.772   6.314   4.053  1.00  0.00           C  
ATOM    377  CD1 ILE B  26      -0.756   7.002   6.703  1.00  0.00           C  
ATOM    378  H   ILE B  26      -2.470   4.039   4.854  1.00  0.00           H  
ATOM    379  HA  ILE B  26      -1.750   5.904   2.830  1.00  0.00           H  
ATOM    380  HB  ILE B  26      -0.228   4.842   5.241  1.00  0.00           H  
ATOM    381 1HG1 ILE B  26      -1.473   7.556   4.783  1.00  0.00           H  
ATOM    382 2HG1 ILE B  26      -2.338   6.220   5.525  1.00  0.00           H  
ATOM    383 1HG2 ILE B  26       1.333   6.714   4.897  1.00  0.00           H  
ATOM    384 2HG2 ILE B  26       1.382   5.581   3.527  1.00  0.00           H  
ATOM    385 3HG2 ILE B  26       0.511   7.125   3.373  1.00  0.00           H  
ATOM    386 1HD1 ILE B  26      -1.414   7.708   7.210  1.00  0.00           H  
ATOM    387 2HD1 ILE B  26      -0.653   6.102   7.310  1.00  0.00           H  
ATOM    388 3HD1 ILE B  26       0.223   7.457   6.559  1.00  0.00           H  
ATOM    389  N   GLY B  27      -0.014   3.101   2.835  1.00  0.00           N  
ATOM    390  CA  GLY B  27       0.840   2.255   2.010  1.00  0.00           C  
ATOM    391  C   GLY B  27       0.204   1.989   0.651  1.00  0.00           C  
ATOM    392  O   GLY B  27       0.878   2.026  -0.378  1.00  0.00           O  
ATOM    393  H   GLY B  27      -0.336   2.753   3.727  1.00  0.00           H  
ATOM    394 1HA  GLY B  27       1.808   2.738   1.874  1.00  0.00           H  
ATOM    395 2HA  GLY B  27       1.021   1.311   2.522  1.00  0.00           H  
ATOM    396  N   GLY B  28      -1.097   1.720   0.655  1.00  0.00           N  
ATOM    397  CA  GLY B  28      -1.838   1.502  -0.582  1.00  0.00           C  
ATOM    398  C   GLY B  28      -1.821   2.746  -1.461  1.00  0.00           C  
ATOM    399  O   GLY B  28      -1.500   2.675  -2.647  1.00  0.00           O  
ATOM    400  H   GLY B  28      -1.586   1.666   1.537  1.00  0.00           H  
ATOM    401 1HA  GLY B  28      -1.402   0.663  -1.124  1.00  0.00           H  
ATOM    402 2HA  GLY B  28      -2.867   1.232  -0.346  1.00  0.00           H  
ATOM    403  N   LEU B  29      -2.169   3.885  -0.872  1.00  0.00           N  
ATOM    404  CA  LEU B  29      -2.213   5.144  -1.606  1.00  0.00           C  
ATOM    405  C   LEU B  29      -0.841   5.507  -2.159  1.00  0.00           C  
ATOM    406  O   LEU B  29      -0.724   6.008  -3.278  1.00  0.00           O  
ATOM    407  CB  LEU B  29      -2.719   6.270  -0.696  1.00  0.00           C  
ATOM    408  CG  LEU B  29      -4.196   6.185  -0.291  1.00  0.00           C  
ATOM    409  CD1 LEU B  29      -4.494   7.237   0.769  1.00  0.00           C  
ATOM    410  CD2 LEU B  29      -5.072   6.381  -1.519  1.00  0.00           C  
ATOM    411  H   LEU B  29      -2.409   3.878   0.109  1.00  0.00           H  
ATOM    412  HA  LEU B  29      -2.902   5.033  -2.443  1.00  0.00           H  
ATOM    413 1HB  LEU B  29      -2.125   6.273   0.216  1.00  0.00           H  
ATOM    414 2HB  LEU B  29      -2.570   7.222  -1.206  1.00  0.00           H  
ATOM    415  HG  LEU B  29      -4.397   5.206   0.146  1.00  0.00           H  
ATOM    416 1HD1 LEU B  29      -5.543   7.176   1.057  1.00  0.00           H  
ATOM    417 2HD1 LEU B  29      -3.868   7.061   1.643  1.00  0.00           H  
ATOM    418 3HD1 LEU B  29      -4.286   8.228   0.366  1.00  0.00           H  
ATOM    419 1HD2 LEU B  29      -6.122   6.320  -1.231  1.00  0.00           H  
ATOM    420 2HD2 LEU B  29      -4.872   7.360  -1.955  1.00  0.00           H  
ATOM    421 3HD2 LEU B  29      -4.851   5.605  -2.252  1.00  0.00           H  
ATOM    422  N   PHE B  30       0.197   5.253  -1.368  1.00  0.00           N  
ATOM    423  CA  PHE B  30       1.565   5.529  -1.788  1.00  0.00           C  
ATOM    424  C   PHE B  30       1.869   4.885  -3.135  1.00  0.00           C  
ATOM    425  O   PHE B  30       2.376   5.539  -4.046  1.00  0.00           O  
ATOM    426  CB  PHE B  30       2.558   5.022  -0.740  1.00  0.00           C  
ATOM    427  CG  PHE B  30       3.997   5.219  -1.123  1.00  0.00           C  
ATOM    428  CD1 PHE B  30       4.584   6.474  -1.049  1.00  0.00           C  
ATOM    429  CD2 PHE B  30       4.767   4.151  -1.558  1.00  0.00           C  
ATOM    430  CE1 PHE B  30       5.908   6.656  -1.401  1.00  0.00           C  
ATOM    431  CE2 PHE B  30       6.090   4.330  -1.910  1.00  0.00           C  
ATOM    432  CZ  PHE B  30       6.661   5.584  -1.831  1.00  0.00           C  
ATOM    433  H   PHE B  30       0.032   4.859  -0.453  1.00  0.00           H  
ATOM    434  HA  PHE B  30       1.686   6.608  -1.890  1.00  0.00           H  
ATOM    435 1HB  PHE B  30       2.384   5.537   0.204  1.00  0.00           H  
ATOM    436 2HB  PHE B  30       2.394   3.959  -0.568  1.00  0.00           H  
ATOM    437  HD1 PHE B  30       3.988   7.321  -0.707  1.00  0.00           H  
ATOM    438  HD2 PHE B  30       4.315   3.160  -1.621  1.00  0.00           H  
ATOM    439  HE1 PHE B  30       6.356   7.647  -1.338  1.00  0.00           H  
ATOM    440  HE2 PHE B  30       6.684   3.482  -2.250  1.00  0.00           H  
ATOM    441  HZ  PHE B  30       7.704   5.727  -2.110  1.00  0.00           H  
ATOM    442  N   ILE B  31       1.556   3.599  -3.254  1.00  0.00           N  
ATOM    443  CA  ILE B  31       1.804   2.861  -4.487  1.00  0.00           C  
ATOM    444  C   ILE B  31       0.917   3.365  -5.618  1.00  0.00           C  
ATOM    445  O   ILE B  31       1.371   3.528  -6.751  1.00  0.00           O  
ATOM    446  CB  ILE B  31       1.569   1.354  -4.282  1.00  0.00           C  
ATOM    447  CG1 ILE B  31       2.587   0.784  -3.291  1.00  0.00           C  
ATOM    448  CG2 ILE B  31       1.645   0.618  -5.611  1.00  0.00           C  
ATOM    449  CD1 ILE B  31       4.025   0.991  -3.707  1.00  0.00           C  
ATOM    450  H   ILE B  31       1.136   3.120  -2.470  1.00  0.00           H  
ATOM    451  HA  ILE B  31       2.843   3.012  -4.777  1.00  0.00           H  
ATOM    452  HB  ILE B  31       0.583   1.196  -3.846  1.00  0.00           H  
ATOM    453 1HG1 ILE B  31       2.444   1.248  -2.316  1.00  0.00           H  
ATOM    454 2HG1 ILE B  31       2.419  -0.286  -3.171  1.00  0.00           H  
ATOM    455 1HG2 ILE B  31       1.477  -0.446  -5.447  1.00  0.00           H  
ATOM    456 2HG2 ILE B  31       0.883   1.006  -6.286  1.00  0.00           H  
ATOM    457 3HG2 ILE B  31       2.631   0.766  -6.052  1.00  0.00           H  
ATOM    458 1HD1 ILE B  31       4.687   0.561  -2.955  1.00  0.00           H  
ATOM    459 2HD1 ILE B  31       4.201   0.504  -4.667  1.00  0.00           H  
ATOM    460 3HD1 ILE B  31       4.227   2.058  -3.799  1.00  0.00           H  
ATOM    461  N   LEU B  32      -0.351   3.611  -5.305  1.00  0.00           N  
ATOM    462  CA  LEU B  32      -1.328   4.000  -6.314  1.00  0.00           C  
ATOM    463  C   LEU B  32      -0.929   5.304  -6.993  1.00  0.00           C  
ATOM    464  O   LEU B  32      -1.100   5.464  -8.201  1.00  0.00           O  
ATOM    465  CB  LEU B  32      -2.716   4.151  -5.678  1.00  0.00           C  
ATOM    466  CG  LEU B  32      -3.411   2.843  -5.279  1.00  0.00           C  
ATOM    467  CD1 LEU B  32      -4.655   3.158  -4.459  1.00  0.00           C  
ATOM    468  CD2 LEU B  32      -3.766   2.055  -6.532  1.00  0.00           C  
ATOM    469  H   LEU B  32      -0.645   3.525  -4.342  1.00  0.00           H  
ATOM    470  HA  LEU B  32      -1.373   3.219  -7.071  1.00  0.00           H  
ATOM    471 1HB  LEU B  32      -2.622   4.763  -4.782  1.00  0.00           H  
ATOM    472 2HB  LEU B  32      -3.366   4.671  -6.381  1.00  0.00           H  
ATOM    473  HG  LEU B  32      -2.741   2.250  -4.656  1.00  0.00           H  
ATOM    474 1HD1 LEU B  32      -5.149   2.228  -4.176  1.00  0.00           H  
ATOM    475 2HD1 LEU B  32      -4.369   3.704  -3.561  1.00  0.00           H  
ATOM    476 3HD1 LEU B  32      -5.338   3.765  -5.053  1.00  0.00           H  
ATOM    477 1HD2 LEU B  32      -4.260   1.125  -6.248  1.00  0.00           H  
ATOM    478 2HD2 LEU B  32      -4.437   2.646  -7.155  1.00  0.00           H  
ATOM    479 3HD2 LEU B  32      -2.857   1.829  -7.089  1.00  0.00           H  
ATOM    480  N   VAL B  33      -0.397   6.235  -6.208  1.00  0.00           N  
ATOM    481  CA  VAL B  33       0.100   7.497  -6.744  1.00  0.00           C  
ATOM    482  C   VAL B  33       1.259   7.268  -7.705  1.00  0.00           C  
ATOM    483  O   VAL B  33       1.288   7.824  -8.803  1.00  0.00           O  
ATOM    484  CB  VAL B  33       0.560   8.419  -5.600  1.00  0.00           C  
ATOM    485  CG1 VAL B  33       1.316   9.618  -6.153  1.00  0.00           C  
ATOM    486  CG2 VAL B  33      -0.642   8.870  -4.784  1.00  0.00           C  
ATOM    487  H   VAL B  33      -0.336   6.065  -5.214  1.00  0.00           H  
ATOM    488  HA  VAL B  33      -0.711   7.986  -7.285  1.00  0.00           H  
ATOM    489  HB  VAL B  33       1.250   7.871  -4.959  1.00  0.00           H  
ATOM    490 1HG1 VAL B  33       1.634  10.259  -5.331  1.00  0.00           H  
ATOM    491 2HG1 VAL B  33       2.192   9.273  -6.703  1.00  0.00           H  
ATOM    492 3HG1 VAL B  33       0.666  10.182  -6.822  1.00  0.00           H  
ATOM    493 1HG2 VAL B  33      -0.310   9.522  -3.976  1.00  0.00           H  
ATOM    494 2HG2 VAL B  33      -1.335   9.413  -5.426  1.00  0.00           H  
ATOM    495 3HG2 VAL B  33      -1.144   7.999  -4.363  1.00  0.00           H  
ATOM    496  N   ILE B  34       2.215   6.446  -7.286  1.00  0.00           N  
ATOM    497  CA  ILE B  34       3.379   6.141  -8.109  1.00  0.00           C  
ATOM    498  C   ILE B  34       2.971   5.462  -9.410  1.00  0.00           C  
ATOM    499  O   ILE B  34       3.434   5.835 -10.488  1.00  0.00           O  
ATOM    500  CB  ILE B  34       4.370   5.241  -7.348  1.00  0.00           C  
ATOM    501  CG1 ILE B  34       5.011   6.011  -6.191  1.00  0.00           C  
ATOM    502  CG2 ILE B  34       5.437   4.707  -8.292  1.00  0.00           C  
ATOM    503  CD1 ILE B  34       5.775   5.137  -5.224  1.00  0.00           C  
ATOM    504  H   ILE B  34       2.133   6.021  -6.373  1.00  0.00           H  
ATOM    505  HA  ILE B  34       3.882   7.075  -8.356  1.00  0.00           H  
ATOM    506  HB  ILE B  34       3.834   4.400  -6.908  1.00  0.00           H  
ATOM    507 1HG1 ILE B  34       5.695   6.761  -6.587  1.00  0.00           H  
ATOM    508 2HG1 ILE B  34       4.237   6.539  -5.633  1.00  0.00           H  
ATOM    509 1HG2 ILE B  34       6.129   4.074  -7.737  1.00  0.00           H  
ATOM    510 2HG2 ILE B  34       4.965   4.125  -9.082  1.00  0.00           H  
ATOM    511 3HG2 ILE B  34       5.983   5.542  -8.733  1.00  0.00           H  
ATOM    512 1HD1 ILE B  34       6.199   5.754  -4.432  1.00  0.00           H  
ATOM    513 2HD1 ILE B  34       5.100   4.400  -4.787  1.00  0.00           H  
ATOM    514 3HD1 ILE B  34       6.578   4.625  -5.753  1.00  0.00           H  
ATOM    515  N   VAL B  35       2.102   4.462  -9.303  1.00  0.00           N  
ATOM    516  CA  VAL B  35       1.612   3.744 -10.473  1.00  0.00           C  
ATOM    517  C   VAL B  35       0.869   4.677 -11.420  1.00  0.00           C  
ATOM    518  O   VAL B  35       1.033   4.601 -12.638  1.00  0.00           O  
ATOM    519  CB  VAL B  35       0.674   2.600 -10.044  1.00  0.00           C  
ATOM    520  CG1 VAL B  35      -0.028   2.005 -11.255  1.00  0.00           C  
ATOM    521  CG2 VAL B  35       1.465   1.534  -9.301  1.00  0.00           C  
ATOM    522  H   VAL B  35       1.772   4.193  -8.387  1.00  0.00           H  
ATOM    523  HA  VAL B  35       2.466   3.318 -11.000  1.00  0.00           H  
ATOM    524  HB  VAL B  35      -0.099   3.002  -9.389  1.00  0.00           H  
ATOM    525 1HG1 VAL B  35      -0.687   1.197 -10.933  1.00  0.00           H  
ATOM    526 2HG1 VAL B  35      -0.617   2.777 -11.750  1.00  0.00           H  
ATOM    527 3HG1 VAL B  35       0.714   1.611 -11.949  1.00  0.00           H  
ATOM    528 1HG2 VAL B  35       0.796   0.728  -9.000  1.00  0.00           H  
ATOM    529 2HG2 VAL B  35       2.242   1.136  -9.954  1.00  0.00           H  
ATOM    530 3HG2 VAL B  35       1.925   1.973  -8.416  1.00  0.00           H  
ATOM    531  N   GLY B  36       0.050   5.558 -10.854  1.00  0.00           N  
ATOM    532  CA  GLY B  36      -0.700   6.526 -11.646  1.00  0.00           C  
ATOM    533  C   GLY B  36       0.235   7.466 -12.396  1.00  0.00           C  
ATOM    534  O   GLY B  36       0.058   7.710 -13.590  1.00  0.00           O  
ATOM    535  H   GLY B  36      -0.055   5.557  -9.850  1.00  0.00           H  
ATOM    536 1HA  GLY B  36      -1.339   5.999 -12.355  1.00  0.00           H  
ATOM    537 2HA  GLY B  36      -1.353   7.102 -10.992  1.00  0.00           H  
ATOM    538  N   LEU B  37       1.230   7.991 -11.690  1.00  0.00           N  
ATOM    539  CA  LEU B  37       2.157   8.954 -12.271  1.00  0.00           C  
ATOM    540  C   LEU B  37       3.027   8.306 -13.340  1.00  0.00           C  
ATOM    541  O   LEU B  37       3.332   8.919 -14.363  1.00  0.00           O  
ATOM    542  CB  LEU B  37       3.046   9.561 -11.178  1.00  0.00           C  
ATOM    543  CG  LEU B  37       2.340  10.500 -10.191  1.00  0.00           C  
ATOM    544  CD1 LEU B  37       3.295  10.859  -9.060  1.00  0.00           C  
ATOM    545  CD2 LEU B  37       1.869  11.746 -10.925  1.00  0.00           C  
ATOM    546  H   LEU B  37       1.347   7.716 -10.725  1.00  0.00           H  
ATOM    547  HA  LEU B  37       1.580   9.753 -12.736  1.00  0.00           H  
ATOM    548 1HB  LEU B  37       3.491   8.750 -10.603  1.00  0.00           H  
ATOM    549 2HB  LEU B  37       3.849  10.124 -11.655  1.00  0.00           H  
ATOM    550  HG  LEU B  37       1.482   9.989  -9.754  1.00  0.00           H  
ATOM    551 1HD1 LEU B  37       2.793  11.526  -8.359  1.00  0.00           H  
ATOM    552 2HD1 LEU B  37       3.601   9.951  -8.541  1.00  0.00           H  
ATOM    553 3HD1 LEU B  37       4.173  11.357  -9.470  1.00  0.00           H  
ATOM    554 1HD2 LEU B  37       1.366  12.413 -10.224  1.00  0.00           H  
ATOM    555 2HD2 LEU B  37       2.726  12.258 -11.362  1.00  0.00           H  
ATOM    556 3HD2 LEU B  37       1.174  11.461 -11.716  1.00  0.00           H  
ATOM    557  N   THR B  38       3.425   7.061 -13.097  1.00  0.00           N  
ATOM    558  CA  THR B  38       4.340   6.361 -13.991  1.00  0.00           C  
ATOM    559  C   THR B  38       3.743   6.216 -15.385  1.00  0.00           C  
ATOM    560  O   THR B  38       3.779   7.139 -16.152  1.00  0.00           O  
ATOM    561  OXT THR B  38       3.239   5.179 -15.717  1.00  0.00           O  
ATOM    562  CB  THR B  38       4.701   4.971 -13.436  1.00  0.00           C  
ATOM    563  OG1 THR B  38       5.314   5.112 -12.148  1.00  0.00           O  
ATOM    564  CG2 THR B  38       5.661   4.255 -14.374  1.00  0.00           C  
ATOM    565  H   THR B  38       3.086   6.589 -12.271  1.00  0.00           H  
ATOM    566  HA  THR B  38       5.256   6.945 -14.076  1.00  0.00           H  
ATOM    567  HB  THR B  38       3.795   4.375 -13.329  1.00  0.00           H  
ATOM    568  HG1 THR B  38       4.703   5.550 -11.550  1.00  0.00           H  
ATOM    569 1HG2 THR B  38       5.905   3.274 -13.966  1.00  0.00           H  
ATOM    570 2HG2 THR B  38       5.194   4.136 -15.351  1.00  0.00           H  
ATOM    571 3HG2 THR B  38       6.573   4.841 -14.477  1.00  0.00           H  
TER                                                                             
HETATM  573 THKN MEM C  41      15.000   0.000   0.000  1.00  0.00           X  
HETATM  574 CNTR MEM C  41       0.000   0.000   0.000  1.00  0.00           X  
HETATM  575 NORM MEM C  41      -0.000  -0.000   1.000  1.00  0.00           X  
TER                                                                             
CONECT  573  574                                                                
CONECT  574  573  575                                                           
CONECT  575  574                                                                
a_angle_1 0.778
a_angle_2 19.691
a_bind 0.006
a_ddg -33.879
a_helicality 0.043
a_helicality_symm 0.043
a_hha_ang -39.384
a_hha_dst_atm 3.4
a_hha_dst_vec 6.492
a_marl -18.878
a_pack 0.635
a_res_lipo -60.988
a_rmsd 1.008
a_sasa 710.037
a_shape 0.769
a_span_topo 0.5
a_tms_span 1
a_tms_span_fa 1
a_unsat 0
maxsub 38
rms 1.008
score -116.383
silent_score -116.383
time 20
total -116.383

#MODEL 1
ATOM      1  N   LEU A   1      -1.242   3.512  15.956  1.00  0.00           N  
ATOM      2  CA  LEU A   1      -0.114   2.971  15.208  1.00  0.00           C  
ATOM      3  C   LEU A   1      -0.557   2.431  13.854  1.00  0.00           C  
ATOM      4  O   LEU A   1       0.234   2.361  12.914  1.00  0.00           O  
ATOM      5  CB  LEU A   1       0.569   1.857  16.011  1.00  0.00           C  
ATOM      6  CG  LEU A   1       1.244   2.296  17.317  1.00  0.00           C  
ATOM      7  CD1 LEU A   1       1.832   1.080  18.019  1.00  0.00           C  
ATOM      8  CD2 LEU A   1       2.321   3.326  17.011  1.00  0.00           C  
ATOM      9 1H   LEU A   1      -0.923   3.858  16.838  1.00  0.00           H  
ATOM     10 2H   LEU A   1      -1.661   4.257  15.437  1.00  0.00           H  
ATOM     11 3H   LEU A   1      -1.919   2.791  16.106  1.00  0.00           H  
ATOM     12  HA  LEU A   1       0.605   3.773  15.039  1.00  0.00           H  
ATOM     13 1HB  LEU A   1      -0.175   1.102  16.260  1.00  0.00           H  
ATOM     14 2HB  LEU A   1       1.331   1.394  15.384  1.00  0.00           H  
ATOM     15  HG  LEU A   1       0.499   2.736  17.981  1.00  0.00           H  
ATOM     16 1HD1 LEU A   1       2.311   1.391  18.947  1.00  0.00           H  
ATOM     17 2HD1 LEU A   1       1.037   0.368  18.243  1.00  0.00           H  
ATOM     18 3HD1 LEU A   1       2.570   0.608  17.371  1.00  0.00           H  
ATOM     19 1HD2 LEU A   1       2.800   3.638  17.940  1.00  0.00           H  
ATOM     20 2HD2 LEU A   1       3.067   2.887  16.349  1.00  0.00           H  
ATOM     21 3HD2 LEU A   1       1.870   4.192  16.527  1.00  0.00           H  
ATOM     22  N   ILE A   2      -1.827   2.051  13.762  1.00  0.00           N  
ATOM     23  CA  ILE A   2      -2.365   1.465  12.540  1.00  0.00           C  
ATOM     24  C   ILE A   2      -2.203   2.412  11.358  1.00  0.00           C  
ATOM     25  O   ILE A   2      -1.809   1.997  10.268  1.00  0.00           O  
ATOM     26  CB  ILE A   2      -3.852   1.106  12.711  1.00  0.00           C  
ATOM     27  CG1 ILE A   2      -4.016  -0.007  13.750  1.00  0.00           C  
ATOM     28  CG2 ILE A   2      -4.455   0.688  11.379  1.00  0.00           C  
ATOM     29  CD1 ILE A   2      -3.367  -1.313  13.353  1.00  0.00           C  
ATOM     30  H   ILE A   2      -2.436   2.171  14.559  1.00  0.00           H  
ATOM     31  HA  ILE A   2      -1.812   0.552  12.323  1.00  0.00           H  
ATOM     32  HB  ILE A   2      -4.394   1.972  13.089  1.00  0.00           H  
ATOM     33 1HG1 ILE A   2      -3.586   0.314  14.698  1.00  0.00           H  
ATOM     34 2HG1 ILE A   2      -5.077  -0.193  13.919  1.00  0.00           H  
ATOM     35 1HG2 ILE A   2      -5.506   0.437  11.518  1.00  0.00           H  
ATOM     36 2HG2 ILE A   2      -4.369   1.509  10.668  1.00  0.00           H  
ATOM     37 3HG2 ILE A   2      -3.922  -0.182  10.995  1.00  0.00           H  
ATOM     38 1HD1 ILE A   2      -3.527  -2.052  14.138  1.00  0.00           H  
ATOM     39 2HD1 ILE A   2      -3.809  -1.671  12.422  1.00  0.00           H  
ATOM     40 3HD1 ILE A   2      -2.298  -1.160  13.212  1.00  0.00           H  
ATOM     41  N   ALA A   3      -2.509   3.685  11.580  1.00  0.00           N  
ATOM     42  CA  ALA A   3      -2.375   4.698  10.540  1.00  0.00           C  
ATOM     43  C   ALA A   3      -0.934   4.803  10.056  1.00  0.00           C  
ATOM     44  O   ALA A   3      -0.679   4.928   8.858  1.00  0.00           O  
ATOM     45  CB  ALA A   3      -2.861   6.048  11.048  1.00  0.00           C  
ATOM     46  H   ALA A   3      -2.844   3.959  12.493  1.00  0.00           H  
ATOM     47  HA  ALA A   3      -2.991   4.397   9.693  1.00  0.00           H  
ATOM     48 1HB  ALA A   3      -2.755   6.793  10.261  1.00  0.00           H  
ATOM     49 2HB  ALA A   3      -3.910   5.971  11.336  1.00  0.00           H  
ATOM     50 3HB  ALA A   3      -2.269   6.346  11.912  1.00  0.00           H  
ATOM     51  N   ALA A   4       0.005   4.752  10.995  1.00  0.00           N  
ATOM     52  CA  ALA A   4       1.424   4.798  10.662  1.00  0.00           C  
ATOM     53  C   ALA A   4       1.829   3.603   9.809  1.00  0.00           C  
ATOM     54  O   ALA A   4       2.639   3.729   8.891  1.00  0.00           O  
ATOM     55  CB  ALA A   4       2.264   4.853  11.930  1.00  0.00           C  
ATOM     56  H   ALA A   4      -0.271   4.679  11.963  1.00  0.00           H  
ATOM     57  HA  ALA A   4       1.606   5.701  10.079  1.00  0.00           H  
ATOM     58 1HB  ALA A   4       3.321   4.887  11.665  1.00  0.00           H  
ATOM     59 2HB  ALA A   4       2.004   5.745  12.500  1.00  0.00           H  
ATOM     60 3HB  ALA A   4       2.070   3.967  12.533  1.00  0.00           H  
ATOM     61  N   GLY A   5       1.261   2.442  10.119  1.00  0.00           N  
ATOM     62  CA  GLY A   5       1.502   1.237   9.334  1.00  0.00           C  
ATOM     63  C   GLY A   5       1.026   1.412   7.897  1.00  0.00           C  
ATOM     64  O   GLY A   5       1.739   1.076   6.952  1.00  0.00           O  
ATOM     65  H   GLY A   5       0.646   2.393  10.919  1.00  0.00           H  
ATOM     66 1HA  GLY A   5       2.567   1.005   9.342  1.00  0.00           H  
ATOM     67 2HA  GLY A   5       0.986   0.395   9.792  1.00  0.00           H  
ATOM     68  N   VAL A   6      -0.184   1.938   7.740  1.00  0.00           N  
ATOM     69  CA  VAL A   6      -0.744   2.190   6.418  1.00  0.00           C  
ATOM     70  C   VAL A   6       0.132   3.150   5.622  1.00  0.00           C  
ATOM     71  O   VAL A   6       0.406   2.923   4.443  1.00  0.00           O  
ATOM     72  CB  VAL A   6      -2.163   2.776   6.541  1.00  0.00           C  
ATOM     73  CG1 VAL A   6      -2.661   3.255   5.186  1.00  0.00           C  
ATOM     74  CG2 VAL A   6      -3.105   1.734   7.124  1.00  0.00           C  
ATOM     75  H   VAL A   6      -0.729   2.171   8.558  1.00  0.00           H  
ATOM     76  HA  VAL A   6      -0.802   1.242   5.881  1.00  0.00           H  
ATOM     77  HB  VAL A   6      -2.131   3.646   7.197  1.00  0.00           H  
ATOM     78 1HG1 VAL A   6      -3.665   3.667   5.291  1.00  0.00           H  
ATOM     79 2HG1 VAL A   6      -1.992   4.026   4.804  1.00  0.00           H  
ATOM     80 3HG1 VAL A   6      -2.685   2.417   4.490  1.00  0.00           H  
ATOM     81 1HG2 VAL A   6      -4.106   2.155   7.209  1.00  0.00           H  
ATOM     82 2HG2 VAL A   6      -3.132   0.862   6.471  1.00  0.00           H  
ATOM     83 3HG2 VAL A   6      -2.751   1.436   8.112  1.00  0.00           H  
ATOM     84  N   ILE A   7       0.568   4.222   6.273  1.00  0.00           N  
ATOM     85  CA  ILE A   7       1.481   5.176   5.654  1.00  0.00           C  
ATOM     86  C   ILE A   7       2.795   4.509   5.268  1.00  0.00           C  
ATOM     87  O   ILE A   7       3.305   4.711   4.166  1.00  0.00           O  
ATOM     88  CB  ILE A   7       1.763   6.359   6.598  1.00  0.00           C  
ATOM     89  CG1 ILE A   7       0.501   7.206   6.784  1.00  0.00           C  
ATOM     90  CG2 ILE A   7       2.904   7.209   6.059  1.00  0.00           C  
ATOM     91  CD1 ILE A   7       0.591   8.192   7.926  1.00  0.00           C  
ATOM     92  H   ILE A   7       0.260   4.381   7.222  1.00  0.00           H  
ATOM     93  HA  ILE A   7       1.016   5.561   4.748  1.00  0.00           H  
ATOM     94  HB  ILE A   7       2.037   5.981   7.582  1.00  0.00           H  
ATOM     95 1HG1 ILE A   7       0.298   7.761   5.868  1.00  0.00           H  
ATOM     96 2HG1 ILE A   7      -0.352   6.552   6.965  1.00  0.00           H  
ATOM     97 1HG2 ILE A   7       3.089   8.041   6.738  1.00  0.00           H  
ATOM     98 2HG2 ILE A   7       3.803   6.600   5.978  1.00  0.00           H  
ATOM     99 3HG2 ILE A   7       2.637   7.595   5.076  1.00  0.00           H  
ATOM    100 1HD1 ILE A   7      -0.341   8.755   7.994  1.00  0.00           H  
ATOM    101 2HD1 ILE A   7       0.759   7.654   8.859  1.00  0.00           H  
ATOM    102 3HD1 ILE A   7       1.417   8.880   7.748  1.00  0.00           H  
ATOM    103  N   GLY A   8       3.340   3.713   6.182  1.00  0.00           N  
ATOM    104  CA  GLY A   8       4.545   2.940   5.905  1.00  0.00           C  
ATOM    105  C   GLY A   8       4.380   2.094   4.649  1.00  0.00           C  
ATOM    106  O   GLY A   8       5.204   2.153   3.736  1.00  0.00           O  
ATOM    107  H   GLY A   8       2.908   3.641   7.092  1.00  0.00           H  
ATOM    108 1HA  GLY A   8       5.391   3.616   5.783  1.00  0.00           H  
ATOM    109 2HA  GLY A   8       4.767   2.296   6.755  1.00  0.00           H  
ATOM    110  N   GLY A   9       3.310   1.307   4.608  1.00  0.00           N  
ATOM    111  CA  GLY A   9       3.029   0.455   3.459  1.00  0.00           C  
ATOM    112  C   GLY A   9       3.044   1.256   2.163  1.00  0.00           C  
ATOM    113  O   GLY A   9       3.724   0.890   1.204  1.00  0.00           O  
ATOM    114  H   GLY A   9       2.675   1.298   5.394  1.00  0.00           H  
ATOM    115 1HA  GLY A   9       3.770  -0.342   3.407  1.00  0.00           H  
ATOM    116 2HA  GLY A   9       2.056  -0.019   3.586  1.00  0.00           H  
ATOM    117  N   LEU A  10       2.290   2.350   2.141  1.00  0.00           N  
ATOM    118  CA  LEU A  10       2.185   3.183   0.949  1.00  0.00           C  
ATOM    119  C   LEU A  10       3.535   3.778   0.571  1.00  0.00           C  
ATOM    120  O   LEU A  10       3.867   3.890  -0.609  1.00  0.00           O  
ATOM    121  CB  LEU A  10       1.169   4.310   1.178  1.00  0.00           C  
ATOM    122  CG  LEU A  10      -0.293   3.869   1.321  1.00  0.00           C  
ATOM    123  CD1 LEU A  10      -1.145   5.060   1.738  1.00  0.00           C  
ATOM    124  CD2 LEU A  10      -0.778   3.284   0.003  1.00  0.00           C  
ATOM    125  H   LEU A  10       1.777   2.611   2.970  1.00  0.00           H  
ATOM    126  HA  LEU A  10       1.839   2.563   0.123  1.00  0.00           H  
ATOM    127 1HB  LEU A  10       1.444   4.845   2.086  1.00  0.00           H  
ATOM    128 2HB  LEU A  10       1.226   5.004   0.340  1.00  0.00           H  
ATOM    129  HG  LEU A  10      -0.370   3.113   2.104  1.00  0.00           H  
ATOM    130 1HD1 LEU A  10      -2.184   4.746   1.840  1.00  0.00           H  
ATOM    131 2HD1 LEU A  10      -0.788   5.446   2.693  1.00  0.00           H  
ATOM    132 3HD1 LEU A  10      -1.074   5.840   0.981  1.00  0.00           H  
ATOM    133 1HD2 LEU A  10      -1.817   2.970   0.105  1.00  0.00           H  
ATOM    134 2HD2 LEU A  10      -0.702   4.039  -0.780  1.00  0.00           H  
ATOM    135 3HD2 LEU A  10      -0.163   2.424  -0.262  1.00  0.00           H  
ATOM    136  N   PHE A  11       4.312   4.157   1.580  1.00  0.00           N  
ATOM    137  CA  PHE A  11       5.627   4.745   1.355  1.00  0.00           C  
ATOM    138  C   PHE A  11       6.593   3.726   0.767  1.00  0.00           C  
ATOM    139  O   PHE A  11       7.380   4.044  -0.124  1.00  0.00           O  
ATOM    140  CB  PHE A  11       6.196   5.298   2.664  1.00  0.00           C  
ATOM    141  CG  PHE A  11       7.453   6.101   2.486  1.00  0.00           C  
ATOM    142  CD1 PHE A  11       7.455   7.252   1.713  1.00  0.00           C  
ATOM    143  CD2 PHE A  11       8.637   5.706   3.092  1.00  0.00           C  
ATOM    144  CE1 PHE A  11       8.612   7.991   1.549  1.00  0.00           C  
ATOM    145  CE2 PHE A  11       9.794   6.443   2.931  1.00  0.00           C  
ATOM    146  CZ  PHE A  11       9.781   7.587   2.158  1.00  0.00           C  
ATOM    147  H   PHE A  11       3.983   4.036   2.527  1.00  0.00           H  
ATOM    148  HA  PHE A  11       5.522   5.567   0.646  1.00  0.00           H  
ATOM    149 1HB  PHE A  11       5.452   5.933   3.144  1.00  0.00           H  
ATOM    150 2HB  PHE A  11       6.411   4.475   3.343  1.00  0.00           H  
ATOM    151  HD1 PHE A  11       6.531   7.572   1.232  1.00  0.00           H  
ATOM    152  HD2 PHE A  11       8.647   4.802   3.702  1.00  0.00           H  
ATOM    153  HE1 PHE A  11       8.599   8.893   0.939  1.00  0.00           H  
ATOM    154  HE2 PHE A  11      10.717   6.122   3.413  1.00  0.00           H  
ATOM    155  HZ  PHE A  11      10.693   8.168   2.029  1.00  0.00           H  
ATOM    156  N   ILE A  12       6.528   2.498   1.270  1.00  0.00           N  
ATOM    157  CA  ILE A  12       7.345   1.410   0.744  1.00  0.00           C  
ATOM    158  C   ILE A  12       7.067   1.178  -0.735  1.00  0.00           C  
ATOM    159  O   ILE A  12       7.990   0.982  -1.527  1.00  0.00           O  
ATOM    160  CB  ILE A  12       7.093   0.107   1.525  1.00  0.00           C  
ATOM    161  CG1 ILE A  12       7.651   0.220   2.946  1.00  0.00           C  
ATOM    162  CG2 ILE A  12       7.714  -1.076   0.799  1.00  0.00           C  
ATOM    163  CD1 ILE A  12       7.167  -0.865   3.880  1.00  0.00           C  
ATOM    164  H   ILE A  12       5.897   2.313   2.036  1.00  0.00           H  
ATOM    165  HA  ILE A  12       8.394   1.681   0.855  1.00  0.00           H  
ATOM    166  HB  ILE A  12       6.021  -0.059   1.620  1.00  0.00           H  
ATOM    167 1HG1 ILE A  12       8.739   0.182   2.914  1.00  0.00           H  
ATOM    168 2HG1 ILE A  12       7.371   1.184   3.371  1.00  0.00           H  
ATOM    169 1HG2 ILE A  12       7.527  -1.989   1.365  1.00  0.00           H  
ATOM    170 2HG2 ILE A  12       7.272  -1.167  -0.192  1.00  0.00           H  
ATOM    171 3HG2 ILE A  12       8.789  -0.922   0.704  1.00  0.00           H  
ATOM    172 1HD1 ILE A  12       7.604  -0.717   4.868  1.00  0.00           H  
ATOM    173 2HD1 ILE A  12       6.079  -0.823   3.955  1.00  0.00           H  
ATOM    174 3HD1 ILE A  12       7.466  -1.838   3.493  1.00  0.00           H  
ATOM    175  N   LEU A  13       5.791   1.202  -1.103  1.00  0.00           N  
ATOM    176  CA  LEU A  13       5.390   1.011  -2.492  1.00  0.00           C  
ATOM    177  C   LEU A  13       5.981   2.091  -3.389  1.00  0.00           C  
ATOM    178  O   LEU A  13       6.400   1.817  -4.514  1.00  0.00           O  
ATOM    179  CB  LEU A  13       3.861   1.021  -2.609  1.00  0.00           C  
ATOM    180  CG  LEU A  13       3.138  -0.176  -1.979  1.00  0.00           C  
ATOM    181  CD1 LEU A  13       1.634   0.055  -2.027  1.00  0.00           C  
ATOM    182  CD2 LEU A  13       3.519  -1.448  -2.721  1.00  0.00           C  
ATOM    183  H   LEU A  13       5.080   1.355  -0.403  1.00  0.00           H  
ATOM    184  HA  LEU A  13       5.761   0.044  -2.829  1.00  0.00           H  
ATOM    185 1HB  LEU A  13       3.482   1.924  -2.133  1.00  0.00           H  
ATOM    186 2HB  LEU A  13       3.593   1.051  -3.665  1.00  0.00           H  
ATOM    187  HG  LEU A  13       3.428  -0.267  -0.931  1.00  0.00           H  
ATOM    188 1HD1 LEU A  13       1.120  -0.795  -1.579  1.00  0.00           H  
ATOM    189 2HD1 LEU A  13       1.387   0.961  -1.472  1.00  0.00           H  
ATOM    190 3HD1 LEU A  13       1.316   0.166  -3.063  1.00  0.00           H  
ATOM    191 1HD2 LEU A  13       3.006  -2.300  -2.273  1.00  0.00           H  
ATOM    192 2HD2 LEU A  13       3.228  -1.360  -3.768  1.00  0.00           H  
ATOM    193 3HD2 LEU A  13       4.597  -1.599  -2.655  1.00  0.00           H  
ATOM    194  N   VAL A  14       6.012   3.320  -2.885  1.00  0.00           N  
ATOM    195  CA  VAL A  14       6.624   4.429  -3.607  1.00  0.00           C  
ATOM    196  C   VAL A  14       8.112   4.187  -3.829  1.00  0.00           C  
ATOM    197  O   VAL A  14       8.631   4.411  -4.922  1.00  0.00           O  
ATOM    198  CB  VAL A  14       6.431   5.744  -2.830  1.00  0.00           C  
ATOM    199  CG1 VAL A  14       7.274   6.853  -3.441  1.00  0.00           C  
ATOM    200  CG2 VAL A  14       4.959   6.128  -2.819  1.00  0.00           C  
ATOM    201  H   VAL A  14       5.600   3.490  -1.979  1.00  0.00           H  
ATOM    202  HA  VAL A  14       6.137   4.521  -4.578  1.00  0.00           H  
ATOM    203  HB  VAL A  14       6.778   5.605  -1.806  1.00  0.00           H  
ATOM    204 1HG1 VAL A  14       7.125   7.776  -2.879  1.00  0.00           H  
ATOM    205 2HG1 VAL A  14       8.326   6.573  -3.405  1.00  0.00           H  
ATOM    206 3HG1 VAL A  14       6.974   7.009  -4.478  1.00  0.00           H  
ATOM    207 1HG2 VAL A  14       4.830   7.059  -2.267  1.00  0.00           H  
ATOM    208 2HG2 VAL A  14       4.611   6.262  -3.844  1.00  0.00           H  
ATOM    209 3HG2 VAL A  14       4.381   5.339  -2.340  1.00  0.00           H  
ATOM    210  N   ILE A  15       8.794   3.729  -2.784  1.00  0.00           N  
ATOM    211  CA  ILE A  15      10.217   3.424  -2.872  1.00  0.00           C  
ATOM    212  C   ILE A  15      10.485   2.345  -3.913  1.00  0.00           C  
ATOM    213  O   ILE A  15      11.394   2.473  -4.734  1.00  0.00           O  
ATOM    214  CB  ILE A  15      10.766   2.970  -1.508  1.00  0.00           C  
ATOM    215  CG1 ILE A  15      10.782   4.141  -0.522  1.00  0.00           C  
ATOM    216  CG2 ILE A  15      12.161   2.384  -1.665  1.00  0.00           C  
ATOM    217  CD1 ILE A  15      11.040   3.731   0.910  1.00  0.00           C  
ATOM    218  H   ILE A  15       8.314   3.588  -1.907  1.00  0.00           H  
ATOM    219  HA  ILE A  15      10.746   4.327  -3.174  1.00  0.00           H  
ATOM    220  HB  ILE A  15      10.109   2.211  -1.085  1.00  0.00           H  
ATOM    221 1HG1 ILE A  15      11.551   4.854  -0.816  1.00  0.00           H  
ATOM    222 2HG1 ILE A  15       9.824   4.661  -0.559  1.00  0.00           H  
ATOM    223 1HG2 ILE A  15      12.535   2.069  -0.691  1.00  0.00           H  
ATOM    224 2HG2 ILE A  15      12.122   1.525  -2.333  1.00  0.00           H  
ATOM    225 3HG2 ILE A  15      12.828   3.139  -2.082  1.00  0.00           H  
ATOM    226 1HD1 ILE A  15      11.035   4.614   1.549  1.00  0.00           H  
ATOM    227 2HD1 ILE A  15      10.260   3.042   1.238  1.00  0.00           H  
ATOM    228 3HD1 ILE A  15      12.009   3.240   0.978  1.00  0.00           H  
ATOM    229  N   VAL A  16       9.690   1.281  -3.874  1.00  0.00           N  
ATOM    230  CA  VAL A  16       9.816   0.195  -4.838  1.00  0.00           C  
ATOM    231  C   VAL A  16       9.552   0.683  -6.257  1.00  0.00           C  
ATOM    232  O   VAL A  16      10.285   0.346  -7.186  1.00  0.00           O  
ATOM    233  CB  VAL A  16       8.832  -0.940  -4.497  1.00  0.00           C  
ATOM    234  CG1 VAL A  16       8.794  -1.968  -5.618  1.00  0.00           C  
ATOM    235  CG2 VAL A  16       9.228  -1.591  -3.181  1.00  0.00           C  
ATOM    236  H   VAL A  16       8.980   1.224  -3.159  1.00  0.00           H  
ATOM    237  HA  VAL A  16      10.833  -0.197  -4.787  1.00  0.00           H  
ATOM    238  HB  VAL A  16       7.828  -0.523  -4.409  1.00  0.00           H  
ATOM    239 1HG1 VAL A  16       8.093  -2.762  -5.360  1.00  0.00           H  
ATOM    240 2HG1 VAL A  16       8.473  -1.487  -6.542  1.00  0.00           H  
ATOM    241 3HG1 VAL A  16       9.788  -2.393  -5.755  1.00  0.00           H  
ATOM    242 1HG2 VAL A  16       8.527  -2.391  -2.945  1.00  0.00           H  
ATOM    243 2HG2 VAL A  16      10.234  -2.002  -3.267  1.00  0.00           H  
ATOM    244 3HG2 VAL A  16       9.208  -0.846  -2.385  1.00  0.00           H  
ATOM    245  N   GLY A  17       8.500   1.479  -6.416  1.00  0.00           N  
ATOM    246  CA  GLY A  17       8.160   2.048  -7.715  1.00  0.00           C  
ATOM    247  C   GLY A  17       9.316   2.865  -8.278  1.00  0.00           C  
ATOM    248  O   GLY A  17       9.746   2.650  -9.411  1.00  0.00           O  
ATOM    249  H   GLY A  17       7.921   1.696  -5.618  1.00  0.00           H  
ATOM    250 1HA  GLY A  17       7.905   1.246  -8.408  1.00  0.00           H  
ATOM    251 2HA  GLY A  17       7.278   2.679  -7.616  1.00  0.00           H  
ATOM    252  N   LEU A  18       9.814   3.803  -7.481  1.00  0.00           N  
ATOM    253  CA  LEU A  18      10.898   4.678  -7.911  1.00  0.00           C  
ATOM    254  C   LEU A  18      12.166   3.884  -8.196  1.00  0.00           C  
ATOM    255  O   LEU A  18      12.913   4.201  -9.122  1.00  0.00           O  
ATOM    256  CB  LEU A  18      11.181   5.738  -6.839  1.00  0.00           C  
ATOM    257  CG  LEU A  18      10.082   6.789  -6.636  1.00  0.00           C  
ATOM    258  CD1 LEU A  18      10.419   7.650  -5.427  1.00  0.00           C  
ATOM    259  CD2 LEU A  18       9.952   7.638  -7.893  1.00  0.00           C  
ATOM    260  H   LEU A  18       9.432   3.913  -6.552  1.00  0.00           H  
ATOM    261  HA  LEU A  18      10.593   5.180  -8.829  1.00  0.00           H  
ATOM    262 1HB  LEU A  18      11.338   5.236  -5.886  1.00  0.00           H  
ATOM    263 2HB  LEU A  18      12.098   6.265  -7.104  1.00  0.00           H  
ATOM    264  HG  LEU A  18       9.133   6.290  -6.437  1.00  0.00           H  
ATOM    265 1HD1 LEU A  18       9.638   8.397  -5.282  1.00  0.00           H  
ATOM    266 2HD1 LEU A  18      10.486   7.021  -4.539  1.00  0.00           H  
ATOM    267 3HD1 LEU A  18      11.372   8.150  -5.591  1.00  0.00           H  
ATOM    268 1HD2 LEU A  18       9.171   8.384  -7.749  1.00  0.00           H  
ATOM    269 2HD2 LEU A  18      10.900   8.138  -8.093  1.00  0.00           H  
ATOM    270 3HD2 LEU A  18       9.694   7.000  -8.738  1.00  0.00           H  
ATOM    271  N   THR A  19      12.405   2.852  -7.395  1.00  0.00           N  
ATOM    272  CA  THR A  19      13.570   1.995  -7.576  1.00  0.00           C  
ATOM    273  C   THR A  19      13.469   1.191  -8.866  1.00  0.00           C  
ATOM    274  O   THR A  19      14.439   1.078  -9.616  1.00  0.00           O  
ATOM    275  CB  THR A  19      13.745   1.037  -6.382  1.00  0.00           C  
ATOM    276  OG1 THR A  19      13.922   1.796  -5.179  1.00  0.00           O  
ATOM    277  CG2 THR A  19      14.953   0.137  -6.593  1.00  0.00           C  
ATOM    278  H   THR A  19      11.762   2.655  -6.641  1.00  0.00           H  
ATOM    279  HA  THR A  19      14.457   2.626  -7.641  1.00  0.00           H  
ATOM    280  HB  THR A  19      12.853   0.419  -6.278  1.00  0.00           H  
ATOM    281  HG1 THR A  19      13.091   2.214  -4.940  1.00  0.00           H  
ATOM    282 1HG2 THR A  19      15.060  -0.533  -5.740  1.00  0.00           H  
ATOM    283 2HG2 THR A  19      14.816  -0.450  -7.501  1.00  0.00           H  
ATOM    284 3HG2 THR A  19      15.849   0.749  -6.688  1.00  0.00           H  
ATOM    285  N   PHE A  20      12.289   0.635  -9.119  1.00  0.00           N  
ATOM    286  CA  PHE A  20      12.054  -0.145 -10.328  1.00  0.00           C  
ATOM    287  C   PHE A  20      12.224   0.710 -11.578  1.00  0.00           C  
ATOM    288  O   PHE A  20      12.920   0.322 -12.517  1.00  0.00           O  
ATOM    289  CB  PHE A  20      10.650  -0.752 -10.308  1.00  0.00           C  
ATOM    290  CG  PHE A  20      10.300  -1.513 -11.555  1.00  0.00           C  
ATOM    291  CD1 PHE A  20      10.760  -2.807 -11.748  1.00  0.00           C  
ATOM    292  CD2 PHE A  20       9.512  -0.935 -12.539  1.00  0.00           C  
ATOM    293  CE1 PHE A  20      10.439  -3.507 -12.895  1.00  0.00           C  
ATOM    294  CE2 PHE A  20       9.188  -1.633 -13.686  1.00  0.00           C  
ATOM    295  CZ  PHE A  20       9.653  -2.921 -13.864  1.00  0.00           C  
ATOM    296  H   PHE A  20      11.536   0.756  -8.458  1.00  0.00           H  
ATOM    297  HA  PHE A  20      12.784  -0.955 -10.365  1.00  0.00           H  
ATOM    298 1HB  PHE A  20      10.560  -1.430  -9.460  1.00  0.00           H  
ATOM    299 2HB  PHE A  20       9.914   0.039 -10.174  1.00  0.00           H  
ATOM    300  HD1 PHE A  20      11.380  -3.271 -10.981  1.00  0.00           H  
ATOM    301  HD2 PHE A  20       9.145   0.082 -12.399  1.00  0.00           H  
ATOM    302  HE1 PHE A  20      10.807  -4.524 -13.033  1.00  0.00           H  
ATOM    303  HE2 PHE A  20       8.567  -1.168 -14.452  1.00  0.00           H  
ATOM    304  HZ  PHE A  20       9.400  -3.472 -14.769  1.00  0.00           H  
ATOM    305  N   ALA A  21      11.586   1.875 -11.583  1.00  0.00           N  
ATOM    306  CA  ALA A  21      11.554   2.726 -12.766  1.00  0.00           C  
ATOM    307  C   ALA A  21      12.962   3.062 -13.241  1.00  0.00           C  
ATOM    308  O   ALA A  21      13.583   2.266 -13.890  1.00  0.00           O  
ATOM    309  OXT ALA A  21      13.451   4.123 -12.965  1.00  0.00           O  
ATOM    310  CB  ALA A  21      10.774   4.001 -12.481  1.00  0.00           C  
ATOM    311  H   ALA A  21      11.110   2.179 -10.745  1.00  0.00           H  
ATOM    312  HA  ALA A  21      11.055   2.178 -13.565  1.00  0.00           H  
ATOM    313 1HB  ALA A  21      10.759   4.626 -13.374  1.00  0.00           H  
ATOM    314 2HB  ALA A  21       9.752   3.747 -12.199  1.00  0.00           H  
ATOM    315 3HB  ALA A  21      11.250   4.544 -11.666  1.00  0.00           H  
TER                                                                             
ATOM    317  N   LEU B  22       1.242  -3.512  15.956  1.00  0.00           N  
ATOM    318  CA  LEU B  22       0.114  -2.971  15.208  1.00  0.00           C  
ATOM    319  C   LEU B  22       0.557  -2.431  13.854  1.00  0.00           C  
ATOM    320  O   LEU B  22      -0.234  -2.361  12.914  1.00  0.00           O  
ATOM    321  CB  LEU B  22      -0.570  -1.857  16.011  1.00  0.00           C  
ATOM    322  CG  LEU B  22      -1.243  -2.296  17.317  1.00  0.00           C  
ATOM    323  CD1 LEU B  22      -1.831  -1.079  18.019  1.00  0.00           C  
ATOM    324  CD2 LEU B  22      -2.321  -3.325  17.012  1.00  0.00           C  
ATOM    325 1H   LEU B  22       0.923  -3.858  16.838  1.00  0.00           H  
ATOM    326 2H   LEU B  22       1.661  -4.257  15.437  1.00  0.00           H  
ATOM    327 3H   LEU B  22       1.919  -2.791  16.107  1.00  0.00           H  
ATOM    328  HA  LEU B  22      -0.605  -3.773  15.039  1.00  0.00           H  
ATOM    329 1HB  LEU B  22       0.174  -1.102  16.259  1.00  0.00           H  
ATOM    330 2HB  LEU B  22      -1.332  -1.394  15.384  1.00  0.00           H  
ATOM    331  HG  LEU B  22      -0.498  -2.736  17.981  1.00  0.00           H  
ATOM    332 1HD1 LEU B  22      -2.310  -1.391  18.948  1.00  0.00           H  
ATOM    333 2HD1 LEU B  22      -1.036  -0.369  18.243  1.00  0.00           H  
ATOM    334 3HD1 LEU B  22      -2.569  -0.607  17.372  1.00  0.00           H  
ATOM    335 1HD2 LEU B  22      -2.800  -3.638  17.941  1.00  0.00           H  
ATOM    336 2HD2 LEU B  22      -3.067  -2.886  16.350  1.00  0.00           H  
ATOM    337 3HD2 LEU B  22      -1.870  -4.191  16.527  1.00  0.00           H  
ATOM    338  N   ILE B  23       1.827  -2.051  13.762  1.00  0.00           N  
ATOM    339  CA  ILE B  23       2.365  -1.465  12.540  1.00  0.00           C  
ATOM    340  C   ILE B  23       2.203  -2.412  11.358  1.00  0.00           C  
ATOM    341  O   ILE B  23       1.809  -1.997  10.268  1.00  0.00           O  
ATOM    342  CB  ILE B  23       3.852  -1.106  12.711  1.00  0.00           C  
ATOM    343  CG1 ILE B  23       4.016   0.005  13.751  1.00  0.00           C  
ATOM    344  CG2 ILE B  23       4.454  -0.686  11.379  1.00  0.00           C  
ATOM    345  CD1 ILE B  23       3.367   1.312  13.357  1.00  0.00           C  
ATOM    346  H   ILE B  23       2.436  -2.171  14.559  1.00  0.00           H  
ATOM    347  HA  ILE B  23       1.812  -0.552  12.323  1.00  0.00           H  
ATOM    348  HB  ILE B  23       4.394  -1.972  13.088  1.00  0.00           H  
ATOM    349 1HG1 ILE B  23       3.586  -0.317  14.699  1.00  0.00           H  
ATOM    350 2HG1 ILE B  23       5.077   0.191  13.921  1.00  0.00           H  
ATOM    351 1HG2 ILE B  23       5.505  -0.435  11.518  1.00  0.00           H  
ATOM    352 2HG2 ILE B  23       4.368  -1.506  10.667  1.00  0.00           H  
ATOM    353 3HG2 ILE B  23       3.921   0.184  10.997  1.00  0.00           H  
ATOM    354 1HD1 ILE B  23       3.527   2.050  14.143  1.00  0.00           H  
ATOM    355 2HD1 ILE B  23       3.809   1.672  12.427  1.00  0.00           H  
ATOM    356 3HD1 ILE B  23       2.298   1.159  13.216  1.00  0.00           H  
ATOM    357  N   ALA B  24       2.509  -3.685  11.580  1.00  0.00           N  
ATOM    358  CA  ALA B  24       2.375  -4.698  10.540  1.00  0.00           C  
ATOM    359  C   ALA B  24       0.934  -4.803  10.056  1.00  0.00           C  
ATOM    360  O   ALA B  24       0.679  -4.928   8.858  1.00  0.00           O  
ATOM    361  CB  ALA B  24       2.861  -6.048  11.049  1.00  0.00           C  
ATOM    362  H   ALA B  24       2.844  -3.959  12.493  1.00  0.00           H  
ATOM    363  HA  ALA B  24       2.991  -4.397   9.693  1.00  0.00           H  
ATOM    364 1HB  ALA B  24       2.755  -6.793  10.261  1.00  0.00           H  
ATOM    365 2HB  ALA B  24       3.910  -5.971  11.336  1.00  0.00           H  
ATOM    366 3HB  ALA B  24       2.269  -6.346  11.912  1.00  0.00           H  
ATOM    367  N   ALA B  25      -0.005  -4.752  10.995  1.00  0.00           N  
ATOM    368  CA  ALA B  25      -1.424  -4.798  10.662  1.00  0.00           C  
ATOM    369  C   ALA B  25      -1.829  -3.603   9.809  1.00  0.00           C  
ATOM    370  O   ALA B  25      -2.639  -3.729   8.891  1.00  0.00           O  
ATOM    371  CB  ALA B  25      -2.264  -4.853  11.930  1.00  0.00           C  
ATOM    372  H   ALA B  25       0.271  -4.679  11.963  1.00  0.00           H  
ATOM    373  HA  ALA B  25      -1.606  -5.701  10.079  1.00  0.00           H  
ATOM    374 1HB  ALA B  25      -3.321  -4.887  11.665  1.00  0.00           H  
ATOM    375 2HB  ALA B  25      -2.004  -5.744  12.500  1.00  0.00           H  
ATOM    376 3HB  ALA B  25      -2.070  -3.967  12.533  1.00  0.00           H  
ATOM    377  N   GLY B  26      -1.261  -2.442  10.119  1.00  0.00           N  
ATOM    378  CA  GLY B  26      -1.502  -1.237   9.334  1.00  0.00           C  
ATOM    379  C   GLY B  26      -1.026  -1.412   7.897  1.00  0.00           C  
ATOM    380  O   GLY B  26      -1.739  -1.076   6.952  1.00  0.00           O  
ATOM    381  H   GLY B  26      -0.646  -2.393  10.919  1.00  0.00           H  
ATOM    382 1HA  GLY B  26      -2.567  -1.005   9.342  1.00  0.00           H  
ATOM    383 2HA  GLY B  26      -0.986  -0.395   9.792  1.00  0.00           H  
ATOM    384  N   VAL B  27       0.184  -1.938   7.740  1.00  0.00           N  
ATOM    385  CA  VAL B  27       0.744  -2.190   6.418  1.00  0.00           C  
ATOM    386  C   VAL B  27      -0.132  -3.150   5.622  1.00  0.00           C  
ATOM    387  O   VAL B  27      -0.406  -2.923   4.443  1.00  0.00           O  
ATOM    388  CB  VAL B  27       2.163  -2.776   6.541  1.00  0.00           C  
ATOM    389  CG1 VAL B  27       2.661  -3.255   5.186  1.00  0.00           C  
ATOM    390  CG2 VAL B  27       3.105  -1.734   7.124  1.00  0.00           C  
ATOM    391  H   VAL B  27       0.729  -2.171   8.558  1.00  0.00           H  
ATOM    392  HA  VAL B  27       0.802  -1.242   5.881  1.00  0.00           H  
ATOM    393  HB  VAL B  27       2.131  -3.646   7.197  1.00  0.00           H  
ATOM    394 1HG1 VAL B  27       3.665  -3.667   5.291  1.00  0.00           H  
ATOM    395 2HG1 VAL B  27       1.992  -4.026   4.804  1.00  0.00           H  
ATOM    396 3HG1 VAL B  27       2.685  -2.417   4.490  1.00  0.00           H  
ATOM    397 1HG2 VAL B  27       4.106  -2.155   7.209  1.00  0.00           H  
ATOM    398 2HG2 VAL B  27       3.132  -0.862   6.471  1.00  0.00           H  
ATOM    399 3HG2 VAL B  27       2.751  -1.436   8.112  1.00  0.00           H  
ATOM    400  N   ILE B  28      -0.568  -4.222   6.273  1.00  0.00           N  
ATOM    401  CA  ILE B  28      -1.481  -5.176   5.654  1.00  0.00           C  
ATOM    402  C   ILE B  28      -2.795  -4.509   5.268  1.00  0.00           C  
ATOM    403  O   ILE B  28      -3.305  -4.711   4.166  1.00  0.00           O  
ATOM    404  CB  ILE B  28      -1.763  -6.359   6.598  1.00  0.00           C  
ATOM    405  CG1 ILE B  28      -0.501  -7.206   6.784  1.00  0.00           C  
ATOM    406  CG2 ILE B  28      -2.904  -7.208   6.059  1.00  0.00           C  
ATOM    407  CD1 ILE B  28      -0.591  -8.192   7.926  1.00  0.00           C  
ATOM    408  H   ILE B  28      -0.260  -4.381   7.222  1.00  0.00           H  
ATOM    409  HA  ILE B  28      -1.016  -5.561   4.748  1.00  0.00           H  
ATOM    410  HB  ILE B  28      -2.037  -5.981   7.582  1.00  0.00           H  
ATOM    411 1HG1 ILE B  28      -0.298  -7.761   5.868  1.00  0.00           H  
ATOM    412 2HG1 ILE B  28       0.352  -6.552   6.965  1.00  0.00           H  
ATOM    413 1HG2 ILE B  28      -3.089  -8.041   6.738  1.00  0.00           H  
ATOM    414 2HG2 ILE B  28      -3.803  -6.600   5.978  1.00  0.00           H  
ATOM    415 3HG2 ILE B  28      -2.637  -7.595   5.076  1.00  0.00           H  
ATOM    416 1HD1 ILE B  28       0.341  -8.755   7.994  1.00  0.00           H  
ATOM    417 2HD1 ILE B  28      -0.759  -7.654   8.859  1.00  0.00           H  
ATOM    418 3HD1 ILE B  28      -1.417  -8.880   7.748  1.00  0.00           H  
ATOM    419  N   GLY B  29      -3.340  -3.713   6.182  1.00  0.00           N  
ATOM    420  CA  GLY B  29      -4.545  -2.940   5.905  1.00  0.00           C  
ATOM    421  C   GLY B  29      -4.380  -2.094   4.649  1.00  0.00           C  
ATOM    422  O   GLY B  29      -5.204  -2.153   3.736  1.00  0.00           O  
ATOM    423  H   GLY B  29      -2.908  -3.641   7.092  1.00  0.00           H  
ATOM    424 1HA  GLY B  29      -5.391  -3.616   5.783  1.00  0.00           H  
ATOM    425 2HA  GLY B  29      -4.767  -2.296   6.755  1.00  0.00           H  
ATOM    426  N   GLY B  30      -3.310  -1.307   4.608  1.00  0.00           N  
ATOM    427  CA  GLY B  30      -3.029  -0.455   3.459  1.00  0.00           C  
ATOM    428  C   GLY B  30      -3.044  -1.256   2.163  1.00  0.00           C  
ATOM    429  O   GLY B  30      -3.724  -0.890   1.204  1.00  0.00           O  
ATOM    430  H   GLY B  30      -2.675  -1.298   5.394  1.00  0.00           H  
ATOM    431 1HA  GLY B  30      -3.770   0.342   3.407  1.00  0.00           H  
ATOM    432 2HA  GLY B  30      -2.056   0.019   3.586  1.00  0.00           H  
ATOM    433  N   LEU B  31      -2.290  -2.350   2.141  1.00  0.00           N  
ATOM    434  CA  LEU B  31      -2.185  -3.183   0.949  1.00  0.00           C  
ATOM    435  C   LEU B  31      -3.535  -3.778   0.571  1.00  0.00           C  
ATOM    436  O   LEU B  31      -3.867  -3.890  -0.609  1.00  0.00           O  
ATOM    437  CB  LEU B  31      -1.170  -4.310   1.178  1.00  0.00           C  
ATOM    438  CG  LEU B  31       0.293  -3.869   1.321  1.00  0.00           C  
ATOM    439  CD1 LEU B  31       1.145  -5.060   1.738  1.00  0.00           C  
ATOM    440  CD2 LEU B  31       0.778  -3.284   0.003  1.00  0.00           C  
ATOM    441  H   LEU B  31      -1.777  -2.611   2.970  1.00  0.00           H  
ATOM    442  HA  LEU B  31      -1.839  -2.563   0.123  1.00  0.00           H  
ATOM    443 1HB  LEU B  31      -1.444  -4.845   2.086  1.00  0.00           H  
ATOM    444 2HB  LEU B  31      -1.226  -5.004   0.340  1.00  0.00           H  
ATOM    445  HG  LEU B  31       0.370  -3.113   2.104  1.00  0.00           H  
ATOM    446 1HD1 LEU B  31       2.184  -4.746   1.840  1.00  0.00           H  
ATOM    447 2HD1 LEU B  31       0.788  -5.446   2.693  1.00  0.00           H  
ATOM    448 3HD1 LEU B  31       1.074  -5.840   0.981  1.00  0.00           H  
ATOM    449 1HD2 LEU B  31       1.817  -2.970   0.105  1.00  0.00           H  
ATOM    450 2HD2 LEU B  31       0.702  -4.039  -0.780  1.00  0.00           H  
ATOM    451 3HD2 LEU B  31       0.163  -2.424  -0.262  1.00  0.00           H  
ATOM    452  N   PHE B  32      -4.312  -4.157   1.580  1.00  0.00           N  
ATOM    453  CA  PHE B  32      -5.627  -4.745   1.355  1.00  0.00           C  
ATOM    454  C   PHE B  32      -6.593  -3.726   0.767  1.00  0.00           C  
ATOM    455  O   PHE B  32      -7.380  -4.044  -0.124  1.00  0.00           O  
ATOM    456  CB  PHE B  32      -6.196  -5.298   2.664  1.00  0.00           C  
ATOM    457  CG  PHE B  32      -7.453  -6.101   2.486  1.00  0.00           C  
ATOM    458  CD1 PHE B  32      -7.455  -7.252   1.713  1.00  0.00           C  
ATOM    459  CD2 PHE B  32      -8.637  -5.706   3.092  1.00  0.00           C  
ATOM    460  CE1 PHE B  32      -8.612  -7.991   1.549  1.00  0.00           C  
ATOM    461  CE2 PHE B  32      -9.794  -6.443   2.931  1.00  0.00           C  
ATOM    462  CZ  PHE B  32      -9.781  -7.587   2.158  1.00  0.00           C  
ATOM    463  H   PHE B  32      -3.983  -4.036   2.527  1.00  0.00           H  
ATOM    464  HA  PHE B  32      -5.522  -5.567   0.646  1.00  0.00           H  
ATOM    465 1HB  PHE B  32      -5.452  -5.933   3.144  1.00  0.00           H  
ATOM    466 2HB  PHE B  32      -6.411  -4.475   3.343  1.00  0.00           H  
ATOM    467  HD1 PHE B  32      -6.531  -7.572   1.232  1.00  0.00           H  
ATOM    468  HD2 PHE B  32      -8.647  -4.802   3.702  1.00  0.00           H  
ATOM    469  HE1 PHE B  32      -8.599  -8.893   0.939  1.00  0.00           H  
ATOM    470  HE2 PHE B  32     -10.717  -6.122   3.413  1.00  0.00           H  
ATOM    471  HZ  PHE B  32     -10.693  -8.168   2.029  1.00  0.00           H  
ATOM    472  N   ILE B  33      -6.528  -2.498   1.270  1.00  0.00           N  
ATOM    473  CA  ILE B  33      -7.345  -1.410   0.744  1.00  0.00           C  
ATOM    474  C   ILE B  33      -7.067  -1.178  -0.735  1.00  0.00           C  
ATOM    475  O   ILE B  33      -7.990  -0.982  -1.527  1.00  0.00           O  
ATOM    476  CB  ILE B  33      -7.093  -0.107   1.525  1.00  0.00           C  
ATOM    477  CG1 ILE B  33      -7.651  -0.220   2.946  1.00  0.00           C  
ATOM    478  CG2 ILE B  33      -7.714   1.076   0.799  1.00  0.00           C  
ATOM    479  CD1 ILE B  33      -7.167   0.865   3.880  1.00  0.00           C  
ATOM    480  H   ILE B  33      -5.897  -2.313   2.036  1.00  0.00           H  
ATOM    481  HA  ILE B  33      -8.394  -1.681   0.855  1.00  0.00           H  
ATOM    482  HB  ILE B  33      -6.021   0.059   1.620  1.00  0.00           H  
ATOM    483 1HG1 ILE B  33      -8.739  -0.182   2.914  1.00  0.00           H  
ATOM    484 2HG1 ILE B  33      -7.371  -1.184   3.371  1.00  0.00           H  
ATOM    485 1HG2 ILE B  33      -7.527   1.989   1.365  1.00  0.00           H  
ATOM    486 2HG2 ILE B  33      -7.272   1.167  -0.192  1.00  0.00           H  
ATOM    487 3HG2 ILE B  33      -8.789   0.922   0.704  1.00  0.00           H  
ATOM    488 1HD1 ILE B  33      -7.604   0.717   4.868  1.00  0.00           H  
ATOM    489 2HD1 ILE B  33      -6.079   0.823   3.955  1.00  0.00           H  
ATOM    490 3HD1 ILE B  33      -7.466   1.838   3.493  1.00  0.00           H  
ATOM    491  N   LEU B  34      -5.791  -1.202  -1.103  1.00  0.00           N  
ATOM    492  CA  LEU B  34      -5.390  -1.011  -2.492  1.00  0.00           C  
ATOM    493  C   LEU B  34      -5.981  -2.091  -3.389  1.00  0.00           C  
ATOM    494  O   LEU B  34      -6.400  -1.817  -4.514  1.00  0.00           O  
ATOM    495  CB  LEU B  34      -3.861  -1.021  -2.609  1.00  0.00           C  
ATOM    496  CG  LEU B  34      -3.138   0.176  -1.979  1.00  0.00           C  
ATOM    497  CD1 LEU B  34      -1.634  -0.055  -2.027  1.00  0.00           C  
ATOM    498  CD2 LEU B  34      -3.519   1.448  -2.721  1.00  0.00           C  
ATOM    499  H   LEU B  34      -5.080  -1.355  -0.403  1.00  0.00           H  
ATOM    500  HA  LEU B  34      -5.761  -0.044  -2.829  1.00  0.00           H  
ATOM    501 1HB  LEU B  34      -3.482  -1.924  -2.133  1.00  0.00           H  
ATOM    502 2HB  LEU B  34      -3.593  -1.051  -3.665  1.00  0.00           H  
ATOM    503  HG  LEU B  34      -3.428   0.267  -0.931  1.00  0.00           H  
ATOM    504 1HD1 LEU B  34      -1.120   0.795  -1.579  1.00  0.00           H  
ATOM    505 2HD1 LEU B  34      -1.387  -0.961  -1.472  1.00  0.00           H  
ATOM    506 3HD1 LEU B  34      -1.316  -0.166  -3.063  1.00  0.00           H  
ATOM    507 1HD2 LEU B  34      -3.006   2.300  -2.273  1.00  0.00           H  
ATOM    508 2HD2 LEU B  34      -3.228   1.360  -3.768  1.00  0.00           H  
ATOM    509 3HD2 LEU B  34      -4.597   1.599  -2.655  1.00  0.00           H  
ATOM    510  N   VAL B  35      -6.012  -3.320  -2.885  1.00  0.00           N  
ATOM    511  CA  VAL B  35      -6.624  -4.429  -3.607  1.00  0.00           C  
ATOM    512  C   VAL B  35      -8.112  -4.187  -3.829  1.00  0.00           C  
ATOM    513  O   VAL B  35      -8.631  -4.411  -4.922  1.00  0.00           O  
ATOM    514  CB  VAL B  35      -6.431  -5.744  -2.830  1.00  0.00           C  
ATOM    515  CG1 VAL B  35      -7.274  -6.853  -3.441  1.00  0.00           C  
ATOM    516  CG2 VAL B  35      -4.959  -6.128  -2.819  1.00  0.00           C  
ATOM    517  H   VAL B  35      -5.600  -3.490  -1.979  1.00  0.00           H  
ATOM    518  HA  VAL B  35      -6.137  -4.521  -4.578  1.00  0.00           H  
ATOM    519  HB  VAL B  35      -6.778  -5.605  -1.806  1.00  0.00           H  
ATOM    520 1HG1 VAL B  35      -7.125  -7.776  -2.879  1.00  0.00           H  
ATOM    521 2HG1 VAL B  35      -8.326  -6.573  -3.405  1.00  0.00           H  
ATOM    522 3HG1 VAL B  35      -6.974  -7.009  -4.478  1.00  0.00           H  
ATOM    523 1HG2 VAL B  35      -4.830  -7.059  -2.267  1.00  0.00           H  
ATOM    524 2HG2 VAL B  35      -4.611  -6.262  -3.844  1.00  0.00           H  
ATOM    525 3HG2 VAL B  35      -4.381  -5.339  -2.340  1.00  0.00           H  
ATOM    526  N   ILE B  36      -8.794  -3.729  -2.784  1.00  0.00           N  
ATOM    527  CA  ILE B  36     -10.217  -3.424  -2.872  1.00  0.00           C  
ATOM    528  C   ILE B  36     -10.485  -2.345  -3.913  1.00  0.00           C  
ATOM    529  O   ILE B  36     -11.394  -2.473  -4.734  1.00  0.00           O  
ATOM    530  CB  ILE B  36     -10.766  -2.970  -1.508  1.00  0.00           C  
ATOM    531  CG1 ILE B  36     -10.782  -4.141  -0.522  1.00  0.00           C  
ATOM    532  CG2 ILE B  36     -12.161  -2.384  -1.665  1.00  0.00           C  
ATOM    533  CD1 ILE B  36     -11.039  -3.731   0.910  1.00  0.00           C  
ATOM    534  H   ILE B  36      -8.314  -3.588  -1.907  1.00  0.00           H  
ATOM    535  HA  ILE B  36     -10.746  -4.327  -3.174  1.00  0.00           H  
ATOM    536  HB  ILE B  36     -10.109  -2.211  -1.085  1.00  0.00           H  
ATOM    537 1HG1 ILE B  36     -11.551  -4.854  -0.816  1.00  0.00           H  
ATOM    538 2HG1 ILE B  36      -9.824  -4.661  -0.559  1.00  0.00           H  
ATOM    539 1HG2 ILE B  36     -12.535  -2.069  -0.691  1.00  0.00           H  
ATOM    540 2HG2 ILE B  36     -12.122  -1.525  -2.333  1.00  0.00           H  
ATOM    541 3HG2 ILE B  36     -12.828  -3.139  -2.082  1.00  0.00           H  
ATOM    542 1HD1 ILE B  36     -11.035  -4.614   1.549  1.00  0.00           H  
ATOM    543 2HD1 ILE B  36     -10.260  -3.042   1.238  1.00  0.00           H  
ATOM    544 3HD1 ILE B  36     -12.009  -3.240   0.978  1.00  0.00           H  
ATOM    545  N   VAL B  37      -9.690  -1.281  -3.874  1.00  0.00           N  
ATOM    546  CA  VAL B  37      -9.816  -0.195  -4.838  1.00  0.00           C  
ATOM    547  C   VAL B  37      -9.552  -0.683  -6.257  1.00  0.00           C  
ATOM    548  O   VAL B  37     -10.285  -0.346  -7.186  1.00  0.00           O  
ATOM    549  CB  VAL B  37      -8.832   0.940  -4.497  1.00  0.00           C  
ATOM    550  CG1 VAL B  37      -8.794   1.968  -5.618  1.00  0.00           C  
ATOM    551  CG2 VAL B  37      -9.228   1.591  -3.181  1.00  0.00           C  
ATOM    552  H   VAL B  37      -8.980  -1.224  -3.159  1.00  0.00           H  
ATOM    553  HA  VAL B  37     -10.833   0.197  -4.787  1.00  0.00           H  
ATOM    554  HB  VAL B  37      -7.828   0.523  -4.409  1.00  0.00           H  
ATOM    555 1HG1 VAL B  37      -8.093   2.762  -5.360  1.00  0.00           H  
ATOM    556 2HG1 VAL B  37      -8.473   1.487  -6.542  1.00  0.00           H  
ATOM    557 3HG1 VAL B  37      -9.788   2.393  -5.755  1.00  0.00           H  
ATOM    558 1HG2 VAL B  37      -8.527   2.391  -2.945  1.00  0.00           H  
ATOM    559 2HG2 VAL B  37     -10.234   2.002  -3.267  1.00  0.00           H  
ATOM    560 3HG2 VAL B  37      -9.208   0.846  -2.385  1.00  0.00           H  
ATOM    561  N   GLY B  38      -8.500  -1.479  -6.416  1.00  0.00           N  
ATOM    562  CA  GLY B  38      -8.160  -2.048  -7.715  1.00  0.00           C  
ATOM    563  C   GLY B  38      -9.316  -2.865  -8.278  1.00  0.00           C  
ATOM    564  O   GLY B  38      -9.746  -2.650  -9.411  1.00  0.00           O  
ATOM    565  H   GLY B  38      -7.921  -1.696  -5.618  1.00  0.00           H  
ATOM    566 1HA  GLY B  38      -7.905  -1.246  -8.408  1.00  0.00           H  
ATOM    567 2HA  GLY B  38      -7.278  -2.679  -7.616  1.00  0.00           H  
ATOM    568  N   LEU B  39      -9.814  -3.803  -7.481  1.00  0.00           N  
ATOM    569  CA  LEU B  39     -10.898  -4.678  -7.911  1.00  0.00           C  
ATOM    570  C   LEU B  39     -12.166  -3.884  -8.196  1.00  0.00           C  
ATOM    571  O   LEU B  39     -12.913  -4.201  -9.122  1.00  0.00           O  
ATOM    572  CB  LEU B  39     -11.181  -5.738  -6.839  1.00  0.00           C  
ATOM    573  CG  LEU B  39     -10.082  -6.789  -6.636  1.00  0.00           C  
ATOM    574  CD1 LEU B  39     -10.419  -7.650  -5.427  1.00  0.00           C  
ATOM    575  CD2 LEU B  39      -9.952  -7.638  -7.893  1.00  0.00           C  
ATOM    576  H   LEU B  39      -9.432  -3.913  -6.552  1.00  0.00           H  
ATOM    577  HA  LEU B  39     -10.593  -5.180  -8.829  1.00  0.00           H  
ATOM    578 1HB  LEU B  39     -11.338  -5.236  -5.886  1.00  0.00           H  
ATOM    579 2HB  LEU B  39     -12.098  -6.265  -7.104  1.00  0.00           H  
ATOM    580  HG  LEU B  39      -9.133  -6.290  -6.437  1.00  0.00           H  
ATOM    581 1HD1 LEU B  39      -9.638  -8.397  -5.282  1.00  0.00           H  
ATOM    582 2HD1 LEU B  39     -10.486  -7.021  -4.539  1.00  0.00           H  
ATOM    583 3HD1 LEU B  39     -11.372  -8.150  -5.591  1.00  0.00           H  
ATOM    584 1HD2 LEU B  39      -9.171  -8.384  -7.749  1.00  0.00           H  
ATOM    585 2HD2 LEU B  39     -10.900  -8.138  -8.093  1.00  0.00           H  
ATOM    586 3HD2 LEU B  39      -9.694  -7.000  -8.738  1.00  0.00           H  
ATOM    587  N   THR B  40     -12.405  -2.852  -7.395  1.00  0.00           N  
ATOM    588  CA  THR B  40     -13.570  -1.995  -7.576  1.00  0.00           C  
ATOM    589  C   THR B  40     -13.469  -1.191  -8.866  1.00  0.00           C  
ATOM    590  O   THR B  40     -14.439  -1.078  -9.616  1.00  0.00           O  
ATOM    591  CB  THR B  40     -13.745  -1.037  -6.382  1.00  0.00           C  
ATOM    592  OG1 THR B  40     -13.922  -1.796  -5.179  1.00  0.00           O  
ATOM    593  CG2 THR B  40     -14.953  -0.137  -6.593  1.00  0.00           C  
ATOM    594  H   THR B  40     -11.762  -2.655  -6.641  1.00  0.00           H  
ATOM    595  HA  THR B  40     -14.457  -2.626  -7.641  1.00  0.00           H  
ATOM    596  HB  THR B  40     -12.853  -0.419  -6.278  1.00  0.00           H  
ATOM    597  HG1 THR B  40     -13.091  -2.214  -4.940  1.00  0.00           H  
ATOM    598 1HG2 THR B  40     -15.060   0.533  -5.740  1.00  0.00           H  
ATOM    599 2HG2 THR B  40     -14.816   0.450  -7.501  1.00  0.00           H  
ATOM    600 3HG2 THR B  40     -15.849  -0.749  -6.688  1.00  0.00           H  
ATOM    601  N   PHE B  41     -12.289  -0.635  -9.119  1.00  0.00           N  
ATOM    602  CA  PHE B  41     -12.054   0.145 -10.328  1.00  0.00           C  
ATOM    603  C   PHE B  41     -12.224  -0.710 -11.578  1.00  0.00           C  
ATOM    604  O   PHE B  41     -12.920  -0.322 -12.517  1.00  0.00           O  
ATOM    605  CB  PHE B  41     -10.650   0.752 -10.308  1.00  0.00           C  
ATOM    606  CG  PHE B  41     -10.300   1.513 -11.555  1.00  0.00           C  
ATOM    607  CD1 PHE B  41     -10.760   2.807 -11.748  1.00  0.00           C  
ATOM    608  CD2 PHE B  41      -9.512   0.935 -12.539  1.00  0.00           C  
ATOM    609  CE1 PHE B  41     -10.439   3.507 -12.895  1.00  0.00           C  
ATOM    610  CE2 PHE B  41      -9.188   1.633 -13.686  1.00  0.00           C  
ATOM    611  CZ  PHE B  41      -9.653   2.921 -13.864  1.00  0.00           C  
ATOM    612  H   PHE B  41     -11.536  -0.756  -8.458  1.00  0.00           H  
ATOM    613  HA  PHE B  41     -12.784   0.955 -10.365  1.00  0.00           H  
ATOM    614 1HB  PHE B  41     -10.560   1.430  -9.460  1.00  0.00           H  
ATOM    615 2HB  PHE B  41      -9.914  -0.039 -10.174  1.00  0.00           H  
ATOM    616  HD1 PHE B  41     -11.380   3.271 -10.981  1.00  0.00           H  
ATOM    617  HD2 PHE B  41      -9.145  -0.082 -12.399  1.00  0.00           H  
ATOM    618  HE1 PHE B  41     -10.807   4.524 -13.033  1.00  0.00           H  
ATOM    619  HE2 PHE B  41      -8.567   1.168 -14.452  1.00  0.00           H  
ATOM    620  HZ  PHE B  41      -9.400   3.472 -14.769  1.00  0.00           H  
ATOM    621  N   ALA B  42     -11.586  -1.875 -11.583  1.00  0.00           N  
ATOM    622  CA  ALA B  42     -11.554  -2.726 -12.766  1.00  0.00           C  
ATOM    623  C   ALA B  42     -12.962  -3.062 -13.241  1.00  0.00           C  
ATOM    624  O   ALA B  42     -13.583  -2.266 -13.890  1.00  0.00           O  
ATOM    625  OXT ALA B  42     -13.451  -4.123 -12.965  1.00  0.00           O  
ATOM    626  CB  ALA B  42     -10.774  -4.001 -12.481  1.00  0.00           C  
ATOM    627  H   ALA B  42     -11.110  -2.179 -10.745  1.00  0.00           H  
ATOM    628  HA  ALA B  42     -11.055  -2.178 -13.565  1.00  0.00           H  
ATOM    629 1HB  ALA B  42     -10.759  -4.626 -13.374  1.00  0.00           H  
ATOM    630 2HB  ALA B  42      -9.752  -3.747 -12.199  1.00  0.00           H  
ATOM    631 3HB  ALA B  42     -11.250  -4.544 -11.666  1.00  0.00           H  
TER                                                                             
HETATM  633 THKN MEM C  45      15.000   0.000   0.000  1.00  0.00           X  
HETATM  634 CNTR MEM C  45       0.000   0.000   0.000  1.00  0.00           X  
HETATM  635 NORM MEM C  45      -0.000  -0.000   1.000  1.00  0.00           X  
TER                                                                             
CONECT  633  634                                                                
CONECT  634  633  635                                                           
CONECT  635  634                                                                
a_angle_1 1.187
a_angle_2 32.296
a_bind 2.289
a_ddg -23.844
a_helicality 0.031
a_helicality_symm 0.031
a_hha_ang -62.127
a_hha_dst_atm 3.381
a_hha_dst_vec 6.104
a_marl -19.275
a_pack 0.519
a_res_lipo -60.213
a_rmsd 3.355
a_sasa 761.257
a_shape 0.727
a_span_topo 0.476
a_tms_span 1
a_tms_span_fa 1
a_unsat 0
maxsub 38
rms 3.355
score -114.736
silent_score -114.736
time 55
total -114.738

#MODEL 2
ATOM      1  N   LEU A   1       0.169   4.402  16.569  1.00  0.00           N  
ATOM      2  CA  LEU A   1       0.964   3.295  16.051  1.00  0.00           C  
ATOM      3  C   LEU A   1       0.426   2.812  14.710  1.00  0.00           C  
ATOM      4  O   LEU A   1       1.193   2.493  13.801  1.00  0.00           O  
ATOM      5  CB  LEU A   1       0.972   2.134  17.053  1.00  0.00           C  
ATOM      6  CG  LEU A   1       1.675   2.412  18.387  1.00  0.00           C  
ATOM      7  CD1 LEU A   1       1.470   1.231  19.326  1.00  0.00           C  
ATOM      8  CD2 LEU A   1       3.155   2.663  18.139  1.00  0.00           C  
ATOM      9 1H   LEU A   1       0.543   4.698  17.448  1.00  0.00           H  
ATOM     10 2H   LEU A   1       0.196   5.164  15.922  1.00  0.00           H  
ATOM     11 3H   LEU A   1      -0.777   4.104  16.694  1.00  0.00           H  
ATOM     12  HA  LEU A   1       1.986   3.641  15.906  1.00  0.00           H  
ATOM     13 1HB  LEU A   1      -0.058   1.857  17.272  1.00  0.00           H  
ATOM     14 2HB  LEU A   1       1.466   1.279  16.590  1.00  0.00           H  
ATOM     15  HG  LEU A   1       1.232   3.291  18.856  1.00  0.00           H  
ATOM     16 1HD1 LEU A   1       1.970   1.429  20.275  1.00  0.00           H  
ATOM     17 2HD1 LEU A   1       0.404   1.087  19.502  1.00  0.00           H  
ATOM     18 3HD1 LEU A   1       1.890   0.332  18.876  1.00  0.00           H  
ATOM     19 1HD2 LEU A   1       3.655   2.862  19.088  1.00  0.00           H  
ATOM     20 2HD2 LEU A   1       3.600   1.784  17.672  1.00  0.00           H  
ATOM     21 3HD2 LEU A   1       3.273   3.523  17.480  1.00  0.00           H  
ATOM     22  N   ILE A   2      -0.896   2.761  14.592  1.00  0.00           N  
ATOM     23  CA  ILE A   2      -1.539   2.244  13.389  1.00  0.00           C  
ATOM     24  C   ILE A   2      -1.140   3.052  12.161  1.00  0.00           C  
ATOM     25  O   ILE A   2      -0.891   2.494  11.093  1.00  0.00           O  
ATOM     26  CB  ILE A   2      -3.072   2.257  13.537  1.00  0.00           C  
ATOM     27  CG1 ILE A   2      -3.509   1.290  14.641  1.00  0.00           C  
ATOM     28  CG2 ILE A   2      -3.736   1.898  12.217  1.00  0.00           C  
ATOM     29  CD1 ILE A   2      -3.117  -0.147  14.385  1.00  0.00           C  
ATOM     30  H   ILE A   2      -1.471   3.088  15.355  1.00  0.00           H  
ATOM     31  HA  ILE A   2      -1.216   1.215  13.239  1.00  0.00           H  
ATOM     32  HB  ILE A   2      -3.400   3.250  13.840  1.00  0.00           H  
ATOM     33 1HG1 ILE A   2      -3.072   1.600  15.590  1.00  0.00           H  
ATOM     34 2HG1 ILE A   2      -4.593   1.332  14.752  1.00  0.00           H  
ATOM     35 1HG2 ILE A   2      -4.819   1.910  12.339  1.00  0.00           H  
ATOM     36 2HG2 ILE A   2      -3.449   2.622  11.456  1.00  0.00           H  
ATOM     37 3HG2 ILE A   2      -3.418   0.902  11.908  1.00  0.00           H  
ATOM     38 1HD1 ILE A   2      -3.462  -0.771  15.210  1.00  0.00           H  
ATOM     39 2HD1 ILE A   2      -3.574  -0.489  13.456  1.00  0.00           H  
ATOM     40 3HD1 ILE A   2      -2.033  -0.219  14.305  1.00  0.00           H  
ATOM     41  N   ALA A   3      -1.081   4.370  12.320  1.00  0.00           N  
ATOM     42  CA  ALA A   3      -0.690   5.256  11.230  1.00  0.00           C  
ATOM     43  C   ALA A   3       0.701   4.912  10.712  1.00  0.00           C  
ATOM     44  O   ALA A   3       0.950   4.945   9.507  1.00  0.00           O  
ATOM     45  CB  ALA A   3      -0.741   6.708  11.683  1.00  0.00           C  
ATOM     46  H   ALA A   3      -1.313   4.768  13.218  1.00  0.00           H  
ATOM     47  HA  ALA A   3      -1.395   5.118  10.411  1.00  0.00           H  
ATOM     48 1HB  ALA A   3      -0.446   7.357  10.859  1.00  0.00           H  
ATOM     49 2HB  ALA A   3      -1.755   6.956  11.996  1.00  0.00           H  
ATOM     50 3HB  ALA A   3      -0.059   6.852  12.520  1.00  0.00           H  
ATOM     51  N   ALA A   4       1.603   4.582  11.630  1.00  0.00           N  
ATOM     52  CA  ALA A   4       2.953   4.172  11.264  1.00  0.00           C  
ATOM     53  C   ALA A   4       2.935   2.891  10.439  1.00  0.00           C  
ATOM     54  O   ALA A   4       3.716   2.735   9.500  1.00  0.00           O  
ATOM     55  CB  ALA A   4       3.807   3.986  12.509  1.00  0.00           C  
ATOM     56  H   ALA A   4       1.347   4.616  12.606  1.00  0.00           H  
ATOM     57  HA  ALA A   4       3.391   4.959  10.649  1.00  0.00           H  
ATOM     58 1HB  ALA A   4       4.812   3.680  12.220  1.00  0.00           H  
ATOM     59 2HB  ALA A   4       3.858   4.926  13.059  1.00  0.00           H  
ATOM     60 3HB  ALA A   4       3.363   3.220  13.143  1.00  0.00           H  
ATOM     61  N   GLY A   5       2.039   1.977  10.794  1.00  0.00           N  
ATOM     62  CA  GLY A   5       1.848   0.752  10.027  1.00  0.00           C  
ATOM     63  C   GLY A   5       1.368   1.057   8.614  1.00  0.00           C  
ATOM     64  O   GLY A   5       1.850   0.471   7.644  1.00  0.00           O  
ATOM     65  H   GLY A   5       1.475   2.135  11.617  1.00  0.00           H  
ATOM     66 1HA  GLY A   5       2.787   0.199   9.984  1.00  0.00           H  
ATOM     67 2HA  GLY A   5       1.123   0.115  10.532  1.00  0.00           H  
ATOM     68  N   VAL A   6       0.414   1.976   8.504  1.00  0.00           N  
ATOM     69  CA  VAL A   6      -0.112   2.381   7.206  1.00  0.00           C  
ATOM     70  C   VAL A   6       0.979   2.987   6.333  1.00  0.00           C  
ATOM     71  O   VAL A   6       1.092   2.665   5.151  1.00  0.00           O  
ATOM     72  CB  VAL A   6      -1.248   3.406   7.387  1.00  0.00           C  
ATOM     73  CG1 VAL A   6      -1.633   4.017   6.048  1.00  0.00           C  
ATOM     74  CG2 VAL A   6      -2.449   2.738   8.040  1.00  0.00           C  
ATOM     75  H   VAL A   6       0.045   2.404   9.340  1.00  0.00           H  
ATOM     76  HA  VAL A   6      -0.513   1.500   6.704  1.00  0.00           H  
ATOM     77  HB  VAL A   6      -0.894   4.218   8.022  1.00  0.00           H  
ATOM     78 1HG1 VAL A   6      -2.437   4.739   6.195  1.00  0.00           H  
ATOM     79 2HG1 VAL A   6      -0.768   4.521   5.617  1.00  0.00           H  
ATOM     80 3HG1 VAL A   6      -1.971   3.231   5.373  1.00  0.00           H  
ATOM     81 1HG2 VAL A   6      -3.248   3.468   8.165  1.00  0.00           H  
ATOM     82 2HG2 VAL A   6      -2.799   1.921   7.408  1.00  0.00           H  
ATOM     83 3HG2 VAL A   6      -2.161   2.344   9.015  1.00  0.00           H  
ATOM     84  N   ILE A   7       1.782   3.867   6.923  1.00  0.00           N  
ATOM     85  CA  ILE A   7       2.912   4.463   6.222  1.00  0.00           C  
ATOM     86  C   ILE A   7       3.919   3.403   5.798  1.00  0.00           C  
ATOM     87  O   ILE A   7       4.385   3.396   4.658  1.00  0.00           O  
ATOM     88  CB  ILE A   7       3.612   5.514   7.103  1.00  0.00           C  
ATOM     89  CG1 ILE A   7       2.698   6.722   7.322  1.00  0.00           C  
ATOM     90  CG2 ILE A   7       4.927   5.945   6.473  1.00  0.00           C  
ATOM     91  CD1 ILE A   7       3.165   7.651   8.419  1.00  0.00           C  
ATOM     92  H   ILE A   7       1.604   4.128   7.883  1.00  0.00           H  
ATOM     93  HA  ILE A   7       2.540   4.958   5.325  1.00  0.00           H  
ATOM     94  HB  ILE A   7       3.813   5.089   8.086  1.00  0.00           H  
ATOM     95 1HG1 ILE A   7       2.624   7.295   6.398  1.00  0.00           H  
ATOM     96 2HG1 ILE A   7       1.694   6.378   7.572  1.00  0.00           H  
ATOM     97 1HG2 ILE A   7       5.409   6.689   7.108  1.00  0.00           H  
ATOM     98 2HG2 ILE A   7       5.581   5.081   6.367  1.00  0.00           H  
ATOM     99 3HG2 ILE A   7       4.736   6.377   5.490  1.00  0.00           H  
ATOM    100 1HD1 ILE A   7       2.466   8.483   8.514  1.00  0.00           H  
ATOM    101 2HD1 ILE A   7       3.212   7.106   9.362  1.00  0.00           H  
ATOM    102 3HD1 ILE A   7       4.154   8.036   8.172  1.00  0.00           H  
ATOM    103  N   GLY A   8       4.252   2.507   6.721  1.00  0.00           N  
ATOM    104  CA  GLY A   8       5.134   1.386   6.419  1.00  0.00           C  
ATOM    105  C   GLY A   8       4.562   0.520   5.305  1.00  0.00           C  
ATOM    106  O   GLY A   8       5.288   0.074   4.416  1.00  0.00           O  
ATOM    107  H   GLY A   8       3.885   2.606   7.657  1.00  0.00           H  
ATOM    108 1HA  GLY A   8       6.114   1.763   6.124  1.00  0.00           H  
ATOM    109 2HA  GLY A   8       5.278   0.785   7.315  1.00  0.00           H  
ATOM    110  N   GLY A   9       3.255   0.284   5.358  1.00  0.00           N  
ATOM    111  CA  GLY A   9       2.587  -0.555   4.370  1.00  0.00           C  
ATOM    112  C   GLY A   9       2.832  -0.043   2.957  1.00  0.00           C  
ATOM    113  O   GLY A   9       3.117  -0.819   2.045  1.00  0.00           O  
ATOM    114  H   GLY A   9       2.711   0.696   6.102  1.00  0.00           H  
ATOM    115 1HA  GLY A   9       2.950  -1.579   4.458  1.00  0.00           H  
ATOM    116 2HA  GLY A   9       1.517  -0.575   4.573  1.00  0.00           H  
ATOM    117  N   LEU A  10       2.719   1.269   2.780  1.00  0.00           N  
ATOM    118  CA  LEU A  10       3.020   1.899   1.501  1.00  0.00           C  
ATOM    119  C   LEU A  10       4.424   1.544   1.028  1.00  0.00           C  
ATOM    120  O   LEU A  10       4.611   1.071  -0.093  1.00  0.00           O  
ATOM    121  CB  LEU A  10       2.883   3.423   1.614  1.00  0.00           C  
ATOM    122  CG  LEU A  10       3.322   4.224   0.382  1.00  0.00           C  
ATOM    123  CD1 LEU A  10       2.456   3.840  -0.810  1.00  0.00           C  
ATOM    124  CD2 LEU A  10       3.214   5.712   0.679  1.00  0.00           C  
ATOM    125  H   LEU A  10       2.416   1.845   3.553  1.00  0.00           H  
ATOM    126  HA  LEU A  10       2.307   1.537   0.761  1.00  0.00           H  
ATOM    127 1HB  LEU A  10       1.839   3.664   1.811  1.00  0.00           H  
ATOM    128 2HB  LEU A  10       3.479   3.763   2.461  1.00  0.00           H  
ATOM    129  HG  LEU A  10       4.355   3.977   0.137  1.00  0.00           H  
ATOM    130 1HD1 LEU A  10       2.768   4.409  -1.685  1.00  0.00           H  
ATOM    131 2HD1 LEU A  10       2.568   2.774  -1.012  1.00  0.00           H  
ATOM    132 3HD1 LEU A  10       1.413   4.060  -0.587  1.00  0.00           H  
ATOM    133 1HD2 LEU A  10       3.527   6.282  -0.196  1.00  0.00           H  
ATOM    134 2HD2 LEU A  10       2.180   5.961   0.923  1.00  0.00           H  
ATOM    135 3HD2 LEU A  10       3.856   5.963   1.524  1.00  0.00           H  
ATOM    136  N   PHE A  11       5.409   1.773   1.890  1.00  0.00           N  
ATOM    137  CA  PHE A  11       6.806   1.558   1.533  1.00  0.00           C  
ATOM    138  C   PHE A  11       7.081   0.087   1.247  1.00  0.00           C  
ATOM    139  O   PHE A  11       7.829  -0.247   0.329  1.00  0.00           O  
ATOM    140  CB  PHE A  11       7.725   2.046   2.654  1.00  0.00           C  
ATOM    141  CG  PHE A  11       7.620   3.519   2.926  1.00  0.00           C  
ATOM    142  CD1 PHE A  11       7.270   4.403   1.916  1.00  0.00           C  
ATOM    143  CD2 PHE A  11       7.870   4.025   4.193  1.00  0.00           C  
ATOM    144  CE1 PHE A  11       7.173   5.759   2.165  1.00  0.00           C  
ATOM    145  CE2 PHE A  11       7.773   5.380   4.446  1.00  0.00           C  
ATOM    146  CZ  PHE A  11       7.424   6.247   3.430  1.00  0.00           C  
ATOM    147  H   PHE A  11       5.183   2.106   2.817  1.00  0.00           H  
ATOM    148  HA  PHE A  11       7.024   2.129   0.629  1.00  0.00           H  
ATOM    149 1HB  PHE A  11       7.491   1.512   3.574  1.00  0.00           H  
ATOM    150 2HB  PHE A  11       8.760   1.820   2.399  1.00  0.00           H  
ATOM    151  HD1 PHE A  11       7.071   4.016   0.916  1.00  0.00           H  
ATOM    152  HD2 PHE A  11       8.146   3.340   4.995  1.00  0.00           H  
ATOM    153  HE1 PHE A  11       6.898   6.442   1.362  1.00  0.00           H  
ATOM    154  HE2 PHE A  11       7.972   5.764   5.446  1.00  0.00           H  
ATOM    155  HZ  PHE A  11       7.349   7.316   3.627  1.00  0.00           H  
ATOM    156  N   ILE A  12       6.471  -0.788   2.040  1.00  0.00           N  
ATOM    157  CA  ILE A  12       6.635  -2.226   1.862  1.00  0.00           C  
ATOM    158  C   ILE A  12       6.140  -2.671   0.492  1.00  0.00           C  
ATOM    159  O   ILE A  12       6.823  -3.411  -0.216  1.00  0.00           O  
ATOM    160  CB  ILE A  12       5.885  -3.004   2.958  1.00  0.00           C  
ATOM    161  CG1 ILE A  12       6.562  -2.802   4.315  1.00  0.00           C  
ATOM    162  CG2 ILE A  12       5.816  -4.483   2.608  1.00  0.00           C  
ATOM    163  CD1 ILE A  12       5.720  -3.244   5.490  1.00  0.00           C  
ATOM    164  H   ILE A  12       5.879  -0.449   2.784  1.00  0.00           H  
ATOM    165  HA  ILE A  12       7.696  -2.465   1.934  1.00  0.00           H  
ATOM    166  HB  ILE A  12       4.871  -2.615   3.051  1.00  0.00           H  
ATOM    167 1HG1 ILE A  12       7.500  -3.356   4.340  1.00  0.00           H  
ATOM    168 2HG1 ILE A  12       6.804  -1.747   4.448  1.00  0.00           H  
ATOM    169 1HG2 ILE A  12       5.283  -5.018   3.394  1.00  0.00           H  
ATOM    170 2HG2 ILE A  12       5.291  -4.609   1.663  1.00  0.00           H  
ATOM    171 3HG2 ILE A  12       6.826  -4.882   2.518  1.00  0.00           H  
ATOM    172 1HD1 ILE A  12       6.268  -3.069   6.417  1.00  0.00           H  
ATOM    173 2HD1 ILE A  12       4.790  -2.676   5.506  1.00  0.00           H  
ATOM    174 3HD1 ILE A  12       5.496  -4.306   5.397  1.00  0.00           H  
ATOM    175  N   LEU A  13       4.947  -2.217   0.123  1.00  0.00           N  
ATOM    176  CA  LEU A  13       4.342  -2.595  -1.149  1.00  0.00           C  
ATOM    177  C   LEU A  13       5.191  -2.126  -2.323  1.00  0.00           C  
ATOM    178  O   LEU A  13       5.312  -2.822  -3.332  1.00  0.00           O  
ATOM    179  CB  LEU A  13       2.931  -2.005  -1.261  1.00  0.00           C  
ATOM    180  CG  LEU A  13       1.881  -2.607  -0.318  1.00  0.00           C  
ATOM    181  CD1 LEU A  13       0.614  -1.764  -0.364  1.00  0.00           C  
ATOM    182  CD2 LEU A  13       1.597  -4.045  -0.726  1.00  0.00           C  
ATOM    183  H   LEU A  13       4.446  -1.593   0.739  1.00  0.00           H  
ATOM    184  HA  LEU A  13       4.272  -3.682  -1.188  1.00  0.00           H  
ATOM    185 1HB  LEU A  13       2.984  -0.937  -1.059  1.00  0.00           H  
ATOM    186 2HB  LEU A  13       2.577  -2.143  -2.283  1.00  0.00           H  
ATOM    187  HG  LEU A  13       2.258  -2.588   0.705  1.00  0.00           H  
ATOM    188 1HD1 LEU A  13      -0.132  -2.192   0.306  1.00  0.00           H  
ATOM    189 2HD1 LEU A  13       0.843  -0.746  -0.049  1.00  0.00           H  
ATOM    190 3HD1 LEU A  13       0.223  -1.751  -1.381  1.00  0.00           H  
ATOM    191 1HD2 LEU A  13       0.851  -4.473  -0.056  1.00  0.00           H  
ATOM    192 2HD2 LEU A  13       1.220  -4.065  -1.749  1.00  0.00           H  
ATOM    193 3HD2 LEU A  13       2.516  -4.628  -0.667  1.00  0.00           H  
ATOM    194  N   VAL A  14       5.777  -0.941  -2.187  1.00  0.00           N  
ATOM    195  CA  VAL A  14       6.684  -0.414  -3.200  1.00  0.00           C  
ATOM    196  C   VAL A  14       7.934  -1.276  -3.322  1.00  0.00           C  
ATOM    197  O   VAL A  14       8.359  -1.617  -4.425  1.00  0.00           O  
ATOM    198  CB  VAL A  14       7.091   1.030  -2.853  1.00  0.00           C  
ATOM    199  CG1 VAL A  14       8.213   1.501  -3.766  1.00  0.00           C  
ATOM    200  CG2 VAL A  14       5.884   1.949  -2.963  1.00  0.00           C  
ATOM    201  H   VAL A  14       5.590  -0.392  -1.361  1.00  0.00           H  
ATOM    202  HA  VAL A  14       6.167  -0.411  -4.160  1.00  0.00           H  
ATOM    203  HB  VAL A  14       7.476   1.054  -1.833  1.00  0.00           H  
ATOM    204 1HG1 VAL A  14       8.489   2.524  -3.507  1.00  0.00           H  
ATOM    205 2HG1 VAL A  14       9.079   0.851  -3.644  1.00  0.00           H  
ATOM    206 3HG1 VAL A  14       7.877   1.469  -4.802  1.00  0.00           H  
ATOM    207 1HG2 VAL A  14       6.180   2.968  -2.715  1.00  0.00           H  
ATOM    208 2HG2 VAL A  14       5.497   1.920  -3.981  1.00  0.00           H  
ATOM    209 3HG2 VAL A  14       5.110   1.618  -2.270  1.00  0.00           H  
ATOM    210  N   ILE A  15       8.520  -1.625  -2.181  1.00  0.00           N  
ATOM    211  CA  ILE A  15       9.722  -2.449  -2.158  1.00  0.00           C  
ATOM    212  C   ILE A  15       9.468  -3.811  -2.791  1.00  0.00           C  
ATOM    213  O   ILE A  15      10.249  -4.275  -3.622  1.00  0.00           O  
ATOM    214  CB  ILE A  15      10.230  -2.639  -0.717  1.00  0.00           C  
ATOM    215  CG1 ILE A  15      10.767  -1.317  -0.162  1.00  0.00           C  
ATOM    216  CG2 ILE A  15      11.304  -3.715  -0.669  1.00  0.00           C  
ATOM    217  CD1 ILE A  15      10.975  -1.323   1.335  1.00  0.00           C  
ATOM    218  H   ILE A  15       8.122  -1.311  -1.308  1.00  0.00           H  
ATOM    219  HA  ILE A  15      10.498  -1.945  -2.733  1.00  0.00           H  
ATOM    220  HB  ILE A  15       9.402  -2.937  -0.075  1.00  0.00           H  
ATOM    221 1HG1 ILE A  15      11.718  -1.081  -0.638  1.00  0.00           H  
ATOM    222 2HG1 ILE A  15      10.072  -0.512  -0.404  1.00  0.00           H  
ATOM    223 1HG2 ILE A  15      11.653  -3.836   0.356  1.00  0.00           H  
ATOM    224 2HG2 ILE A  15      10.891  -4.657  -1.025  1.00  0.00           H  
ATOM    225 3HG2 ILE A  15      12.140  -3.423  -1.305  1.00  0.00           H  
ATOM    226 1HD1 ILE A  15      11.356  -0.353   1.654  1.00  0.00           H  
ATOM    227 2HD1 ILE A  15      10.026  -1.523   1.835  1.00  0.00           H  
ATOM    228 3HD1 ILE A  15      11.694  -2.098   1.599  1.00  0.00           H  
ATOM    229  N   VAL A  16       8.372  -4.448  -2.393  1.00  0.00           N  
ATOM    230  CA  VAL A  16       8.007  -5.753  -2.931  1.00  0.00           C  
ATOM    231  C   VAL A  16       7.723  -5.674  -4.425  1.00  0.00           C  
ATOM    232  O   VAL A  16       8.163  -6.527  -5.196  1.00  0.00           O  
ATOM    233  CB  VAL A  16       6.764  -6.302  -2.204  1.00  0.00           C  
ATOM    234  CG1 VAL A  16       6.242  -7.546  -2.907  1.00  0.00           C  
ATOM    235  CG2 VAL A  16       7.105  -6.605  -0.753  1.00  0.00           C  
ATOM    236  H   VAL A  16       7.777  -4.017  -1.701  1.00  0.00           H  
ATOM    237  HA  VAL A  16       8.839  -6.440  -2.768  1.00  0.00           H  
ATOM    238  HB  VAL A  16       5.972  -5.554  -2.243  1.00  0.00           H  
ATOM    239 1HG1 VAL A  16       5.363  -7.919  -2.380  1.00  0.00           H  
ATOM    240 2HG1 VAL A  16       5.970  -7.297  -3.933  1.00  0.00           H  
ATOM    241 3HG1 VAL A  16       7.015  -8.313  -2.911  1.00  0.00           H  
ATOM    242 1HG2 VAL A  16       6.222  -6.992  -0.245  1.00  0.00           H  
ATOM    243 2HG2 VAL A  16       7.901  -7.349  -0.714  1.00  0.00           H  
ATOM    244 3HG2 VAL A  16       7.437  -5.692  -0.258  1.00  0.00           H  
ATOM    245  N   GLY A  17       6.986  -4.645  -4.829  1.00  0.00           N  
ATOM    246  CA  GLY A  17       6.675  -4.431  -6.237  1.00  0.00           C  
ATOM    247  C   GLY A  17       7.945  -4.310  -7.069  1.00  0.00           C  
ATOM    248  O   GLY A  17       8.112  -5.008  -8.069  1.00  0.00           O  
ATOM    249  H   GLY A  17       6.631  -3.995  -4.142  1.00  0.00           H  
ATOM    250 1HA  GLY A  17       6.070  -5.259  -6.606  1.00  0.00           H  
ATOM    251 2HA  GLY A  17       6.078  -3.526  -6.344  1.00  0.00           H  
ATOM    252  N   LEU A  18       8.838  -3.420  -6.650  1.00  0.00           N  
ATOM    253  CA  LEU A  18      10.083  -3.186  -7.372  1.00  0.00           C  
ATOM    254  C   LEU A  18      10.958  -4.433  -7.380  1.00  0.00           C  
ATOM    255  O   LEU A  18      11.633  -4.723  -8.368  1.00  0.00           O  
ATOM    256  CB  LEU A  18      10.851  -2.019  -6.740  1.00  0.00           C  
ATOM    257  CG  LEU A  18      10.211  -0.635  -6.904  1.00  0.00           C  
ATOM    258  CD1 LEU A  18      10.983   0.384  -6.076  1.00  0.00           C  
ATOM    259  CD2 LEU A  18      10.204  -0.250  -8.376  1.00  0.00           C  
ATOM    260  H   LEU A  18       8.650  -2.892  -5.810  1.00  0.00           H  
ATOM    261  HA  LEU A  18       9.842  -2.930  -8.403  1.00  0.00           H  
ATOM    262 1HB  LEU A  18      10.957  -2.211  -5.673  1.00  0.00           H  
ATOM    263 2HB  LEU A  18      11.847  -1.978  -7.181  1.00  0.00           H  
ATOM    264  HG  LEU A  18       9.187  -0.661  -6.530  1.00  0.00           H  
ATOM    265 1HD1 LEU A  18      10.528   1.367  -6.192  1.00  0.00           H  
ATOM    266 2HD1 LEU A  18      10.956   0.094  -5.025  1.00  0.00           H  
ATOM    267 3HD1 LEU A  18      12.018   0.420  -6.416  1.00  0.00           H  
ATOM    268 1HD2 LEU A  18       9.748   0.734  -8.493  1.00  0.00           H  
ATOM    269 2HD2 LEU A  18      11.228  -0.222  -8.750  1.00  0.00           H  
ATOM    270 3HD2 LEU A  18       9.631  -0.985  -8.941  1.00  0.00           H  
ATOM    271  N   THR A  19      10.942  -5.168  -6.273  1.00  0.00           N  
ATOM    272  CA  THR A  19      11.712  -6.401  -6.161  1.00  0.00           C  
ATOM    273  C   THR A  19      11.178  -7.473  -7.102  1.00  0.00           C  
ATOM    274  O   THR A  19      11.945  -8.160  -7.775  1.00  0.00           O  
ATOM    275  CB  THR A  19      11.703  -6.930  -4.715  1.00  0.00           C  
ATOM    276  OG1 THR A  19      12.284  -5.953  -3.841  1.00  0.00           O  
ATOM    277  CG2 THR A  19      12.493  -8.226  -4.616  1.00  0.00           C  
ATOM    278  H   THR A  19      10.381  -4.865  -5.490  1.00  0.00           H  
ATOM    279  HA  THR A  19      12.744  -6.190  -6.442  1.00  0.00           H  
ATOM    280  HB  THR A  19      10.675  -7.113  -4.401  1.00  0.00           H  
ATOM    281  HG1 THR A  19      11.725  -5.172  -3.819  1.00  0.00           H  
ATOM    282 1HG2 THR A  19      12.475  -8.586  -3.587  1.00  0.00           H  
ATOM    283 2HG2 THR A  19      12.047  -8.975  -5.270  1.00  0.00           H  
ATOM    284 3HG2 THR A  19      13.524  -8.048  -4.920  1.00  0.00           H  
ATOM    285  N   PHE A  20       9.857  -7.611  -7.144  1.00  0.00           N  
ATOM    286  CA  PHE A  20       9.216  -8.587  -8.017  1.00  0.00           C  
ATOM    287  C   PHE A  20       9.500  -8.285  -9.482  1.00  0.00           C  
ATOM    288  O   PHE A  20       9.898  -9.169 -10.242  1.00  0.00           O  
ATOM    289  CB  PHE A  20       7.705  -8.606  -7.778  1.00  0.00           C  
ATOM    290  CG  PHE A  20       6.958  -9.531  -8.696  1.00  0.00           C  
ATOM    291  CD1 PHE A  20       6.924 -10.896  -8.451  1.00  0.00           C  
ATOM    292  CD2 PHE A  20       6.289  -9.040  -9.807  1.00  0.00           C  
ATOM    293  CE1 PHE A  20       6.237 -11.748  -9.295  1.00  0.00           C  
ATOM    294  CE2 PHE A  20       5.601  -9.889 -10.651  1.00  0.00           C  
ATOM    295  CZ  PHE A  20       5.576 -11.245 -10.395  1.00  0.00           C  
ATOM    296  H   PHE A  20       9.282  -7.024  -6.556  1.00  0.00           H  
ATOM    297  HA  PHE A  20       9.618  -9.574  -7.786  1.00  0.00           H  
ATOM    298 1HB  PHE A  20       7.502  -8.909  -6.752  1.00  0.00           H  
ATOM    299 2HB  PHE A  20       7.303  -7.602  -7.908  1.00  0.00           H  
ATOM    300  HD1 PHE A  20       7.446 -11.294  -7.580  1.00  0.00           H  
ATOM    301  HD2 PHE A  20       6.310  -7.968 -10.010  1.00  0.00           H  
ATOM    302  HE1 PHE A  20       6.219 -12.819  -9.090  1.00  0.00           H  
ATOM    303  HE2 PHE A  20       5.079  -9.490 -11.521  1.00  0.00           H  
ATOM    304  HZ  PHE A  20       5.035 -11.916 -11.061  1.00  0.00           H  
ATOM    305  N   ALA A  21       9.292  -7.033  -9.875  1.00  0.00           N  
ATOM    306  CA  ALA A  21       9.381  -6.645 -11.277  1.00  0.00           C  
ATOM    307  C   ALA A  21      10.755  -6.966 -11.852  1.00  0.00           C  
ATOM    308  O   ALA A  21      11.014  -8.086 -12.196  1.00  0.00           O  
ATOM    309  OXT ALA A  21      11.577  -6.099 -11.961  1.00  0.00           O  
ATOM    310  CB  ALA A  21       9.074  -5.163 -11.437  1.00  0.00           C  
ATOM    311  H   ALA A  21       9.068  -6.332  -9.183  1.00  0.00           H  
ATOM    312  HA  ALA A  21       8.643  -7.221 -11.835  1.00  0.00           H  
ATOM    313 1HB  ALA A  21       9.144  -4.888 -12.490  1.00  0.00           H  
ATOM    314 2HB  ALA A  21       8.066  -4.959 -11.076  1.00  0.00           H  
ATOM    315 3HB  ALA A  21       9.790  -4.579 -10.862  1.00  0.00           H  
TER                                                                             
ATOM    317  N   LEU B  22      -0.169  -4.402  16.569  1.00  0.00           N  
ATOM    318  CA  LEU B  22      -0.964  -3.295  16.051  1.00  0.00           C  
ATOM    319  C   LEU B  22      -0.426  -2.812  14.710  1.00  0.00           C  
ATOM    320  O   LEU B  22      -1.193  -2.493  13.801  1.00  0.00           O  
ATOM    321  CB  LEU B  22      -0.972  -2.134  17.053  1.00  0.00           C  
ATOM    322  CG  LEU B  22      -1.676  -2.412  18.387  1.00  0.00           C  
ATOM    323  CD1 LEU B  22      -1.470  -1.231  19.326  1.00  0.00           C  
ATOM    324  CD2 LEU B  22      -3.156  -2.662  18.139  1.00  0.00           C  
ATOM    325 1H   LEU B  22      -0.543  -4.698  17.448  1.00  0.00           H  
ATOM    326 2H   LEU B  22      -0.196  -5.164  15.922  1.00  0.00           H  
ATOM    327 3H   LEU B  22       0.777  -4.104  16.694  1.00  0.00           H  
ATOM    328  HA  LEU B  22      -1.986  -3.641  15.906  1.00  0.00           H  
ATOM    329 1HB  LEU B  22       0.058  -1.857  17.273  1.00  0.00           H  
ATOM    330 2HB  LEU B  22      -1.465  -1.279  16.590  1.00  0.00           H  
ATOM    331  HG  LEU B  22      -1.233  -3.292  18.856  1.00  0.00           H  
ATOM    332 1HD1 LEU B  22      -1.969  -1.429  20.275  1.00  0.00           H  
ATOM    333 2HD1 LEU B  22      -0.404  -1.087  19.502  1.00  0.00           H  
ATOM    334 3HD1 LEU B  22      -1.889  -0.332  18.877  1.00  0.00           H  
ATOM    335 1HD2 LEU B  22      -3.655  -2.861  19.088  1.00  0.00           H  
ATOM    336 2HD2 LEU B  22      -3.600  -1.783  17.672  1.00  0.00           H  
ATOM    337 3HD2 LEU B  22      -3.274  -3.522  17.480  1.00  0.00           H  
ATOM    338  N   ILE B  23       0.896  -2.761  14.592  1.00  0.00           N  
ATOM    339  CA  ILE B  23       1.539  -2.244  13.389  1.00  0.00           C  
ATOM    340  C   ILE B  23       1.140  -3.052  12.161  1.00  0.00           C  
ATOM    341  O   ILE B  23       0.891  -2.494  11.093  1.00  0.00           O  
ATOM    342  CB  ILE B  23       3.072  -2.257  13.537  1.00  0.00           C  
ATOM    343  CG1 ILE B  23       3.509  -1.290  14.641  1.00  0.00           C  
ATOM    344  CG2 ILE B  23       3.736  -1.898  12.217  1.00  0.00           C  
ATOM    345  CD1 ILE B  23       3.116   0.147  14.385  1.00  0.00           C  
ATOM    346  H   ILE B  23       1.471  -3.088  15.355  1.00  0.00           H  
ATOM    347  HA  ILE B  23       1.216  -1.215  13.239  1.00  0.00           H  
ATOM    348  HB  ILE B  23       3.400  -3.250  13.840  1.00  0.00           H  
ATOM    349 1HG1 ILE B  23       3.072  -1.600  15.590  1.00  0.00           H  
ATOM    350 2HG1 ILE B  23       4.593  -1.332  14.752  1.00  0.00           H  
ATOM    351 1HG2 ILE B  23       4.819  -1.910  12.339  1.00  0.00           H  
ATOM    352 2HG2 ILE B  23       3.449  -2.622  11.456  1.00  0.00           H  
ATOM    353 3HG2 ILE B  23       3.418  -0.902  11.908  1.00  0.00           H  
ATOM    354 1HD1 ILE B  23       3.461   0.771  15.211  1.00  0.00           H  
ATOM    355 2HD1 ILE B  23       3.573   0.489  13.456  1.00  0.00           H  
ATOM    356 3HD1 ILE B  23       2.033   0.219  14.306  1.00  0.00           H  
ATOM    357  N   ALA B  24       1.081  -4.370  12.320  1.00  0.00           N  
ATOM    358  CA  ALA B  24       0.690  -5.256  11.230  1.00  0.00           C  
ATOM    359  C   ALA B  24      -0.701  -4.912  10.712  1.00  0.00           C  
ATOM    360  O   ALA B  24      -0.950  -4.945   9.507  1.00  0.00           O  
ATOM    361  CB  ALA B  24       0.741  -6.708  11.683  1.00  0.00           C  
ATOM    362  H   ALA B  24       1.313  -4.768  13.218  1.00  0.00           H  
ATOM    363  HA  ALA B  24       1.395  -5.118  10.411  1.00  0.00           H  
ATOM    364 1HB  ALA B  24       0.446  -7.357  10.859  1.00  0.00           H  
ATOM    365 2HB  ALA B  24       1.755  -6.956  11.996  1.00  0.00           H  
ATOM    366 3HB  ALA B  24       0.059  -6.852  12.520  1.00  0.00           H  
ATOM    367  N   ALA B  25      -1.603  -4.582  11.630  1.00  0.00           N  
ATOM    368  CA  ALA B  25      -2.953  -4.172  11.264  1.00  0.00           C  
ATOM    369  C   ALA B  25      -2.935  -2.891  10.439  1.00  0.00           C  
ATOM    370  O   ALA B  25      -3.716  -2.735   9.500  1.00  0.00           O  
ATOM    371  CB  ALA B  25      -3.807  -3.986  12.509  1.00  0.00           C  
ATOM    372  H   ALA B  25      -1.347  -4.616  12.606  1.00  0.00           H  
ATOM    373  HA  ALA B  25      -3.391  -4.959  10.649  1.00  0.00           H  
ATOM    374 1HB  ALA B  25      -4.812  -3.680  12.220  1.00  0.00           H  
ATOM    375 2HB  ALA B  25      -3.858  -4.926  13.059  1.00  0.00           H  
ATOM    376 3HB  ALA B  25      -3.363  -3.220  13.143  1.00  0.00           H  
ATOM    377  N   GLY B  26      -2.039  -1.977  10.794  1.00  0.00           N  
ATOM    378  CA  GLY B  26      -1.848  -0.752  10.027  1.00  0.00           C  
ATOM    379  C   GLY B  26      -1.368  -1.057   8.614  1.00  0.00           C  
ATOM    380  O   GLY B  26      -1.850  -0.471   7.644  1.00  0.00           O  
ATOM    381  H   GLY B  26      -1.475  -2.135  11.617  1.00  0.00           H  
ATOM    382 1HA  GLY B  26      -2.787  -0.199   9.984  1.00  0.00           H  
ATOM    383 2HA  GLY B  26      -1.123  -0.115  10.532  1.00  0.00           H  
ATOM    384  N   VAL B  27      -0.414  -1.976   8.504  1.00  0.00           N  
ATOM    385  CA  VAL B  27       0.112  -2.381   7.206  1.00  0.00           C  
ATOM    386  C   VAL B  27      -0.979  -2.987   6.333  1.00  0.00           C  
ATOM    387  O   VAL B  27      -1.092  -2.665   5.151  1.00  0.00           O  
ATOM    388  CB  VAL B  27       1.248  -3.406   7.387  1.00  0.00           C  
ATOM    389  CG1 VAL B  27       1.633  -4.017   6.048  1.00  0.00           C  
ATOM    390  CG2 VAL B  27       2.449  -2.738   8.040  1.00  0.00           C  
ATOM    391  H   VAL B  27      -0.045  -2.404   9.340  1.00  0.00           H  
ATOM    392  HA  VAL B  27       0.513  -1.500   6.704  1.00  0.00           H  
ATOM    393  HB  VAL B  27       0.894  -4.218   8.022  1.00  0.00           H  
ATOM    394 1HG1 VAL B  27       2.437  -4.739   6.195  1.00  0.00           H  
ATOM    395 2HG1 VAL B  27       0.768  -4.521   5.617  1.00  0.00           H  
ATOM    396 3HG1 VAL B  27       1.971  -3.231   5.373  1.00  0.00           H  
ATOM    397 1HG2 VAL B  27       3.248  -3.468   8.165  1.00  0.00           H  
ATOM    398 2HG2 VAL B  27       2.799  -1.921   7.408  1.00  0.00           H  
ATOM    399 3HG2 VAL B  27       2.161  -2.344   9.015  1.00  0.00           H  
ATOM    400  N   ILE B  28      -1.782  -3.867   6.923  1.00  0.00           N  
ATOM    401  CA  ILE B  28      -2.912  -4.463   6.222  1.00  0.00           C  
ATOM    402  C   ILE B  28      -3.919  -3.403   5.798  1.00  0.00           C  
ATOM    403  O   ILE B  28      -4.385  -3.396   4.658  1.00  0.00           O  
ATOM    404  CB  ILE B  28      -3.612  -5.514   7.103  1.00  0.00           C  
ATOM    405  CG1 ILE B  28      -2.698  -6.723   7.321  1.00  0.00           C  
ATOM    406  CG2 ILE B  28      -4.928  -5.945   6.473  1.00  0.00           C  
ATOM    407  CD1 ILE B  28      -3.165  -7.652   8.418  1.00  0.00           C  
ATOM    408  H   ILE B  28      -1.604  -4.128   7.883  1.00  0.00           H  
ATOM    409  HA  ILE B  28      -2.540  -4.958   5.325  1.00  0.00           H  
ATOM    410  HB  ILE B  28      -3.812  -5.090   8.086  1.00  0.00           H  
ATOM    411 1HG1 ILE B  28      -2.625  -7.295   6.397  1.00  0.00           H  
ATOM    412 2HG1 ILE B  28      -1.694  -6.379   7.571  1.00  0.00           H  
ATOM    413 1HG2 ILE B  28      -5.409  -6.688   7.108  1.00  0.00           H  
ATOM    414 2HG2 ILE B  28      -5.581  -5.080   6.368  1.00  0.00           H  
ATOM    415 3HG2 ILE B  28      -4.737  -6.376   5.490  1.00  0.00           H  
ATOM    416 1HD1 ILE B  28      -2.467  -8.484   8.513  1.00  0.00           H  
ATOM    417 2HD1 ILE B  28      -3.212  -7.107   9.361  1.00  0.00           H  
ATOM    418 3HD1 ILE B  28      -4.154  -8.037   8.171  1.00  0.00           H  
ATOM    419  N   GLY B  29      -4.252  -2.507   6.721  1.00  0.00           N  
ATOM    420  CA  GLY B  29      -5.134  -1.386   6.419  1.00  0.00           C  
ATOM    421  C   GLY B  29      -4.562  -0.520   5.305  1.00  0.00           C  
ATOM    422  O   GLY B  29      -5.288  -0.074   4.416  1.00  0.00           O  
ATOM    423  H   GLY B  29      -3.885  -2.606   7.657  1.00  0.00           H  
ATOM    424 1HA  GLY B  29      -6.114  -1.763   6.124  1.00  0.00           H  
ATOM    425 2HA  GLY B  29      -5.278  -0.785   7.315  1.00  0.00           H  
ATOM    426  N   GLY B  30      -3.255  -0.284   5.358  1.00  0.00           N  
ATOM    427  CA  GLY B  30      -2.587   0.555   4.370  1.00  0.00           C  
ATOM    428  C   GLY B  30      -2.832   0.043   2.957  1.00  0.00           C  
ATOM    429  O   GLY B  30      -3.117   0.819   2.045  1.00  0.00           O  
ATOM    430  H   GLY B  30      -2.711  -0.696   6.102  1.00  0.00           H  
ATOM    431 1HA  GLY B  30      -2.950   1.579   4.458  1.00  0.00           H  
ATOM    432 2HA  GLY B  30      -1.517   0.575   4.574  1.00  0.00           H  
ATOM    433  N   LEU B  31      -2.719  -1.269   2.780  1.00  0.00           N  
ATOM    434  CA  LEU B  31      -3.020  -1.899   1.501  1.00  0.00           C  
ATOM    435  C   LEU B  31      -4.424  -1.544   1.028  1.00  0.00           C  
ATOM    436  O   LEU B  31      -4.611  -1.071  -0.093  1.00  0.00           O  
ATOM    437  CB  LEU B  31      -2.883  -3.423   1.614  1.00  0.00           C  
ATOM    438  CG  LEU B  31      -3.320  -4.224   0.381  1.00  0.00           C  
ATOM    439  CD1 LEU B  31      -2.451  -3.839  -0.809  1.00  0.00           C  
ATOM    440  CD2 LEU B  31      -3.212  -5.712   0.678  1.00  0.00           C  
ATOM    441  H   LEU B  31      -2.416  -1.845   3.553  1.00  0.00           H  
ATOM    442  HA  LEU B  31      -2.307  -1.537   0.761  1.00  0.00           H  
ATOM    443 1HB  LEU B  31      -1.840  -3.664   1.813  1.00  0.00           H  
ATOM    444 2HB  LEU B  31      -3.480  -3.763   2.460  1.00  0.00           H  
ATOM    445  HG  LEU B  31      -4.352  -3.977   0.134  1.00  0.00           H  
ATOM    446 1HD1 LEU B  31      -2.762  -4.408  -1.685  1.00  0.00           H  
ATOM    447 2HD1 LEU B  31      -2.563  -2.774  -1.011  1.00  0.00           H  
ATOM    448 3HD1 LEU B  31      -1.408  -4.059  -0.584  1.00  0.00           H  
ATOM    449 1HD2 LEU B  31      -3.523  -6.282  -0.198  1.00  0.00           H  
ATOM    450 2HD2 LEU B  31      -2.179  -5.960   0.924  1.00  0.00           H  
ATOM    451 3HD2 LEU B  31      -3.856  -5.963   1.522  1.00  0.00           H  
ATOM    452  N   PHE B  32      -5.409  -1.773   1.890  1.00  0.00           N  
ATOM    453  CA  PHE B  32      -6.806  -1.558   1.533  1.00  0.00           C  
ATOM    454  C   PHE B  32      -7.081  -0.087   1.247  1.00  0.00           C  
ATOM    455  O   PHE B  32      -7.829   0.247   0.329  1.00  0.00           O  
ATOM    456  CB  PHE B  32      -7.725  -2.046   2.654  1.00  0.00           C  
ATOM    457  CG  PHE B  32      -7.620  -3.519   2.926  1.00  0.00           C  
ATOM    458  CD1 PHE B  32      -7.270  -4.403   1.916  1.00  0.00           C  
ATOM    459  CD2 PHE B  32      -7.870  -4.025   4.193  1.00  0.00           C  
ATOM    460  CE1 PHE B  32      -7.173  -5.759   2.166  1.00  0.00           C  
ATOM    461  CE2 PHE B  32      -7.773  -5.380   4.446  1.00  0.00           C  
ATOM    462  CZ  PHE B  32      -7.424  -6.247   3.430  1.00  0.00           C  
ATOM    463  H   PHE B  32      -5.183  -2.106   2.817  1.00  0.00           H  
ATOM    464  HA  PHE B  32      -7.024  -2.129   0.629  1.00  0.00           H  
ATOM    465 1HB  PHE B  32      -7.491  -1.512   3.574  1.00  0.00           H  
ATOM    466 2HB  PHE B  32      -8.760  -1.820   2.399  1.00  0.00           H  
ATOM    467  HD1 PHE B  32      -7.070  -4.016   0.916  1.00  0.00           H  
ATOM    468  HD2 PHE B  32      -8.146  -3.340   4.995  1.00  0.00           H  
ATOM    469  HE1 PHE B  32      -6.897  -6.442   1.362  1.00  0.00           H  
ATOM    470  HE2 PHE B  32      -7.972  -5.764   5.446  1.00  0.00           H  
ATOM    471  HZ  PHE B  32      -7.348  -7.316   3.628  1.00  0.00           H  
ATOM    472  N   ILE B  33      -6.471   0.788   2.040  1.00  0.00           N  
ATOM    473  CA  ILE B  33      -6.635   2.226   1.862  1.00  0.00           C  
ATOM    474  C   ILE B  33      -6.140   2.671   0.492  1.00  0.00           C  
ATOM    475  O   ILE B  33      -6.823   3.411  -0.216  1.00  0.00           O  
ATOM    476  CB  ILE B  33      -5.885   3.004   2.958  1.00  0.00           C  
ATOM    477  CG1 ILE B  33      -6.562   2.802   4.315  1.00  0.00           C  
ATOM    478  CG2 ILE B  33      -5.816   4.483   2.608  1.00  0.00           C  
ATOM    479  CD1 ILE B  33      -5.720   3.244   5.490  1.00  0.00           C  
ATOM    480  H   ILE B  33      -5.879   0.449   2.784  1.00  0.00           H  
ATOM    481  HA  ILE B  33      -7.696   2.465   1.934  1.00  0.00           H  
ATOM    482  HB  ILE B  33      -4.871   2.615   3.051  1.00  0.00           H  
ATOM    483 1HG1 ILE B  33      -7.500   3.356   4.340  1.00  0.00           H  
ATOM    484 2HG1 ILE B  33      -6.804   1.747   4.448  1.00  0.00           H  
ATOM    485 1HG2 ILE B  33      -5.283   5.018   3.394  1.00  0.00           H  
ATOM    486 2HG2 ILE B  33      -5.291   4.609   1.663  1.00  0.00           H  
ATOM    487 3HG2 ILE B  33      -6.826   4.882   2.518  1.00  0.00           H  
ATOM    488 1HD1 ILE B  33      -6.268   3.069   6.417  1.00  0.00           H  
ATOM    489 2HD1 ILE B  33      -4.790   2.676   5.506  1.00  0.00           H  
ATOM    490 3HD1 ILE B  33      -5.496   4.306   5.398  1.00  0.00           H  
ATOM    491  N   LEU B  34      -4.947   2.217   0.123  1.00  0.00           N  
ATOM    492  CA  LEU B  34      -4.342   2.595  -1.149  1.00  0.00           C  
ATOM    493  C   LEU B  34      -5.191   2.126  -2.323  1.00  0.00           C  
ATOM    494  O   LEU B  34      -5.312   2.822  -3.332  1.00  0.00           O  
ATOM    495  CB  LEU B  34      -2.931   2.005  -1.261  1.00  0.00           C  
ATOM    496  CG  LEU B  34      -1.881   2.607  -0.318  1.00  0.00           C  
ATOM    497  CD1 LEU B  34      -0.615   1.762  -0.362  1.00  0.00           C  
ATOM    498  CD2 LEU B  34      -1.594   4.044  -0.729  1.00  0.00           C  
ATOM    499  H   LEU B  34      -4.446   1.593   0.739  1.00  0.00           H  
ATOM    500  HA  LEU B  34      -4.272   3.682  -1.188  1.00  0.00           H  
ATOM    501 1HB  LEU B  34      -2.984   0.937  -1.058  1.00  0.00           H  
ATOM    502 2HB  LEU B  34      -2.577   2.143  -2.283  1.00  0.00           H  
ATOM    503  HG  LEU B  34      -2.259   2.590   0.705  1.00  0.00           H  
ATOM    504 1HD1 LEU B  34       0.131   2.190   0.308  1.00  0.00           H  
ATOM    505 2HD1 LEU B  34      -0.846   0.745  -0.045  1.00  0.00           H  
ATOM    506 3HD1 LEU B  34      -0.223   1.747  -1.378  1.00  0.00           H  
ATOM    507 1HD2 LEU B  34      -0.849   4.472  -0.058  1.00  0.00           H  
ATOM    508 2HD2 LEU B  34      -1.216   4.061  -1.751  1.00  0.00           H  
ATOM    509 3HD2 LEU B  34      -2.512   4.629  -0.672  1.00  0.00           H  
ATOM    510  N   VAL B  35      -5.777   0.941  -2.187  1.00  0.00           N  
ATOM    511  CA  VAL B  35      -6.684   0.414  -3.200  1.00  0.00           C  
ATOM    512  C   VAL B  35      -7.934   1.276  -3.322  1.00  0.00           C  
ATOM    513  O   VAL B  35      -8.359   1.617  -4.425  1.00  0.00           O  
ATOM    514  CB  VAL B  35      -7.091  -1.030  -2.853  1.00  0.00           C  
ATOM    515  CG1 VAL B  35      -8.213  -1.501  -3.766  1.00  0.00           C  
ATOM    516  CG2 VAL B  35      -5.884  -1.949  -2.963  1.00  0.00           C  
ATOM    517  H   VAL B  35      -5.590   0.392  -1.361  1.00  0.00           H  
ATOM    518  HA  VAL B  35      -6.167   0.411  -4.160  1.00  0.00           H  
ATOM    519  HB  VAL B  35      -7.476  -1.054  -1.833  1.00  0.00           H  
ATOM    520 1HG1 VAL B  35      -8.489  -2.524  -3.507  1.00  0.00           H  
ATOM    521 2HG1 VAL B  35      -9.079  -0.851  -3.644  1.00  0.00           H  
ATOM    522 3HG1 VAL B  35      -7.877  -1.469  -4.802  1.00  0.00           H  
ATOM    523 1HG2 VAL B  35      -6.180  -2.968  -2.715  1.00  0.00           H  
ATOM    524 2HG2 VAL B  35      -5.497  -1.920  -3.981  1.00  0.00           H  
ATOM    525 3HG2 VAL B  35      -5.110  -1.618  -2.270  1.00  0.00           H  
ATOM    526  N   ILE B  36      -8.520   1.625  -2.181  1.00  0.00           N  
ATOM    527  CA  ILE B  36      -9.722   2.449  -2.158  1.00  0.00           C  
ATOM    528  C   ILE B  36      -9.468   3.811  -2.791  1.00  0.00           C  
ATOM    529  O   ILE B  36     -10.249   4.275  -3.622  1.00  0.00           O  
ATOM    530  CB  ILE B  36     -10.230   2.639  -0.717  1.00  0.00           C  
ATOM    531  CG1 ILE B  36     -10.767   1.317  -0.162  1.00  0.00           C  
ATOM    532  CG2 ILE B  36     -11.304   3.715  -0.669  1.00  0.00           C  
ATOM    533  CD1 ILE B  36     -10.975   1.323   1.335  1.00  0.00           C  
ATOM    534  H   ILE B  36      -8.122   1.311  -1.308  1.00  0.00           H  
ATOM    535  HA  ILE B  36     -10.498   1.945  -2.733  1.00  0.00           H  
ATOM    536  HB  ILE B  36      -9.402   2.937  -0.075  1.00  0.00           H  
ATOM    537 1HG1 ILE B  36     -11.718   1.081  -0.638  1.00  0.00           H  
ATOM    538 2HG1 ILE B  36     -10.072   0.512  -0.404  1.00  0.00           H  
ATOM    539 1HG2 ILE B  36     -11.653   3.836   0.356  1.00  0.00           H  
ATOM    540 2HG2 ILE B  36     -10.891   4.657  -1.025  1.00  0.00           H  
ATOM    541 3HG2 ILE B  36     -12.140   3.423  -1.305  1.00  0.00           H  
ATOM    542 1HD1 ILE B  36     -11.356   0.353   1.654  1.00  0.00           H  
ATOM    543 2HD1 ILE B  36     -10.026   1.523   1.835  1.00  0.00           H  
ATOM    544 3HD1 ILE B  36     -11.694   2.098   1.599  1.00  0.00           H  
ATOM    545  N   VAL B  37      -8.372   4.448  -2.393  1.00  0.00           N  
ATOM    546  CA  VAL B  37      -8.007   5.753  -2.931  1.00  0.00           C  
ATOM    547  C   VAL B  37      -7.723   5.674  -4.425  1.00  0.00           C  
ATOM    548  O   VAL B  37      -8.163   6.527  -5.196  1.00  0.00           O  
ATOM    549  CB  VAL B  37      -6.764   6.302  -2.204  1.00  0.00           C  
ATOM    550  CG1 VAL B  37      -6.242   7.546  -2.907  1.00  0.00           C  
ATOM    551  CG2 VAL B  37      -7.105   6.605  -0.753  1.00  0.00           C  
ATOM    552  H   VAL B  37      -7.777   4.017  -1.701  1.00  0.00           H  
ATOM    553  HA  VAL B  37      -8.839   6.440  -2.768  1.00  0.00           H  
ATOM    554  HB  VAL B  37      -5.972   5.554  -2.243  1.00  0.00           H  
ATOM    555 1HG1 VAL B  37      -5.363   7.919  -2.380  1.00  0.00           H  
ATOM    556 2HG1 VAL B  37      -5.970   7.297  -3.933  1.00  0.00           H  
ATOM    557 3HG1 VAL B  37      -7.015   8.313  -2.911  1.00  0.00           H  
ATOM    558 1HG2 VAL B  37      -6.222   6.992  -0.245  1.00  0.00           H  
ATOM    559 2HG2 VAL B  37      -7.901   7.349  -0.714  1.00  0.00           H  
ATOM    560 3HG2 VAL B  37      -7.437   5.692  -0.258  1.00  0.00           H  
ATOM    561  N   GLY B  38      -6.986   4.645  -4.829  1.00  0.00           N  
ATOM    562  CA  GLY B  38      -6.675   4.431  -6.237  1.00  0.00           C  
ATOM    563  C   GLY B  38      -7.945   4.310  -7.069  1.00  0.00           C  
ATOM    564  O   GLY B  38      -8.112   5.008  -8.069  1.00  0.00           O  
ATOM    565  H   GLY B  38      -6.631   3.995  -4.142  1.00  0.00           H  
ATOM    566 1HA  GLY B  38      -6.070   5.259  -6.606  1.00  0.00           H  
ATOM    567 2HA  GLY B  38      -6.078   3.526  -6.344  1.00  0.00           H  
ATOM    568  N   LEU B  39      -8.838   3.420  -6.650  1.00  0.00           N  
ATOM    569  CA  LEU B  39     -10.083   3.186  -7.372  1.00  0.00           C  
ATOM    570  C   LEU B  39     -10.958   4.433  -7.380  1.00  0.00           C  
ATOM    571  O   LEU B  39     -11.633   4.723  -8.368  1.00  0.00           O  
ATOM    572  CB  LEU B  39     -10.851   2.019  -6.740  1.00  0.00           C  
ATOM    573  CG  LEU B  39     -10.211   0.635  -6.904  1.00  0.00           C  
ATOM    574  CD1 LEU B  39     -10.983  -0.384  -6.076  1.00  0.00           C  
ATOM    575  CD2 LEU B  39     -10.204   0.250  -8.376  1.00  0.00           C  
ATOM    576  H   LEU B  39      -8.650   2.892  -5.810  1.00  0.00           H  
ATOM    577  HA  LEU B  39      -9.842   2.930  -8.403  1.00  0.00           H  
ATOM    578 1HB  LEU B  39     -10.957   2.211  -5.673  1.00  0.00           H  
ATOM    579 2HB  LEU B  39     -11.847   1.978  -7.181  1.00  0.00           H  
ATOM    580  HG  LEU B  39      -9.187   0.661  -6.530  1.00  0.00           H  
ATOM    581 1HD1 LEU B  39     -10.528  -1.367  -6.192  1.00  0.00           H  
ATOM    582 2HD1 LEU B  39     -10.956  -0.094  -5.025  1.00  0.00           H  
ATOM    583 3HD1 LEU B  39     -12.018  -0.420  -6.416  1.00  0.00           H  
ATOM    584 1HD2 LEU B  39      -9.748  -0.734  -8.493  1.00  0.00           H  
ATOM    585 2HD2 LEU B  39     -11.228   0.222  -8.750  1.00  0.00           H  
ATOM    586 3HD2 LEU B  39      -9.631   0.985  -8.941  1.00  0.00           H  
ATOM    587  N   THR B  40     -10.942   5.168  -6.273  1.00  0.00           N  
ATOM    588  CA  THR B  40     -11.712   6.401  -6.161  1.00  0.00           C  
ATOM    589  C   THR B  40     -11.178   7.473  -7.102  1.00  0.00           C  
ATOM    590  O   THR B  40     -11.945   8.160  -7.775  1.00  0.00           O  
ATOM    591  CB  THR B  40     -11.703   6.930  -4.715  1.00  0.00           C  
ATOM    592  OG1 THR B  40     -12.284   5.953  -3.841  1.00  0.00           O  
ATOM    593  CG2 THR B  40     -12.493   8.226  -4.616  1.00  0.00           C  
ATOM    594  H   THR B  40     -10.381   4.865  -5.490  1.00  0.00           H  
ATOM    595  HA  THR B  40     -12.744   6.190  -6.442  1.00  0.00           H  
ATOM    596  HB  THR B  40     -10.675   7.113  -4.401  1.00  0.00           H  
ATOM    597  HG1 THR B  40     -11.725   5.172  -3.819  1.00  0.00           H  
ATOM    598 1HG2 THR B  40     -12.475   8.586  -3.587  1.00  0.00           H  
ATOM    599 2HG2 THR B  40     -12.047   8.975  -5.270  1.00  0.00           H  
ATOM    600 3HG2 THR B  40     -13.524   8.048  -4.920  1.00  0.00           H  
ATOM    601  N   PHE B  41      -9.857   7.611  -7.144  1.00  0.00           N  
ATOM    602  CA  PHE B  41      -9.216   8.587  -8.017  1.00  0.00           C  
ATOM    603  C   PHE B  41      -9.500   8.285  -9.482  1.00  0.00           C  
ATOM    604  O   PHE B  41      -9.898   9.169 -10.242  1.00  0.00           O  
ATOM    605  CB  PHE B  41      -7.705   8.606  -7.778  1.00  0.00           C  
ATOM    606  CG  PHE B  41      -6.958   9.531  -8.696  1.00  0.00           C  
ATOM    607  CD1 PHE B  41      -6.924  10.896  -8.451  1.00  0.00           C  
ATOM    608  CD2 PHE B  41      -6.289   9.040  -9.807  1.00  0.00           C  
ATOM    609  CE1 PHE B  41      -6.237  11.748  -9.295  1.00  0.00           C  
ATOM    610  CE2 PHE B  41      -5.601   9.889 -10.651  1.00  0.00           C  
ATOM    611  CZ  PHE B  41      -5.576  11.245 -10.395  1.00  0.00           C  
ATOM    612  H   PHE B  41      -9.282   7.024  -6.556  1.00  0.00           H  
ATOM    613  HA  PHE B  41      -9.618   9.574  -7.786  1.00  0.00           H  
ATOM    614 1HB  PHE B  41      -7.502   8.909  -6.752  1.00  0.00           H  
ATOM    615 2HB  PHE B  41      -7.303   7.602  -7.908  1.00  0.00           H  
ATOM    616  HD1 PHE B  41      -7.446  11.294  -7.580  1.00  0.00           H  
ATOM    617  HD2 PHE B  41      -6.310   7.968 -10.010  1.00  0.00           H  
ATOM    618  HE1 PHE B  41      -6.219  12.819  -9.090  1.00  0.00           H  
ATOM    619  HE2 PHE B  41      -5.079   9.490 -11.521  1.00  0.00           H  
ATOM    620  HZ  PHE B  41      -5.035  11.916 -11.061  1.00  0.00           H  
ATOM    621  N   ALA B  42      -9.292   7.033  -9.875  1.00  0.00           N  
ATOM    622  CA  ALA B  42      -9.381   6.645 -11.277  1.00  0.00           C  
ATOM    623  C   ALA B  42     -10.755   6.966 -11.852  1.00  0.00           C  
ATOM    624  O   ALA B  42     -11.014   8.086 -12.196  1.00  0.00           O  
ATOM    625  OXT ALA B  42     -11.577   6.099 -11.961  1.00  0.00           O  
ATOM    626  CB  ALA B  42      -9.074   5.163 -11.437  1.00  0.00           C  
ATOM    627  H   ALA B  42      -9.068   6.332  -9.183  1.00  0.00           H  
ATOM    628  HA  ALA B  42      -8.643   7.221 -11.835  1.00  0.00           H  
ATOM    629 1HB  ALA B  42      -9.144   4.888 -12.490  1.00  0.00           H  
ATOM    630 2HB  ALA B  42      -8.066   4.959 -11.076  1.00  0.00           H  
ATOM    631 3HB  ALA B  42      -9.790   4.579 -10.862  1.00  0.00           H  
TER                                                                             
HETATM  633 THKN MEM C  45      15.000   0.000   0.000  1.00  0.00           X  
HETATM  634 CNTR MEM C  45       0.000   0.000   0.000  1.00  0.00           X  
HETATM  635 NORM MEM C  45      -0.000  -0.000   1.000  1.00  0.00           X  
TER                                                                             
CONECT  633  634                                                                
CONECT  634  633  635                                                           
CONECT  635  634                                                                
a_angle_1 1.521
a_angle_2 35.584
a_bind 1.773
a_ddg -26.837
a_helicality 0.024
a_helicality_symm 0.024
a_hha_ang -68.142
a_hha_dst_atm 3.369
a_hha_dst_vec 6.303
a_marl -18.637
a_pack 0.554
a_res_lipo -59.113
a_rmsd 3.723
a_sasa 773.152
a_shape 0.651
a_span_topo 0.476
a_tms_span 1
a_tms_span_fa 1
a_unsat 0
maxsub 38
rms 3.723
score -114.305
silent_score -114.305
time 14
total -114.306

#MODEL 3
ATOM      1  N   LEU A   1      13.739   2.356  16.214  1.00  0.00           N  
ATOM      2  CA  LEU A   1      12.782   1.400  15.671  1.00  0.00           C  
ATOM      3  C   LEU A   1      11.885   2.052  14.626  1.00  0.00           C  
ATOM      4  O   LEU A   1      11.242   1.366  13.831  1.00  0.00           O  
ATOM      5  CB  LEU A   1      11.922   0.813  16.797  1.00  0.00           C  
ATOM      6  CG  LEU A   1      12.679   0.007  17.861  1.00  0.00           C  
ATOM      7  CD1 LEU A   1      11.712  -0.424  18.955  1.00  0.00           C  
ATOM      8  CD2 LEU A   1      13.342  -1.198  17.210  1.00  0.00           C  
ATOM      9 1H   LEU A   1      14.313   1.903  16.896  1.00  0.00           H  
ATOM     10 2H   LEU A   1      14.314   2.709  15.476  1.00  0.00           H  
ATOM     11 3H   LEU A   1      13.247   3.113  16.644  1.00  0.00           H  
ATOM     12  HA  LEU A   1      13.334   0.592  15.193  1.00  0.00           H  
ATOM     13 1HB  LEU A   1      11.408   1.628  17.302  1.00  0.00           H  
ATOM     14 2HB  LEU A   1      11.172   0.156  16.355  1.00  0.00           H  
ATOM     15  HG  LEU A   1      13.442   0.637  18.319  1.00  0.00           H  
ATOM     16 1HD1 LEU A   1      12.250  -0.996  19.711  1.00  0.00           H  
ATOM     17 2HD1 LEU A   1      11.267   0.457  19.416  1.00  0.00           H  
ATOM     18 3HD1 LEU A   1      10.927  -1.044  18.522  1.00  0.00           H  
ATOM     19 1HD2 LEU A   1      13.880  -1.769  17.966  1.00  0.00           H  
ATOM     20 2HD2 LEU A   1      12.580  -1.829  16.752  1.00  0.00           H  
ATOM     21 3HD2 LEU A   1      14.040  -0.859  16.444  1.00  0.00           H  
ATOM     22  N   ILE A   2      11.847   3.380  14.632  1.00  0.00           N  
ATOM     23  CA  ILE A   2      10.975   4.125  13.731  1.00  0.00           C  
ATOM     24  C   ILE A   2      11.303   3.827  12.274  1.00  0.00           C  
ATOM     25  O   ILE A   2      10.410   3.576  11.466  1.00  0.00           O  
ATOM     26  CB  ILE A   2      11.091   5.640  13.984  1.00  0.00           C  
ATOM     27  CG1 ILE A   2      10.498   6.000  15.349  1.00  0.00           C  
ATOM     28  CG2 ILE A   2      10.397   6.418  12.877  1.00  0.00           C  
ATOM     29  CD1 ILE A   2      10.824   7.403  15.805  1.00  0.00           C  
ATOM     30  H   ILE A   2      12.437   3.886  15.276  1.00  0.00           H  
ATOM     31  HA  ILE A   2       9.946   3.822  13.918  1.00  0.00           H  
ATOM     32  HB  ILE A   2      12.142   5.925  14.012  1.00  0.00           H  
ATOM     33 1HG1 ILE A   2       9.414   5.895  15.314  1.00  0.00           H  
ATOM     34 2HG1 ILE A   2      10.868   5.303  16.102  1.00  0.00           H  
ATOM     35 1HG2 ILE A   2      10.487   7.486  13.072  1.00  0.00           H  
ATOM     36 2HG2 ILE A   2      10.862   6.183  11.921  1.00  0.00           H  
ATOM     37 3HG2 ILE A   2       9.342   6.143  12.845  1.00  0.00           H  
ATOM     38 1HD1 ILE A   2      10.370   7.584  16.780  1.00  0.00           H  
ATOM     39 2HD1 ILE A   2      11.906   7.519  15.882  1.00  0.00           H  
ATOM     40 3HD1 ILE A   2      10.432   8.120  15.085  1.00  0.00           H  
ATOM     41  N   ALA A   3      12.590   3.855  11.945  1.00  0.00           N  
ATOM     42  CA  ALA A   3      13.038   3.595  10.582  1.00  0.00           C  
ATOM     43  C   ALA A   3      12.589   2.218  10.108  1.00  0.00           C  
ATOM     44  O   ALA A   3      12.167   2.053   8.964  1.00  0.00           O  
ATOM     45  CB  ALA A   3      14.552   3.719  10.489  1.00  0.00           C  
ATOM     46  H   ALA A   3      13.276   4.063  12.657  1.00  0.00           H  
ATOM     47  HA  ALA A   3      12.582   4.338   9.928  1.00  0.00           H  
ATOM     48 1HB  ALA A   3      14.871   3.521   9.466  1.00  0.00           H  
ATOM     49 2HB  ALA A   3      14.853   4.726  10.775  1.00  0.00           H  
ATOM     50 3HB  ALA A   3      15.017   2.997  11.159  1.00  0.00           H  
ATOM     51  N   ALA A   4      12.683   1.233  10.995  1.00  0.00           N  
ATOM     52  CA  ALA A   4      12.270  -0.128  10.675  1.00  0.00           C  
ATOM     53  C   ALA A   4      10.786  -0.186  10.334  1.00  0.00           C  
ATOM     54  O   ALA A   4      10.375  -0.916   9.431  1.00  0.00           O  
ATOM     55  CB  ALA A   4      12.584  -1.063  11.833  1.00  0.00           C  
ATOM     56  H   ALA A   4      13.051   1.432  11.914  1.00  0.00           H  
ATOM     57  HA  ALA A   4      12.827  -0.453   9.796  1.00  0.00           H  
ATOM     58 1HB  ALA A   4      12.269  -2.075  11.579  1.00  0.00           H  
ATOM     59 2HB  ALA A   4      13.656  -1.055  12.027  1.00  0.00           H  
ATOM     60 3HB  ALA A   4      12.052  -0.731  12.723  1.00  0.00           H  
ATOM     61  N   GLY A   5       9.986   0.586  11.062  1.00  0.00           N  
ATOM     62  CA  GLY A   5       8.560   0.692  10.780  1.00  0.00           C  
ATOM     63  C   GLY A   5       8.314   1.284   9.398  1.00  0.00           C  
ATOM     64  O   GLY A   5       7.530   0.749   8.613  1.00  0.00           O  
ATOM     65  H   GLY A   5      10.376   1.112  11.830  1.00  0.00           H  
ATOM     66 1HA  GLY A   5       8.101  -0.295  10.843  1.00  0.00           H  
ATOM     67 2HA  GLY A   5       8.085   1.316  11.536  1.00  0.00           H  
ATOM     68  N   VAL A   6       8.989   2.390   9.105  1.00  0.00           N  
ATOM     69  CA  VAL A   6       8.830   3.068   7.824  1.00  0.00           C  
ATOM     70  C   VAL A   6       9.272   2.176   6.670  1.00  0.00           C  
ATOM     71  O   VAL A   6       8.584   2.072   5.655  1.00  0.00           O  
ATOM     72  CB  VAL A   6       9.650   4.372   7.804  1.00  0.00           C  
ATOM     73  CG1 VAL A   6       9.654   4.977   6.408  1.00  0.00           C  
ATOM     74  CG2 VAL A   6       9.083   5.355   8.817  1.00  0.00           C  
ATOM     75  H   VAL A   6       9.629   2.771   9.787  1.00  0.00           H  
ATOM     76  HA  VAL A   6       7.776   3.315   7.691  1.00  0.00           H  
ATOM     77  HB  VAL A   6      10.685   4.143   8.058  1.00  0.00           H  
ATOM     78 1HG1 VAL A   6      10.238   5.898   6.413  1.00  0.00           H  
ATOM     79 2HG1 VAL A   6      10.097   4.271   5.707  1.00  0.00           H  
ATOM     80 3HG1 VAL A   6       8.631   5.199   6.105  1.00  0.00           H  
ATOM     81 1HG2 VAL A   6       9.667   6.274   8.798  1.00  0.00           H  
ATOM     82 2HG2 VAL A   6       8.046   5.579   8.566  1.00  0.00           H  
ATOM     83 3HG2 VAL A   6       9.128   4.917   9.814  1.00  0.00           H  
ATOM     84  N   ILE A   7      10.424   1.535   6.833  1.00  0.00           N  
ATOM     85  CA  ILE A   7      10.958   0.648   5.806  1.00  0.00           C  
ATOM     86  C   ILE A   7      10.016  -0.520   5.542  1.00  0.00           C  
ATOM     87  O   ILE A   7       9.742  -0.861   4.392  1.00  0.00           O  
ATOM     88  CB  ILE A   7      12.342   0.110   6.212  1.00  0.00           C  
ATOM     89  CG1 ILE A   7      13.377   1.239   6.207  1.00  0.00           C  
ATOM     90  CG2 ILE A   7      12.771  -1.013   5.279  1.00  0.00           C  
ATOM     91  CD1 ILE A   7      14.671   0.884   6.903  1.00  0.00           C  
ATOM     92  H   ILE A   7      10.943   1.665   7.689  1.00  0.00           H  
ATOM     93  HA  ILE A   7      11.066   1.214   4.882  1.00  0.00           H  
ATOM     94  HB  ILE A   7      12.300  -0.274   7.231  1.00  0.00           H  
ATOM     95 1HG1 ILE A   7      13.607   1.516   5.179  1.00  0.00           H  
ATOM     96 2HG1 ILE A   7      12.957   2.118   6.696  1.00  0.00           H  
ATOM     97 1HG2 ILE A   7      13.751  -1.381   5.579  1.00  0.00           H  
ATOM     98 2HG2 ILE A   7      12.047  -1.825   5.331  1.00  0.00           H  
ATOM     99 3HG2 ILE A   7      12.822  -0.637   4.257  1.00  0.00           H  
ATOM    100 1HD1 ILE A   7      15.352   1.734   6.858  1.00  0.00           H  
ATOM    101 2HD1 ILE A   7      14.467   0.637   7.945  1.00  0.00           H  
ATOM    102 3HD1 ILE A   7      15.127   0.028   6.409  1.00  0.00           H  
ATOM    103  N   GLY A   8       9.522  -1.129   6.615  1.00  0.00           N  
ATOM    104  CA  GLY A   8       8.532  -2.193   6.504  1.00  0.00           C  
ATOM    105  C   GLY A   8       7.310  -1.729   5.722  1.00  0.00           C  
ATOM    106  O   GLY A   8       6.866  -2.400   4.790  1.00  0.00           O  
ATOM    107  H   GLY A   8       9.841  -0.848   7.531  1.00  0.00           H  
ATOM    108 1HA  GLY A   8       8.979  -3.056   6.009  1.00  0.00           H  
ATOM    109 2HA  GLY A   8       8.230  -2.515   7.500  1.00  0.00           H  
ATOM    110  N   GLY A   9       6.770  -0.578   6.106  1.00  0.00           N  
ATOM    111  CA  GLY A   9       5.624  -0.000   5.414  1.00  0.00           C  
ATOM    112  C   GLY A   9       5.900   0.153   3.924  1.00  0.00           C  
ATOM    113  O   GLY A   9       5.144  -0.344   3.089  1.00  0.00           O  
ATOM    114  H   GLY A   9       7.164  -0.090   6.898  1.00  0.00           H  
ATOM    115 1HA  GLY A   9       4.751  -0.636   5.563  1.00  0.00           H  
ATOM    116 2HA  GLY A   9       5.391   0.972   5.846  1.00  0.00           H  
ATOM    117  N   LEU A  10       6.987   0.843   3.597  1.00  0.00           N  
ATOM    118  CA  LEU A  10       7.331   1.117   2.206  1.00  0.00           C  
ATOM    119  C   LEU A  10       7.547  -0.175   1.428  1.00  0.00           C  
ATOM    120  O   LEU A  10       7.119  -0.298   0.281  1.00  0.00           O  
ATOM    121  CB  LEU A  10       8.595   1.982   2.134  1.00  0.00           C  
ATOM    122  CG  LEU A  10       8.442   3.426   2.629  1.00  0.00           C  
ATOM    123  CD1 LEU A  10       9.810   4.095   2.677  1.00  0.00           C  
ATOM    124  CD2 LEU A  10       7.496   4.182   1.708  1.00  0.00           C  
ATOM    125  H   LEU A  10       7.591   1.188   4.330  1.00  0.00           H  
ATOM    126  HA  LEU A  10       6.507   1.661   1.747  1.00  0.00           H  
ATOM    127 1HB  LEU A  10       9.375   1.509   2.728  1.00  0.00           H  
ATOM    128 2HB  LEU A  10       8.931   2.021   1.097  1.00  0.00           H  
ATOM    129  HG  LEU A  10       8.037   3.423   3.641  1.00  0.00           H  
ATOM    130 1HD1 LEU A  10       9.701   5.121   3.029  1.00  0.00           H  
ATOM    131 2HD1 LEU A  10      10.460   3.545   3.358  1.00  0.00           H  
ATOM    132 3HD1 LEU A  10      10.248   4.098   1.680  1.00  0.00           H  
ATOM    133 1HD2 LEU A  10       7.387   5.208   2.060  1.00  0.00           H  
ATOM    134 2HD2 LEU A  10       7.901   4.187   0.696  1.00  0.00           H  
ATOM    135 3HD2 LEU A  10       6.522   3.693   1.706  1.00  0.00           H  
ATOM    136  N   PHE A  11       8.214  -1.135   2.059  1.00  0.00           N  
ATOM    137  CA  PHE A  11       8.453  -2.434   1.442  1.00  0.00           C  
ATOM    138  C   PHE A  11       7.150  -3.069   0.972  1.00  0.00           C  
ATOM    139  O   PHE A  11       7.046  -3.521  -0.168  1.00  0.00           O  
ATOM    140  CB  PHE A  11       9.156  -3.372   2.425  1.00  0.00           C  
ATOM    141  CG  PHE A  11       9.391  -4.753   1.884  1.00  0.00           C  
ATOM    142  CD1 PHE A  11      10.403  -4.991   0.966  1.00  0.00           C  
ATOM    143  CD2 PHE A  11       8.600  -5.817   2.290  1.00  0.00           C  
ATOM    144  CE1 PHE A  11      10.619  -6.262   0.467  1.00  0.00           C  
ATOM    145  CE2 PHE A  11       8.814  -7.088   1.794  1.00  0.00           C  
ATOM    146  CZ  PHE A  11       9.825  -7.310   0.881  1.00  0.00           C  
ATOM    147  H   PHE A  11       8.564  -0.961   2.990  1.00  0.00           H  
ATOM    148  HA  PHE A  11       9.098  -2.292   0.574  1.00  0.00           H  
ATOM    149 1HB  PHE A  11      10.120  -2.948   2.705  1.00  0.00           H  
ATOM    150 2HB  PHE A  11       8.562  -3.459   3.334  1.00  0.00           H  
ATOM    151  HD1 PHE A  11      11.031  -4.162   0.639  1.00  0.00           H  
ATOM    152  HD2 PHE A  11       7.800  -5.641   3.011  1.00  0.00           H  
ATOM    153  HE1 PHE A  11      11.418  -6.435  -0.254  1.00  0.00           H  
ATOM    154  HE2 PHE A  11       8.185  -7.916   2.122  1.00  0.00           H  
ATOM    155  HZ  PHE A  11       9.994  -8.312   0.487  1.00  0.00           H  
ATOM    156  N   ILE A  12       6.159  -3.099   1.856  1.00  0.00           N  
ATOM    157  CA  ILE A  12       4.858  -3.669   1.529  1.00  0.00           C  
ATOM    158  C   ILE A  12       4.180  -2.888   0.411  1.00  0.00           C  
ATOM    159  O   ILE A  12       3.630  -3.473  -0.522  1.00  0.00           O  
ATOM    160  CB  ILE A  12       3.943  -3.693   2.767  1.00  0.00           C  
ATOM    161  CG1 ILE A  12       4.469  -4.692   3.801  1.00  0.00           C  
ATOM    162  CG2 ILE A  12       2.516  -4.038   2.367  1.00  0.00           C  
ATOM    163  CD1 ILE A  12       3.814  -4.570   5.157  1.00  0.00           C  
ATOM    164  H   ILE A  12       6.312  -2.717   2.779  1.00  0.00           H  
ATOM    165  HA  ILE A  12       5.005  -4.693   1.189  1.00  0.00           H  
ATOM    166  HB  ILE A  12       3.949  -2.714   3.244  1.00  0.00           H  
ATOM    167 1HG1 ILE A  12       4.314  -5.707   3.437  1.00  0.00           H  
ATOM    168 2HG1 ILE A  12       5.543  -4.552   3.928  1.00  0.00           H  
ATOM    169 1HG2 ILE A  12       1.883  -4.052   3.254  1.00  0.00           H  
ATOM    170 2HG2 ILE A  12       2.144  -3.291   1.668  1.00  0.00           H  
ATOM    171 3HG2 ILE A  12       2.498  -5.020   1.894  1.00  0.00           H  
ATOM    172 1HD1 ILE A  12       4.239  -5.310   5.835  1.00  0.00           H  
ATOM    173 2HD1 ILE A  12       3.987  -3.570   5.557  1.00  0.00           H  
ATOM    174 3HD1 ILE A  12       2.743  -4.742   5.060  1.00  0.00           H  
ATOM    175  N   LEU A  13       4.222  -1.564   0.511  1.00  0.00           N  
ATOM    176  CA  LEU A  13       3.517  -0.701  -0.430  1.00  0.00           C  
ATOM    177  C   LEU A  13       4.037  -0.893  -1.849  1.00  0.00           C  
ATOM    178  O   LEU A  13       3.266  -0.886  -2.809  1.00  0.00           O  
ATOM    179  CB  LEU A  13       3.668   0.768  -0.018  1.00  0.00           C  
ATOM    180  CG  LEU A  13       2.927   1.180   1.261  1.00  0.00           C  
ATOM    181  CD1 LEU A  13       3.222   2.641   1.572  1.00  0.00           C  
ATOM    182  CD2 LEU A  13       1.434   0.951   1.079  1.00  0.00           C  
ATOM    183  H   LEU A  13       4.757  -1.143   1.257  1.00  0.00           H  
ATOM    184  HA  LEU A  13       2.460  -0.963  -0.414  1.00  0.00           H  
ATOM    185 1HB  LEU A  13       4.725   0.981   0.130  1.00  0.00           H  
ATOM    186 2HB  LEU A  13       3.301   1.397  -0.829  1.00  0.00           H  
ATOM    187  HG  LEU A  13       3.286   0.581   2.099  1.00  0.00           H  
ATOM    188 1HD1 LEU A  13       2.696   2.933   2.481  1.00  0.00           H  
ATOM    189 2HD1 LEU A  13       4.295   2.772   1.717  1.00  0.00           H  
ATOM    190 3HD1 LEU A  13       2.888   3.264   0.743  1.00  0.00           H  
ATOM    191 1HD2 LEU A  13       0.907   1.242   1.988  1.00  0.00           H  
ATOM    192 2HD2 LEU A  13       1.073   1.550   0.242  1.00  0.00           H  
ATOM    193 3HD2 LEU A  13       1.249  -0.104   0.875  1.00  0.00           H  
ATOM    194  N   VAL A  14       5.349  -1.063  -1.975  1.00  0.00           N  
ATOM    195  CA  VAL A  14       5.966  -1.326  -3.269  1.00  0.00           C  
ATOM    196  C   VAL A  14       5.444  -2.623  -3.875  1.00  0.00           C  
ATOM    197  O   VAL A  14       5.124  -2.680  -5.063  1.00  0.00           O  
ATOM    198  CB  VAL A  14       7.497  -1.412  -3.124  1.00  0.00           C  
ATOM    199  CG1 VAL A  14       8.124  -1.959  -4.397  1.00  0.00           C  
ATOM    200  CG2 VAL A  14       8.063  -0.039  -2.791  1.00  0.00           C  
ATOM    201  H   VAL A  14       5.933  -1.009  -1.153  1.00  0.00           H  
ATOM    202  HA  VAL A  14       5.724  -0.503  -3.942  1.00  0.00           H  
ATOM    203  HB  VAL A  14       7.738  -2.109  -2.321  1.00  0.00           H  
ATOM    204 1HG1 VAL A  14       9.206  -2.013  -4.276  1.00  0.00           H  
ATOM    205 2HG1 VAL A  14       7.731  -2.957  -4.596  1.00  0.00           H  
ATOM    206 3HG1 VAL A  14       7.885  -1.301  -5.232  1.00  0.00           H  
ATOM    207 1HG2 VAL A  14       9.145  -0.107  -2.689  1.00  0.00           H  
ATOM    208 2HG2 VAL A  14       7.816   0.659  -3.591  1.00  0.00           H  
ATOM    209 3HG2 VAL A  14       7.631   0.315  -1.855  1.00  0.00           H  
ATOM    210  N   ILE A  15       5.359  -3.663  -3.053  1.00  0.00           N  
ATOM    211  CA  ILE A  15       4.824  -4.946  -3.492  1.00  0.00           C  
ATOM    212  C   ILE A  15       3.373  -4.814  -3.936  1.00  0.00           C  
ATOM    213  O   ILE A  15       2.980  -5.347  -4.974  1.00  0.00           O  
ATOM    214  CB  ILE A  15       4.926  -5.996  -2.371  1.00  0.00           C  
ATOM    215  CG1 ILE A  15       6.390  -6.360  -2.112  1.00  0.00           C  
ATOM    216  CG2 ILE A  15       4.121  -7.236  -2.729  1.00  0.00           C  
ATOM    217  CD1 ILE A  15       6.604  -7.171  -0.854  1.00  0.00           C  
ATOM    218  H   ILE A  15       5.673  -3.562  -2.098  1.00  0.00           H  
ATOM    219  HA  ILE A  15       5.410  -5.292  -4.343  1.00  0.00           H  
ATOM    220  HB  ILE A  15       4.536  -5.577  -1.444  1.00  0.00           H  
ATOM    221 1HG1 ILE A  15       6.778  -6.930  -2.956  1.00  0.00           H  
ATOM    222 2HG1 ILE A  15       6.983  -5.449  -2.034  1.00  0.00           H  
ATOM    223 1HG2 ILE A  15       4.204  -7.968  -1.927  1.00  0.00           H  
ATOM    224 2HG2 ILE A  15       3.075  -6.964  -2.865  1.00  0.00           H  
ATOM    225 3HG2 ILE A  15       4.507  -7.666  -3.654  1.00  0.00           H  
ATOM    226 1HD1 ILE A  15       7.666  -7.390  -0.738  1.00  0.00           H  
ATOM    227 2HD1 ILE A  15       6.254  -6.604   0.009  1.00  0.00           H  
ATOM    228 3HD1 ILE A  15       6.048  -8.105  -0.924  1.00  0.00           H  
ATOM    229  N   VAL A  16       2.579  -4.102  -3.143  1.00  0.00           N  
ATOM    230  CA  VAL A  16       1.182  -3.855  -3.480  1.00  0.00           C  
ATOM    231  C   VAL A  16       1.060  -3.080  -4.786  1.00  0.00           C  
ATOM    232  O   VAL A  16       0.226  -3.401  -5.633  1.00  0.00           O  
ATOM    233  CB  VAL A  16       0.492  -3.065  -2.352  1.00  0.00           C  
ATOM    234  CG1 VAL A  16      -0.883  -2.591  -2.797  1.00  0.00           C  
ATOM    235  CG2 VAL A  16       0.387  -3.929  -1.105  1.00  0.00           C  
ATOM    236  H   VAL A  16       2.953  -3.723  -2.285  1.00  0.00           H  
ATOM    237  HA  VAL A  16       0.678  -4.815  -3.594  1.00  0.00           H  
ATOM    238  HB  VAL A  16       1.082  -2.176  -2.130  1.00  0.00           H  
ATOM    239 1HG1 VAL A  16      -1.356  -2.035  -1.988  1.00  0.00           H  
ATOM    240 2HG1 VAL A  16      -0.781  -1.946  -3.669  1.00  0.00           H  
ATOM    241 3HG1 VAL A  16      -1.499  -3.453  -3.053  1.00  0.00           H  
ATOM    242 1HG2 VAL A  16      -0.101  -3.365  -0.311  1.00  0.00           H  
ATOM    243 2HG2 VAL A  16      -0.198  -4.822  -1.328  1.00  0.00           H  
ATOM    244 3HG2 VAL A  16       1.386  -4.222  -0.780  1.00  0.00           H  
ATOM    245  N   GLY A  17       1.895  -2.059  -4.944  1.00  0.00           N  
ATOM    246  CA  GLY A  17       1.945  -1.294  -6.184  1.00  0.00           C  
ATOM    247  C   GLY A  17       2.241  -2.196  -7.376  1.00  0.00           C  
ATOM    248  O   GLY A  17       1.503  -2.200  -8.361  1.00  0.00           O  
ATOM    249  H   GLY A  17       2.512  -1.807  -4.185  1.00  0.00           H  
ATOM    250 1HA  GLY A  17       0.993  -0.785  -6.336  1.00  0.00           H  
ATOM    251 2HA  GLY A  17       2.712  -0.525  -6.106  1.00  0.00           H  
ATOM    252  N   LEU A  18       3.325  -2.958  -7.279  1.00  0.00           N  
ATOM    253  CA  LEU A  18       3.733  -3.849  -8.359  1.00  0.00           C  
ATOM    254  C   LEU A  18       2.666  -4.897  -8.643  1.00  0.00           C  
ATOM    255  O   LEU A  18       2.437  -5.269  -9.794  1.00  0.00           O  
ATOM    256  CB  LEU A  18       5.056  -4.540  -8.005  1.00  0.00           C  
ATOM    257  CG  LEU A  18       6.295  -3.635  -7.986  1.00  0.00           C  
ATOM    258  CD1 LEU A  18       7.468  -4.393  -7.378  1.00  0.00           C  
ATOM    259  CD2 LEU A  18       6.613  -3.181  -9.403  1.00  0.00           C  
ATOM    260  H   LEU A  18       3.880  -2.921  -6.436  1.00  0.00           H  
ATOM    261  HA  LEU A  18       3.879  -3.254  -9.261  1.00  0.00           H  
ATOM    262 1HB  LEU A  18       4.959  -4.989  -7.018  1.00  0.00           H  
ATOM    263 2HB  LEU A  18       5.237  -5.335  -8.727  1.00  0.00           H  
ATOM    264  HG  LEU A  18       6.100  -2.764  -7.360  1.00  0.00           H  
ATOM    265 1HD1 LEU A  18       8.348  -3.750  -7.365  1.00  0.00           H  
ATOM    266 2HD1 LEU A  18       7.221  -4.689  -6.359  1.00  0.00           H  
ATOM    267 3HD1 LEU A  18       7.676  -5.280  -7.974  1.00  0.00           H  
ATOM    268 1HD2 LEU A  18       7.494  -2.537  -9.389  1.00  0.00           H  
ATOM    269 2HD2 LEU A  18       6.809  -4.051 -10.029  1.00  0.00           H  
ATOM    270 3HD2 LEU A  18       5.765  -2.627  -9.806  1.00  0.00           H  
ATOM    271  N   THR A  19       2.013  -5.371  -7.587  1.00  0.00           N  
ATOM    272  CA  THR A  19       0.932  -6.339  -7.725  1.00  0.00           C  
ATOM    273  C   THR A  19      -0.276  -5.722  -8.417  1.00  0.00           C  
ATOM    274  O   THR A  19      -0.886  -6.339  -9.290  1.00  0.00           O  
ATOM    275  CB  THR A  19       0.512  -6.900  -6.354  1.00  0.00           C  
ATOM    276  OG1 THR A  19       1.633  -7.547  -5.735  1.00  0.00           O  
ATOM    277  CG2 THR A  19      -0.622  -7.901  -6.512  1.00  0.00           C  
ATOM    278  H   THR A  19       2.273  -5.051  -6.664  1.00  0.00           H  
ATOM    279  HA  THR A  19       1.286  -7.167  -8.340  1.00  0.00           H  
ATOM    280  HB  THR A  19       0.182  -6.084  -5.712  1.00  0.00           H  
ATOM    281  HG1 THR A  19       2.299  -6.891  -5.517  1.00  0.00           H  
ATOM    282 1HG2 THR A  19      -0.906  -8.287  -5.533  1.00  0.00           H  
ATOM    283 2HG2 THR A  19      -1.479  -7.410  -6.971  1.00  0.00           H  
ATOM    284 3HG2 THR A  19      -0.294  -8.725  -7.144  1.00  0.00           H  
ATOM    285  N   PHE A  20      -0.617  -4.500  -8.022  1.00  0.00           N  
ATOM    286  CA  PHE A  20      -1.786  -3.817  -8.564  1.00  0.00           C  
ATOM    287  C   PHE A  20      -1.680  -3.660 -10.076  1.00  0.00           C  
ATOM    288  O   PHE A  20      -2.601  -4.012 -10.812  1.00  0.00           O  
ATOM    289  CB  PHE A  20      -1.951  -2.443  -7.914  1.00  0.00           C  
ATOM    290  CG  PHE A  20      -3.114  -1.656  -8.448  1.00  0.00           C  
ATOM    291  CD1 PHE A  20      -4.409  -1.939  -8.039  1.00  0.00           C  
ATOM    292  CD2 PHE A  20      -2.917  -0.632  -9.362  1.00  0.00           C  
ATOM    293  CE1 PHE A  20      -5.479  -1.216  -8.530  1.00  0.00           C  
ATOM    294  CE2 PHE A  20      -3.984   0.094  -9.854  1.00  0.00           C  
ATOM    295  CZ  PHE A  20      -5.267  -0.200  -9.437  1.00  0.00           C  
ATOM    296  H   PHE A  20      -0.052  -4.031  -7.328  1.00  0.00           H  
ATOM    297  HA  PHE A  20      -2.670  -4.417  -8.343  1.00  0.00           H  
ATOM    298 1HB  PHE A  20      -2.087  -2.562  -6.840  1.00  0.00           H  
ATOM    299 2HB  PHE A  20      -1.046  -1.857  -8.066  1.00  0.00           H  
ATOM    300  HD1 PHE A  20      -4.576  -2.742  -7.321  1.00  0.00           H  
ATOM    301  HD2 PHE A  20      -1.903  -0.400  -9.691  1.00  0.00           H  
ATOM    302  HE1 PHE A  20      -6.491  -1.450  -8.200  1.00  0.00           H  
ATOM    303  HE2 PHE A  20      -3.815   0.897 -10.571  1.00  0.00           H  
ATOM    304  HZ  PHE A  20      -6.111   0.370  -9.825  1.00  0.00           H  
ATOM    305  N   ALA A  21      -0.550  -3.130 -10.533  1.00  0.00           N  
ATOM    306  CA  ALA A  21      -0.353  -2.853 -11.950  1.00  0.00           C  
ATOM    307  C   ALA A  21       1.101  -2.505 -12.246  1.00  0.00           C  
ATOM    308  O   ALA A  21       1.916  -3.379 -12.353  1.00  0.00           O  
ATOM    309  OXT ALA A  21       1.430  -1.358 -12.372  1.00  0.00           O  
ATOM    310  CB  ALA A  21      -1.268  -1.724 -12.402  1.00  0.00           C  
ATOM    311  H   ALA A  21       0.190  -2.913  -9.881  1.00  0.00           H  
ATOM    312  HA  ALA A  21      -0.601  -3.755 -12.510  1.00  0.00           H  
ATOM    313 1HB  ALA A  21      -1.109  -1.529 -13.463  1.00  0.00           H  
ATOM    314 2HB  ALA A  21      -2.307  -2.011 -12.238  1.00  0.00           H  
ATOM    315 3HB  ALA A  21      -1.046  -0.825 -11.830  1.00  0.00           H  
TER                                                                             
ATOM    317  N   LEU B  22     -13.739  -2.356  16.214  1.00  0.00           N  
ATOM    318  CA  LEU B  22     -12.782  -1.400  15.670  1.00  0.00           C  
ATOM    319  C   LEU B  22     -11.885  -2.052  14.626  1.00  0.00           C  
ATOM    320  O   LEU B  22     -11.242  -1.366  13.831  1.00  0.00           O  
ATOM    321  CB  LEU B  22     -11.922  -0.812  16.797  1.00  0.00           C  
ATOM    322  CG  LEU B  22     -12.679  -0.007  17.861  1.00  0.00           C  
ATOM    323  CD1 LEU B  22     -11.712   0.425  18.955  1.00  0.00           C  
ATOM    324  CD2 LEU B  22     -13.342   1.198  17.210  1.00  0.00           C  
ATOM    325 1H   LEU B  22     -14.313  -1.903  16.896  1.00  0.00           H  
ATOM    326 2H   LEU B  22     -14.314  -2.709  15.476  1.00  0.00           H  
ATOM    327 3H   LEU B  22     -13.247  -3.113  16.644  1.00  0.00           H  
ATOM    328  HA  LEU B  22     -13.334  -0.591  15.193  1.00  0.00           H  
ATOM    329 1HB  LEU B  22     -11.408  -1.628  17.302  1.00  0.00           H  
ATOM    330 2HB  LEU B  22     -11.172  -0.156  16.355  1.00  0.00           H  
ATOM    331  HG  LEU B  22     -13.442  -0.637  18.319  1.00  0.00           H  
ATOM    332 1HD1 LEU B  22     -12.250   0.997  19.711  1.00  0.00           H  
ATOM    333 2HD1 LEU B  22     -11.267  -0.457  19.416  1.00  0.00           H  
ATOM    334 3HD1 LEU B  22     -10.927   1.044  18.522  1.00  0.00           H  
ATOM    335 1HD2 LEU B  22     -13.880   1.770  17.966  1.00  0.00           H  
ATOM    336 2HD2 LEU B  22     -12.580   1.829  16.752  1.00  0.00           H  
ATOM    337 3HD2 LEU B  22     -14.040   0.860  16.444  1.00  0.00           H  
ATOM    338  N   ILE B  23     -11.847  -3.380  14.632  1.00  0.00           N  
ATOM    339  CA  ILE B  23     -10.975  -4.125  13.731  1.00  0.00           C  
ATOM    340  C   ILE B  23     -11.303  -3.826  12.274  1.00  0.00           C  
ATOM    341  O   ILE B  23     -10.410  -3.575  11.466  1.00  0.00           O  
ATOM    342  CB  ILE B  23     -11.091  -5.639  13.984  1.00  0.00           C  
ATOM    343  CG1 ILE B  23     -10.498  -5.999  15.349  1.00  0.00           C  
ATOM    344  CG2 ILE B  23     -10.397  -6.418  12.877  1.00  0.00           C  
ATOM    345  CD1 ILE B  23     -10.824  -7.403  15.806  1.00  0.00           C  
ATOM    346  H   ILE B  23     -12.437  -3.886  15.276  1.00  0.00           H  
ATOM    347  HA  ILE B  23      -9.946  -3.822  13.918  1.00  0.00           H  
ATOM    348  HB  ILE B  23     -12.142  -5.925  14.012  1.00  0.00           H  
ATOM    349 1HG1 ILE B  23      -9.414  -5.895  15.314  1.00  0.00           H  
ATOM    350 2HG1 ILE B  23     -10.868  -5.303  16.102  1.00  0.00           H  
ATOM    351 1HG2 ILE B  23     -10.487  -7.486  13.072  1.00  0.00           H  
ATOM    352 2HG2 ILE B  23     -10.862  -6.183  11.921  1.00  0.00           H  
ATOM    353 3HG2 ILE B  23      -9.342  -6.143  12.845  1.00  0.00           H  
ATOM    354 1HD1 ILE B  23     -10.371  -7.584  16.780  1.00  0.00           H  
ATOM    355 2HD1 ILE B  23     -11.906  -7.519  15.882  1.00  0.00           H  
ATOM    356 3HD1 ILE B  23     -10.432  -8.120  15.085  1.00  0.00           H  
ATOM    357  N   ALA B  24     -12.590  -3.855  11.945  1.00  0.00           N  
ATOM    358  CA  ALA B  24     -13.038  -3.595  10.582  1.00  0.00           C  
ATOM    359  C   ALA B  24     -12.589  -2.218  10.108  1.00  0.00           C  
ATOM    360  O   ALA B  24     -12.167  -2.052   8.964  1.00  0.00           O  
ATOM    361  CB  ALA B  24     -14.552  -3.718  10.489  1.00  0.00           C  
ATOM    362  H   ALA B  24     -13.276  -4.063  12.657  1.00  0.00           H  
ATOM    363  HA  ALA B  24     -12.582  -4.338   9.928  1.00  0.00           H  
ATOM    364 1HB  ALA B  24     -14.871  -3.521   9.466  1.00  0.00           H  
ATOM    365 2HB  ALA B  24     -14.853  -4.726  10.775  1.00  0.00           H  
ATOM    366 3HB  ALA B  24     -15.017  -2.997  11.159  1.00  0.00           H  
ATOM    367  N   ALA B  25     -12.683  -1.233  10.995  1.00  0.00           N  
ATOM    368  CA  ALA B  25     -12.270   0.128  10.675  1.00  0.00           C  
ATOM    369  C   ALA B  25     -10.786   0.187  10.334  1.00  0.00           C  
ATOM    370  O   ALA B  25     -10.375   0.916   9.431  1.00  0.00           O  
ATOM    371  CB  ALA B  25     -12.584   1.063  11.833  1.00  0.00           C  
ATOM    372  H   ALA B  25     -13.051  -1.432  11.914  1.00  0.00           H  
ATOM    373  HA  ALA B  25     -12.827   0.454   9.796  1.00  0.00           H  
ATOM    374 1HB  ALA B  25     -12.269   2.075  11.579  1.00  0.00           H  
ATOM    375 2HB  ALA B  25     -13.656   1.055  12.027  1.00  0.00           H  
ATOM    376 3HB  ALA B  25     -12.052   0.731  12.723  1.00  0.00           H  
ATOM    377  N   GLY B  26      -9.986  -0.585  11.062  1.00  0.00           N  
ATOM    378  CA  GLY B  26      -8.560  -0.692  10.780  1.00  0.00           C  
ATOM    379  C   GLY B  26      -8.314  -1.283   9.398  1.00  0.00           C  
ATOM    380  O   GLY B  26      -7.530  -0.749   8.613  1.00  0.00           O  
ATOM    381  H   GLY B  26     -10.376  -1.112  11.830  1.00  0.00           H  
ATOM    382 1HA  GLY B  26      -8.101   0.295  10.843  1.00  0.00           H  
ATOM    383 2HA  GLY B  26      -8.085  -1.316  11.536  1.00  0.00           H  
ATOM    384  N   VAL B  27      -8.989  -2.390   9.105  1.00  0.00           N  
ATOM    385  CA  VAL B  27      -8.830  -3.068   7.824  1.00  0.00           C  
ATOM    386  C   VAL B  27      -9.272  -2.176   6.670  1.00  0.00           C  
ATOM    387  O   VAL B  27      -8.584  -2.072   5.655  1.00  0.00           O  
ATOM    388  CB  VAL B  27      -9.650  -4.372   7.804  1.00  0.00           C  
ATOM    389  CG1 VAL B  27      -9.654  -4.977   6.408  1.00  0.00           C  
ATOM    390  CG2 VAL B  27      -9.083  -5.355   8.817  1.00  0.00           C  
ATOM    391  H   VAL B  27      -9.629  -2.771   9.787  1.00  0.00           H  
ATOM    392  HA  VAL B  27      -7.776  -3.315   7.691  1.00  0.00           H  
ATOM    393  HB  VAL B  27     -10.685  -4.143   8.058  1.00  0.00           H  
ATOM    394 1HG1 VAL B  27     -10.238  -5.898   6.413  1.00  0.00           H  
ATOM    395 2HG1 VAL B  27     -10.097  -4.271   5.707  1.00  0.00           H  
ATOM    396 3HG1 VAL B  27      -8.631  -5.199   6.105  1.00  0.00           H  
ATOM    397 1HG2 VAL B  27      -9.667  -6.274   8.798  1.00  0.00           H  
ATOM    398 2HG2 VAL B  27      -8.046  -5.579   8.566  1.00  0.00           H  
ATOM    399 3HG2 VAL B  27      -9.128  -4.917   9.814  1.00  0.00           H  
ATOM    400  N   ILE B  28     -10.424  -1.535   6.833  1.00  0.00           N  
ATOM    401  CA  ILE B  28     -10.958  -0.648   5.806  1.00  0.00           C  
ATOM    402  C   ILE B  28     -10.016   0.520   5.542  1.00  0.00           C  
ATOM    403  O   ILE B  28      -9.742   0.861   4.392  1.00  0.00           O  
ATOM    404  CB  ILE B  28     -12.342  -0.110   6.211  1.00  0.00           C  
ATOM    405  CG1 ILE B  28     -13.377  -1.238   6.206  1.00  0.00           C  
ATOM    406  CG2 ILE B  28     -12.771   1.013   5.279  1.00  0.00           C  
ATOM    407  CD1 ILE B  28     -14.671  -0.884   6.903  1.00  0.00           C  
ATOM    408  H   ILE B  28     -10.943  -1.665   7.689  1.00  0.00           H  
ATOM    409  HA  ILE B  28     -11.066  -1.214   4.882  1.00  0.00           H  
ATOM    410  HB  ILE B  28     -12.300   0.274   7.230  1.00  0.00           H  
ATOM    411 1HG1 ILE B  28     -13.607  -1.516   5.178  1.00  0.00           H  
ATOM    412 2HG1 ILE B  28     -12.957  -2.118   6.695  1.00  0.00           H  
ATOM    413 1HG2 ILE B  28     -13.751   1.381   5.579  1.00  0.00           H  
ATOM    414 2HG2 ILE B  28     -12.047   1.825   5.331  1.00  0.00           H  
ATOM    415 3HG2 ILE B  28     -12.822   0.637   4.257  1.00  0.00           H  
ATOM    416 1HD1 ILE B  28     -15.352  -1.734   6.858  1.00  0.00           H  
ATOM    417 2HD1 ILE B  28     -14.467  -0.637   7.945  1.00  0.00           H  
ATOM    418 3HD1 ILE B  28     -15.127  -0.028   6.408  1.00  0.00           H  
ATOM    419  N   GLY B  29      -9.522   1.129   6.615  1.00  0.00           N  
ATOM    420  CA  GLY B  29      -8.532   2.193   6.504  1.00  0.00           C  
ATOM    421  C   GLY B  29      -7.310   1.729   5.722  1.00  0.00           C  
ATOM    422  O   GLY B  29      -6.866   2.400   4.790  1.00  0.00           O  
ATOM    423  H   GLY B  29      -9.841   0.848   7.531  1.00  0.00           H  
ATOM    424 1HA  GLY B  29      -8.979   3.056   6.009  1.00  0.00           H  
ATOM    425 2HA  GLY B  29      -8.230   2.515   7.500  1.00  0.00           H  
ATOM    426  N   GLY B  30      -6.770   0.578   6.106  1.00  0.00           N  
ATOM    427  CA  GLY B  30      -5.624   0.000   5.414  1.00  0.00           C  
ATOM    428  C   GLY B  30      -5.900  -0.153   3.924  1.00  0.00           C  
ATOM    429  O   GLY B  30      -5.144   0.343   3.089  1.00  0.00           O  
ATOM    430  H   GLY B  30      -7.164   0.090   6.898  1.00  0.00           H  
ATOM    431 1HA  GLY B  30      -4.751   0.636   5.563  1.00  0.00           H  
ATOM    432 2HA  GLY B  30      -5.391  -0.972   5.847  1.00  0.00           H  
ATOM    433  N   LEU B  31      -6.987  -0.843   3.597  1.00  0.00           N  
ATOM    434  CA  LEU B  31      -7.331  -1.117   2.206  1.00  0.00           C  
ATOM    435  C   LEU B  31      -7.547   0.175   1.428  1.00  0.00           C  
ATOM    436  O   LEU B  31      -7.119   0.298   0.281  1.00  0.00           O  
ATOM    437  CB  LEU B  31      -8.595  -1.983   2.134  1.00  0.00           C  
ATOM    438  CG  LEU B  31      -8.442  -3.426   2.629  1.00  0.00           C  
ATOM    439  CD1 LEU B  31      -9.810  -4.095   2.677  1.00  0.00           C  
ATOM    440  CD2 LEU B  31      -7.496  -4.182   1.708  1.00  0.00           C  
ATOM    441  H   LEU B  31      -7.591  -1.188   4.330  1.00  0.00           H  
ATOM    442  HA  LEU B  31      -6.507  -1.661   1.747  1.00  0.00           H  
ATOM    443 1HB  LEU B  31      -9.375  -1.509   2.728  1.00  0.00           H  
ATOM    444 2HB  LEU B  31      -8.931  -2.022   1.097  1.00  0.00           H  
ATOM    445  HG  LEU B  31      -8.037  -3.423   3.642  1.00  0.00           H  
ATOM    446 1HD1 LEU B  31      -9.701  -5.121   3.029  1.00  0.00           H  
ATOM    447 2HD1 LEU B  31     -10.460  -3.545   3.358  1.00  0.00           H  
ATOM    448 3HD1 LEU B  31     -10.248  -4.098   1.680  1.00  0.00           H  
ATOM    449 1HD2 LEU B  31      -7.387  -5.208   2.061  1.00  0.00           H  
ATOM    450 2HD2 LEU B  31      -7.901  -4.187   0.696  1.00  0.00           H  
ATOM    451 3HD2 LEU B  31      -6.522  -3.693   1.707  1.00  0.00           H  
ATOM    452  N   PHE B  32      -8.214   1.135   2.059  1.00  0.00           N  
ATOM    453  CA  PHE B  32      -8.453   2.434   1.442  1.00  0.00           C  
ATOM    454  C   PHE B  32      -7.150   3.069   0.971  1.00  0.00           C  
ATOM    455  O   PHE B  32      -7.045   3.521  -0.168  1.00  0.00           O  
ATOM    456  CB  PHE B  32      -9.156   3.372   2.425  1.00  0.00           C  
ATOM    457  CG  PHE B  32      -9.391   4.753   1.883  1.00  0.00           C  
ATOM    458  CD1 PHE B  32     -10.403   4.990   0.965  1.00  0.00           C  
ATOM    459  CD2 PHE B  32      -8.601   5.817   2.290  1.00  0.00           C  
ATOM    460  CE1 PHE B  32     -10.620   6.261   0.466  1.00  0.00           C  
ATOM    461  CE2 PHE B  32      -8.816   7.088   1.793  1.00  0.00           C  
ATOM    462  CZ  PHE B  32      -9.827   7.310   0.880  1.00  0.00           C  
ATOM    463  H   PHE B  32      -8.564   0.961   2.990  1.00  0.00           H  
ATOM    464  HA  PHE B  32      -9.097   2.292   0.574  1.00  0.00           H  
ATOM    465 1HB  PHE B  32     -10.120   2.948   2.705  1.00  0.00           H  
ATOM    466 2HB  PHE B  32      -8.561   3.459   3.333  1.00  0.00           H  
ATOM    467  HD1 PHE B  32     -11.031   4.161   0.639  1.00  0.00           H  
ATOM    468  HD2 PHE B  32      -7.802   5.642   3.011  1.00  0.00           H  
ATOM    469  HE1 PHE B  32     -11.419   6.433  -0.255  1.00  0.00           H  
ATOM    470  HE2 PHE B  32      -8.188   7.916   2.121  1.00  0.00           H  
ATOM    471  HZ  PHE B  32      -9.996   8.311   0.486  1.00  0.00           H  
ATOM    472  N   ILE B  33      -6.159   3.099   1.856  1.00  0.00           N  
ATOM    473  CA  ILE B  33      -4.858   3.668   1.529  1.00  0.00           C  
ATOM    474  C   ILE B  33      -4.179   2.888   0.411  1.00  0.00           C  
ATOM    475  O   ILE B  33      -3.629   3.472  -0.522  1.00  0.00           O  
ATOM    476  CB  ILE B  33      -3.943   3.693   2.767  1.00  0.00           C  
ATOM    477  CG1 ILE B  33      -4.469   4.692   3.801  1.00  0.00           C  
ATOM    478  CG2 ILE B  33      -2.516   4.038   2.367  1.00  0.00           C  
ATOM    479  CD1 ILE B  33      -3.814   4.570   5.157  1.00  0.00           C  
ATOM    480  H   ILE B  33      -6.312   2.717   2.778  1.00  0.00           H  
ATOM    481  HA  ILE B  33      -5.004   4.693   1.189  1.00  0.00           H  
ATOM    482  HB  ILE B  33      -3.949   2.713   3.244  1.00  0.00           H  
ATOM    483 1HG1 ILE B  33      -4.314   5.707   3.437  1.00  0.00           H  
ATOM    484 2HG1 ILE B  33      -5.543   4.552   3.928  1.00  0.00           H  
ATOM    485 1HG2 ILE B  33      -1.883   4.052   3.254  1.00  0.00           H  
ATOM    486 2HG2 ILE B  33      -2.144   3.291   1.668  1.00  0.00           H  
ATOM    487 3HG2 ILE B  33      -2.498   5.020   1.894  1.00  0.00           H  
ATOM    488 1HD1 ILE B  33      -4.239   5.310   5.835  1.00  0.00           H  
ATOM    489 2HD1 ILE B  33      -3.987   3.570   5.557  1.00  0.00           H  
ATOM    490 3HD1 ILE B  33      -2.743   4.742   5.060  1.00  0.00           H  
ATOM    491  N   LEU B  34      -4.222   1.563   0.511  1.00  0.00           N  
ATOM    492  CA  LEU B  34      -3.517   0.701  -0.430  1.00  0.00           C  
ATOM    493  C   LEU B  34      -4.037   0.893  -1.849  1.00  0.00           C  
ATOM    494  O   LEU B  34      -3.266   0.886  -2.809  1.00  0.00           O  
ATOM    495  CB  LEU B  34      -3.668  -0.768  -0.018  1.00  0.00           C  
ATOM    496  CG  LEU B  34      -2.927  -1.180   1.261  1.00  0.00           C  
ATOM    497  CD1 LEU B  34      -3.222  -2.641   1.572  1.00  0.00           C  
ATOM    498  CD2 LEU B  34      -1.434  -0.951   1.079  1.00  0.00           C  
ATOM    499  H   LEU B  34      -4.757   1.143   1.257  1.00  0.00           H  
ATOM    500  HA  LEU B  34      -2.460   0.963  -0.414  1.00  0.00           H  
ATOM    501 1HB  LEU B  34      -4.725  -0.981   0.130  1.00  0.00           H  
ATOM    502 2HB  LEU B  34      -3.301  -1.397  -0.829  1.00  0.00           H  
ATOM    503  HG  LEU B  34      -3.286  -0.581   2.099  1.00  0.00           H  
ATOM    504 1HD1 LEU B  34      -2.696  -2.933   2.481  1.00  0.00           H  
ATOM    505 2HD1 LEU B  34      -4.295  -2.772   1.717  1.00  0.00           H  
ATOM    506 3HD1 LEU B  34      -2.888  -3.264   0.743  1.00  0.00           H  
ATOM    507 1HD2 LEU B  34      -0.907  -1.242   1.988  1.00  0.00           H  
ATOM    508 2HD2 LEU B  34      -1.073  -1.550   0.243  1.00  0.00           H  
ATOM    509 3HD2 LEU B  34      -1.249   0.104   0.875  1.00  0.00           H  
ATOM    510  N   VAL B  35      -5.348   1.063  -1.975  1.00  0.00           N  
ATOM    511  CA  VAL B  35      -5.966   1.326  -3.269  1.00  0.00           C  
ATOM    512  C   VAL B  35      -5.444   2.623  -3.875  1.00  0.00           C  
ATOM    513  O   VAL B  35      -5.124   2.679  -5.063  1.00  0.00           O  
ATOM    514  CB  VAL B  35      -7.497   1.411  -3.124  1.00  0.00           C  
ATOM    515  CG1 VAL B  35      -8.124   1.959  -4.397  1.00  0.00           C  
ATOM    516  CG2 VAL B  35      -8.062   0.039  -2.791  1.00  0.00           C  
ATOM    517  H   VAL B  35      -5.933   1.009  -1.153  1.00  0.00           H  
ATOM    518  HA  VAL B  35      -5.723   0.503  -3.942  1.00  0.00           H  
ATOM    519  HB  VAL B  35      -7.738   2.109  -2.321  1.00  0.00           H  
ATOM    520 1HG1 VAL B  35      -9.206   2.013  -4.276  1.00  0.00           H  
ATOM    521 2HG1 VAL B  35      -7.731   2.956  -4.596  1.00  0.00           H  
ATOM    522 3HG1 VAL B  35      -7.885   1.301  -5.232  1.00  0.00           H  
ATOM    523 1HG2 VAL B  35      -9.145   0.107  -2.689  1.00  0.00           H  
ATOM    524 2HG2 VAL B  35      -7.816  -0.659  -3.591  1.00  0.00           H  
ATOM    525 3HG2 VAL B  35      -7.631  -0.315  -1.855  1.00  0.00           H  
ATOM    526  N   ILE B  36      -5.359   3.662  -3.053  1.00  0.00           N  
ATOM    527  CA  ILE B  36      -4.824   4.945  -3.492  1.00  0.00           C  
ATOM    528  C   ILE B  36      -3.373   4.814  -3.936  1.00  0.00           C  
ATOM    529  O   ILE B  36      -2.980   5.347  -4.974  1.00  0.00           O  
ATOM    530  CB  ILE B  36      -4.926   5.996  -2.371  1.00  0.00           C  
ATOM    531  CG1 ILE B  36      -6.390   6.360  -2.112  1.00  0.00           C  
ATOM    532  CG2 ILE B  36      -4.121   7.236  -2.729  1.00  0.00           C  
ATOM    533  CD1 ILE B  36      -6.604   7.171  -0.854  1.00  0.00           C  
ATOM    534  H   ILE B  36      -5.673   3.561  -2.098  1.00  0.00           H  
ATOM    535  HA  ILE B  36      -5.410   5.291  -4.343  1.00  0.00           H  
ATOM    536  HB  ILE B  36      -4.536   5.577  -1.444  1.00  0.00           H  
ATOM    537 1HG1 ILE B  36      -6.778   6.930  -2.956  1.00  0.00           H  
ATOM    538 2HG1 ILE B  36      -6.983   5.449  -2.034  1.00  0.00           H  
ATOM    539 1HG2 ILE B  36      -4.204   7.968  -1.927  1.00  0.00           H  
ATOM    540 2HG2 ILE B  36      -3.075   6.964  -2.865  1.00  0.00           H  
ATOM    541 3HG2 ILE B  36      -4.506   7.665  -3.654  1.00  0.00           H  
ATOM    542 1HD1 ILE B  36      -7.666   7.390  -0.739  1.00  0.00           H  
ATOM    543 2HD1 ILE B  36      -6.254   6.604   0.009  1.00  0.00           H  
ATOM    544 3HD1 ILE B  36      -6.048   8.105  -0.925  1.00  0.00           H  
ATOM    545  N   VAL B  37      -2.579   4.102  -3.143  1.00  0.00           N  
ATOM    546  CA  VAL B  37      -1.182   3.854  -3.480  1.00  0.00           C  
ATOM    547  C   VAL B  37      -1.059   3.080  -4.786  1.00  0.00           C  
ATOM    548  O   VAL B  37      -0.225   3.401  -5.633  1.00  0.00           O  
ATOM    549  CB  VAL B  37      -0.492   3.065  -2.352  1.00  0.00           C  
ATOM    550  CG1 VAL B  37       0.883   2.591  -2.797  1.00  0.00           C  
ATOM    551  CG2 VAL B  37      -0.387   3.929  -1.105  1.00  0.00           C  
ATOM    552  H   VAL B  37      -2.953   3.722  -2.285  1.00  0.00           H  
ATOM    553  HA  VAL B  37      -0.678   4.815  -3.594  1.00  0.00           H  
ATOM    554  HB  VAL B  37      -1.082   2.175  -2.130  1.00  0.00           H  
ATOM    555 1HG1 VAL B  37       1.356   2.035  -1.988  1.00  0.00           H  
ATOM    556 2HG1 VAL B  37       0.781   1.945  -3.669  1.00  0.00           H  
ATOM    557 3HG1 VAL B  37       1.500   3.453  -3.053  1.00  0.00           H  
ATOM    558 1HG2 VAL B  37       0.101   3.364  -0.311  1.00  0.00           H  
ATOM    559 2HG2 VAL B  37       0.198   4.821  -1.328  1.00  0.00           H  
ATOM    560 3HG2 VAL B  37      -1.386   4.222  -0.780  1.00  0.00           H  
ATOM    561  N   GLY B  38      -1.895   2.059  -4.944  1.00  0.00           N  
ATOM    562  CA  GLY B  38      -1.945   1.294  -6.184  1.00  0.00           C  
ATOM    563  C   GLY B  38      -2.241   2.195  -7.376  1.00  0.00           C  
ATOM    564  O   GLY B  38      -1.503   2.200  -8.361  1.00  0.00           O  
ATOM    565  H   GLY B  38      -2.512   1.807  -4.185  1.00  0.00           H  
ATOM    566 1HA  GLY B  38      -0.993   0.785  -6.336  1.00  0.00           H  
ATOM    567 2HA  GLY B  38      -2.712   0.525  -6.106  1.00  0.00           H  
ATOM    568  N   LEU B  39      -3.325   2.958  -7.279  1.00  0.00           N  
ATOM    569  CA  LEU B  39      -3.733   3.848  -8.359  1.00  0.00           C  
ATOM    570  C   LEU B  39      -2.665   4.897  -8.643  1.00  0.00           C  
ATOM    571  O   LEU B  39      -2.437   5.269  -9.794  1.00  0.00           O  
ATOM    572  CB  LEU B  39      -5.056   4.539  -8.005  1.00  0.00           C  
ATOM    573  CG  LEU B  39      -6.295   3.635  -7.986  1.00  0.00           C  
ATOM    574  CD1 LEU B  39      -7.468   4.392  -7.378  1.00  0.00           C  
ATOM    575  CD2 LEU B  39      -6.613   3.180  -9.403  1.00  0.00           C  
ATOM    576  H   LEU B  39      -3.880   2.920  -6.436  1.00  0.00           H  
ATOM    577  HA  LEU B  39      -3.879   3.254  -9.261  1.00  0.00           H  
ATOM    578 1HB  LEU B  39      -4.959   4.989  -7.018  1.00  0.00           H  
ATOM    579 2HB  LEU B  39      -5.237   5.335  -8.727  1.00  0.00           H  
ATOM    580  HG  LEU B  39      -6.100   2.764  -7.360  1.00  0.00           H  
ATOM    581 1HD1 LEU B  39      -8.348   3.750  -7.365  1.00  0.00           H  
ATOM    582 2HD1 LEU B  39      -7.220   4.689  -6.359  1.00  0.00           H  
ATOM    583 3HD1 LEU B  39      -7.676   5.280  -7.974  1.00  0.00           H  
ATOM    584 1HD2 LEU B  39      -7.493   2.537  -9.390  1.00  0.00           H  
ATOM    585 2HD2 LEU B  39      -6.809   4.051 -10.029  1.00  0.00           H  
ATOM    586 3HD2 LEU B  39      -5.765   2.627  -9.806  1.00  0.00           H  
ATOM    587  N   THR B  40      -2.013   5.370  -7.587  1.00  0.00           N  
ATOM    588  CA  THR B  40      -0.932   6.339  -7.725  1.00  0.00           C  
ATOM    589  C   THR B  40       0.276   5.721  -8.417  1.00  0.00           C  
ATOM    590  O   THR B  40       0.886   6.338  -9.290  1.00  0.00           O  
ATOM    591  CB  THR B  40      -0.512   6.900  -6.354  1.00  0.00           C  
ATOM    592  OG1 THR B  40      -1.632   7.547  -5.735  1.00  0.00           O  
ATOM    593  CG2 THR B  40       0.622   7.901  -6.512  1.00  0.00           C  
ATOM    594  H   THR B  40      -2.273   5.051  -6.664  1.00  0.00           H  
ATOM    595  HA  THR B  40      -1.286   7.166  -8.340  1.00  0.00           H  
ATOM    596  HB  THR B  40      -0.182   6.083  -5.712  1.00  0.00           H  
ATOM    597  HG1 THR B  40      -2.299   6.891  -5.517  1.00  0.00           H  
ATOM    598 1HG2 THR B  40       0.906   8.287  -5.533  1.00  0.00           H  
ATOM    599 2HG2 THR B  40       1.480   7.410  -6.971  1.00  0.00           H  
ATOM    600 3HG2 THR B  40       0.295   8.725  -7.145  1.00  0.00           H  
ATOM    601  N   PHE B  41       0.617   4.499  -8.022  1.00  0.00           N  
ATOM    602  CA  PHE B  41       1.786   3.817  -8.564  1.00  0.00           C  
ATOM    603  C   PHE B  41       1.680   3.660 -10.076  1.00  0.00           C  
ATOM    604  O   PHE B  41       2.601   4.012 -10.812  1.00  0.00           O  
ATOM    605  CB  PHE B  41       1.952   2.442  -7.914  1.00  0.00           C  
ATOM    606  CG  PHE B  41       3.115   1.655  -8.448  1.00  0.00           C  
ATOM    607  CD1 PHE B  41       4.409   1.939  -8.039  1.00  0.00           C  
ATOM    608  CD2 PHE B  41       2.917   0.631  -9.362  1.00  0.00           C  
ATOM    609  CE1 PHE B  41       5.480   1.216  -8.530  1.00  0.00           C  
ATOM    610  CE2 PHE B  41       3.985  -0.094  -9.853  1.00  0.00           C  
ATOM    611  CZ  PHE B  41       5.268   0.199  -9.437  1.00  0.00           C  
ATOM    612  H   PHE B  41       0.052   4.031  -7.328  1.00  0.00           H  
ATOM    613  HA  PHE B  41       2.670   4.417  -8.344  1.00  0.00           H  
ATOM    614 1HB  PHE B  41       2.087   2.562  -6.840  1.00  0.00           H  
ATOM    615 2HB  PHE B  41       1.046   1.856  -8.066  1.00  0.00           H  
ATOM    616  HD1 PHE B  41       4.576   2.742  -7.320  1.00  0.00           H  
ATOM    617  HD2 PHE B  41       1.903   0.400  -9.691  1.00  0.00           H  
ATOM    618  HE1 PHE B  41       6.491   1.449  -8.199  1.00  0.00           H  
ATOM    619  HE2 PHE B  41       3.816  -0.897 -10.571  1.00  0.00           H  
ATOM    620  HZ  PHE B  41       6.111  -0.370  -9.825  1.00  0.00           H  
ATOM    621  N   ALA B  42       0.550   3.129 -10.533  1.00  0.00           N  
ATOM    622  CA  ALA B  42       0.353   2.852 -11.950  1.00  0.00           C  
ATOM    623  C   ALA B  42      -1.101   2.505 -12.246  1.00  0.00           C  
ATOM    624  O   ALA B  42      -1.916   3.379 -12.354  1.00  0.00           O  
ATOM    625  OXT ALA B  42      -1.430   1.358 -12.372  1.00  0.00           O  
ATOM    626  CB  ALA B  42       1.269   1.724 -12.402  1.00  0.00           C  
ATOM    627  H   ALA B  42      -0.190   2.913  -9.881  1.00  0.00           H  
ATOM    628  HA  ALA B  42       0.601   3.754 -12.510  1.00  0.00           H  
ATOM    629 1HB  ALA B  42       1.109   1.529 -13.463  1.00  0.00           H  
ATOM    630 2HB  ALA B  42       2.307   2.011 -12.238  1.00  0.00           H  
ATOM    631 3HB  ALA B  42       1.046   0.824 -11.830  1.00  0.00           H  
TER                                                                             
HETATM  633 THKN MEM C  45      15.000   0.000   0.000  1.00  0.00           X  
HETATM  634 CNTR MEM C  45       0.000   0.000   0.000  1.00  0.00           X  
HETATM  635 NORM MEM C  45      -0.000  -0.000   1.000  1.00  0.00           X  
TER                                                                             
CONECT  633  634                                                                
CONECT  634  633  635                                                           
CONECT  635  634                                                                
a_angle_1 1.078
a_angle_2 30.789
a_bind 0.42
a_ddg -13.869
a_helicality 0.027
a_helicality_symm 0.027
a_hha_ang -60.469
a_hha_dst_atm 4.484
a_hha_dst_vec 8.049
a_marl -19.104
a_pack 0.547
a_res_lipo -54.133
a_rmsd 5.789
a_sasa 618.121
a_shape 0.52
a_span_topo 0.476
a_tms_span 1
a_tms_span_fa 1
a_unsat 0
maxsub 32
rms 5.789
score -113.888
silent_score -113.888
time 18
total -113.888

#MODEL 4
ATOM      1  N   LEU A   1      -0.046  -2.823  15.511  1.00  0.00           N  
ATOM      2  CA  LEU A   1      -0.002  -4.024  14.685  1.00  0.00           C  
ATOM      3  C   LEU A   1       1.186  -3.994  13.733  1.00  0.00           C  
ATOM      4  O   LEU A   1       1.310  -3.089  12.908  1.00  0.00           O  
ATOM      5  CB  LEU A   1      -1.303  -4.165  13.885  1.00  0.00           C  
ATOM      6  CG  LEU A   1      -1.369  -5.363  12.929  1.00  0.00           C  
ATOM      7  CD1 LEU A   1      -1.297  -6.657  13.729  1.00  0.00           C  
ATOM      8  CD2 LEU A   1      -2.654  -5.294  12.117  1.00  0.00           C  
ATOM      9 1H   LEU A   1      -0.834  -2.869  16.125  1.00  0.00           H  
ATOM     10 2H   LEU A   1       0.793  -2.757  16.050  1.00  0.00           H  
ATOM     11 3H   LEU A   1      -0.128  -2.017  14.924  1.00  0.00           H  
ATOM     12  HA  LEU A   1       0.103  -4.889  15.339  1.00  0.00           H  
ATOM     13 1HB  LEU A   1      -2.133  -4.254  14.585  1.00  0.00           H  
ATOM     14 2HB  LEU A   1      -1.448  -3.261  13.294  1.00  0.00           H  
ATOM     15  HG  LEU A   1      -0.512  -5.339  12.256  1.00  0.00           H  
ATOM     16 1HD1 LEU A   1      -1.343  -7.508  13.050  1.00  0.00           H  
ATOM     17 2HD1 LEU A   1      -0.360  -6.688  14.285  1.00  0.00           H  
ATOM     18 3HD1 LEU A   1      -2.134  -6.701  14.425  1.00  0.00           H  
ATOM     19 1HD2 LEU A   1      -2.700  -6.145  11.437  1.00  0.00           H  
ATOM     20 2HD2 LEU A   1      -3.511  -5.320  12.789  1.00  0.00           H  
ATOM     21 3HD2 LEU A   1      -2.671  -4.369  11.541  1.00  0.00           H  
ATOM     22  N   ILE A   2       2.058  -4.989  13.852  1.00  0.00           N  
ATOM     23  CA  ILE A   2       3.255  -5.062  13.022  1.00  0.00           C  
ATOM     24  C   ILE A   2       2.897  -5.138  11.544  1.00  0.00           C  
ATOM     25  O   ILE A   2       3.519  -4.479  10.710  1.00  0.00           O  
ATOM     26  CB  ILE A   2       4.116  -6.280  13.406  1.00  0.00           C  
ATOM     27  CG1 ILE A   2       4.724  -6.087  14.798  1.00  0.00           C  
ATOM     28  CG2 ILE A   2       5.208  -6.507  12.371  1.00  0.00           C  
ATOM     29  CD1 ILE A   2       5.349  -7.338  15.370  1.00  0.00           C  
ATOM     30  H   ILE A   2       1.888  -5.714  14.534  1.00  0.00           H  
ATOM     31  HA  ILE A   2       3.844  -4.160  13.184  1.00  0.00           H  
ATOM     32  HB  ILE A   2       3.487  -7.168  13.457  1.00  0.00           H  
ATOM     33 1HG1 ILE A   2       5.488  -5.311  14.756  1.00  0.00           H  
ATOM     34 2HG1 ILE A   2       3.952  -5.746  15.488  1.00  0.00           H  
ATOM     35 1HG2 ILE A   2       5.807  -7.370  12.658  1.00  0.00           H  
ATOM     36 2HG2 ILE A   2       4.754  -6.687  11.398  1.00  0.00           H  
ATOM     37 3HG2 ILE A   2       5.846  -5.625  12.317  1.00  0.00           H  
ATOM     38 1HD1 ILE A   2       5.758  -7.122  16.357  1.00  0.00           H  
ATOM     39 2HD1 ILE A   2       4.592  -8.118  15.453  1.00  0.00           H  
ATOM     40 3HD1 ILE A   2       6.149  -7.678  14.713  1.00  0.00           H  
ATOM     41  N   ALA A   3       1.891  -5.945  11.224  1.00  0.00           N  
ATOM     42  CA  ALA A   3       1.472  -6.137   9.841  1.00  0.00           C  
ATOM     43  C   ALA A   3       1.098  -4.811   9.191  1.00  0.00           C  
ATOM     44  O   ALA A   3       1.417  -4.568   8.027  1.00  0.00           O  
ATOM     45  CB  ALA A   3       0.303  -7.109   9.772  1.00  0.00           C  
ATOM     46  H   ALA A   3       1.405  -6.439  11.959  1.00  0.00           H  
ATOM     47  HA  ALA A   3       2.312  -6.555   9.287  1.00  0.00           H  
ATOM     48 1HB  ALA A   3       0.002  -7.241   8.733  1.00  0.00           H  
ATOM     49 2HB  ALA A   3       0.604  -8.070  10.188  1.00  0.00           H  
ATOM     50 3HB  ALA A   3      -0.534  -6.712  10.344  1.00  0.00           H  
ATOM     51  N   ALA A   4       0.418  -3.957   9.948  1.00  0.00           N  
ATOM     52  CA  ALA A   4       0.029  -2.640   9.458  1.00  0.00           C  
ATOM     53  C   ALA A   4       1.250  -1.795   9.120  1.00  0.00           C  
ATOM     54  O   ALA A   4       1.273  -1.098   8.106  1.00  0.00           O  
ATOM     55  CB  ALA A   4      -0.839  -1.928  10.486  1.00  0.00           C  
ATOM     56  H   ALA A   4       0.165  -4.227  10.888  1.00  0.00           H  
ATOM     57  HA  ALA A   4      -0.547  -2.776   8.543  1.00  0.00           H  
ATOM     58 1HB  ALA A   4      -1.122  -0.947  10.105  1.00  0.00           H  
ATOM     59 2HB  ALA A   4      -1.738  -2.517  10.674  1.00  0.00           H  
ATOM     60 3HB  ALA A   4      -0.282  -1.811  11.414  1.00  0.00           H  
ATOM     61  N   GLY A   5       2.264  -1.861   9.976  1.00  0.00           N  
ATOM     62  CA  GLY A   5       3.515  -1.150   9.738  1.00  0.00           C  
ATOM     63  C   GLY A   5       4.187  -1.632   8.459  1.00  0.00           C  
ATOM     64  O   GLY A   5       4.550  -0.830   7.598  1.00  0.00           O  
ATOM     65  H   GLY A   5       2.166  -2.418  10.813  1.00  0.00           H  
ATOM     66 1HA  GLY A   5       3.317  -0.080   9.669  1.00  0.00           H  
ATOM     67 2HA  GLY A   5       4.184  -1.299  10.584  1.00  0.00           H  
ATOM     68  N   VAL A   6       4.352  -2.945   8.341  1.00  0.00           N  
ATOM     69  CA  VAL A   6       5.037  -3.531   7.196  1.00  0.00           C  
ATOM     70  C   VAL A   6       4.276  -3.264   5.903  1.00  0.00           C  
ATOM     71  O   VAL A   6       4.854  -2.814   4.914  1.00  0.00           O  
ATOM     72  CB  VAL A   6       5.196  -5.051   7.389  1.00  0.00           C  
ATOM     73  CG1 VAL A   6       5.731  -5.696   6.120  1.00  0.00           C  
ATOM     74  CG2 VAL A   6       6.119  -5.329   8.566  1.00  0.00           C  
ATOM     75  H   VAL A   6       3.993  -3.552   9.064  1.00  0.00           H  
ATOM     76  HA  VAL A   6       6.028  -3.082   7.118  1.00  0.00           H  
ATOM     77  HB  VAL A   6       4.217  -5.488   7.584  1.00  0.00           H  
ATOM     78 1HG1 VAL A   6       5.838  -6.771   6.274  1.00  0.00           H  
ATOM     79 2HG1 VAL A   6       5.037  -5.515   5.299  1.00  0.00           H  
ATOM     80 3HG1 VAL A   6       6.703  -5.268   5.875  1.00  0.00           H  
ATOM     81 1HG2 VAL A   6       6.227  -6.405   8.697  1.00  0.00           H  
ATOM     82 2HG2 VAL A   6       7.097  -4.887   8.374  1.00  0.00           H  
ATOM     83 3HG2 VAL A   6       5.696  -4.894   9.471  1.00  0.00           H  
ATOM     84  N   ILE A   7       2.978  -3.544   5.918  1.00  0.00           N  
ATOM     85  CA  ILE A   7       2.145  -3.379   4.733  1.00  0.00           C  
ATOM     86  C   ILE A   7       2.073  -1.918   4.308  1.00  0.00           C  
ATOM     87  O   ILE A   7       2.192  -1.598   3.126  1.00  0.00           O  
ATOM     88  CB  ILE A   7       0.722  -3.913   4.982  1.00  0.00           C  
ATOM     89  CG1 ILE A   7       0.749  -5.430   5.185  1.00  0.00           C  
ATOM     90  CG2 ILE A   7      -0.195  -3.543   3.827  1.00  0.00           C  
ATOM     91  CD1 ILE A   7      -0.546  -5.997   5.722  1.00  0.00           C  
ATOM     92  H   ILE A   7       2.556  -3.879   6.773  1.00  0.00           H  
ATOM     93  HA  ILE A   7       2.588  -3.949   3.917  1.00  0.00           H  
ATOM     94  HB  ILE A   7       0.327  -3.479   5.900  1.00  0.00           H  
ATOM     95 1HG1 ILE A   7       0.969  -5.920   4.238  1.00  0.00           H  
ATOM     96 2HG1 ILE A   7       1.548  -5.690   5.880  1.00  0.00           H  
ATOM     97 1HG2 ILE A   7      -1.196  -3.928   4.019  1.00  0.00           H  
ATOM     98 2HG2 ILE A   7      -0.236  -2.459   3.728  1.00  0.00           H  
ATOM     99 3HG2 ILE A   7       0.190  -3.977   2.904  1.00  0.00           H  
ATOM    100 1HD1 ILE A   7      -0.449  -7.076   5.840  1.00  0.00           H  
ATOM    101 2HD1 ILE A   7      -0.768  -5.545   6.690  1.00  0.00           H  
ATOM    102 3HD1 ILE A   7      -1.354  -5.779   5.026  1.00  0.00           H  
ATOM    103  N   GLY A   8       1.878  -1.034   5.281  1.00  0.00           N  
ATOM    104  CA  GLY A   8       1.867   0.401   5.021  1.00  0.00           C  
ATOM    105  C   GLY A   8       3.189   0.862   4.421  1.00  0.00           C  
ATOM    106  O   GLY A   8       3.216   1.720   3.539  1.00  0.00           O  
ATOM    107  H   GLY A   8       1.733  -1.364   6.224  1.00  0.00           H  
ATOM    108 1HA  GLY A   8       1.051   0.641   4.340  1.00  0.00           H  
ATOM    109 2HA  GLY A   8       1.678   0.937   5.950  1.00  0.00           H  
ATOM    110  N   GLY A   9       4.285   0.288   4.906  1.00  0.00           N  
ATOM    111  CA  GLY A   9       5.607   0.580   4.364  1.00  0.00           C  
ATOM    112  C   GLY A   9       5.675   0.261   2.876  1.00  0.00           C  
ATOM    113  O   GLY A   9       6.229   1.030   2.091  1.00  0.00           O  
ATOM    114  H   GLY A   9       4.200  -0.369   5.669  1.00  0.00           H  
ATOM    115 1HA  GLY A   9       5.841   1.633   4.525  1.00  0.00           H  
ATOM    116 2HA  GLY A   9       6.356  -0.001   4.900  1.00  0.00           H  
ATOM    117  N   LEU A  10       5.110  -0.880   2.495  1.00  0.00           N  
ATOM    118  CA  LEU A  10       5.091  -1.295   1.097  1.00  0.00           C  
ATOM    119  C   LEU A  10       4.347  -0.286   0.232  1.00  0.00           C  
ATOM    120  O   LEU A  10       4.782   0.038  -0.873  1.00  0.00           O  
ATOM    121  CB  LEU A  10       4.435  -2.675   0.963  1.00  0.00           C  
ATOM    122  CG  LEU A  10       5.212  -3.845   1.581  1.00  0.00           C  
ATOM    123  CD1 LEU A  10       4.364  -5.107   1.521  1.00  0.00           C  
ATOM    124  CD2 LEU A  10       6.525  -4.032   0.836  1.00  0.00           C  
ATOM    125  H   LEU A  10       4.682  -1.474   3.190  1.00  0.00           H  
ATOM    126  HA  LEU A  10       6.119  -1.360   0.742  1.00  0.00           H  
ATOM    127 1HB  LEU A  10       3.456  -2.641   1.438  1.00  0.00           H  
ATOM    128 2HB  LEU A  10       4.295  -2.893  -0.095  1.00  0.00           H  
ATOM    129  HG  LEU A  10       5.418  -3.631   2.630  1.00  0.00           H  
ATOM    130 1HD1 LEU A  10       4.916  -5.938   1.960  1.00  0.00           H  
ATOM    131 2HD1 LEU A  10       3.440  -4.952   2.079  1.00  0.00           H  
ATOM    132 3HD1 LEU A  10       4.128  -5.338   0.483  1.00  0.00           H  
ATOM    133 1HD2 LEU A  10       7.078  -4.862   1.275  1.00  0.00           H  
ATOM    134 2HD2 LEU A  10       6.321  -4.247  -0.213  1.00  0.00           H  
ATOM    135 3HD2 LEU A  10       7.119  -3.121   0.910  1.00  0.00           H  
ATOM    136  N   PHE A  11       3.224   0.207   0.742  1.00  0.00           N  
ATOM    137  CA  PHE A  11       2.447   1.224   0.042  1.00  0.00           C  
ATOM    138  C   PHE A  11       3.294   2.455  -0.256  1.00  0.00           C  
ATOM    139  O   PHE A  11       3.310   2.951  -1.382  1.00  0.00           O  
ATOM    140  CB  PHE A  11       1.226   1.627   0.870  1.00  0.00           C  
ATOM    141  CG  PHE A  11       0.275   2.536   0.145  1.00  0.00           C  
ATOM    142  CD1 PHE A  11      -0.684   2.018  -0.713  1.00  0.00           C  
ATOM    143  CD2 PHE A  11       0.338   3.911   0.317  1.00  0.00           C  
ATOM    144  CE1 PHE A  11      -1.560   2.854  -1.381  1.00  0.00           C  
ATOM    145  CE2 PHE A  11      -0.536   4.748  -0.348  1.00  0.00           C  
ATOM    146  CZ  PHE A  11      -1.486   4.218  -1.199  1.00  0.00           C  
ATOM    147  H   PHE A  11       2.899  -0.131   1.636  1.00  0.00           H  
ATOM    148  HA  PHE A  11       2.104   0.807  -0.906  1.00  0.00           H  
ATOM    149 1HB  PHE A  11       0.680   0.734   1.171  1.00  0.00           H  
ATOM    150 2HB  PHE A  11       1.553   2.132   1.778  1.00  0.00           H  
ATOM    151  HD1 PHE A  11      -0.743   0.939  -0.856  1.00  0.00           H  
ATOM    152  HD2 PHE A  11       1.089   4.329   0.989  1.00  0.00           H  
ATOM    153  HE1 PHE A  11      -2.308   2.433  -2.052  1.00  0.00           H  
ATOM    154  HE2 PHE A  11      -0.476   5.826  -0.203  1.00  0.00           H  
ATOM    155  HZ  PHE A  11      -2.174   4.877  -1.725  1.00  0.00           H  
ATOM    156  N   ILE A  12       3.996   2.944   0.760  1.00  0.00           N  
ATOM    157  CA  ILE A  12       4.824   4.136   0.617  1.00  0.00           C  
ATOM    158  C   ILE A  12       5.904   3.933  -0.438  1.00  0.00           C  
ATOM    159  O   ILE A  12       6.146   4.809  -1.268  1.00  0.00           O  
ATOM    160  CB  ILE A  12       5.480   4.514   1.957  1.00  0.00           C  
ATOM    161  CG1 ILE A  12       4.420   4.993   2.954  1.00  0.00           C  
ATOM    162  CG2 ILE A  12       6.540   5.584   1.748  1.00  0.00           C  
ATOM    163  CD1 ILE A  12       4.922   5.096   4.376  1.00  0.00           C  
ATOM    164  H   ILE A  12       3.956   2.478   1.656  1.00  0.00           H  
ATOM    165  HA  ILE A  12       4.188   4.961   0.299  1.00  0.00           H  
ATOM    166  HB  ILE A  12       5.948   3.633   2.395  1.00  0.00           H  
ATOM    167 1HG1 ILE A  12       4.051   5.972   2.650  1.00  0.00           H  
ATOM    168 2HG1 ILE A  12       3.573   4.307   2.941  1.00  0.00           H  
ATOM    169 1HG2 ILE A  12       6.993   5.840   2.705  1.00  0.00           H  
ATOM    170 2HG2 ILE A  12       7.307   5.208   1.073  1.00  0.00           H  
ATOM    171 3HG2 ILE A  12       6.079   6.472   1.315  1.00  0.00           H  
ATOM    172 1HD1 ILE A  12       4.115   5.441   5.022  1.00  0.00           H  
ATOM    173 2HD1 ILE A  12       5.264   4.117   4.713  1.00  0.00           H  
ATOM    174 3HD1 ILE A  12       5.748   5.805   4.419  1.00  0.00           H  
ATOM    175  N   LEU A  13       6.550   2.772  -0.401  1.00  0.00           N  
ATOM    176  CA  LEU A  13       7.613   2.456  -1.347  1.00  0.00           C  
ATOM    177  C   LEU A  13       7.101   2.489  -2.781  1.00  0.00           C  
ATOM    178  O   LEU A  13       7.794   2.952  -3.687  1.00  0.00           O  
ATOM    179  CB  LEU A  13       8.203   1.074  -1.039  1.00  0.00           C  
ATOM    180  CG  LEU A  13       9.015   0.972   0.258  1.00  0.00           C  
ATOM    181  CD1 LEU A  13       9.372  -0.485   0.521  1.00  0.00           C  
ATOM    182  CD2 LEU A  13      10.267   1.829   0.143  1.00  0.00           C  
ATOM    183  H   LEU A  13       6.298   2.091   0.302  1.00  0.00           H  
ATOM    184  HA  LEU A  13       8.399   3.204  -1.246  1.00  0.00           H  
ATOM    185 1HB  LEU A  13       7.388   0.355  -0.977  1.00  0.00           H  
ATOM    186 2HB  LEU A  13       8.855   0.784  -1.862  1.00  0.00           H  
ATOM    187  HG  LEU A  13       8.411   1.324   1.095  1.00  0.00           H  
ATOM    188 1HD1 LEU A  13       9.949  -0.558   1.443  1.00  0.00           H  
ATOM    189 2HD1 LEU A  13       8.458  -1.071   0.619  1.00  0.00           H  
ATOM    190 3HD1 LEU A  13       9.964  -0.870  -0.308  1.00  0.00           H  
ATOM    191 1HD2 LEU A  13      10.844   1.756   1.065  1.00  0.00           H  
ATOM    192 2HD2 LEU A  13      10.873   1.477  -0.693  1.00  0.00           H  
ATOM    193 3HD2 LEU A  13       9.983   2.867  -0.027  1.00  0.00           H  
ATOM    194  N   VAL A  14       5.885   1.993  -2.982  1.00  0.00           N  
ATOM    195  CA  VAL A  14       5.253   2.022  -4.295  1.00  0.00           C  
ATOM    196  C   VAL A  14       4.990   3.453  -4.748  1.00  0.00           C  
ATOM    197  O   VAL A  14       5.288   3.819  -5.885  1.00  0.00           O  
ATOM    198  CB  VAL A  14       3.924   1.244  -4.266  1.00  0.00           C  
ATOM    199  CG1 VAL A  14       3.140   1.480  -5.548  1.00  0.00           C  
ATOM    200  CG2 VAL A  14       4.197  -0.239  -4.066  1.00  0.00           C  
ATOM    201  H   VAL A  14       5.385   1.586  -2.204  1.00  0.00           H  
ATOM    202  HA  VAL A  14       5.922   1.546  -5.012  1.00  0.00           H  
ATOM    203  HB  VAL A  14       3.314   1.616  -3.443  1.00  0.00           H  
ATOM    204 1HG1 VAL A  14       2.204   0.922  -5.510  1.00  0.00           H  
ATOM    205 2HG1 VAL A  14       2.925   2.543  -5.652  1.00  0.00           H  
ATOM    206 3HG1 VAL A  14       3.728   1.142  -6.401  1.00  0.00           H  
ATOM    207 1HG2 VAL A  14       3.254  -0.783  -4.045  1.00  0.00           H  
ATOM    208 2HG2 VAL A  14       4.813  -0.610  -4.886  1.00  0.00           H  
ATOM    209 3HG2 VAL A  14       4.722  -0.388  -3.122  1.00  0.00           H  
ATOM    210  N   ILE A  15       4.429   4.258  -3.853  1.00  0.00           N  
ATOM    211  CA  ILE A  15       4.080   5.637  -4.174  1.00  0.00           C  
ATOM    212  C   ILE A  15       5.321   6.456  -4.508  1.00  0.00           C  
ATOM    213  O   ILE A  15       5.322   7.240  -5.457  1.00  0.00           O  
ATOM    214  CB  ILE A  15       3.325   6.299  -3.007  1.00  0.00           C  
ATOM    215  CG1 ILE A  15       1.971   5.618  -2.793  1.00  0.00           C  
ATOM    216  CG2 ILE A  15       3.142   7.786  -3.268  1.00  0.00           C  
ATOM    217  CD1 ILE A  15       1.063   5.670  -4.000  1.00  0.00           C  
ATOM    218  H   ILE A  15       4.240   3.907  -2.925  1.00  0.00           H  
ATOM    219  HA  ILE A  15       3.429   5.634  -5.048  1.00  0.00           H  
ATOM    220  HB  ILE A  15       3.893   6.169  -2.086  1.00  0.00           H  
ATOM    221 1HG1 ILE A  15       2.127   4.573  -2.528  1.00  0.00           H  
ATOM    222 2HG1 ILE A  15       1.454   6.092  -1.958  1.00  0.00           H  
ATOM    223 1HG2 ILE A  15       2.606   8.238  -2.434  1.00  0.00           H  
ATOM    224 2HG2 ILE A  15       4.117   8.260  -3.373  1.00  0.00           H  
ATOM    225 3HG2 ILE A  15       2.570   7.927  -4.186  1.00  0.00           H  
ATOM    226 1HD1 ILE A  15       0.123   5.168  -3.771  1.00  0.00           H  
ATOM    227 2HD1 ILE A  15       0.865   6.710  -4.262  1.00  0.00           H  
ATOM    228 3HD1 ILE A  15       1.545   5.171  -4.839  1.00  0.00           H  
ATOM    229  N   VAL A  16       6.375   6.269  -3.722  1.00  0.00           N  
ATOM    230  CA  VAL A  16       7.647   6.935  -3.975  1.00  0.00           C  
ATOM    231  C   VAL A  16       8.242   6.499  -5.307  1.00  0.00           C  
ATOM    232  O   VAL A  16       8.723   7.324  -6.083  1.00  0.00           O  
ATOM    233  CB  VAL A  16       8.647   6.627  -2.844  1.00  0.00           C  
ATOM    234  CG1 VAL A  16      10.040   7.109  -3.219  1.00  0.00           C  
ATOM    235  CG2 VAL A  16       8.181   7.276  -1.550  1.00  0.00           C  
ATOM    236  H   VAL A  16       6.294   5.649  -2.928  1.00  0.00           H  
ATOM    237  HA  VAL A  16       7.474   8.012  -4.005  1.00  0.00           H  
ATOM    238  HB  VAL A  16       8.706   5.547  -2.709  1.00  0.00           H  
ATOM    239 1HG1 VAL A  16      10.734   6.883  -2.409  1.00  0.00           H  
ATOM    240 2HG1 VAL A  16      10.367   6.604  -4.128  1.00  0.00           H  
ATOM    241 3HG1 VAL A  16      10.019   8.185  -3.387  1.00  0.00           H  
ATOM    242 1HG2 VAL A  16       8.892   7.054  -0.755  1.00  0.00           H  
ATOM    243 2HG2 VAL A  16       8.116   8.356  -1.687  1.00  0.00           H  
ATOM    244 3HG2 VAL A  16       7.200   6.886  -1.279  1.00  0.00           H  
ATOM    245  N   GLY A  17       8.206   5.196  -5.568  1.00  0.00           N  
ATOM    246  CA  GLY A  17       8.663   4.657  -6.843  1.00  0.00           C  
ATOM    247  C   GLY A  17       7.921   5.296  -8.009  1.00  0.00           C  
ATOM    248  O   GLY A  17       8.537   5.804  -8.946  1.00  0.00           O  
ATOM    249  H   GLY A  17       7.852   4.564  -4.864  1.00  0.00           H  
ATOM    250 1HA  GLY A  17       9.734   4.831  -6.949  1.00  0.00           H  
ATOM    251 2HA  GLY A  17       8.510   3.578  -6.857  1.00  0.00           H  
ATOM    252  N   LEU A  18       6.594   5.269  -7.946  1.00  0.00           N  
ATOM    253  CA  LEU A  18       5.764   5.821  -9.011  1.00  0.00           C  
ATOM    254  C   LEU A  18       6.012   7.313  -9.184  1.00  0.00           C  
ATOM    255  O   LEU A  18       5.995   7.829 -10.302  1.00  0.00           O  
ATOM    256  CB  LEU A  18       4.281   5.574  -8.709  1.00  0.00           C  
ATOM    257  CG  LEU A  18       3.823   4.111  -8.778  1.00  0.00           C  
ATOM    258  CD1 LEU A  18       2.395   4.001  -8.259  1.00  0.00           C  
ATOM    259  CD2 LEU A  18       3.923   3.615 -10.213  1.00  0.00           C  
ATOM    260  H   LEU A  18       6.148   4.855  -7.140  1.00  0.00           H  
ATOM    261  HA  LEU A  18       6.021   5.319  -9.943  1.00  0.00           H  
ATOM    262 1HB  LEU A  18       4.064   5.942  -7.708  1.00  0.00           H  
ATOM    263 2HB  LEU A  18       3.682   6.142  -9.421  1.00  0.00           H  
ATOM    264  HG  LEU A  18       4.458   3.500  -8.137  1.00  0.00           H  
ATOM    265 1HD1 LEU A  18       2.070   2.962  -8.308  1.00  0.00           H  
ATOM    266 2HD1 LEU A  18       2.357   4.345  -7.225  1.00  0.00           H  
ATOM    267 3HD1 LEU A  18       1.737   4.616  -8.871  1.00  0.00           H  
ATOM    268 1HD2 LEU A  18       3.598   2.575 -10.261  1.00  0.00           H  
ATOM    269 2HD2 LEU A  18       3.286   4.224 -10.854  1.00  0.00           H  
ATOM    270 3HD2 LEU A  18       4.956   3.688 -10.552  1.00  0.00           H  
ATOM    271  N   THR A  19       6.242   8.003  -8.072  1.00  0.00           N  
ATOM    272  CA  THR A  19       6.545   9.429  -8.104  1.00  0.00           C  
ATOM    273  C   THR A  19       7.884   9.692  -8.781  1.00  0.00           C  
ATOM    274  O   THR A  19       8.009  10.605  -9.597  1.00  0.00           O  
ATOM    275  CB  THR A  19       6.557  10.025  -6.684  1.00  0.00           C  
ATOM    276  OG1 THR A  19       5.270   9.851  -6.079  1.00  0.00           O  
ATOM    277  CG2 THR A  19       6.895  11.507  -6.730  1.00  0.00           C  
ATOM    278  H   THR A  19       6.205   7.528  -7.182  1.00  0.00           H  
ATOM    279  HA  THR A  19       5.771   9.935  -8.682  1.00  0.00           H  
ATOM    280  HB  THR A  19       7.301   9.507  -6.079  1.00  0.00           H  
ATOM    281  HG1 THR A  19       5.099   8.914  -5.956  1.00  0.00           H  
ATOM    282 1HG2 THR A  19       6.900  11.911  -5.718  1.00  0.00           H  
ATOM    283 2HG2 THR A  19       7.879  11.642  -7.180  1.00  0.00           H  
ATOM    284 3HG2 THR A  19       6.150  12.031  -7.327  1.00  0.00           H  
ATOM    285  N   PHE A  20       8.884   8.887  -8.437  1.00  0.00           N  
ATOM    286  CA  PHE A  20      10.224   9.052  -8.986  1.00  0.00           C  
ATOM    287  C   PHE A  20      10.219   8.915 -10.503  1.00  0.00           C  
ATOM    288  O   PHE A  20      10.719   9.785 -11.217  1.00  0.00           O  
ATOM    289  CB  PHE A  20      11.181   8.024  -8.380  1.00  0.00           C  
ATOM    290  CG  PHE A  20      12.563   8.061  -8.968  1.00  0.00           C  
ATOM    291  CD1 PHE A  20      13.462   9.050  -8.599  1.00  0.00           C  
ATOM    292  CD2 PHE A  20      12.966   7.107  -9.890  1.00  0.00           C  
ATOM    293  CE1 PHE A  20      14.734   9.086  -9.140  1.00  0.00           C  
ATOM    294  CE2 PHE A  20      14.237   7.139 -10.430  1.00  0.00           C  
ATOM    295  CZ  PHE A  20      15.121   8.130 -10.055  1.00  0.00           C  
ATOM    296  H   PHE A  20       8.710   8.141  -7.778  1.00  0.00           H  
ATOM    297  HA  PHE A  20      10.581  10.052  -8.734  1.00  0.00           H  
ATOM    298 1HB  PHE A  20      11.263   8.192  -7.307  1.00  0.00           H  
ATOM    299 2HB  PHE A  20      10.777   7.022  -8.524  1.00  0.00           H  
ATOM    300  HD1 PHE A  20      13.156   9.805  -7.875  1.00  0.00           H  
ATOM    301  HD2 PHE A  20      12.267   6.325 -10.187  1.00  0.00           H  
ATOM    302  HE1 PHE A  20      15.430   9.869  -8.842  1.00  0.00           H  
ATOM    303  HE2 PHE A  20      14.542   6.383 -11.154  1.00  0.00           H  
ATOM    304  HZ  PHE A  20      16.123   8.158 -10.482  1.00  0.00           H  
ATOM    305  N   ALA A  21       9.650   7.818 -10.991  1.00  0.00           N  
ATOM    306  CA  ALA A  21       9.636   7.533 -12.421  1.00  0.00           C  
ATOM    307  C   ALA A  21       8.761   6.326 -12.734  1.00  0.00           C  
ATOM    308  O   ALA A  21       7.569   6.448 -12.796  1.00  0.00           O  
ATOM    309  OXT ALA A  21       9.265   5.252 -12.917  1.00  0.00           O  
ATOM    310  CB  ALA A  21      11.052   7.306 -12.930  1.00  0.00           C  
ATOM    311  H   ALA A  21       9.216   7.164 -10.355  1.00  0.00           H  
ATOM    312  HA  ALA A  21       9.211   8.395 -12.934  1.00  0.00           H  
ATOM    313 1HB  ALA A  21      11.025   7.095 -13.999  1.00  0.00           H  
ATOM    314 2HB  ALA A  21      11.650   8.200 -12.752  1.00  0.00           H  
ATOM    315 3HB  ALA A  21      11.496   6.462 -12.405  1.00  0.00           H  
TER                                                                             
ATOM    317  N   LEU B  22       0.046   2.823  15.511  1.00  0.00           N  
ATOM    318  CA  LEU B  22       0.002   4.024  14.685  1.00  0.00           C  
ATOM    319  C   LEU B  22      -1.186   3.994  13.733  1.00  0.00           C  
ATOM    320  O   LEU B  22      -1.310   3.089  12.908  1.00  0.00           O  
ATOM    321  CB  LEU B  22       1.303   4.165  13.885  1.00  0.00           C  
ATOM    322  CG  LEU B  22       1.369   5.363  12.929  1.00  0.00           C  
ATOM    323  CD1 LEU B  22       1.297   6.657  13.729  1.00  0.00           C  
ATOM    324  CD2 LEU B  22       2.654   5.294  12.117  1.00  0.00           C  
ATOM    325 1H   LEU B  22       0.834   2.869  16.125  1.00  0.00           H  
ATOM    326 2H   LEU B  22      -0.793   2.757  16.050  1.00  0.00           H  
ATOM    327 3H   LEU B  22       0.128   2.017  14.924  1.00  0.00           H  
ATOM    328  HA  LEU B  22      -0.103   4.889  15.339  1.00  0.00           H  
ATOM    329 1HB  LEU B  22       2.133   4.254  14.585  1.00  0.00           H  
ATOM    330 2HB  LEU B  22       1.448   3.261  13.294  1.00  0.00           H  
ATOM    331  HG  LEU B  22       0.512   5.339  12.256  1.00  0.00           H  
ATOM    332 1HD1 LEU B  22       1.343   7.508  13.050  1.00  0.00           H  
ATOM    333 2HD1 LEU B  22       0.360   6.688  14.285  1.00  0.00           H  
ATOM    334 3HD1 LEU B  22       2.134   6.701  14.425  1.00  0.00           H  
ATOM    335 1HD2 LEU B  22       2.700   6.145  11.437  1.00  0.00           H  
ATOM    336 2HD2 LEU B  22       3.511   5.320  12.789  1.00  0.00           H  
ATOM    337 3HD2 LEU B  22       2.671   4.369  11.541  1.00  0.00           H  
ATOM    338  N   ILE B  23      -2.058   4.989  13.852  1.00  0.00           N  
ATOM    339  CA  ILE B  23      -3.255   5.062  13.022  1.00  0.00           C  
ATOM    340  C   ILE B  23      -2.897   5.138  11.544  1.00  0.00           C  
ATOM    341  O   ILE B  23      -3.519   4.479  10.710  1.00  0.00           O  
ATOM    342  CB  ILE B  23      -4.116   6.280  13.406  1.00  0.00           C  
ATOM    343  CG1 ILE B  23      -4.724   6.087  14.798  1.00  0.00           C  
ATOM    344  CG2 ILE B  23      -5.208   6.507  12.371  1.00  0.00           C  
ATOM    345  CD1 ILE B  23      -5.349   7.338  15.370  1.00  0.00           C  
ATOM    346  H   ILE B  23      -1.888   5.714  14.534  1.00  0.00           H  
ATOM    347  HA  ILE B  23      -3.844   4.160  13.184  1.00  0.00           H  
ATOM    348  HB  ILE B  23      -3.487   7.168  13.457  1.00  0.00           H  
ATOM    349 1HG1 ILE B  23      -5.488   5.311  14.756  1.00  0.00           H  
ATOM    350 2HG1 ILE B  23      -3.952   5.746  15.488  1.00  0.00           H  
ATOM    351 1HG2 ILE B  23      -5.807   7.370  12.658  1.00  0.00           H  
ATOM    352 2HG2 ILE B  23      -4.754   6.687  11.398  1.00  0.00           H  
ATOM    353 3HG2 ILE B  23      -5.846   5.625  12.317  1.00  0.00           H  
ATOM    354 1HD1 ILE B  23      -5.758   7.122  16.357  1.00  0.00           H  
ATOM    355 2HD1 ILE B  23      -4.592   8.118  15.453  1.00  0.00           H  
ATOM    356 3HD1 ILE B  23      -6.149   7.678  14.713  1.00  0.00           H  
ATOM    357  N   ALA B  24      -1.891   5.945  11.224  1.00  0.00           N  
ATOM    358  CA  ALA B  24      -1.472   6.137   9.841  1.00  0.00           C  
ATOM    359  C   ALA B  24      -1.098   4.811   9.191  1.00  0.00           C  
ATOM    360  O   ALA B  24      -1.417   4.568   8.027  1.00  0.00           O  
ATOM    361  CB  ALA B  24      -0.303   7.109   9.772  1.00  0.00           C  
ATOM    362  H   ALA B  24      -1.405   6.439  11.959  1.00  0.00           H  
ATOM    363  HA  ALA B  24      -2.312   6.555   9.287  1.00  0.00           H  
ATOM    364 1HB  ALA B  24      -0.002   7.241   8.733  1.00  0.00           H  
ATOM    365 2HB  ALA B  24      -0.604   8.070  10.188  1.00  0.00           H  
ATOM    366 3HB  ALA B  24       0.534   6.712  10.344  1.00  0.00           H  
ATOM    367  N   ALA B  25      -0.418   3.957   9.948  1.00  0.00           N  
ATOM    368  CA  ALA B  25      -0.029   2.640   9.458  1.00  0.00           C  
ATOM    369  C   ALA B  25      -1.250   1.795   9.120  1.00  0.00           C  
ATOM    370  O   ALA B  25      -1.273   1.098   8.106  1.00  0.00           O  
ATOM    371  CB  ALA B  25       0.839   1.928  10.486  1.00  0.00           C  
ATOM    372  H   ALA B  25      -0.165   4.227  10.888  1.00  0.00           H  
ATOM    373  HA  ALA B  25       0.547   2.776   8.543  1.00  0.00           H  
ATOM    374 1HB  ALA B  25       1.122   0.947  10.105  1.00  0.00           H  
ATOM    375 2HB  ALA B  25       1.738   2.517  10.674  1.00  0.00           H  
ATOM    376 3HB  ALA B  25       0.282   1.811  11.414  1.00  0.00           H  
ATOM    377  N   GLY B  26      -2.264   1.861   9.976  1.00  0.00           N  
ATOM    378  CA  GLY B  26      -3.515   1.150   9.738  1.00  0.00           C  
ATOM    379  C   GLY B  26      -4.187   1.632   8.459  1.00  0.00           C  
ATOM    380  O   GLY B  26      -4.550   0.830   7.598  1.00  0.00           O  
ATOM    381  H   GLY B  26      -2.166   2.418  10.813  1.00  0.00           H  
ATOM    382 1HA  GLY B  26      -3.317   0.080   9.669  1.00  0.00           H  
ATOM    383 2HA  GLY B  26      -4.184   1.299  10.584  1.00  0.00           H  
ATOM    384  N   VAL B  27      -4.352   2.945   8.341  1.00  0.00           N  
ATOM    385  CA  VAL B  27      -5.037   3.531   7.196  1.00  0.00           C  
ATOM    386  C   VAL B  27      -4.276   3.264   5.903  1.00  0.00           C  
ATOM    387  O   VAL B  27      -4.854   2.814   4.914  1.00  0.00           O  
ATOM    388  CB  VAL B  27      -5.196   5.051   7.389  1.00  0.00           C  
ATOM    389  CG1 VAL B  27      -5.731   5.696   6.120  1.00  0.00           C  
ATOM    390  CG2 VAL B  27      -6.119   5.329   8.566  1.00  0.00           C  
ATOM    391  H   VAL B  27      -3.993   3.552   9.064  1.00  0.00           H  
ATOM    392  HA  VAL B  27      -6.028   3.082   7.118  1.00  0.00           H  
ATOM    393  HB  VAL B  27      -4.217   5.488   7.584  1.00  0.00           H  
ATOM    394 1HG1 VAL B  27      -5.838   6.771   6.274  1.00  0.00           H  
ATOM    395 2HG1 VAL B  27      -5.037   5.515   5.299  1.00  0.00           H  
ATOM    396 3HG1 VAL B  27      -6.703   5.268   5.875  1.00  0.00           H  
ATOM    397 1HG2 VAL B  27      -6.227   6.405   8.697  1.00  0.00           H  
ATOM    398 2HG2 VAL B  27      -7.097   4.887   8.374  1.00  0.00           H  
ATOM    399 3HG2 VAL B  27      -5.696   4.894   9.471  1.00  0.00           H  
ATOM    400  N   ILE B  28      -2.978   3.544   5.918  1.00  0.00           N  
ATOM    401  CA  ILE B  28      -2.145   3.379   4.733  1.00  0.00           C  
ATOM    402  C   ILE B  28      -2.073   1.918   4.308  1.00  0.00           C  
ATOM    403  O   ILE B  28      -2.192   1.598   3.126  1.00  0.00           O  
ATOM    404  CB  ILE B  28      -0.722   3.913   4.982  1.00  0.00           C  
ATOM    405  CG1 ILE B  28      -0.749   5.430   5.185  1.00  0.00           C  
ATOM    406  CG2 ILE B  28       0.195   3.543   3.827  1.00  0.00           C  
ATOM    407  CD1 ILE B  28       0.546   5.997   5.722  1.00  0.00           C  
ATOM    408  H   ILE B  28      -2.556   3.879   6.773  1.00  0.00           H  
ATOM    409  HA  ILE B  28      -2.588   3.949   3.917  1.00  0.00           H  
ATOM    410  HB  ILE B  28      -0.327   3.479   5.900  1.00  0.00           H  
ATOM    411 1HG1 ILE B  28      -0.969   5.920   4.238  1.00  0.00           H  
ATOM    412 2HG1 ILE B  28      -1.548   5.690   5.880  1.00  0.00           H  
ATOM    413 1HG2 ILE B  28       1.196   3.928   4.019  1.00  0.00           H  
ATOM    414 2HG2 ILE B  28       0.236   2.459   3.728  1.00  0.00           H  
ATOM    415 3HG2 ILE B  28      -0.190   3.977   2.904  1.00  0.00           H  
ATOM    416 1HD1 ILE B  28       0.449   7.076   5.840  1.00  0.00           H  
ATOM    417 2HD1 ILE B  28       0.768   5.545   6.690  1.00  0.00           H  
ATOM    418 3HD1 ILE B  28       1.354   5.779   5.026  1.00  0.00           H  
ATOM    419  N   GLY B  29      -1.878   1.034   5.281  1.00  0.00           N  
ATOM    420  CA  GLY B  29      -1.867  -0.401   5.021  1.00  0.00           C  
ATOM    421  C   GLY B  29      -3.189  -0.862   4.421  1.00  0.00           C  
ATOM    422  O   GLY B  29      -3.216  -1.720   3.539  1.00  0.00           O  
ATOM    423  H   GLY B  29      -1.733   1.364   6.224  1.00  0.00           H  
ATOM    424 1HA  GLY B  29      -1.051  -0.641   4.340  1.00  0.00           H  
ATOM    425 2HA  GLY B  29      -1.678  -0.937   5.950  1.00  0.00           H  
ATOM    426  N   GLY B  30      -4.285  -0.288   4.906  1.00  0.00           N  
ATOM    427  CA  GLY B  30      -5.607  -0.580   4.364  1.00  0.00           C  
ATOM    428  C   GLY B  30      -5.675  -0.261   2.876  1.00  0.00           C  
ATOM    429  O   GLY B  30      -6.229  -1.030   2.091  1.00  0.00           O  
ATOM    430  H   GLY B  30      -4.200   0.369   5.669  1.00  0.00           H  
ATOM    431 1HA  GLY B  30      -5.841  -1.633   4.525  1.00  0.00           H  
ATOM    432 2HA  GLY B  30      -6.356   0.001   4.900  1.00  0.00           H  
ATOM    433  N   LEU B  31      -5.110   0.880   2.495  1.00  0.00           N  
ATOM    434  CA  LEU B  31      -5.091   1.295   1.097  1.00  0.00           C  
ATOM    435  C   LEU B  31      -4.347   0.286   0.232  1.00  0.00           C  
ATOM    436  O   LEU B  31      -4.782  -0.038  -0.873  1.00  0.00           O  
ATOM    437  CB  LEU B  31      -4.435   2.675   0.963  1.00  0.00           C  
ATOM    438  CG  LEU B  31      -5.212   3.845   1.581  1.00  0.00           C  
ATOM    439  CD1 LEU B  31      -4.364   5.107   1.521  1.00  0.00           C  
ATOM    440  CD2 LEU B  31      -6.525   4.032   0.836  1.00  0.00           C  
ATOM    441  H   LEU B  31      -4.682   1.474   3.190  1.00  0.00           H  
ATOM    442  HA  LEU B  31      -6.119   1.360   0.742  1.00  0.00           H  
ATOM    443 1HB  LEU B  31      -3.456   2.641   1.438  1.00  0.00           H  
ATOM    444 2HB  LEU B  31      -4.295   2.893  -0.095  1.00  0.00           H  
ATOM    445  HG  LEU B  31      -5.418   3.631   2.630  1.00  0.00           H  
ATOM    446 1HD1 LEU B  31      -4.916   5.938   1.960  1.00  0.00           H  
ATOM    447 2HD1 LEU B  31      -3.440   4.952   2.079  1.00  0.00           H  
ATOM    448 3HD1 LEU B  31      -4.128   5.338   0.483  1.00  0.00           H  
ATOM    449 1HD2 LEU B  31      -7.078   4.862   1.275  1.00  0.00           H  
ATOM    450 2HD2 LEU B  31      -6.321   4.247  -0.213  1.00  0.00           H  
ATOM    451 3HD2 LEU B  31      -7.119   3.121   0.910  1.00  0.00           H  
ATOM    452  N   PHE B  32      -3.224  -0.207   0.742  1.00  0.00           N  
ATOM    453  CA  PHE B  32      -2.447  -1.224   0.042  1.00  0.00           C  
ATOM    454  C   PHE B  32      -3.294  -2.455  -0.256  1.00  0.00           C  
ATOM    455  O   PHE B  32      -3.310  -2.951  -1.382  1.00  0.00           O  
ATOM    456  CB  PHE B  32      -1.226  -1.627   0.870  1.00  0.00           C  
ATOM    457  CG  PHE B  32      -0.275  -2.536   0.145  1.00  0.00           C  
ATOM    458  CD1 PHE B  32       0.684  -2.018  -0.713  1.00  0.00           C  
ATOM    459  CD2 PHE B  32      -0.338  -3.911   0.317  1.00  0.00           C  
ATOM    460  CE1 PHE B  32       1.560  -2.854  -1.381  1.00  0.00           C  
ATOM    461  CE2 PHE B  32       0.536  -4.748  -0.348  1.00  0.00           C  
ATOM    462  CZ  PHE B  32       1.486  -4.218  -1.199  1.00  0.00           C  
ATOM    463  H   PHE B  32      -2.899   0.131   1.636  1.00  0.00           H  
ATOM    464  HA  PHE B  32      -2.104  -0.807  -0.906  1.00  0.00           H  
ATOM    465 1HB  PHE B  32      -0.680  -0.734   1.171  1.00  0.00           H  
ATOM    466 2HB  PHE B  32      -1.553  -2.132   1.778  1.00  0.00           H  
ATOM    467  HD1 PHE B  32       0.743  -0.939  -0.856  1.00  0.00           H  
ATOM    468  HD2 PHE B  32      -1.089  -4.329   0.989  1.00  0.00           H  
ATOM    469  HE1 PHE B  32       2.308  -2.433  -2.052  1.00  0.00           H  
ATOM    470  HE2 PHE B  32       0.476  -5.826  -0.203  1.00  0.00           H  
ATOM    471  HZ  PHE B  32       2.174  -4.877  -1.725  1.00  0.00           H  
ATOM    472  N   ILE B  33      -3.996  -2.944   0.760  1.00  0.00           N  
ATOM    473  CA  ILE B  33      -4.824  -4.136   0.617  1.00  0.00           C  
ATOM    474  C   ILE B  33      -5.904  -3.933  -0.438  1.00  0.00           C  
ATOM    475  O   ILE B  33      -6.146  -4.809  -1.268  1.00  0.00           O  
ATOM    476  CB  ILE B  33      -5.480  -4.514   1.957  1.00  0.00           C  
ATOM    477  CG1 ILE B  33      -4.420  -4.993   2.954  1.00  0.00           C  
ATOM    478  CG2 ILE B  33      -6.540  -5.584   1.748  1.00  0.00           C  
ATOM    479  CD1 ILE B  33      -4.922  -5.096   4.376  1.00  0.00           C  
ATOM    480  H   ILE B  33      -3.956  -2.478   1.656  1.00  0.00           H  
ATOM    481  HA  ILE B  33      -4.188  -4.961   0.299  1.00  0.00           H  
ATOM    482  HB  ILE B  33      -5.948  -3.633   2.395  1.00  0.00           H  
ATOM    483 1HG1 ILE B  33      -4.051  -5.972   2.650  1.00  0.00           H  
ATOM    484 2HG1 ILE B  33      -3.573  -4.307   2.941  1.00  0.00           H  
ATOM    485 1HG2 ILE B  33      -6.993  -5.840   2.705  1.00  0.00           H  
ATOM    486 2HG2 ILE B  33      -7.307  -5.208   1.073  1.00  0.00           H  
ATOM    487 3HG2 ILE B  33      -6.079  -6.472   1.315  1.00  0.00           H  
ATOM    488 1HD1 ILE B  33      -4.115  -5.441   5.022  1.00  0.00           H  
ATOM    489 2HD1 ILE B  33      -5.264  -4.117   4.713  1.00  0.00           H  
ATOM    490 3HD1 ILE B  33      -5.748  -5.805   4.419  1.00  0.00           H  
ATOM    491  N   LEU B  34      -6.550  -2.772  -0.401  1.00  0.00           N  
ATOM    492  CA  LEU B  34      -7.613  -2.456  -1.347  1.00  0.00           C  
ATOM    493  C   LEU B  34      -7.101  -2.489  -2.781  1.00  0.00           C  
ATOM    494  O   LEU B  34      -7.794  -2.952  -3.687  1.00  0.00           O  
ATOM    495  CB  LEU B  34      -8.203  -1.074  -1.039  1.00  0.00           C  
ATOM    496  CG  LEU B  34      -9.015  -0.972   0.258  1.00  0.00           C  
ATOM    497  CD1 LEU B  34      -9.372   0.485   0.521  1.00  0.00           C  
ATOM    498  CD2 LEU B  34     -10.267  -1.829   0.143  1.00  0.00           C  
ATOM    499  H   LEU B  34      -6.298  -2.091   0.302  1.00  0.00           H  
ATOM    500  HA  LEU B  34      -8.399  -3.204  -1.246  1.00  0.00           H  
ATOM    501 1HB  LEU B  34      -7.388  -0.355  -0.977  1.00  0.00           H  
ATOM    502 2HB  LEU B  34      -8.855  -0.784  -1.862  1.00  0.00           H  
ATOM    503  HG  LEU B  34      -8.411  -1.324   1.095  1.00  0.00           H  
ATOM    504 1HD1 LEU B  34      -9.949   0.558   1.443  1.00  0.00           H  
ATOM    505 2HD1 LEU B  34      -8.458   1.071   0.619  1.00  0.00           H  
ATOM    506 3HD1 LEU B  34      -9.964   0.870  -0.308  1.00  0.00           H  
ATOM    507 1HD2 LEU B  34     -10.844  -1.757   1.065  1.00  0.00           H  
ATOM    508 2HD2 LEU B  34     -10.873  -1.477  -0.693  1.00  0.00           H  
ATOM    509 3HD2 LEU B  34      -9.983  -2.867  -0.027  1.00  0.00           H  
ATOM    510  N   VAL B  35      -5.885  -1.993  -2.982  1.00  0.00           N  
ATOM    511  CA  VAL B  35      -5.253  -2.022  -4.295  1.00  0.00           C  
ATOM    512  C   VAL B  35      -4.990  -3.453  -4.748  1.00  0.00           C  
ATOM    513  O   VAL B  35      -5.288  -3.819  -5.885  1.00  0.00           O  
ATOM    514  CB  VAL B  35      -3.924  -1.244  -4.266  1.00  0.00           C  
ATOM    515  CG1 VAL B  35      -3.140  -1.480  -5.548  1.00  0.00           C  
ATOM    516  CG2 VAL B  35      -4.197   0.239  -4.066  1.00  0.00           C  
ATOM    517  H   VAL B  35      -5.385  -1.586  -2.204  1.00  0.00           H  
ATOM    518  HA  VAL B  35      -5.922  -1.546  -5.012  1.00  0.00           H  
ATOM    519  HB  VAL B  35      -3.314  -1.616  -3.443  1.00  0.00           H  
ATOM    520 1HG1 VAL B  35      -2.204  -0.922  -5.510  1.00  0.00           H  
ATOM    521 2HG1 VAL B  35      -2.925  -2.543  -5.652  1.00  0.00           H  
ATOM    522 3HG1 VAL B  35      -3.728  -1.142  -6.401  1.00  0.00           H  
ATOM    523 1HG2 VAL B  35      -3.254   0.783  -4.045  1.00  0.00           H  
ATOM    524 2HG2 VAL B  35      -4.813   0.610  -4.886  1.00  0.00           H  
ATOM    525 3HG2 VAL B  35      -4.722   0.388  -3.122  1.00  0.00           H  
ATOM    526  N   ILE B  36      -4.429  -4.258  -3.853  1.00  0.00           N  
ATOM    527  CA  ILE B  36      -4.080  -5.637  -4.174  1.00  0.00           C  
ATOM    528  C   ILE B  36      -5.321  -6.456  -4.508  1.00  0.00           C  
ATOM    529  O   ILE B  36      -5.322  -7.240  -5.457  1.00  0.00           O  
ATOM    530  CB  ILE B  36      -3.325  -6.299  -3.007  1.00  0.00           C  
ATOM    531  CG1 ILE B  36      -1.971  -5.618  -2.793  1.00  0.00           C  
ATOM    532  CG2 ILE B  36      -3.142  -7.786  -3.268  1.00  0.00           C  
ATOM    533  CD1 ILE B  36      -1.063  -5.670  -4.000  1.00  0.00           C  
ATOM    534  H   ILE B  36      -4.240  -3.907  -2.925  1.00  0.00           H  
ATOM    535  HA  ILE B  36      -3.429  -5.634  -5.048  1.00  0.00           H  
ATOM    536  HB  ILE B  36      -3.893  -6.169  -2.086  1.00  0.00           H  
ATOM    537 1HG1 ILE B  36      -2.127  -4.573  -2.528  1.00  0.00           H  
ATOM    538 2HG1 ILE B  36      -1.454  -6.092  -1.958  1.00  0.00           H  
ATOM    539 1HG2 ILE B  36      -2.606  -8.238  -2.434  1.00  0.00           H  
ATOM    540 2HG2 ILE B  36      -4.117  -8.260  -3.373  1.00  0.00           H  
ATOM    541 3HG2 ILE B  36      -2.570  -7.927  -4.186  1.00  0.00           H  
ATOM    542 1HD1 ILE B  36      -0.123  -5.168  -3.771  1.00  0.00           H  
ATOM    543 2HD1 ILE B  36      -0.865  -6.710  -4.262  1.00  0.00           H  
ATOM    544 3HD1 ILE B  36      -1.545  -5.171  -4.839  1.00  0.00           H  
ATOM    545  N   VAL B  37      -6.375  -6.269  -3.722  1.00  0.00           N  
ATOM    546  CA  VAL B  37      -7.647  -6.935  -3.975  1.00  0.00           C  
ATOM    547  C   VAL B  37      -8.242  -6.499  -5.307  1.00  0.00           C  
ATOM    548  O   VAL B  37      -8.723  -7.324  -6.083  1.00  0.00           O  
ATOM    549  CB  VAL B  37      -8.647  -6.627  -2.844  1.00  0.00           C  
ATOM    550  CG1 VAL B  37     -10.040  -7.109  -3.219  1.00  0.00           C  
ATOM    551  CG2 VAL B  37      -8.181  -7.276  -1.550  1.00  0.00           C  
ATOM    552  H   VAL B  37      -6.294  -5.649  -2.928  1.00  0.00           H  
ATOM    553  HA  VAL B  37      -7.474  -8.012  -4.005  1.00  0.00           H  
ATOM    554  HB  VAL B  37      -8.706  -5.547  -2.709  1.00  0.00           H  
ATOM    555 1HG1 VAL B  37     -10.734  -6.883  -2.409  1.00  0.00           H  
ATOM    556 2HG1 VAL B  37     -10.367  -6.604  -4.128  1.00  0.00           H  
ATOM    557 3HG1 VAL B  37     -10.019  -8.185  -3.387  1.00  0.00           H  
ATOM    558 1HG2 VAL B  37      -8.892  -7.054  -0.755  1.00  0.00           H  
ATOM    559 2HG2 VAL B  37      -8.116  -8.356  -1.687  1.00  0.00           H  
ATOM    560 3HG2 VAL B  37      -7.200  -6.886  -1.279  1.00  0.00           H  
ATOM    561  N   GLY B  38      -8.206  -5.196  -5.568  1.00  0.00           N  
ATOM    562  CA  GLY B  38      -8.663  -4.657  -6.843  1.00  0.00           C  
ATOM    563  C   GLY B  38      -7.921  -5.296  -8.009  1.00  0.00           C  
ATOM    564  O   GLY B  38      -8.537  -5.804  -8.946  1.00  0.00           O  
ATOM    565  H   GLY B  38      -7.852  -4.564  -4.864  1.00  0.00           H  
ATOM    566 1HA  GLY B  38      -9.734  -4.831  -6.949  1.00  0.00           H  
ATOM    567 2HA  GLY B  38      -8.510  -3.578  -6.857  1.00  0.00           H  
ATOM    568  N   LEU B  39      -6.594  -5.269  -7.946  1.00  0.00           N  
ATOM    569  CA  LEU B  39      -5.764  -5.821  -9.011  1.00  0.00           C  
ATOM    570  C   LEU B  39      -6.012  -7.313  -9.184  1.00  0.00           C  
ATOM    571  O   LEU B  39      -5.995  -7.829 -10.302  1.00  0.00           O  
ATOM    572  CB  LEU B  39      -4.281  -5.574  -8.709  1.00  0.00           C  
ATOM    573  CG  LEU B  39      -3.823  -4.111  -8.778  1.00  0.00           C  
ATOM    574  CD1 LEU B  39      -2.395  -4.001  -8.259  1.00  0.00           C  
ATOM    575  CD2 LEU B  39      -3.923  -3.615 -10.213  1.00  0.00           C  
ATOM    576  H   LEU B  39      -6.148  -4.855  -7.140  1.00  0.00           H  
ATOM    577  HA  LEU B  39      -6.021  -5.319  -9.943  1.00  0.00           H  
ATOM    578 1HB  LEU B  39      -4.064  -5.942  -7.708  1.00  0.00           H  
ATOM    579 2HB  LEU B  39      -3.682  -6.142  -9.421  1.00  0.00           H  
ATOM    580  HG  LEU B  39      -4.458  -3.500  -8.137  1.00  0.00           H  
ATOM    581 1HD1 LEU B  39      -2.070  -2.962  -8.308  1.00  0.00           H  
ATOM    582 2HD1 LEU B  39      -2.357  -4.345  -7.225  1.00  0.00           H  
ATOM    583 3HD1 LEU B  39      -1.737  -4.616  -8.871  1.00  0.00           H  
ATOM    584 1HD2 LEU B  39      -3.598  -2.575 -10.261  1.00  0.00           H  
ATOM    585 2HD2 LEU B  39      -3.286  -4.224 -10.854  1.00  0.00           H  
ATOM    586 3HD2 LEU B  39      -4.956  -3.688 -10.552  1.00  0.00           H  
ATOM    587  N   THR B  40      -6.242  -8.003  -8.072  1.00  0.00           N  
ATOM    588  CA  THR B  40      -6.545  -9.429  -8.104  1.00  0.00           C  
ATOM    589  C   THR B  40      -7.884  -9.692  -8.781  1.00  0.00           C  
ATOM    590  O   THR B  40      -8.009 -10.605  -9.597  1.00  0.00           O  
ATOM    591  CB  THR B  40      -6.557 -10.025  -6.684  1.00  0.00           C  
ATOM    592  OG1 THR B  40      -5.270  -9.851  -6.079  1.00  0.00           O  
ATOM    593  CG2 THR B  40      -6.895 -11.507  -6.730  1.00  0.00           C  
ATOM    594  H   THR B  40      -6.205  -7.528  -7.182  1.00  0.00           H  
ATOM    595  HA  THR B  40      -5.771  -9.935  -8.682  1.00  0.00           H  
ATOM    596  HB  THR B  40      -7.301  -9.507  -6.079  1.00  0.00           H  
ATOM    597  HG1 THR B  40      -5.099  -8.914  -5.956  1.00  0.00           H  
ATOM    598 1HG2 THR B  40      -6.900 -11.911  -5.718  1.00  0.00           H  
ATOM    599 2HG2 THR B  40      -7.879 -11.642  -7.180  1.00  0.00           H  
ATOM    600 3HG2 THR B  40      -6.150 -12.031  -7.327  1.00  0.00           H  
ATOM    601  N   PHE B  41      -8.884  -8.887  -8.437  1.00  0.00           N  
ATOM    602  CA  PHE B  41     -10.224  -9.052  -8.986  1.00  0.00           C  
ATOM    603  C   PHE B  41     -10.219  -8.915 -10.503  1.00  0.00           C  
ATOM    604  O   PHE B  41     -10.719  -9.785 -11.217  1.00  0.00           O  
ATOM    605  CB  PHE B  41     -11.181  -8.024  -8.380  1.00  0.00           C  
ATOM    606  CG  PHE B  41     -12.563  -8.061  -8.968  1.00  0.00           C  
ATOM    607  CD1 PHE B  41     -13.462  -9.050  -8.599  1.00  0.00           C  
ATOM    608  CD2 PHE B  41     -12.966  -7.107  -9.890  1.00  0.00           C  
ATOM    609  CE1 PHE B  41     -14.734  -9.086  -9.140  1.00  0.00           C  
ATOM    610  CE2 PHE B  41     -14.237  -7.139 -10.430  1.00  0.00           C  
ATOM    611  CZ  PHE B  41     -15.121  -8.130 -10.055  1.00  0.00           C  
ATOM    612  H   PHE B  41      -8.710  -8.141  -7.778  1.00  0.00           H  
ATOM    613  HA  PHE B  41     -10.581 -10.052  -8.734  1.00  0.00           H  
ATOM    614 1HB  PHE B  41     -11.263  -8.192  -7.307  1.00  0.00           H  
ATOM    615 2HB  PHE B  41     -10.777  -7.022  -8.524  1.00  0.00           H  
ATOM    616  HD1 PHE B  41     -13.156  -9.805  -7.875  1.00  0.00           H  
ATOM    617  HD2 PHE B  41     -12.267  -6.325 -10.187  1.00  0.00           H  
ATOM    618  HE1 PHE B  41     -15.430  -9.869  -8.842  1.00  0.00           H  
ATOM    619  HE2 PHE B  41     -14.542  -6.383 -11.154  1.00  0.00           H  
ATOM    620  HZ  PHE B  41     -16.123  -8.158 -10.482  1.00  0.00           H  
ATOM    621  N   ALA B  42      -9.650  -7.818 -10.991  1.00  0.00           N  
ATOM    622  CA  ALA B  42      -9.636  -7.533 -12.421  1.00  0.00           C  
ATOM    623  C   ALA B  42      -8.761  -6.326 -12.734  1.00  0.00           C  
ATOM    624  O   ALA B  42      -7.569  -6.448 -12.796  1.00  0.00           O  
ATOM    625  OXT ALA B  42      -9.265  -5.252 -12.917  1.00  0.00           O  
ATOM    626  CB  ALA B  42     -11.052  -7.306 -12.930  1.00  0.00           C  
ATOM    627  H   ALA B  42      -9.216  -7.164 -10.355  1.00  0.00           H  
ATOM    628  HA  ALA B  42      -9.211  -8.395 -12.934  1.00  0.00           H  
ATOM    629 1HB  ALA B  42     -11.025  -7.095 -13.999  1.00  0.00           H  
ATOM    630 2HB  ALA B  42     -11.650  -8.200 -12.752  1.00  0.00           H  
ATOM    631 3HB  ALA B  42     -11.496  -6.462 -12.405  1.00  0.00           H  
TER                                                                             
HETATM  633 THKN MEM C  45      15.000   0.000   0.000  1.00  0.00           X  
HETATM  634 CNTR MEM C  45       0.000   0.000   0.000  1.00  0.00           X  
HETATM  635 NORM MEM C  45      -0.000  -0.000   1.000  1.00  0.00           X  
TER                                                                             
CONECT  633  634                                                                
CONECT  634  633  635                                                           
CONECT  635  634                                                                
a_angle_1 1.212
a_angle_2 32.599
a_bind 1.496
a_ddg -6.744
a_helicality 0.032
a_helicality_symm 0.032
a_hha_ang 65.197
a_hha_dst_atm 3.362
a_hha_dst_vec 6.921
a_marl -18.72
a_pack 0.655
a_res_lipo -47.303
a_rmsd 6.899
a_sasa 636.185
a_shape 0.711
a_span_topo 0.5
a_tms_span 1
a_tms_span_fa 1
a_unsat 0
maxsub 27
rms 6.899
score -111.529
silent_score -111.529
time 25
total -111.53
