# Supplementary material for: A lipophilicity-based energy function for membrane-protein modelling and design
Source: PLoS Comput Biol. 2019 Aug 28;15(8):e1007318. doi: 10.1371/journal.pcbi.1007318 (PMC6736313; doi:10.1371/journal.pcbi.1007318)
Supplement: S2 File — (GZ) [file pcbi.1007318.s008.tar.gz › 2L34_all.pdb]

#MODEL 0
ATOM      1  N   ILE A   1       7.935  -3.460  16.149  1.00  0.00           N  
ATOM      2  CA  ILE A   1       6.709  -2.790  16.565  1.00  0.00           C  
ATOM      3  C   ILE A   1       5.651  -2.848  15.470  1.00  0.00           C  
ATOM      4  O   ILE A   1       5.935  -2.569  14.305  1.00  0.00           O  
ATOM      5  CB  ILE A   1       6.984  -1.322  16.937  1.00  0.00           C  
ATOM      6  CG1 ILE A   1       7.922  -1.244  18.144  1.00  0.00           C  
ATOM      7  CG2 ILE A   1       5.681  -0.592  17.223  1.00  0.00           C  
ATOM      8  CD1 ILE A   1       8.447   0.147  18.421  1.00  0.00           C  
ATOM      9 1H   ILE A   1       8.610  -3.408  16.885  1.00  0.00           H  
ATOM     10 2H   ILE A   1       7.739  -4.420  15.946  1.00  0.00           H  
ATOM     11 3H   ILE A   1       8.299  -3.014  15.332  1.00  0.00           H  
ATOM     12  HA  ILE A   1       6.317  -3.300  17.444  1.00  0.00           H  
ATOM     13  HB  ILE A   1       7.493  -0.826  16.110  1.00  0.00           H  
ATOM     14 1HG1 ILE A   1       7.400  -1.595  19.033  1.00  0.00           H  
ATOM     15 2HG1 ILE A   1       8.776  -1.903  17.985  1.00  0.00           H  
ATOM     16 1HG2 ILE A   1       5.894   0.444  17.485  1.00  0.00           H  
ATOM     17 2HG2 ILE A   1       5.047  -0.620  16.338  1.00  0.00           H  
ATOM     18 3HG2 ILE A   1       5.167  -1.078  18.053  1.00  0.00           H  
ATOM     19 1HD1 ILE A   1       9.104   0.121  19.290  1.00  0.00           H  
ATOM     20 2HD1 ILE A   1       9.004   0.505  17.554  1.00  0.00           H  
ATOM     21 3HD1 ILE A   1       7.612   0.818  18.618  1.00  0.00           H  
ATOM     22  N   VAL A   2       4.431  -3.212  15.851  1.00  0.00           N  
ATOM     23  CA  VAL A   2       3.365  -3.444  14.884  1.00  0.00           C  
ATOM     24  C   VAL A   2       3.090  -2.195  14.056  1.00  0.00           C  
ATOM     25  O   VAL A   2       2.976  -2.263  12.832  1.00  0.00           O  
ATOM     26  CB  VAL A   2       2.073  -3.872  15.607  1.00  0.00           C  
ATOM     27  CG1 VAL A   2       0.905  -3.909  14.632  1.00  0.00           C  
ATOM     28  CG2 VAL A   2       2.272  -5.230  16.262  1.00  0.00           C  
ATOM     29  H   VAL A   2       4.238  -3.330  16.835  1.00  0.00           H  
ATOM     30  HA  VAL A   2       3.674  -4.247  14.214  1.00  0.00           H  
ATOM     31  HB  VAL A   2       1.832  -3.131  16.369  1.00  0.00           H  
ATOM     32 1HG1 VAL A   2       0.001  -4.213  15.160  1.00  0.00           H  
ATOM     33 2HG1 VAL A   2       0.758  -2.918  14.203  1.00  0.00           H  
ATOM     34 3HG1 VAL A   2       1.118  -4.623  13.837  1.00  0.00           H  
ATOM     35 1HG2 VAL A   2       1.356  -5.526  16.771  1.00  0.00           H  
ATOM     36 2HG2 VAL A   2       2.519  -5.969  15.500  1.00  0.00           H  
ATOM     37 3HG2 VAL A   2       3.086  -5.169  16.985  1.00  0.00           H  
ATOM     38  N   VAL A   3       2.985  -1.056  14.731  1.00  0.00           N  
ATOM     39  CA  VAL A   3       2.737   0.213  14.057  1.00  0.00           C  
ATOM     40  C   VAL A   3       3.847   0.536  13.065  1.00  0.00           C  
ATOM     41  O   VAL A   3       3.583   0.873  11.911  1.00  0.00           O  
ATOM     42  CB  VAL A   3       2.626   1.353  15.087  1.00  0.00           C  
ATOM     43  CG1 VAL A   3       2.615   2.704  14.388  1.00  0.00           C  
ATOM     44  CG2 VAL A   3       1.371   1.170  15.927  1.00  0.00           C  
ATOM     45  H   VAL A   3       3.078  -1.068  15.736  1.00  0.00           H  
ATOM     46  HA  VAL A   3       1.794   0.139  13.514  1.00  0.00           H  
ATOM     47  HB  VAL A   3       3.503   1.333  15.733  1.00  0.00           H  
ATOM     48 1HG1 VAL A   3       2.536   3.498  15.131  1.00  0.00           H  
ATOM     49 2HG1 VAL A   3       3.538   2.828  13.821  1.00  0.00           H  
ATOM     50 3HG1 VAL A   3       1.763   2.756  13.710  1.00  0.00           H  
ATOM     51 1HG2 VAL A   3       1.300   1.979  16.654  1.00  0.00           H  
ATOM     52 2HG2 VAL A   3       0.494   1.185  15.280  1.00  0.00           H  
ATOM     53 3HG2 VAL A   3       1.420   0.216  16.451  1.00  0.00           H  
ATOM     54  N   GLY A   4       5.090   0.431  13.521  1.00  0.00           N  
ATOM     55  CA  GLY A   4       6.242   0.777  12.696  1.00  0.00           C  
ATOM     56  C   GLY A   4       6.280  -0.063  11.425  1.00  0.00           C  
ATOM     57  O   GLY A   4       6.486   0.460  10.330  1.00  0.00           O  
ATOM     58  H   GLY A   4       5.242   0.103  14.464  1.00  0.00           H  
ATOM     59 1HA  GLY A   4       6.198   1.834  12.436  1.00  0.00           H  
ATOM     60 2HA  GLY A   4       7.157   0.623  13.266  1.00  0.00           H  
ATOM     61  N   ASP A   5       6.081  -1.368  11.578  1.00  0.00           N  
ATOM     62  CA  ASP A   5       6.120  -2.286  10.446  1.00  0.00           C  
ATOM     63  C   ASP A   5       5.019  -1.971   9.443  1.00  0.00           C  
ATOM     64  O   ASP A   5       5.231  -2.036   8.232  1.00  0.00           O  
ATOM     65  CB  ASP A   5       5.983  -3.734  10.925  1.00  0.00           C  
ATOM     66  CG  ASP A   5       7.222  -4.236  11.654  1.00  0.00           C  
ATOM     67  OD1 ASP A   5       8.238  -3.587  11.576  1.00  0.00           O  
ATOM     68  OD2 ASP A   5       7.140  -5.265  12.282  1.00  0.00           O  
ATOM     69  H   ASP A   5       5.898  -1.733  12.502  1.00  0.00           H  
ATOM     70  HA  ASP A   5       7.081  -2.175   9.944  1.00  0.00           H  
ATOM     71 1HB  ASP A   5       5.127  -3.816  11.595  1.00  0.00           H  
ATOM     72 2HB  ASP A   5       5.794  -4.383  10.070  1.00  0.00           H  
ATOM     73  N   LEU A   6       3.841  -1.628   9.953  1.00  0.00           N  
ATOM     74  CA  LEU A   6       2.695  -1.327   9.102  1.00  0.00           C  
ATOM     75  C   LEU A   6       2.916  -0.041   8.317  1.00  0.00           C  
ATOM     76  O   LEU A   6       2.581   0.042   7.135  1.00  0.00           O  
ATOM     77  CB  LEU A   6       1.423  -1.204   9.950  1.00  0.00           C  
ATOM     78  CG  LEU A   6       0.869  -2.519  10.513  1.00  0.00           C  
ATOM     79  CD1 LEU A   6      -0.232  -2.217  11.520  1.00  0.00           C  
ATOM     80  CD2 LEU A   6       0.347  -3.380   9.373  1.00  0.00           C  
ATOM     81  H   LEU A   6       3.736  -1.575  10.956  1.00  0.00           H  
ATOM     82  HA  LEU A   6       2.567  -2.144   8.393  1.00  0.00           H  
ATOM     83 1HB  LEU A   6       1.629  -0.544  10.791  1.00  0.00           H  
ATOM     84 2HB  LEU A   6       0.642  -0.750   9.341  1.00  0.00           H  
ATOM     85  HG  LEU A   6       1.662  -3.053  11.037  1.00  0.00           H  
ATOM     86 1HD1 LEU A   6      -0.626  -3.152  11.920  1.00  0.00           H  
ATOM     87 2HD1 LEU A   6       0.174  -1.617  12.334  1.00  0.00           H  
ATOM     88 3HD1 LEU A   6      -1.034  -1.668  11.028  1.00  0.00           H  
ATOM     89 1HD2 LEU A   6      -0.046  -4.315   9.773  1.00  0.00           H  
ATOM     90 2HD2 LEU A   6      -0.447  -2.847   8.849  1.00  0.00           H  
ATOM     91 3HD2 LEU A   6       1.159  -3.595   8.678  1.00  0.00           H  
ATOM     92  N   VAL A   7       3.481   0.962   8.980  1.00  0.00           N  
ATOM     93  CA  VAL A   7       3.805   2.226   8.329  1.00  0.00           C  
ATOM     94  C   VAL A   7       4.759   2.014   7.160  1.00  0.00           C  
ATOM     95  O   VAL A   7       4.564   2.569   6.079  1.00  0.00           O  
ATOM     96  CB  VAL A   7       4.443   3.199   9.338  1.00  0.00           C  
ATOM     97  CG1 VAL A   7       5.053   4.391   8.615  1.00  0.00           C  
ATOM     98  CG2 VAL A   7       3.400   3.656  10.346  1.00  0.00           C  
ATOM     99  H   VAL A   7       3.692   0.846   9.961  1.00  0.00           H  
ATOM    100  HA  VAL A   7       2.882   2.667   7.951  1.00  0.00           H  
ATOM    101  HB  VAL A   7       5.253   2.689   9.858  1.00  0.00           H  
ATOM    102 1HG1 VAL A   7       5.500   5.069   9.344  1.00  0.00           H  
ATOM    103 2HG1 VAL A   7       5.822   4.043   7.926  1.00  0.00           H  
ATOM    104 3HG1 VAL A   7       4.277   4.917   8.060  1.00  0.00           H  
ATOM    105 1HG2 VAL A   7       3.857   4.344  11.057  1.00  0.00           H  
ATOM    106 2HG2 VAL A   7       2.586   4.161   9.825  1.00  0.00           H  
ATOM    107 3HG2 VAL A   7       3.006   2.791  10.880  1.00  0.00           H  
ATOM    108  N   LEU A   8       5.791   1.208   7.384  1.00  0.00           N  
ATOM    109  CA  LEU A   8       6.722   0.842   6.323  1.00  0.00           C  
ATOM    110  C   LEU A   8       6.020   0.062   5.219  1.00  0.00           C  
ATOM    111  O   LEU A   8       6.301   0.252   4.036  1.00  0.00           O  
ATOM    112  CB  LEU A   8       7.875   0.008   6.894  1.00  0.00           C  
ATOM    113  CG  LEU A   8       8.836   0.753   7.829  1.00  0.00           C  
ATOM    114  CD1 LEU A   8       9.815  -0.237   8.446  1.00  0.00           C  
ATOM    115  CD2 LEU A   8       9.570   1.833   7.049  1.00  0.00           C  
ATOM    116  H   LEU A   8       5.935   0.839   8.313  1.00  0.00           H  
ATOM    117  HA  LEU A   8       7.130   1.755   5.891  1.00  0.00           H  
ATOM    118 1HB  LEU A   8       7.456  -0.830   7.449  1.00  0.00           H  
ATOM    119 2HB  LEU A   8       8.461  -0.389   6.065  1.00  0.00           H  
ATOM    120  HG  LEU A   8       8.271   1.212   8.641  1.00  0.00           H  
ATOM    121 1HD1 LEU A   8      10.498   0.292   9.111  1.00  0.00           H  
ATOM    122 2HD1 LEU A   8       9.265  -0.987   9.014  1.00  0.00           H  
ATOM    123 3HD1 LEU A   8      10.384  -0.726   7.656  1.00  0.00           H  
ATOM    124 1HD2 LEU A   8      10.252   2.363   7.714  1.00  0.00           H  
ATOM    125 2HD2 LEU A   8      10.136   1.375   6.238  1.00  0.00           H  
ATOM    126 3HD2 LEU A   8       8.847   2.536   6.634  1.00  0.00           H  
ATOM    127  N   THR A   9       5.106  -0.818   5.613  1.00  0.00           N  
ATOM    128  CA  THR A   9       4.346  -1.614   4.657  1.00  0.00           C  
ATOM    129  C   THR A   9       3.520  -0.726   3.734  1.00  0.00           C  
ATOM    130  O   THR A   9       3.466  -0.951   2.525  1.00  0.00           O  
ATOM    131  CB  THR A   9       3.421  -2.612   5.377  1.00  0.00           C  
ATOM    132  OG1 THR A   9       4.207  -3.499   6.183  1.00  0.00           O  
ATOM    133  CG2 THR A   9       2.623  -3.423   4.368  1.00  0.00           C  
ATOM    134  H   THR A   9       4.932  -0.938   6.601  1.00  0.00           H  
ATOM    135  HA  THR A   9       5.047  -2.178   4.041  1.00  0.00           H  
ATOM    136  HB  THR A   9       2.732  -2.069   6.024  1.00  0.00           H  
ATOM    137  HG1 THR A   9       4.682  -2.992   6.846  1.00  0.00           H  
ATOM    138 1HG2 THR A   9       1.974  -4.123   4.895  1.00  0.00           H  
ATOM    139 2HG2 THR A   9       2.015  -2.753   3.761  1.00  0.00           H  
ATOM    140 3HG2 THR A   9       3.305  -3.976   3.724  1.00  0.00           H  
ATOM    141  N   VAL A  10       2.879   0.284   4.312  1.00  0.00           N  
ATOM    142  CA  VAL A  10       2.117   1.254   3.533  1.00  0.00           C  
ATOM    143  C   VAL A  10       3.008   1.977   2.532  1.00  0.00           C  
ATOM    144  O   VAL A  10       2.661   2.107   1.358  1.00  0.00           O  
ATOM    145  CB  VAL A  10       1.454   2.285   4.465  1.00  0.00           C  
ATOM    146  CG1 VAL A  10       0.880   3.440   3.658  1.00  0.00           C  
ATOM    147  CG2 VAL A  10       0.369   1.613   5.292  1.00  0.00           C  
ATOM    148  H   VAL A  10       2.919   0.383   5.316  1.00  0.00           H  
ATOM    149  HA  VAL A  10       1.337   0.722   2.987  1.00  0.00           H  
ATOM    150  HB  VAL A  10       2.212   2.702   5.128  1.00  0.00           H  
ATOM    151 1HG1 VAL A  10       0.415   4.160   4.333  1.00  0.00           H  
ATOM    152 2HG1 VAL A  10       1.680   3.929   3.103  1.00  0.00           H  
ATOM    153 3HG1 VAL A  10       0.132   3.061   2.962  1.00  0.00           H  
ATOM    154 1HG2 VAL A  10      -0.096   2.348   5.949  1.00  0.00           H  
ATOM    155 2HG2 VAL A  10      -0.386   1.191   4.628  1.00  0.00           H  
ATOM    156 3HG2 VAL A  10       0.809   0.817   5.893  1.00  0.00           H  
ATOM    157  N   LEU A  11       4.158   2.448   3.002  1.00  0.00           N  
ATOM    158  CA  LEU A  11       5.088   3.185   2.155  1.00  0.00           C  
ATOM    159  C   LEU A  11       5.575   2.327   0.994  1.00  0.00           C  
ATOM    160  O   LEU A  11       5.712   2.808  -0.130  1.00  0.00           O  
ATOM    161  CB  LEU A  11       6.288   3.667   2.981  1.00  0.00           C  
ATOM    162  CG  LEU A  11       5.986   4.754   4.020  1.00  0.00           C  
ATOM    163  CD1 LEU A  11       7.220   4.991   4.881  1.00  0.00           C  
ATOM    164  CD2 LEU A  11       5.561   6.031   3.312  1.00  0.00           C  
ATOM    165  H   LEU A  11       4.394   2.290   3.972  1.00  0.00           H  
ATOM    166  HA  LEU A  11       4.571   4.053   1.748  1.00  0.00           H  
ATOM    167 1HB  LEU A  11       6.713   2.814   3.507  1.00  0.00           H  
ATOM    168 2HB  LEU A  11       7.042   4.061   2.300  1.00  0.00           H  
ATOM    169  HG  LEU A  11       5.182   4.418   4.676  1.00  0.00           H  
ATOM    170 1HD1 LEU A  11       7.005   5.763   5.620  1.00  0.00           H  
ATOM    171 2HD1 LEU A  11       7.490   4.066   5.391  1.00  0.00           H  
ATOM    172 3HD1 LEU A  11       8.047   5.313   4.250  1.00  0.00           H  
ATOM    173 1HD2 LEU A  11       5.345   6.804   4.051  1.00  0.00           H  
ATOM    174 2HD2 LEU A  11       6.364   6.369   2.657  1.00  0.00           H  
ATOM    175 3HD2 LEU A  11       4.667   5.838   2.718  1.00  0.00           H  
ATOM    176  N   ILE A  12       5.834   1.054   1.274  1.00  0.00           N  
ATOM    177  CA  ILE A  12       6.226   0.107   0.237  1.00  0.00           C  
ATOM    178  C   ILE A  12       5.088  -0.134  -0.747  1.00  0.00           C  
ATOM    179  O   ILE A  12       5.285  -0.088  -1.961  1.00  0.00           O  
ATOM    180  CB  ILE A  12       6.663  -1.234   0.855  1.00  0.00           C  
ATOM    181  CG1 ILE A  12       7.965  -1.060   1.642  1.00  0.00           C  
ATOM    182  CG2 ILE A  12       6.828  -2.290  -0.227  1.00  0.00           C  
ATOM    183  CD1 ILE A  12       8.297  -2.230   2.539  1.00  0.00           C  
ATOM    184  H   ILE A  12       5.759   0.735   2.229  1.00  0.00           H  
ATOM    185  HA  ILE A  12       7.068   0.524  -0.312  1.00  0.00           H  
ATOM    186  HB  ILE A  12       5.908  -1.570   1.566  1.00  0.00           H  
ATOM    187 1HG1 ILE A  12       8.792  -0.916   0.948  1.00  0.00           H  
ATOM    188 2HG1 ILE A  12       7.899  -0.165   2.261  1.00  0.00           H  
ATOM    189 1HG2 ILE A  12       7.137  -3.231   0.227  1.00  0.00           H  
ATOM    190 2HG2 ILE A  12       5.880  -2.432  -0.744  1.00  0.00           H  
ATOM    191 3HG2 ILE A  12       7.585  -1.965  -0.940  1.00  0.00           H  
ATOM    192 1HD1 ILE A  12       9.233  -2.033   3.063  1.00  0.00           H  
ATOM    193 2HD1 ILE A  12       7.496  -2.370   3.266  1.00  0.00           H  
ATOM    194 3HD1 ILE A  12       8.403  -3.131   1.937  1.00  0.00           H  
ATOM    195  N   ALA A  13       3.897  -0.390  -0.216  1.00  0.00           N  
ATOM    196  CA  ALA A  13       2.730  -0.660  -1.047  1.00  0.00           C  
ATOM    197  C   ALA A  13       2.452   0.497  -1.998  1.00  0.00           C  
ATOM    198  O   ALA A  13       2.125   0.288  -3.166  1.00  0.00           O  
ATOM    199  CB  ALA A  13       1.512  -0.933  -0.176  1.00  0.00           C  
ATOM    200  H   ALA A  13       3.798  -0.399   0.789  1.00  0.00           H  
ATOM    201  HA  ALA A  13       2.939  -1.544  -1.649  1.00  0.00           H  
ATOM    202 1HB  ALA A  13       0.648  -1.133  -0.811  1.00  0.00           H  
ATOM    203 2HB  ALA A  13       1.704  -1.799   0.457  1.00  0.00           H  
ATOM    204 3HB  ALA A  13       1.310  -0.065   0.449  1.00  0.00           H  
ATOM    205  N   LEU A  14       2.583   1.718  -1.490  1.00  0.00           N  
ATOM    206  CA  LEU A  14       2.379   2.911  -2.303  1.00  0.00           C  
ATOM    207  C   LEU A  14       3.498   3.081  -3.323  1.00  0.00           C  
ATOM    208  O   LEU A  14       3.252   3.432  -4.476  1.00  0.00           O  
ATOM    209  CB  LEU A  14       2.301   4.155  -1.408  1.00  0.00           C  
ATOM    210  CG  LEU A  14       1.052   4.261  -0.524  1.00  0.00           C  
ATOM    211  CD1 LEU A  14       1.204   5.438   0.431  1.00  0.00           C  
ATOM    212  CD2 LEU A  14      -0.179   4.425  -1.403  1.00  0.00           C  
ATOM    213  H   LEU A  14       2.831   1.822  -0.517  1.00  0.00           H  
ATOM    214  HA  LEU A  14       1.438   2.807  -2.841  1.00  0.00           H  
ATOM    215 1HB  LEU A  14       3.172   4.167  -0.754  1.00  0.00           H  
ATOM    216 2HB  LEU A  14       2.336   5.041  -2.041  1.00  0.00           H  
ATOM    217  HG  LEU A  14       0.953   3.356   0.075  1.00  0.00           H  
ATOM    218 1HD1 LEU A  14       0.316   5.513   1.059  1.00  0.00           H  
ATOM    219 2HD1 LEU A  14       2.081   5.285   1.060  1.00  0.00           H  
ATOM    220 3HD1 LEU A  14       1.322   6.357  -0.141  1.00  0.00           H  
ATOM    221 1HD2 LEU A  14      -1.067   4.500  -0.774  1.00  0.00           H  
ATOM    222 2HD2 LEU A  14      -0.081   5.331  -2.001  1.00  0.00           H  
ATOM    223 3HD2 LEU A  14      -0.273   3.562  -2.062  1.00  0.00           H  
ATOM    224  N   ALA A  15       4.729   2.830  -2.890  1.00  0.00           N  
ATOM    225  CA  ALA A  15       5.889   2.952  -3.766  1.00  0.00           C  
ATOM    226  C   ALA A  15       5.767   2.029  -4.972  1.00  0.00           C  
ATOM    227  O   ALA A  15       6.058   2.426  -6.100  1.00  0.00           O  
ATOM    228  CB  ALA A  15       7.167   2.651  -2.997  1.00  0.00           C  
ATOM    229  H   ALA A  15       4.865   2.548  -1.930  1.00  0.00           H  
ATOM    230  HA  ALA A  15       5.930   3.977  -4.132  1.00  0.00           H  
ATOM    231 1HB  ALA A  15       8.024   2.746  -3.664  1.00  0.00           H  
ATOM    232 2HB  ALA A  15       7.270   3.357  -2.172  1.00  0.00           H  
ATOM    233 3HB  ALA A  15       7.125   1.637  -2.603  1.00  0.00           H  
ATOM    234  N   VAL A  16       5.336   0.797  -4.727  1.00  0.00           N  
ATOM    235  CA  VAL A  16       5.145  -0.175  -5.797  1.00  0.00           C  
ATOM    236  C   VAL A  16       4.022   0.251  -6.733  1.00  0.00           C  
ATOM    237  O   VAL A  16       4.143   0.142  -7.953  1.00  0.00           O  
ATOM    238  CB  VAL A  16       4.821  -1.561  -5.208  1.00  0.00           C  
ATOM    239  CG1 VAL A  16       4.410  -2.525  -6.311  1.00  0.00           C  
ATOM    240  CG2 VAL A  16       6.024  -2.094  -4.446  1.00  0.00           C  
ATOM    241  H   VAL A  16       5.136   0.526  -3.774  1.00  0.00           H  
ATOM    242  HA  VAL A  16       6.070  -0.246  -6.370  1.00  0.00           H  
ATOM    243  HB  VAL A  16       3.972  -1.468  -4.530  1.00  0.00           H  
ATOM    244 1HG1 VAL A  16       4.184  -3.499  -5.877  1.00  0.00           H  
ATOM    245 2HG1 VAL A  16       3.526  -2.141  -6.819  1.00  0.00           H  
ATOM    246 3HG1 VAL A  16       5.225  -2.628  -7.027  1.00  0.00           H  
ATOM    247 1HG2 VAL A  16       5.787  -3.074  -4.032  1.00  0.00           H  
ATOM    248 2HG2 VAL A  16       6.874  -2.182  -5.123  1.00  0.00           H  
ATOM    249 3HG2 VAL A  16       6.274  -1.409  -3.636  1.00  0.00           H  
ATOM    250  N   TYR A  17       2.929   0.738  -6.155  1.00  0.00           N  
ATOM    251  CA  TYR A  17       1.834   1.300  -6.937  1.00  0.00           C  
ATOM    252  C   TYR A  17       2.333   2.386  -7.882  1.00  0.00           C  
ATOM    253  O   TYR A  17       1.997   2.395  -9.066  1.00  0.00           O  
ATOM    254  CB  TYR A  17       0.748   1.857  -6.015  1.00  0.00           C  
ATOM    255  CG  TYR A  17      -0.261   2.736  -6.720  1.00  0.00           C  
ATOM    256  CD1 TYR A  17      -0.866   2.297  -7.888  1.00  0.00           C  
ATOM    257  CD2 TYR A  17      -0.581   3.981  -6.199  1.00  0.00           C  
ATOM    258  CE1 TYR A  17      -1.788   3.099  -8.533  1.00  0.00           C  
ATOM    259  CE2 TYR A  17      -1.502   4.783  -6.844  1.00  0.00           C  
ATOM    260  CZ  TYR A  17      -2.104   4.346  -8.006  1.00  0.00           C  
ATOM    261  OH  TYR A  17      -3.022   5.145  -8.648  1.00  0.00           O  
ATOM    262  H   TYR A  17       2.854   0.718  -5.148  1.00  0.00           H  
ATOM    263  HA  TYR A  17       1.401   0.507  -7.547  1.00  0.00           H  
ATOM    264 1HB  TYR A  17       0.211   1.032  -5.545  1.00  0.00           H  
ATOM    265 2HB  TYR A  17       1.211   2.442  -5.220  1.00  0.00           H  
ATOM    266  HD1 TYR A  17      -0.615   1.318  -8.298  1.00  0.00           H  
ATOM    267  HD2 TYR A  17      -0.104   4.327  -5.282  1.00  0.00           H  
ATOM    268  HE1 TYR A  17      -2.263   2.754  -9.451  1.00  0.00           H  
ATOM    269  HE2 TYR A  17      -1.753   5.762  -6.435  1.00  0.00           H  
ATOM    270  HH  TYR A  17      -3.459   4.639  -9.337  1.00  0.00           H  
ATOM    271  N   PHE A  18       3.137   3.302  -7.350  1.00  0.00           N  
ATOM    272  CA  PHE A  18       3.565   4.475  -8.103  1.00  0.00           C  
ATOM    273  C   PHE A  18       4.491   4.087  -9.248  1.00  0.00           C  
ATOM    274  O   PHE A  18       4.415   4.651 -10.340  1.00  0.00           O  
ATOM    275  CB  PHE A  18       4.274   5.471  -7.183  1.00  0.00           C  
ATOM    276  CG  PHE A  18       3.370   6.100  -6.161  1.00  0.00           C  
ATOM    277  CD1 PHE A  18       2.037   6.349  -6.452  1.00  0.00           C  
ATOM    278  CD2 PHE A  18       3.851   6.445  -4.907  1.00  0.00           C  
ATOM    279  CE1 PHE A  18       1.205   6.928  -5.513  1.00  0.00           C  
ATOM    280  CE2 PHE A  18       3.021   7.022  -3.965  1.00  0.00           C  
ATOM    281  CZ  PHE A  18       1.697   7.264  -4.269  1.00  0.00           C  
ATOM    282  H   PHE A  18       3.460   3.182  -6.401  1.00  0.00           H  
ATOM    283  HA  PHE A  18       2.682   4.957  -8.525  1.00  0.00           H  
ATOM    284 1HB  PHE A  18       5.083   4.967  -6.656  1.00  0.00           H  
ATOM    285 2HB  PHE A  18       4.717   6.266  -7.780  1.00  0.00           H  
ATOM    286  HD1 PHE A  18       1.648   6.082  -7.435  1.00  0.00           H  
ATOM    287  HD2 PHE A  18       4.897   6.254  -4.667  1.00  0.00           H  
ATOM    288  HE1 PHE A  18       0.160   7.118  -5.755  1.00  0.00           H  
ATOM    289  HE2 PHE A  18       3.412   7.288  -2.983  1.00  0.00           H  
ATOM    290  HZ  PHE A  18       1.042   7.722  -3.529  1.00  0.00           H  
ATOM    291  N   LEU A  19       5.366   3.120  -8.993  1.00  0.00           N  
ATOM    292  CA  LEU A  19       6.315   2.660 -10.000  1.00  0.00           C  
ATOM    293  C   LEU A  19       5.597   2.036 -11.190  1.00  0.00           C  
ATOM    294  O   LEU A  19       5.115   2.738 -12.035  1.00  0.00           O  
ATOM    295  OXT LEU A  19       5.513   0.842 -11.282  1.00  0.00           O  
ATOM    296  CB  LEU A  19       7.285   1.641  -9.389  1.00  0.00           C  
ATOM    297  CG  LEU A  19       8.308   2.208  -8.396  1.00  0.00           C  
ATOM    298  CD1 LEU A  19       9.047   1.063  -7.718  1.00  0.00           C  
ATOM    299  CD2 LEU A  19       9.275   3.124  -9.131  1.00  0.00           C  
ATOM    300  H   LEU A  19       5.374   2.692  -8.078  1.00  0.00           H  
ATOM    301  HA  LEU A  19       6.886   3.518 -10.355  1.00  0.00           H  
ATOM    302 1HB  LEU A  19       6.706   0.879  -8.868  1.00  0.00           H  
ATOM    303 2HB  LEU A  19       7.838   1.159 -10.195  1.00  0.00           H  
ATOM    304  HG  LEU A  19       7.788   2.775  -7.622  1.00  0.00           H  
ATOM    305 1HD1 LEU A  19       9.774   1.466  -7.012  1.00  0.00           H  
ATOM    306 2HD1 LEU A  19       8.334   0.435  -7.183  1.00  0.00           H  
ATOM    307 3HD1 LEU A  19       9.564   0.468  -8.470  1.00  0.00           H  
ATOM    308 1HD2 LEU A  19      10.001   3.528  -8.425  1.00  0.00           H  
ATOM    309 2HD2 LEU A  19       9.795   2.559  -9.904  1.00  0.00           H  
ATOM    310 3HD2 LEU A  19       8.721   3.943  -9.591  1.00  0.00           H  
TER                                                                             
ATOM    312  N   ILE B  20      -7.934   3.461  16.150  1.00  0.00           N  
ATOM    313  CA  ILE B  20      -6.708   2.790  16.565  1.00  0.00           C  
ATOM    314  C   ILE B  20      -5.651   2.848  15.470  1.00  0.00           C  
ATOM    315  O   ILE B  20      -5.934   2.569  14.305  1.00  0.00           O  
ATOM    316  CB  ILE B  20      -6.984   1.322  16.937  1.00  0.00           C  
ATOM    317  CG1 ILE B  20      -7.922   1.244  18.144  1.00  0.00           C  
ATOM    318  CG2 ILE B  20      -5.680   0.592  17.223  1.00  0.00           C  
ATOM    319  CD1 ILE B  20      -8.446  -0.147  18.421  1.00  0.00           C  
ATOM    320 1H   ILE B  20      -8.609   3.408  16.885  1.00  0.00           H  
ATOM    321 2H   ILE B  20      -7.738   4.420  15.946  1.00  0.00           H  
ATOM    322 3H   ILE B  20      -8.298   3.014  15.332  1.00  0.00           H  
ATOM    323  HA  ILE B  20      -6.316   3.301  17.444  1.00  0.00           H  
ATOM    324  HB  ILE B  20      -7.492   0.827  16.110  1.00  0.00           H  
ATOM    325 1HG1 ILE B  20      -7.400   1.595  19.034  1.00  0.00           H  
ATOM    326 2HG1 ILE B  20      -8.775   1.904  17.985  1.00  0.00           H  
ATOM    327 1HG2 ILE B  20      -5.893  -0.444  17.485  1.00  0.00           H  
ATOM    328 2HG2 ILE B  20      -5.046   0.620  16.338  1.00  0.00           H  
ATOM    329 3HG2 ILE B  20      -5.166   1.078  18.053  1.00  0.00           H  
ATOM    330 1HD1 ILE B  20      -9.104  -0.121  19.290  1.00  0.00           H  
ATOM    331 2HD1 ILE B  20      -9.004  -0.505  17.554  1.00  0.00           H  
ATOM    332 3HD1 ILE B  20      -7.611  -0.818  18.618  1.00  0.00           H  
ATOM    333  N   VAL B  21      -4.431   3.212  15.851  1.00  0.00           N  
ATOM    334  CA  VAL B  21      -3.364   3.444  14.884  1.00  0.00           C  
ATOM    335  C   VAL B  21      -3.089   2.196  14.056  1.00  0.00           C  
ATOM    336  O   VAL B  21      -2.975   2.263  12.832  1.00  0.00           O  
ATOM    337  CB  VAL B  21      -2.073   3.872  15.607  1.00  0.00           C  
ATOM    338  CG1 VAL B  21      -0.905   3.909  14.632  1.00  0.00           C  
ATOM    339  CG2 VAL B  21      -2.272   5.230  16.262  1.00  0.00           C  
ATOM    340  H   VAL B  21      -4.238   3.330  16.835  1.00  0.00           H  
ATOM    341  HA  VAL B  21      -3.673   4.247  14.214  1.00  0.00           H  
ATOM    342  HB  VAL B  21      -1.832   3.131  16.369  1.00  0.00           H  
ATOM    343 1HG1 VAL B  21      -0.000   4.213  15.160  1.00  0.00           H  
ATOM    344 2HG1 VAL B  21      -0.758   2.918  14.203  1.00  0.00           H  
ATOM    345 3HG1 VAL B  21      -1.117   4.623  13.837  1.00  0.00           H  
ATOM    346 1HG2 VAL B  21      -1.355   5.526  16.771  1.00  0.00           H  
ATOM    347 2HG2 VAL B  21      -2.519   5.969  15.500  1.00  0.00           H  
ATOM    348 3HG2 VAL B  21      -3.085   5.170  16.985  1.00  0.00           H  
ATOM    349  N   VAL B  22      -2.984   1.056  14.731  1.00  0.00           N  
ATOM    350  CA  VAL B  22      -2.737  -0.213  14.057  1.00  0.00           C  
ATOM    351  C   VAL B  22      -3.847  -0.536  13.065  1.00  0.00           C  
ATOM    352  O   VAL B  22      -3.583  -0.873  11.911  1.00  0.00           O  
ATOM    353  CB  VAL B  22      -2.625  -1.353  15.087  1.00  0.00           C  
ATOM    354  CG1 VAL B  22      -2.614  -2.704  14.388  1.00  0.00           C  
ATOM    355  CG2 VAL B  22      -1.371  -1.170  15.927  1.00  0.00           C  
ATOM    356  H   VAL B  22      -3.078   1.069  15.736  1.00  0.00           H  
ATOM    357  HA  VAL B  22      -1.794  -0.139  13.514  1.00  0.00           H  
ATOM    358  HB  VAL B  22      -3.503  -1.333  15.733  1.00  0.00           H  
ATOM    359 1HG1 VAL B  22      -2.536  -3.498  15.131  1.00  0.00           H  
ATOM    360 2HG1 VAL B  22      -3.537  -2.828  13.821  1.00  0.00           H  
ATOM    361 3HG1 VAL B  22      -1.762  -2.756  13.710  1.00  0.00           H  
ATOM    362 1HG2 VAL B  22      -1.299  -1.979  16.654  1.00  0.00           H  
ATOM    363 2HG2 VAL B  22      -0.494  -1.185  15.280  1.00  0.00           H  
ATOM    364 3HG2 VAL B  22      -1.419  -0.215  16.451  1.00  0.00           H  
ATOM    365  N   GLY B  23      -5.090  -0.431  13.521  1.00  0.00           N  
ATOM    366  CA  GLY B  23      -6.241  -0.776  12.696  1.00  0.00           C  
ATOM    367  C   GLY B  23      -6.280   0.063  11.425  1.00  0.00           C  
ATOM    368  O   GLY B  23      -6.486  -0.460  10.330  1.00  0.00           O  
ATOM    369  H   GLY B  23      -5.242  -0.103  14.464  1.00  0.00           H  
ATOM    370 1HA  GLY B  23      -6.198  -1.834  12.436  1.00  0.00           H  
ATOM    371 2HA  GLY B  23      -7.157  -0.623  13.266  1.00  0.00           H  
ATOM    372  N   ASP B  24      -6.081   1.368  11.578  1.00  0.00           N  
ATOM    373  CA  ASP B  24      -6.120   2.286  10.446  1.00  0.00           C  
ATOM    374  C   ASP B  24      -5.018   1.971   9.443  1.00  0.00           C  
ATOM    375  O   ASP B  24      -5.231   2.036   8.232  1.00  0.00           O  
ATOM    376  CB  ASP B  24      -5.983   3.734  10.925  1.00  0.00           C  
ATOM    377  CG  ASP B  24      -7.221   4.236  11.654  1.00  0.00           C  
ATOM    378  OD1 ASP B  24      -8.237   3.587  11.576  1.00  0.00           O  
ATOM    379  OD2 ASP B  24      -7.140   5.265  12.282  1.00  0.00           O  
ATOM    380  H   ASP B  24      -5.898   1.733  12.502  1.00  0.00           H  
ATOM    381  HA  ASP B  24      -7.081   2.175   9.944  1.00  0.00           H  
ATOM    382 1HB  ASP B  24      -5.126   3.816  11.595  1.00  0.00           H  
ATOM    383 2HB  ASP B  24      -5.793   4.383  10.070  1.00  0.00           H  
ATOM    384  N   LEU B  25      -3.840   1.628   9.953  1.00  0.00           N  
ATOM    385  CA  LEU B  25      -2.695   1.327   9.102  1.00  0.00           C  
ATOM    386  C   LEU B  25      -2.916   0.041   8.317  1.00  0.00           C  
ATOM    387  O   LEU B  25      -2.581  -0.042   7.135  1.00  0.00           O  
ATOM    388  CB  LEU B  25      -1.423   1.204   9.950  1.00  0.00           C  
ATOM    389  CG  LEU B  25      -0.869   2.519  10.513  1.00  0.00           C  
ATOM    390  CD1 LEU B  25       0.233   2.217  11.520  1.00  0.00           C  
ATOM    391  CD2 LEU B  25      -0.346   3.380   9.372  1.00  0.00           C  
ATOM    392  H   LEU B  25      -3.735   1.575  10.956  1.00  0.00           H  
ATOM    393  HA  LEU B  25      -2.567   2.144   8.393  1.00  0.00           H  
ATOM    394 1HB  LEU B  25      -1.628   0.544  10.791  1.00  0.00           H  
ATOM    395 2HB  LEU B  25      -0.642   0.749   9.341  1.00  0.00           H  
ATOM    396  HG  LEU B  25      -1.662   3.053  11.037  1.00  0.00           H  
ATOM    397 1HD1 LEU B  25       0.626   3.152  11.920  1.00  0.00           H  
ATOM    398 2HD1 LEU B  25      -0.173   1.617  12.334  1.00  0.00           H  
ATOM    399 3HD1 LEU B  25       1.034   1.668  11.028  1.00  0.00           H  
ATOM    400 1HD2 LEU B  25       0.047   4.315   9.773  1.00  0.00           H  
ATOM    401 2HD2 LEU B  25       0.448   2.847   8.849  1.00  0.00           H  
ATOM    402 3HD2 LEU B  25      -1.158   3.595   8.678  1.00  0.00           H  
ATOM    403  N   VAL B  26      -3.481  -0.962   8.980  1.00  0.00           N  
ATOM    404  CA  VAL B  26      -3.805  -2.226   8.329  1.00  0.00           C  
ATOM    405  C   VAL B  26      -4.759  -2.014   7.160  1.00  0.00           C  
ATOM    406  O   VAL B  26      -4.564  -2.569   6.079  1.00  0.00           O  
ATOM    407  CB  VAL B  26      -4.442  -3.199   9.338  1.00  0.00           C  
ATOM    408  CG1 VAL B  26      -5.053  -4.391   8.615  1.00  0.00           C  
ATOM    409  CG2 VAL B  26      -3.399  -3.656  10.346  1.00  0.00           C  
ATOM    410  H   VAL B  26      -3.691  -0.846   9.961  1.00  0.00           H  
ATOM    411  HA  VAL B  26      -2.882  -2.667   7.951  1.00  0.00           H  
ATOM    412  HB  VAL B  26      -5.253  -2.689   9.858  1.00  0.00           H  
ATOM    413 1HG1 VAL B  26      -5.499  -5.068   9.344  1.00  0.00           H  
ATOM    414 2HG1 VAL B  26      -5.822  -4.043   7.926  1.00  0.00           H  
ATOM    415 3HG1 VAL B  26      -4.277  -4.917   8.060  1.00  0.00           H  
ATOM    416 1HG2 VAL B  26      -3.857  -4.344  11.057  1.00  0.00           H  
ATOM    417 2HG2 VAL B  26      -2.586  -4.161   9.825  1.00  0.00           H  
ATOM    418 3HG2 VAL B  26      -3.006  -2.791  10.880  1.00  0.00           H  
ATOM    419  N   LEU B  27      -5.791  -1.208   7.384  1.00  0.00           N  
ATOM    420  CA  LEU B  27      -6.722  -0.842   6.323  1.00  0.00           C  
ATOM    421  C   LEU B  27      -6.020  -0.062   5.219  1.00  0.00           C  
ATOM    422  O   LEU B  27      -6.301  -0.252   4.036  1.00  0.00           O  
ATOM    423  CB  LEU B  27      -7.875  -0.008   6.894  1.00  0.00           C  
ATOM    424  CG  LEU B  27      -8.836  -0.753   7.829  1.00  0.00           C  
ATOM    425  CD1 LEU B  27      -9.815   0.237   8.446  1.00  0.00           C  
ATOM    426  CD2 LEU B  27      -9.569  -1.833   7.049  1.00  0.00           C  
ATOM    427  H   LEU B  27      -5.935  -0.839   8.313  1.00  0.00           H  
ATOM    428  HA  LEU B  27      -7.130  -1.755   5.891  1.00  0.00           H  
ATOM    429 1HB  LEU B  27      -7.456   0.830   7.449  1.00  0.00           H  
ATOM    430 2HB  LEU B  27      -8.461   0.389   6.065  1.00  0.00           H  
ATOM    431  HG  LEU B  27      -8.271  -1.212   8.641  1.00  0.00           H  
ATOM    432 1HD1 LEU B  27     -10.498  -0.292   9.111  1.00  0.00           H  
ATOM    433 2HD1 LEU B  27      -9.265   0.987   9.014  1.00  0.00           H  
ATOM    434 3HD1 LEU B  27     -10.384   0.726   7.656  1.00  0.00           H  
ATOM    435 1HD2 LEU B  27     -10.252  -2.363   7.714  1.00  0.00           H  
ATOM    436 2HD2 LEU B  27     -10.136  -1.375   6.238  1.00  0.00           H  
ATOM    437 3HD2 LEU B  27      -8.847  -2.536   6.634  1.00  0.00           H  
ATOM    438  N   THR B  28      -5.105   0.818   5.613  1.00  0.00           N  
ATOM    439  CA  THR B  28      -4.345   1.614   4.657  1.00  0.00           C  
ATOM    440  C   THR B  28      -3.520   0.726   3.734  1.00  0.00           C  
ATOM    441  O   THR B  28      -3.466   0.951   2.525  1.00  0.00           O  
ATOM    442  CB  THR B  28      -3.420   2.612   5.377  1.00  0.00           C  
ATOM    443  OG1 THR B  28      -4.206   3.499   6.183  1.00  0.00           O  
ATOM    444  CG2 THR B  28      -2.622   3.423   4.368  1.00  0.00           C  
ATOM    445  H   THR B  28      -4.932   0.939   6.601  1.00  0.00           H  
ATOM    446  HA  THR B  28      -5.047   2.178   4.041  1.00  0.00           H  
ATOM    447  HB  THR B  28      -2.732   2.069   6.024  1.00  0.00           H  
ATOM    448  HG1 THR B  28      -4.682   2.992   6.846  1.00  0.00           H  
ATOM    449 1HG2 THR B  28      -1.974   4.123   4.895  1.00  0.00           H  
ATOM    450 2HG2 THR B  28      -2.015   2.752   3.761  1.00  0.00           H  
ATOM    451 3HG2 THR B  28      -3.305   3.976   3.724  1.00  0.00           H  
ATOM    452  N   VAL B  29      -2.878  -0.284   4.312  1.00  0.00           N  
ATOM    453  CA  VAL B  29      -2.117  -1.254   3.533  1.00  0.00           C  
ATOM    454  C   VAL B  29      -3.008  -1.977   2.532  1.00  0.00           C  
ATOM    455  O   VAL B  29      -2.661  -2.107   1.358  1.00  0.00           O  
ATOM    456  CB  VAL B  29      -1.454  -2.285   4.465  1.00  0.00           C  
ATOM    457  CG1 VAL B  29      -0.880  -3.440   3.658  1.00  0.00           C  
ATOM    458  CG2 VAL B  29      -0.368  -1.613   5.292  1.00  0.00           C  
ATOM    459  H   VAL B  29      -2.919  -0.383   5.316  1.00  0.00           H  
ATOM    460  HA  VAL B  29      -1.337  -0.722   2.987  1.00  0.00           H  
ATOM    461  HB  VAL B  29      -2.212  -2.702   5.128  1.00  0.00           H  
ATOM    462 1HG1 VAL B  29      -0.415  -4.160   4.333  1.00  0.00           H  
ATOM    463 2HG1 VAL B  29      -1.680  -3.929   3.103  1.00  0.00           H  
ATOM    464 3HG1 VAL B  29      -0.132  -3.061   2.962  1.00  0.00           H  
ATOM    465 1HG2 VAL B  29       0.096  -2.348   5.949  1.00  0.00           H  
ATOM    466 2HG2 VAL B  29       0.387  -1.191   4.628  1.00  0.00           H  
ATOM    467 3HG2 VAL B  29      -0.809  -0.817   5.892  1.00  0.00           H  
ATOM    468  N   LEU B  30      -4.158  -2.448   3.002  1.00  0.00           N  
ATOM    469  CA  LEU B  30      -5.088  -3.185   2.156  1.00  0.00           C  
ATOM    470  C   LEU B  30      -5.575  -2.327   0.995  1.00  0.00           C  
ATOM    471  O   LEU B  30      -5.712  -2.808  -0.130  1.00  0.00           O  
ATOM    472  CB  LEU B  30      -6.288  -3.667   2.981  1.00  0.00           C  
ATOM    473  CG  LEU B  30      -5.986  -4.754   4.021  1.00  0.00           C  
ATOM    474  CD1 LEU B  30      -7.220  -4.991   4.881  1.00  0.00           C  
ATOM    475  CD2 LEU B  30      -5.561  -6.031   3.311  1.00  0.00           C  
ATOM    476  H   LEU B  30      -4.394  -2.290   3.972  1.00  0.00           H  
ATOM    477  HA  LEU B  30      -4.571  -4.053   1.748  1.00  0.00           H  
ATOM    478 1HB  LEU B  30      -6.713  -2.814   3.507  1.00  0.00           H  
ATOM    479 2HB  LEU B  30      -7.042  -4.061   2.300  1.00  0.00           H  
ATOM    480  HG  LEU B  30      -5.182  -4.418   4.676  1.00  0.00           H  
ATOM    481 1HD1 LEU B  30      -7.005  -5.763   5.620  1.00  0.00           H  
ATOM    482 2HD1 LEU B  30      -7.490  -4.066   5.392  1.00  0.00           H  
ATOM    483 3HD1 LEU B  30      -8.047  -5.313   4.250  1.00  0.00           H  
ATOM    484 1HD2 LEU B  30      -5.345  -6.804   4.051  1.00  0.00           H  
ATOM    485 2HD2 LEU B  30      -6.365  -6.369   2.657  1.00  0.00           H  
ATOM    486 3HD2 LEU B  30      -4.667  -5.838   2.718  1.00  0.00           H  
ATOM    487  N   ILE B  31      -5.834  -1.054   1.274  1.00  0.00           N  
ATOM    488  CA  ILE B  31      -6.225  -0.107   0.237  1.00  0.00           C  
ATOM    489  C   ILE B  31      -5.088   0.134  -0.747  1.00  0.00           C  
ATOM    490  O   ILE B  31      -5.285   0.088  -1.961  1.00  0.00           O  
ATOM    491  CB  ILE B  31      -6.663   1.234   0.856  1.00  0.00           C  
ATOM    492  CG1 ILE B  31      -7.965   1.060   1.642  1.00  0.00           C  
ATOM    493  CG2 ILE B  31      -6.828   2.290  -0.227  1.00  0.00           C  
ATOM    494  CD1 ILE B  31      -8.297   2.230   2.539  1.00  0.00           C  
ATOM    495  H   ILE B  31      -5.759  -0.735   2.229  1.00  0.00           H  
ATOM    496  HA  ILE B  31      -7.068  -0.524  -0.312  1.00  0.00           H  
ATOM    497  HB  ILE B  31      -5.908   1.570   1.566  1.00  0.00           H  
ATOM    498 1HG1 ILE B  31      -8.792   0.916   0.948  1.00  0.00           H  
ATOM    499 2HG1 ILE B  31      -7.899   0.165   2.261  1.00  0.00           H  
ATOM    500 1HG2 ILE B  31      -7.137   3.231   0.228  1.00  0.00           H  
ATOM    501 2HG2 ILE B  31      -5.880   2.432  -0.744  1.00  0.00           H  
ATOM    502 3HG2 ILE B  31      -7.585   1.965  -0.940  1.00  0.00           H  
ATOM    503 1HD1 ILE B  31      -9.232   2.033   3.063  1.00  0.00           H  
ATOM    504 2HD1 ILE B  31      -7.496   2.370   3.266  1.00  0.00           H  
ATOM    505 3HD1 ILE B  31      -8.403   3.132   1.937  1.00  0.00           H  
ATOM    506  N   ALA B  32      -3.897   0.390  -0.216  1.00  0.00           N  
ATOM    507  CA  ALA B  32      -2.730   0.660  -1.047  1.00  0.00           C  
ATOM    508  C   ALA B  32      -2.452  -0.497  -1.998  1.00  0.00           C  
ATOM    509  O   ALA B  32      -2.125  -0.288  -3.166  1.00  0.00           O  
ATOM    510  CB  ALA B  32      -1.512   0.933  -0.176  1.00  0.00           C  
ATOM    511  H   ALA B  32      -3.798   0.399   0.789  1.00  0.00           H  
ATOM    512  HA  ALA B  32      -2.939   1.544  -1.648  1.00  0.00           H  
ATOM    513 1HB  ALA B  32      -0.648   1.133  -0.811  1.00  0.00           H  
ATOM    514 2HB  ALA B  32      -1.704   1.799   0.457  1.00  0.00           H  
ATOM    515 3HB  ALA B  32      -1.309   0.065   0.449  1.00  0.00           H  
ATOM    516  N   LEU B  33      -2.583  -1.718  -1.490  1.00  0.00           N  
ATOM    517  CA  LEU B  33      -2.379  -2.911  -2.303  1.00  0.00           C  
ATOM    518  C   LEU B  33      -3.498  -3.081  -3.323  1.00  0.00           C  
ATOM    519  O   LEU B  33      -3.252  -3.432  -4.476  1.00  0.00           O  
ATOM    520  CB  LEU B  33      -2.301  -4.155  -1.408  1.00  0.00           C  
ATOM    521  CG  LEU B  33      -1.052  -4.261  -0.524  1.00  0.00           C  
ATOM    522  CD1 LEU B  33      -1.204  -5.438   0.430  1.00  0.00           C  
ATOM    523  CD2 LEU B  33       0.179  -4.425  -1.403  1.00  0.00           C  
ATOM    524  H   LEU B  33      -2.830  -1.822  -0.517  1.00  0.00           H  
ATOM    525  HA  LEU B  33      -1.438  -2.807  -2.841  1.00  0.00           H  
ATOM    526 1HB  LEU B  33      -3.172  -4.167  -0.754  1.00  0.00           H  
ATOM    527 2HB  LEU B  33      -2.336  -5.041  -2.041  1.00  0.00           H  
ATOM    528  HG  LEU B  33      -0.952  -3.356   0.075  1.00  0.00           H  
ATOM    529 1HD1 LEU B  33      -0.316  -5.513   1.059  1.00  0.00           H  
ATOM    530 2HD1 LEU B  33      -2.081  -5.285   1.060  1.00  0.00           H  
ATOM    531 3HD1 LEU B  33      -1.322  -6.357  -0.142  1.00  0.00           H  
ATOM    532 1HD2 LEU B  33       1.067  -4.500  -0.774  1.00  0.00           H  
ATOM    533 2HD2 LEU B  33       0.081  -5.331  -2.002  1.00  0.00           H  
ATOM    534 3HD2 LEU B  33       0.273  -3.562  -2.062  1.00  0.00           H  
ATOM    535  N   ALA B  34      -4.729  -2.830  -2.890  1.00  0.00           N  
ATOM    536  CA  ALA B  34      -5.889  -2.952  -3.766  1.00  0.00           C  
ATOM    537  C   ALA B  34      -5.767  -2.029  -4.972  1.00  0.00           C  
ATOM    538  O   ALA B  34      -6.058  -2.426  -6.100  1.00  0.00           O  
ATOM    539  CB  ALA B  34      -7.167  -2.651  -2.997  1.00  0.00           C  
ATOM    540  H   ALA B  34      -4.865  -2.548  -1.930  1.00  0.00           H  
ATOM    541  HA  ALA B  34      -5.930  -3.977  -4.132  1.00  0.00           H  
ATOM    542 1HB  ALA B  34      -8.024  -2.746  -3.664  1.00  0.00           H  
ATOM    543 2HB  ALA B  34      -7.270  -3.357  -2.172  1.00  0.00           H  
ATOM    544 3HB  ALA B  34      -7.125  -1.637  -2.603  1.00  0.00           H  
ATOM    545  N   VAL B  35      -5.336  -0.797  -4.727  1.00  0.00           N  
ATOM    546  CA  VAL B  35      -5.145   0.175  -5.797  1.00  0.00           C  
ATOM    547  C   VAL B  35      -4.022  -0.251  -6.733  1.00  0.00           C  
ATOM    548  O   VAL B  35      -4.143  -0.142  -7.953  1.00  0.00           O  
ATOM    549  CB  VAL B  35      -4.821   1.561  -5.208  1.00  0.00           C  
ATOM    550  CG1 VAL B  35      -4.414   2.526  -6.312  1.00  0.00           C  
ATOM    551  CG2 VAL B  35      -6.023   2.093  -4.443  1.00  0.00           C  
ATOM    552  H   VAL B  35      -5.136  -0.526  -3.774  1.00  0.00           H  
ATOM    553  HA  VAL B  35      -6.070   0.246  -6.370  1.00  0.00           H  
ATOM    554  HB  VAL B  35      -3.970   1.469  -4.532  1.00  0.00           H  
ATOM    555 1HG1 VAL B  35      -4.188   3.501  -5.878  1.00  0.00           H  
ATOM    556 2HG1 VAL B  35      -3.530   2.143  -6.822  1.00  0.00           H  
ATOM    557 3HG1 VAL B  35      -5.231   2.628  -7.025  1.00  0.00           H  
ATOM    558 1HG2 VAL B  35      -5.786   3.072  -4.029  1.00  0.00           H  
ATOM    559 2HG2 VAL B  35      -6.874   2.180  -5.117  1.00  0.00           H  
ATOM    560 3HG2 VAL B  35      -6.270   1.407  -3.632  1.00  0.00           H  
ATOM    561  N   TYR B  36      -2.929  -0.738  -6.155  1.00  0.00           N  
ATOM    562  CA  TYR B  36      -1.834  -1.300  -6.937  1.00  0.00           C  
ATOM    563  C   TYR B  36      -2.333  -2.387  -7.882  1.00  0.00           C  
ATOM    564  O   TYR B  36      -1.998  -2.395  -9.066  1.00  0.00           O  
ATOM    565  CB  TYR B  36      -0.748  -1.857  -6.015  1.00  0.00           C  
ATOM    566  CG  TYR B  36       0.248  -2.753  -6.716  1.00  0.00           C  
ATOM    567  CD1 TYR B  36       0.862  -2.327  -7.885  1.00  0.00           C  
ATOM    568  CD2 TYR B  36       0.549  -4.001  -6.191  1.00  0.00           C  
ATOM    569  CE1 TYR B  36       1.772  -3.145  -8.526  1.00  0.00           C  
ATOM    570  CE2 TYR B  36       1.459  -4.820  -6.832  1.00  0.00           C  
ATOM    571  CZ  TYR B  36       2.069  -4.395  -7.994  1.00  0.00           C  
ATOM    572  OH  TYR B  36       2.975  -5.210  -8.633  1.00  0.00           O  
ATOM    573  H   TYR B  36      -2.854  -0.718  -5.148  1.00  0.00           H  
ATOM    574  HA  TYR B  36      -1.401  -0.507  -7.547  1.00  0.00           H  
ATOM    575 1HB  TYR B  36      -0.201  -1.032  -5.557  1.00  0.00           H  
ATOM    576 2HB  TYR B  36      -1.212  -2.428  -5.211  1.00  0.00           H  
ATOM    577  HD1 TYR B  36       0.625  -1.346  -8.298  1.00  0.00           H  
ATOM    578  HD2 TYR B  36       0.066  -4.337  -5.273  1.00  0.00           H  
ATOM    579  HE1 TYR B  36       2.254  -2.810  -9.444  1.00  0.00           H  
ATOM    580  HE2 TYR B  36       1.694  -5.801  -6.419  1.00  0.00           H  
ATOM    581  HH  TYR B  36       3.304  -4.768  -9.419  1.00  0.00           H  
ATOM    582  N   PHE B  37      -3.137  -3.302  -7.350  1.00  0.00           N  
ATOM    583  CA  PHE B  37      -3.565  -4.475  -8.103  1.00  0.00           C  
ATOM    584  C   PHE B  37      -4.492  -4.087  -9.248  1.00  0.00           C  
ATOM    585  O   PHE B  37      -4.415  -4.651 -10.339  1.00  0.00           O  
ATOM    586  CB  PHE B  37      -4.274  -5.471  -7.183  1.00  0.00           C  
ATOM    587  CG  PHE B  37      -3.368  -6.108  -6.168  1.00  0.00           C  
ATOM    588  CD1 PHE B  37      -2.039  -6.369  -6.470  1.00  0.00           C  
ATOM    589  CD2 PHE B  37      -3.842  -6.450  -4.911  1.00  0.00           C  
ATOM    590  CE1 PHE B  37      -1.205  -6.956  -5.537  1.00  0.00           C  
ATOM    591  CE2 PHE B  37      -3.010  -7.036  -3.976  1.00  0.00           C  
ATOM    592  CZ  PHE B  37      -1.690  -7.289  -4.291  1.00  0.00           C  
ATOM    593  H   PHE B  37      -3.460  -3.182  -6.401  1.00  0.00           H  
ATOM    594  HA  PHE B  37      -2.682  -4.957  -8.525  1.00  0.00           H  
ATOM    595 1HB  PHE B  37      -5.078  -4.965  -6.650  1.00  0.00           H  
ATOM    596 2HB  PHE B  37      -4.724  -6.261  -7.781  1.00  0.00           H  
ATOM    597  HD1 PHE B  37      -1.655  -6.104  -7.455  1.00  0.00           H  
ATOM    598  HD2 PHE B  37      -4.885  -6.251  -4.663  1.00  0.00           H  
ATOM    599  HE1 PHE B  37      -0.163  -7.155  -5.788  1.00  0.00           H  
ATOM    600  HE2 PHE B  37      -3.395  -7.299  -2.991  1.00  0.00           H  
ATOM    601  HZ  PHE B  37      -1.033  -7.752  -3.556  1.00  0.00           H  
ATOM    602  N   LEU B  38      -5.366  -3.120  -8.993  1.00  0.00           N  
ATOM    603  CA  LEU B  38      -6.315  -2.660 -10.000  1.00  0.00           C  
ATOM    604  C   LEU B  38      -5.597  -2.036 -11.190  1.00  0.00           C  
ATOM    605  O   LEU B  38      -5.115  -2.738 -12.035  1.00  0.00           O  
ATOM    606  OXT LEU B  38      -5.513  -0.843 -11.282  1.00  0.00           O  
ATOM    607  CB  LEU B  38      -7.285  -1.641  -9.388  1.00  0.00           C  
ATOM    608  CG  LEU B  38      -8.308  -2.208  -8.396  1.00  0.00           C  
ATOM    609  CD1 LEU B  38      -9.047  -1.063  -7.717  1.00  0.00           C  
ATOM    610  CD2 LEU B  38      -9.275  -3.124  -9.131  1.00  0.00           C  
ATOM    611  H   LEU B  38      -5.374  -2.692  -8.078  1.00  0.00           H  
ATOM    612  HA  LEU B  38      -6.886  -3.518 -10.354  1.00  0.00           H  
ATOM    613 1HB  LEU B  38      -6.706  -0.879  -8.868  1.00  0.00           H  
ATOM    614 2HB  LEU B  38      -7.838  -1.159 -10.195  1.00  0.00           H  
ATOM    615  HG  LEU B  38      -7.788  -2.775  -7.622  1.00  0.00           H  
ATOM    616 1HD1 LEU B  38      -9.774  -1.466  -7.012  1.00  0.00           H  
ATOM    617 2HD1 LEU B  38      -8.334  -0.435  -7.183  1.00  0.00           H  
ATOM    618 3HD1 LEU B  38      -9.564  -0.468  -8.469  1.00  0.00           H  
ATOM    619 1HD2 LEU B  38     -10.001  -3.528  -8.425  1.00  0.00           H  
ATOM    620 2HD2 LEU B  38      -9.795  -2.559  -9.904  1.00  0.00           H  
ATOM    621 3HD2 LEU B  38      -8.722  -3.943  -9.591  1.00  0.00           H  
TER                                                                             
HETATM  623 THKN MEM C  41      15.000   0.000   0.000  1.00  0.00           X  
HETATM  624 CNTR MEM C  41       0.000   0.000   0.000  1.00  0.00           X  
HETATM  625 NORM MEM C  41      -0.000  -0.000   1.000  1.00  0.00           X  
TER                                                                             
CONECT  623  624                                                                
CONECT  624  623  625                                                           
CONECT  625  624                                                                
a_angle_1 0.471
a_angle_2 8.262
a_bind 2.899
a_ddg -26.98
a_helicality 0.023
a_helicality_symm 0.023
a_hha_ang 19.709
a_hha_dst_atm 4.29
a_hha_dst_vec 8.921
a_marl -11.367
a_pack 0.572
a_res_lipo -43.684
a_rmsd 3.98
a_sasa 927.185
a_shape 0.726
a_span_topo 0.474
a_tms_span 1
a_tms_span_fa 1
a_unsat 0
maxsub 37
rms 3.98
score -117.734
silent_score -117.734
time 33
total -117.733

#MODEL 1
ATOM      1  N   ILE A   1       1.255   7.066  16.157  1.00  0.00           N  
ATOM      2  CA  ILE A   1       2.315   6.322  15.487  1.00  0.00           C  
ATOM      3  C   ILE A   1       1.754   5.437  14.382  1.00  0.00           C  
ATOM      4  O   ILE A   1       2.133   5.566  13.218  1.00  0.00           O  
ATOM      5  CB  ILE A   1       3.097   5.456  16.492  1.00  0.00           C  
ATOM      6  CG1 ILE A   1       3.795   6.339  17.529  1.00  0.00           C  
ATOM      7  CG2 ILE A   1       4.108   4.581  15.766  1.00  0.00           C  
ATOM      8  CD1 ILE A   1       4.383   5.570  18.690  1.00  0.00           C  
ATOM      9 1H   ILE A   1       1.651   7.637  16.876  1.00  0.00           H  
ATOM     10 2H   ILE A   1       0.784   7.646  15.493  1.00  0.00           H  
ATOM     11 3H   ILE A   1       0.603   6.426  16.562  1.00  0.00           H  
ATOM     12  HA  ILE A   1       3.005   7.034  15.036  1.00  0.00           H  
ATOM     13  HB  ILE A   1       2.404   4.817  17.038  1.00  0.00           H  
ATOM     14 1HG1 ILE A   1       4.597   6.899  17.049  1.00  0.00           H  
ATOM     15 2HG1 ILE A   1       3.084   7.064  17.927  1.00  0.00           H  
ATOM     16 1HG2 ILE A   1       4.652   3.976  16.491  1.00  0.00           H  
ATOM     17 2HG2 ILE A   1       3.588   3.929  15.066  1.00  0.00           H  
ATOM     18 3HG2 ILE A   1       4.810   5.213  15.221  1.00  0.00           H  
ATOM     19 1HD1 ILE A   1       4.860   6.264  19.382  1.00  0.00           H  
ATOM     20 2HD1 ILE A   1       3.590   5.029  19.207  1.00  0.00           H  
ATOM     21 3HD1 ILE A   1       5.124   4.863  18.319  1.00  0.00           H  
ATOM     22  N   VAL A   2       0.848   4.539  14.753  1.00  0.00           N  
ATOM     23  CA  VAL A   2       0.361   3.517  13.834  1.00  0.00           C  
ATOM     24  C   VAL A   2      -0.299   4.144  12.612  1.00  0.00           C  
ATOM     25  O   VAL A   2      -0.081   3.705  11.483  1.00  0.00           O  
ATOM     26  CB  VAL A   2      -0.649   2.597  14.544  1.00  0.00           C  
ATOM     27  CG1 VAL A   2      -1.315   1.664  13.543  1.00  0.00           C  
ATOM     28  CG2 VAL A   2       0.052   1.804  15.637  1.00  0.00           C  
ATOM     29  H   VAL A   2       0.487   4.564  15.696  1.00  0.00           H  
ATOM     30  HA  VAL A   2       1.209   2.917  13.503  1.00  0.00           H  
ATOM     31  HB  VAL A   2      -1.436   3.209  14.986  1.00  0.00           H  
ATOM     32 1HG1 VAL A   2      -2.026   1.021  14.063  1.00  0.00           H  
ATOM     33 2HG1 VAL A   2      -1.840   2.252  12.791  1.00  0.00           H  
ATOM     34 3HG1 VAL A   2      -0.557   1.048  13.060  1.00  0.00           H  
ATOM     35 1HG2 VAL A   2      -0.669   1.157  16.135  1.00  0.00           H  
ATOM     36 2HG2 VAL A   2       0.842   1.197  15.196  1.00  0.00           H  
ATOM     37 3HG2 VAL A   2       0.485   2.492  16.364  1.00  0.00           H  
ATOM     38  N   VAL A   3      -1.106   5.173  12.846  1.00  0.00           N  
ATOM     39  CA  VAL A   3      -1.802   5.861  11.765  1.00  0.00           C  
ATOM     40  C   VAL A   3      -0.819   6.419  10.744  1.00  0.00           C  
ATOM     41  O   VAL A   3      -1.026   6.295   9.537  1.00  0.00           O  
ATOM     42  CB  VAL A   3      -2.661   7.009  12.328  1.00  0.00           C  
ATOM     43  CG1 VAL A   3      -3.219   7.861  11.197  1.00  0.00           C  
ATOM     44  CG2 VAL A   3      -3.785   6.445  13.183  1.00  0.00           C  
ATOM     45  H   VAL A   3      -1.242   5.487  13.796  1.00  0.00           H  
ATOM     46  HA  VAL A   3      -2.458   5.146  11.265  1.00  0.00           H  
ATOM     47  HB  VAL A   3      -2.030   7.657  12.937  1.00  0.00           H  
ATOM     48 1HG1 VAL A   3      -3.823   8.668  11.613  1.00  0.00           H  
ATOM     49 2HG1 VAL A   3      -2.397   8.284  10.620  1.00  0.00           H  
ATOM     50 3HG1 VAL A   3      -3.839   7.242  10.548  1.00  0.00           H  
ATOM     51 1HG2 VAL A   3      -4.387   7.262  13.578  1.00  0.00           H  
ATOM     52 2HG2 VAL A   3      -4.412   5.792  12.575  1.00  0.00           H  
ATOM     53 3HG2 VAL A   3      -3.361   5.874  14.009  1.00  0.00           H  
ATOM     54  N   GLY A   4       0.251   7.034  11.235  1.00  0.00           N  
ATOM     55  CA  GLY A   4       1.303   7.551  10.368  1.00  0.00           C  
ATOM     56  C   GLY A   4       1.904   6.445   9.511  1.00  0.00           C  
ATOM     57  O   GLY A   4       2.063   6.601   8.301  1.00  0.00           O  
ATOM     58  H   GLY A   4       0.338   7.147  12.235  1.00  0.00           H  
ATOM     59 1HA  GLY A   4       0.894   8.332   9.727  1.00  0.00           H  
ATOM     60 2HA  GLY A   4       2.082   8.010  10.976  1.00  0.00           H  
ATOM     61  N   ASP A   5       2.237   5.326  10.147  1.00  0.00           N  
ATOM     62  CA  ASP A   5       2.821   4.190   9.443  1.00  0.00           C  
ATOM     63  C   ASP A   5       1.883   3.672   8.361  1.00  0.00           C  
ATOM     64  O   ASP A   5       2.318   3.321   7.264  1.00  0.00           O  
ATOM     65  CB  ASP A   5       3.149   3.063  10.425  1.00  0.00           C  
ATOM     66  CG  ASP A   5       4.348   3.378  11.309  1.00  0.00           C  
ATOM     67  OD1 ASP A   5       5.060   4.305  11.003  1.00  0.00           O  
ATOM     68  OD2 ASP A   5       4.542   2.687  12.281  1.00  0.00           O  
ATOM     69  H   ASP A   5       2.082   5.262  11.143  1.00  0.00           H  
ATOM     70  HA  ASP A   5       3.745   4.517   8.966  1.00  0.00           H  
ATOM     71 1HB  ASP A   5       2.286   2.872  11.063  1.00  0.00           H  
ATOM     72 2HB  ASP A   5       3.355   2.147   9.871  1.00  0.00           H  
ATOM     73  N   LEU A   6       0.592   3.627   8.675  1.00  0.00           N  
ATOM     74  CA  LEU A   6      -0.408   3.135   7.735  1.00  0.00           C  
ATOM     75  C   LEU A   6      -0.479   4.016   6.495  1.00  0.00           C  
ATOM     76  O   LEU A   6      -0.578   3.518   5.373  1.00  0.00           O  
ATOM     77  CB  LEU A   6      -1.785   3.078   8.409  1.00  0.00           C  
ATOM     78  CG  LEU A   6      -1.964   1.982   9.467  1.00  0.00           C  
ATOM     79  CD1 LEU A   6      -3.277   2.199  10.207  1.00  0.00           C  
ATOM     80  CD2 LEU A   6      -1.935   0.618   8.794  1.00  0.00           C  
ATOM     81  H   LEU A   6       0.297   3.941   9.589  1.00  0.00           H  
ATOM     82  HA  LEU A   6      -0.127   2.129   7.427  1.00  0.00           H  
ATOM     83 1HB  LEU A   6      -1.976   4.036   8.890  1.00  0.00           H  
ATOM     84 2HB  LEU A   6      -2.542   2.924   7.640  1.00  0.00           H  
ATOM     85  HG  LEU A   6      -1.156   2.044  10.196  1.00  0.00           H  
ATOM     86 1HD1 LEU A   6      -3.404   1.420  10.959  1.00  0.00           H  
ATOM     87 2HD1 LEU A   6      -3.262   3.173  10.695  1.00  0.00           H  
ATOM     88 3HD1 LEU A   6      -4.104   2.158   9.500  1.00  0.00           H  
ATOM     89 1HD2 LEU A   6      -2.061  -0.162   9.546  1.00  0.00           H  
ATOM     90 2HD2 LEU A   6      -2.744   0.554   8.065  1.00  0.00           H  
ATOM     91 3HD2 LEU A   6      -0.979   0.482   8.287  1.00  0.00           H  
ATOM     92  N   VAL A   7      -0.427   5.327   6.703  1.00  0.00           N  
ATOM     93  CA  VAL A   7      -0.426   6.279   5.598  1.00  0.00           C  
ATOM     94  C   VAL A   7       0.805   6.100   4.719  1.00  0.00           C  
ATOM     95  O   VAL A   7       0.702   6.049   3.493  1.00  0.00           O  
ATOM     96  CB  VAL A   7      -0.463   7.722   6.136  1.00  0.00           C  
ATOM     97  CG1 VAL A   7      -0.216   8.716   5.011  1.00  0.00           C  
ATOM     98  CG2 VAL A   7      -1.802   7.989   6.807  1.00  0.00           C  
ATOM     99  H   VAL A   7      -0.388   5.674   7.651  1.00  0.00           H  
ATOM    100  HA  VAL A   7      -1.316   6.107   4.992  1.00  0.00           H  
ATOM    101  HB  VAL A   7       0.340   7.851   6.861  1.00  0.00           H  
ATOM    102 1HG1 VAL A   7      -0.246   9.730   5.409  1.00  0.00           H  
ATOM    103 2HG1 VAL A   7       0.762   8.529   4.568  1.00  0.00           H  
ATOM    104 3HG1 VAL A   7      -0.988   8.603   4.249  1.00  0.00           H  
ATOM    105 1HG2 VAL A   7      -1.821   9.011   7.186  1.00  0.00           H  
ATOM    106 2HG2 VAL A   7      -2.606   7.854   6.083  1.00  0.00           H  
ATOM    107 3HG2 VAL A   7      -1.939   7.293   7.635  1.00  0.00           H  
ATOM    108  N   LEU A   8       1.970   6.004   5.352  1.00  0.00           N  
ATOM    109  CA  LEU A   8       3.220   5.800   4.630  1.00  0.00           C  
ATOM    110  C   LEU A   8       3.231   4.453   3.918  1.00  0.00           C  
ATOM    111  O   LEU A   8       3.742   4.333   2.805  1.00  0.00           O  
ATOM    112  CB  LEU A   8       4.409   5.885   5.595  1.00  0.00           C  
ATOM    113  CG  LEU A   8       4.690   7.274   6.184  1.00  0.00           C  
ATOM    114  CD1 LEU A   8       5.779   7.166   7.242  1.00  0.00           C  
ATOM    115  CD2 LEU A   8       5.101   8.225   5.070  1.00  0.00           C  
ATOM    116  H   LEU A   8       1.989   6.075   6.359  1.00  0.00           H  
ATOM    117  HA  LEU A   8       3.319   6.585   3.881  1.00  0.00           H  
ATOM    118 1HB  LEU A   8       4.233   5.203   6.425  1.00  0.00           H  
ATOM    119 2HB  LEU A   8       5.307   5.561   5.069  1.00  0.00           H  
ATOM    120  HG  LEU A   8       3.789   7.652   6.669  1.00  0.00           H  
ATOM    121 1HD1 LEU A   8       5.978   8.153   7.661  1.00  0.00           H  
ATOM    122 2HD1 LEU A   8       5.451   6.496   8.036  1.00  0.00           H  
ATOM    123 3HD1 LEU A   8       6.689   6.775   6.788  1.00  0.00           H  
ATOM    124 1HD2 LEU A   8       5.300   9.212   5.488  1.00  0.00           H  
ATOM    125 2HD2 LEU A   8       6.002   7.848   4.584  1.00  0.00           H  
ATOM    126 3HD2 LEU A   8       4.297   8.296   4.337  1.00  0.00           H  
ATOM    127  N   THR A   9       2.664   3.442   4.567  1.00  0.00           N  
ATOM    128  CA  THR A   9       2.624   2.097   4.006  1.00  0.00           C  
ATOM    129  C   THR A   9       1.912   2.083   2.659  1.00  0.00           C  
ATOM    130  O   THR A   9       2.369   1.446   1.710  1.00  0.00           O  
ATOM    131  CB  THR A   9       1.930   1.115   4.968  1.00  0.00           C  
ATOM    132  OG1 THR A   9       2.683   1.022   6.184  1.00  0.00           O  
ATOM    133  CG2 THR A   9       1.823  -0.264   4.336  1.00  0.00           C  
ATOM    134  H   THR A   9       2.250   3.609   5.473  1.00  0.00           H  
ATOM    135  HA  THR A   9       3.648   1.758   3.848  1.00  0.00           H  
ATOM    136  HB  THR A   9       0.931   1.480   5.202  1.00  0.00           H  
ATOM    137  HG1 THR A   9       2.766   1.895   6.576  1.00  0.00           H  
ATOM    138 1HG2 THR A   9       1.330  -0.945   5.030  1.00  0.00           H  
ATOM    139 2HG2 THR A   9       1.241  -0.199   3.416  1.00  0.00           H  
ATOM    140 3HG2 THR A   9       2.820  -0.639   4.108  1.00  0.00           H  
ATOM    141  N   VAL A  10       0.789   2.790   2.582  1.00  0.00           N  
ATOM    142  CA  VAL A  10       0.061   2.937   1.328  1.00  0.00           C  
ATOM    143  C   VAL A  10       0.915   3.629   0.273  1.00  0.00           C  
ATOM    144  O   VAL A  10       1.035   3.150  -0.855  1.00  0.00           O  
ATOM    145  CB  VAL A  10      -1.230   3.746   1.551  1.00  0.00           C  
ATOM    146  CG1 VAL A  10      -1.878   4.094   0.219  1.00  0.00           C  
ATOM    147  CG2 VAL A  10      -2.191   2.958   2.428  1.00  0.00           C  
ATOM    148  H   VAL A  10       0.431   3.237   3.414  1.00  0.00           H  
ATOM    149  HA  VAL A  10      -0.207   1.944   0.964  1.00  0.00           H  
ATOM    150  HB  VAL A  10      -0.978   4.687   2.041  1.00  0.00           H  
ATOM    151 1HG1 VAL A  10      -2.789   4.666   0.396  1.00  0.00           H  
ATOM    152 2HG1 VAL A  10      -1.187   4.688  -0.378  1.00  0.00           H  
ATOM    153 3HG1 VAL A  10      -2.125   3.177  -0.316  1.00  0.00           H  
ATOM    154 1HG2 VAL A  10      -3.101   3.536   2.583  1.00  0.00           H  
ATOM    155 2HG2 VAL A  10      -2.438   2.014   1.941  1.00  0.00           H  
ATOM    156 3HG2 VAL A  10      -1.721   2.756   3.391  1.00  0.00           H  
ATOM    157  N   LEU A  11       1.506   4.759   0.646  1.00  0.00           N  
ATOM    158  CA  LEU A  11       2.295   5.555  -0.287  1.00  0.00           C  
ATOM    159  C   LEU A  11       3.492   4.769  -0.806  1.00  0.00           C  
ATOM    160  O   LEU A  11       3.836   4.850  -1.985  1.00  0.00           O  
ATOM    161  CB  LEU A  11       2.776   6.844   0.391  1.00  0.00           C  
ATOM    162  CG  LEU A  11       1.679   7.852   0.757  1.00  0.00           C  
ATOM    163  CD1 LEU A  11       2.281   8.979   1.586  1.00  0.00           C  
ATOM    164  CD2 LEU A  11       1.039   8.390  -0.514  1.00  0.00           C  
ATOM    165  H   LEU A  11       1.406   5.075   1.600  1.00  0.00           H  
ATOM    166  HA  LEU A  11       1.664   5.819  -1.135  1.00  0.00           H  
ATOM    167 1HB  LEU A  11       3.301   6.579   1.307  1.00  0.00           H  
ATOM    168 2HB  LEU A  11       3.479   7.345  -0.274  1.00  0.00           H  
ATOM    169  HG  LEU A  11       0.920   7.360   1.366  1.00  0.00           H  
ATOM    170 1HD1 LEU A  11       1.502   9.696   1.846  1.00  0.00           H  
ATOM    171 2HD1 LEU A  11       2.715   8.569   2.498  1.00  0.00           H  
ATOM    172 3HD1 LEU A  11       3.057   9.481   1.008  1.00  0.00           H  
ATOM    173 1HD2 LEU A  11       0.259   9.106  -0.254  1.00  0.00           H  
ATOM    174 2HD2 LEU A  11       1.797   8.884  -1.122  1.00  0.00           H  
ATOM    175 3HD2 LEU A  11       0.602   7.566  -1.078  1.00  0.00           H  
ATOM    176  N   ILE A  12       4.124   4.009   0.082  1.00  0.00           N  
ATOM    177  CA  ILE A  12       5.267   3.184  -0.291  1.00  0.00           C  
ATOM    178  C   ILE A  12       4.852   2.061  -1.233  1.00  0.00           C  
ATOM    179  O   ILE A  12       5.479   1.845  -2.270  1.00  0.00           O  
ATOM    180  CB  ILE A  12       5.943   2.586   0.957  1.00  0.00           C  
ATOM    181  CG1 ILE A  12       6.601   3.689   1.789  1.00  0.00           C  
ATOM    182  CG2 ILE A  12       6.967   1.536   0.554  1.00  0.00           C  
ATOM    183  CD1 ILE A  12       6.988   3.254   3.184  1.00  0.00           C  
ATOM    184  H   ILE A  12       3.804   4.002   1.040  1.00  0.00           H  
ATOM    185  HA  ILE A  12       5.992   3.812  -0.807  1.00  0.00           H  
ATOM    186  HB  ILE A  12       5.189   2.120   1.591  1.00  0.00           H  
ATOM    187 1HG1 ILE A  12       7.497   4.043   1.281  1.00  0.00           H  
ATOM    188 2HG1 ILE A  12       5.919   4.536   1.874  1.00  0.00           H  
ATOM    189 1HG2 ILE A  12       7.435   1.123   1.448  1.00  0.00           H  
ATOM    190 2HG2 ILE A  12       6.472   0.737   0.003  1.00  0.00           H  
ATOM    191 3HG2 ILE A  12       7.729   1.993  -0.076  1.00  0.00           H  
ATOM    192 1HD1 ILE A  12       7.447   4.090   3.712  1.00  0.00           H  
ATOM    193 2HD1 ILE A  12       6.098   2.929   3.724  1.00  0.00           H  
ATOM    194 3HD1 ILE A  12       7.697   2.430   3.124  1.00  0.00           H  
ATOM    195  N   ALA A  13       3.792   1.350  -0.866  1.00  0.00           N  
ATOM    196  CA  ALA A  13       3.297   0.241  -1.673  1.00  0.00           C  
ATOM    197  C   ALA A  13       2.974   0.693  -3.091  1.00  0.00           C  
ATOM    198  O   ALA A  13       3.263  -0.010  -4.059  1.00  0.00           O  
ATOM    199  CB  ALA A  13       2.070  -0.381  -1.023  1.00  0.00           C  
ATOM    200  H   ALA A  13       3.317   1.582  -0.005  1.00  0.00           H  
ATOM    201  HA  ALA A  13       4.084  -0.511  -1.734  1.00  0.00           H  
ATOM    202 1HB  ALA A  13       1.712  -1.207  -1.638  1.00  0.00           H  
ATOM    203 2HB  ALA A  13       2.331  -0.752  -0.032  1.00  0.00           H  
ATOM    204 3HB  ALA A  13       1.286   0.370  -0.934  1.00  0.00           H  
ATOM    205  N   LEU A  14       2.372   1.872  -3.208  1.00  0.00           N  
ATOM    206  CA  LEU A  14       2.022   2.428  -4.509  1.00  0.00           C  
ATOM    207  C   LEU A  14       3.267   2.809  -5.299  1.00  0.00           C  
ATOM    208  O   LEU A  14       3.351   2.560  -6.502  1.00  0.00           O  
ATOM    209  CB  LEU A  14       1.123   3.659  -4.335  1.00  0.00           C  
ATOM    210  CG  LEU A  14      -0.271   3.389  -3.757  1.00  0.00           C  
ATOM    211  CD1 LEU A  14      -0.963   4.712  -3.458  1.00  0.00           C  
ATOM    212  CD2 LEU A  14      -1.079   2.560  -4.744  1.00  0.00           C  
ATOM    213  H   LEU A  14       2.152   2.397  -2.373  1.00  0.00           H  
ATOM    214  HA  LEU A  14       1.476   1.672  -5.072  1.00  0.00           H  
ATOM    215 1HB  LEU A  14       1.625   4.365  -3.675  1.00  0.00           H  
ATOM    216 2HB  LEU A  14       0.992   4.134  -5.308  1.00  0.00           H  
ATOM    217  HG  LEU A  14      -0.176   2.843  -2.818  1.00  0.00           H  
ATOM    218 1HD1 LEU A  14      -1.954   4.520  -3.047  1.00  0.00           H  
ATOM    219 2HD1 LEU A  14      -0.374   5.275  -2.734  1.00  0.00           H  
ATOM    220 3HD1 LEU A  14      -1.058   5.288  -4.378  1.00  0.00           H  
ATOM    221 1HD2 LEU A  14      -2.070   2.367  -4.333  1.00  0.00           H  
ATOM    222 2HD2 LEU A  14      -1.176   3.106  -5.683  1.00  0.00           H  
ATOM    223 3HD2 LEU A  14      -0.571   1.613  -4.926  1.00  0.00           H  
ATOM    224  N   ALA A  15       4.234   3.413  -4.616  1.00  0.00           N  
ATOM    225  CA  ALA A  15       5.474   3.837  -5.255  1.00  0.00           C  
ATOM    226  C   ALA A  15       6.253   2.644  -5.793  1.00  0.00           C  
ATOM    227  O   ALA A  15       6.750   2.672  -6.918  1.00  0.00           O  
ATOM    228  CB  ALA A  15       6.329   4.630  -4.277  1.00  0.00           C  
ATOM    229  H   ALA A  15       4.106   3.582  -3.628  1.00  0.00           H  
ATOM    230  HA  ALA A  15       5.218   4.477  -6.099  1.00  0.00           H  
ATOM    231 1HB  ALA A  15       7.251   4.939  -4.769  1.00  0.00           H  
ATOM    232 2HB  ALA A  15       5.781   5.511  -3.945  1.00  0.00           H  
ATOM    233 3HB  ALA A  15       6.569   4.007  -3.416  1.00  0.00           H  
ATOM    234  N   VAL A  16       6.354   1.596  -4.982  1.00  0.00           N  
ATOM    235  CA  VAL A  16       7.109   0.407  -5.359  1.00  0.00           C  
ATOM    236  C   VAL A  16       6.495  -0.273  -6.575  1.00  0.00           C  
ATOM    237  O   VAL A  16       7.206  -0.705  -7.482  1.00  0.00           O  
ATOM    238  CB  VAL A  16       7.156  -0.590  -4.186  1.00  0.00           C  
ATOM    239  CG1 VAL A  16       7.714  -1.929  -4.646  1.00  0.00           C  
ATOM    240  CG2 VAL A  16       7.993  -0.018  -3.052  1.00  0.00           C  
ATOM    241  H   VAL A  16       5.897   1.624  -4.082  1.00  0.00           H  
ATOM    242  HA  VAL A  16       8.129   0.707  -5.604  1.00  0.00           H  
ATOM    243  HB  VAL A  16       6.140  -0.770  -3.833  1.00  0.00           H  
ATOM    244 1HG1 VAL A  16       7.739  -2.621  -3.804  1.00  0.00           H  
ATOM    245 2HG1 VAL A  16       7.079  -2.337  -5.432  1.00  0.00           H  
ATOM    246 3HG1 VAL A  16       8.724  -1.789  -5.030  1.00  0.00           H  
ATOM    247 1HG2 VAL A  16       8.021  -0.728  -2.226  1.00  0.00           H  
ATOM    248 2HG2 VAL A  16       9.007   0.167  -3.407  1.00  0.00           H  
ATOM    249 3HG2 VAL A  16       7.551   0.919  -2.711  1.00  0.00           H  
ATOM    250  N   TYR A  17       5.169  -0.365  -6.589  1.00  0.00           N  
ATOM    251  CA  TYR A  17       4.453  -0.942  -7.720  1.00  0.00           C  
ATOM    252  C   TYR A  17       4.635  -0.100  -8.976  1.00  0.00           C  
ATOM    253  O   TYR A  17       4.934  -0.624 -10.049  1.00  0.00           O  
ATOM    254  CB  TYR A  17       2.965  -1.091  -7.392  1.00  0.00           C  
ATOM    255  CG  TYR A  17       2.172  -1.802  -8.466  1.00  0.00           C  
ATOM    256  CD1 TYR A  17       2.198  -3.187  -8.545  1.00  0.00           C  
ATOM    257  CD2 TYR A  17       1.418  -1.070  -9.371  1.00  0.00           C  
ATOM    258  CE1 TYR A  17       1.473  -3.837  -9.525  1.00  0.00           C  
ATOM    259  CE2 TYR A  17       0.694  -1.720 -10.351  1.00  0.00           C  
ATOM    260  CZ  TYR A  17       0.719  -3.097 -10.430  1.00  0.00           C  
ATOM    261  OH  TYR A  17      -0.003  -3.744 -11.406  1.00  0.00           O  
ATOM    262  H   TYR A  17       4.644  -0.027  -5.795  1.00  0.00           H  
ATOM    263  HA  TYR A  17       4.865  -1.931  -7.923  1.00  0.00           H  
ATOM    264 1HB  TYR A  17       2.851  -1.646  -6.460  1.00  0.00           H  
ATOM    265 2HB  TYR A  17       2.526  -0.105  -7.242  1.00  0.00           H  
ATOM    266  HD1 TYR A  17       2.790  -3.762  -7.833  1.00  0.00           H  
ATOM    267  HD2 TYR A  17       1.399   0.018  -9.310  1.00  0.00           H  
ATOM    268  HE1 TYR A  17       1.493  -4.924  -9.587  1.00  0.00           H  
ATOM    269  HE2 TYR A  17       0.102  -1.144 -11.064  1.00  0.00           H  
ATOM    270  HH  TYR A  17       0.119  -4.693 -11.317  1.00  0.00           H  
ATOM    271  N   PHE A  18       4.454   1.209  -8.835  1.00  0.00           N  
ATOM    272  CA  PHE A  18       4.493   2.115  -9.977  1.00  0.00           C  
ATOM    273  C   PHE A  18       5.870   2.122 -10.628  1.00  0.00           C  
ATOM    274  O   PHE A  18       5.994   1.969 -11.843  1.00  0.00           O  
ATOM    275  CB  PHE A  18       4.119   3.534  -9.546  1.00  0.00           C  
ATOM    276  CG  PHE A  18       4.251   4.554 -10.641  1.00  0.00           C  
ATOM    277  CD1 PHE A  18       3.311   4.626 -11.659  1.00  0.00           C  
ATOM    278  CD2 PHE A  18       5.314   5.444 -10.656  1.00  0.00           C  
ATOM    279  CE1 PHE A  18       3.431   5.564 -12.667  1.00  0.00           C  
ATOM    280  CE2 PHE A  18       5.436   6.384 -11.662  1.00  0.00           C  
ATOM    281  CZ  PHE A  18       4.493   6.443 -12.668  1.00  0.00           C  
ATOM    282  H   PHE A  18       4.285   1.586  -7.914  1.00  0.00           H  
ATOM    283  HA  PHE A  18       3.767   1.772 -10.716  1.00  0.00           H  
ATOM    284 1HB  PHE A  18       3.089   3.547  -9.191  1.00  0.00           H  
ATOM    285 2HB  PHE A  18       4.755   3.842  -8.717  1.00  0.00           H  
ATOM    286  HD1 PHE A  18       2.470   3.931 -11.657  1.00  0.00           H  
ATOM    287  HD2 PHE A  18       6.059   5.397  -9.861  1.00  0.00           H  
ATOM    288  HE1 PHE A  18       2.686   5.608 -13.460  1.00  0.00           H  
ATOM    289  HE2 PHE A  18       6.276   7.077 -11.661  1.00  0.00           H  
ATOM    290  HZ  PHE A  18       4.589   7.182 -13.463  1.00  0.00           H  
ATOM    291  N   LEU A  19       6.903   2.301  -9.812  1.00  0.00           N  
ATOM    292  CA  LEU A  19       8.249   2.535 -10.321  1.00  0.00           C  
ATOM    293  C   LEU A  19       8.862   1.253 -10.870  1.00  0.00           C  
ATOM    294  O   LEU A  19       8.567   0.869 -11.968  1.00  0.00           O  
ATOM    295  OXT LEU A  19       9.640   0.627 -10.204  1.00  0.00           O  
ATOM    296  CB  LEU A  19       9.144   3.103  -9.212  1.00  0.00           C  
ATOM    297  CG  LEU A  19       8.758   4.493  -8.692  1.00  0.00           C  
ATOM    298  CD1 LEU A  19       9.606   4.834  -7.474  1.00  0.00           C  
ATOM    299  CD2 LEU A  19       8.951   5.521  -9.797  1.00  0.00           C  
ATOM    300  H   LEU A  19       6.752   2.274  -8.814  1.00  0.00           H  
ATOM    301  HA  LEU A  19       8.191   3.262 -11.131  1.00  0.00           H  
ATOM    302 1HB  LEU A  19       9.126   2.417  -8.366  1.00  0.00           H  
ATOM    303 2HB  LEU A  19      10.166   3.161  -9.585  1.00  0.00           H  
ATOM    304  HG  LEU A  19       7.713   4.488  -8.379  1.00  0.00           H  
ATOM    305 1HD1 LEU A  19       9.332   5.822  -7.104  1.00  0.00           H  
ATOM    306 2HD1 LEU A  19       9.434   4.094  -6.692  1.00  0.00           H  
ATOM    307 3HD1 LEU A  19      10.659   4.831  -7.752  1.00  0.00           H  
ATOM    308 1HD2 LEU A  19       8.676   6.509  -9.428  1.00  0.00           H  
ATOM    309 2HD2 LEU A  19       9.995   5.528 -10.109  1.00  0.00           H  
ATOM    310 3HD2 LEU A  19       8.320   5.263 -10.648  1.00  0.00           H  
TER                                                                             
ATOM    312  N   ILE B  20      -1.255  -7.066  16.157  1.00  0.00           N  
ATOM    313  CA  ILE B  20      -2.315  -6.322  15.487  1.00  0.00           C  
ATOM    314  C   ILE B  20      -1.754  -5.437  14.382  1.00  0.00           C  
ATOM    315  O   ILE B  20      -2.133  -5.566  13.218  1.00  0.00           O  
ATOM    316  CB  ILE B  20      -3.097  -5.456  16.492  1.00  0.00           C  
ATOM    317  CG1 ILE B  20      -3.795  -6.339  17.529  1.00  0.00           C  
ATOM    318  CG2 ILE B  20      -4.108  -4.582  15.766  1.00  0.00           C  
ATOM    319  CD1 ILE B  20      -4.383  -5.570  18.690  1.00  0.00           C  
ATOM    320 1H   ILE B  20      -1.651  -7.637  16.876  1.00  0.00           H  
ATOM    321 2H   ILE B  20      -0.784  -7.647  15.493  1.00  0.00           H  
ATOM    322 3H   ILE B  20      -0.603  -6.426  16.562  1.00  0.00           H  
ATOM    323  HA  ILE B  20      -3.005  -7.034  15.036  1.00  0.00           H  
ATOM    324  HB  ILE B  20      -2.404  -4.817  17.038  1.00  0.00           H  
ATOM    325 1HG1 ILE B  20      -4.597  -6.899  17.049  1.00  0.00           H  
ATOM    326 2HG1 ILE B  20      -3.084  -7.064  17.927  1.00  0.00           H  
ATOM    327 1HG2 ILE B  20      -4.652  -3.976  16.491  1.00  0.00           H  
ATOM    328 2HG2 ILE B  20      -3.588  -3.929  15.066  1.00  0.00           H  
ATOM    329 3HG2 ILE B  20      -4.810  -5.213  15.221  1.00  0.00           H  
ATOM    330 1HD1 ILE B  20      -4.860  -6.264  19.382  1.00  0.00           H  
ATOM    331 2HD1 ILE B  20      -3.590  -5.029  19.207  1.00  0.00           H  
ATOM    332 3HD1 ILE B  20      -5.124  -4.863  18.319  1.00  0.00           H  
ATOM    333  N   VAL B  21      -0.848  -4.539  14.753  1.00  0.00           N  
ATOM    334  CA  VAL B  21      -0.361  -3.517  13.834  1.00  0.00           C  
ATOM    335  C   VAL B  21       0.299  -4.144  12.612  1.00  0.00           C  
ATOM    336  O   VAL B  21       0.081  -3.705  11.483  1.00  0.00           O  
ATOM    337  CB  VAL B  21       0.649  -2.597  14.544  1.00  0.00           C  
ATOM    338  CG1 VAL B  21       1.315  -1.664  13.543  1.00  0.00           C  
ATOM    339  CG2 VAL B  21      -0.052  -1.804  15.637  1.00  0.00           C  
ATOM    340  H   VAL B  21      -0.487  -4.564  15.696  1.00  0.00           H  
ATOM    341  HA  VAL B  21      -1.209  -2.917  13.503  1.00  0.00           H  
ATOM    342  HB  VAL B  21       1.436  -3.209  14.986  1.00  0.00           H  
ATOM    343 1HG1 VAL B  21       2.026  -1.021  14.063  1.00  0.00           H  
ATOM    344 2HG1 VAL B  21       1.840  -2.252  12.791  1.00  0.00           H  
ATOM    345 3HG1 VAL B  21       0.557  -1.049  13.060  1.00  0.00           H  
ATOM    346 1HG2 VAL B  21       0.669  -1.157  16.135  1.00  0.00           H  
ATOM    347 2HG2 VAL B  21      -0.842  -1.197  15.196  1.00  0.00           H  
ATOM    348 3HG2 VAL B  21      -0.485  -2.492  16.364  1.00  0.00           H  
ATOM    349  N   VAL B  22       1.106  -5.173  12.846  1.00  0.00           N  
ATOM    350  CA  VAL B  22       1.802  -5.861  11.765  1.00  0.00           C  
ATOM    351  C   VAL B  22       0.819  -6.419  10.744  1.00  0.00           C  
ATOM    352  O   VAL B  22       1.026  -6.295   9.537  1.00  0.00           O  
ATOM    353  CB  VAL B  22       2.661  -7.009  12.328  1.00  0.00           C  
ATOM    354  CG1 VAL B  22       3.219  -7.861  11.197  1.00  0.00           C  
ATOM    355  CG2 VAL B  22       3.785  -6.445  13.183  1.00  0.00           C  
ATOM    356  H   VAL B  22       1.242  -5.487  13.796  1.00  0.00           H  
ATOM    357  HA  VAL B  22       2.458  -5.146  11.265  1.00  0.00           H  
ATOM    358  HB  VAL B  22       2.030  -7.657  12.937  1.00  0.00           H  
ATOM    359 1HG1 VAL B  22       3.823  -8.668  11.613  1.00  0.00           H  
ATOM    360 2HG1 VAL B  22       2.397  -8.284  10.620  1.00  0.00           H  
ATOM    361 3HG1 VAL B  22       3.839  -7.243  10.548  1.00  0.00           H  
ATOM    362 1HG2 VAL B  22       4.387  -7.262  13.578  1.00  0.00           H  
ATOM    363 2HG2 VAL B  22       4.412  -5.792  12.575  1.00  0.00           H  
ATOM    364 3HG2 VAL B  22       3.361  -5.874  14.009  1.00  0.00           H  
ATOM    365  N   GLY B  23      -0.251  -7.034  11.235  1.00  0.00           N  
ATOM    366  CA  GLY B  23      -1.303  -7.551  10.368  1.00  0.00           C  
ATOM    367  C   GLY B  23      -1.904  -6.445   9.511  1.00  0.00           C  
ATOM    368  O   GLY B  23      -2.063  -6.601   8.301  1.00  0.00           O  
ATOM    369  H   GLY B  23      -0.338  -7.147  12.235  1.00  0.00           H  
ATOM    370 1HA  GLY B  23      -0.894  -8.332   9.727  1.00  0.00           H  
ATOM    371 2HA  GLY B  23      -2.082  -8.010  10.976  1.00  0.00           H  
ATOM    372  N   ASP B  24      -2.237  -5.326  10.147  1.00  0.00           N  
ATOM    373  CA  ASP B  24      -2.821  -4.190   9.443  1.00  0.00           C  
ATOM    374  C   ASP B  24      -1.883  -3.672   8.361  1.00  0.00           C  
ATOM    375  O   ASP B  24      -2.318  -3.321   7.264  1.00  0.00           O  
ATOM    376  CB  ASP B  24      -3.149  -3.063  10.425  1.00  0.00           C  
ATOM    377  CG  ASP B  24      -4.348  -3.378  11.309  1.00  0.00           C  
ATOM    378  OD1 ASP B  24      -5.060  -4.305  11.004  1.00  0.00           O  
ATOM    379  OD2 ASP B  24      -4.542  -2.687  12.281  1.00  0.00           O  
ATOM    380  H   ASP B  24      -2.082  -5.262  11.143  1.00  0.00           H  
ATOM    381  HA  ASP B  24      -3.745  -4.517   8.966  1.00  0.00           H  
ATOM    382 1HB  ASP B  24      -2.286  -2.872  11.063  1.00  0.00           H  
ATOM    383 2HB  ASP B  24      -3.355  -2.147   9.871  1.00  0.00           H  
ATOM    384  N   LEU B  25      -0.592  -3.627   8.675  1.00  0.00           N  
ATOM    385  CA  LEU B  25       0.408  -3.135   7.735  1.00  0.00           C  
ATOM    386  C   LEU B  25       0.479  -4.016   6.495  1.00  0.00           C  
ATOM    387  O   LEU B  25       0.578  -3.519   5.373  1.00  0.00           O  
ATOM    388  CB  LEU B  25       1.785  -3.078   8.409  1.00  0.00           C  
ATOM    389  CG  LEU B  25       1.964  -1.982   9.467  1.00  0.00           C  
ATOM    390  CD1 LEU B  25       3.277  -2.199  10.207  1.00  0.00           C  
ATOM    391  CD2 LEU B  25       1.934  -0.618   8.794  1.00  0.00           C  
ATOM    392  H   LEU B  25      -0.297  -3.941   9.589  1.00  0.00           H  
ATOM    393  HA  LEU B  25       0.127  -2.129   7.427  1.00  0.00           H  
ATOM    394 1HB  LEU B  25       1.976  -4.036   8.890  1.00  0.00           H  
ATOM    395 2HB  LEU B  25       2.542  -2.924   7.640  1.00  0.00           H  
ATOM    396  HG  LEU B  25       1.156  -2.045  10.196  1.00  0.00           H  
ATOM    397 1HD1 LEU B  25       3.404  -1.420  10.959  1.00  0.00           H  
ATOM    398 2HD1 LEU B  25       3.263  -3.174  10.695  1.00  0.00           H  
ATOM    399 3HD1 LEU B  25       4.104  -2.158   9.499  1.00  0.00           H  
ATOM    400 1HD2 LEU B  25       2.060   0.162   9.546  1.00  0.00           H  
ATOM    401 2HD2 LEU B  25       2.743  -0.553   8.066  1.00  0.00           H  
ATOM    402 3HD2 LEU B  25       0.978  -0.482   8.288  1.00  0.00           H  
ATOM    403  N   VAL B  26       0.427  -5.327   6.703  1.00  0.00           N  
ATOM    404  CA  VAL B  26       0.426  -6.279   5.598  1.00  0.00           C  
ATOM    405  C   VAL B  26      -0.805  -6.100   4.719  1.00  0.00           C  
ATOM    406  O   VAL B  26      -0.702  -6.049   3.493  1.00  0.00           O  
ATOM    407  CB  VAL B  26       0.463  -7.722   6.136  1.00  0.00           C  
ATOM    408  CG1 VAL B  26       0.216  -8.716   5.011  1.00  0.00           C  
ATOM    409  CG2 VAL B  26       1.802  -7.989   6.807  1.00  0.00           C  
ATOM    410  H   VAL B  26       0.388  -5.674   7.651  1.00  0.00           H  
ATOM    411  HA  VAL B  26       1.316  -6.107   4.992  1.00  0.00           H  
ATOM    412  HB  VAL B  26      -0.340  -7.851   6.861  1.00  0.00           H  
ATOM    413 1HG1 VAL B  26       0.246  -9.731   5.409  1.00  0.00           H  
ATOM    414 2HG1 VAL B  26      -0.762  -8.529   4.568  1.00  0.00           H  
ATOM    415 3HG1 VAL B  26       0.988  -8.603   4.249  1.00  0.00           H  
ATOM    416 1HG2 VAL B  26       1.821  -9.011   7.186  1.00  0.00           H  
ATOM    417 2HG2 VAL B  26       2.606  -7.854   6.083  1.00  0.00           H  
ATOM    418 3HG2 VAL B  26       1.939  -7.293   7.635  1.00  0.00           H  
ATOM    419  N   LEU B  27      -1.970  -6.005   5.352  1.00  0.00           N  
ATOM    420  CA  LEU B  27      -3.220  -5.800   4.630  1.00  0.00           C  
ATOM    421  C   LEU B  27      -3.231  -4.453   3.918  1.00  0.00           C  
ATOM    422  O   LEU B  27      -3.742  -4.333   2.805  1.00  0.00           O  
ATOM    423  CB  LEU B  27      -4.409  -5.885   5.595  1.00  0.00           C  
ATOM    424  CG  LEU B  27      -4.690  -7.274   6.184  1.00  0.00           C  
ATOM    425  CD1 LEU B  27      -5.779  -7.166   7.242  1.00  0.00           C  
ATOM    426  CD2 LEU B  27      -5.101  -8.225   5.070  1.00  0.00           C  
ATOM    427  H   LEU B  27      -1.989  -6.076   6.359  1.00  0.00           H  
ATOM    428  HA  LEU B  27      -3.319  -6.585   3.881  1.00  0.00           H  
ATOM    429 1HB  LEU B  27      -4.233  -5.203   6.425  1.00  0.00           H  
ATOM    430 2HB  LEU B  27      -5.307  -5.561   5.069  1.00  0.00           H  
ATOM    431  HG  LEU B  27      -3.789  -7.652   6.669  1.00  0.00           H  
ATOM    432 1HD1 LEU B  27      -5.978  -8.153   7.661  1.00  0.00           H  
ATOM    433 2HD1 LEU B  27      -5.451  -6.496   8.036  1.00  0.00           H  
ATOM    434 3HD1 LEU B  27      -6.689  -6.775   6.788  1.00  0.00           H  
ATOM    435 1HD2 LEU B  27      -5.300  -9.212   5.488  1.00  0.00           H  
ATOM    436 2HD2 LEU B  27      -6.002  -7.848   4.584  1.00  0.00           H  
ATOM    437 3HD2 LEU B  27      -4.297  -8.296   4.337  1.00  0.00           H  
ATOM    438  N   THR B  28      -2.664  -3.442   4.567  1.00  0.00           N  
ATOM    439  CA  THR B  28      -2.624  -2.097   4.006  1.00  0.00           C  
ATOM    440  C   THR B  28      -1.912  -2.083   2.659  1.00  0.00           C  
ATOM    441  O   THR B  28      -2.369  -1.446   1.710  1.00  0.00           O  
ATOM    442  CB  THR B  28      -1.930  -1.115   4.968  1.00  0.00           C  
ATOM    443  OG1 THR B  28      -2.683  -1.022   6.184  1.00  0.00           O  
ATOM    444  CG2 THR B  28      -1.823   0.264   4.336  1.00  0.00           C  
ATOM    445  H   THR B  28      -2.250  -3.609   5.473  1.00  0.00           H  
ATOM    446  HA  THR B  28      -3.648  -1.758   3.848  1.00  0.00           H  
ATOM    447  HB  THR B  28      -0.931  -1.480   5.202  1.00  0.00           H  
ATOM    448  HG1 THR B  28      -2.764  -1.894   6.577  1.00  0.00           H  
ATOM    449 1HG2 THR B  28      -1.330   0.945   5.030  1.00  0.00           H  
ATOM    450 2HG2 THR B  28      -1.241   0.199   3.416  1.00  0.00           H  
ATOM    451 3HG2 THR B  28      -2.820   0.639   4.108  1.00  0.00           H  
ATOM    452  N   VAL B  29      -0.789  -2.790   2.582  1.00  0.00           N  
ATOM    453  CA  VAL B  29      -0.061  -2.937   1.328  1.00  0.00           C  
ATOM    454  C   VAL B  29      -0.915  -3.629   0.273  1.00  0.00           C  
ATOM    455  O   VAL B  29      -1.035  -3.150  -0.855  1.00  0.00           O  
ATOM    456  CB  VAL B  29       1.230  -3.746   1.551  1.00  0.00           C  
ATOM    457  CG1 VAL B  29       1.878  -4.094   0.219  1.00  0.00           C  
ATOM    458  CG2 VAL B  29       2.191  -2.958   2.428  1.00  0.00           C  
ATOM    459  H   VAL B  29      -0.431  -3.237   3.414  1.00  0.00           H  
ATOM    460  HA  VAL B  29       0.207  -1.944   0.964  1.00  0.00           H  
ATOM    461  HB  VAL B  29       0.978  -4.687   2.041  1.00  0.00           H  
ATOM    462 1HG1 VAL B  29       2.789  -4.666   0.396  1.00  0.00           H  
ATOM    463 2HG1 VAL B  29       1.187  -4.688  -0.378  1.00  0.00           H  
ATOM    464 3HG1 VAL B  29       2.125  -3.177  -0.316  1.00  0.00           H  
ATOM    465 1HG2 VAL B  29       3.101  -3.536   2.583  1.00  0.00           H  
ATOM    466 2HG2 VAL B  29       2.438  -2.014   1.941  1.00  0.00           H  
ATOM    467 3HG2 VAL B  29       1.721  -2.756   3.391  1.00  0.00           H  
ATOM    468  N   LEU B  30      -1.506  -4.759   0.646  1.00  0.00           N  
ATOM    469  CA  LEU B  30      -2.295  -5.555  -0.287  1.00  0.00           C  
ATOM    470  C   LEU B  30      -3.492  -4.769  -0.806  1.00  0.00           C  
ATOM    471  O   LEU B  30      -3.836  -4.850  -1.985  1.00  0.00           O  
ATOM    472  CB  LEU B  30      -2.776  -6.844   0.391  1.00  0.00           C  
ATOM    473  CG  LEU B  30      -1.679  -7.852   0.757  1.00  0.00           C  
ATOM    474  CD1 LEU B  30      -2.281  -8.979   1.586  1.00  0.00           C  
ATOM    475  CD2 LEU B  30      -1.039  -8.390  -0.514  1.00  0.00           C  
ATOM    476  H   LEU B  30      -1.406  -5.075   1.600  1.00  0.00           H  
ATOM    477  HA  LEU B  30      -1.664  -5.819  -1.135  1.00  0.00           H  
ATOM    478 1HB  LEU B  30      -3.301  -6.579   1.307  1.00  0.00           H  
ATOM    479 2HB  LEU B  30      -3.479  -7.345  -0.274  1.00  0.00           H  
ATOM    480  HG  LEU B  30      -0.920  -7.360   1.366  1.00  0.00           H  
ATOM    481 1HD1 LEU B  30      -1.502  -9.696   1.846  1.00  0.00           H  
ATOM    482 2HD1 LEU B  30      -2.715  -8.569   2.498  1.00  0.00           H  
ATOM    483 3HD1 LEU B  30      -3.057  -9.481   1.008  1.00  0.00           H  
ATOM    484 1HD2 LEU B  30      -0.259  -9.106  -0.254  1.00  0.00           H  
ATOM    485 2HD2 LEU B  30      -1.797  -8.884  -1.122  1.00  0.00           H  
ATOM    486 3HD2 LEU B  30      -0.602  -7.566  -1.078  1.00  0.00           H  
ATOM    487  N   ILE B  31      -4.124  -4.009   0.082  1.00  0.00           N  
ATOM    488  CA  ILE B  31      -5.267  -3.184  -0.291  1.00  0.00           C  
ATOM    489  C   ILE B  31      -4.852  -2.062  -1.233  1.00  0.00           C  
ATOM    490  O   ILE B  31      -5.479  -1.845  -2.270  1.00  0.00           O  
ATOM    491  CB  ILE B  31      -5.943  -2.586   0.957  1.00  0.00           C  
ATOM    492  CG1 ILE B  31      -6.601  -3.689   1.789  1.00  0.00           C  
ATOM    493  CG2 ILE B  31      -6.967  -1.536   0.554  1.00  0.00           C  
ATOM    494  CD1 ILE B  31      -6.988  -3.254   3.184  1.00  0.00           C  
ATOM    495  H   ILE B  31      -3.804  -4.002   1.040  1.00  0.00           H  
ATOM    496  HA  ILE B  31      -5.992  -3.812  -0.807  1.00  0.00           H  
ATOM    497  HB  ILE B  31      -5.189  -2.120   1.591  1.00  0.00           H  
ATOM    498 1HG1 ILE B  31      -7.497  -4.043   1.281  1.00  0.00           H  
ATOM    499 2HG1 ILE B  31      -5.919  -4.536   1.874  1.00  0.00           H  
ATOM    500 1HG2 ILE B  31      -7.435  -1.123   1.448  1.00  0.00           H  
ATOM    501 2HG2 ILE B  31      -6.472  -0.737   0.003  1.00  0.00           H  
ATOM    502 3HG2 ILE B  31      -7.729  -1.993  -0.076  1.00  0.00           H  
ATOM    503 1HD1 ILE B  31      -7.447  -4.090   3.712  1.00  0.00           H  
ATOM    504 2HD1 ILE B  31      -6.098  -2.929   3.724  1.00  0.00           H  
ATOM    505 3HD1 ILE B  31      -7.697  -2.430   3.124  1.00  0.00           H  
ATOM    506  N   ALA B  32      -3.792  -1.350  -0.866  1.00  0.00           N  
ATOM    507  CA  ALA B  32      -3.297  -0.241  -1.673  1.00  0.00           C  
ATOM    508  C   ALA B  32      -2.974  -0.693  -3.091  1.00  0.00           C  
ATOM    509  O   ALA B  32      -3.263   0.010  -4.059  1.00  0.00           O  
ATOM    510  CB  ALA B  32      -2.070   0.381  -1.023  1.00  0.00           C  
ATOM    511  H   ALA B  32      -3.317  -1.582  -0.005  1.00  0.00           H  
ATOM    512  HA  ALA B  32      -4.084   0.511  -1.734  1.00  0.00           H  
ATOM    513 1HB  ALA B  32      -1.712   1.207  -1.638  1.00  0.00           H  
ATOM    514 2HB  ALA B  32      -2.331   0.752  -0.032  1.00  0.00           H  
ATOM    515 3HB  ALA B  32      -1.286  -0.370  -0.934  1.00  0.00           H  
ATOM    516  N   LEU B  33      -2.372  -1.872  -3.208  1.00  0.00           N  
ATOM    517  CA  LEU B  33      -2.022  -2.428  -4.509  1.00  0.00           C  
ATOM    518  C   LEU B  33      -3.267  -2.809  -5.299  1.00  0.00           C  
ATOM    519  O   LEU B  33      -3.351  -2.560  -6.502  1.00  0.00           O  
ATOM    520  CB  LEU B  33      -1.123  -3.659  -4.335  1.00  0.00           C  
ATOM    521  CG  LEU B  33       0.271  -3.389  -3.757  1.00  0.00           C  
ATOM    522  CD1 LEU B  33       0.963  -4.712  -3.458  1.00  0.00           C  
ATOM    523  CD2 LEU B  33       1.079  -2.560  -4.745  1.00  0.00           C  
ATOM    524  H   LEU B  33      -2.152  -2.397  -2.373  1.00  0.00           H  
ATOM    525  HA  LEU B  33      -1.476  -1.672  -5.072  1.00  0.00           H  
ATOM    526 1HB  LEU B  33      -1.625  -4.365  -3.675  1.00  0.00           H  
ATOM    527 2HB  LEU B  33      -0.992  -4.134  -5.308  1.00  0.00           H  
ATOM    528  HG  LEU B  33       0.176  -2.843  -2.818  1.00  0.00           H  
ATOM    529 1HD1 LEU B  33       1.954  -4.520  -3.046  1.00  0.00           H  
ATOM    530 2HD1 LEU B  33       0.374  -5.275  -2.734  1.00  0.00           H  
ATOM    531 3HD1 LEU B  33       1.058  -5.289  -4.377  1.00  0.00           H  
ATOM    532 1HD2 LEU B  33       2.070  -2.367  -4.333  1.00  0.00           H  
ATOM    533 2HD2 LEU B  33       1.176  -3.106  -5.683  1.00  0.00           H  
ATOM    534 3HD2 LEU B  33       0.571  -1.613  -4.926  1.00  0.00           H  
ATOM    535  N   ALA B  34      -4.234  -3.413  -4.616  1.00  0.00           N  
ATOM    536  CA  ALA B  34      -5.474  -3.837  -5.255  1.00  0.00           C  
ATOM    537  C   ALA B  34      -6.253  -2.644  -5.793  1.00  0.00           C  
ATOM    538  O   ALA B  34      -6.750  -2.672  -6.918  1.00  0.00           O  
ATOM    539  CB  ALA B  34      -6.329  -4.630  -4.277  1.00  0.00           C  
ATOM    540  H   ALA B  34      -4.106  -3.582  -3.628  1.00  0.00           H  
ATOM    541  HA  ALA B  34      -5.218  -4.477  -6.099  1.00  0.00           H  
ATOM    542 1HB  ALA B  34      -7.251  -4.939  -4.769  1.00  0.00           H  
ATOM    543 2HB  ALA B  34      -5.781  -5.511  -3.945  1.00  0.00           H  
ATOM    544 3HB  ALA B  34      -6.569  -4.007  -3.416  1.00  0.00           H  
ATOM    545  N   VAL B  35      -6.354  -1.596  -4.982  1.00  0.00           N  
ATOM    546  CA  VAL B  35      -7.109  -0.407  -5.359  1.00  0.00           C  
ATOM    547  C   VAL B  35      -6.495   0.273  -6.575  1.00  0.00           C  
ATOM    548  O   VAL B  35      -7.206   0.705  -7.482  1.00  0.00           O  
ATOM    549  CB  VAL B  35      -7.156   0.590  -4.186  1.00  0.00           C  
ATOM    550  CG1 VAL B  35      -7.714   1.929  -4.646  1.00  0.00           C  
ATOM    551  CG2 VAL B  35      -7.993   0.018  -3.052  1.00  0.00           C  
ATOM    552  H   VAL B  35      -5.897  -1.624  -4.082  1.00  0.00           H  
ATOM    553  HA  VAL B  35      -8.129  -0.707  -5.604  1.00  0.00           H  
ATOM    554  HB  VAL B  35      -6.140   0.770  -3.833  1.00  0.00           H  
ATOM    555 1HG1 VAL B  35      -7.739   2.621  -3.804  1.00  0.00           H  
ATOM    556 2HG1 VAL B  35      -7.079   2.337  -5.432  1.00  0.00           H  
ATOM    557 3HG1 VAL B  35      -8.724   1.789  -5.030  1.00  0.00           H  
ATOM    558 1HG2 VAL B  35      -8.021   0.728  -2.226  1.00  0.00           H  
ATOM    559 2HG2 VAL B  35      -9.007  -0.167  -3.407  1.00  0.00           H  
ATOM    560 3HG2 VAL B  35      -7.551  -0.919  -2.711  1.00  0.00           H  
ATOM    561  N   TYR B  36      -5.169   0.365  -6.589  1.00  0.00           N  
ATOM    562  CA  TYR B  36      -4.453   0.942  -7.720  1.00  0.00           C  
ATOM    563  C   TYR B  36      -4.635   0.100  -8.976  1.00  0.00           C  
ATOM    564  O   TYR B  36      -4.934   0.624 -10.049  1.00  0.00           O  
ATOM    565  CB  TYR B  36      -2.965   1.091  -7.392  1.00  0.00           C  
ATOM    566  CG  TYR B  36      -2.174   1.815  -8.459  1.00  0.00           C  
ATOM    567  CD1 TYR B  36      -2.203   3.200  -8.524  1.00  0.00           C  
ATOM    568  CD2 TYR B  36      -1.420   1.093  -9.373  1.00  0.00           C  
ATOM    569  CE1 TYR B  36      -1.481   3.861  -9.499  1.00  0.00           C  
ATOM    570  CE2 TYR B  36      -0.698   1.754 -10.347  1.00  0.00           C  
ATOM    571  CZ  TYR B  36      -0.727   3.132 -10.412  1.00  0.00           C  
ATOM    572  OH  TYR B  36      -0.007   3.791 -11.382  1.00  0.00           O  
ATOM    573  H   TYR B  36      -4.644   0.027  -5.795  1.00  0.00           H  
ATOM    574  HA  TYR B  36      -4.865   1.931  -7.923  1.00  0.00           H  
ATOM    575 1HB  TYR B  36      -2.852   1.637  -6.455  1.00  0.00           H  
ATOM    576 2HB  TYR B  36      -2.524   0.105  -7.252  1.00  0.00           H  
ATOM    577  HD1 TYR B  36      -2.796   3.767  -7.806  1.00  0.00           H  
ATOM    578  HD2 TYR B  36      -1.398   0.005  -9.323  1.00  0.00           H  
ATOM    579  HE1 TYR B  36      -1.504   4.949  -9.550  1.00  0.00           H  
ATOM    580  HE2 TYR B  36      -0.106   1.187 -11.066  1.00  0.00           H  
ATOM    581  HH  TYR B  36      -0.099   4.739 -11.259  1.00  0.00           H  
ATOM    582  N   PHE B  37      -4.454  -1.209  -8.835  1.00  0.00           N  
ATOM    583  CA  PHE B  37      -4.493  -2.115  -9.977  1.00  0.00           C  
ATOM    584  C   PHE B  37      -5.870  -2.122 -10.628  1.00  0.00           C  
ATOM    585  O   PHE B  37      -5.994  -1.969 -11.843  1.00  0.00           O  
ATOM    586  CB  PHE B  37      -4.119  -3.534  -9.546  1.00  0.00           C  
ATOM    587  CG  PHE B  37      -4.253  -4.555 -10.640  1.00  0.00           C  
ATOM    588  CD1 PHE B  37      -3.315  -4.627 -11.660  1.00  0.00           C  
ATOM    589  CD2 PHE B  37      -5.317  -5.444 -10.653  1.00  0.00           C  
ATOM    590  CE1 PHE B  37      -3.438  -5.565 -12.667  1.00  0.00           C  
ATOM    591  CE2 PHE B  37      -5.441  -6.384 -11.658  1.00  0.00           C  
ATOM    592  CZ  PHE B  37      -4.500  -6.444 -12.666  1.00  0.00           C  
ATOM    593  H   PHE B  37      -4.285  -1.586  -7.914  1.00  0.00           H  
ATOM    594  HA  PHE B  37      -3.767  -1.772 -10.716  1.00  0.00           H  
ATOM    595 1HB  PHE B  37      -3.089  -3.548  -9.193  1.00  0.00           H  
ATOM    596 2HB  PHE B  37      -4.753  -3.841  -8.716  1.00  0.00           H  
ATOM    597  HD1 PHE B  37      -2.475  -3.933 -11.660  1.00  0.00           H  
ATOM    598  HD2 PHE B  37      -6.060  -5.396  -9.857  1.00  0.00           H  
ATOM    599  HE1 PHE B  37      -2.694  -5.611 -13.462  1.00  0.00           H  
ATOM    600  HE2 PHE B  37      -6.282  -7.078 -11.656  1.00  0.00           H  
ATOM    601  HZ  PHE B  37      -4.598  -7.183 -13.460  1.00  0.00           H  
ATOM    602  N   LEU B  38      -6.903  -2.301  -9.812  1.00  0.00           N  
ATOM    603  CA  LEU B  38      -8.249  -2.535 -10.321  1.00  0.00           C  
ATOM    604  C   LEU B  38      -8.862  -1.253 -10.870  1.00  0.00           C  
ATOM    605  O   LEU B  38      -8.567  -0.869 -11.968  1.00  0.00           O  
ATOM    606  OXT LEU B  38      -9.640  -0.627 -10.204  1.00  0.00           O  
ATOM    607  CB  LEU B  38      -9.144  -3.103  -9.212  1.00  0.00           C  
ATOM    608  CG  LEU B  38      -8.758  -4.493  -8.691  1.00  0.00           C  
ATOM    609  CD1 LEU B  38      -9.606  -4.834  -7.474  1.00  0.00           C  
ATOM    610  CD2 LEU B  38      -8.950  -5.521  -9.797  1.00  0.00           C  
ATOM    611  H   LEU B  38      -6.752  -2.274  -8.814  1.00  0.00           H  
ATOM    612  HA  LEU B  38      -8.191  -3.262 -11.131  1.00  0.00           H  
ATOM    613 1HB  LEU B  38      -9.127  -2.416  -8.367  1.00  0.00           H  
ATOM    614 2HB  LEU B  38     -10.166  -3.161  -9.585  1.00  0.00           H  
ATOM    615  HG  LEU B  38      -7.713  -4.488  -8.379  1.00  0.00           H  
ATOM    616 1HD1 LEU B  38      -9.332  -5.822  -7.104  1.00  0.00           H  
ATOM    617 2HD1 LEU B  38      -9.434  -4.094  -6.692  1.00  0.00           H  
ATOM    618 3HD1 LEU B  38     -10.659  -4.831  -7.752  1.00  0.00           H  
ATOM    619 1HD2 LEU B  38      -8.675  -6.509  -9.428  1.00  0.00           H  
ATOM    620 2HD2 LEU B  38      -9.995  -5.528 -10.109  1.00  0.00           H  
ATOM    621 3HD2 LEU B  38      -8.319  -5.262 -10.648  1.00  0.00           H  
TER                                                                             
HETATM  623 THKN MEM C  41      15.000   0.000   0.000  1.00  0.00           X  
HETATM  624 CNTR MEM C  41       0.000   0.000   0.000  1.00  0.00           X  
HETATM  625 NORM MEM C  41      -0.000  -0.000   1.000  1.00  0.00           X  
TER                                                                             
CONECT  623  624                                                                
CONECT  624  623  625                                                           
CONECT  625  624                                                                
a_angle_1 0.784
a_angle_2 20.513
a_bind 0.479
a_ddg -27.339
a_helicality 0.007
a_helicality_symm 0.007
a_hha_ang -38.08
a_hha_dst_atm 5.026
a_hha_dst_vec 8.951
a_marl -13.4
a_pack 0.461
a_res_lipo -52
a_rmsd 4.962
a_sasa 905.032
a_shape 0.685
a_span_topo 0.474
a_tms_span 1
a_tms_span_fa 1
a_unsat 0
maxsub 28
rms 4.962
score -116.583
silent_score -116.583
time 44
total -116.583

#MODEL 2
ATOM      1  N   VAL A   1       4.470   1.333  14.891  1.00  0.00           N  
ATOM      2  CA  VAL A   1       3.233   0.802  14.331  1.00  0.00           C  
ATOM      3  C   VAL A   1       3.513  -0.105  13.140  1.00  0.00           C  
ATOM      4  O   VAL A   1       2.763  -0.113  12.163  1.00  0.00           O  
ATOM      5  CB  VAL A   1       2.308   1.952  13.891  1.00  0.00           C  
ATOM      6  CG1 VAL A   1       1.909   2.802  15.088  1.00  0.00           C  
ATOM      7  CG2 VAL A   1       3.002   2.799  12.835  1.00  0.00           C  
ATOM      8 1H   VAL A   1       4.257   1.924  15.670  1.00  0.00           H  
ATOM      9 2H   VAL A   1       5.050   0.578  15.195  1.00  0.00           H  
ATOM     10 3H   VAL A   1       4.951   1.864  14.194  1.00  0.00           H  
ATOM     11  HA  VAL A   1       2.726   0.220  15.102  1.00  0.00           H  
ATOM     12  HB  VAL A   1       1.392   1.531  13.476  1.00  0.00           H  
ATOM     13 1HG1 VAL A   1       1.255   3.610  14.758  1.00  0.00           H  
ATOM     14 2HG1 VAL A   1       1.382   2.183  15.814  1.00  0.00           H  
ATOM     15 3HG1 VAL A   1       2.802   3.224  15.548  1.00  0.00           H  
ATOM     16 1HG2 VAL A   1       2.342   3.610  12.528  1.00  0.00           H  
ATOM     17 2HG2 VAL A   1       3.921   3.215  13.248  1.00  0.00           H  
ATOM     18 3HG2 VAL A   1       3.241   2.179  11.971  1.00  0.00           H  
ATOM     19  N   LEU A   2       4.597  -0.869  13.226  1.00  0.00           N  
ATOM     20  CA  LEU A   2       5.033  -1.708  12.116  1.00  0.00           C  
ATOM     21  C   LEU A   2       3.945  -2.696  11.713  1.00  0.00           C  
ATOM     22  O   LEU A   2       3.704  -2.917  10.526  1.00  0.00           O  
ATOM     23  CB  LEU A   2       6.308  -2.470  12.497  1.00  0.00           C  
ATOM     24  CG  LEU A   2       6.874  -3.401  11.417  1.00  0.00           C  
ATOM     25  CD1 LEU A   2       7.203  -2.593  10.170  1.00  0.00           C  
ATOM     26  CD2 LEU A   2       8.111  -4.107  11.953  1.00  0.00           C  
ATOM     27  H   LEU A   2       5.133  -0.867  14.082  1.00  0.00           H  
ATOM     28  HA  LEU A   2       5.249  -1.067  11.262  1.00  0.00           H  
ATOM     29 1HB  LEU A   2       7.082  -1.747  12.749  1.00  0.00           H  
ATOM     30 2HB  LEU A   2       6.102  -3.074  13.381  1.00  0.00           H  
ATOM     31  HG  LEU A   2       6.122  -4.143  11.146  1.00  0.00           H  
ATOM     32 1HD1 LEU A   2       7.605  -3.255   9.403  1.00  0.00           H  
ATOM     33 2HD1 LEU A   2       6.297  -2.115   9.797  1.00  0.00           H  
ATOM     34 3HD1 LEU A   2       7.942  -1.831  10.415  1.00  0.00           H  
ATOM     35 1HD2 LEU A   2       8.513  -4.770  11.186  1.00  0.00           H  
ATOM     36 2HD2 LEU A   2       8.864  -3.367  12.224  1.00  0.00           H  
ATOM     37 3HD2 LEU A   2       7.844  -4.692  12.834  1.00  0.00           H  
ATOM     38  N   ALA A   3       3.292  -3.287  12.707  1.00  0.00           N  
ATOM     39  CA  ALA A   3       2.275  -4.302  12.458  1.00  0.00           C  
ATOM     40  C   ALA A   3       1.188  -3.777  11.530  1.00  0.00           C  
ATOM     41  O   ALA A   3       0.723  -4.487  10.638  1.00  0.00           O  
ATOM     42  CB  ALA A   3       1.667  -4.775  13.771  1.00  0.00           C  
ATOM     43  H   ALA A   3       3.505  -3.027  13.659  1.00  0.00           H  
ATOM     44  HA  ALA A   3       2.754  -5.148  11.966  1.00  0.00           H  
ATOM     45 1HB  ALA A   3       0.910  -5.533  13.569  1.00  0.00           H  
ATOM     46 2HB  ALA A   3       2.448  -5.202  14.401  1.00  0.00           H  
ATOM     47 3HB  ALA A   3       1.208  -3.932  14.284  1.00  0.00           H  
ATOM     48  N   GLY A   4       0.786  -2.529  11.745  1.00  0.00           N  
ATOM     49  CA  GLY A   4      -0.225  -1.894  10.907  1.00  0.00           C  
ATOM     50  C   GLY A   4       0.306  -1.639   9.502  1.00  0.00           C  
ATOM     51  O   GLY A   4      -0.398  -1.850   8.514  1.00  0.00           O  
ATOM     52  H   GLY A   4       1.190  -2.006  12.509  1.00  0.00           H  
ATOM     53 1HA  GLY A   4      -1.108  -2.531  10.856  1.00  0.00           H  
ATOM     54 2HA  GLY A   4      -0.533  -0.952  11.359  1.00  0.00           H  
ATOM     55  N   ILE A   5       1.552  -1.184   9.419  1.00  0.00           N  
ATOM     56  CA  ILE A   5       2.176  -0.890   8.135  1.00  0.00           C  
ATOM     57  C   ILE A   5       2.243  -2.134   7.258  1.00  0.00           C  
ATOM     58  O   ILE A   5       1.961  -2.078   6.061  1.00  0.00           O  
ATOM     59  CB  ILE A   5       3.594  -0.322   8.330  1.00  0.00           C  
ATOM     60  CG1 ILE A   5       3.528   1.073   8.957  1.00  0.00           C  
ATOM     61  CG2 ILE A   5       4.337  -0.279   7.004  1.00  0.00           C  
ATOM     62  CD1 ILE A   5       4.864   1.587   9.443  1.00  0.00           C  
ATOM     63  H   ILE A   5       2.080  -1.037  10.267  1.00  0.00           H  
ATOM     64  HA  ILE A   5       1.574  -0.143   7.620  1.00  0.00           H  
ATOM     65  HB  ILE A   5       4.146  -0.954   9.025  1.00  0.00           H  
ATOM     66 1HG1 ILE A   5       3.134   1.781   8.229  1.00  0.00           H  
ATOM     67 2HG1 ILE A   5       2.841   1.059   9.804  1.00  0.00           H  
ATOM     68 1HG2 ILE A   5       5.337   0.126   7.160  1.00  0.00           H  
ATOM     69 2HG2 ILE A   5       4.413  -1.286   6.596  1.00  0.00           H  
ATOM     70 3HG2 ILE A   5       3.794   0.356   6.303  1.00  0.00           H  
ATOM     71 1HD1 ILE A   5       4.736   2.580   9.874  1.00  0.00           H  
ATOM     72 2HD1 ILE A   5       5.262   0.911  10.200  1.00  0.00           H  
ATOM     73 3HD1 ILE A   5       5.558   1.643   8.605  1.00  0.00           H  
ATOM     74  N   VAL A   6       2.619  -3.257   7.860  1.00  0.00           N  
ATOM     75  CA  VAL A   6       2.667  -4.529   7.149  1.00  0.00           C  
ATOM     76  C   VAL A   6       1.300  -4.897   6.586  1.00  0.00           C  
ATOM     77  O   VAL A   6       1.181  -5.288   5.425  1.00  0.00           O  
ATOM     78  CB  VAL A   6       3.150  -5.649   8.089  1.00  0.00           C  
ATOM     79  CG1 VAL A   6       2.977  -7.010   7.430  1.00  0.00           C  
ATOM     80  CG2 VAL A   6       4.605  -5.415   8.469  1.00  0.00           C  
ATOM     81  H   VAL A   6       2.878  -3.229   8.836  1.00  0.00           H  
ATOM     82  HA  VAL A   6       3.372  -4.437   6.322  1.00  0.00           H  
ATOM     83  HB  VAL A   6       2.535  -5.647   8.989  1.00  0.00           H  
ATOM     84 1HG1 VAL A   6       3.323  -7.789   8.109  1.00  0.00           H  
ATOM     85 2HG1 VAL A   6       1.924  -7.171   7.201  1.00  0.00           H  
ATOM     86 3HG1 VAL A   6       3.560  -7.045   6.510  1.00  0.00           H  
ATOM     87 1HG2 VAL A   6       4.940  -6.210   9.134  1.00  0.00           H  
ATOM     88 2HG2 VAL A   6       5.220  -5.412   7.568  1.00  0.00           H  
ATOM     89 3HG2 VAL A   6       4.698  -4.454   8.976  1.00  0.00           H  
ATOM     90  N   VAL A   7       0.270  -4.771   7.416  1.00  0.00           N  
ATOM     91  CA  VAL A   7      -1.099  -5.017   6.981  1.00  0.00           C  
ATOM     92  C   VAL A   7      -1.486  -4.096   5.831  1.00  0.00           C  
ATOM     93  O   VAL A   7      -2.047  -4.540   4.829  1.00  0.00           O  
ATOM     94  CB  VAL A   7      -2.078  -4.809   8.152  1.00  0.00           C  
ATOM     95  CG1 VAL A   7      -3.514  -4.809   7.652  1.00  0.00           C  
ATOM     96  CG2 VAL A   7      -1.871  -5.894   9.198  1.00  0.00           C  
ATOM     97  H   VAL A   7       0.441  -4.497   8.373  1.00  0.00           H  
ATOM     98  HA  VAL A   7      -1.174  -6.051   6.641  1.00  0.00           H  
ATOM     99  HB  VAL A   7      -1.893  -3.832   8.599  1.00  0.00           H  
ATOM    100 1HG1 VAL A   7      -4.192  -4.660   8.493  1.00  0.00           H  
ATOM    101 2HG1 VAL A   7      -3.649  -4.002   6.932  1.00  0.00           H  
ATOM    102 3HG1 VAL A   7      -3.734  -5.764   7.174  1.00  0.00           H  
ATOM    103 1HG2 VAL A   7      -2.565  -5.740  10.024  1.00  0.00           H  
ATOM    104 2HG2 VAL A   7      -2.050  -6.871   8.749  1.00  0.00           H  
ATOM    105 3HG2 VAL A   7      -0.848  -5.849   9.572  1.00  0.00           H  
ATOM    106  N   GLY A   8      -1.181  -2.812   5.980  1.00  0.00           N  
ATOM    107  CA  GLY A   8      -1.442  -1.835   4.929  1.00  0.00           C  
ATOM    108  C   GLY A   8      -0.862  -2.293   3.596  1.00  0.00           C  
ATOM    109  O   GLY A   8      -1.563  -2.334   2.585  1.00  0.00           O  
ATOM    110  H   GLY A   8      -0.759  -2.503   6.844  1.00  0.00           H  
ATOM    111 1HA  GLY A   8      -2.517  -1.685   4.830  1.00  0.00           H  
ATOM    112 2HA  GLY A   8      -1.008  -0.876   5.208  1.00  0.00           H  
ATOM    113  N   ASP A   9       0.421  -2.635   3.602  1.00  0.00           N  
ATOM    114  CA  ASP A   9       1.105  -3.064   2.387  1.00  0.00           C  
ATOM    115  C   ASP A   9       0.447  -4.302   1.792  1.00  0.00           C  
ATOM    116  O   ASP A   9       0.255  -4.393   0.580  1.00  0.00           O  
ATOM    117  CB  ASP A   9       2.580  -3.352   2.675  1.00  0.00           C  
ATOM    118  CG  ASP A   9       3.392  -2.088   2.931  1.00  0.00           C  
ATOM    119  OD1 ASP A   9       2.891  -1.021   2.667  1.00  0.00           O  
ATOM    120  OD2 ASP A   9       4.504  -2.203   3.387  1.00  0.00           O  
ATOM    121  H   ASP A   9       0.937  -2.598   4.469  1.00  0.00           H  
ATOM    122  HA  ASP A   9       1.044  -2.259   1.654  1.00  0.00           H  
ATOM    123 1HB  ASP A   9       2.661  -4.000   3.548  1.00  0.00           H  
ATOM    124 2HB  ASP A   9       3.019  -3.883   1.830  1.00  0.00           H  
ATOM    125  N   LEU A  10       0.102  -5.254   2.653  1.00  0.00           N  
ATOM    126  CA  LEU A  10      -0.454  -6.525   2.206  1.00  0.00           C  
ATOM    127  C   LEU A  10      -1.795  -6.326   1.512  1.00  0.00           C  
ATOM    128  O   LEU A  10      -2.069  -6.942   0.481  1.00  0.00           O  
ATOM    129  CB  LEU A  10      -0.625  -7.477   3.397  1.00  0.00           C  
ATOM    130  CG  LEU A  10       0.672  -8.054   3.979  1.00  0.00           C  
ATOM    131  CD1 LEU A  10       0.364  -8.788   5.277  1.00  0.00           C  
ATOM    132  CD2 LEU A  10       1.314  -8.986   2.962  1.00  0.00           C  
ATOM    133  H   LEU A  10       0.229  -5.093   3.642  1.00  0.00           H  
ATOM    134  HA  LEU A  10       0.238  -6.975   1.495  1.00  0.00           H  
ATOM    135 1HB  LEU A  10      -1.138  -6.944   4.197  1.00  0.00           H  
ATOM    136 2HB  LEU A  10      -1.250  -8.314   3.087  1.00  0.00           H  
ATOM    137  HG  LEU A  10       1.360  -7.241   4.211  1.00  0.00           H  
ATOM    138 1HD1 LEU A  10       1.286  -9.198   5.690  1.00  0.00           H  
ATOM    139 2HD1 LEU A  10      -0.075  -8.093   5.993  1.00  0.00           H  
ATOM    140 3HD1 LEU A  10      -0.336  -9.598   5.079  1.00  0.00           H  
ATOM    141 1HD2 LEU A  10       2.236  -9.396   3.375  1.00  0.00           H  
ATOM    142 2HD2 LEU A  10       0.626  -9.801   2.731  1.00  0.00           H  
ATOM    143 3HD2 LEU A  10       1.539  -8.432   2.051  1.00  0.00           H  
ATOM    144  N   VAL A  11      -2.628  -5.462   2.081  1.00  0.00           N  
ATOM    145  CA  VAL A  11      -3.954  -5.201   1.533  1.00  0.00           C  
ATOM    146  C   VAL A  11      -3.865  -4.650   0.116  1.00  0.00           C  
ATOM    147  O   VAL A  11      -4.530  -5.142  -0.795  1.00  0.00           O  
ATOM    148  CB  VAL A  11      -4.713  -4.199   2.424  1.00  0.00           C  
ATOM    149  CG1 VAL A  11      -5.966  -3.702   1.718  1.00  0.00           C  
ATOM    150  CG2 VAL A  11      -5.064  -4.851   3.752  1.00  0.00           C  
ATOM    151  H   VAL A  11      -2.336  -4.974   2.916  1.00  0.00           H  
ATOM    152  HA  VAL A  11      -4.510  -6.139   1.509  1.00  0.00           H  
ATOM    153  HB  VAL A  11      -4.077  -3.331   2.601  1.00  0.00           H  
ATOM    154 1HG1 VAL A  11      -6.489  -2.995   2.362  1.00  0.00           H  
ATOM    155 2HG1 VAL A  11      -5.687  -3.208   0.788  1.00  0.00           H  
ATOM    156 3HG1 VAL A  11      -6.620  -4.546   1.500  1.00  0.00           H  
ATOM    157 1HG2 VAL A  11      -5.600  -4.137   4.377  1.00  0.00           H  
ATOM    158 2HG2 VAL A  11      -5.694  -5.722   3.575  1.00  0.00           H  
ATOM    159 3HG2 VAL A  11      -4.150  -5.161   4.259  1.00  0.00           H  
ATOM    160  N   LEU A  12      -3.039  -3.624  -0.064  1.00  0.00           N  
ATOM    161  CA  LEU A  12      -2.878  -2.989  -1.366  1.00  0.00           C  
ATOM    162  C   LEU A  12      -2.193  -3.924  -2.354  1.00  0.00           C  
ATOM    163  O   LEU A  12      -2.525  -3.943  -3.539  1.00  0.00           O  
ATOM    164  CB  LEU A  12      -2.065  -1.696  -1.229  1.00  0.00           C  
ATOM    165  CG  LEU A  12      -2.787  -0.526  -0.549  1.00  0.00           C  
ATOM    166  CD1 LEU A  12      -1.843   0.665  -0.448  1.00  0.00           C  
ATOM    167  CD2 LEU A  12      -4.035  -0.168  -1.343  1.00  0.00           C  
ATOM    168  H   LEU A  12      -2.509  -3.276   0.722  1.00  0.00           H  
ATOM    169  HA  LEU A  12      -3.866  -2.743  -1.755  1.00  0.00           H  
ATOM    170 1HB  LEU A  12      -1.167  -1.910  -0.653  1.00  0.00           H  
ATOM    171 2HB  LEU A  12      -1.764  -1.367  -2.223  1.00  0.00           H  
ATOM    172  HG  LEU A  12      -3.071  -0.812   0.464  1.00  0.00           H  
ATOM    173 1HD1 LEU A  12      -2.356   1.496   0.035  1.00  0.00           H  
ATOM    174 2HD1 LEU A  12      -0.969   0.387   0.141  1.00  0.00           H  
ATOM    175 3HD1 LEU A  12      -1.528   0.965  -1.447  1.00  0.00           H  
ATOM    176 1HD2 LEU A  12      -4.549   0.663  -0.859  1.00  0.00           H  
ATOM    177 2HD2 LEU A  12      -3.752   0.120  -2.355  1.00  0.00           H  
ATOM    178 3HD2 LEU A  12      -4.700  -1.031  -1.384  1.00  0.00           H  
ATOM    179  N   THR A  13      -1.234  -4.700  -1.860  1.00  0.00           N  
ATOM    180  CA  THR A  13      -0.512  -5.653  -2.694  1.00  0.00           C  
ATOM    181  C   THR A  13      -1.468  -6.629  -3.368  1.00  0.00           C  
ATOM    182  O   THR A  13      -1.363  -6.888  -4.567  1.00  0.00           O  
ATOM    183  CB  THR A  13       0.529  -6.433  -1.871  1.00  0.00           C  
ATOM    184  OG1 THR A  13       1.515  -5.527  -1.359  1.00  0.00           O  
ATOM    185  CG2 THR A  13       1.212  -7.484  -2.733  1.00  0.00           C  
ATOM    186  H   THR A  13      -0.998  -4.627  -0.880  1.00  0.00           H  
ATOM    187  HA  THR A  13       0.012  -5.101  -3.476  1.00  0.00           H  
ATOM    188  HB  THR A  13       0.036  -6.924  -1.032  1.00  0.00           H  
ATOM    189  HG1 THR A  13       1.096  -4.908  -0.755  1.00  0.00           H  
ATOM    190 1HG2 THR A  13       1.944  -8.026  -2.135  1.00  0.00           H  
ATOM    191 2HG2 THR A  13       0.467  -8.182  -3.115  1.00  0.00           H  
ATOM    192 3HG2 THR A  13       1.715  -6.999  -3.568  1.00  0.00           H  
ATOM    193  N   VAL A  14      -2.400  -7.168  -2.590  1.00  0.00           N  
ATOM    194  CA  VAL A  14      -3.399  -8.090  -3.118  1.00  0.00           C  
ATOM    195  C   VAL A  14      -4.316  -7.397  -4.117  1.00  0.00           C  
ATOM    196  O   VAL A  14      -4.582  -7.921  -5.198  1.00  0.00           O  
ATOM    197  CB  VAL A  14      -4.244  -8.677  -1.971  1.00  0.00           C  
ATOM    198  CG1 VAL A  14      -5.426  -9.457  -2.526  1.00  0.00           C  
ATOM    199  CG2 VAL A  14      -3.377  -9.564  -1.090  1.00  0.00           C  
ATOM    200  H   VAL A  14      -2.418  -6.934  -1.608  1.00  0.00           H  
ATOM    201  HA  VAL A  14      -2.883  -8.906  -3.625  1.00  0.00           H  
ATOM    202  HB  VAL A  14      -4.649  -7.859  -1.376  1.00  0.00           H  
ATOM    203 1HG1 VAL A  14      -6.012  -9.865  -1.701  1.00  0.00           H  
ATOM    204 2HG1 VAL A  14      -6.052  -8.794  -3.123  1.00  0.00           H  
ATOM    205 3HG1 VAL A  14      -5.062 -10.274  -3.149  1.00  0.00           H  
ATOM    206 1HG2 VAL A  14      -3.980  -9.974  -0.281  1.00  0.00           H  
ATOM    207 2HG2 VAL A  14      -2.966 -10.379  -1.687  1.00  0.00           H  
ATOM    208 3HG2 VAL A  14      -2.561  -8.975  -0.671  1.00  0.00           H  
ATOM    209  N   LEU A  15      -4.797  -6.214  -3.748  1.00  0.00           N  
ATOM    210  CA  LEU A  15      -5.730  -5.471  -4.587  1.00  0.00           C  
ATOM    211  C   LEU A  15      -5.096  -5.103  -5.922  1.00  0.00           C  
ATOM    212  O   LEU A  15      -5.740  -5.179  -6.969  1.00  0.00           O  
ATOM    213  CB  LEU A  15      -6.194  -4.200  -3.866  1.00  0.00           C  
ATOM    214  CG  LEU A  15      -7.106  -4.418  -2.653  1.00  0.00           C  
ATOM    215  CD1 LEU A  15      -7.320  -3.094  -1.932  1.00  0.00           C  
ATOM    216  CD2 LEU A  15      -8.430  -5.010  -3.113  1.00  0.00           C  
ATOM    217  H   LEU A  15      -4.510  -5.820  -2.864  1.00  0.00           H  
ATOM    218  HA  LEU A  15      -6.597  -6.101  -4.781  1.00  0.00           H  
ATOM    219 1HB  LEU A  15      -5.316  -3.653  -3.526  1.00  0.00           H  
ATOM    220 2HB  LEU A  15      -6.733  -3.574  -4.578  1.00  0.00           H  
ATOM    221  HG  LEU A  15      -6.625  -5.104  -1.955  1.00  0.00           H  
ATOM    222 1HD1 LEU A  15      -7.968  -3.250  -1.069  1.00  0.00           H  
ATOM    223 2HD1 LEU A  15      -6.359  -2.703  -1.597  1.00  0.00           H  
ATOM    224 3HD1 LEU A  15      -7.785  -2.381  -2.612  1.00  0.00           H  
ATOM    225 1HD2 LEU A  15      -9.079  -5.166  -2.250  1.00  0.00           H  
ATOM    226 2HD2 LEU A  15      -8.913  -4.325  -3.810  1.00  0.00           H  
ATOM    227 3HD2 LEU A  15      -8.250  -5.964  -3.608  1.00  0.00           H  
ATOM    228  N   ILE A  16      -3.829  -4.704  -5.880  1.00  0.00           N  
ATOM    229  CA  ILE A  16      -3.087  -4.380  -7.092  1.00  0.00           C  
ATOM    230  C   ILE A  16      -2.925  -5.605  -7.983  1.00  0.00           C  
ATOM    231  O   ILE A  16      -3.125  -5.534  -9.195  1.00  0.00           O  
ATOM    232  CB  ILE A  16      -1.700  -3.806  -6.750  1.00  0.00           C  
ATOM    233  CG1 ILE A  16      -1.838  -2.424  -6.107  1.00  0.00           C  
ATOM    234  CG2 ILE A  16      -0.833  -3.732  -7.998  1.00  0.00           C  
ATOM    235  CD1 ILE A  16      -0.575  -1.935  -5.435  1.00  0.00           C  
ATOM    236  H   ILE A  16      -3.369  -4.622  -4.985  1.00  0.00           H  
ATOM    237  HA  ILE A  16      -3.644  -3.627  -7.648  1.00  0.00           H  
ATOM    238  HB  ILE A  16      -1.211  -4.448  -6.018  1.00  0.00           H  
ATOM    239 1HG1 ILE A  16      -2.124  -1.696  -6.866  1.00  0.00           H  
ATOM    240 2HG1 ILE A  16      -2.632  -2.447  -5.361  1.00  0.00           H  
ATOM    241 1HG2 ILE A  16       0.144  -3.324  -7.738  1.00  0.00           H  
ATOM    242 2HG2 ILE A  16      -0.709  -4.731  -8.414  1.00  0.00           H  
ATOM    243 3HG2 ILE A  16      -1.311  -3.087  -8.736  1.00  0.00           H  
ATOM    244 1HD1 ILE A  16      -0.751  -0.949  -5.002  1.00  0.00           H  
ATOM    245 2HD1 ILE A  16      -0.289  -2.631  -4.646  1.00  0.00           H  
ATOM    246 3HD1 ILE A  16       0.226  -1.869  -6.170  1.00  0.00           H  
ATOM    247  N   ALA A  17      -2.561  -6.729  -7.374  1.00  0.00           N  
ATOM    248  CA  ALA A  17      -2.452  -7.991  -8.096  1.00  0.00           C  
ATOM    249  C   ALA A  17      -3.806  -8.435  -8.635  1.00  0.00           C  
ATOM    250  O   ALA A  17      -3.895  -9.005  -9.723  1.00  0.00           O  
ATOM    251  CB  ALA A  17      -1.862  -9.067  -7.196  1.00  0.00           C  
ATOM    252  H   ALA A  17      -2.354  -6.708  -6.386  1.00  0.00           H  
ATOM    253  HA  ALA A  17      -1.788  -7.838  -8.947  1.00  0.00           H  
ATOM    254 1HB  ALA A  17      -1.787 -10.003  -7.750  1.00  0.00           H  
ATOM    255 2HB  ALA A  17      -0.870  -8.760  -6.866  1.00  0.00           H  
ATOM    256 3HB  ALA A  17      -2.505  -9.209  -6.329  1.00  0.00           H  
ATOM    257  N   LEU A  18      -4.858  -8.172  -7.868  1.00  0.00           N  
ATOM    258  CA  LEU A  18      -6.197  -8.631  -8.219  1.00  0.00           C  
ATOM    259  C   LEU A  18      -6.682  -7.981  -9.508  1.00  0.00           C  
ATOM    260  O   LEU A  18      -7.094  -8.667 -10.444  1.00  0.00           O  
ATOM    261  CB  LEU A  18      -7.179  -8.321  -7.082  1.00  0.00           C  
ATOM    262  CG  LEU A  18      -8.645  -8.679  -7.353  1.00  0.00           C  
ATOM    263  CD1 LEU A  18      -8.768 -10.179  -7.583  1.00  0.00           C  
ATOM    264  CD2 LEU A  18      -9.503  -8.233  -6.178  1.00  0.00           C  
ATOM    265  H   LEU A  18      -4.728  -7.639  -7.019  1.00  0.00           H  
ATOM    266  HA  LEU A  18      -6.164  -9.710  -8.369  1.00  0.00           H  
ATOM    267 1HB  LEU A  18      -6.864  -8.866  -6.193  1.00  0.00           H  
ATOM    268 2HB  LEU A  18      -7.133  -7.254  -6.864  1.00  0.00           H  
ATOM    269  HG  LEU A  18      -8.981  -8.175  -8.260  1.00  0.00           H  
ATOM    270 1HD1 LEU A  18      -9.811 -10.434  -7.776  1.00  0.00           H  
ATOM    271 2HD1 LEU A  18      -8.160 -10.467  -8.441  1.00  0.00           H  
ATOM    272 3HD1 LEU A  18      -8.423 -10.712  -6.697  1.00  0.00           H  
ATOM    273 1HD2 LEU A  18     -10.546  -8.487  -6.372  1.00  0.00           H  
ATOM    274 2HD2 LEU A  18      -9.169  -8.738  -5.272  1.00  0.00           H  
ATOM    275 3HD2 LEU A  18      -9.410  -7.155  -6.048  1.00  0.00           H  
ATOM    276  N   ALA A  19      -6.631  -6.654  -9.551  1.00  0.00           N  
ATOM    277  CA  ALA A  19      -7.146  -5.905 -10.691  1.00  0.00           C  
ATOM    278  C   ALA A  19      -6.820  -4.422 -10.567  1.00  0.00           C  
ATOM    279  O   ALA A  19      -5.728  -4.021 -10.860  1.00  0.00           O  
ATOM    280  OXT ALA A  19      -7.656  -3.654 -10.177  1.00  0.00           O  
ATOM    281  CB  ALA A  19      -8.649  -6.107 -10.822  1.00  0.00           C  
ATOM    282  H   ALA A  19      -6.224  -6.152  -8.775  1.00  0.00           H  
ATOM    283  HA  ALA A  19      -6.659  -6.280 -11.591  1.00  0.00           H  
ATOM    284 1HB  ALA A  19      -9.018  -5.541 -11.677  1.00  0.00           H  
ATOM    285 2HB  ALA A  19      -8.862  -7.166 -10.968  1.00  0.00           H  
ATOM    286 3HB  ALA A  19      -9.143  -5.759  -9.916  1.00  0.00           H  
TER                                                                             
ATOM    288  N   VAL B  20      -4.470  -1.333  14.891  1.00  0.00           N  
ATOM    289  CA  VAL B  20      -3.233  -0.802  14.331  1.00  0.00           C  
ATOM    290  C   VAL B  20      -3.513   0.105  13.140  1.00  0.00           C  
ATOM    291  O   VAL B  20      -2.763   0.113  12.163  1.00  0.00           O  
ATOM    292  CB  VAL B  20      -2.308  -1.952  13.891  1.00  0.00           C  
ATOM    293  CG1 VAL B  20      -1.909  -2.802  15.088  1.00  0.00           C  
ATOM    294  CG2 VAL B  20      -3.002  -2.799  12.835  1.00  0.00           C  
ATOM    295 1H   VAL B  20      -4.257  -1.924  15.670  1.00  0.00           H  
ATOM    296 2H   VAL B  20      -5.050  -0.578  15.195  1.00  0.00           H  
ATOM    297 3H   VAL B  20      -4.951  -1.864  14.194  1.00  0.00           H  
ATOM    298  HA  VAL B  20      -2.726  -0.220  15.102  1.00  0.00           H  
ATOM    299  HB  VAL B  20      -1.392  -1.531  13.476  1.00  0.00           H  
ATOM    300 1HG1 VAL B  20      -1.255  -3.610  14.758  1.00  0.00           H  
ATOM    301 2HG1 VAL B  20      -1.382  -2.183  15.814  1.00  0.00           H  
ATOM    302 3HG1 VAL B  20      -2.802  -3.224  15.548  1.00  0.00           H  
ATOM    303 1HG2 VAL B  20      -2.342  -3.610  12.528  1.00  0.00           H  
ATOM    304 2HG2 VAL B  20      -3.921  -3.215  13.248  1.00  0.00           H  
ATOM    305 3HG2 VAL B  20      -3.241  -2.179  11.971  1.00  0.00           H  
ATOM    306  N   LEU B  21      -4.597   0.869  13.226  1.00  0.00           N  
ATOM    307  CA  LEU B  21      -5.033   1.708  12.116  1.00  0.00           C  
ATOM    308  C   LEU B  21      -3.945   2.696  11.713  1.00  0.00           C  
ATOM    309  O   LEU B  21      -3.704   2.917  10.526  1.00  0.00           O  
ATOM    310  CB  LEU B  21      -6.308   2.470  12.497  1.00  0.00           C  
ATOM    311  CG  LEU B  21      -6.874   3.401  11.417  1.00  0.00           C  
ATOM    312  CD1 LEU B  21      -7.203   2.593  10.170  1.00  0.00           C  
ATOM    313  CD2 LEU B  21      -8.111   4.107  11.953  1.00  0.00           C  
ATOM    314  H   LEU B  21      -5.133   0.867  14.082  1.00  0.00           H  
ATOM    315  HA  LEU B  21      -5.249   1.067  11.262  1.00  0.00           H  
ATOM    316 1HB  LEU B  21      -7.082   1.747  12.749  1.00  0.00           H  
ATOM    317 2HB  LEU B  21      -6.102   3.074  13.381  1.00  0.00           H  
ATOM    318  HG  LEU B  21      -6.122   4.143  11.146  1.00  0.00           H  
ATOM    319 1HD1 LEU B  21      -7.605   3.255   9.403  1.00  0.00           H  
ATOM    320 2HD1 LEU B  21      -6.297   2.115   9.797  1.00  0.00           H  
ATOM    321 3HD1 LEU B  21      -7.942   1.831  10.415  1.00  0.00           H  
ATOM    322 1HD2 LEU B  21      -8.513   4.770  11.186  1.00  0.00           H  
ATOM    323 2HD2 LEU B  21      -8.864   3.367  12.224  1.00  0.00           H  
ATOM    324 3HD2 LEU B  21      -7.844   4.692  12.834  1.00  0.00           H  
ATOM    325  N   ALA B  22      -3.292   3.287  12.707  1.00  0.00           N  
ATOM    326  CA  ALA B  22      -2.275   4.302  12.458  1.00  0.00           C  
ATOM    327  C   ALA B  22      -1.188   3.777  11.530  1.00  0.00           C  
ATOM    328  O   ALA B  22      -0.723   4.487  10.638  1.00  0.00           O  
ATOM    329  CB  ALA B  22      -1.667   4.775  13.771  1.00  0.00           C  
ATOM    330  H   ALA B  22      -3.505   3.027  13.659  1.00  0.00           H  
ATOM    331  HA  ALA B  22      -2.754   5.148  11.966  1.00  0.00           H  
ATOM    332 1HB  ALA B  22      -0.910   5.533  13.569  1.00  0.00           H  
ATOM    333 2HB  ALA B  22      -2.448   5.202  14.401  1.00  0.00           H  
ATOM    334 3HB  ALA B  22      -1.208   3.932  14.284  1.00  0.00           H  
ATOM    335  N   GLY B  23      -0.786   2.529  11.745  1.00  0.00           N  
ATOM    336  CA  GLY B  23       0.225   1.894  10.907  1.00  0.00           C  
ATOM    337  C   GLY B  23      -0.306   1.639   9.502  1.00  0.00           C  
ATOM    338  O   GLY B  23       0.398   1.850   8.514  1.00  0.00           O  
ATOM    339  H   GLY B  23      -1.190   2.006  12.509  1.00  0.00           H  
ATOM    340 1HA  GLY B  23       1.108   2.531  10.856  1.00  0.00           H  
ATOM    341 2HA  GLY B  23       0.533   0.952  11.359  1.00  0.00           H  
ATOM    342  N   ILE B  24      -1.552   1.184   9.419  1.00  0.00           N  
ATOM    343  CA  ILE B  24      -2.176   0.890   8.135  1.00  0.00           C  
ATOM    344  C   ILE B  24      -2.243   2.134   7.258  1.00  0.00           C  
ATOM    345  O   ILE B  24      -1.961   2.078   6.061  1.00  0.00           O  
ATOM    346  CB  ILE B  24      -3.594   0.322   8.330  1.00  0.00           C  
ATOM    347  CG1 ILE B  24      -3.528  -1.073   8.957  1.00  0.00           C  
ATOM    348  CG2 ILE B  24      -4.337   0.279   7.004  1.00  0.00           C  
ATOM    349  CD1 ILE B  24      -4.864  -1.587   9.443  1.00  0.00           C  
ATOM    350  H   ILE B  24      -2.080   1.037  10.267  1.00  0.00           H  
ATOM    351  HA  ILE B  24      -1.574   0.143   7.620  1.00  0.00           H  
ATOM    352  HB  ILE B  24      -4.146   0.954   9.025  1.00  0.00           H  
ATOM    353 1HG1 ILE B  24      -3.134  -1.781   8.229  1.00  0.00           H  
ATOM    354 2HG1 ILE B  24      -2.841  -1.059   9.804  1.00  0.00           H  
ATOM    355 1HG2 ILE B  24      -5.337  -0.126   7.160  1.00  0.00           H  
ATOM    356 2HG2 ILE B  24      -4.413   1.286   6.596  1.00  0.00           H  
ATOM    357 3HG2 ILE B  24      -3.794  -0.356   6.303  1.00  0.00           H  
ATOM    358 1HD1 ILE B  24      -4.736  -2.580   9.874  1.00  0.00           H  
ATOM    359 2HD1 ILE B  24      -5.262  -0.911  10.200  1.00  0.00           H  
ATOM    360 3HD1 ILE B  24      -5.558  -1.643   8.605  1.00  0.00           H  
ATOM    361  N   VAL B  25      -2.619   3.257   7.860  1.00  0.00           N  
ATOM    362  CA  VAL B  25      -2.667   4.529   7.149  1.00  0.00           C  
ATOM    363  C   VAL B  25      -1.300   4.897   6.586  1.00  0.00           C  
ATOM    364  O   VAL B  25      -1.181   5.288   5.425  1.00  0.00           O  
ATOM    365  CB  VAL B  25      -3.150   5.649   8.089  1.00  0.00           C  
ATOM    366  CG1 VAL B  25      -2.977   7.010   7.430  1.00  0.00           C  
ATOM    367  CG2 VAL B  25      -4.605   5.415   8.469  1.00  0.00           C  
ATOM    368  H   VAL B  25      -2.878   3.229   8.836  1.00  0.00           H  
ATOM    369  HA  VAL B  25      -3.372   4.437   6.322  1.00  0.00           H  
ATOM    370  HB  VAL B  25      -2.535   5.647   8.989  1.00  0.00           H  
ATOM    371 1HG1 VAL B  25      -3.323   7.789   8.109  1.00  0.00           H  
ATOM    372 2HG1 VAL B  25      -1.924   7.171   7.201  1.00  0.00           H  
ATOM    373 3HG1 VAL B  25      -3.560   7.045   6.510  1.00  0.00           H  
ATOM    374 1HG2 VAL B  25      -4.940   6.210   9.134  1.00  0.00           H  
ATOM    375 2HG2 VAL B  25      -5.220   5.412   7.568  1.00  0.00           H  
ATOM    376 3HG2 VAL B  25      -4.698   4.454   8.976  1.00  0.00           H  
ATOM    377  N   VAL B  26      -0.270   4.771   7.416  1.00  0.00           N  
ATOM    378  CA  VAL B  26       1.099   5.017   6.981  1.00  0.00           C  
ATOM    379  C   VAL B  26       1.486   4.096   5.831  1.00  0.00           C  
ATOM    380  O   VAL B  26       2.047   4.540   4.829  1.00  0.00           O  
ATOM    381  CB  VAL B  26       2.078   4.809   8.152  1.00  0.00           C  
ATOM    382  CG1 VAL B  26       3.514   4.809   7.652  1.00  0.00           C  
ATOM    383  CG2 VAL B  26       1.871   5.894   9.198  1.00  0.00           C  
ATOM    384  H   VAL B  26      -0.441   4.497   8.373  1.00  0.00           H  
ATOM    385  HA  VAL B  26       1.174   6.051   6.641  1.00  0.00           H  
ATOM    386  HB  VAL B  26       1.893   3.832   8.599  1.00  0.00           H  
ATOM    387 1HG1 VAL B  26       4.192   4.660   8.493  1.00  0.00           H  
ATOM    388 2HG1 VAL B  26       3.649   4.002   6.931  1.00  0.00           H  
ATOM    389 3HG1 VAL B  26       3.734   5.764   7.174  1.00  0.00           H  
ATOM    390 1HG2 VAL B  26       2.565   5.740  10.024  1.00  0.00           H  
ATOM    391 2HG2 VAL B  26       2.050   6.871   8.750  1.00  0.00           H  
ATOM    392 3HG2 VAL B  26       0.848   5.849   9.572  1.00  0.00           H  
ATOM    393  N   GLY B  27       1.181   2.812   5.980  1.00  0.00           N  
ATOM    394  CA  GLY B  27       1.442   1.835   4.929  1.00  0.00           C  
ATOM    395  C   GLY B  27       0.862   2.293   3.596  1.00  0.00           C  
ATOM    396  O   GLY B  27       1.563   2.334   2.585  1.00  0.00           O  
ATOM    397  H   GLY B  27       0.759   2.503   6.844  1.00  0.00           H  
ATOM    398 1HA  GLY B  27       2.517   1.685   4.830  1.00  0.00           H  
ATOM    399 2HA  GLY B  27       1.008   0.876   5.208  1.00  0.00           H  
ATOM    400  N   ASP B  28      -0.421   2.635   3.602  1.00  0.00           N  
ATOM    401  CA  ASP B  28      -1.105   3.064   2.387  1.00  0.00           C  
ATOM    402  C   ASP B  28      -0.447   4.302   1.792  1.00  0.00           C  
ATOM    403  O   ASP B  28      -0.255   4.393   0.580  1.00  0.00           O  
ATOM    404  CB  ASP B  28      -2.580   3.352   2.675  1.00  0.00           C  
ATOM    405  CG  ASP B  28      -3.392   2.088   2.931  1.00  0.00           C  
ATOM    406  OD1 ASP B  28      -2.891   1.021   2.667  1.00  0.00           O  
ATOM    407  OD2 ASP B  28      -4.504   2.203   3.387  1.00  0.00           O  
ATOM    408  H   ASP B  28      -0.937   2.598   4.469  1.00  0.00           H  
ATOM    409  HA  ASP B  28      -1.044   2.259   1.654  1.00  0.00           H  
ATOM    410 1HB  ASP B  28      -2.661   4.000   3.548  1.00  0.00           H  
ATOM    411 2HB  ASP B  28      -3.019   3.883   1.830  1.00  0.00           H  
ATOM    412  N   LEU B  29      -0.102   5.254   2.653  1.00  0.00           N  
ATOM    413  CA  LEU B  29       0.454   6.525   2.206  1.00  0.00           C  
ATOM    414  C   LEU B  29       1.795   6.326   1.512  1.00  0.00           C  
ATOM    415  O   LEU B  29       2.069   6.942   0.481  1.00  0.00           O  
ATOM    416  CB  LEU B  29       0.625   7.477   3.397  1.00  0.00           C  
ATOM    417  CG  LEU B  29      -0.672   8.054   3.979  1.00  0.00           C  
ATOM    418  CD1 LEU B  29      -0.364   8.788   5.277  1.00  0.00           C  
ATOM    419  CD2 LEU B  29      -1.314   8.986   2.962  1.00  0.00           C  
ATOM    420  H   LEU B  29      -0.229   5.093   3.642  1.00  0.00           H  
ATOM    421  HA  LEU B  29      -0.238   6.975   1.495  1.00  0.00           H  
ATOM    422 1HB  LEU B  29       1.138   6.944   4.197  1.00  0.00           H  
ATOM    423 2HB  LEU B  29       1.250   8.314   3.087  1.00  0.00           H  
ATOM    424  HG  LEU B  29      -1.360   7.241   4.211  1.00  0.00           H  
ATOM    425 1HD1 LEU B  29      -1.286   9.198   5.691  1.00  0.00           H  
ATOM    426 2HD1 LEU B  29       0.076   8.093   5.993  1.00  0.00           H  
ATOM    427 3HD1 LEU B  29       0.336   9.598   5.079  1.00  0.00           H  
ATOM    428 1HD2 LEU B  29      -2.236   9.396   3.376  1.00  0.00           H  
ATOM    429 2HD2 LEU B  29      -0.627   9.801   2.731  1.00  0.00           H  
ATOM    430 3HD2 LEU B  29      -1.539   8.432   2.051  1.00  0.00           H  
ATOM    431  N   VAL B  30       2.628   5.462   2.081  1.00  0.00           N  
ATOM    432  CA  VAL B  30       3.954   5.201   1.533  1.00  0.00           C  
ATOM    433  C   VAL B  30       3.865   4.650   0.116  1.00  0.00           C  
ATOM    434  O   VAL B  30       4.530   5.142  -0.795  1.00  0.00           O  
ATOM    435  CB  VAL B  30       4.713   4.199   2.424  1.00  0.00           C  
ATOM    436  CG1 VAL B  30       5.965   3.702   1.718  1.00  0.00           C  
ATOM    437  CG2 VAL B  30       5.064   4.851   3.752  1.00  0.00           C  
ATOM    438  H   VAL B  30       2.336   4.974   2.916  1.00  0.00           H  
ATOM    439  HA  VAL B  30       4.510   6.139   1.509  1.00  0.00           H  
ATOM    440  HB  VAL B  30       4.077   3.331   2.601  1.00  0.00           H  
ATOM    441 1HG1 VAL B  30       6.489   2.995   2.362  1.00  0.00           H  
ATOM    442 2HG1 VAL B  30       5.687   3.208   0.788  1.00  0.00           H  
ATOM    443 3HG1 VAL B  30       6.619   4.546   1.500  1.00  0.00           H  
ATOM    444 1HG2 VAL B  30       5.600   4.137   4.377  1.00  0.00           H  
ATOM    445 2HG2 VAL B  30       5.694   5.722   3.575  1.00  0.00           H  
ATOM    446 3HG2 VAL B  30       4.150   5.161   4.259  1.00  0.00           H  
ATOM    447  N   LEU B  31       3.039   3.624  -0.064  1.00  0.00           N  
ATOM    448  CA  LEU B  31       2.878   2.989  -1.366  1.00  0.00           C  
ATOM    449  C   LEU B  31       2.193   3.924  -2.354  1.00  0.00           C  
ATOM    450  O   LEU B  31       2.525   3.943  -3.539  1.00  0.00           O  
ATOM    451  CB  LEU B  31       2.065   1.696  -1.229  1.00  0.00           C  
ATOM    452  CG  LEU B  31       2.787   0.526  -0.549  1.00  0.00           C  
ATOM    453  CD1 LEU B  31       1.843  -0.664  -0.447  1.00  0.00           C  
ATOM    454  CD2 LEU B  31       4.034   0.167  -1.344  1.00  0.00           C  
ATOM    455  H   LEU B  31       2.509   3.276   0.722  1.00  0.00           H  
ATOM    456  HA  LEU B  31       3.866   2.743  -1.755  1.00  0.00           H  
ATOM    457 1HB  LEU B  31       1.167   1.910  -0.653  1.00  0.00           H  
ATOM    458 2HB  LEU B  31       1.764   1.367  -2.223  1.00  0.00           H  
ATOM    459  HG  LEU B  31       3.072   0.813   0.464  1.00  0.00           H  
ATOM    460 1HD1 LEU B  31       2.356  -1.496   0.036  1.00  0.00           H  
ATOM    461 2HD1 LEU B  31       0.969  -0.386   0.143  1.00  0.00           H  
ATOM    462 3HD1 LEU B  31       1.527  -0.964  -1.445  1.00  0.00           H  
ATOM    463 1HD2 LEU B  31       4.548  -0.664  -0.860  1.00  0.00           H  
ATOM    464 2HD2 LEU B  31       3.750  -0.121  -2.356  1.00  0.00           H  
ATOM    465 3HD2 LEU B  31       4.699   1.030  -1.385  1.00  0.00           H  
ATOM    466  N   THR B  32       1.234   4.700  -1.860  1.00  0.00           N  
ATOM    467  CA  THR B  32       0.512   5.653  -2.694  1.00  0.00           C  
ATOM    468  C   THR B  32       1.468   6.629  -3.368  1.00  0.00           C  
ATOM    469  O   THR B  32       1.363   6.888  -4.567  1.00  0.00           O  
ATOM    470  CB  THR B  32      -0.529   6.433  -1.871  1.00  0.00           C  
ATOM    471  OG1 THR B  32      -1.517   5.527  -1.362  1.00  0.00           O  
ATOM    472  CG2 THR B  32      -1.209   7.487  -2.732  1.00  0.00           C  
ATOM    473  H   THR B  32       0.998   4.627  -0.880  1.00  0.00           H  
ATOM    474  HA  THR B  32      -0.012   5.101  -3.476  1.00  0.00           H  
ATOM    475  HB  THR B  32      -0.036   6.922  -1.030  1.00  0.00           H  
ATOM    476  HG1 THR B  32      -1.107   4.928  -0.733  1.00  0.00           H  
ATOM    477 1HG2 THR B  32      -1.941   8.029  -2.134  1.00  0.00           H  
ATOM    478 2HG2 THR B  32      -0.462   8.184  -3.111  1.00  0.00           H  
ATOM    479 3HG2 THR B  32      -1.711   7.004  -3.569  1.00  0.00           H  
ATOM    480  N   VAL B  33       2.400   7.168  -2.590  1.00  0.00           N  
ATOM    481  CA  VAL B  33       3.399   8.090  -3.118  1.00  0.00           C  
ATOM    482  C   VAL B  33       4.316   7.397  -4.117  1.00  0.00           C  
ATOM    483  O   VAL B  33       4.582   7.921  -5.198  1.00  0.00           O  
ATOM    484  CB  VAL B  33       4.244   8.677  -1.971  1.00  0.00           C  
ATOM    485  CG1 VAL B  33       5.426   9.457  -2.526  1.00  0.00           C  
ATOM    486  CG2 VAL B  33       3.377   9.564  -1.090  1.00  0.00           C  
ATOM    487  H   VAL B  33       2.418   6.934  -1.608  1.00  0.00           H  
ATOM    488  HA  VAL B  33       2.883   8.906  -3.625  1.00  0.00           H  
ATOM    489  HB  VAL B  33       4.649   7.859  -1.376  1.00  0.00           H  
ATOM    490 1HG1 VAL B  33       6.012   9.865  -1.701  1.00  0.00           H  
ATOM    491 2HG1 VAL B  33       6.052   8.794  -3.123  1.00  0.00           H  
ATOM    492 3HG1 VAL B  33       5.062  10.274  -3.149  1.00  0.00           H  
ATOM    493 1HG2 VAL B  33       3.980   9.974  -0.281  1.00  0.00           H  
ATOM    494 2HG2 VAL B  33       2.966  10.379  -1.687  1.00  0.00           H  
ATOM    495 3HG2 VAL B  33       2.561   8.975  -0.671  1.00  0.00           H  
ATOM    496  N   LEU B  34       4.797   6.214  -3.748  1.00  0.00           N  
ATOM    497  CA  LEU B  34       5.730   5.471  -4.587  1.00  0.00           C  
ATOM    498  C   LEU B  34       5.096   5.103  -5.922  1.00  0.00           C  
ATOM    499  O   LEU B  34       5.740   5.179  -6.969  1.00  0.00           O  
ATOM    500  CB  LEU B  34       6.194   4.200  -3.866  1.00  0.00           C  
ATOM    501  CG  LEU B  34       7.106   4.418  -2.653  1.00  0.00           C  
ATOM    502  CD1 LEU B  34       7.320   3.094  -1.932  1.00  0.00           C  
ATOM    503  CD2 LEU B  34       8.430   5.010  -3.112  1.00  0.00           C  
ATOM    504  H   LEU B  34       4.510   5.820  -2.864  1.00  0.00           H  
ATOM    505  HA  LEU B  34       6.597   6.101  -4.781  1.00  0.00           H  
ATOM    506 1HB  LEU B  34       5.316   3.653  -3.526  1.00  0.00           H  
ATOM    507 2HB  LEU B  34       6.733   3.574  -4.578  1.00  0.00           H  
ATOM    508  HG  LEU B  34       6.625   5.104  -1.955  1.00  0.00           H  
ATOM    509 1HD1 LEU B  34       7.968   3.250  -1.069  1.00  0.00           H  
ATOM    510 2HD1 LEU B  34       6.359   2.703  -1.597  1.00  0.00           H  
ATOM    511 3HD1 LEU B  34       7.785   2.381  -2.611  1.00  0.00           H  
ATOM    512 1HD2 LEU B  34       9.078   5.166  -2.250  1.00  0.00           H  
ATOM    513 2HD2 LEU B  34       8.913   4.325  -3.809  1.00  0.00           H  
ATOM    514 3HD2 LEU B  34       8.250   5.964  -3.608  1.00  0.00           H  
ATOM    515  N   ILE B  35       3.829   4.704  -5.880  1.00  0.00           N  
ATOM    516  CA  ILE B  35       3.087   4.380  -7.092  1.00  0.00           C  
ATOM    517  C   ILE B  35       2.925   5.605  -7.983  1.00  0.00           C  
ATOM    518  O   ILE B  35       3.125   5.534  -9.195  1.00  0.00           O  
ATOM    519  CB  ILE B  35       1.700   3.806  -6.750  1.00  0.00           C  
ATOM    520  CG1 ILE B  35       1.838   2.424  -6.107  1.00  0.00           C  
ATOM    521  CG2 ILE B  35       0.833   3.732  -7.998  1.00  0.00           C  
ATOM    522  CD1 ILE B  35       0.575   1.934  -5.435  1.00  0.00           C  
ATOM    523  H   ILE B  35       3.369   4.622  -4.985  1.00  0.00           H  
ATOM    524  HA  ILE B  35       3.644   3.627  -7.648  1.00  0.00           H  
ATOM    525  HB  ILE B  35       1.211   4.448  -6.018  1.00  0.00           H  
ATOM    526 1HG1 ILE B  35       2.124   1.696  -6.866  1.00  0.00           H  
ATOM    527 2HG1 ILE B  35       2.632   2.447  -5.361  1.00  0.00           H  
ATOM    528 1HG2 ILE B  35      -0.144   3.324  -7.738  1.00  0.00           H  
ATOM    529 2HG2 ILE B  35       0.709   4.731  -8.414  1.00  0.00           H  
ATOM    530 3HG2 ILE B  35       1.311   3.088  -8.736  1.00  0.00           H  
ATOM    531 1HD1 ILE B  35       0.751   0.949  -5.002  1.00  0.00           H  
ATOM    532 2HD1 ILE B  35       0.289   2.631  -4.646  1.00  0.00           H  
ATOM    533 3HD1 ILE B  35      -0.226   1.869  -6.170  1.00  0.00           H  
ATOM    534  N   ALA B  36       2.561   6.729  -7.374  1.00  0.00           N  
ATOM    535  CA  ALA B  36       2.452   7.991  -8.096  1.00  0.00           C  
ATOM    536  C   ALA B  36       3.806   8.435  -8.635  1.00  0.00           C  
ATOM    537  O   ALA B  36       3.895   9.005  -9.723  1.00  0.00           O  
ATOM    538  CB  ALA B  36       1.862   9.067  -7.196  1.00  0.00           C  
ATOM    539  H   ALA B  36       2.354   6.708  -6.386  1.00  0.00           H  
ATOM    540  HA  ALA B  36       1.788   7.838  -8.947  1.00  0.00           H  
ATOM    541 1HB  ALA B  36       1.787  10.003  -7.750  1.00  0.00           H  
ATOM    542 2HB  ALA B  36       0.870   8.760  -6.866  1.00  0.00           H  
ATOM    543 3HB  ALA B  36       2.505   9.209  -6.329  1.00  0.00           H  
ATOM    544  N   LEU B  37       4.858   8.172  -7.868  1.00  0.00           N  
ATOM    545  CA  LEU B  37       6.197   8.631  -8.219  1.00  0.00           C  
ATOM    546  C   LEU B  37       6.682   7.981  -9.508  1.00  0.00           C  
ATOM    547  O   LEU B  37       7.094   8.667 -10.444  1.00  0.00           O  
ATOM    548  CB  LEU B  37       7.179   8.321  -7.082  1.00  0.00           C  
ATOM    549  CG  LEU B  37       8.645   8.679  -7.353  1.00  0.00           C  
ATOM    550  CD1 LEU B  37       8.768  10.179  -7.583  1.00  0.00           C  
ATOM    551  CD2 LEU B  37       9.503   8.233  -6.178  1.00  0.00           C  
ATOM    552  H   LEU B  37       4.728   7.639  -7.019  1.00  0.00           H  
ATOM    553  HA  LEU B  37       6.164   9.710  -8.369  1.00  0.00           H  
ATOM    554 1HB  LEU B  37       6.864   8.866  -6.193  1.00  0.00           H  
ATOM    555 2HB  LEU B  37       7.133   7.254  -6.864  1.00  0.00           H  
ATOM    556  HG  LEU B  37       8.981   8.175  -8.260  1.00  0.00           H  
ATOM    557 1HD1 LEU B  37       9.811  10.434  -7.776  1.00  0.00           H  
ATOM    558 2HD1 LEU B  37       8.160  10.467  -8.441  1.00  0.00           H  
ATOM    559 3HD1 LEU B  37       8.423  10.712  -6.697  1.00  0.00           H  
ATOM    560 1HD2 LEU B  37      10.546   8.487  -6.372  1.00  0.00           H  
ATOM    561 2HD2 LEU B  37       9.169   8.739  -5.272  1.00  0.00           H  
ATOM    562 3HD2 LEU B  37       9.410   7.155  -6.048  1.00  0.00           H  
ATOM    563  N   ALA B  38       6.631   6.654  -9.551  1.00  0.00           N  
ATOM    564  CA  ALA B  38       7.146   5.905 -10.691  1.00  0.00           C  
ATOM    565  C   ALA B  38       6.820   4.422 -10.567  1.00  0.00           C  
ATOM    566  O   ALA B  38       5.728   4.021 -10.860  1.00  0.00           O  
ATOM    567  OXT ALA B  38       7.656   3.654 -10.177  1.00  0.00           O  
ATOM    568  CB  ALA B  38       8.649   6.107 -10.822  1.00  0.00           C  
ATOM    569  H   ALA B  38       6.224   6.152  -8.775  1.00  0.00           H  
ATOM    570  HA  ALA B  38       6.659   6.280 -11.591  1.00  0.00           H  
ATOM    571 1HB  ALA B  38       9.018   5.541 -11.677  1.00  0.00           H  
ATOM    572 2HB  ALA B  38       8.862   7.166 -10.968  1.00  0.00           H  
ATOM    573 3HB  ALA B  38       9.143   5.759  -9.916  1.00  0.00           H  
TER                                                                             
HETATM  575 THKN MEM C  41      15.000   0.000   0.000  1.00  0.00           X  
HETATM  576 CNTR MEM C  41       0.000   0.000   0.000  1.00  0.00           X  
HETATM  577 NORM MEM C  41      -0.000  -0.000   1.000  1.00  0.00           X  
TER                                                                             
CONECT  575  576                                                                
CONECT  576  575  577                                                           
CONECT  577  576                                                                
a_angle_1 0.831
a_angle_2 24.334
a_bind 0.663
a_ddg -31.205
a_helicality 0.03
a_helicality_symm 0.03
a_hha_ang -48.667
a_hha_dst_atm 3.289
a_hha_dst_vec 6.154
a_marl -13.541
a_pack 0.477
a_res_lipo -57.257
a_rmsd 4.441
a_sasa 745.726
a_shape 0.656
a_span_topo 0.5
a_tms_span 1
a_tms_span_fa 1
a_unsat 0
maxsub 33
rms 4.441
score -115.76
silent_score -115.76
time 24
total -115.759

#MODEL 3
ATOM      1  N   GLY A   1      -1.923   3.952  14.704  1.00  0.00           N  
ATOM      2  CA  GLY A   1      -2.372   5.097  13.921  1.00  0.00           C  
ATOM      3  C   GLY A   1      -2.393   4.772  12.433  1.00  0.00           C  
ATOM      4  O   GLY A   1      -1.551   4.020  11.940  1.00  0.00           O  
ATOM      5 1H   GLY A   1      -1.919   4.193  15.675  1.00  0.00           H  
ATOM      6 2H   GLY A   1      -2.543   3.182  14.555  1.00  0.00           H  
ATOM      7 3H   GLY A   1      -0.999   3.695  14.421  1.00  0.00           H  
ATOM      8 1HA  GLY A   1      -3.370   5.392  14.246  1.00  0.00           H  
ATOM      9 2HA  GLY A   1      -1.711   5.943  14.103  1.00  0.00           H  
ATOM     10  N   VAL A   2      -3.359   5.342  11.721  1.00  0.00           N  
ATOM     11  CA  VAL A   2      -3.541   5.051  10.304  1.00  0.00           C  
ATOM     12  C   VAL A   2      -2.319   5.466   9.495  1.00  0.00           C  
ATOM     13  O   VAL A   2      -1.864   4.731   8.618  1.00  0.00           O  
ATOM     14  CB  VAL A   2      -4.784   5.782   9.763  1.00  0.00           C  
ATOM     15  CG1 VAL A   2      -4.857   5.659   8.249  1.00  0.00           C  
ATOM     16  CG2 VAL A   2      -6.039   5.220  10.412  1.00  0.00           C  
ATOM     17  H   VAL A   2      -3.983   5.994  12.173  1.00  0.00           H  
ATOM     18  HA  VAL A   2      -3.689   3.976  10.188  1.00  0.00           H  
ATOM     19  HB  VAL A   2      -4.698   6.844   9.995  1.00  0.00           H  
ATOM     20 1HG1 VAL A   2      -5.742   6.182   7.883  1.00  0.00           H  
ATOM     21 2HG1 VAL A   2      -3.966   6.100   7.804  1.00  0.00           H  
ATOM     22 3HG1 VAL A   2      -4.919   4.607   7.972  1.00  0.00           H  
ATOM     23 1HG2 VAL A   2      -6.914   5.742  10.026  1.00  0.00           H  
ATOM     24 2HG2 VAL A   2      -6.121   4.156  10.185  1.00  0.00           H  
ATOM     25 3HG2 VAL A   2      -5.983   5.356  11.492  1.00  0.00           H  
ATOM     26  N   LEU A   3      -1.790   6.647   9.795  1.00  0.00           N  
ATOM     27  CA  LEU A   3      -0.636   7.175   9.077  1.00  0.00           C  
ATOM     28  C   LEU A   3       0.535   6.202   9.126  1.00  0.00           C  
ATOM     29  O   LEU A   3       1.157   5.913   8.104  1.00  0.00           O  
ATOM     30  CB  LEU A   3      -0.213   8.524   9.671  1.00  0.00           C  
ATOM     31  CG  LEU A   3       1.029   9.168   9.043  1.00  0.00           C  
ATOM     32  CD1 LEU A   3       0.776   9.421   7.563  1.00  0.00           C  
ATOM     33  CD2 LEU A   3       1.353  10.463   9.772  1.00  0.00           C  
ATOM     34  H   LEU A   3      -2.199   7.194  10.539  1.00  0.00           H  
ATOM     35  HA  LEU A   3      -0.916   7.323   8.034  1.00  0.00           H  
ATOM     36 1HB  LEU A   3      -1.040   9.225   9.564  1.00  0.00           H  
ATOM     37 2HB  LEU A   3      -0.015   8.388  10.734  1.00  0.00           H  
ATOM     38  HG  LEU A   3       1.874   8.484   9.125  1.00  0.00           H  
ATOM     39 1HD1 LEU A   3       1.659   9.878   7.116  1.00  0.00           H  
ATOM     40 2HD1 LEU A   3       0.566   8.475   7.063  1.00  0.00           H  
ATOM     41 3HD1 LEU A   3      -0.076  10.090   7.448  1.00  0.00           H  
ATOM     42 1HD2 LEU A   3       2.237  10.921   9.325  1.00  0.00           H  
ATOM     43 2HD2 LEU A   3       0.509  11.148   9.689  1.00  0.00           H  
ATOM     44 3HD2 LEU A   3       1.546  10.251  10.823  1.00  0.00           H  
ATOM     45  N   ALA A   4       0.830   5.699  10.319  1.00  0.00           N  
ATOM     46  CA  ALA A   4       1.895   4.719  10.496  1.00  0.00           C  
ATOM     47  C   ALA A   4       1.624   3.459   9.682  1.00  0.00           C  
ATOM     48  O   ALA A   4       2.536   2.885   9.087  1.00  0.00           O  
ATOM     49  CB  ALA A   4       2.057   4.372  11.968  1.00  0.00           C  
ATOM     50  H   ALA A   4       0.304   6.004  11.126  1.00  0.00           H  
ATOM     51  HA  ALA A   4       2.824   5.158  10.132  1.00  0.00           H  
ATOM     52 1HB  ALA A   4       2.856   3.639  12.084  1.00  0.00           H  
ATOM     53 2HB  ALA A   4       2.308   5.273  12.529  1.00  0.00           H  
ATOM     54 3HB  ALA A   4       1.126   3.956  12.349  1.00  0.00           H  
ATOM     55  N   GLY A   5       0.365   3.034   9.661  1.00  0.00           N  
ATOM     56  CA  GLY A   5      -0.038   1.874   8.875  1.00  0.00           C  
ATOM     57  C   GLY A   5       0.219   2.098   7.390  1.00  0.00           C  
ATOM     58  O   GLY A   5       0.702   1.206   6.693  1.00  0.00           O  
ATOM     59  H   GLY A   5      -0.330   3.527  10.202  1.00  0.00           H  
ATOM     60 1HA  GLY A   5       0.511   0.996   9.215  1.00  0.00           H  
ATOM     61 2HA  GLY A   5      -1.096   1.675   9.038  1.00  0.00           H  
ATOM     62  N   ILE A   6      -0.106   3.294   6.912  1.00  0.00           N  
ATOM     63  CA  ILE A   6       0.123   3.650   5.517  1.00  0.00           C  
ATOM     64  C   ILE A   6       1.600   3.555   5.159  1.00  0.00           C  
ATOM     65  O   ILE A   6       1.962   3.015   4.114  1.00  0.00           O  
ATOM     66  CB  ILE A   6      -0.387   5.072   5.222  1.00  0.00           C  
ATOM     67  CG1 ILE A   6      -1.915   5.120   5.304  1.00  0.00           C  
ATOM     68  CG2 ILE A   6       0.091   5.536   3.855  1.00  0.00           C  
ATOM     69  CD1 ILE A   6      -2.482   6.521   5.328  1.00  0.00           C  
ATOM     70  H   ILE A   6      -0.523   3.975   7.531  1.00  0.00           H  
ATOM     71  HA  ILE A   6      -0.426   2.950   4.887  1.00  0.00           H  
ATOM     72  HB  ILE A   6      -0.010   5.758   5.980  1.00  0.00           H  
ATOM     73 1HG1 ILE A   6      -2.341   4.594   4.450  1.00  0.00           H  
ATOM     74 2HG1 ILE A   6      -2.248   4.602   6.204  1.00  0.00           H  
ATOM     75 1HG2 ILE A   6      -0.279   6.543   3.662  1.00  0.00           H  
ATOM     76 2HG2 ILE A   6       1.180   5.539   3.832  1.00  0.00           H  
ATOM     77 3HG2 ILE A   6      -0.286   4.858   3.088  1.00  0.00           H  
ATOM     78 1HD1 ILE A   6      -3.570   6.472   5.387  1.00  0.00           H  
ATOM     79 2HD1 ILE A   6      -2.096   7.055   6.197  1.00  0.00           H  
ATOM     80 3HD1 ILE A   6      -2.192   7.046   4.420  1.00  0.00           H  
ATOM     81  N   VAL A   7       2.450   4.083   6.034  1.00  0.00           N  
ATOM     82  CA  VAL A   7       3.892   4.040   5.821  1.00  0.00           C  
ATOM     83  C   VAL A   7       4.389   2.606   5.696  1.00  0.00           C  
ATOM     84  O   VAL A   7       5.160   2.283   4.792  1.00  0.00           O  
ATOM     85  CB  VAL A   7       4.624   4.734   6.986  1.00  0.00           C  
ATOM     86  CG1 VAL A   7       6.123   4.488   6.894  1.00  0.00           C  
ATOM     87  CG2 VAL A   7       4.320   6.224   6.974  1.00  0.00           C  
ATOM     88  H   VAL A   7       2.088   4.524   6.867  1.00  0.00           H  
ATOM     89  HA  VAL A   7       4.122   4.572   4.897  1.00  0.00           H  
ATOM     90  HB  VAL A   7       4.284   4.300   7.926  1.00  0.00           H  
ATOM     91 1HG1 VAL A   7       6.625   4.985   7.725  1.00  0.00           H  
ATOM     92 2HG1 VAL A   7       6.320   3.417   6.941  1.00  0.00           H  
ATOM     93 3HG1 VAL A   7       6.500   4.887   5.953  1.00  0.00           H  
ATOM     94 1HG2 VAL A   7       4.840   6.708   7.801  1.00  0.00           H  
ATOM     95 2HG2 VAL A   7       4.655   6.657   6.031  1.00  0.00           H  
ATOM     96 3HG2 VAL A   7       3.246   6.377   7.083  1.00  0.00           H  
ATOM     97  N   VAL A   8       3.942   1.748   6.607  1.00  0.00           N  
ATOM     98  CA  VAL A   8       4.303   0.336   6.572  1.00  0.00           C  
ATOM     99  C   VAL A   8       3.858  -0.314   5.269  1.00  0.00           C  
ATOM    100  O   VAL A   8       4.626  -1.032   4.628  1.00  0.00           O  
ATOM    101  CB  VAL A   8       3.663  -0.408   7.759  1.00  0.00           C  
ATOM    102  CG1 VAL A   8       3.820  -1.912   7.591  1.00  0.00           C  
ATOM    103  CG2 VAL A   8       4.293   0.057   9.063  1.00  0.00           C  
ATOM    104  H   VAL A   8       3.337   2.083   7.343  1.00  0.00           H  
ATOM    105  HA  VAL A   8       5.388   0.254   6.651  1.00  0.00           H  
ATOM    106  HB  VAL A   8       2.594  -0.196   7.775  1.00  0.00           H  
ATOM    107 1HG1 VAL A   8       3.361  -2.423   8.439  1.00  0.00           H  
ATOM    108 2HG1 VAL A   8       3.331  -2.228   6.670  1.00  0.00           H  
ATOM    109 3HG1 VAL A   8       4.879  -2.165   7.546  1.00  0.00           H  
ATOM    110 1HG2 VAL A   8       3.835  -0.472   9.898  1.00  0.00           H  
ATOM    111 2HG2 VAL A   8       5.363  -0.149   9.044  1.00  0.00           H  
ATOM    112 3HG2 VAL A   8       4.132   1.129   9.182  1.00  0.00           H  
ATOM    113  N   GLY A   9       2.613  -0.059   4.881  1.00  0.00           N  
ATOM    114  CA  GLY A   9       2.067  -0.610   3.647  1.00  0.00           C  
ATOM    115  C   GLY A   9       2.929  -0.237   2.448  1.00  0.00           C  
ATOM    116  O   GLY A   9       3.335  -1.101   1.670  1.00  0.00           O  
ATOM    117  H   GLY A   9       2.030   0.531   5.457  1.00  0.00           H  
ATOM    118 1HA  GLY A   9       2.003  -1.696   3.730  1.00  0.00           H  
ATOM    119 2HA  GLY A   9       1.053  -0.239   3.500  1.00  0.00           H  
ATOM    120  N   ASP A  10       3.207   1.054   2.304  1.00  0.00           N  
ATOM    121  CA  ASP A  10       3.978   1.551   1.171  1.00  0.00           C  
ATOM    122  C   ASP A  10       5.361   0.915   1.124  1.00  0.00           C  
ATOM    123  O   ASP A  10       5.853   0.554   0.055  1.00  0.00           O  
ATOM    124  CB  ASP A  10       4.111   3.074   1.239  1.00  0.00           C  
ATOM    125  CG  ASP A  10       2.816   3.799   0.900  1.00  0.00           C  
ATOM    126  OD1 ASP A  10       1.915   3.164   0.404  1.00  0.00           O  
ATOM    127  OD2 ASP A  10       2.738   4.979   1.142  1.00  0.00           O  
ATOM    128  H   ASP A  10       2.875   1.709   2.998  1.00  0.00           H  
ATOM    129  HA  ASP A  10       3.451   1.288   0.253  1.00  0.00           H  
ATOM    130 1HB  ASP A  10       4.423   3.367   2.241  1.00  0.00           H  
ATOM    131 2HB  ASP A  10       4.886   3.403   0.546  1.00  0.00           H  
ATOM    132  N   LEU A  11       5.984   0.781   2.290  1.00  0.00           N  
ATOM    133  CA  LEU A  11       7.324   0.213   2.382  1.00  0.00           C  
ATOM    134  C   LEU A  11       7.332  -1.251   1.960  1.00  0.00           C  
ATOM    135  O   LEU A  11       8.212  -1.688   1.217  1.00  0.00           O  
ATOM    136  CB  LEU A  11       7.857   0.341   3.814  1.00  0.00           C  
ATOM    137  CG  LEU A  11       8.224   1.762   4.263  1.00  0.00           C  
ATOM    138  CD1 LEU A  11       8.508   1.765   5.759  1.00  0.00           C  
ATOM    139  CD2 LEU A  11       9.433   2.246   3.476  1.00  0.00           C  
ATOM    140  H   LEU A  11       5.518   1.079   3.135  1.00  0.00           H  
ATOM    141  HA  LEU A  11       7.981   0.767   1.712  1.00  0.00           H  
ATOM    142 1HB  LEU A  11       7.102  -0.038   4.501  1.00  0.00           H  
ATOM    143 2HB  LEU A  11       8.749  -0.278   3.910  1.00  0.00           H  
ATOM    144  HG  LEU A  11       7.382   2.430   4.081  1.00  0.00           H  
ATOM    145 1HD1 LEU A  11       8.768   2.774   6.077  1.00  0.00           H  
ATOM    146 2HD1 LEU A  11       7.620   1.433   6.298  1.00  0.00           H  
ATOM    147 3HD1 LEU A  11       9.337   1.092   5.973  1.00  0.00           H  
ATOM    148 1HD2 LEU A  11       9.694   3.256   3.794  1.00  0.00           H  
ATOM    149 2HD2 LEU A  11      10.277   1.579   3.658  1.00  0.00           H  
ATOM    150 3HD2 LEU A  11       9.197   2.250   2.412  1.00  0.00           H  
ATOM    151  N   VAL A  12       6.348  -2.005   2.437  1.00  0.00           N  
ATOM    152  CA  VAL A  12       6.235  -3.419   2.103  1.00  0.00           C  
ATOM    153  C   VAL A  12       5.938  -3.614   0.622  1.00  0.00           C  
ATOM    154  O   VAL A  12       6.564  -4.440  -0.043  1.00  0.00           O  
ATOM    155  CB  VAL A  12       5.122  -4.078   2.938  1.00  0.00           C  
ATOM    156  CG1 VAL A  12       4.832  -5.482   2.427  1.00  0.00           C  
ATOM    157  CG2 VAL A  12       5.525  -4.111   4.405  1.00  0.00           C  
ATOM    158  H   VAL A  12       5.660  -1.587   3.047  1.00  0.00           H  
ATOM    159  HA  VAL A  12       7.183  -3.906   2.337  1.00  0.00           H  
ATOM    160  HB  VAL A  12       4.205  -3.500   2.826  1.00  0.00           H  
ATOM    161 1HG1 VAL A  12       4.042  -5.933   3.028  1.00  0.00           H  
ATOM    162 2HG1 VAL A  12       4.511  -5.431   1.387  1.00  0.00           H  
ATOM    163 3HG1 VAL A  12       5.734  -6.089   2.500  1.00  0.00           H  
ATOM    164 1HG2 VAL A  12       4.732  -4.578   4.989  1.00  0.00           H  
ATOM    165 2HG2 VAL A  12       6.445  -4.686   4.516  1.00  0.00           H  
ATOM    166 3HG2 VAL A  12       5.686  -3.094   4.761  1.00  0.00           H  
ATOM    167  N   LEU A  13       4.980  -2.849   0.111  1.00  0.00           N  
ATOM    168  CA  LEU A  13       4.582  -2.952  -1.288  1.00  0.00           C  
ATOM    169  C   LEU A  13       5.738  -2.599  -2.216  1.00  0.00           C  
ATOM    170  O   LEU A  13       5.926  -3.229  -3.257  1.00  0.00           O  
ATOM    171  CB  LEU A  13       3.391  -2.027  -1.570  1.00  0.00           C  
ATOM    172  CG  LEU A  13       2.062  -2.440  -0.927  1.00  0.00           C  
ATOM    173  CD1 LEU A  13       1.038  -1.329  -1.117  1.00  0.00           C  
ATOM    174  CD2 LEU A  13       1.579  -3.742  -1.549  1.00  0.00           C  
ATOM    175  H   LEU A  13       4.514  -2.180   0.706  1.00  0.00           H  
ATOM    176  HA  LEU A  13       4.283  -3.980  -1.489  1.00  0.00           H  
ATOM    177 1HB  LEU A  13       3.635  -1.028  -1.214  1.00  0.00           H  
ATOM    178 2HB  LEU A  13       3.237  -1.978  -2.648  1.00  0.00           H  
ATOM    179  HG  LEU A  13       2.204  -2.581   0.145  1.00  0.00           H  
ATOM    180 1HD1 LEU A  13       0.093  -1.623  -0.660  1.00  0.00           H  
ATOM    181 2HD1 LEU A  13       1.400  -0.416  -0.646  1.00  0.00           H  
ATOM    182 3HD1 LEU A  13       0.886  -1.154  -2.182  1.00  0.00           H  
ATOM    183 1HD2 LEU A  13       0.634  -4.036  -1.091  1.00  0.00           H  
ATOM    184 2HD2 LEU A  13       1.434  -3.601  -2.620  1.00  0.00           H  
ATOM    185 3HD2 LEU A  13       2.321  -4.522  -1.382  1.00  0.00           H  
ATOM    186  N   THR A  14       6.509  -1.587  -1.834  1.00  0.00           N  
ATOM    187  CA  THR A  14       7.675  -1.177  -2.607  1.00  0.00           C  
ATOM    188  C   THR A  14       8.659  -2.328  -2.773  1.00  0.00           C  
ATOM    189  O   THR A  14       9.155  -2.580  -3.871  1.00  0.00           O  
ATOM    190  CB  THR A  14       8.386   0.020  -1.948  1.00  0.00           C  
ATOM    191  OG1 THR A  14       7.499   1.146  -1.915  1.00  0.00           O  
ATOM    192  CG2 THR A  14       9.640   0.389  -2.724  1.00  0.00           C  
ATOM    193  H   THR A  14       6.283  -1.089  -0.985  1.00  0.00           H  
ATOM    194  HA  THR A  14       7.342  -0.874  -3.600  1.00  0.00           H  
ATOM    195  HB  THR A  14       8.661  -0.239  -0.926  1.00  0.00           H  
ATOM    196  HG1 THR A  14       6.781   0.970  -1.303  1.00  0.00           H  
ATOM    197 1HG2 THR A  14      10.129   1.236  -2.244  1.00  0.00           H  
ATOM    198 2HG2 THR A  14      10.321  -0.462  -2.741  1.00  0.00           H  
ATOM    199 3HG2 THR A  14       9.371   0.658  -3.745  1.00  0.00           H  
ATOM    200  N   VAL A  15       8.937  -3.024  -1.676  1.00  0.00           N  
ATOM    201  CA  VAL A  15       9.840  -4.169  -1.704  1.00  0.00           C  
ATOM    202  C   VAL A  15       9.278  -5.293  -2.564  1.00  0.00           C  
ATOM    203  O   VAL A  15       9.989  -5.875  -3.384  1.00  0.00           O  
ATOM    204  CB  VAL A  15      10.084  -4.692  -0.276  1.00  0.00           C  
ATOM    205  CG1 VAL A  15      10.840  -6.011  -0.313  1.00  0.00           C  
ATOM    206  CG2 VAL A  15      10.849  -3.654   0.532  1.00  0.00           C  
ATOM    207  H   VAL A  15       8.512  -2.754  -0.801  1.00  0.00           H  
ATOM    208  HA  VAL A  15      10.793  -3.848  -2.126  1.00  0.00           H  
ATOM    209  HB  VAL A  15       9.122  -4.886   0.199  1.00  0.00           H  
ATOM    210 1HG1 VAL A  15      11.004  -6.366   0.705  1.00  0.00           H  
ATOM    211 2HG1 VAL A  15      10.258  -6.749  -0.865  1.00  0.00           H  
ATOM    212 3HG1 VAL A  15      11.802  -5.866  -0.805  1.00  0.00           H  
ATOM    213 1HG2 VAL A  15      11.018  -4.030   1.541  1.00  0.00           H  
ATOM    214 2HG2 VAL A  15      11.809  -3.456   0.053  1.00  0.00           H  
ATOM    215 3HG2 VAL A  15      10.271  -2.732   0.581  1.00  0.00           H  
ATOM    216  N   LEU A  16       7.999  -5.596  -2.372  1.00  0.00           N  
ATOM    217  CA  LEU A  16       7.352  -6.684  -3.094  1.00  0.00           C  
ATOM    218  C   LEU A  16       7.384  -6.443  -4.598  1.00  0.00           C  
ATOM    219  O   LEU A  16       7.613  -7.367  -5.380  1.00  0.00           O  
ATOM    220  CB  LEU A  16       5.900  -6.842  -2.627  1.00  0.00           C  
ATOM    221  CG  LEU A  16       5.714  -7.380  -1.202  1.00  0.00           C  
ATOM    222  CD1 LEU A  16       4.241  -7.318  -0.823  1.00  0.00           C  
ATOM    223  CD2 LEU A  16       6.239  -8.806  -1.125  1.00  0.00           C  
ATOM    224  H   LEU A  16       7.461  -5.058  -1.708  1.00  0.00           H  
ATOM    225  HA  LEU A  16       7.891  -7.608  -2.883  1.00  0.00           H  
ATOM    226 1HB  LEU A  16       5.411  -5.871  -2.680  1.00  0.00           H  
ATOM    227 2HB  LEU A  16       5.387  -7.522  -3.307  1.00  0.00           H  
ATOM    228  HG  LEU A  16       6.266  -6.752  -0.501  1.00  0.00           H  
ATOM    229 1HD1 LEU A  16       4.109  -7.700   0.189  1.00  0.00           H  
ATOM    230 2HD1 LEU A  16       3.897  -6.285  -0.867  1.00  0.00           H  
ATOM    231 3HD1 LEU A  16       3.661  -7.924  -1.518  1.00  0.00           H  
ATOM    232 1HD2 LEU A  16       6.108  -9.188  -0.113  1.00  0.00           H  
ATOM    233 2HD2 LEU A  16       5.688  -9.435  -1.825  1.00  0.00           H  
ATOM    234 3HD2 LEU A  16       7.298  -8.818  -1.384  1.00  0.00           H  
ATOM    235  N   ILE A  17       7.155  -5.197  -4.997  1.00  0.00           N  
ATOM    236  CA  ILE A  17       7.250  -4.812  -6.400  1.00  0.00           C  
ATOM    237  C   ILE A  17       8.676  -4.962  -6.917  1.00  0.00           C  
ATOM    238  O   ILE A  17       8.902  -5.525  -7.987  1.00  0.00           O  
ATOM    239  CB  ILE A  17       6.779  -3.361  -6.605  1.00  0.00           C  
ATOM    240  CG1 ILE A  17       5.274  -3.247  -6.349  1.00  0.00           C  
ATOM    241  CG2 ILE A  17       7.122  -2.883  -8.008  1.00  0.00           C  
ATOM    242  CD1 ILE A  17       4.784  -1.824  -6.212  1.00  0.00           C  
ATOM    243  H   ILE A  17       6.908  -4.498  -4.311  1.00  0.00           H  
ATOM    244  HA  ILE A  17       6.606  -5.469  -6.984  1.00  0.00           H  
ATOM    245  HB  ILE A  17       7.272  -2.713  -5.881  1.00  0.00           H  
ATOM    246 1HG1 ILE A  17       4.730  -3.718  -7.167  1.00  0.00           H  
ATOM    247 2HG1 ILE A  17       5.019  -3.784  -5.436  1.00  0.00           H  
ATOM    248 1HG2 ILE A  17       6.781  -1.856  -8.136  1.00  0.00           H  
ATOM    249 2HG2 ILE A  17       8.200  -2.929  -8.154  1.00  0.00           H  
ATOM    250 3HG2 ILE A  17       6.629  -3.523  -8.740  1.00  0.00           H  
ATOM    251 1HD1 ILE A  17       3.709  -1.825  -6.032  1.00  0.00           H  
ATOM    252 2HD1 ILE A  17       5.291  -1.343  -5.375  1.00  0.00           H  
ATOM    253 3HD1 ILE A  17       4.997  -1.276  -7.129  1.00  0.00           H  
ATOM    254  N   ALA A  18       9.634  -4.454  -6.149  1.00  0.00           N  
ATOM    255  CA  ALA A  18      11.040  -4.533  -6.526  1.00  0.00           C  
ATOM    256  C   ALA A  18      11.476  -5.979  -6.727  1.00  0.00           C  
ATOM    257  O   ALA A  18      12.267  -6.281  -7.621  1.00  0.00           O  
ATOM    258  CB  ALA A  18      11.910  -3.861  -5.474  1.00  0.00           C  
ATOM    259  H   ALA A  18       9.382  -4.001  -5.282  1.00  0.00           H  
ATOM    260  HA  ALA A  18      11.167  -4.011  -7.474  1.00  0.00           H  
ATOM    261 1HB  ALA A  18      12.957  -3.929  -5.769  1.00  0.00           H  
ATOM    262 2HB  ALA A  18      11.625  -2.813  -5.382  1.00  0.00           H  
ATOM    263 3HB  ALA A  18      11.771  -4.359  -4.515  1.00  0.00           H  
ATOM    264  N   LEU A  19      10.954  -6.871  -5.891  1.00  0.00           N  
ATOM    265  CA  LEU A  19      11.248  -8.294  -6.009  1.00  0.00           C  
ATOM    266  C   LEU A  19      10.560  -8.900  -7.226  1.00  0.00           C  
ATOM    267  O   LEU A  19      11.120  -9.763  -7.901  1.00  0.00           O  
ATOM    268  CB  LEU A  19      10.802  -9.033  -4.741  1.00  0.00           C  
ATOM    269  CG  LEU A  19      11.593  -8.708  -3.468  1.00  0.00           C  
ATOM    270  CD1 LEU A  19      10.910  -9.349  -2.267  1.00  0.00           C  
ATOM    271  CD2 LEU A  19      13.022  -9.207  -3.616  1.00  0.00           C  
ATOM    272  H   LEU A  19      10.339  -6.554  -5.156  1.00  0.00           H  
ATOM    273  HA  LEU A  19      12.324  -8.417  -6.126  1.00  0.00           H  
ATOM    274 1HB  LEU A  19       9.756  -8.797  -4.551  1.00  0.00           H  
ATOM    275 2HB  LEU A  19      10.884 -10.106  -4.917  1.00  0.00           H  
ATOM    276  HG  LEU A  19      11.600  -7.629  -3.310  1.00  0.00           H  
ATOM    277 1HD1 LEU A  19      11.473  -9.118  -1.362  1.00  0.00           H  
ATOM    278 2HD1 LEU A  19       9.897  -8.959  -2.173  1.00  0.00           H  
ATOM    279 3HD1 LEU A  19      10.873 -10.429  -2.404  1.00  0.00           H  
ATOM    280 1HD2 LEU A  19      13.585  -8.975  -2.711  1.00  0.00           H  
ATOM    281 2HD2 LEU A  19      13.016 -10.286  -3.773  1.00  0.00           H  
ATOM    282 3HD2 LEU A  19      13.491  -8.719  -4.470  1.00  0.00           H  
ATOM    283  N   ALA A  20       9.343  -8.442  -7.500  1.00  0.00           N  
ATOM    284  CA  ALA A  20       8.561  -8.967  -8.613  1.00  0.00           C  
ATOM    285  C   ALA A  20       9.224  -8.655  -9.948  1.00  0.00           C  
ATOM    286  O   ALA A  20       9.229  -9.484 -10.858  1.00  0.00           O  
ATOM    287  CB  ALA A  20       7.148  -8.402  -8.580  1.00  0.00           C  
ATOM    288  H   ALA A  20       8.950  -7.713  -6.923  1.00  0.00           H  
ATOM    289  HA  ALA A  20       8.510 -10.051  -8.510  1.00  0.00           H  
ATOM    290 1HB  ALA A  20       6.576  -8.803  -9.417  1.00  0.00           H  
ATOM    291 2HB  ALA A  20       6.666  -8.682  -7.643  1.00  0.00           H  
ATOM    292 3HB  ALA A  20       7.189  -7.316  -8.655  1.00  0.00           H  
ATOM    293  N   VAL A  21       9.784  -7.455 -10.059  1.00  0.00           N  
ATOM    294  CA  VAL A  21      10.393  -7.007 -11.306  1.00  0.00           C  
ATOM    295  C   VAL A  21      11.725  -7.703 -11.550  1.00  0.00           C  
ATOM    296  O   VAL A  21      11.747  -8.817 -11.997  1.00  0.00           O  
ATOM    297  OXT VAL A  21      12.753  -7.139 -11.295  1.00  0.00           O  
ATOM    298  CB  VAL A  21      10.612  -5.482 -11.275  1.00  0.00           C  
ATOM    299  CG1 VAL A  21      11.382  -5.030 -12.506  1.00  0.00           C  
ATOM    300  CG2 VAL A  21       9.272  -4.768 -11.184  1.00  0.00           C  
ATOM    301  H   VAL A  21       9.788  -6.838  -9.260  1.00  0.00           H  
ATOM    302  HA  VAL A  21       9.717  -7.247 -12.127  1.00  0.00           H  
ATOM    303  HB  VAL A  21      11.219  -5.229 -10.405  1.00  0.00           H  
ATOM    304 1HG1 VAL A  21      11.528  -3.950 -12.468  1.00  0.00           H  
ATOM    305 2HG1 VAL A  21      12.352  -5.526 -12.531  1.00  0.00           H  
ATOM    306 3HG1 VAL A  21      10.818  -5.287 -13.403  1.00  0.00           H  
ATOM    307 1HG2 VAL A  21       9.434  -3.691 -11.162  1.00  0.00           H  
ATOM    308 2HG2 VAL A  21       8.663  -5.026 -12.051  1.00  0.00           H  
ATOM    309 3HG2 VAL A  21       8.756  -5.076 -10.274  1.00  0.00           H  
TER                                                                             
ATOM    311  N   GLY B  22       1.923  -3.952  14.704  1.00  0.00           N  
ATOM    312  CA  GLY B  22       2.372  -5.096  13.921  1.00  0.00           C  
ATOM    313  C   GLY B  22       2.393  -4.771  12.433  1.00  0.00           C  
ATOM    314  O   GLY B  22       1.552  -4.020  11.940  1.00  0.00           O  
ATOM    315 1H   GLY B  22       1.920  -4.192  15.675  1.00  0.00           H  
ATOM    316 2H   GLY B  22       2.543  -3.181  14.555  1.00  0.00           H  
ATOM    317 3H   GLY B  22       0.999  -3.695  14.421  1.00  0.00           H  
ATOM    318 1HA  GLY B  22       3.370  -5.392  14.246  1.00  0.00           H  
ATOM    319 2HA  GLY B  22       1.712  -5.943  14.103  1.00  0.00           H  
ATOM    320  N   VAL B  23       3.359  -5.342  11.721  1.00  0.00           N  
ATOM    321  CA  VAL B  23       3.541  -5.050  10.304  1.00  0.00           C  
ATOM    322  C   VAL B  23       2.319  -5.465   9.495  1.00  0.00           C  
ATOM    323  O   VAL B  23       1.865  -4.731   8.618  1.00  0.00           O  
ATOM    324  CB  VAL B  23       4.784  -5.782   9.763  1.00  0.00           C  
ATOM    325  CG1 VAL B  23       4.858  -5.659   8.249  1.00  0.00           C  
ATOM    326  CG2 VAL B  23       6.039  -5.219  10.412  1.00  0.00           C  
ATOM    327  H   VAL B  23       3.984  -5.994  12.173  1.00  0.00           H  
ATOM    328  HA  VAL B  23       3.689  -3.976  10.188  1.00  0.00           H  
ATOM    329  HB  VAL B  23       4.699  -6.844   9.995  1.00  0.00           H  
ATOM    330 1HG1 VAL B  23       5.742  -6.182   7.883  1.00  0.00           H  
ATOM    331 2HG1 VAL B  23       3.966  -6.100   7.804  1.00  0.00           H  
ATOM    332 3HG1 VAL B  23       4.920  -4.606   7.972  1.00  0.00           H  
ATOM    333 1HG2 VAL B  23       6.914  -5.742  10.026  1.00  0.00           H  
ATOM    334 2HG2 VAL B  23       6.121  -4.156  10.185  1.00  0.00           H  
ATOM    335 3HG2 VAL B  23       5.983  -5.356  11.492  1.00  0.00           H  
ATOM    336  N   LEU B  24       1.791  -6.647   9.795  1.00  0.00           N  
ATOM    337  CA  LEU B  24       0.637  -7.175   9.077  1.00  0.00           C  
ATOM    338  C   LEU B  24      -0.534  -6.202   9.126  1.00  0.00           C  
ATOM    339  O   LEU B  24      -1.157  -5.913   8.104  1.00  0.00           O  
ATOM    340  CB  LEU B  24       0.214  -8.524   9.671  1.00  0.00           C  
ATOM    341  CG  LEU B  24      -1.029  -9.168   9.043  1.00  0.00           C  
ATOM    342  CD1 LEU B  24      -0.776  -9.421   7.563  1.00  0.00           C  
ATOM    343  CD2 LEU B  24      -1.353 -10.463   9.772  1.00  0.00           C  
ATOM    344  H   LEU B  24       2.199  -7.194  10.539  1.00  0.00           H  
ATOM    345  HA  LEU B  24       0.916  -7.323   8.034  1.00  0.00           H  
ATOM    346 1HB  LEU B  24       1.040  -9.225   9.564  1.00  0.00           H  
ATOM    347 2HB  LEU B  24       0.015  -8.388  10.734  1.00  0.00           H  
ATOM    348  HG  LEU B  24      -1.874  -8.484   9.125  1.00  0.00           H  
ATOM    349 1HD1 LEU B  24      -1.659  -9.878   7.116  1.00  0.00           H  
ATOM    350 2HD1 LEU B  24      -0.566  -8.475   7.063  1.00  0.00           H  
ATOM    351 3HD1 LEU B  24       0.076 -10.090   7.448  1.00  0.00           H  
ATOM    352 1HD2 LEU B  24      -2.236 -10.921   9.325  1.00  0.00           H  
ATOM    353 2HD2 LEU B  24      -0.509 -11.148   9.689  1.00  0.00           H  
ATOM    354 3HD2 LEU B  24      -1.546 -10.251  10.823  1.00  0.00           H  
ATOM    355  N   ALA B  25      -0.830  -5.699  10.319  1.00  0.00           N  
ATOM    356  CA  ALA B  25      -1.894  -4.718  10.496  1.00  0.00           C  
ATOM    357  C   ALA B  25      -1.624  -3.459   9.682  1.00  0.00           C  
ATOM    358  O   ALA B  25      -2.536  -2.885   9.087  1.00  0.00           O  
ATOM    359  CB  ALA B  25      -2.057  -4.372  11.968  1.00  0.00           C  
ATOM    360  H   ALA B  25      -0.303  -6.004  11.126  1.00  0.00           H  
ATOM    361  HA  ALA B  25      -2.823  -5.158  10.132  1.00  0.00           H  
ATOM    362 1HB  ALA B  25      -2.856  -3.639  12.084  1.00  0.00           H  
ATOM    363 2HB  ALA B  25      -2.308  -5.273  12.529  1.00  0.00           H  
ATOM    364 3HB  ALA B  25      -1.126  -3.956  12.349  1.00  0.00           H  
ATOM    365  N   GLY B  26      -0.365  -3.034   9.661  1.00  0.00           N  
ATOM    366  CA  GLY B  26       0.038  -1.874   8.875  1.00  0.00           C  
ATOM    367  C   GLY B  26      -0.219  -2.098   7.390  1.00  0.00           C  
ATOM    368  O   GLY B  26      -0.702  -1.206   6.693  1.00  0.00           O  
ATOM    369  H   GLY B  26       0.330  -3.527  10.202  1.00  0.00           H  
ATOM    370 1HA  GLY B  26      -0.511  -0.995   9.215  1.00  0.00           H  
ATOM    371 2HA  GLY B  26       1.097  -1.674   9.038  1.00  0.00           H  
ATOM    372  N   ILE B  27       0.106  -3.294   6.912  1.00  0.00           N  
ATOM    373  CA  ILE B  27      -0.122  -3.650   5.517  1.00  0.00           C  
ATOM    374  C   ILE B  27      -1.600  -3.555   5.159  1.00  0.00           C  
ATOM    375  O   ILE B  27      -1.962  -3.015   4.114  1.00  0.00           O  
ATOM    376  CB  ILE B  27       0.387  -5.072   5.222  1.00  0.00           C  
ATOM    377  CG1 ILE B  27       1.915  -5.119   5.304  1.00  0.00           C  
ATOM    378  CG2 ILE B  27      -0.090  -5.536   3.855  1.00  0.00           C  
ATOM    379  CD1 ILE B  27       2.483  -6.520   5.328  1.00  0.00           C  
ATOM    380  H   ILE B  27       0.523  -3.974   7.531  1.00  0.00           H  
ATOM    381  HA  ILE B  27       0.426  -2.950   4.887  1.00  0.00           H  
ATOM    382  HB  ILE B  27       0.010  -5.758   5.980  1.00  0.00           H  
ATOM    383 1HG1 ILE B  27       2.342  -4.594   4.450  1.00  0.00           H  
ATOM    384 2HG1 ILE B  27       2.248  -4.602   6.204  1.00  0.00           H  
ATOM    385 1HG2 ILE B  27       0.279  -6.542   3.662  1.00  0.00           H  
ATOM    386 2HG2 ILE B  27      -1.179  -5.539   3.832  1.00  0.00           H  
ATOM    387 3HG2 ILE B  27       0.287  -4.858   3.088  1.00  0.00           H  
ATOM    388 1HD1 ILE B  27       3.570  -6.472   5.387  1.00  0.00           H  
ATOM    389 2HD1 ILE B  27       2.096  -7.054   6.197  1.00  0.00           H  
ATOM    390 3HD1 ILE B  27       2.192  -7.046   4.420  1.00  0.00           H  
ATOM    391  N   VAL B  28      -2.450  -4.082   6.034  1.00  0.00           N  
ATOM    392  CA  VAL B  28      -3.892  -4.040   5.821  1.00  0.00           C  
ATOM    393  C   VAL B  28      -4.389  -2.606   5.696  1.00  0.00           C  
ATOM    394  O   VAL B  28      -5.160  -2.283   4.792  1.00  0.00           O  
ATOM    395  CB  VAL B  28      -4.624  -4.734   6.986  1.00  0.00           C  
ATOM    396  CG1 VAL B  28      -6.123  -4.488   6.894  1.00  0.00           C  
ATOM    397  CG2 VAL B  28      -4.320  -6.224   6.974  1.00  0.00           C  
ATOM    398  H   VAL B  28      -2.088  -4.524   6.867  1.00  0.00           H  
ATOM    399  HA  VAL B  28      -4.121  -4.572   4.897  1.00  0.00           H  
ATOM    400  HB  VAL B  28      -4.284  -4.300   7.926  1.00  0.00           H  
ATOM    401 1HG1 VAL B  28      -6.624  -4.985   7.725  1.00  0.00           H  
ATOM    402 2HG1 VAL B  28      -6.319  -3.417   6.941  1.00  0.00           H  
ATOM    403 3HG1 VAL B  28      -6.500  -4.887   5.953  1.00  0.00           H  
ATOM    404 1HG2 VAL B  28      -4.840  -6.708   7.801  1.00  0.00           H  
ATOM    405 2HG2 VAL B  28      -4.655  -6.656   6.031  1.00  0.00           H  
ATOM    406 3HG2 VAL B  28      -3.246  -6.377   7.083  1.00  0.00           H  
ATOM    407  N   VAL B  29      -3.942  -1.748   6.607  1.00  0.00           N  
ATOM    408  CA  VAL B  29      -4.303  -0.336   6.572  1.00  0.00           C  
ATOM    409  C   VAL B  29      -3.858   0.314   5.269  1.00  0.00           C  
ATOM    410  O   VAL B  29      -4.626   1.032   4.628  1.00  0.00           O  
ATOM    411  CB  VAL B  29      -3.663   0.408   7.759  1.00  0.00           C  
ATOM    412  CG1 VAL B  29      -3.820   1.912   7.591  1.00  0.00           C  
ATOM    413  CG2 VAL B  29      -4.293  -0.057   9.063  1.00  0.00           C  
ATOM    414  H   VAL B  29      -3.336  -2.083   7.343  1.00  0.00           H  
ATOM    415  HA  VAL B  29      -5.388  -0.254   6.651  1.00  0.00           H  
ATOM    416  HB  VAL B  29      -2.594   0.197   7.775  1.00  0.00           H  
ATOM    417 1HG1 VAL B  29      -3.361   2.423   8.439  1.00  0.00           H  
ATOM    418 2HG1 VAL B  29      -3.330   2.229   6.670  1.00  0.00           H  
ATOM    419 3HG1 VAL B  29      -4.879   2.165   7.546  1.00  0.00           H  
ATOM    420 1HG2 VAL B  29      -3.835   0.473   9.898  1.00  0.00           H  
ATOM    421 2HG2 VAL B  29      -5.363   0.149   9.044  1.00  0.00           H  
ATOM    422 3HG2 VAL B  29      -4.132  -1.129   9.182  1.00  0.00           H  
ATOM    423  N   GLY B  30      -2.613   0.060   4.881  1.00  0.00           N  
ATOM    424  CA  GLY B  30      -2.067   0.611   3.647  1.00  0.00           C  
ATOM    425  C   GLY B  30      -2.929   0.237   2.448  1.00  0.00           C  
ATOM    426  O   GLY B  30      -3.335   1.101   1.670  1.00  0.00           O  
ATOM    427  H   GLY B  30      -2.030  -0.531   5.457  1.00  0.00           H  
ATOM    428 1HA  GLY B  30      -2.003   1.696   3.730  1.00  0.00           H  
ATOM    429 2HA  GLY B  30      -1.053   0.239   3.500  1.00  0.00           H  
ATOM    430  N   ASP B  31      -3.207  -1.054   2.304  1.00  0.00           N  
ATOM    431  CA  ASP B  31      -3.977  -1.551   1.171  1.00  0.00           C  
ATOM    432  C   ASP B  31      -5.361  -0.915   1.124  1.00  0.00           C  
ATOM    433  O   ASP B  31      -5.853  -0.554   0.055  1.00  0.00           O  
ATOM    434  CB  ASP B  31      -4.111  -3.074   1.239  1.00  0.00           C  
ATOM    435  CG  ASP B  31      -2.815  -3.798   0.900  1.00  0.00           C  
ATOM    436  OD1 ASP B  31      -1.915  -3.164   0.403  1.00  0.00           O  
ATOM    437  OD2 ASP B  31      -2.738  -4.979   1.142  1.00  0.00           O  
ATOM    438  H   ASP B  31      -2.875  -1.709   2.998  1.00  0.00           H  
ATOM    439  HA  ASP B  31      -3.451  -1.288   0.253  1.00  0.00           H  
ATOM    440 1HB  ASP B  31      -4.423  -3.367   2.241  1.00  0.00           H  
ATOM    441 2HB  ASP B  31      -4.886  -3.403   0.546  1.00  0.00           H  
ATOM    442  N   LEU B  32      -5.984  -0.780   2.290  1.00  0.00           N  
ATOM    443  CA  LEU B  32      -7.324  -0.213   2.382  1.00  0.00           C  
ATOM    444  C   LEU B  32      -7.332   1.251   1.960  1.00  0.00           C  
ATOM    445  O   LEU B  32      -8.212   1.688   1.217  1.00  0.00           O  
ATOM    446  CB  LEU B  32      -7.857  -0.341   3.814  1.00  0.00           C  
ATOM    447  CG  LEU B  32      -8.224  -1.761   4.263  1.00  0.00           C  
ATOM    448  CD1 LEU B  32      -8.507  -1.765   5.759  1.00  0.00           C  
ATOM    449  CD2 LEU B  32      -9.433  -2.246   3.476  1.00  0.00           C  
ATOM    450  H   LEU B  32      -5.517  -1.079   3.135  1.00  0.00           H  
ATOM    451  HA  LEU B  32      -7.981  -0.767   1.712  1.00  0.00           H  
ATOM    452 1HB  LEU B  32      -7.102   0.038   4.501  1.00  0.00           H  
ATOM    453 2HB  LEU B  32      -8.749   0.278   3.910  1.00  0.00           H  
ATOM    454  HG  LEU B  32      -7.382  -2.430   4.081  1.00  0.00           H  
ATOM    455 1HD1 LEU B  32      -8.768  -2.774   6.077  1.00  0.00           H  
ATOM    456 2HD1 LEU B  32      -7.620  -1.433   6.298  1.00  0.00           H  
ATOM    457 3HD1 LEU B  32      -9.336  -1.091   5.973  1.00  0.00           H  
ATOM    458 1HD2 LEU B  32      -9.694  -3.256   3.794  1.00  0.00           H  
ATOM    459 2HD2 LEU B  32     -10.276  -1.579   3.658  1.00  0.00           H  
ATOM    460 3HD2 LEU B  32      -9.197  -2.250   2.412  1.00  0.00           H  
ATOM    461  N   VAL B  33      -6.348   2.005   2.437  1.00  0.00           N  
ATOM    462  CA  VAL B  33      -6.235   3.419   2.103  1.00  0.00           C  
ATOM    463  C   VAL B  33      -5.938   3.614   0.622  1.00  0.00           C  
ATOM    464  O   VAL B  33      -6.564   4.440  -0.043  1.00  0.00           O  
ATOM    465  CB  VAL B  33      -5.121   4.079   2.938  1.00  0.00           C  
ATOM    466  CG1 VAL B  33      -4.832   5.482   2.427  1.00  0.00           C  
ATOM    467  CG2 VAL B  33      -5.525   4.112   4.405  1.00  0.00           C  
ATOM    468  H   VAL B  33      -5.659   1.587   3.047  1.00  0.00           H  
ATOM    469  HA  VAL B  33      -7.183   3.906   2.337  1.00  0.00           H  
ATOM    470  HB  VAL B  33      -4.205   3.500   2.826  1.00  0.00           H  
ATOM    471 1HG1 VAL B  33      -4.042   5.933   3.028  1.00  0.00           H  
ATOM    472 2HG1 VAL B  33      -4.511   5.431   1.387  1.00  0.00           H  
ATOM    473 3HG1 VAL B  33      -5.734   6.089   2.500  1.00  0.00           H  
ATOM    474 1HG2 VAL B  33      -4.732   4.578   4.989  1.00  0.00           H  
ATOM    475 2HG2 VAL B  33      -6.445   4.686   4.516  1.00  0.00           H  
ATOM    476 3HG2 VAL B  33      -5.686   3.094   4.761  1.00  0.00           H  
ATOM    477  N   LEU B  34      -4.979   2.849   0.111  1.00  0.00           N  
ATOM    478  CA  LEU B  34      -4.582   2.952  -1.289  1.00  0.00           C  
ATOM    479  C   LEU B  34      -5.738   2.599  -2.216  1.00  0.00           C  
ATOM    480  O   LEU B  34      -5.926   3.229  -3.257  1.00  0.00           O  
ATOM    481  CB  LEU B  34      -3.391   2.027  -1.570  1.00  0.00           C  
ATOM    482  CG  LEU B  34      -2.062   2.440  -0.927  1.00  0.00           C  
ATOM    483  CD1 LEU B  34      -1.038   1.330  -1.117  1.00  0.00           C  
ATOM    484  CD2 LEU B  34      -1.579   3.742  -1.549  1.00  0.00           C  
ATOM    485  H   LEU B  34      -4.514   2.180   0.706  1.00  0.00           H  
ATOM    486  HA  LEU B  34      -4.283   3.980  -1.489  1.00  0.00           H  
ATOM    487 1HB  LEU B  34      -3.635   1.028  -1.214  1.00  0.00           H  
ATOM    488 2HB  LEU B  34      -3.237   1.978  -2.648  1.00  0.00           H  
ATOM    489  HG  LEU B  34      -2.204   2.582   0.145  1.00  0.00           H  
ATOM    490 1HD1 LEU B  34      -0.093   1.623  -0.660  1.00  0.00           H  
ATOM    491 2HD1 LEU B  34      -1.400   0.416  -0.646  1.00  0.00           H  
ATOM    492 3HD1 LEU B  34      -0.886   1.154  -2.182  1.00  0.00           H  
ATOM    493 1HD2 LEU B  34      -0.634   4.036  -1.091  1.00  0.00           H  
ATOM    494 2HD2 LEU B  34      -1.434   3.601  -2.620  1.00  0.00           H  
ATOM    495 3HD2 LEU B  34      -2.321   4.522  -1.382  1.00  0.00           H  
ATOM    496  N   THR B  35      -6.509   1.587  -1.834  1.00  0.00           N  
ATOM    497  CA  THR B  35      -7.675   1.177  -2.607  1.00  0.00           C  
ATOM    498  C   THR B  35      -8.659   2.328  -2.773  1.00  0.00           C  
ATOM    499  O   THR B  35      -9.155   2.580  -3.871  1.00  0.00           O  
ATOM    500  CB  THR B  35      -8.385  -0.020  -1.948  1.00  0.00           C  
ATOM    501  OG1 THR B  35      -7.499  -1.146  -1.915  1.00  0.00           O  
ATOM    502  CG2 THR B  35      -9.640  -0.389  -2.724  1.00  0.00           C  
ATOM    503  H   THR B  35      -6.283   1.089  -0.985  1.00  0.00           H  
ATOM    504  HA  THR B  35      -7.342   0.874  -3.600  1.00  0.00           H  
ATOM    505  HB  THR B  35      -8.660   0.239  -0.926  1.00  0.00           H  
ATOM    506  HG1 THR B  35      -6.781  -0.969  -1.303  1.00  0.00           H  
ATOM    507 1HG2 THR B  35     -10.129  -1.236  -2.244  1.00  0.00           H  
ATOM    508 2HG2 THR B  35     -10.321   0.462  -2.741  1.00  0.00           H  
ATOM    509 3HG2 THR B  35      -9.371  -0.658  -3.745  1.00  0.00           H  
ATOM    510  N   VAL B  36      -8.937   3.024  -1.676  1.00  0.00           N  
ATOM    511  CA  VAL B  36      -9.840   4.169  -1.704  1.00  0.00           C  
ATOM    512  C   VAL B  36      -9.278   5.293  -2.564  1.00  0.00           C  
ATOM    513  O   VAL B  36      -9.989   5.875  -3.384  1.00  0.00           O  
ATOM    514  CB  VAL B  36     -10.084   4.692  -0.276  1.00  0.00           C  
ATOM    515  CG1 VAL B  36     -10.840   6.011  -0.313  1.00  0.00           C  
ATOM    516  CG2 VAL B  36     -10.849   3.654   0.532  1.00  0.00           C  
ATOM    517  H   VAL B  36      -8.512   2.754  -0.801  1.00  0.00           H  
ATOM    518  HA  VAL B  36     -10.793   3.848  -2.126  1.00  0.00           H  
ATOM    519  HB  VAL B  36      -9.122   4.886   0.199  1.00  0.00           H  
ATOM    520 1HG1 VAL B  36     -11.003   6.366   0.705  1.00  0.00           H  
ATOM    521 2HG1 VAL B  36     -10.257   6.749  -0.865  1.00  0.00           H  
ATOM    522 3HG1 VAL B  36     -11.802   5.866  -0.805  1.00  0.00           H  
ATOM    523 1HG2 VAL B  36     -11.018   4.030   1.541  1.00  0.00           H  
ATOM    524 2HG2 VAL B  36     -11.809   3.456   0.053  1.00  0.00           H  
ATOM    525 3HG2 VAL B  36     -10.271   2.732   0.581  1.00  0.00           H  
ATOM    526  N   LEU B  37      -7.999   5.596  -2.372  1.00  0.00           N  
ATOM    527  CA  LEU B  37      -7.352   6.685  -3.094  1.00  0.00           C  
ATOM    528  C   LEU B  37      -7.385   6.443  -4.598  1.00  0.00           C  
ATOM    529  O   LEU B  37      -7.613   7.367  -5.380  1.00  0.00           O  
ATOM    530  CB  LEU B  37      -5.900   6.842  -2.627  1.00  0.00           C  
ATOM    531  CG  LEU B  37      -5.714   7.380  -1.202  1.00  0.00           C  
ATOM    532  CD1 LEU B  37      -4.241   7.318  -0.823  1.00  0.00           C  
ATOM    533  CD2 LEU B  37      -6.239   8.806  -1.125  1.00  0.00           C  
ATOM    534  H   LEU B  37      -7.461   5.058  -1.708  1.00  0.00           H  
ATOM    535  HA  LEU B  37      -7.891   7.608  -2.883  1.00  0.00           H  
ATOM    536 1HB  LEU B  37      -5.411   5.871  -2.680  1.00  0.00           H  
ATOM    537 2HB  LEU B  37      -5.387   7.522  -3.307  1.00  0.00           H  
ATOM    538  HG  LEU B  37      -6.266   6.752  -0.501  1.00  0.00           H  
ATOM    539 1HD1 LEU B  37      -4.109   7.700   0.189  1.00  0.00           H  
ATOM    540 2HD1 LEU B  37      -3.897   6.285  -0.867  1.00  0.00           H  
ATOM    541 3HD1 LEU B  37      -3.661   7.925  -1.518  1.00  0.00           H  
ATOM    542 1HD2 LEU B  37      -6.108   9.188  -0.113  1.00  0.00           H  
ATOM    543 2HD2 LEU B  37      -5.688   9.435  -1.825  1.00  0.00           H  
ATOM    544 3HD2 LEU B  37      -7.298   8.818  -1.384  1.00  0.00           H  
ATOM    545  N   ILE B  38      -7.155   5.197  -4.997  1.00  0.00           N  
ATOM    546  CA  ILE B  38      -7.250   4.812  -6.400  1.00  0.00           C  
ATOM    547  C   ILE B  38      -8.676   4.962  -6.917  1.00  0.00           C  
ATOM    548  O   ILE B  38      -8.902   5.525  -7.988  1.00  0.00           O  
ATOM    549  CB  ILE B  38      -6.779   3.361  -6.605  1.00  0.00           C  
ATOM    550  CG1 ILE B  38      -5.274   3.247  -6.349  1.00  0.00           C  
ATOM    551  CG2 ILE B  38      -7.122   2.883  -8.008  1.00  0.00           C  
ATOM    552  CD1 ILE B  38      -4.784   1.824  -6.212  1.00  0.00           C  
ATOM    553  H   ILE B  38      -6.908   4.498  -4.311  1.00  0.00           H  
ATOM    554  HA  ILE B  38      -6.606   5.469  -6.984  1.00  0.00           H  
ATOM    555  HB  ILE B  38      -7.272   2.713  -5.881  1.00  0.00           H  
ATOM    556 1HG1 ILE B  38      -4.730   3.718  -7.167  1.00  0.00           H  
ATOM    557 2HG1 ILE B  38      -5.019   3.784  -5.436  1.00  0.00           H  
ATOM    558 1HG2 ILE B  38      -6.781   1.856  -8.136  1.00  0.00           H  
ATOM    559 2HG2 ILE B  38      -8.200   2.929  -8.154  1.00  0.00           H  
ATOM    560 3HG2 ILE B  38      -6.629   3.523  -8.740  1.00  0.00           H  
ATOM    561 1HD1 ILE B  38      -3.709   1.825  -6.032  1.00  0.00           H  
ATOM    562 2HD1 ILE B  38      -5.291   1.343  -5.375  1.00  0.00           H  
ATOM    563 3HD1 ILE B  38      -4.997   1.276  -7.129  1.00  0.00           H  
ATOM    564  N   ALA B  39      -9.634   4.454  -6.149  1.00  0.00           N  
ATOM    565  CA  ALA B  39     -11.040   4.533  -6.526  1.00  0.00           C  
ATOM    566  C   ALA B  39     -11.476   5.979  -6.727  1.00  0.00           C  
ATOM    567  O   ALA B  39     -12.267   6.280  -7.621  1.00  0.00           O  
ATOM    568  CB  ALA B  39     -11.910   3.861  -5.474  1.00  0.00           C  
ATOM    569  H   ALA B  39      -9.382   4.001  -5.282  1.00  0.00           H  
ATOM    570  HA  ALA B  39     -11.167   4.011  -7.474  1.00  0.00           H  
ATOM    571 1HB  ALA B  39     -12.957   3.928  -5.769  1.00  0.00           H  
ATOM    572 2HB  ALA B  39     -11.625   2.812  -5.382  1.00  0.00           H  
ATOM    573 3HB  ALA B  39     -11.771   4.359  -4.515  1.00  0.00           H  
ATOM    574  N   LEU B  40     -10.954   6.871  -5.891  1.00  0.00           N  
ATOM    575  CA  LEU B  40     -11.248   8.294  -6.009  1.00  0.00           C  
ATOM    576  C   LEU B  40     -10.560   8.900  -7.226  1.00  0.00           C  
ATOM    577  O   LEU B  40     -11.120   9.763  -7.901  1.00  0.00           O  
ATOM    578  CB  LEU B  40     -10.802   9.033  -4.741  1.00  0.00           C  
ATOM    579  CG  LEU B  40     -11.593   8.708  -3.468  1.00  0.00           C  
ATOM    580  CD1 LEU B  40     -10.910   9.349  -2.267  1.00  0.00           C  
ATOM    581  CD2 LEU B  40     -13.022   9.207  -3.616  1.00  0.00           C  
ATOM    582  H   LEU B  40     -10.339   6.554  -5.156  1.00  0.00           H  
ATOM    583  HA  LEU B  40     -12.324   8.417  -6.126  1.00  0.00           H  
ATOM    584 1HB  LEU B  40      -9.756   8.797  -4.551  1.00  0.00           H  
ATOM    585 2HB  LEU B  40     -10.884  10.106  -4.917  1.00  0.00           H  
ATOM    586  HG  LEU B  40     -11.600   7.629  -3.310  1.00  0.00           H  
ATOM    587 1HD1 LEU B  40     -11.473   9.118  -1.362  1.00  0.00           H  
ATOM    588 2HD1 LEU B  40      -9.897   8.960  -2.173  1.00  0.00           H  
ATOM    589 3HD1 LEU B  40     -10.873  10.429  -2.404  1.00  0.00           H  
ATOM    590 1HD2 LEU B  40     -13.585   8.975  -2.711  1.00  0.00           H  
ATOM    591 2HD2 LEU B  40     -13.016  10.286  -3.773  1.00  0.00           H  
ATOM    592 3HD2 LEU B  40     -13.491   8.719  -4.470  1.00  0.00           H  
ATOM    593  N   ALA B  41      -9.343   8.442  -7.500  1.00  0.00           N  
ATOM    594  CA  ALA B  41      -8.561   8.967  -8.613  1.00  0.00           C  
ATOM    595  C   ALA B  41      -9.224   8.655  -9.948  1.00  0.00           C  
ATOM    596  O   ALA B  41      -9.229   9.484 -10.858  1.00  0.00           O  
ATOM    597  CB  ALA B  41      -7.148   8.402  -8.580  1.00  0.00           C  
ATOM    598  H   ALA B  41      -8.950   7.713  -6.923  1.00  0.00           H  
ATOM    599  HA  ALA B  41      -8.510  10.051  -8.510  1.00  0.00           H  
ATOM    600 1HB  ALA B  41      -6.576   8.803  -9.417  1.00  0.00           H  
ATOM    601 2HB  ALA B  41      -6.666   8.682  -7.643  1.00  0.00           H  
ATOM    602 3HB  ALA B  41      -7.189   7.316  -8.655  1.00  0.00           H  
ATOM    603  N   VAL B  42      -9.784   7.455 -10.059  1.00  0.00           N  
ATOM    604  CA  VAL B  42     -10.393   7.007 -11.306  1.00  0.00           C  
ATOM    605  C   VAL B  42     -11.725   7.703 -11.550  1.00  0.00           C  
ATOM    606  O   VAL B  42     -11.747   8.817 -11.997  1.00  0.00           O  
ATOM    607  OXT VAL B  42     -12.753   7.139 -11.295  1.00  0.00           O  
ATOM    608  CB  VAL B  42     -10.612   5.482 -11.275  1.00  0.00           C  
ATOM    609  CG1 VAL B  42     -11.382   5.030 -12.506  1.00  0.00           C  
ATOM    610  CG2 VAL B  42      -9.272   4.768 -11.184  1.00  0.00           C  
ATOM    611  H   VAL B  42      -9.788   6.838  -9.260  1.00  0.00           H  
ATOM    612  HA  VAL B  42      -9.717   7.247 -12.127  1.00  0.00           H  
ATOM    613  HB  VAL B  42     -11.219   5.229 -10.405  1.00  0.00           H  
ATOM    614 1HG1 VAL B  42     -11.528   3.950 -12.468  1.00  0.00           H  
ATOM    615 2HG1 VAL B  42     -12.352   5.526 -12.531  1.00  0.00           H  
ATOM    616 3HG1 VAL B  42     -10.818   5.287 -13.403  1.00  0.00           H  
ATOM    617 1HG2 VAL B  42      -9.434   3.691 -11.162  1.00  0.00           H  
ATOM    618 2HG2 VAL B  42      -8.663   5.026 -12.051  1.00  0.00           H  
ATOM    619 3HG2 VAL B  42      -8.756   5.076 -10.274  1.00  0.00           H  
TER                                                                             
HETATM  621 THKN MEM C  45      15.000   0.000   0.000  1.00  0.00           X  
HETATM  622 CNTR MEM C  45       0.000   0.000   0.000  1.00  0.00           X  
HETATM  623 NORM MEM C  45      -0.000  -0.000   1.000  1.00  0.00           X  
TER                                                                             
CONECT  621  622                                                                
CONECT  622  621  623                                                           
CONECT  623  622                                                                
a_angle_1 2.542
a_angle_2 41.53
a_bind 0.004
a_ddg -22.089
a_helicality 0.032
a_helicality_symm 0.032
a_hha_ang -83.06
a_hha_dst_atm 2.79
a_hha_dst_vec 5.995
a_marl -14.801
a_pack 0.636
a_res_lipo -54.056
a_rmsd 7.236
a_sasa 628.229
a_shape 0.709
a_span_topo 0.5
a_tms_span 1
a_tms_span_fa 1
a_unsat 0
maxsub 21
rms 7.236
score -125.807
silent_score -125.807
time 37
total -125.806

#MODEL 4
ATOM      1  N   VAL A   1      -1.242   4.824  11.966  1.00  0.00           N  
ATOM      2  CA  VAL A   1      -0.093   4.152  12.561  1.00  0.00           C  
ATOM      3  C   VAL A   1       1.155   4.333  11.707  1.00  0.00           C  
ATOM      4  O   VAL A   1       1.097   4.244  10.480  1.00  0.00           O  
ATOM      5  CB  VAL A   1      -0.382   2.648  12.730  1.00  0.00           C  
ATOM      6  CG1 VAL A   1       0.846   1.926  13.262  1.00  0.00           C  
ATOM      7  CG2 VAL A   1      -1.570   2.451  13.660  1.00  0.00           C  
ATOM      8 1H   VAL A   1      -2.045   4.689  12.546  1.00  0.00           H  
ATOM      9 2H   VAL A   1      -1.051   5.802  11.884  1.00  0.00           H  
ATOM     10 3H   VAL A   1      -1.419   4.443  11.059  1.00  0.00           H  
ATOM     11  HA  VAL A   1       0.090   4.586  13.545  1.00  0.00           H  
ATOM     12  HB  VAL A   1      -0.609   2.220  11.754  1.00  0.00           H  
ATOM     13 1HG1 VAL A   1       0.624   0.865  13.375  1.00  0.00           H  
ATOM     14 2HG1 VAL A   1       1.673   2.051  12.563  1.00  0.00           H  
ATOM     15 3HG1 VAL A   1       1.122   2.343  14.231  1.00  0.00           H  
ATOM     16 1HG2 VAL A   1      -1.769   1.386  13.774  1.00  0.00           H  
ATOM     17 2HG2 VAL A   1      -1.344   2.885  14.635  1.00  0.00           H  
ATOM     18 3HG2 VAL A   1      -2.448   2.941  13.239  1.00  0.00           H  
ATOM     19  N   LEU A   2       2.282   4.588  12.362  1.00  0.00           N  
ATOM     20  CA  LEU A   2       3.534   4.848  11.661  1.00  0.00           C  
ATOM     21  C   LEU A   2       3.956   3.647  10.824  1.00  0.00           C  
ATOM     22  O   LEU A   2       4.338   3.790   9.663  1.00  0.00           O  
ATOM     23  CB  LEU A   2       4.641   5.195  12.664  1.00  0.00           C  
ATOM     24  CG  LEU A   2       6.028   5.450  12.061  1.00  0.00           C  
ATOM     25  CD1 LEU A   2       5.949   6.605  11.072  1.00  0.00           C  
ATOM     26  CD2 LEU A   2       7.019   5.752  13.176  1.00  0.00           C  
ATOM     27  H   LEU A   2       2.272   4.603  13.372  1.00  0.00           H  
ATOM     28  HA  LEU A   2       3.386   5.696  10.993  1.00  0.00           H  
ATOM     29 1HB  LEU A   2       4.347   6.091  13.209  1.00  0.00           H  
ATOM     30 2HB  LEU A   2       4.734   4.376  13.376  1.00  0.00           H  
ATOM     31  HG  LEU A   2       6.356   4.565  11.514  1.00  0.00           H  
ATOM     32 1HD1 LEU A   2       6.934   6.786  10.643  1.00  0.00           H  
ATOM     33 2HD1 LEU A   2       5.248   6.354  10.275  1.00  0.00           H  
ATOM     34 3HD1 LEU A   2       5.607   7.502  11.587  1.00  0.00           H  
ATOM     35 1HD2 LEU A   2       8.005   5.933  12.747  1.00  0.00           H  
ATOM     36 2HD2 LEU A   2       6.693   6.638  13.722  1.00  0.00           H  
ATOM     37 3HD2 LEU A   2       7.069   4.903  13.858  1.00  0.00           H  
ATOM     38  N   ALA A   3       3.885   2.462  11.422  1.00  0.00           N  
ATOM     39  CA  ALA A   3       4.169   1.224  10.705  1.00  0.00           C  
ATOM     40  C   ALA A   3       3.268   1.075   9.486  1.00  0.00           C  
ATOM     41  O   ALA A   3       3.695   0.580   8.443  1.00  0.00           O  
ATOM     42  CB  ALA A   3       4.008   0.027  11.631  1.00  0.00           C  
ATOM     43  H   ALA A   3       3.628   2.418  12.398  1.00  0.00           H  
ATOM     44  HA  ALA A   3       5.200   1.264  10.355  1.00  0.00           H  
ATOM     45 1HB  ALA A   3       4.223  -0.889  11.081  1.00  0.00           H  
ATOM     46 2HB  ALA A   3       4.700   0.119  12.468  1.00  0.00           H  
ATOM     47 3HB  ALA A   3       2.987  -0.007  12.007  1.00  0.00           H  
ATOM     48  N   GLY A   4       2.019   1.507   9.623  1.00  0.00           N  
ATOM     49  CA  GLY A   4       1.056   1.428   8.531  1.00  0.00           C  
ATOM     50  C   GLY A   4       1.498   2.274   7.344  1.00  0.00           C  
ATOM     51  O   GLY A   4       1.344   1.872   6.191  1.00  0.00           O  
ATOM     52  H   GLY A   4       1.728   1.901  10.507  1.00  0.00           H  
ATOM     53 1HA  GLY A   4       0.944   0.389   8.219  1.00  0.00           H  
ATOM     54 2HA  GLY A   4       0.081   1.766   8.880  1.00  0.00           H  
ATOM     55  N   ILE A   5       2.049   3.449   7.634  1.00  0.00           N  
ATOM     56  CA  ILE A   5       2.605   4.310   6.598  1.00  0.00           C  
ATOM     57  C   ILE A   5       3.732   3.612   5.847  1.00  0.00           C  
ATOM     58  O   ILE A   5       3.810   3.682   4.620  1.00  0.00           O  
ATOM     59  CB  ILE A   5       3.128   5.627   7.201  1.00  0.00           C  
ATOM     60  CG1 ILE A   5       1.964   6.477   7.717  1.00  0.00           C  
ATOM     61  CG2 ILE A   5       3.939   6.398   6.171  1.00  0.00           C  
ATOM     62  CD1 ILE A   5       2.395   7.650   8.568  1.00  0.00           C  
ATOM     63  H   ILE A   5       2.082   3.752   8.596  1.00  0.00           H  
ATOM     64  HA  ILE A   5       1.816   4.547   5.885  1.00  0.00           H  
ATOM     65  HB  ILE A   5       3.762   5.407   8.059  1.00  0.00           H  
ATOM     66 1HG1 ILE A   5       1.391   6.860   6.873  1.00  0.00           H  
ATOM     67 2HG1 ILE A   5       1.294   5.855   8.310  1.00  0.00           H  
ATOM     68 1HG2 ILE A   5       4.301   7.326   6.614  1.00  0.00           H  
ATOM     69 2HG2 ILE A   5       4.788   5.795   5.851  1.00  0.00           H  
ATOM     70 3HG2 ILE A   5       3.311   6.627   5.310  1.00  0.00           H  
ATOM     71 1HD1 ILE A   5       1.515   8.204   8.896  1.00  0.00           H  
ATOM     72 2HD1 ILE A   5       2.941   7.287   9.439  1.00  0.00           H  
ATOM     73 3HD1 ILE A   5       3.038   8.306   7.983  1.00  0.00           H  
ATOM     74  N   VAL A   6       4.603   2.939   6.590  1.00  0.00           N  
ATOM     75  CA  VAL A   6       5.700   2.187   5.993  1.00  0.00           C  
ATOM     76  C   VAL A   6       5.179   1.082   5.083  1.00  0.00           C  
ATOM     77  O   VAL A   6       5.692   0.878   3.982  1.00  0.00           O  
ATOM     78  CB  VAL A   6       6.585   1.568   7.091  1.00  0.00           C  
ATOM     79  CG1 VAL A   6       7.610   0.625   6.481  1.00  0.00           C  
ATOM     80  CG2 VAL A   6       7.270   2.670   7.885  1.00  0.00           C  
ATOM     81  H   VAL A   6       4.504   2.949   7.595  1.00  0.00           H  
ATOM     82  HA  VAL A   6       6.307   2.872   5.399  1.00  0.00           H  
ATOM     83  HB  VAL A   6       5.959   0.975   7.758  1.00  0.00           H  
ATOM     84 1HG1 VAL A   6       8.227   0.197   7.272  1.00  0.00           H  
ATOM     85 2HG1 VAL A   6       7.097  -0.175   5.948  1.00  0.00           H  
ATOM     86 3HG1 VAL A   6       8.244   1.177   5.786  1.00  0.00           H  
ATOM     87 1HG2 VAL A   6       7.894   2.225   8.661  1.00  0.00           H  
ATOM     88 2HG2 VAL A   6       7.892   3.267   7.218  1.00  0.00           H  
ATOM     89 3HG2 VAL A   6       6.517   3.308   8.347  1.00  0.00           H  
ATOM     90  N   VAL A   7       4.157   0.372   5.548  1.00  0.00           N  
ATOM     91  CA  VAL A   7       3.533  -0.681   4.757  1.00  0.00           C  
ATOM     92  C   VAL A   7       2.984  -0.134   3.446  1.00  0.00           C  
ATOM     93  O   VAL A   7       3.156  -0.741   2.388  1.00  0.00           O  
ATOM     94  CB  VAL A   7       2.390  -1.341   5.552  1.00  0.00           C  
ATOM     95  CG1 VAL A   7       1.566  -2.246   4.649  1.00  0.00           C  
ATOM     96  CG2 VAL A   7       2.961  -2.125   6.724  1.00  0.00           C  
ATOM     97  H   VAL A   7       3.803   0.568   6.474  1.00  0.00           H  
ATOM     98  HA  VAL A   7       4.286  -1.438   4.532  1.00  0.00           H  
ATOM     99  HB  VAL A   7       1.723  -0.564   5.924  1.00  0.00           H  
ATOM    100 1HG1 VAL A   7       0.763  -2.704   5.227  1.00  0.00           H  
ATOM    101 2HG1 VAL A   7       1.138  -1.657   3.838  1.00  0.00           H  
ATOM    102 3HG1 VAL A   7       2.204  -3.026   4.235  1.00  0.00           H  
ATOM    103 1HG2 VAL A   7       2.148  -2.588   7.282  1.00  0.00           H  
ATOM    104 2HG2 VAL A   7       3.633  -2.899   6.352  1.00  0.00           H  
ATOM    105 3HG2 VAL A   7       3.512  -1.450   7.379  1.00  0.00           H  
ATOM    106  N   GLY A   8       2.323   1.016   3.521  1.00  0.00           N  
ATOM    107  CA  GLY A   8       1.806   1.682   2.331  1.00  0.00           C  
ATOM    108  C   GLY A   8       2.918   1.956   1.326  1.00  0.00           C  
ATOM    109  O   GLY A   8       2.755   1.728   0.128  1.00  0.00           O  
ATOM    110  H   GLY A   8       2.175   1.440   4.425  1.00  0.00           H  
ATOM    111 1HA  GLY A   8       1.040   1.059   1.870  1.00  0.00           H  
ATOM    112 2HA  GLY A   8       1.330   2.619   2.617  1.00  0.00           H  
ATOM    113  N   ASP A   9       4.049   2.447   1.822  1.00  0.00           N  
ATOM    114  CA  ASP A   9       5.203   2.721   0.974  1.00  0.00           C  
ATOM    115  C   ASP A   9       5.761   1.437   0.372  1.00  0.00           C  
ATOM    116  O   ASP A   9       6.143   1.404  -0.797  1.00  0.00           O  
ATOM    117  CB  ASP A   9       6.297   3.436   1.770  1.00  0.00           C  
ATOM    118  CG  ASP A   9       5.954   4.888   2.076  1.00  0.00           C  
ATOM    119  OD1 ASP A   9       5.033   5.398   1.483  1.00  0.00           O  
ATOM    120  OD2 ASP A   9       6.616   5.472   2.900  1.00  0.00           O  
ATOM    121  H   ASP A   9       4.111   2.636   2.813  1.00  0.00           H  
ATOM    122  HA  ASP A   9       4.885   3.370   0.157  1.00  0.00           H  
ATOM    123 1HB  ASP A   9       6.464   2.911   2.711  1.00  0.00           H  
ATOM    124 2HB  ASP A   9       7.232   3.409   1.210  1.00  0.00           H  
ATOM    125  N   LEU A  10       5.805   0.382   1.179  1.00  0.00           N  
ATOM    126  CA  LEU A  10       6.323  -0.904   0.729  1.00  0.00           C  
ATOM    127  C   LEU A  10       5.486  -1.466  -0.413  1.00  0.00           C  
ATOM    128  O   LEU A  10       6.020  -2.036  -1.365  1.00  0.00           O  
ATOM    129  CB  LEU A  10       6.345  -1.903   1.893  1.00  0.00           C  
ATOM    130  CG  LEU A  10       7.411  -1.650   2.967  1.00  0.00           C  
ATOM    131  CD1 LEU A  10       7.202  -2.612   4.128  1.00  0.00           C  
ATOM    132  CD2 LEU A  10       8.795  -1.821   2.358  1.00  0.00           C  
ATOM    133  H   LEU A  10       5.472   0.474   2.128  1.00  0.00           H  
ATOM    134  HA  LEU A  10       7.341  -0.761   0.371  1.00  0.00           H  
ATOM    135 1HB  LEU A  10       5.372  -1.887   2.383  1.00  0.00           H  
ATOM    136 2HB  LEU A  10       6.510  -2.902   1.491  1.00  0.00           H  
ATOM    137  HG  LEU A  10       7.307  -0.635   3.351  1.00  0.00           H  
ATOM    138 1HD1 LEU A  10       7.959  -2.432   4.891  1.00  0.00           H  
ATOM    139 2HD1 LEU A  10       6.212  -2.455   4.557  1.00  0.00           H  
ATOM    140 3HD1 LEU A  10       7.284  -3.638   3.770  1.00  0.00           H  
ATOM    141 1HD2 LEU A  10       9.553  -1.640   3.121  1.00  0.00           H  
ATOM    142 2HD2 LEU A  10       8.901  -2.835   1.974  1.00  0.00           H  
ATOM    143 3HD2 LEU A  10       8.924  -1.109   1.542  1.00  0.00           H  
ATOM    144  N   VAL A  11       4.171  -1.300  -0.314  1.00  0.00           N  
ATOM    145  CA  VAL A  11       3.265  -1.710  -1.380  1.00  0.00           C  
ATOM    146  C   VAL A  11       3.577  -0.979  -2.680  1.00  0.00           C  
ATOM    147  O   VAL A  11       3.667  -1.593  -3.743  1.00  0.00           O  
ATOM    148  CB  VAL A  11       1.805  -1.432  -0.976  1.00  0.00           C  
ATOM    149  CG1 VAL A  11       0.882  -1.587  -2.176  1.00  0.00           C  
ATOM    150  CG2 VAL A  11       1.391  -2.370   0.147  1.00  0.00           C  
ATOM    151  H   VAL A  11       3.790  -0.880   0.521  1.00  0.00           H  
ATOM    152  HA  VAL A  11       3.385  -2.781  -1.544  1.00  0.00           H  
ATOM    153  HB  VAL A  11       1.721  -0.399  -0.638  1.00  0.00           H  
ATOM    154 1HG1 VAL A  11      -0.146  -1.387  -1.872  1.00  0.00           H  
ATOM    155 2HG1 VAL A  11       1.174  -0.881  -2.953  1.00  0.00           H  
ATOM    156 3HG1 VAL A  11       0.954  -2.604  -2.561  1.00  0.00           H  
ATOM    157 1HG2 VAL A  11       0.358  -2.167   0.428  1.00  0.00           H  
ATOM    158 2HG2 VAL A  11       1.480  -3.403  -0.189  1.00  0.00           H  
ATOM    159 3HG2 VAL A  11       2.039  -2.212   1.010  1.00  0.00           H  
ATOM    160  N   LEU A  12       3.742   0.336  -2.588  1.00  0.00           N  
ATOM    161  CA  LEU A  12       4.051   1.153  -3.756  1.00  0.00           C  
ATOM    162  C   LEU A  12       5.438   0.836  -4.299  1.00  0.00           C  
ATOM    163  O   LEU A  12       5.653   0.826  -5.511  1.00  0.00           O  
ATOM    164  CB  LEU A  12       3.962   2.642  -3.399  1.00  0.00           C  
ATOM    165  CG  LEU A  12       2.558   3.166  -3.074  1.00  0.00           C  
ATOM    166  CD1 LEU A  12       2.654   4.602  -2.576  1.00  0.00           C  
ATOM    167  CD2 LEU A  12       1.682   3.075  -4.315  1.00  0.00           C  
ATOM    168  H   LEU A  12       3.652   0.782  -1.686  1.00  0.00           H  
ATOM    169  HA  LEU A  12       3.319   0.935  -4.533  1.00  0.00           H  
ATOM    170 1HB  LEU A  12       4.595   2.830  -2.533  1.00  0.00           H  
ATOM    171 2HB  LEU A  12       4.348   3.224  -4.237  1.00  0.00           H  
ATOM    172  HG  LEU A  12       2.121   2.566  -2.276  1.00  0.00           H  
ATOM    173 1HD1 LEU A  12       1.656   4.975  -2.345  1.00  0.00           H  
ATOM    174 2HD1 LEU A  12       3.270   4.635  -1.678  1.00  0.00           H  
ATOM    175 3HD1 LEU A  12       3.104   5.225  -3.349  1.00  0.00           H  
ATOM    176 1HD2 LEU A  12       0.683   3.447  -4.083  1.00  0.00           H  
ATOM    177 2HD2 LEU A  12       2.117   3.677  -5.113  1.00  0.00           H  
ATOM    178 3HD2 LEU A  12       1.616   2.036  -4.638  1.00  0.00           H  
ATOM    179  N   THR A  13       6.376   0.576  -3.395  1.00  0.00           N  
ATOM    180  CA  THR A  13       7.755   0.299  -3.780  1.00  0.00           C  
ATOM    181  C   THR A  13       7.846  -0.958  -4.637  1.00  0.00           C  
ATOM    182  O   THR A  13       8.519  -0.971  -5.667  1.00  0.00           O  
ATOM    183  CB  THR A  13       8.657   0.148  -2.542  1.00  0.00           C  
ATOM    184  OG1 THR A  13       8.660   1.372  -1.797  1.00  0.00           O  
ATOM    185  CG2 THR A  13      10.080  -0.192  -2.956  1.00  0.00           C  
ATOM    186  H   THR A  13       6.129   0.570  -2.416  1.00  0.00           H  
ATOM    187  HA  THR A  13       8.124   1.137  -4.373  1.00  0.00           H  
ATOM    188  HB  THR A  13       8.270  -0.648  -1.905  1.00  0.00           H  
ATOM    189  HG1 THR A  13       7.766   1.574  -1.510  1.00  0.00           H  
ATOM    190 1HG2 THR A  13      10.703  -0.296  -2.068  1.00  0.00           H  
ATOM    191 2HG2 THR A  13      10.083  -1.129  -3.513  1.00  0.00           H  
ATOM    192 3HG2 THR A  13      10.476   0.604  -3.585  1.00  0.00           H  
ATOM    193  N   VAL A  14       7.165  -2.013  -4.204  1.00  0.00           N  
ATOM    194  CA  VAL A  14       7.148  -3.270  -4.943  1.00  0.00           C  
ATOM    195  C   VAL A  14       6.509  -3.093  -6.314  1.00  0.00           C  
ATOM    196  O   VAL A  14       7.033  -3.574  -7.320  1.00  0.00           O  
ATOM    197  CB  VAL A  14       6.375  -4.343  -4.154  1.00  0.00           C  
ATOM    198  CG1 VAL A  14       6.137  -5.572  -5.019  1.00  0.00           C  
ATOM    199  CG2 VAL A  14       7.141  -4.711  -2.892  1.00  0.00           C  
ATOM    200  H   VAL A  14       6.646  -1.943  -3.340  1.00  0.00           H  
ATOM    201  HA  VAL A  14       8.177  -3.606  -5.076  1.00  0.00           H  
ATOM    202  HB  VAL A  14       5.396  -3.947  -3.883  1.00  0.00           H  
ATOM    203 1HG1 VAL A  14       5.589  -6.320  -4.445  1.00  0.00           H  
ATOM    204 2HG1 VAL A  14       5.557  -5.292  -5.897  1.00  0.00           H  
ATOM    205 3HG1 VAL A  14       7.095  -5.986  -5.332  1.00  0.00           H  
ATOM    206 1HG2 VAL A  14       6.588  -5.469  -2.339  1.00  0.00           H  
ATOM    207 2HG2 VAL A  14       8.122  -5.101  -3.163  1.00  0.00           H  
ATOM    208 3HG2 VAL A  14       7.263  -3.825  -2.269  1.00  0.00           H  
ATOM    209  N   LEU A  15       5.375  -2.402  -6.349  1.00  0.00           N  
ATOM    210  CA  LEU A  15       4.650  -2.181  -7.595  1.00  0.00           C  
ATOM    211  C   LEU A  15       5.500  -1.412  -8.598  1.00  0.00           C  
ATOM    212  O   LEU A  15       5.500  -1.719  -9.790  1.00  0.00           O  
ATOM    213  CB  LEU A  15       3.350  -1.414  -7.322  1.00  0.00           C  
ATOM    214  CG  LEU A  15       2.271  -2.187  -6.553  1.00  0.00           C  
ATOM    215  CD1 LEU A  15       1.135  -1.242  -6.185  1.00  0.00           C  
ATOM    216  CD2 LEU A  15       1.767  -3.341  -7.407  1.00  0.00           C  
ATOM    217  H   LEU A  15       5.006  -2.019  -5.490  1.00  0.00           H  
ATOM    218  HA  LEU A  15       4.402  -3.150  -8.026  1.00  0.00           H  
ATOM    219 1HB  LEU A  15       3.588  -0.519  -6.750  1.00  0.00           H  
ATOM    220 2HB  LEU A  15       2.922  -1.107  -8.276  1.00  0.00           H  
ATOM    221  HG  LEU A  15       2.693  -2.577  -5.627  1.00  0.00           H  
ATOM    222 1HD1 LEU A  15       0.368  -1.791  -5.639  1.00  0.00           H  
ATOM    223 2HD1 LEU A  15       1.519  -0.437  -5.559  1.00  0.00           H  
ATOM    224 3HD1 LEU A  15       0.703  -0.822  -7.093  1.00  0.00           H  
ATOM    225 1HD2 LEU A  15       1.000  -3.890  -6.860  1.00  0.00           H  
ATOM    226 2HD2 LEU A  15       1.344  -2.951  -8.333  1.00  0.00           H  
ATOM    227 3HD2 LEU A  15       2.596  -4.010  -7.640  1.00  0.00           H  
ATOM    228  N   ILE A  16       6.224  -0.412  -8.108  1.00  0.00           N  
ATOM    229  CA  ILE A  16       7.149   0.346  -8.944  1.00  0.00           C  
ATOM    230  C   ILE A  16       8.255  -0.547  -9.491  1.00  0.00           C  
ATOM    231  O   ILE A  16       8.597  -0.476 -10.671  1.00  0.00           O  
ATOM    232  CB  ILE A  16       7.772   1.512  -8.156  1.00  0.00           C  
ATOM    233  CG1 ILE A  16       6.715   2.578  -7.855  1.00  0.00           C  
ATOM    234  CG2 ILE A  16       8.935   2.114  -8.928  1.00  0.00           C  
ATOM    235  CD1 ILE A  16       7.147   3.591  -6.819  1.00  0.00           C  
ATOM    236  H   ILE A  16       6.132  -0.169  -7.132  1.00  0.00           H  
ATOM    237  HA  ILE A  16       6.595   0.756  -9.787  1.00  0.00           H  
ATOM    238  HB  ILE A  16       8.135   1.149  -7.195  1.00  0.00           H  
ATOM    239 1HG1 ILE A  16       6.466   3.112  -8.772  1.00  0.00           H  
ATOM    240 2HG1 ILE A  16       5.803   2.097  -7.501  1.00  0.00           H  
ATOM    241 1HG2 ILE A  16       9.364   2.938  -8.357  1.00  0.00           H  
ATOM    242 2HG2 ILE A  16       9.696   1.352  -9.092  1.00  0.00           H  
ATOM    243 3HG2 ILE A  16       8.581   2.486  -9.890  1.00  0.00           H  
ATOM    244 1HD1 ILE A  16       6.345   4.313  -6.660  1.00  0.00           H  
ATOM    245 2HD1 ILE A  16       7.367   3.080  -5.881  1.00  0.00           H  
ATOM    246 3HD1 ILE A  16       8.038   4.111  -7.168  1.00  0.00           H  
ATOM    247  N   ALA A  17       8.812  -1.388  -8.625  1.00  0.00           N  
ATOM    248  CA  ALA A  17       9.861  -2.317  -9.027  1.00  0.00           C  
ATOM    249  C   ALA A  17       9.356  -3.296 -10.080  1.00  0.00           C  
ATOM    250  O   ALA A  17      10.068  -3.622 -11.030  1.00  0.00           O  
ATOM    251  CB  ALA A  17      10.393  -3.071  -7.817  1.00  0.00           C  
ATOM    252  H   ALA A  17       8.500  -1.383  -7.665  1.00  0.00           H  
ATOM    253  HA  ALA A  17      10.673  -1.741  -9.469  1.00  0.00           H  
ATOM    254 1HB  ALA A  17      11.176  -3.761  -8.133  1.00  0.00           H  
ATOM    255 2HB  ALA A  17      10.804  -2.361  -7.098  1.00  0.00           H  
ATOM    256 3HB  ALA A  17       9.583  -3.630  -7.351  1.00  0.00           H  
ATOM    257  N   LEU A  18       8.124  -3.761  -9.906  1.00  0.00           N  
ATOM    258  CA  LEU A  18       7.517  -4.694 -10.848  1.00  0.00           C  
ATOM    259  C   LEU A  18       7.287  -4.036 -12.203  1.00  0.00           C  
ATOM    260  O   LEU A  18       7.447  -4.670 -13.246  1.00  0.00           O  
ATOM    261  CB  LEU A  18       6.185  -5.215 -10.293  1.00  0.00           C  
ATOM    262  CG  LEU A  18       6.291  -6.162  -9.090  1.00  0.00           C  
ATOM    263  CD1 LEU A  18       4.900  -6.433  -8.534  1.00  0.00           C  
ATOM    264  CD2 LEU A  18       6.970  -7.454  -9.518  1.00  0.00           C  
ATOM    265  H   LEU A  18       7.594  -3.461  -9.100  1.00  0.00           H  
ATOM    266  HA  LEU A  18       8.194  -5.536 -10.985  1.00  0.00           H  
ATOM    267 1HB  LEU A  18       5.577  -4.364  -9.993  1.00  0.00           H  
ATOM    268 2HB  LEU A  18       5.662  -5.747 -11.088  1.00  0.00           H  
ATOM    269  HG  LEU A  18       6.878  -5.686  -8.304  1.00  0.00           H  
ATOM    270 1HD1 LEU A  18       4.975  -7.105  -7.679  1.00  0.00           H  
ATOM    271 2HD1 LEU A  18       4.445  -5.494  -8.217  1.00  0.00           H  
ATOM    272 3HD1 LEU A  18       4.283  -6.894  -9.304  1.00  0.00           H  
ATOM    273 1HD2 LEU A  18       7.046  -8.126  -8.663  1.00  0.00           H  
ATOM    274 2HD2 LEU A  18       6.383  -7.931 -10.304  1.00  0.00           H  
ATOM    275 3HD2 LEU A  18       7.969  -7.232  -9.895  1.00  0.00           H  
ATOM    276  N   ALA A  19       6.911  -2.762 -12.180  1.00  0.00           N  
ATOM    277  CA  ALA A  19       6.563  -2.044 -13.401  1.00  0.00           C  
ATOM    278  C   ALA A  19       7.754  -1.956 -14.346  1.00  0.00           C  
ATOM    279  O   ALA A  19       8.042  -2.894 -15.038  1.00  0.00           O  
ATOM    280  OXT ALA A  19       8.405  -0.949 -14.399  1.00  0.00           O  
ATOM    281  CB  ALA A  19       6.048  -0.652 -13.068  1.00  0.00           C  
ATOM    282  H   ALA A  19       6.865  -2.278 -11.295  1.00  0.00           H  
ATOM    283  HA  ALA A  19       5.775  -2.601 -13.908  1.00  0.00           H  
ATOM    284 1HB  ALA A  19       5.793  -0.128 -13.989  1.00  0.00           H  
ATOM    285 2HB  ALA A  19       5.162  -0.732 -12.439  1.00  0.00           H  
ATOM    286 3HB  ALA A  19       6.820  -0.096 -12.537  1.00  0.00           H  
TER                                                                             
ATOM    288  N   VAL B  20       1.242  -4.824  11.966  1.00  0.00           N  
ATOM    289  CA  VAL B  20       0.094  -4.152  12.561  1.00  0.00           C  
ATOM    290  C   VAL B  20      -1.154  -4.333  11.707  1.00  0.00           C  
ATOM    291  O   VAL B  20      -1.097  -4.244  10.480  1.00  0.00           O  
ATOM    292  CB  VAL B  20       0.383  -2.648  12.730  1.00  0.00           C  
ATOM    293  CG1 VAL B  20      -0.846  -1.926  13.262  1.00  0.00           C  
ATOM    294  CG2 VAL B  20       1.570  -2.450  13.660  1.00  0.00           C  
ATOM    295 1H   VAL B  20       2.046  -4.689  12.546  1.00  0.00           H  
ATOM    296 2H   VAL B  20       1.051  -5.802  11.884  1.00  0.00           H  
ATOM    297 3H   VAL B  20       1.419  -4.442  11.059  1.00  0.00           H  
ATOM    298  HA  VAL B  20      -0.090  -4.586  13.545  1.00  0.00           H  
ATOM    299  HB  VAL B  20       0.610  -2.219  11.754  1.00  0.00           H  
ATOM    300 1HG1 VAL B  20      -0.624  -0.865  13.375  1.00  0.00           H  
ATOM    301 2HG1 VAL B  20      -1.673  -2.051  12.563  1.00  0.00           H  
ATOM    302 3HG1 VAL B  20      -1.122  -2.343  14.231  1.00  0.00           H  
ATOM    303 1HG2 VAL B  20       1.769  -1.385  13.774  1.00  0.00           H  
ATOM    304 2HG2 VAL B  20       1.345  -2.884  14.635  1.00  0.00           H  
ATOM    305 3HG2 VAL B  20       2.448  -2.940  13.239  1.00  0.00           H  
ATOM    306  N   LEU B  21      -2.282  -4.588  12.362  1.00  0.00           N  
ATOM    307  CA  LEU B  21      -3.533  -4.848  11.661  1.00  0.00           C  
ATOM    308  C   LEU B  21      -3.956  -3.647  10.824  1.00  0.00           C  
ATOM    309  O   LEU B  21      -4.338  -3.790   9.663  1.00  0.00           O  
ATOM    310  CB  LEU B  21      -4.641  -5.195  12.664  1.00  0.00           C  
ATOM    311  CG  LEU B  21      -6.028  -5.450  12.061  1.00  0.00           C  
ATOM    312  CD1 LEU B  21      -5.948  -6.605  11.072  1.00  0.00           C  
ATOM    313  CD2 LEU B  21      -7.018  -5.752  13.176  1.00  0.00           C  
ATOM    314  H   LEU B  21      -2.272  -4.602  13.372  1.00  0.00           H  
ATOM    315  HA  LEU B  21      -3.386  -5.696  10.993  1.00  0.00           H  
ATOM    316 1HB  LEU B  21      -4.347  -6.091  13.209  1.00  0.00           H  
ATOM    317 2HB  LEU B  21      -4.734  -4.376  13.376  1.00  0.00           H  
ATOM    318  HG  LEU B  21      -6.356  -4.565  11.514  1.00  0.00           H  
ATOM    319 1HD1 LEU B  21      -6.934  -6.786  10.644  1.00  0.00           H  
ATOM    320 2HD1 LEU B  21      -5.248  -6.354  10.275  1.00  0.00           H  
ATOM    321 3HD1 LEU B  21      -5.607  -7.502  11.587  1.00  0.00           H  
ATOM    322 1HD2 LEU B  21      -8.005  -5.933  12.747  1.00  0.00           H  
ATOM    323 2HD2 LEU B  21      -6.693  -6.638  13.722  1.00  0.00           H  
ATOM    324 3HD2 LEU B  21      -7.069  -4.903  13.858  1.00  0.00           H  
ATOM    325  N   ALA B  22      -3.885  -2.462  11.422  1.00  0.00           N  
ATOM    326  CA  ALA B  22      -4.168  -1.224  10.705  1.00  0.00           C  
ATOM    327  C   ALA B  22      -3.268  -1.075   9.486  1.00  0.00           C  
ATOM    328  O   ALA B  22      -3.695  -0.580   8.443  1.00  0.00           O  
ATOM    329  CB  ALA B  22      -4.008  -0.027  11.631  1.00  0.00           C  
ATOM    330  H   ALA B  22      -3.628  -2.418  12.398  1.00  0.00           H  
ATOM    331  HA  ALA B  22      -5.200  -1.264  10.355  1.00  0.00           H  
ATOM    332 1HB  ALA B  22      -4.223   0.889  11.081  1.00  0.00           H  
ATOM    333 2HB  ALA B  22      -4.700  -0.119  12.468  1.00  0.00           H  
ATOM    334 3HB  ALA B  22      -2.987   0.007  12.007  1.00  0.00           H  
ATOM    335  N   GLY B  23      -2.019  -1.507   9.623  1.00  0.00           N  
ATOM    336  CA  GLY B  23      -1.056  -1.428   8.531  1.00  0.00           C  
ATOM    337  C   GLY B  23      -1.498  -2.274   7.344  1.00  0.00           C  
ATOM    338  O   GLY B  23      -1.344  -1.872   6.191  1.00  0.00           O  
ATOM    339  H   GLY B  23      -1.728  -1.901  10.507  1.00  0.00           H  
ATOM    340 1HA  GLY B  23      -0.944  -0.389   8.219  1.00  0.00           H  
ATOM    341 2HA  GLY B  23      -0.081  -1.765   8.880  1.00  0.00           H  
ATOM    342  N   ILE B  24      -2.049  -3.448   7.634  1.00  0.00           N  
ATOM    343  CA  ILE B  24      -2.605  -4.310   6.598  1.00  0.00           C  
ATOM    344  C   ILE B  24      -3.732  -3.612   5.847  1.00  0.00           C  
ATOM    345  O   ILE B  24      -3.810  -3.682   4.620  1.00  0.00           O  
ATOM    346  CB  ILE B  24      -3.128  -5.627   7.201  1.00  0.00           C  
ATOM    347  CG1 ILE B  24      -1.964  -6.477   7.717  1.00  0.00           C  
ATOM    348  CG2 ILE B  24      -3.939  -6.398   6.171  1.00  0.00           C  
ATOM    349  CD1 ILE B  24      -2.395  -7.650   8.568  1.00  0.00           C  
ATOM    350  H   ILE B  24      -2.082  -3.752   8.596  1.00  0.00           H  
ATOM    351  HA  ILE B  24      -1.816  -4.547   5.885  1.00  0.00           H  
ATOM    352  HB  ILE B  24      -3.762  -5.407   8.059  1.00  0.00           H  
ATOM    353 1HG1 ILE B  24      -1.391  -6.860   6.873  1.00  0.00           H  
ATOM    354 2HG1 ILE B  24      -1.293  -5.855   8.310  1.00  0.00           H  
ATOM    355 1HG2 ILE B  24      -4.301  -7.326   6.614  1.00  0.00           H  
ATOM    356 2HG2 ILE B  24      -4.788  -5.795   5.851  1.00  0.00           H  
ATOM    357 3HG2 ILE B  24      -3.311  -6.627   5.310  1.00  0.00           H  
ATOM    358 1HD1 ILE B  24      -1.515  -8.204   8.896  1.00  0.00           H  
ATOM    359 2HD1 ILE B  24      -2.941  -7.286   9.439  1.00  0.00           H  
ATOM    360 3HD1 ILE B  24      -3.038  -8.306   7.983  1.00  0.00           H  
ATOM    361  N   VAL B  25      -4.603  -2.939   6.590  1.00  0.00           N  
ATOM    362  CA  VAL B  25      -5.700  -2.187   5.993  1.00  0.00           C  
ATOM    363  C   VAL B  25      -5.179  -1.082   5.083  1.00  0.00           C  
ATOM    364  O   VAL B  25      -5.692  -0.878   3.982  1.00  0.00           O  
ATOM    365  CB  VAL B  25      -6.585  -1.568   7.091  1.00  0.00           C  
ATOM    366  CG1 VAL B  25      -7.610  -0.625   6.481  1.00  0.00           C  
ATOM    367  CG2 VAL B  25      -7.270  -2.670   7.885  1.00  0.00           C  
ATOM    368  H   VAL B  25      -4.503  -2.949   7.595  1.00  0.00           H  
ATOM    369  HA  VAL B  25      -6.306  -2.872   5.399  1.00  0.00           H  
ATOM    370  HB  VAL B  25      -5.959  -0.975   7.758  1.00  0.00           H  
ATOM    371 1HG1 VAL B  25      -8.227  -0.197   7.272  1.00  0.00           H  
ATOM    372 2HG1 VAL B  25      -7.097   0.175   5.948  1.00  0.00           H  
ATOM    373 3HG1 VAL B  25      -8.244  -1.176   5.786  1.00  0.00           H  
ATOM    374 1HG2 VAL B  25      -7.893  -2.225   8.661  1.00  0.00           H  
ATOM    375 2HG2 VAL B  25      -7.892  -3.267   7.218  1.00  0.00           H  
ATOM    376 3HG2 VAL B  25      -6.517  -3.308   8.347  1.00  0.00           H  
ATOM    377  N   VAL B  26      -4.157  -0.372   5.548  1.00  0.00           N  
ATOM    378  CA  VAL B  26      -3.533   0.682   4.757  1.00  0.00           C  
ATOM    379  C   VAL B  26      -2.984   0.134   3.445  1.00  0.00           C  
ATOM    380  O   VAL B  26      -3.156   0.741   2.388  1.00  0.00           O  
ATOM    381  CB  VAL B  26      -2.390   1.341   5.552  1.00  0.00           C  
ATOM    382  CG1 VAL B  26      -1.566   2.246   4.649  1.00  0.00           C  
ATOM    383  CG2 VAL B  26      -2.961   2.125   6.724  1.00  0.00           C  
ATOM    384  H   VAL B  26      -3.803  -0.567   6.474  1.00  0.00           H  
ATOM    385  HA  VAL B  26      -4.286   1.438   4.532  1.00  0.00           H  
ATOM    386  HB  VAL B  26      -1.723   0.564   5.924  1.00  0.00           H  
ATOM    387 1HG1 VAL B  26      -0.763   2.704   5.227  1.00  0.00           H  
ATOM    388 2HG1 VAL B  26      -1.138   1.657   3.838  1.00  0.00           H  
ATOM    389 3HG1 VAL B  26      -2.204   3.026   4.235  1.00  0.00           H  
ATOM    390 1HG2 VAL B  26      -2.148   2.588   7.282  1.00  0.00           H  
ATOM    391 2HG2 VAL B  26      -3.633   2.899   6.352  1.00  0.00           H  
ATOM    392 3HG2 VAL B  26      -3.512   1.450   7.379  1.00  0.00           H  
ATOM    393  N   GLY B  27      -2.323  -1.016   3.521  1.00  0.00           N  
ATOM    394  CA  GLY B  27      -1.806  -1.682   2.331  1.00  0.00           C  
ATOM    395  C   GLY B  27      -2.918  -1.956   1.326  1.00  0.00           C  
ATOM    396  O   GLY B  27      -2.755  -1.728   0.128  1.00  0.00           O  
ATOM    397  H   GLY B  27      -2.175  -1.440   4.425  1.00  0.00           H  
ATOM    398 1HA  GLY B  27      -1.040  -1.059   1.869  1.00  0.00           H  
ATOM    399 2HA  GLY B  27      -1.330  -2.619   2.617  1.00  0.00           H  
ATOM    400  N   ASP B  28      -4.049  -2.447   1.822  1.00  0.00           N  
ATOM    401  CA  ASP B  28      -5.203  -2.721   0.974  1.00  0.00           C  
ATOM    402  C   ASP B  28      -5.761  -1.437   0.372  1.00  0.00           C  
ATOM    403  O   ASP B  28      -6.143  -1.404  -0.797  1.00  0.00           O  
ATOM    404  CB  ASP B  28      -6.297  -3.436   1.770  1.00  0.00           C  
ATOM    405  CG  ASP B  28      -5.954  -4.888   2.076  1.00  0.00           C  
ATOM    406  OD1 ASP B  28      -5.033  -5.398   1.483  1.00  0.00           O  
ATOM    407  OD2 ASP B  28      -6.616  -5.472   2.900  1.00  0.00           O  
ATOM    408  H   ASP B  28      -4.111  -2.636   2.813  1.00  0.00           H  
ATOM    409  HA  ASP B  28      -4.885  -3.370   0.157  1.00  0.00           H  
ATOM    410 1HB  ASP B  28      -6.464  -2.911   2.711  1.00  0.00           H  
ATOM    411 2HB  ASP B  28      -7.232  -3.409   1.210  1.00  0.00           H  
ATOM    412  N   LEU B  29      -5.805  -0.382   1.179  1.00  0.00           N  
ATOM    413  CA  LEU B  29      -6.323   0.904   0.729  1.00  0.00           C  
ATOM    414  C   LEU B  29      -5.486   1.466  -0.413  1.00  0.00           C  
ATOM    415  O   LEU B  29      -6.020   2.036  -1.365  1.00  0.00           O  
ATOM    416  CB  LEU B  29      -6.345   1.903   1.893  1.00  0.00           C  
ATOM    417  CG  LEU B  29      -7.411   1.650   2.967  1.00  0.00           C  
ATOM    418  CD1 LEU B  29      -7.202   2.612   4.128  1.00  0.00           C  
ATOM    419  CD2 LEU B  29      -8.795   1.821   2.358  1.00  0.00           C  
ATOM    420  H   LEU B  29      -5.472  -0.474   2.128  1.00  0.00           H  
ATOM    421  HA  LEU B  29      -7.341   0.761   0.371  1.00  0.00           H  
ATOM    422 1HB  LEU B  29      -5.372   1.887   2.383  1.00  0.00           H  
ATOM    423 2HB  LEU B  29      -6.510   2.902   1.491  1.00  0.00           H  
ATOM    424  HG  LEU B  29      -7.306   0.635   3.351  1.00  0.00           H  
ATOM    425 1HD1 LEU B  29      -7.959   2.432   4.891  1.00  0.00           H  
ATOM    426 2HD1 LEU B  29      -6.212   2.455   4.557  1.00  0.00           H  
ATOM    427 3HD1 LEU B  29      -7.284   3.638   3.770  1.00  0.00           H  
ATOM    428 1HD2 LEU B  29      -9.553   1.640   3.121  1.00  0.00           H  
ATOM    429 2HD2 LEU B  29      -8.901   2.835   1.974  1.00  0.00           H  
ATOM    430 3HD2 LEU B  29      -8.924   1.109   1.542  1.00  0.00           H  
ATOM    431  N   VAL B  30      -4.171   1.300  -0.314  1.00  0.00           N  
ATOM    432  CA  VAL B  30      -3.265   1.710  -1.380  1.00  0.00           C  
ATOM    433  C   VAL B  30      -3.577   0.979  -2.680  1.00  0.00           C  
ATOM    434  O   VAL B  30      -3.667   1.594  -3.743  1.00  0.00           O  
ATOM    435  CB  VAL B  30      -1.805   1.432  -0.976  1.00  0.00           C  
ATOM    436  CG1 VAL B  30      -0.882   1.587  -2.176  1.00  0.00           C  
ATOM    437  CG2 VAL B  30      -1.391   2.370   0.147  1.00  0.00           C  
ATOM    438  H   VAL B  30      -3.790   0.880   0.521  1.00  0.00           H  
ATOM    439  HA  VAL B  30      -3.385   2.781  -1.544  1.00  0.00           H  
ATOM    440  HB  VAL B  30      -1.721   0.399  -0.638  1.00  0.00           H  
ATOM    441 1HG1 VAL B  30       0.146   1.387  -1.872  1.00  0.00           H  
ATOM    442 2HG1 VAL B  30      -1.174   0.881  -2.953  1.00  0.00           H  
ATOM    443 3HG1 VAL B  30      -0.954   2.604  -2.561  1.00  0.00           H  
ATOM    444 1HG2 VAL B  30      -0.358   2.167   0.428  1.00  0.00           H  
ATOM    445 2HG2 VAL B  30      -1.480   3.403  -0.189  1.00  0.00           H  
ATOM    446 3HG2 VAL B  30      -2.039   2.212   1.010  1.00  0.00           H  
ATOM    447  N   LEU B  31      -3.742  -0.336  -2.588  1.00  0.00           N  
ATOM    448  CA  LEU B  31      -4.051  -1.153  -3.756  1.00  0.00           C  
ATOM    449  C   LEU B  31      -5.438  -0.836  -4.299  1.00  0.00           C  
ATOM    450  O   LEU B  31      -5.653  -0.826  -5.511  1.00  0.00           O  
ATOM    451  CB  LEU B  31      -3.962  -2.642  -3.399  1.00  0.00           C  
ATOM    452  CG  LEU B  31      -2.558  -3.166  -3.074  1.00  0.00           C  
ATOM    453  CD1 LEU B  31      -2.654  -4.602  -2.577  1.00  0.00           C  
ATOM    454  CD2 LEU B  31      -1.682  -3.075  -4.315  1.00  0.00           C  
ATOM    455  H   LEU B  31      -3.652  -0.782  -1.686  1.00  0.00           H  
ATOM    456  HA  LEU B  31      -3.319  -0.935  -4.533  1.00  0.00           H  
ATOM    457 1HB  LEU B  31      -4.595  -2.830  -2.533  1.00  0.00           H  
ATOM    458 2HB  LEU B  31      -4.348  -3.223  -4.237  1.00  0.00           H  
ATOM    459  HG  LEU B  31      -2.121  -2.566  -2.277  1.00  0.00           H  
ATOM    460 1HD1 LEU B  31      -1.656  -4.975  -2.346  1.00  0.00           H  
ATOM    461 2HD1 LEU B  31      -3.270  -4.635  -1.678  1.00  0.00           H  
ATOM    462 3HD1 LEU B  31      -3.104  -5.225  -3.349  1.00  0.00           H  
ATOM    463 1HD2 LEU B  31      -0.683  -3.447  -4.084  1.00  0.00           H  
ATOM    464 2HD2 LEU B  31      -2.118  -3.677  -5.113  1.00  0.00           H  
ATOM    465 3HD2 LEU B  31      -1.616  -2.036  -4.639  1.00  0.00           H  
ATOM    466  N   THR B  32      -6.376  -0.576  -3.395  1.00  0.00           N  
ATOM    467  CA  THR B  32      -7.755  -0.299  -3.780  1.00  0.00           C  
ATOM    468  C   THR B  32      -7.846   0.958  -4.637  1.00  0.00           C  
ATOM    469  O   THR B  32      -8.519   0.971  -5.667  1.00  0.00           O  
ATOM    470  CB  THR B  32      -8.657  -0.148  -2.542  1.00  0.00           C  
ATOM    471  OG1 THR B  32      -8.660  -1.372  -1.796  1.00  0.00           O  
ATOM    472  CG2 THR B  32     -10.080   0.192  -2.956  1.00  0.00           C  
ATOM    473  H   THR B  32      -6.129  -0.570  -2.416  1.00  0.00           H  
ATOM    474  HA  THR B  32      -8.124  -1.137  -4.373  1.00  0.00           H  
ATOM    475  HB  THR B  32      -8.270   0.648  -1.905  1.00  0.00           H  
ATOM    476  HG1 THR B  32      -7.766  -1.574  -1.510  1.00  0.00           H  
ATOM    477 1HG2 THR B  32     -10.703   0.296  -2.068  1.00  0.00           H  
ATOM    478 2HG2 THR B  32     -10.083   1.129  -3.513  1.00  0.00           H  
ATOM    479 3HG2 THR B  32     -10.476  -0.604  -3.585  1.00  0.00           H  
ATOM    480  N   VAL B  33      -7.165   2.013  -4.204  1.00  0.00           N  
ATOM    481  CA  VAL B  33      -7.148   3.270  -4.943  1.00  0.00           C  
ATOM    482  C   VAL B  33      -6.509   3.093  -6.314  1.00  0.00           C  
ATOM    483  O   VAL B  33      -7.033   3.574  -7.320  1.00  0.00           O  
ATOM    484  CB  VAL B  33      -6.375   4.343  -4.154  1.00  0.00           C  
ATOM    485  CG1 VAL B  33      -6.138   5.572  -5.019  1.00  0.00           C  
ATOM    486  CG2 VAL B  33      -7.141   4.711  -2.892  1.00  0.00           C  
ATOM    487  H   VAL B  33      -6.646   1.943  -3.340  1.00  0.00           H  
ATOM    488  HA  VAL B  33      -8.177   3.606  -5.076  1.00  0.00           H  
ATOM    489  HB  VAL B  33      -5.396   3.947  -3.883  1.00  0.00           H  
ATOM    490 1HG1 VAL B  33      -5.590   6.320  -4.445  1.00  0.00           H  
ATOM    491 2HG1 VAL B  33      -5.557   5.292  -5.897  1.00  0.00           H  
ATOM    492 3HG1 VAL B  33      -7.095   5.986  -5.332  1.00  0.00           H  
ATOM    493 1HG2 VAL B  33      -6.588   5.469  -2.339  1.00  0.00           H  
ATOM    494 2HG2 VAL B  33      -8.122   5.101  -3.163  1.00  0.00           H  
ATOM    495 3HG2 VAL B  33      -7.263   3.825  -2.269  1.00  0.00           H  
ATOM    496  N   LEU B  34      -5.376   2.402  -6.349  1.00  0.00           N  
ATOM    497  CA  LEU B  34      -4.650   2.181  -7.595  1.00  0.00           C  
ATOM    498  C   LEU B  34      -5.500   1.412  -8.598  1.00  0.00           C  
ATOM    499  O   LEU B  34      -5.500   1.719  -9.790  1.00  0.00           O  
ATOM    500  CB  LEU B  34      -3.350   1.414  -7.322  1.00  0.00           C  
ATOM    501  CG  LEU B  34      -2.271   2.186  -6.553  1.00  0.00           C  
ATOM    502  CD1 LEU B  34      -1.134   1.242  -6.186  1.00  0.00           C  
ATOM    503  CD2 LEU B  34      -1.768   3.342  -7.406  1.00  0.00           C  
ATOM    504  H   LEU B  34      -5.006   2.019  -5.490  1.00  0.00           H  
ATOM    505  HA  LEU B  34      -4.402   3.150  -8.026  1.00  0.00           H  
ATOM    506 1HB  LEU B  34      -3.588   0.519  -6.750  1.00  0.00           H  
ATOM    507 2HB  LEU B  34      -2.922   1.107  -8.276  1.00  0.00           H  
ATOM    508  HG  LEU B  34      -2.693   2.577  -5.627  1.00  0.00           H  
ATOM    509 1HD1 LEU B  34      -0.367   1.791  -5.640  1.00  0.00           H  
ATOM    510 2HD1 LEU B  34      -1.519   0.436  -5.560  1.00  0.00           H  
ATOM    511 3HD1 LEU B  34      -0.702   0.822  -7.094  1.00  0.00           H  
ATOM    512 1HD2 LEU B  34      -1.001   3.891  -6.859  1.00  0.00           H  
ATOM    513 2HD2 LEU B  34      -1.344   2.953  -8.333  1.00  0.00           H  
ATOM    514 3HD2 LEU B  34      -2.597   4.010  -7.639  1.00  0.00           H  
ATOM    515  N   ILE B  35      -6.224   0.412  -8.108  1.00  0.00           N  
ATOM    516  CA  ILE B  35      -7.149  -0.346  -8.944  1.00  0.00           C  
ATOM    517  C   ILE B  35      -8.255   0.547  -9.491  1.00  0.00           C  
ATOM    518  O   ILE B  35      -8.597   0.476 -10.671  1.00  0.00           O  
ATOM    519  CB  ILE B  35      -7.772  -1.512  -8.156  1.00  0.00           C  
ATOM    520  CG1 ILE B  35      -6.715  -2.578  -7.855  1.00  0.00           C  
ATOM    521  CG2 ILE B  35      -8.935  -2.114  -8.928  1.00  0.00           C  
ATOM    522  CD1 ILE B  35      -7.147  -3.591  -6.819  1.00  0.00           C  
ATOM    523  H   ILE B  35      -6.132   0.169  -7.132  1.00  0.00           H  
ATOM    524  HA  ILE B  35      -6.595  -0.756  -9.787  1.00  0.00           H  
ATOM    525  HB  ILE B  35      -8.135  -1.149  -7.195  1.00  0.00           H  
ATOM    526 1HG1 ILE B  35      -6.466  -3.112  -8.772  1.00  0.00           H  
ATOM    527 2HG1 ILE B  35      -5.803  -2.097  -7.501  1.00  0.00           H  
ATOM    528 1HG2 ILE B  35      -9.364  -2.938  -8.357  1.00  0.00           H  
ATOM    529 2HG2 ILE B  35      -9.696  -1.352  -9.092  1.00  0.00           H  
ATOM    530 3HG2 ILE B  35      -8.581  -2.486  -9.890  1.00  0.00           H  
ATOM    531 1HD1 ILE B  35      -6.345  -4.313  -6.660  1.00  0.00           H  
ATOM    532 2HD1 ILE B  35      -7.367  -3.081  -5.881  1.00  0.00           H  
ATOM    533 3HD1 ILE B  35      -8.038  -4.111  -7.168  1.00  0.00           H  
ATOM    534  N   ALA B  36      -8.812   1.388  -8.625  1.00  0.00           N  
ATOM    535  CA  ALA B  36      -9.861   2.317  -9.027  1.00  0.00           C  
ATOM    536  C   ALA B  36      -9.356   3.296 -10.080  1.00  0.00           C  
ATOM    537  O   ALA B  36     -10.068   3.622 -11.030  1.00  0.00           O  
ATOM    538  CB  ALA B  36     -10.393   3.071  -7.817  1.00  0.00           C  
ATOM    539  H   ALA B  36      -8.501   1.383  -7.665  1.00  0.00           H  
ATOM    540  HA  ALA B  36     -10.673   1.741  -9.469  1.00  0.00           H  
ATOM    541 1HB  ALA B  36     -11.176   3.761  -8.133  1.00  0.00           H  
ATOM    542 2HB  ALA B  36     -10.804   2.361  -7.098  1.00  0.00           H  
ATOM    543 3HB  ALA B  36      -9.583   3.630  -7.351  1.00  0.00           H  
ATOM    544  N   LEU B  37      -8.124   3.761  -9.906  1.00  0.00           N  
ATOM    545  CA  LEU B  37      -7.517   4.693 -10.848  1.00  0.00           C  
ATOM    546  C   LEU B  37      -7.287   4.036 -12.203  1.00  0.00           C  
ATOM    547  O   LEU B  37      -7.447   4.670 -13.246  1.00  0.00           O  
ATOM    548  CB  LEU B  37      -6.185   5.215 -10.293  1.00  0.00           C  
ATOM    549  CG  LEU B  37      -6.291   6.162  -9.090  1.00  0.00           C  
ATOM    550  CD1 LEU B  37      -4.900   6.433  -8.534  1.00  0.00           C  
ATOM    551  CD2 LEU B  37      -6.970   7.454  -9.519  1.00  0.00           C  
ATOM    552  H   LEU B  37      -7.594   3.461  -9.100  1.00  0.00           H  
ATOM    553  HA  LEU B  37      -8.194   5.536 -10.985  1.00  0.00           H  
ATOM    554 1HB  LEU B  37      -5.577   4.364  -9.993  1.00  0.00           H  
ATOM    555 2HB  LEU B  37      -5.662   5.747 -11.088  1.00  0.00           H  
ATOM    556  HG  LEU B  37      -6.878   5.686  -8.304  1.00  0.00           H  
ATOM    557 1HD1 LEU B  37      -4.975   7.105  -7.679  1.00  0.00           H  
ATOM    558 2HD1 LEU B  37      -4.445   5.494  -8.217  1.00  0.00           H  
ATOM    559 3HD1 LEU B  37      -4.283   6.894  -9.304  1.00  0.00           H  
ATOM    560 1HD2 LEU B  37      -7.046   8.126  -8.663  1.00  0.00           H  
ATOM    561 2HD2 LEU B  37      -6.384   7.930 -10.304  1.00  0.00           H  
ATOM    562 3HD2 LEU B  37      -7.969   7.232  -9.895  1.00  0.00           H  
ATOM    563  N   ALA B  38      -6.911   2.762 -12.180  1.00  0.00           N  
ATOM    564  CA  ALA B  38      -6.563   2.044 -13.401  1.00  0.00           C  
ATOM    565  C   ALA B  38      -7.755   1.956 -14.346  1.00  0.00           C  
ATOM    566  O   ALA B  38      -8.042   2.894 -15.038  1.00  0.00           O  
ATOM    567  OXT ALA B  38      -8.405   0.949 -14.399  1.00  0.00           O  
ATOM    568  CB  ALA B  38      -6.048   0.652 -13.068  1.00  0.00           C  
ATOM    569  H   ALA B  38      -6.865   2.278 -11.295  1.00  0.00           H  
ATOM    570  HA  ALA B  38      -5.775   2.601 -13.908  1.00  0.00           H  
ATOM    571 1HB  ALA B  38      -5.793   0.128 -13.989  1.00  0.00           H  
ATOM    572 2HB  ALA B  38      -5.162   0.732 -12.439  1.00  0.00           H  
ATOM    573 3HB  ALA B  38      -6.820   0.096 -12.537  1.00  0.00           H  
TER                                                                             
HETATM  575 THKN MEM C  41      15.000   0.000   0.000  1.00  0.00           X  
HETATM  576 CNTR MEM C  41       0.000   0.000   0.000  1.00  0.00           X  
HETATM  577 NORM MEM C  41      -0.000  -0.000   1.000  1.00  0.00           X  
TER                                                                             
CONECT  575  576                                                                
CONECT  576  575  577                                                           
CONECT  577  576                                                                
a_angle_1 0.782
a_angle_2 20.298
a_bind 0
a_ddg -24.651
a_helicality 0.044
a_helicality_symm 0.044
a_hha_ang -40.596
a_hha_dst_atm 3.552
a_hha_dst_vec 7.551
a_marl -13.397
a_pack 0.55
a_res_lipo -51.826
a_rmsd 5.259
a_sasa 610.087
a_shape 0.66
a_span_topo 0.5
a_tms_span 1
a_tms_span_fa 1
a_unsat 1
maxsub 31
rms 5.259
score -110.15
silent_score -110.15
time 32
total -110.149
