# Supplementary material for: A lipophilicity-based energy function for membrane-protein modelling and design
Source: PLoS Comput Biol. 2019 Aug 28;15(8):e1007318. doi: 10.1371/journal.pcbi.1007318 (PMC6736313; doi:10.1371/journal.pcbi.1007318)
Supplement: S2 File — (GZ) [file pcbi.1007318.s008.tar.gz › 2L6W_all.pdb]

#MODEL 0
ATOM      1  N   VAL A   1       3.341   4.617  15.116  1.00  0.00           N  
ATOM      2  CA  VAL A   1       3.136   3.182  15.268  1.00  0.00           C  
ATOM      3  C   VAL A   1       4.025   2.395  14.314  1.00  0.00           C  
ATOM      4  O   VAL A   1       3.857   2.462  13.096  1.00  0.00           O  
ATOM      5  CB  VAL A   1       1.661   2.822  15.006  1.00  0.00           C  
ATOM      6  CG1 VAL A   1       1.448   1.321  15.138  1.00  0.00           C  
ATOM      7  CG2 VAL A   1       0.764   3.581  15.971  1.00  0.00           C  
ATOM      8 1H   VAL A   1       2.746   5.109  15.753  1.00  0.00           H  
ATOM      9 2H   VAL A   1       4.296   4.841  15.312  1.00  0.00           H  
ATOM     10 3H   VAL A   1       3.121   4.889  14.179  1.00  0.00           H  
ATOM     11  HA  VAL A   1       3.388   2.903  16.292  1.00  0.00           H  
ATOM     12  HB  VAL A   1       1.407   3.094  13.982  1.00  0.00           H  
ATOM     13 1HG1 VAL A   1       0.401   1.084  14.950  1.00  0.00           H  
ATOM     14 2HG1 VAL A   1       2.073   0.800  14.414  1.00  0.00           H  
ATOM     15 3HG1 VAL A   1       1.716   1.003  16.146  1.00  0.00           H  
ATOM     16 1HG2 VAL A   1      -0.277   3.322  15.780  1.00  0.00           H  
ATOM     17 2HG2 VAL A   1       1.023   3.313  16.996  1.00  0.00           H  
ATOM     18 3HG2 VAL A   1       0.903   4.653  15.831  1.00  0.00           H  
ATOM     19  N   ILE A   2       4.971   1.649  14.874  1.00  0.00           N  
ATOM     20  CA  ILE A   2       5.948   0.922  14.073  1.00  0.00           C  
ATOM     21  C   ILE A   2       5.268  -0.086  13.156  1.00  0.00           C  
ATOM     22  O   ILE A   2       5.631  -0.220  11.987  1.00  0.00           O  
ATOM     23  CB  ILE A   2       6.964   0.194  14.973  1.00  0.00           C  
ATOM     24  CG1 ILE A   2       7.856   1.206  15.697  1.00  0.00           C  
ATOM     25  CG2 ILE A   2       7.806  -0.771  14.152  1.00  0.00           C  
ATOM     26  CD1 ILE A   2       8.690   0.603  16.804  1.00  0.00           C  
ATOM     27  H   ILE A   2       5.014   1.583  15.881  1.00  0.00           H  
ATOM     28  HA  ILE A   2       6.487   1.637  13.453  1.00  0.00           H  
ATOM     29  HB  ILE A   2       6.433  -0.365  15.742  1.00  0.00           H  
ATOM     30 1HG1 ILE A   2       8.529   1.676  14.980  1.00  0.00           H  
ATOM     31 2HG1 ILE A   2       7.238   1.994  16.128  1.00  0.00           H  
ATOM     32 1HG2 ILE A   2       8.519  -1.276  14.803  1.00  0.00           H  
ATOM     33 2HG2 ILE A   2       7.158  -1.509  13.682  1.00  0.00           H  
ATOM     34 3HG2 ILE A   2       8.345  -0.219  13.382  1.00  0.00           H  
ATOM     35 1HD1 ILE A   2       9.295   1.381  17.270  1.00  0.00           H  
ATOM     36 2HD1 ILE A   2       8.033   0.157  17.552  1.00  0.00           H  
ATOM     37 3HD1 ILE A   2       9.343  -0.165  16.391  1.00  0.00           H  
ATOM     38  N   SER A   3       4.280  -0.794  13.692  1.00  0.00           N  
ATOM     39  CA  SER A   3       3.558  -1.804  12.927  1.00  0.00           C  
ATOM     40  C   SER A   3       2.921  -1.201  11.682  1.00  0.00           C  
ATOM     41  O   SER A   3       2.938  -1.806  10.609  1.00  0.00           O  
ATOM     42  CB  SER A   3       2.491  -2.448  13.790  1.00  0.00           C  
ATOM     43  OG  SER A   3       3.066  -3.177  14.839  1.00  0.00           O  
ATOM     44  H   SER A   3       4.022  -0.628  14.654  1.00  0.00           H  
ATOM     45  HA  SER A   3       4.266  -2.572  12.612  1.00  0.00           H  
ATOM     46 1HB  SER A   3       1.836  -1.677  14.196  1.00  0.00           H  
ATOM     47 2HB  SER A   3       1.878  -3.108  13.178  1.00  0.00           H  
ATOM     48  HG  SER A   3       2.614  -4.025  14.852  1.00  0.00           H  
ATOM     49  N   ALA A   4       2.360  -0.006  11.829  1.00  0.00           N  
ATOM     50  CA  ALA A   4       1.717   0.682  10.716  1.00  0.00           C  
ATOM     51  C   ALA A   4       2.737   1.097   9.663  1.00  0.00           C  
ATOM     52  O   ALA A   4       2.485   0.983   8.463  1.00  0.00           O  
ATOM     53  CB  ALA A   4       0.949   1.896  11.216  1.00  0.00           C  
ATOM     54  H   ALA A   4       2.379   0.438  12.737  1.00  0.00           H  
ATOM     55  HA  ALA A   4       1.018  -0.011  10.249  1.00  0.00           H  
ATOM     56 1HB  ALA A   4       0.475   2.399  10.373  1.00  0.00           H  
ATOM     57 2HB  ALA A   4       0.185   1.577  11.924  1.00  0.00           H  
ATOM     58 3HB  ALA A   4       1.635   2.583  11.708  1.00  0.00           H  
ATOM     59  N   ILE A   5       3.888   1.578  10.118  1.00  0.00           N  
ATOM     60  CA  ILE A   5       4.967   1.966   9.217  1.00  0.00           C  
ATOM     61  C   ILE A   5       5.453   0.779   8.396  1.00  0.00           C  
ATOM     62  O   ILE A   5       5.607   0.875   7.179  1.00  0.00           O  
ATOM     63  CB  ILE A   5       6.147   2.568  10.000  1.00  0.00           C  
ATOM     64  CG1 ILE A   5       5.751   3.914  10.613  1.00  0.00           C  
ATOM     65  CG2 ILE A   5       7.360   2.727   9.096  1.00  0.00           C  
ATOM     66  CD1 ILE A   5       6.732   4.429  11.641  1.00  0.00           C  
ATOM     67  H   ILE A   5       4.020   1.677  11.115  1.00  0.00           H  
ATOM     68  HA  ILE A   5       4.588   2.722   8.530  1.00  0.00           H  
ATOM     69  HB  ILE A   5       6.408   1.909  10.829  1.00  0.00           H  
ATOM     70 1HG1 ILE A   5       5.660   4.660   9.824  1.00  0.00           H  
ATOM     71 2HG1 ILE A   5       4.775   3.824  11.090  1.00  0.00           H  
ATOM     72 1HG2 ILE A   5       8.185   3.154   9.666  1.00  0.00           H  
ATOM     73 2HG2 ILE A   5       7.653   1.754   8.707  1.00  0.00           H  
ATOM     74 3HG2 ILE A   5       7.110   3.390   8.267  1.00  0.00           H  
ATOM     75 1HD1 ILE A   5       6.383   5.386  12.030  1.00  0.00           H  
ATOM     76 2HD1 ILE A   5       6.812   3.712  12.460  1.00  0.00           H  
ATOM     77 3HD1 ILE A   5       7.709   4.561  11.178  1.00  0.00           H  
ATOM     78  N   LEU A   6       5.693  -0.341   9.070  1.00  0.00           N  
ATOM     79  CA  LEU A   6       6.128  -1.560   8.399  1.00  0.00           C  
ATOM     80  C   LEU A   6       5.061  -2.071   7.439  1.00  0.00           C  
ATOM     81  O   LEU A   6       5.372  -2.540   6.344  1.00  0.00           O  
ATOM     82  CB  LEU A   6       6.456  -2.645   9.433  1.00  0.00           C  
ATOM     83  CG  LEU A   6       7.681  -2.375  10.316  1.00  0.00           C  
ATOM     84  CD1 LEU A   6       7.779  -3.448  11.392  1.00  0.00           C  
ATOM     85  CD2 LEU A   6       8.933  -2.350   9.453  1.00  0.00           C  
ATOM     86  H   LEU A   6       5.572  -0.347  10.073  1.00  0.00           H  
ATOM     87  HA  LEU A   6       7.028  -1.338   7.827  1.00  0.00           H  
ATOM     88 1HB  LEU A   6       5.596  -2.771  10.089  1.00  0.00           H  
ATOM     89 2HB  LEU A   6       6.627  -3.585   8.907  1.00  0.00           H  
ATOM     90  HG  LEU A   6       7.564  -1.412  10.814  1.00  0.00           H  
ATOM     91 1HD1 LEU A   6       8.649  -3.255  12.019  1.00  0.00           H  
ATOM     92 2HD1 LEU A   6       6.878  -3.430  12.006  1.00  0.00           H  
ATOM     93 3HD1 LEU A   6       7.879  -4.425  10.922  1.00  0.00           H  
ATOM     94 1HD2 LEU A   6       9.804  -2.157  10.080  1.00  0.00           H  
ATOM     95 2HD2 LEU A   6       9.051  -3.313   8.955  1.00  0.00           H  
ATOM     96 3HD2 LEU A   6       8.844  -1.563   8.704  1.00  0.00           H  
ATOM     97  N   ALA A   7       3.803  -1.975   7.855  1.00  0.00           N  
ATOM     98  CA  ALA A   7       2.686  -2.402   7.021  1.00  0.00           C  
ATOM     99  C   ALA A   7       2.659  -1.639   5.703  1.00  0.00           C  
ATOM    100  O   ALA A   7       2.406  -2.215   4.646  1.00  0.00           O  
ATOM    101  CB  ALA A   7       1.371  -2.221   7.764  1.00  0.00           C  
ATOM    102  H   ALA A   7       3.616  -1.598   8.773  1.00  0.00           H  
ATOM    103  HA  ALA A   7       2.819  -3.460   6.792  1.00  0.00           H  
ATOM    104 1HB  ALA A   7       0.546  -2.544   7.129  1.00  0.00           H  
ATOM    105 2HB  ALA A   7       1.382  -2.819   8.676  1.00  0.00           H  
ATOM    106 3HB  ALA A   7       1.240  -1.171   8.021  1.00  0.00           H  
ATOM    107  N   LEU A   8       2.923  -0.338   5.773  1.00  0.00           N  
ATOM    108  CA  LEU A   8       2.976   0.498   4.580  1.00  0.00           C  
ATOM    109  C   LEU A   8       4.121   0.080   3.666  1.00  0.00           C  
ATOM    110  O   LEU A   8       3.968   0.035   2.445  1.00  0.00           O  
ATOM    111  CB  LEU A   8       3.140   1.972   4.972  1.00  0.00           C  
ATOM    112  CG  LEU A   8       1.919   2.622   5.636  1.00  0.00           C  
ATOM    113  CD1 LEU A   8       2.315   3.975   6.212  1.00  0.00           C  
ATOM    114  CD2 LEU A   8       0.802   2.768   4.613  1.00  0.00           C  
ATOM    115  H   LEU A   8       3.090   0.082   6.676  1.00  0.00           H  
ATOM    116  HA  LEU A   8       2.041   0.382   4.034  1.00  0.00           H  
ATOM    117 1HB  LEU A   8       3.977   2.056   5.663  1.00  0.00           H  
ATOM    118 2HB  LEU A   8       3.375   2.546   4.077  1.00  0.00           H  
ATOM    119  HG  LEU A   8       1.577   1.997   6.461  1.00  0.00           H  
ATOM    120 1HD1 LEU A   8       1.448   4.438   6.683  1.00  0.00           H  
ATOM    121 2HD1 LEU A   8       3.101   3.839   6.954  1.00  0.00           H  
ATOM    122 3HD1 LEU A   8       2.678   4.619   5.411  1.00  0.00           H  
ATOM    123 1HD2 LEU A   8      -0.065   3.230   5.085  1.00  0.00           H  
ATOM    124 2HD2 LEU A   8       1.144   3.395   3.789  1.00  0.00           H  
ATOM    125 3HD2 LEU A   8       0.527   1.785   4.232  1.00  0.00           H  
ATOM    126  N   VAL A   9       5.267  -0.226   4.263  1.00  0.00           N  
ATOM    127  CA  VAL A   9       6.443  -0.633   3.502  1.00  0.00           C  
ATOM    128  C   VAL A   9       6.190  -1.934   2.752  1.00  0.00           C  
ATOM    129  O   VAL A   9       6.492  -2.044   1.563  1.00  0.00           O  
ATOM    130  CB  VAL A   9       7.651  -0.811   4.441  1.00  0.00           C  
ATOM    131  CG1 VAL A   9       8.807  -1.468   3.702  1.00  0.00           C  
ATOM    132  CG2 VAL A   9       8.070   0.536   5.008  1.00  0.00           C  
ATOM    133  H   VAL A   9       5.326  -0.176   5.270  1.00  0.00           H  
ATOM    134  HA  VAL A   9       6.674   0.149   2.779  1.00  0.00           H  
ATOM    135  HB  VAL A   9       7.371  -1.479   5.256  1.00  0.00           H  
ATOM    136 1HG1 VAL A   9       9.653  -1.587   4.380  1.00  0.00           H  
ATOM    137 2HG1 VAL A   9       8.496  -2.446   3.336  1.00  0.00           H  
ATOM    138 3HG1 VAL A   9       9.104  -0.842   2.860  1.00  0.00           H  
ATOM    139 1HG2 VAL A   9       8.924   0.402   5.672  1.00  0.00           H  
ATOM    140 2HG2 VAL A   9       8.344   1.205   4.193  1.00  0.00           H  
ATOM    141 3HG2 VAL A   9       7.240   0.969   5.568  1.00  0.00           H  
ATOM    142  N   VAL A  10       5.635  -2.917   3.452  1.00  0.00           N  
ATOM    143  CA  VAL A  10       5.383  -4.228   2.865  1.00  0.00           C  
ATOM    144  C   VAL A  10       4.410  -4.131   1.698  1.00  0.00           C  
ATOM    145  O   VAL A  10       4.645  -4.700   0.632  1.00  0.00           O  
ATOM    146  CB  VAL A  10       4.814  -5.188   3.927  1.00  0.00           C  
ATOM    147  CG1 VAL A  10       4.320  -6.471   3.275  1.00  0.00           C  
ATOM    148  CG2 VAL A  10       5.874  -5.489   4.975  1.00  0.00           C  
ATOM    149  H   VAL A  10       5.382  -2.752   4.416  1.00  0.00           H  
ATOM    150  HA  VAL A  10       6.329  -4.631   2.500  1.00  0.00           H  
ATOM    151  HB  VAL A  10       3.953  -4.718   4.404  1.00  0.00           H  
ATOM    152 1HG1 VAL A  10       3.920  -7.137   4.039  1.00  0.00           H  
ATOM    153 2HG1 VAL A  10       3.537  -6.234   2.554  1.00  0.00           H  
ATOM    154 3HG1 VAL A  10       5.148  -6.961   2.764  1.00  0.00           H  
ATOM    155 1HG2 VAL A  10       5.464  -6.167   5.722  1.00  0.00           H  
ATOM    156 2HG2 VAL A  10       6.737  -5.953   4.497  1.00  0.00           H  
ATOM    157 3HG2 VAL A  10       6.182  -4.561   5.458  1.00  0.00           H  
ATOM    158  N   LEU A  11       3.316  -3.406   1.905  1.00  0.00           N  
ATOM    159  CA  LEU A  11       2.305  -3.232   0.869  1.00  0.00           C  
ATOM    160  C   LEU A  11       2.864  -2.468  -0.324  1.00  0.00           C  
ATOM    161  O   LEU A  11       2.572  -2.793  -1.474  1.00  0.00           O  
ATOM    162  CB  LEU A  11       1.088  -2.489   1.435  1.00  0.00           C  
ATOM    163  CG  LEU A  11      -0.056  -2.235   0.446  1.00  0.00           C  
ATOM    164  CD1 LEU A  11      -0.506  -3.557  -0.161  1.00  0.00           C  
ATOM    165  CD2 LEU A  11      -1.205  -1.544   1.165  1.00  0.00           C  
ATOM    166  H   LEU A  11       3.181  -2.965   2.803  1.00  0.00           H  
ATOM    167  HA  LEU A  11       1.986  -4.216   0.528  1.00  0.00           H  
ATOM    168 1HB  LEU A  11       0.685  -3.065   2.267  1.00  0.00           H  
ATOM    169 2HB  LEU A  11       1.418  -1.522   1.816  1.00  0.00           H  
ATOM    170  HG  LEU A  11       0.299  -1.599  -0.366  1.00  0.00           H  
ATOM    171 1HD1 LEU A  11      -1.319  -3.377  -0.864  1.00  0.00           H  
ATOM    172 2HD1 LEU A  11       0.330  -4.020  -0.685  1.00  0.00           H  
ATOM    173 3HD1 LEU A  11      -0.852  -4.221   0.631  1.00  0.00           H  
ATOM    174 1HD2 LEU A  11      -2.019  -1.363   0.461  1.00  0.00           H  
ATOM    175 2HD2 LEU A  11      -1.562  -2.179   1.976  1.00  0.00           H  
ATOM    176 3HD2 LEU A  11      -0.860  -0.594   1.573  1.00  0.00           H  
ATOM    177  N   THR A  12       3.671  -1.450  -0.042  1.00  0.00           N  
ATOM    178  CA  THR A  12       4.339  -0.689  -1.091  1.00  0.00           C  
ATOM    179  C   THR A  12       5.177  -1.597  -1.982  1.00  0.00           C  
ATOM    180  O   THR A  12       5.099  -1.524  -3.208  1.00  0.00           O  
ATOM    181  CB  THR A  12       5.230   0.415  -0.493  1.00  0.00           C  
ATOM    182  OG1 THR A  12       4.418   1.347   0.233  1.00  0.00           O  
ATOM    183  CG2 THR A  12       5.979   1.151  -1.594  1.00  0.00           C  
ATOM    184  H   THR A  12       3.825  -1.197   0.923  1.00  0.00           H  
ATOM    185  HA  THR A  12       3.578  -0.216  -1.714  1.00  0.00           H  
ATOM    186  HB  THR A  12       5.950  -0.030   0.193  1.00  0.00           H  
ATOM    187  HG1 THR A  12       4.113   0.939   1.047  1.00  0.00           H  
ATOM    188 1HG2 THR A  12       6.604   1.927  -1.153  1.00  0.00           H  
ATOM    189 2HG2 THR A  12       6.606   0.447  -2.141  1.00  0.00           H  
ATOM    190 3HG2 THR A  12       5.264   1.607  -2.278  1.00  0.00           H  
ATOM    191  N   ILE A  13       5.979  -2.453  -1.357  1.00  0.00           N  
ATOM    192  CA  ILE A  13       6.817  -3.393  -2.092  1.00  0.00           C  
ATOM    193  C   ILE A  13       5.975  -4.329  -2.949  1.00  0.00           C  
ATOM    194  O   ILE A  13       6.272  -4.546  -4.124  1.00  0.00           O  
ATOM    195  CB  ILE A  13       7.687  -4.221  -1.129  1.00  0.00           C  
ATOM    196  CG1 ILE A  13       8.737  -3.331  -0.459  1.00  0.00           C  
ATOM    197  CG2 ILE A  13       8.354  -5.371  -1.870  1.00  0.00           C  
ATOM    198  CD1 ILE A  13       9.420  -3.978   0.725  1.00  0.00           C  
ATOM    199  H   ILE A  13       6.009  -2.452  -0.348  1.00  0.00           H  
ATOM    200  HA  ILE A  13       7.475  -2.827  -2.751  1.00  0.00           H  
ATOM    201  HB  ILE A  13       7.064  -4.627  -0.333  1.00  0.00           H  
ATOM    202 1HG1 ILE A  13       9.501  -3.059  -1.186  1.00  0.00           H  
ATOM    203 2HG1 ILE A  13       8.268  -2.408  -0.118  1.00  0.00           H  
ATOM    204 1HG2 ILE A  13       8.965  -5.945  -1.174  1.00  0.00           H  
ATOM    205 2HG2 ILE A  13       7.590  -6.017  -2.300  1.00  0.00           H  
ATOM    206 3HG2 ILE A  13       8.984  -4.974  -2.665  1.00  0.00           H  
ATOM    207 1HD1 ILE A  13      10.150  -3.286   1.147  1.00  0.00           H  
ATOM    208 2HD1 ILE A  13       8.677  -4.228   1.482  1.00  0.00           H  
ATOM    209 3HD1 ILE A  13       9.927  -4.886   0.401  1.00  0.00           H  
ATOM    210  N   ILE A  14       4.922  -4.881  -2.354  1.00  0.00           N  
ATOM    211  CA  ILE A  14       4.021  -5.776  -3.069  1.00  0.00           C  
ATOM    212  C   ILE A  14       3.392  -5.082  -4.270  1.00  0.00           C  
ATOM    213  O   ILE A  14       3.334  -5.644  -5.364  1.00  0.00           O  
ATOM    214  CB  ILE A  14       2.911  -6.297  -2.137  1.00  0.00           C  
ATOM    215  CG1 ILE A  14       3.497  -7.240  -1.083  1.00  0.00           C  
ATOM    216  CG2 ILE A  14       1.828  -6.999  -2.941  1.00  0.00           C  
ATOM    217  CD1 ILE A  14       2.547  -7.557   0.048  1.00  0.00           C  
ATOM    218  H   ILE A  14       4.742  -4.674  -1.382  1.00  0.00           H  
ATOM    219  HA  ILE A  14       4.595  -6.629  -3.430  1.00  0.00           H  
ATOM    220  HB  ILE A  14       2.466  -5.460  -1.599  1.00  0.00           H  
ATOM    221 1HG1 ILE A  14       3.790  -8.176  -1.556  1.00  0.00           H  
ATOM    222 2HG1 ILE A  14       4.397  -6.795  -0.657  1.00  0.00           H  
ATOM    223 1HG2 ILE A  14       1.052  -7.362  -2.267  1.00  0.00           H  
ATOM    224 2HG2 ILE A  14       1.392  -6.300  -3.653  1.00  0.00           H  
ATOM    225 3HG2 ILE A  14       2.263  -7.842  -3.479  1.00  0.00           H  
ATOM    226 1HD1 ILE A  14       3.034  -8.230   0.755  1.00  0.00           H  
ATOM    227 2HD1 ILE A  14       2.268  -6.635   0.559  1.00  0.00           H  
ATOM    228 3HD1 ILE A  14       1.654  -8.036  -0.351  1.00  0.00           H  
ATOM    229  N   SER A  15       2.923  -3.857  -4.060  1.00  0.00           N  
ATOM    230  CA  SER A  15       2.287  -3.087  -5.123  1.00  0.00           C  
ATOM    231  C   SER A  15       3.248  -2.849  -6.281  1.00  0.00           C  
ATOM    232  O   SER A  15       2.877  -2.988  -7.446  1.00  0.00           O  
ATOM    233  CB  SER A  15       1.793  -1.760  -4.582  1.00  0.00           C  
ATOM    234  OG  SER A  15       0.794  -1.951  -3.618  1.00  0.00           O  
ATOM    235  H   SER A  15       3.010  -3.448  -3.141  1.00  0.00           H  
ATOM    236  HA  SER A  15       1.434  -3.654  -5.497  1.00  0.00           H  
ATOM    237 1HB  SER A  15       2.627  -1.213  -4.143  1.00  0.00           H  
ATOM    238 2HB  SER A  15       1.402  -1.157  -5.401  1.00  0.00           H  
ATOM    239  HG  SER A  15       1.238  -2.301  -2.843  1.00  0.00           H  
ATOM    240  N   LEU A  16       4.484  -2.488  -5.953  1.00  0.00           N  
ATOM    241  CA  LEU A  16       5.496  -2.212  -6.966  1.00  0.00           C  
ATOM    242  C   LEU A  16       5.802  -3.455  -7.791  1.00  0.00           C  
ATOM    243  O   LEU A  16       6.051  -3.368  -8.994  1.00  0.00           O  
ATOM    244  CB  LEU A  16       6.781  -1.700  -6.305  1.00  0.00           C  
ATOM    245  CG  LEU A  16       6.703  -0.294  -5.697  1.00  0.00           C  
ATOM    246  CD1 LEU A  16       7.966  -0.016  -4.893  1.00  0.00           C  
ATOM    247  CD2 LEU A  16       6.526   0.730  -6.808  1.00  0.00           C  
ATOM    248  H   LEU A  16       4.729  -2.403  -4.977  1.00  0.00           H  
ATOM    249  HA  LEU A  16       5.114  -1.441  -7.634  1.00  0.00           H  
ATOM    250 1HB  LEU A  16       7.061  -2.390  -5.509  1.00  0.00           H  
ATOM    251 2HB  LEU A  16       7.577  -1.696  -7.049  1.00  0.00           H  
ATOM    252  HG  LEU A  16       5.854  -0.239  -5.014  1.00  0.00           H  
ATOM    253 1HD1 LEU A  16       7.910   0.983  -4.461  1.00  0.00           H  
ATOM    254 2HD1 LEU A  16       8.057  -0.752  -4.093  1.00  0.00           H  
ATOM    255 3HD1 LEU A  16       8.835  -0.080  -5.547  1.00  0.00           H  
ATOM    256 1HD2 LEU A  16       6.469   1.730  -6.376  1.00  0.00           H  
ATOM    257 2HD2 LEU A  16       7.374   0.677  -7.490  1.00  0.00           H  
ATOM    258 3HD2 LEU A  16       5.607   0.518  -7.355  1.00  0.00           H  
ATOM    259  N   ILE A  17       5.782  -4.613  -7.138  1.00  0.00           N  
ATOM    260  CA  ILE A  17       5.983  -5.883  -7.825  1.00  0.00           C  
ATOM    261  C   ILE A  17       4.840  -6.176  -8.788  1.00  0.00           C  
ATOM    262  O   ILE A  17       5.064  -6.605  -9.920  1.00  0.00           O  
ATOM    263  CB  ILE A  17       6.114  -7.038  -6.816  1.00  0.00           C  
ATOM    264  CG1 ILE A  17       7.416  -6.909  -6.021  1.00  0.00           C  
ATOM    265  CG2 ILE A  17       6.053  -8.379  -7.531  1.00  0.00           C  
ATOM    266  CD1 ILE A  17       7.489  -7.818  -4.816  1.00  0.00           C  
ATOM    267  H   ILE A  17       5.623  -4.612  -6.141  1.00  0.00           H  
ATOM    268  HA  ILE A  17       6.906  -5.822  -8.400  1.00  0.00           H  
ATOM    269  HB  ILE A  17       5.298  -6.985  -6.095  1.00  0.00           H  
ATOM    270 1HG1 ILE A  17       8.262  -7.134  -6.670  1.00  0.00           H  
ATOM    271 2HG1 ILE A  17       7.533  -5.880  -5.679  1.00  0.00           H  
ATOM    272 1HG2 ILE A  17       6.148  -9.184  -6.803  1.00  0.00           H  
ATOM    273 2HG2 ILE A  17       5.101  -8.471  -8.052  1.00  0.00           H  
ATOM    274 3HG2 ILE A  17       6.869  -8.444  -8.251  1.00  0.00           H  
ATOM    275 1HD1 ILE A  17       8.440  -7.669  -4.304  1.00  0.00           H  
ATOM    276 2HD1 ILE A  17       6.670  -7.585  -4.134  1.00  0.00           H  
ATOM    277 3HD1 ILE A  17       7.410  -8.855  -5.138  1.00  0.00           H  
ATOM    278  N   ILE A  18       3.614  -5.942  -8.333  1.00  0.00           N  
ATOM    279  CA  ILE A  18       2.431  -6.219  -9.138  1.00  0.00           C  
ATOM    280  C   ILE A  18       2.357  -5.291 -10.344  1.00  0.00           C  
ATOM    281  O   ILE A  18       2.152  -5.740 -11.473  1.00  0.00           O  
ATOM    282  CB  ILE A  18       1.149  -6.075  -8.299  1.00  0.00           C  
ATOM    283  CG1 ILE A  18       1.085  -7.168  -7.229  1.00  0.00           C  
ATOM    284  CG2 ILE A  18      -0.081  -6.128  -9.193  1.00  0.00           C  
ATOM    285  CD1 ILE A  18       0.020  -6.937  -6.182  1.00  0.00           C  
ATOM    286  H   ILE A  18       3.499  -5.562  -7.404  1.00  0.00           H  
ATOM    287  HA  ILE A  18       2.493  -7.244  -9.501  1.00  0.00           H  
ATOM    288  HB  ILE A  18       1.163  -5.121  -7.774  1.00  0.00           H  
ATOM    289 1HG1 ILE A  18       0.895  -8.131  -7.703  1.00  0.00           H  
ATOM    290 2HG1 ILE A  18       2.049  -7.239  -6.724  1.00  0.00           H  
ATOM    291 1HG2 ILE A  18      -0.978  -6.026  -8.583  1.00  0.00           H  
ATOM    292 2HG2 ILE A  18      -0.039  -5.316  -9.917  1.00  0.00           H  
ATOM    293 3HG2 ILE A  18      -0.107  -7.083  -9.719  1.00  0.00           H  
ATOM    294 1HD1 ILE A  18       0.037  -7.753  -5.459  1.00  0.00           H  
ATOM    295 2HD1 ILE A  18       0.212  -5.994  -5.670  1.00  0.00           H  
ATOM    296 3HD1 ILE A  18      -0.958  -6.898  -6.661  1.00  0.00           H  
ATOM    297  N   LEU A  19       2.523  -3.996 -10.100  1.00  0.00           N  
ATOM    298  CA  LEU A  19       2.397  -2.995 -11.152  1.00  0.00           C  
ATOM    299  C   LEU A  19       2.818  -1.618 -10.655  1.00  0.00           C  
ATOM    300  O   LEU A  19       3.982  -1.333 -10.592  1.00  0.00           O  
ATOM    301  OXT LEU A  19       1.985  -0.818 -10.328  1.00  0.00           O  
ATOM    302  CB  LEU A  19       0.951  -2.942 -11.662  1.00  0.00           C  
ATOM    303  CG  LEU A  19       0.668  -1.901 -12.753  1.00  0.00           C  
ATOM    304  CD1 LEU A  19       1.436  -2.268 -14.016  1.00  0.00           C  
ATOM    305  CD2 LEU A  19      -0.828  -1.840 -13.021  1.00  0.00           C  
ATOM    306  H   LEU A  19       2.743  -3.697  -9.160  1.00  0.00           H  
ATOM    307  HA  LEU A  19       3.049  -3.277 -11.977  1.00  0.00           H  
ATOM    308 1HB  LEU A  19       0.687  -3.920 -12.060  1.00  0.00           H  
ATOM    309 2HB  LEU A  19       0.293  -2.726 -10.820  1.00  0.00           H  
ATOM    310  HG  LEU A  19       1.018  -0.923 -12.423  1.00  0.00           H  
ATOM    311 1HD1 LEU A  19       1.235  -1.529 -14.791  1.00  0.00           H  
ATOM    312 2HD1 LEU A  19       2.504  -2.286 -13.800  1.00  0.00           H  
ATOM    313 3HD1 LEU A  19       1.118  -3.251 -14.362  1.00  0.00           H  
ATOM    314 1HD2 LEU A  19      -1.029  -1.100 -13.796  1.00  0.00           H  
ATOM    315 2HD2 LEU A  19      -1.179  -2.818 -13.353  1.00  0.00           H  
ATOM    316 3HD2 LEU A  19      -1.350  -1.558 -12.106  1.00  0.00           H  
TER                                                                             
ATOM    318  N   VAL B  20      -3.341  -4.617  15.116  1.00  0.00           N  
ATOM    319  CA  VAL B  20      -3.136  -3.182  15.268  1.00  0.00           C  
ATOM    320  C   VAL B  20      -4.025  -2.395  14.314  1.00  0.00           C  
ATOM    321  O   VAL B  20      -3.857  -2.462  13.096  1.00  0.00           O  
ATOM    322  CB  VAL B  20      -1.661  -2.822  15.006  1.00  0.00           C  
ATOM    323  CG1 VAL B  20      -1.448  -1.321  15.138  1.00  0.00           C  
ATOM    324  CG2 VAL B  20      -0.764  -3.581  15.972  1.00  0.00           C  
ATOM    325 1H   VAL B  20      -2.746  -5.109  15.753  1.00  0.00           H  
ATOM    326 2H   VAL B  20      -4.295  -4.841  15.312  1.00  0.00           H  
ATOM    327 3H   VAL B  20      -3.121  -4.889  14.179  1.00  0.00           H  
ATOM    328  HA  VAL B  20      -3.388  -2.903  16.292  1.00  0.00           H  
ATOM    329  HB  VAL B  20      -1.407  -3.094  13.982  1.00  0.00           H  
ATOM    330 1HG1 VAL B  20      -0.401  -1.085  14.950  1.00  0.00           H  
ATOM    331 2HG1 VAL B  20      -2.073  -0.800  14.414  1.00  0.00           H  
ATOM    332 3HG1 VAL B  20      -1.715  -1.003  16.146  1.00  0.00           H  
ATOM    333 1HG2 VAL B  20       0.277  -3.322  15.780  1.00  0.00           H  
ATOM    334 2HG2 VAL B  20      -1.022  -3.313  16.996  1.00  0.00           H  
ATOM    335 3HG2 VAL B  20      -0.903  -4.653  15.831  1.00  0.00           H  
ATOM    336  N   ILE B  21      -4.971  -1.649  14.874  1.00  0.00           N  
ATOM    337  CA  ILE B  21      -5.948  -0.922  14.073  1.00  0.00           C  
ATOM    338  C   ILE B  21      -5.268   0.086  13.156  1.00  0.00           C  
ATOM    339  O   ILE B  21      -5.631   0.220  11.987  1.00  0.00           O  
ATOM    340  CB  ILE B  21      -6.964  -0.194  14.973  1.00  0.00           C  
ATOM    341  CG1 ILE B  21      -7.856  -1.206  15.697  1.00  0.00           C  
ATOM    342  CG2 ILE B  21      -7.806   0.771  14.152  1.00  0.00           C  
ATOM    343  CD1 ILE B  21      -8.690  -0.603  16.804  1.00  0.00           C  
ATOM    344  H   ILE B  21      -5.014  -1.583  15.881  1.00  0.00           H  
ATOM    345  HA  ILE B  21      -6.487  -1.637  13.453  1.00  0.00           H  
ATOM    346  HB  ILE B  21      -6.433   0.365  15.742  1.00  0.00           H  
ATOM    347 1HG1 ILE B  21      -8.529  -1.676  14.980  1.00  0.00           H  
ATOM    348 2HG1 ILE B  21      -7.238  -1.994  16.128  1.00  0.00           H  
ATOM    349 1HG2 ILE B  21      -8.519   1.276  14.803  1.00  0.00           H  
ATOM    350 2HG2 ILE B  21      -7.158   1.509  13.682  1.00  0.00           H  
ATOM    351 3HG2 ILE B  21      -8.345   0.219  13.382  1.00  0.00           H  
ATOM    352 1HD1 ILE B  21      -9.295  -1.381  17.270  1.00  0.00           H  
ATOM    353 2HD1 ILE B  21      -8.033  -0.157  17.552  1.00  0.00           H  
ATOM    354 3HD1 ILE B  21      -9.343   0.165  16.391  1.00  0.00           H  
ATOM    355  N   SER B  22      -4.280   0.794  13.692  1.00  0.00           N  
ATOM    356  CA  SER B  22      -3.558   1.804  12.927  1.00  0.00           C  
ATOM    357  C   SER B  22      -2.921   1.201  11.681  1.00  0.00           C  
ATOM    358  O   SER B  22      -2.938   1.806  10.609  1.00  0.00           O  
ATOM    359  CB  SER B  22      -2.491   2.448  13.790  1.00  0.00           C  
ATOM    360  OG  SER B  22      -3.066   3.177  14.839  1.00  0.00           O  
ATOM    361  H   SER B  22      -4.021   0.628  14.654  1.00  0.00           H  
ATOM    362  HA  SER B  22      -4.266   2.572  12.612  1.00  0.00           H  
ATOM    363 1HB  SER B  22      -1.836   1.677  14.196  1.00  0.00           H  
ATOM    364 2HB  SER B  22      -1.878   3.108  13.178  1.00  0.00           H  
ATOM    365  HG  SER B  22      -2.614   4.025  14.852  1.00  0.00           H  
ATOM    366  N   ALA B  23      -2.360   0.006  11.829  1.00  0.00           N  
ATOM    367  CA  ALA B  23      -1.717  -0.682  10.716  1.00  0.00           C  
ATOM    368  C   ALA B  23      -2.737  -1.097   9.663  1.00  0.00           C  
ATOM    369  O   ALA B  23      -2.485  -0.983   8.463  1.00  0.00           O  
ATOM    370  CB  ALA B  23      -0.949  -1.896  11.216  1.00  0.00           C  
ATOM    371  H   ALA B  23      -2.379  -0.438  12.736  1.00  0.00           H  
ATOM    372  HA  ALA B  23      -1.017   0.011  10.249  1.00  0.00           H  
ATOM    373 1HB  ALA B  23      -0.475  -2.399  10.373  1.00  0.00           H  
ATOM    374 2HB  ALA B  23      -0.185  -1.577  11.924  1.00  0.00           H  
ATOM    375 3HB  ALA B  23      -1.635  -2.583  11.708  1.00  0.00           H  
ATOM    376  N   ILE B  24      -3.888  -1.578  10.118  1.00  0.00           N  
ATOM    377  CA  ILE B  24      -4.966  -1.966   9.217  1.00  0.00           C  
ATOM    378  C   ILE B  24      -5.453  -0.779   8.396  1.00  0.00           C  
ATOM    379  O   ILE B  24      -5.607  -0.875   7.179  1.00  0.00           O  
ATOM    380  CB  ILE B  24      -6.147  -2.568  10.000  1.00  0.00           C  
ATOM    381  CG1 ILE B  24      -5.751  -3.914  10.613  1.00  0.00           C  
ATOM    382  CG2 ILE B  24      -7.360  -2.727   9.096  1.00  0.00           C  
ATOM    383  CD1 ILE B  24      -6.732  -4.429  11.642  1.00  0.00           C  
ATOM    384  H   ILE B  24      -4.020  -1.677  11.115  1.00  0.00           H  
ATOM    385  HA  ILE B  24      -4.588  -2.723   8.530  1.00  0.00           H  
ATOM    386  HB  ILE B  24      -6.408  -1.909  10.829  1.00  0.00           H  
ATOM    387 1HG1 ILE B  24      -5.660  -4.660   9.824  1.00  0.00           H  
ATOM    388 2HG1 ILE B  24      -4.775  -3.824  11.090  1.00  0.00           H  
ATOM    389 1HG2 ILE B  24      -8.185  -3.154   9.666  1.00  0.00           H  
ATOM    390 2HG2 ILE B  24      -7.653  -1.754   8.707  1.00  0.00           H  
ATOM    391 3HG2 ILE B  24      -7.110  -3.390   8.267  1.00  0.00           H  
ATOM    392 1HD1 ILE B  24      -6.383  -5.386  12.030  1.00  0.00           H  
ATOM    393 2HD1 ILE B  24      -6.812  -3.712  12.460  1.00  0.00           H  
ATOM    394 3HD1 ILE B  24      -7.709  -4.561  11.178  1.00  0.00           H  
ATOM    395  N   LEU B  25      -5.693   0.341   9.070  1.00  0.00           N  
ATOM    396  CA  LEU B  25      -6.128   1.560   8.399  1.00  0.00           C  
ATOM    397  C   LEU B  25      -5.061   2.071   7.439  1.00  0.00           C  
ATOM    398  O   LEU B  25      -5.372   2.540   6.344  1.00  0.00           O  
ATOM    399  CB  LEU B  25      -6.456   2.645   9.433  1.00  0.00           C  
ATOM    400  CG  LEU B  25      -7.681   2.375  10.316  1.00  0.00           C  
ATOM    401  CD1 LEU B  25      -7.778   3.448  11.392  1.00  0.00           C  
ATOM    402  CD2 LEU B  25      -8.933   2.350   9.453  1.00  0.00           C  
ATOM    403  H   LEU B  25      -5.572   0.347  10.073  1.00  0.00           H  
ATOM    404  HA  LEU B  25      -7.028   1.338   7.827  1.00  0.00           H  
ATOM    405 1HB  LEU B  25      -5.596   2.771  10.089  1.00  0.00           H  
ATOM    406 2HB  LEU B  25      -6.627   3.585   8.907  1.00  0.00           H  
ATOM    407  HG  LEU B  25      -7.564   1.412  10.814  1.00  0.00           H  
ATOM    408 1HD1 LEU B  25      -8.649   3.255  12.019  1.00  0.00           H  
ATOM    409 2HD1 LEU B  25      -6.878   3.430  12.006  1.00  0.00           H  
ATOM    410 3HD1 LEU B  25      -7.879   4.425  10.922  1.00  0.00           H  
ATOM    411 1HD2 LEU B  25      -9.804   2.157  10.080  1.00  0.00           H  
ATOM    412 2HD2 LEU B  25      -9.051   3.313   8.955  1.00  0.00           H  
ATOM    413 3HD2 LEU B  25      -8.844   1.563   8.704  1.00  0.00           H  
ATOM    414  N   ALA B  26      -3.803   1.975   7.855  1.00  0.00           N  
ATOM    415  CA  ALA B  26      -2.686   2.402   7.021  1.00  0.00           C  
ATOM    416  C   ALA B  26      -2.659   1.639   5.703  1.00  0.00           C  
ATOM    417  O   ALA B  26      -2.406   2.215   4.646  1.00  0.00           O  
ATOM    418  CB  ALA B  26      -1.370   2.221   7.764  1.00  0.00           C  
ATOM    419  H   ALA B  26      -3.616   1.598   8.773  1.00  0.00           H  
ATOM    420  HA  ALA B  26      -2.819   3.460   6.792  1.00  0.00           H  
ATOM    421 1HB  ALA B  26      -0.546   2.544   7.129  1.00  0.00           H  
ATOM    422 2HB  ALA B  26      -1.382   2.819   8.675  1.00  0.00           H  
ATOM    423 3HB  ALA B  26      -1.240   1.171   8.021  1.00  0.00           H  
ATOM    424  N   LEU B  27      -2.923   0.338   5.773  1.00  0.00           N  
ATOM    425  CA  LEU B  27      -2.976  -0.498   4.580  1.00  0.00           C  
ATOM    426  C   LEU B  27      -4.121  -0.080   3.666  1.00  0.00           C  
ATOM    427  O   LEU B  27      -3.968  -0.035   2.445  1.00  0.00           O  
ATOM    428  CB  LEU B  27      -3.140  -1.972   4.972  1.00  0.00           C  
ATOM    429  CG  LEU B  27      -1.919  -2.622   5.636  1.00  0.00           C  
ATOM    430  CD1 LEU B  27      -2.315  -3.975   6.212  1.00  0.00           C  
ATOM    431  CD2 LEU B  27      -0.802  -2.768   4.613  1.00  0.00           C  
ATOM    432  H   LEU B  27      -3.090  -0.082   6.676  1.00  0.00           H  
ATOM    433  HA  LEU B  27      -2.041  -0.382   4.034  1.00  0.00           H  
ATOM    434 1HB  LEU B  27      -3.977  -2.056   5.663  1.00  0.00           H  
ATOM    435 2HB  LEU B  27      -3.375  -2.546   4.077  1.00  0.00           H  
ATOM    436  HG  LEU B  27      -1.577  -1.997   6.461  1.00  0.00           H  
ATOM    437 1HD1 LEU B  27      -1.448  -4.438   6.683  1.00  0.00           H  
ATOM    438 2HD1 LEU B  27      -3.101  -3.839   6.954  1.00  0.00           H  
ATOM    439 3HD1 LEU B  27      -2.678  -4.619   5.411  1.00  0.00           H  
ATOM    440 1HD2 LEU B  27       0.065  -3.230   5.086  1.00  0.00           H  
ATOM    441 2HD2 LEU B  27      -1.143  -3.395   3.789  1.00  0.00           H  
ATOM    442 3HD2 LEU B  27      -0.527  -1.785   4.232  1.00  0.00           H  
ATOM    443  N   VAL B  28      -5.267   0.226   4.263  1.00  0.00           N  
ATOM    444  CA  VAL B  28      -6.443   0.633   3.502  1.00  0.00           C  
ATOM    445  C   VAL B  28      -6.190   1.934   2.752  1.00  0.00           C  
ATOM    446  O   VAL B  28      -6.492   2.044   1.563  1.00  0.00           O  
ATOM    447  CB  VAL B  28      -7.651   0.811   4.441  1.00  0.00           C  
ATOM    448  CG1 VAL B  28      -8.807   1.468   3.702  1.00  0.00           C  
ATOM    449  CG2 VAL B  28      -8.070  -0.536   5.008  1.00  0.00           C  
ATOM    450  H   VAL B  28      -5.326   0.176   5.270  1.00  0.00           H  
ATOM    451  HA  VAL B  28      -6.674  -0.149   2.779  1.00  0.00           H  
ATOM    452  HB  VAL B  28      -7.371   1.479   5.256  1.00  0.00           H  
ATOM    453 1HG1 VAL B  28      -9.653   1.587   4.380  1.00  0.00           H  
ATOM    454 2HG1 VAL B  28      -8.496   2.446   3.336  1.00  0.00           H  
ATOM    455 3HG1 VAL B  28      -9.104   0.842   2.860  1.00  0.00           H  
ATOM    456 1HG2 VAL B  28      -8.924  -0.402   5.672  1.00  0.00           H  
ATOM    457 2HG2 VAL B  28      -8.344  -1.205   4.193  1.00  0.00           H  
ATOM    458 3HG2 VAL B  28      -7.240  -0.969   5.568  1.00  0.00           H  
ATOM    459  N   VAL B  29      -5.635   2.917   3.452  1.00  0.00           N  
ATOM    460  CA  VAL B  29      -5.383   4.228   2.865  1.00  0.00           C  
ATOM    461  C   VAL B  29      -4.410   4.131   1.698  1.00  0.00           C  
ATOM    462  O   VAL B  29      -4.645   4.700   0.632  1.00  0.00           O  
ATOM    463  CB  VAL B  29      -4.814   5.188   3.927  1.00  0.00           C  
ATOM    464  CG1 VAL B  29      -4.320   6.471   3.275  1.00  0.00           C  
ATOM    465  CG2 VAL B  29      -5.874   5.489   4.975  1.00  0.00           C  
ATOM    466  H   VAL B  29      -5.382   2.752   4.416  1.00  0.00           H  
ATOM    467  HA  VAL B  29      -6.329   4.631   2.500  1.00  0.00           H  
ATOM    468  HB  VAL B  29      -3.953   4.718   4.404  1.00  0.00           H  
ATOM    469 1HG1 VAL B  29      -3.920   7.137   4.039  1.00  0.00           H  
ATOM    470 2HG1 VAL B  29      -3.537   6.234   2.554  1.00  0.00           H  
ATOM    471 3HG1 VAL B  29      -5.148   6.961   2.764  1.00  0.00           H  
ATOM    472 1HG2 VAL B  29      -5.464   6.167   5.722  1.00  0.00           H  
ATOM    473 2HG2 VAL B  29      -6.737   5.953   4.497  1.00  0.00           H  
ATOM    474 3HG2 VAL B  29      -6.182   4.561   5.458  1.00  0.00           H  
ATOM    475  N   LEU B  30      -3.316   3.406   1.905  1.00  0.00           N  
ATOM    476  CA  LEU B  30      -2.305   3.232   0.869  1.00  0.00           C  
ATOM    477  C   LEU B  30      -2.864   2.468  -0.324  1.00  0.00           C  
ATOM    478  O   LEU B  30      -2.572   2.793  -1.474  1.00  0.00           O  
ATOM    479  CB  LEU B  30      -1.088   2.489   1.435  1.00  0.00           C  
ATOM    480  CG  LEU B  30       0.056   2.234   0.446  1.00  0.00           C  
ATOM    481  CD1 LEU B  30       0.506   3.556  -0.162  1.00  0.00           C  
ATOM    482  CD2 LEU B  30       1.205   1.544   1.165  1.00  0.00           C  
ATOM    483  H   LEU B  30      -3.181   2.965   2.803  1.00  0.00           H  
ATOM    484  HA  LEU B  30      -1.986   4.216   0.528  1.00  0.00           H  
ATOM    485 1HB  LEU B  30      -0.685   3.065   2.266  1.00  0.00           H  
ATOM    486 2HB  LEU B  30      -1.418   1.522   1.817  1.00  0.00           H  
ATOM    487  HG  LEU B  30      -0.299   1.598  -0.365  1.00  0.00           H  
ATOM    488 1HD1 LEU B  30       1.318   3.375  -0.866  1.00  0.00           H  
ATOM    489 2HD1 LEU B  30      -0.331   4.018  -0.687  1.00  0.00           H  
ATOM    490 3HD1 LEU B  30       0.852   4.221   0.628  1.00  0.00           H  
ATOM    491 1HD2 LEU B  30       2.018   1.362   0.461  1.00  0.00           H  
ATOM    492 2HD2 LEU B  30       1.562   2.180   1.975  1.00  0.00           H  
ATOM    493 3HD2 LEU B  30       0.861   0.594   1.574  1.00  0.00           H  
ATOM    494  N   THR B  31      -3.671   1.450  -0.042  1.00  0.00           N  
ATOM    495  CA  THR B  31      -4.339   0.689  -1.091  1.00  0.00           C  
ATOM    496  C   THR B  31      -5.177   1.597  -1.982  1.00  0.00           C  
ATOM    497  O   THR B  31      -5.099   1.524  -3.208  1.00  0.00           O  
ATOM    498  CB  THR B  31      -5.230  -0.415  -0.493  1.00  0.00           C  
ATOM    499  OG1 THR B  31      -4.418  -1.347   0.233  1.00  0.00           O  
ATOM    500  CG2 THR B  31      -5.979  -1.151  -1.594  1.00  0.00           C  
ATOM    501  H   THR B  31      -3.825   1.197   0.923  1.00  0.00           H  
ATOM    502  HA  THR B  31      -3.578   0.216  -1.714  1.00  0.00           H  
ATOM    503  HB  THR B  31      -5.950   0.030   0.193  1.00  0.00           H  
ATOM    504  HG1 THR B  31      -4.113  -0.939   1.046  1.00  0.00           H  
ATOM    505 1HG2 THR B  31      -6.604  -1.927  -1.153  1.00  0.00           H  
ATOM    506 2HG2 THR B  31      -6.606  -0.447  -2.141  1.00  0.00           H  
ATOM    507 3HG2 THR B  31      -5.264  -1.607  -2.278  1.00  0.00           H  
ATOM    508  N   ILE B  32      -5.979   2.453  -1.357  1.00  0.00           N  
ATOM    509  CA  ILE B  32      -6.817   3.393  -2.092  1.00  0.00           C  
ATOM    510  C   ILE B  32      -5.975   4.329  -2.949  1.00  0.00           C  
ATOM    511  O   ILE B  32      -6.272   4.546  -4.124  1.00  0.00           O  
ATOM    512  CB  ILE B  32      -7.687   4.221  -1.129  1.00  0.00           C  
ATOM    513  CG1 ILE B  32      -8.737   3.331  -0.459  1.00  0.00           C  
ATOM    514  CG2 ILE B  32      -8.354   5.371  -1.870  1.00  0.00           C  
ATOM    515  CD1 ILE B  32      -9.420   3.978   0.725  1.00  0.00           C  
ATOM    516  H   ILE B  32      -6.009   2.452  -0.348  1.00  0.00           H  
ATOM    517  HA  ILE B  32      -7.475   2.827  -2.751  1.00  0.00           H  
ATOM    518  HB  ILE B  32      -7.064   4.627  -0.333  1.00  0.00           H  
ATOM    519 1HG1 ILE B  32      -9.501   3.059  -1.186  1.00  0.00           H  
ATOM    520 2HG1 ILE B  32      -8.268   2.408  -0.118  1.00  0.00           H  
ATOM    521 1HG2 ILE B  32      -8.965   5.945  -1.174  1.00  0.00           H  
ATOM    522 2HG2 ILE B  32      -7.590   6.017  -2.300  1.00  0.00           H  
ATOM    523 3HG2 ILE B  32      -8.984   4.974  -2.665  1.00  0.00           H  
ATOM    524 1HD1 ILE B  32     -10.150   3.286   1.147  1.00  0.00           H  
ATOM    525 2HD1 ILE B  32      -8.677   4.228   1.482  1.00  0.00           H  
ATOM    526 3HD1 ILE B  32      -9.927   4.886   0.401  1.00  0.00           H  
ATOM    527  N   ILE B  33      -4.922   4.881  -2.354  1.00  0.00           N  
ATOM    528  CA  ILE B  33      -4.021   5.776  -3.069  1.00  0.00           C  
ATOM    529  C   ILE B  33      -3.392   5.082  -4.270  1.00  0.00           C  
ATOM    530  O   ILE B  33      -3.334   5.644  -5.364  1.00  0.00           O  
ATOM    531  CB  ILE B  33      -2.911   6.297  -2.137  1.00  0.00           C  
ATOM    532  CG1 ILE B  33      -3.497   7.240  -1.083  1.00  0.00           C  
ATOM    533  CG2 ILE B  33      -1.828   6.999  -2.941  1.00  0.00           C  
ATOM    534  CD1 ILE B  33      -2.547   7.557   0.048  1.00  0.00           C  
ATOM    535  H   ILE B  33      -4.742   4.674  -1.382  1.00  0.00           H  
ATOM    536  HA  ILE B  33      -4.595   6.629  -3.430  1.00  0.00           H  
ATOM    537  HB  ILE B  33      -2.466   5.460  -1.599  1.00  0.00           H  
ATOM    538 1HG1 ILE B  33      -3.790   8.176  -1.556  1.00  0.00           H  
ATOM    539 2HG1 ILE B  33      -4.397   6.795  -0.657  1.00  0.00           H  
ATOM    540 1HG2 ILE B  33      -1.052   7.362  -2.267  1.00  0.00           H  
ATOM    541 2HG2 ILE B  33      -1.392   6.300  -3.653  1.00  0.00           H  
ATOM    542 3HG2 ILE B  33      -2.263   7.842  -3.479  1.00  0.00           H  
ATOM    543 1HD1 ILE B  33      -3.034   8.230   0.755  1.00  0.00           H  
ATOM    544 2HD1 ILE B  33      -2.268   6.635   0.559  1.00  0.00           H  
ATOM    545 3HD1 ILE B  33      -1.654   8.036  -0.351  1.00  0.00           H  
ATOM    546  N   SER B  34      -2.923   3.857  -4.060  1.00  0.00           N  
ATOM    547  CA  SER B  34      -2.287   3.087  -5.123  1.00  0.00           C  
ATOM    548  C   SER B  34      -3.248   2.849  -6.281  1.00  0.00           C  
ATOM    549  O   SER B  34      -2.877   2.988  -7.446  1.00  0.00           O  
ATOM    550  CB  SER B  34      -1.793   1.760  -4.582  1.00  0.00           C  
ATOM    551  OG  SER B  34      -0.794   1.951  -3.618  1.00  0.00           O  
ATOM    552  H   SER B  34      -3.010   3.448  -3.141  1.00  0.00           H  
ATOM    553  HA  SER B  34      -1.434   3.654  -5.497  1.00  0.00           H  
ATOM    554 1HB  SER B  34      -2.627   1.213  -4.143  1.00  0.00           H  
ATOM    555 2HB  SER B  34      -1.402   1.157  -5.401  1.00  0.00           H  
ATOM    556  HG  SER B  34      -1.238   2.303  -2.843  1.00  0.00           H  
ATOM    557  N   LEU B  35      -4.484   2.488  -5.953  1.00  0.00           N  
ATOM    558  CA  LEU B  35      -5.496   2.212  -6.966  1.00  0.00           C  
ATOM    559  C   LEU B  35      -5.802   3.455  -7.791  1.00  0.00           C  
ATOM    560  O   LEU B  35      -6.051   3.368  -8.994  1.00  0.00           O  
ATOM    561  CB  LEU B  35      -6.781   1.700  -6.305  1.00  0.00           C  
ATOM    562  CG  LEU B  35      -6.703   0.294  -5.697  1.00  0.00           C  
ATOM    563  CD1 LEU B  35      -7.966   0.016  -4.893  1.00  0.00           C  
ATOM    564  CD2 LEU B  35      -6.526  -0.730  -6.808  1.00  0.00           C  
ATOM    565  H   LEU B  35      -4.729   2.403  -4.977  1.00  0.00           H  
ATOM    566  HA  LEU B  35      -5.114   1.441  -7.634  1.00  0.00           H  
ATOM    567 1HB  LEU B  35      -7.061   2.390  -5.509  1.00  0.00           H  
ATOM    568 2HB  LEU B  35      -7.577   1.696  -7.050  1.00  0.00           H  
ATOM    569  HG  LEU B  35      -5.854   0.239  -5.014  1.00  0.00           H  
ATOM    570 1HD1 LEU B  35      -7.910  -0.983  -4.461  1.00  0.00           H  
ATOM    571 2HD1 LEU B  35      -8.057   0.752  -4.093  1.00  0.00           H  
ATOM    572 3HD1 LEU B  35      -8.835   0.081  -5.547  1.00  0.00           H  
ATOM    573 1HD2 LEU B  35      -6.469  -1.730  -6.376  1.00  0.00           H  
ATOM    574 2HD2 LEU B  35      -7.374  -0.677  -7.490  1.00  0.00           H  
ATOM    575 3HD2 LEU B  35      -5.607  -0.518  -7.355  1.00  0.00           H  
ATOM    576  N   ILE B  36      -5.782   4.613  -7.139  1.00  0.00           N  
ATOM    577  CA  ILE B  36      -5.983   5.883  -7.825  1.00  0.00           C  
ATOM    578  C   ILE B  36      -4.840   6.176  -8.788  1.00  0.00           C  
ATOM    579  O   ILE B  36      -5.064   6.605  -9.920  1.00  0.00           O  
ATOM    580  CB  ILE B  36      -6.114   7.038  -6.816  1.00  0.00           C  
ATOM    581  CG1 ILE B  36      -7.416   6.909  -6.021  1.00  0.00           C  
ATOM    582  CG2 ILE B  36      -6.053   8.379  -7.531  1.00  0.00           C  
ATOM    583  CD1 ILE B  36      -7.489   7.818  -4.816  1.00  0.00           C  
ATOM    584  H   ILE B  36      -5.623   4.612  -6.141  1.00  0.00           H  
ATOM    585  HA  ILE B  36      -6.906   5.822  -8.400  1.00  0.00           H  
ATOM    586  HB  ILE B  36      -5.298   6.985  -6.095  1.00  0.00           H  
ATOM    587 1HG1 ILE B  36      -8.262   7.134  -6.670  1.00  0.00           H  
ATOM    588 2HG1 ILE B  36      -7.533   5.880  -5.679  1.00  0.00           H  
ATOM    589 1HG2 ILE B  36      -6.148   9.184  -6.803  1.00  0.00           H  
ATOM    590 2HG2 ILE B  36      -5.101   8.471  -8.052  1.00  0.00           H  
ATOM    591 3HG2 ILE B  36      -6.869   8.444  -8.251  1.00  0.00           H  
ATOM    592 1HD1 ILE B  36      -8.440   7.669  -4.304  1.00  0.00           H  
ATOM    593 2HD1 ILE B  36      -6.670   7.585  -4.134  1.00  0.00           H  
ATOM    594 3HD1 ILE B  36      -7.410   8.855  -5.138  1.00  0.00           H  
ATOM    595  N   ILE B  37      -3.614   5.942  -8.333  1.00  0.00           N  
ATOM    596  CA  ILE B  37      -2.431   6.219  -9.139  1.00  0.00           C  
ATOM    597  C   ILE B  37      -2.357   5.291 -10.344  1.00  0.00           C  
ATOM    598  O   ILE B  37      -2.152   5.740 -11.473  1.00  0.00           O  
ATOM    599  CB  ILE B  37      -1.149   6.075  -8.299  1.00  0.00           C  
ATOM    600  CG1 ILE B  37      -1.086   7.168  -7.229  1.00  0.00           C  
ATOM    601  CG2 ILE B  37       0.081   6.128  -9.193  1.00  0.00           C  
ATOM    602  CD1 ILE B  37      -0.020   6.937  -6.182  1.00  0.00           C  
ATOM    603  H   ILE B  37      -3.499   5.562  -7.404  1.00  0.00           H  
ATOM    604  HA  ILE B  37      -2.493   7.244  -9.501  1.00  0.00           H  
ATOM    605  HB  ILE B  37      -1.163   5.121  -7.774  1.00  0.00           H  
ATOM    606 1HG1 ILE B  37      -0.895   8.131  -7.703  1.00  0.00           H  
ATOM    607 2HG1 ILE B  37      -2.049   7.239  -6.724  1.00  0.00           H  
ATOM    608 1HG2 ILE B  37       0.978   6.026  -8.583  1.00  0.00           H  
ATOM    609 2HG2 ILE B  37       0.039   5.316  -9.917  1.00  0.00           H  
ATOM    610 3HG2 ILE B  37       0.107   7.083  -9.719  1.00  0.00           H  
ATOM    611 1HD1 ILE B  37      -0.037   7.753  -5.459  1.00  0.00           H  
ATOM    612 2HD1 ILE B  37      -0.212   5.994  -5.670  1.00  0.00           H  
ATOM    613 3HD1 ILE B  37       0.958   6.898  -6.661  1.00  0.00           H  
ATOM    614  N   LEU B  38      -2.523   3.996 -10.100  1.00  0.00           N  
ATOM    615  CA  LEU B  38      -2.397   2.995 -11.152  1.00  0.00           C  
ATOM    616  C   LEU B  38      -2.818   1.618 -10.655  1.00  0.00           C  
ATOM    617  O   LEU B  38      -3.982   1.333 -10.592  1.00  0.00           O  
ATOM    618  OXT LEU B  38      -1.985   0.818 -10.328  1.00  0.00           O  
ATOM    619  CB  LEU B  38      -0.951   2.942 -11.662  1.00  0.00           C  
ATOM    620  CG  LEU B  38      -0.668   1.901 -12.753  1.00  0.00           C  
ATOM    621  CD1 LEU B  38      -1.436   2.268 -14.016  1.00  0.00           C  
ATOM    622  CD2 LEU B  38       0.828   1.840 -13.021  1.00  0.00           C  
ATOM    623  H   LEU B  38      -2.743   3.697  -9.160  1.00  0.00           H  
ATOM    624  HA  LEU B  38      -3.049   3.277 -11.977  1.00  0.00           H  
ATOM    625 1HB  LEU B  38      -0.687   3.920 -12.060  1.00  0.00           H  
ATOM    626 2HB  LEU B  38      -0.293   2.726 -10.820  1.00  0.00           H  
ATOM    627  HG  LEU B  38      -1.018   0.923 -12.423  1.00  0.00           H  
ATOM    628 1HD1 LEU B  38      -1.235   1.529 -14.791  1.00  0.00           H  
ATOM    629 2HD1 LEU B  38      -2.504   2.286 -13.800  1.00  0.00           H  
ATOM    630 3HD1 LEU B  38      -1.119   3.251 -14.362  1.00  0.00           H  
ATOM    631 1HD2 LEU B  38       1.029   1.100 -13.796  1.00  0.00           H  
ATOM    632 2HD2 LEU B  38       1.179   2.818 -13.353  1.00  0.00           H  
ATOM    633 3HD2 LEU B  38       1.350   1.558 -12.106  1.00  0.00           H  
TER                                                                             
HETATM  635 THKN MEM C  41      15.000   0.000   0.000  1.00  0.00           X  
HETATM  636 CNTR MEM C  41       0.000   0.000   0.000  1.00  0.00           X  
HETATM  637 NORM MEM C  41      -0.000  -0.000   1.000  1.00  0.00           X  
TER                                                                             
CONECT  635  636                                                                
CONECT  636  635  637                                                           
CONECT  637  636                                                                
a_angle_1 0.649
a_angle_2 11.902
a_bind 3.665
a_ddg -8.714
a_helicality 0.025
a_helicality_symm 0.025
a_hha_ang -26.89
a_hha_dst_atm 3.696
a_hha_dst_vec 8.467
a_marl -19.359
a_pack 0.581
a_res_lipo -79.227
a_rmsd 3.927
a_sasa 771.025
a_shape 0.661
a_span_topo 0.474
a_tms_span 1
a_tms_span_fa 1
a_unsat 1
maxsub 29
rms 3.927
score -159.062
silent_score -159.062
time 39
total -159.062

#MODEL 1
ATOM      1  N   VAL A   1       4.258  -0.199  15.334  1.00  0.00           N  
ATOM      2  CA  VAL A   1       3.131   0.226  14.511  1.00  0.00           C  
ATOM      3  C   VAL A   1       3.602   0.760  13.165  1.00  0.00           C  
ATOM      4  O   VAL A   1       3.252   0.220  12.115  1.00  0.00           O  
ATOM      5  CB  VAL A   1       2.320   1.316  15.237  1.00  0.00           C  
ATOM      6  CG1 VAL A   1       1.191   1.819  14.350  1.00  0.00           C  
ATOM      7  CG2 VAL A   1       1.775   0.770  16.548  1.00  0.00           C  
ATOM      8 1H   VAL A   1       3.920  -0.544  16.210  1.00  0.00           H  
ATOM      9 2H   VAL A   1       4.761  -0.923  14.862  1.00  0.00           H  
ATOM     10 3H   VAL A   1       4.866   0.579  15.494  1.00  0.00           H  
ATOM     11  HA  VAL A   1       2.484  -0.635  14.339  1.00  0.00           H  
ATOM     12  HB  VAL A   1       2.972   2.166  15.440  1.00  0.00           H  
ATOM     13 1HG1 VAL A   1       0.629   2.589  14.879  1.00  0.00           H  
ATOM     14 2HG1 VAL A   1       1.606   2.238  13.434  1.00  0.00           H  
ATOM     15 3HG1 VAL A   1       0.527   0.991  14.103  1.00  0.00           H  
ATOM     16 1HG2 VAL A   1       1.204   1.546  17.056  1.00  0.00           H  
ATOM     17 2HG2 VAL A   1       1.128  -0.084  16.345  1.00  0.00           H  
ATOM     18 3HG2 VAL A   1       2.603   0.454  17.183  1.00  0.00           H  
ATOM     19  N   ILE A   2       4.399   1.823  13.201  1.00  0.00           N  
ATOM     20  CA  ILE A   2       4.798   2.523  11.986  1.00  0.00           C  
ATOM     21  C   ILE A   2       5.575   1.604  11.052  1.00  0.00           C  
ATOM     22  O   ILE A   2       5.380   1.630   9.836  1.00  0.00           O  
ATOM     23  CB  ILE A   2       5.653   3.759  12.320  1.00  0.00           C  
ATOM     24  CG1 ILE A   2       4.834   4.774  13.122  1.00  0.00           C  
ATOM     25  CG2 ILE A   2       6.193   4.392  11.047  1.00  0.00           C  
ATOM     26  CD1 ILE A   2       3.603   5.271  12.399  1.00  0.00           C  
ATOM     27  H   ILE A   2       4.736   2.155  14.093  1.00  0.00           H  
ATOM     28  HA  ILE A   2       3.900   2.855  11.467  1.00  0.00           H  
ATOM     29  HB  ILE A   2       6.491   3.462  12.950  1.00  0.00           H  
ATOM     30 1HG1 ILE A   2       4.519   4.325  14.063  1.00  0.00           H  
ATOM     31 2HG1 ILE A   2       5.457   5.635  13.364  1.00  0.00           H  
ATOM     32 1HG2 ILE A   2       6.794   5.265  11.301  1.00  0.00           H  
ATOM     33 2HG2 ILE A   2       6.809   3.669  10.515  1.00  0.00           H  
ATOM     34 3HG2 ILE A   2       5.361   4.697  10.412  1.00  0.00           H  
ATOM     35 1HD1 ILE A   2       3.075   5.987  13.030  1.00  0.00           H  
ATOM     36 2HD1 ILE A   2       3.898   5.757  11.469  1.00  0.00           H  
ATOM     37 3HD1 ILE A   2       2.946   4.431  12.178  1.00  0.00           H  
ATOM     38  N   SER A   3       6.457   0.793  11.626  1.00  0.00           N  
ATOM     39  CA  SER A   3       7.258  -0.144  10.847  1.00  0.00           C  
ATOM     40  C   SER A   3       6.374  -1.131  10.095  1.00  0.00           C  
ATOM     41  O   SER A   3       6.623  -1.439   8.929  1.00  0.00           O  
ATOM     42  CB  SER A   3       8.212  -0.895  11.754  1.00  0.00           C  
ATOM     43  OG  SER A   3       9.161  -0.029  12.312  1.00  0.00           O  
ATOM     44  H   SER A   3       6.576   0.826  12.629  1.00  0.00           H  
ATOM     45  HA  SER A   3       7.838   0.421  10.116  1.00  0.00           H  
ATOM     46 1HB  SER A   3       7.650  -1.384  12.549  1.00  0.00           H  
ATOM     47 2HB  SER A   3       8.718  -1.674  11.184  1.00  0.00           H  
ATOM     48  HG  SER A   3       9.952  -0.556  12.451  1.00  0.00           H  
ATOM     49  N   ALA A   4       5.340  -1.624  10.769  1.00  0.00           N  
ATOM     50  CA  ALA A   4       4.388  -2.538  10.150  1.00  0.00           C  
ATOM     51  C   ALA A   4       3.647  -1.866   9.001  1.00  0.00           C  
ATOM     52  O   ALA A   4       3.437  -2.469   7.948  1.00  0.00           O  
ATOM     53  CB  ALA A   4       3.400  -3.055  11.186  1.00  0.00           C  
ATOM     54  H   ALA A   4       5.212  -1.359  11.735  1.00  0.00           H  
ATOM     55  HA  ALA A   4       4.944  -3.381   9.741  1.00  0.00           H  
ATOM     56 1HB  ALA A   4       2.695  -3.736  10.708  1.00  0.00           H  
ATOM     57 2HB  ALA A   4       3.939  -3.583  11.971  1.00  0.00           H  
ATOM     58 3HB  ALA A   4       2.857  -2.217  11.620  1.00  0.00           H  
ATOM     59  N   ILE A   5       3.253  -0.614   9.209  1.00  0.00           N  
ATOM     60  CA  ILE A   5       2.562   0.153   8.179  1.00  0.00           C  
ATOM     61  C   ILE A   5       3.435   0.325   6.943  1.00  0.00           C  
ATOM     62  O   ILE A   5       3.019   0.009   5.828  1.00  0.00           O  
ATOM     63  CB  ILE A   5       2.146   1.536   8.711  1.00  0.00           C  
ATOM     64  CG1 ILE A   5       1.036   1.394   9.756  1.00  0.00           C  
ATOM     65  CG2 ILE A   5       1.693   2.431   7.568  1.00  0.00           C  
ATOM     66  CD1 ILE A   5       0.781   2.654  10.551  1.00  0.00           C  
ATOM     67  H   ILE A   5       3.437  -0.183  10.104  1.00  0.00           H  
ATOM     68  HA  ILE A   5       1.664  -0.390   7.889  1.00  0.00           H  
ATOM     69  HB  ILE A   5       2.993   2.003   9.213  1.00  0.00           H  
ATOM     70 1HG1 ILE A   5       0.107   1.107   9.264  1.00  0.00           H  
ATOM     71 2HG1 ILE A   5       1.294   0.598  10.455  1.00  0.00           H  
ATOM     72 1HG2 ILE A   5       1.402   3.405   7.962  1.00  0.00           H  
ATOM     73 2HG2 ILE A   5       2.511   2.557   6.860  1.00  0.00           H  
ATOM     74 3HG2 ILE A   5       0.842   1.975   7.063  1.00  0.00           H  
ATOM     75 1HD1 ILE A   5      -0.018   2.475  11.271  1.00  0.00           H  
ATOM     76 2HD1 ILE A   5       1.689   2.940  11.082  1.00  0.00           H  
ATOM     77 3HD1 ILE A   5       0.486   3.456   9.876  1.00  0.00           H  
ATOM     78  N   LEU A   6       4.648   0.829   7.146  1.00  0.00           N  
ATOM     79  CA  LEU A   6       5.540   1.150   6.038  1.00  0.00           C  
ATOM     80  C   LEU A   6       5.893  -0.097   5.237  1.00  0.00           C  
ATOM     81  O   LEU A   6       5.914  -0.070   4.006  1.00  0.00           O  
ATOM     82  CB  LEU A   6       6.822   1.808   6.563  1.00  0.00           C  
ATOM     83  CG  LEU A   6       6.651   3.208   7.167  1.00  0.00           C  
ATOM     84  CD1 LEU A   6       7.964   3.652   7.799  1.00  0.00           C  
ATOM     85  CD2 LEU A   6       6.211   4.179   6.082  1.00  0.00           C  
ATOM     86  H   LEU A   6       4.960   0.994   8.092  1.00  0.00           H  
ATOM     87  HA  LEU A   6       5.031   1.850   5.377  1.00  0.00           H  
ATOM     88 1HB  LEU A   6       7.252   1.167   7.331  1.00  0.00           H  
ATOM     89 2HB  LEU A   6       7.534   1.885   5.742  1.00  0.00           H  
ATOM     90  HG  LEU A   6       5.897   3.176   7.953  1.00  0.00           H  
ATOM     91 1HD1 LEU A   6       7.843   4.647   8.228  1.00  0.00           H  
ATOM     92 2HD1 LEU A   6       8.245   2.951   8.584  1.00  0.00           H  
ATOM     93 3HD1 LEU A   6       8.743   3.678   7.038  1.00  0.00           H  
ATOM     94 1HD2 LEU A   6       6.089   5.174   6.511  1.00  0.00           H  
ATOM     95 2HD2 LEU A   6       6.965   4.212   5.295  1.00  0.00           H  
ATOM     96 3HD2 LEU A   6       5.262   3.847   5.660  1.00  0.00           H  
ATOM     97  N   ALA A   7       6.171  -1.188   5.942  1.00  0.00           N  
ATOM     98  CA  ALA A   7       6.554  -2.439   5.298  1.00  0.00           C  
ATOM     99  C   ALA A   7       5.426  -2.980   4.429  1.00  0.00           C  
ATOM    100  O   ALA A   7       5.643  -3.359   3.278  1.00  0.00           O  
ATOM    101  CB  ALA A   7       6.958  -3.470   6.342  1.00  0.00           C  
ATOM    102  H   ALA A   7       6.115  -1.150   6.950  1.00  0.00           H  
ATOM    103  HA  ALA A   7       7.408  -2.239   4.651  1.00  0.00           H  
ATOM    104 1HB  ALA A   7       7.241  -4.398   5.846  1.00  0.00           H  
ATOM    105 2HB  ALA A   7       7.803  -3.093   6.918  1.00  0.00           H  
ATOM    106 3HB  ALA A   7       6.119  -3.658   7.011  1.00  0.00           H  
ATOM    107  N   LEU A   8       4.220  -3.012   4.986  1.00  0.00           N  
ATOM    108  CA  LEU A   8       3.088  -3.650   4.325  1.00  0.00           C  
ATOM    109  C   LEU A   8       2.658  -2.866   3.091  1.00  0.00           C  
ATOM    110  O   LEU A   8       2.248  -3.448   2.086  1.00  0.00           O  
ATOM    111  CB  LEU A   8       1.908  -3.774   5.297  1.00  0.00           C  
ATOM    112  CG  LEU A   8       2.080  -4.798   6.426  1.00  0.00           C  
ATOM    113  CD1 LEU A   8       0.931  -4.662   7.415  1.00  0.00           C  
ATOM    114  CD2 LEU A   8       2.132  -6.199   5.837  1.00  0.00           C  
ATOM    115  H   LEU A   8       4.084  -2.585   5.891  1.00  0.00           H  
ATOM    116  HA  LEU A   8       3.389  -4.648   4.010  1.00  0.00           H  
ATOM    117 1HB  LEU A   8       1.732  -2.802   5.755  1.00  0.00           H  
ATOM    118 2HB  LEU A   8       1.019  -4.052   4.731  1.00  0.00           H  
ATOM    119  HG  LEU A   8       3.008  -4.595   6.962  1.00  0.00           H  
ATOM    120 1HD1 LEU A   8       1.054  -5.389   8.218  1.00  0.00           H  
ATOM    121 2HD1 LEU A   8       0.929  -3.656   7.836  1.00  0.00           H  
ATOM    122 3HD1 LEU A   8      -0.013  -4.843   6.903  1.00  0.00           H  
ATOM    123 1HD2 LEU A   8       2.256  -6.927   6.640  1.00  0.00           H  
ATOM    124 2HD2 LEU A   8       1.205  -6.404   5.302  1.00  0.00           H  
ATOM    125 3HD2 LEU A   8       2.973  -6.273   5.147  1.00  0.00           H  
ATOM    126  N   VAL A   9       2.753  -1.544   3.174  1.00  0.00           N  
ATOM    127  CA  VAL A   9       2.465  -0.682   2.033  1.00  0.00           C  
ATOM    128  C   VAL A   9       3.410  -0.970   0.874  1.00  0.00           C  
ATOM    129  O   VAL A   9       2.977  -1.135  -0.266  1.00  0.00           O  
ATOM    130  CB  VAL A   9       2.590   0.799   2.438  1.00  0.00           C  
ATOM    131  CG1 VAL A   9       2.586   1.690   1.204  1.00  0.00           C  
ATOM    132  CG2 VAL A   9       1.456   1.176   3.379  1.00  0.00           C  
ATOM    133  H   VAL A   9       3.031  -1.124   4.050  1.00  0.00           H  
ATOM    134  HA  VAL A   9       1.442  -0.871   1.706  1.00  0.00           H  
ATOM    135  HB  VAL A   9       3.545   0.950   2.940  1.00  0.00           H  
ATOM    136 1HG1 VAL A   9       2.675   2.733   1.508  1.00  0.00           H  
ATOM    137 2HG1 VAL A   9       3.427   1.426   0.563  1.00  0.00           H  
ATOM    138 3HG1 VAL A   9       1.654   1.550   0.658  1.00  0.00           H  
ATOM    139 1HG2 VAL A   9       1.550   2.224   3.661  1.00  0.00           H  
ATOM    140 2HG2 VAL A   9       0.500   1.019   2.878  1.00  0.00           H  
ATOM    141 3HG2 VAL A   9       1.503   0.554   4.273  1.00  0.00           H  
ATOM    142  N   VAL A  10       4.704  -1.029   1.172  1.00  0.00           N  
ATOM    143  CA  VAL A  10       5.714  -1.289   0.153  1.00  0.00           C  
ATOM    144  C   VAL A  10       5.562  -2.689  -0.428  1.00  0.00           C  
ATOM    145  O   VAL A  10       5.602  -2.873  -1.645  1.00  0.00           O  
ATOM    146  CB  VAL A  10       7.126  -1.134   0.749  1.00  0.00           C  
ATOM    147  CG1 VAL A  10       8.176  -1.625  -0.236  1.00  0.00           C  
ATOM    148  CG2 VAL A  10       7.374   0.319   1.122  1.00  0.00           C  
ATOM    149  H   VAL A  10       4.995  -0.891   2.129  1.00  0.00           H  
ATOM    150  HA  VAL A  10       5.591  -0.561  -0.649  1.00  0.00           H  
ATOM    151  HB  VAL A  10       7.205  -1.758   1.640  1.00  0.00           H  
ATOM    152 1HG1 VAL A  10       9.168  -1.509   0.201  1.00  0.00           H  
ATOM    153 2HG1 VAL A  10       8.001  -2.677  -0.461  1.00  0.00           H  
ATOM    154 3HG1 VAL A  10       8.115  -1.041  -1.154  1.00  0.00           H  
ATOM    155 1HG2 VAL A  10       8.374   0.421   1.543  1.00  0.00           H  
ATOM    156 2HG2 VAL A  10       7.289   0.943   0.232  1.00  0.00           H  
ATOM    157 3HG2 VAL A  10       6.636   0.637   1.859  1.00  0.00           H  
ATOM    158  N   LEU A  11       5.388  -3.672   0.447  1.00  0.00           N  
ATOM    159  CA  LEU A  11       5.260  -5.062   0.024  1.00  0.00           C  
ATOM    160  C   LEU A  11       4.038  -5.256  -0.865  1.00  0.00           C  
ATOM    161  O   LEU A  11       4.077  -6.014  -1.834  1.00  0.00           O  
ATOM    162  CB  LEU A  11       5.162  -5.982   1.247  1.00  0.00           C  
ATOM    163  CG  LEU A  11       6.446  -6.130   2.073  1.00  0.00           C  
ATOM    164  CD1 LEU A  11       6.136  -6.871   3.367  1.00  0.00           C  
ATOM    165  CD2 LEU A  11       7.493  -6.873   1.255  1.00  0.00           C  
ATOM    166  H   LEU A  11       5.344  -3.452   1.432  1.00  0.00           H  
ATOM    167  HA  LEU A  11       6.147  -5.332  -0.548  1.00  0.00           H  
ATOM    168 1HB  LEU A  11       4.386  -5.599   1.908  1.00  0.00           H  
ATOM    169 2HB  LEU A  11       4.867  -6.976   0.911  1.00  0.00           H  
ATOM    170  HG  LEU A  11       6.825  -5.143   2.337  1.00  0.00           H  
ATOM    171 1HD1 LEU A  11       7.049  -6.976   3.953  1.00  0.00           H  
ATOM    172 2HD1 LEU A  11       5.399  -6.308   3.940  1.00  0.00           H  
ATOM    173 3HD1 LEU A  11       5.739  -7.858   3.134  1.00  0.00           H  
ATOM    174 1HD2 LEU A  11       8.406  -6.977   1.842  1.00  0.00           H  
ATOM    175 2HD2 LEU A  11       7.115  -7.861   0.992  1.00  0.00           H  
ATOM    176 3HD2 LEU A  11       7.708  -6.312   0.345  1.00  0.00           H  
ATOM    177  N   THR A  12       2.953  -4.566  -0.529  1.00  0.00           N  
ATOM    178  CA  THR A  12       1.735  -4.617  -1.329  1.00  0.00           C  
ATOM    179  C   THR A  12       1.965  -4.042  -2.720  1.00  0.00           C  
ATOM    180  O   THR A  12       1.548  -4.626  -3.720  1.00  0.00           O  
ATOM    181  CB  THR A  12       0.587  -3.857  -0.639  1.00  0.00           C  
ATOM    182  OG1 THR A  12       0.297  -4.468   0.625  1.00  0.00           O  
ATOM    183  CG2 THR A  12      -0.663  -3.878  -1.506  1.00  0.00           C  
ATOM    184  H   THR A  12       2.972  -3.992   0.302  1.00  0.00           H  
ATOM    185  HA  THR A  12       1.438  -5.660  -1.440  1.00  0.00           H  
ATOM    186  HB  THR A  12       0.886  -2.824  -0.467  1.00  0.00           H  
ATOM    187  HG1 THR A  12       0.933  -4.166   1.279  1.00  0.00           H  
ATOM    188 1HG2 THR A  12      -1.464  -3.336  -1.002  1.00  0.00           H  
ATOM    189 2HG2 THR A  12      -0.449  -3.404  -2.463  1.00  0.00           H  
ATOM    190 3HG2 THR A  12      -0.973  -4.909  -1.673  1.00  0.00           H  
ATOM    191  N   ILE A  13       2.633  -2.895  -2.778  1.00  0.00           N  
ATOM    192  CA  ILE A  13       2.945  -2.253  -4.049  1.00  0.00           C  
ATOM    193  C   ILE A  13       3.794  -3.161  -4.930  1.00  0.00           C  
ATOM    194  O   ILE A  13       3.527  -3.311  -6.123  1.00  0.00           O  
ATOM    195  CB  ILE A  13       3.681  -0.920  -3.826  1.00  0.00           C  
ATOM    196  CG1 ILE A  13       2.741   0.110  -3.194  1.00  0.00           C  
ATOM    197  CG2 ILE A  13       4.245  -0.397  -5.138  1.00  0.00           C  
ATOM    198  CD1 ILE A  13       3.447   1.334  -2.657  1.00  0.00           C  
ATOM    199  H   ILE A  13       2.931  -2.455  -1.919  1.00  0.00           H  
ATOM    200  HA  ILE A  13       2.011  -2.048  -4.572  1.00  0.00           H  
ATOM    201  HB  ILE A  13       4.501  -1.070  -3.124  1.00  0.00           H  
ATOM    202 1HG1 ILE A  13       2.008   0.434  -3.933  1.00  0.00           H  
ATOM    203 2HG1 ILE A  13       2.192  -0.353  -2.373  1.00  0.00           H  
ATOM    204 1HG2 ILE A  13       4.761   0.547  -4.962  1.00  0.00           H  
ATOM    205 2HG2 ILE A  13       4.945  -1.123  -5.548  1.00  0.00           H  
ATOM    206 3HG2 ILE A  13       3.431  -0.238  -5.846  1.00  0.00           H  
ATOM    207 1HD1 ILE A  13       2.715   2.016  -2.226  1.00  0.00           H  
ATOM    208 2HD1 ILE A  13       4.161   1.035  -1.890  1.00  0.00           H  
ATOM    209 3HD1 ILE A  13       3.974   1.834  -3.469  1.00  0.00           H  
ATOM    210  N   ILE A  14       4.817  -3.765  -4.336  1.00  0.00           N  
ATOM    211  CA  ILE A  14       5.688  -4.686  -5.058  1.00  0.00           C  
ATOM    212  C   ILE A  14       4.897  -5.854  -5.633  1.00  0.00           C  
ATOM    213  O   ILE A  14       5.075  -6.225  -6.793  1.00  0.00           O  
ATOM    214  CB  ILE A  14       6.803  -5.221  -4.141  1.00  0.00           C  
ATOM    215  CG1 ILE A  14       7.781  -4.100  -3.781  1.00  0.00           C  
ATOM    216  CG2 ILE A  14       7.533  -6.375  -4.810  1.00  0.00           C  
ATOM    217  CD1 ILE A  14       8.726  -4.453  -2.655  1.00  0.00           C  
ATOM    218  H   ILE A  14       4.998  -3.581  -3.360  1.00  0.00           H  
ATOM    219  HA  ILE A  14       6.150  -4.148  -5.885  1.00  0.00           H  
ATOM    220  HB  ILE A  14       6.367  -5.572  -3.206  1.00  0.00           H  
ATOM    221 1HG1 ILE A  14       8.375  -3.840  -4.656  1.00  0.00           H  
ATOM    222 2HG1 ILE A  14       7.223  -3.209  -3.490  1.00  0.00           H  
ATOM    223 1HG2 ILE A  14       8.318  -6.740  -4.148  1.00  0.00           H  
ATOM    224 2HG2 ILE A  14       6.829  -7.180  -5.017  1.00  0.00           H  
ATOM    225 3HG2 ILE A  14       7.977  -6.032  -5.745  1.00  0.00           H  
ATOM    226 1HD1 ILE A  14       9.388  -3.609  -2.457  1.00  0.00           H  
ATOM    227 2HD1 ILE A  14       8.152  -4.682  -1.756  1.00  0.00           H  
ATOM    228 3HD1 ILE A  14       9.320  -5.320  -2.937  1.00  0.00           H  
ATOM    229  N   SER A  15       4.024  -6.431  -4.814  1.00  0.00           N  
ATOM    230  CA  SER A  15       3.196  -7.551  -5.243  1.00  0.00           C  
ATOM    231  C   SER A  15       2.307  -7.161  -6.417  1.00  0.00           C  
ATOM    232  O   SER A  15       2.172  -7.912  -7.383  1.00  0.00           O  
ATOM    233  CB  SER A  15       2.341  -8.040  -4.090  1.00  0.00           C  
ATOM    234  OG  SER A  15       3.136  -8.570  -3.065  1.00  0.00           O  
ATOM    235  H   SER A  15       3.932  -6.085  -3.870  1.00  0.00           H  
ATOM    236  HA  SER A  15       3.850  -8.363  -5.564  1.00  0.00           H  
ATOM    237 1HB  SER A  15       1.745  -7.214  -3.703  1.00  0.00           H  
ATOM    238 2HB  SER A  15       1.649  -8.802  -4.448  1.00  0.00           H  
ATOM    239  HG  SER A  15       3.573  -7.820  -2.655  1.00  0.00           H  
ATOM    240  N   LEU A  16       1.701  -5.982  -6.327  1.00  0.00           N  
ATOM    241  CA  LEU A  16       0.819  -5.492  -7.379  1.00  0.00           C  
ATOM    242  C   LEU A  16       1.574  -5.305  -8.689  1.00  0.00           C  
ATOM    243  O   LEU A  16       1.039  -5.563  -9.767  1.00  0.00           O  
ATOM    244  CB  LEU A  16       0.178  -4.164  -6.958  1.00  0.00           C  
ATOM    245  CG  LEU A  16      -0.863  -4.254  -5.834  1.00  0.00           C  
ATOM    246  CD1 LEU A  16      -1.259  -2.852  -5.394  1.00  0.00           C  
ATOM    247  CD2 LEU A  16      -2.073  -5.036  -6.325  1.00  0.00           C  
ATOM    248  H   LEU A  16       1.856  -5.410  -5.509  1.00  0.00           H  
ATOM    249  HA  LEU A  16       0.030  -6.226  -7.539  1.00  0.00           H  
ATOM    250 1HB  LEU A  16       0.965  -3.488  -6.626  1.00  0.00           H  
ATOM    251 2HB  LEU A  16      -0.310  -3.722  -7.827  1.00  0.00           H  
ATOM    252  HG  LEU A  16      -0.427  -4.763  -4.974  1.00  0.00           H  
ATOM    253 1HD1 LEU A  16      -1.999  -2.916  -4.596  1.00  0.00           H  
ATOM    254 2HD1 LEU A  16      -0.379  -2.322  -5.030  1.00  0.00           H  
ATOM    255 3HD1 LEU A  16      -1.685  -2.312  -6.240  1.00  0.00           H  
ATOM    256 1HD2 LEU A  16      -2.812  -5.101  -5.526  1.00  0.00           H  
ATOM    257 2HD2 LEU A  16      -2.510  -4.527  -7.184  1.00  0.00           H  
ATOM    258 3HD2 LEU A  16      -1.764  -6.040  -6.616  1.00  0.00           H  
ATOM    259  N   ILE A  17       2.820  -4.855  -8.589  1.00  0.00           N  
ATOM    260  CA  ILE A  17       3.673  -4.693  -9.760  1.00  0.00           C  
ATOM    261  C   ILE A  17       4.000  -6.038 -10.395  1.00  0.00           C  
ATOM    262  O   ILE A  17       3.969  -6.183 -11.617  1.00  0.00           O  
ATOM    263  CB  ILE A  17       4.980  -3.967  -9.392  1.00  0.00           C  
ATOM    264  CG1 ILE A  17       4.695  -2.509  -9.021  1.00  0.00           C  
ATOM    265  CG2 ILE A  17       5.972  -4.043 -10.542  1.00  0.00           C  
ATOM    266  CD1 ILE A  17       5.863  -1.807  -8.366  1.00  0.00           C  
ATOM    267  H   ILE A  17       3.187  -4.620  -7.677  1.00  0.00           H  
ATOM    268  HA  ILE A  17       3.140  -4.090 -10.495  1.00  0.00           H  
ATOM    269  HB  ILE A  17       5.421  -4.436  -8.512  1.00  0.00           H  
ATOM    270 1HG1 ILE A  17       4.420  -1.953  -9.916  1.00  0.00           H  
ATOM    271 2HG1 ILE A  17       3.846  -2.467  -8.337  1.00  0.00           H  
ATOM    272 1HG2 ILE A  17       6.890  -3.525 -10.265  1.00  0.00           H  
ATOM    273 2HG2 ILE A  17       6.197  -5.086 -10.760  1.00  0.00           H  
ATOM    274 3HG2 ILE A  17       5.542  -3.571 -11.425  1.00  0.00           H  
ATOM    275 1HD1 ILE A  17       5.584  -0.779  -8.132  1.00  0.00           H  
ATOM    276 2HD1 ILE A  17       6.132  -2.328  -7.447  1.00  0.00           H  
ATOM    277 3HD1 ILE A  17       6.714  -1.805  -9.046  1.00  0.00           H  
ATOM    278  N   ILE A  18       4.312  -7.021  -9.558  1.00  0.00           N  
ATOM    279  CA  ILE A  18       4.670  -8.351 -10.037  1.00  0.00           C  
ATOM    280  C   ILE A  18       3.488  -9.028 -10.719  1.00  0.00           C  
ATOM    281  O   ILE A  18       3.631  -9.614 -11.792  1.00  0.00           O  
ATOM    282  CB  ILE A  18       5.171  -9.235  -8.880  1.00  0.00           C  
ATOM    283  CG1 ILE A  18       6.514  -8.719  -8.357  1.00  0.00           C  
ATOM    284  CG2 ILE A  18       5.293 -10.682  -9.331  1.00  0.00           C  
ATOM    285  CD1 ILE A  18       6.937  -9.340  -7.045  1.00  0.00           C  
ATOM    286  H   ILE A  18       4.301  -6.843  -8.564  1.00  0.00           H  
ATOM    287  HA  ILE A  18       5.473  -8.251 -10.767  1.00  0.00           H  
ATOM    288  HB  ILE A  18       4.468  -9.181  -8.050  1.00  0.00           H  
ATOM    289 1HG1 ILE A  18       7.292  -8.916  -9.094  1.00  0.00           H  
ATOM    290 2HG1 ILE A  18       6.460  -7.639  -8.220  1.00  0.00           H  
ATOM    291 1HG2 ILE A  18       5.649 -11.293  -8.502  1.00  0.00           H  
ATOM    292 2HG2 ILE A  18       4.319 -11.045  -9.657  1.00  0.00           H  
ATOM    293 3HG2 ILE A  18       5.999 -10.748 -10.159  1.00  0.00           H  
ATOM    294 1HD1 ILE A  18       7.898  -8.924  -6.739  1.00  0.00           H  
ATOM    295 2HD1 ILE A  18       6.189  -9.125  -6.282  1.00  0.00           H  
ATOM    296 3HD1 ILE A  18       7.032 -10.418  -7.167  1.00  0.00           H  
ATOM    297  N   LEU A  19       2.321  -8.942 -10.090  1.00  0.00           N  
ATOM    298  CA  LEU A  19       1.131  -9.622 -10.588  1.00  0.00           C  
ATOM    299  C   LEU A  19       0.685  -9.044 -11.925  1.00  0.00           C  
ATOM    300  O   LEU A  19       1.238  -9.376 -12.937  1.00  0.00           O  
ATOM    301  OXT LEU A  19      -0.220  -8.257 -11.967  1.00  0.00           O  
ATOM    302  CB  LEU A  19      -0.010  -9.509  -9.569  1.00  0.00           C  
ATOM    303  CG  LEU A  19       0.193 -10.276  -8.256  1.00  0.00           C  
ATOM    304  CD1 LEU A  19      -0.905  -9.896  -7.271  1.00  0.00           C  
ATOM    305  CD2 LEU A  19       0.184 -11.771  -8.534  1.00  0.00           C  
ATOM    306  H   LEU A  19       2.256  -8.392  -9.246  1.00  0.00           H  
ATOM    307  HA  LEU A  19       1.370 -10.675 -10.732  1.00  0.00           H  
ATOM    308 1HB  LEU A  19      -0.151  -8.458  -9.321  1.00  0.00           H  
ATOM    309 2HB  LEU A  19      -0.926  -9.878 -10.030  1.00  0.00           H  
ATOM    310  HG  LEU A  19       1.149  -9.994  -7.814  1.00  0.00           H  
ATOM    311 1HD1 LEU A  19      -0.761 -10.441  -6.338  1.00  0.00           H  
ATOM    312 2HD1 LEU A  19      -0.863  -8.824  -7.075  1.00  0.00           H  
ATOM    313 3HD1 LEU A  19      -1.876 -10.151  -7.693  1.00  0.00           H  
ATOM    314 1HD2 LEU A  19       0.329 -12.316  -7.601  1.00  0.00           H  
ATOM    315 2HD2 LEU A  19      -0.772 -12.054  -8.975  1.00  0.00           H  
ATOM    316 3HD2 LEU A  19       0.990 -12.017  -9.227  1.00  0.00           H  
TER                                                                             
ATOM    318  N   VAL B  20      -4.258   0.199  15.334  1.00  0.00           N  
ATOM    319  CA  VAL B  20      -3.131  -0.226  14.511  1.00  0.00           C  
ATOM    320  C   VAL B  20      -3.602  -0.760  13.165  1.00  0.00           C  
ATOM    321  O   VAL B  20      -3.252  -0.220  12.115  1.00  0.00           O  
ATOM    322  CB  VAL B  20      -2.320  -1.316  15.237  1.00  0.00           C  
ATOM    323  CG1 VAL B  20      -1.191  -1.819  14.350  1.00  0.00           C  
ATOM    324  CG2 VAL B  20      -1.775  -0.770  16.548  1.00  0.00           C  
ATOM    325 1H   VAL B  20      -3.920   0.544  16.210  1.00  0.00           H  
ATOM    326 2H   VAL B  20      -4.761   0.923  14.862  1.00  0.00           H  
ATOM    327 3H   VAL B  20      -4.866  -0.579  15.494  1.00  0.00           H  
ATOM    328  HA  VAL B  20      -2.484   0.635  14.339  1.00  0.00           H  
ATOM    329  HB  VAL B  20      -2.972  -2.166  15.440  1.00  0.00           H  
ATOM    330 1HG1 VAL B  20      -0.628  -2.589  14.879  1.00  0.00           H  
ATOM    331 2HG1 VAL B  20      -1.606  -2.238  13.434  1.00  0.00           H  
ATOM    332 3HG1 VAL B  20      -0.527  -0.991  14.103  1.00  0.00           H  
ATOM    333 1HG2 VAL B  20      -1.204  -1.546  17.056  1.00  0.00           H  
ATOM    334 2HG2 VAL B  20      -1.128   0.084  16.345  1.00  0.00           H  
ATOM    335 3HG2 VAL B  20      -2.603  -0.454  17.183  1.00  0.00           H  
ATOM    336  N   ILE B  21      -4.399  -1.823  13.201  1.00  0.00           N  
ATOM    337  CA  ILE B  21      -4.798  -2.523  11.986  1.00  0.00           C  
ATOM    338  C   ILE B  21      -5.575  -1.604  11.052  1.00  0.00           C  
ATOM    339  O   ILE B  21      -5.380  -1.630   9.837  1.00  0.00           O  
ATOM    340  CB  ILE B  21      -5.653  -3.759  12.320  1.00  0.00           C  
ATOM    341  CG1 ILE B  21      -4.834  -4.774  13.122  1.00  0.00           C  
ATOM    342  CG2 ILE B  21      -6.192  -4.392  11.047  1.00  0.00           C  
ATOM    343  CD1 ILE B  21      -3.602  -5.271  12.400  1.00  0.00           C  
ATOM    344  H   ILE B  21      -4.736  -2.155  14.093  1.00  0.00           H  
ATOM    345  HA  ILE B  21      -3.900  -2.855  11.467  1.00  0.00           H  
ATOM    346  HB  ILE B  21      -6.491  -3.462  12.950  1.00  0.00           H  
ATOM    347 1HG1 ILE B  21      -4.520  -4.325  14.064  1.00  0.00           H  
ATOM    348 2HG1 ILE B  21      -5.457  -5.635  13.363  1.00  0.00           H  
ATOM    349 1HG2 ILE B  21      -6.794  -5.265  11.301  1.00  0.00           H  
ATOM    350 2HG2 ILE B  21      -6.809  -3.670  10.514  1.00  0.00           H  
ATOM    351 3HG2 ILE B  21      -5.361  -4.698  10.412  1.00  0.00           H  
ATOM    352 1HD1 ILE B  21      -3.074  -5.986  13.031  1.00  0.00           H  
ATOM    353 2HD1 ILE B  21      -3.897  -5.757  11.469  1.00  0.00           H  
ATOM    354 3HD1 ILE B  21      -2.946  -4.430  12.179  1.00  0.00           H  
ATOM    355  N   SER B  22      -6.457  -0.793  11.626  1.00  0.00           N  
ATOM    356  CA  SER B  22      -7.257   0.144  10.847  1.00  0.00           C  
ATOM    357  C   SER B  22      -6.374   1.131  10.095  1.00  0.00           C  
ATOM    358  O   SER B  22      -6.622   1.439   8.929  1.00  0.00           O  
ATOM    359  CB  SER B  22      -8.212   0.895  11.754  1.00  0.00           C  
ATOM    360  OG  SER B  22      -9.161   0.029  12.312  1.00  0.00           O  
ATOM    361  H   SER B  22      -6.576  -0.826  12.629  1.00  0.00           H  
ATOM    362  HA  SER B  22      -7.838  -0.421  10.116  1.00  0.00           H  
ATOM    363 1HB  SER B  22      -7.650   1.384  12.549  1.00  0.00           H  
ATOM    364 2HB  SER B  22      -8.717   1.674  11.184  1.00  0.00           H  
ATOM    365  HG  SER B  22      -9.953   0.555  12.447  1.00  0.00           H  
ATOM    366  N   ALA B  23      -5.340   1.624  10.769  1.00  0.00           N  
ATOM    367  CA  ALA B  23      -4.388   2.538  10.150  1.00  0.00           C  
ATOM    368  C   ALA B  23      -3.647   1.866   9.001  1.00  0.00           C  
ATOM    369  O   ALA B  23      -3.437   2.469   7.948  1.00  0.00           O  
ATOM    370  CB  ALA B  23      -3.400   3.055  11.186  1.00  0.00           C  
ATOM    371  H   ALA B  23      -5.212   1.359  11.735  1.00  0.00           H  
ATOM    372  HA  ALA B  23      -4.944   3.381   9.741  1.00  0.00           H  
ATOM    373 1HB  ALA B  23      -2.695   3.735  10.708  1.00  0.00           H  
ATOM    374 2HB  ALA B  23      -3.939   3.583  11.971  1.00  0.00           H  
ATOM    375 3HB  ALA B  23      -2.857   2.217  11.620  1.00  0.00           H  
ATOM    376  N   ILE B  24      -3.253   0.614   9.209  1.00  0.00           N  
ATOM    377  CA  ILE B  24      -2.562  -0.153   8.179  1.00  0.00           C  
ATOM    378  C   ILE B  24      -3.435  -0.325   6.943  1.00  0.00           C  
ATOM    379  O   ILE B  24      -3.018  -0.009   5.828  1.00  0.00           O  
ATOM    380  CB  ILE B  24      -2.146  -1.536   8.711  1.00  0.00           C  
ATOM    381  CG1 ILE B  24      -1.036  -1.394   9.756  1.00  0.00           C  
ATOM    382  CG2 ILE B  24      -1.693  -2.432   7.568  1.00  0.00           C  
ATOM    383  CD1 ILE B  24      -0.781  -2.654  10.551  1.00  0.00           C  
ATOM    384  H   ILE B  24      -3.437   0.183  10.104  1.00  0.00           H  
ATOM    385  HA  ILE B  24      -1.664   0.390   7.889  1.00  0.00           H  
ATOM    386  HB  ILE B  24      -2.993  -2.003   9.213  1.00  0.00           H  
ATOM    387 1HG1 ILE B  24      -0.107  -1.107   9.264  1.00  0.00           H  
ATOM    388 2HG1 ILE B  24      -1.294  -0.598  10.455  1.00  0.00           H  
ATOM    389 1HG2 ILE B  24      -1.402  -3.405   7.962  1.00  0.00           H  
ATOM    390 2HG2 ILE B  24      -2.511  -2.557   6.860  1.00  0.00           H  
ATOM    391 3HG2 ILE B  24      -0.842  -1.975   7.063  1.00  0.00           H  
ATOM    392 1HD1 ILE B  24       0.018  -2.475  11.271  1.00  0.00           H  
ATOM    393 2HD1 ILE B  24      -1.689  -2.940  11.082  1.00  0.00           H  
ATOM    394 3HD1 ILE B  24      -0.486  -3.456   9.876  1.00  0.00           H  
ATOM    395  N   LEU B  25      -4.648  -0.829   7.146  1.00  0.00           N  
ATOM    396  CA  LEU B  25      -5.540  -1.150   6.038  1.00  0.00           C  
ATOM    397  C   LEU B  25      -5.893   0.097   5.237  1.00  0.00           C  
ATOM    398  O   LEU B  25      -5.914   0.070   4.006  1.00  0.00           O  
ATOM    399  CB  LEU B  25      -6.822  -1.808   6.563  1.00  0.00           C  
ATOM    400  CG  LEU B  25      -6.651  -3.208   7.167  1.00  0.00           C  
ATOM    401  CD1 LEU B  25      -7.964  -3.652   7.799  1.00  0.00           C  
ATOM    402  CD2 LEU B  25      -6.211  -4.179   6.082  1.00  0.00           C  
ATOM    403  H   LEU B  25      -4.960  -0.994   8.092  1.00  0.00           H  
ATOM    404  HA  LEU B  25      -5.031  -1.850   5.377  1.00  0.00           H  
ATOM    405 1HB  LEU B  25      -7.252  -1.167   7.331  1.00  0.00           H  
ATOM    406 2HB  LEU B  25      -7.534  -1.885   5.742  1.00  0.00           H  
ATOM    407  HG  LEU B  25      -5.897  -3.176   7.953  1.00  0.00           H  
ATOM    408 1HD1 LEU B  25      -7.843  -4.647   8.228  1.00  0.00           H  
ATOM    409 2HD1 LEU B  25      -8.245  -2.951   8.584  1.00  0.00           H  
ATOM    410 3HD1 LEU B  25      -8.743  -3.678   7.038  1.00  0.00           H  
ATOM    411 1HD2 LEU B  25      -6.089  -5.174   6.511  1.00  0.00           H  
ATOM    412 2HD2 LEU B  25      -6.965  -4.213   5.295  1.00  0.00           H  
ATOM    413 3HD2 LEU B  25      -5.262  -3.847   5.660  1.00  0.00           H  
ATOM    414  N   ALA B  26      -6.171   1.188   5.942  1.00  0.00           N  
ATOM    415  CA  ALA B  26      -6.554   2.439   5.298  1.00  0.00           C  
ATOM    416  C   ALA B  26      -5.426   2.980   4.429  1.00  0.00           C  
ATOM    417  O   ALA B  26      -5.643   3.359   3.278  1.00  0.00           O  
ATOM    418  CB  ALA B  26      -6.957   3.470   6.342  1.00  0.00           C  
ATOM    419  H   ALA B  26      -6.115   1.150   6.950  1.00  0.00           H  
ATOM    420  HA  ALA B  26      -7.408   2.239   4.651  1.00  0.00           H  
ATOM    421 1HB  ALA B  26      -7.241   4.398   5.846  1.00  0.00           H  
ATOM    422 2HB  ALA B  26      -7.803   3.093   6.918  1.00  0.00           H  
ATOM    423 3HB  ALA B  26      -6.119   3.658   7.011  1.00  0.00           H  
ATOM    424  N   LEU B  27      -4.220   3.012   4.986  1.00  0.00           N  
ATOM    425  CA  LEU B  27      -3.088   3.650   4.325  1.00  0.00           C  
ATOM    426  C   LEU B  27      -2.658   2.866   3.091  1.00  0.00           C  
ATOM    427  O   LEU B  27      -2.248   3.448   2.086  1.00  0.00           O  
ATOM    428  CB  LEU B  27      -1.908   3.774   5.297  1.00  0.00           C  
ATOM    429  CG  LEU B  27      -2.080   4.798   6.426  1.00  0.00           C  
ATOM    430  CD1 LEU B  27      -0.931   4.662   7.415  1.00  0.00           C  
ATOM    431  CD2 LEU B  27      -2.132   6.199   5.837  1.00  0.00           C  
ATOM    432  H   LEU B  27      -4.084   2.584   5.891  1.00  0.00           H  
ATOM    433  HA  LEU B  27      -3.389   4.648   4.010  1.00  0.00           H  
ATOM    434 1HB  LEU B  27      -1.732   2.802   5.755  1.00  0.00           H  
ATOM    435 2HB  LEU B  27      -1.019   4.051   4.731  1.00  0.00           H  
ATOM    436  HG  LEU B  27      -3.008   4.595   6.963  1.00  0.00           H  
ATOM    437 1HD1 LEU B  27      -1.054   5.389   8.218  1.00  0.00           H  
ATOM    438 2HD1 LEU B  27      -0.929   3.656   7.836  1.00  0.00           H  
ATOM    439 3HD1 LEU B  27       0.013   4.844   6.903  1.00  0.00           H  
ATOM    440 1HD2 LEU B  27      -2.256   6.927   6.640  1.00  0.00           H  
ATOM    441 2HD2 LEU B  27      -1.205   6.404   5.301  1.00  0.00           H  
ATOM    442 3HD2 LEU B  27      -2.974   6.273   5.147  1.00  0.00           H  
ATOM    443  N   VAL B  28      -2.752   1.543   3.174  1.00  0.00           N  
ATOM    444  CA  VAL B  28      -2.465   0.682   2.033  1.00  0.00           C  
ATOM    445  C   VAL B  28      -3.410   0.970   0.874  1.00  0.00           C  
ATOM    446  O   VAL B  28      -2.977   1.135  -0.266  1.00  0.00           O  
ATOM    447  CB  VAL B  28      -2.590  -0.799   2.438  1.00  0.00           C  
ATOM    448  CG1 VAL B  28      -2.586  -1.690   1.204  1.00  0.00           C  
ATOM    449  CG2 VAL B  28      -1.456  -1.176   3.379  1.00  0.00           C  
ATOM    450  H   VAL B  28      -3.031   1.124   4.050  1.00  0.00           H  
ATOM    451  HA  VAL B  28      -1.442   0.871   1.706  1.00  0.00           H  
ATOM    452  HB  VAL B  28      -3.545  -0.950   2.940  1.00  0.00           H  
ATOM    453 1HG1 VAL B  28      -2.675  -2.733   1.508  1.00  0.00           H  
ATOM    454 2HG1 VAL B  28      -3.427  -1.427   0.563  1.00  0.00           H  
ATOM    455 3HG1 VAL B  28      -1.653  -1.550   0.658  1.00  0.00           H  
ATOM    456 1HG2 VAL B  28      -1.550  -2.224   3.661  1.00  0.00           H  
ATOM    457 2HG2 VAL B  28      -0.500  -1.019   2.878  1.00  0.00           H  
ATOM    458 3HG2 VAL B  28      -1.503  -0.554   4.273  1.00  0.00           H  
ATOM    459  N   VAL B  29      -4.704   1.029   1.172  1.00  0.00           N  
ATOM    460  CA  VAL B  29      -5.714   1.289   0.153  1.00  0.00           C  
ATOM    461  C   VAL B  29      -5.562   2.689  -0.428  1.00  0.00           C  
ATOM    462  O   VAL B  29      -5.602   2.873  -1.645  1.00  0.00           O  
ATOM    463  CB  VAL B  29      -7.126   1.134   0.749  1.00  0.00           C  
ATOM    464  CG1 VAL B  29      -8.176   1.625  -0.236  1.00  0.00           C  
ATOM    465  CG2 VAL B  29      -7.374  -0.319   1.122  1.00  0.00           C  
ATOM    466  H   VAL B  29      -4.995   0.891   2.129  1.00  0.00           H  
ATOM    467  HA  VAL B  29      -5.591   0.561  -0.649  1.00  0.00           H  
ATOM    468  HB  VAL B  29      -7.205   1.757   1.640  1.00  0.00           H  
ATOM    469 1HG1 VAL B  29      -9.168   1.508   0.201  1.00  0.00           H  
ATOM    470 2HG1 VAL B  29      -8.001   2.677  -0.461  1.00  0.00           H  
ATOM    471 3HG1 VAL B  29      -8.115   1.041  -1.154  1.00  0.00           H  
ATOM    472 1HG2 VAL B  29      -8.373  -0.421   1.543  1.00  0.00           H  
ATOM    473 2HG2 VAL B  29      -7.289  -0.943   0.232  1.00  0.00           H  
ATOM    474 3HG2 VAL B  29      -6.636  -0.637   1.859  1.00  0.00           H  
ATOM    475  N   LEU B  30      -5.388   3.672   0.447  1.00  0.00           N  
ATOM    476  CA  LEU B  30      -5.260   5.062   0.024  1.00  0.00           C  
ATOM    477  C   LEU B  30      -4.038   5.256  -0.865  1.00  0.00           C  
ATOM    478  O   LEU B  30      -4.077   6.014  -1.834  1.00  0.00           O  
ATOM    479  CB  LEU B  30      -5.162   5.982   1.247  1.00  0.00           C  
ATOM    480  CG  LEU B  30      -6.446   6.130   2.073  1.00  0.00           C  
ATOM    481  CD1 LEU B  30      -6.136   6.871   3.367  1.00  0.00           C  
ATOM    482  CD2 LEU B  30      -7.492   6.873   1.255  1.00  0.00           C  
ATOM    483  H   LEU B  30      -5.344   3.452   1.432  1.00  0.00           H  
ATOM    484  HA  LEU B  30      -6.147   5.332  -0.548  1.00  0.00           H  
ATOM    485 1HB  LEU B  30      -4.385   5.599   1.908  1.00  0.00           H  
ATOM    486 2HB  LEU B  30      -4.867   6.976   0.911  1.00  0.00           H  
ATOM    487  HG  LEU B  30      -6.825   5.142   2.337  1.00  0.00           H  
ATOM    488 1HD1 LEU B  30      -7.048   6.976   3.953  1.00  0.00           H  
ATOM    489 2HD1 LEU B  30      -5.399   6.308   3.940  1.00  0.00           H  
ATOM    490 3HD1 LEU B  30      -5.738   7.858   3.134  1.00  0.00           H  
ATOM    491 1HD2 LEU B  30      -8.406   6.977   1.842  1.00  0.00           H  
ATOM    492 2HD2 LEU B  30      -7.115   7.861   0.992  1.00  0.00           H  
ATOM    493 3HD2 LEU B  30      -7.708   6.312   0.345  1.00  0.00           H  
ATOM    494  N   THR B  31      -2.953   4.566  -0.529  1.00  0.00           N  
ATOM    495  CA  THR B  31      -1.735   4.617  -1.329  1.00  0.00           C  
ATOM    496  C   THR B  31      -1.965   4.042  -2.720  1.00  0.00           C  
ATOM    497  O   THR B  31      -1.548   4.626  -3.720  1.00  0.00           O  
ATOM    498  CB  THR B  31      -0.587   3.857  -0.639  1.00  0.00           C  
ATOM    499  OG1 THR B  31      -0.297   4.468   0.625  1.00  0.00           O  
ATOM    500  CG2 THR B  31       0.663   3.878  -1.506  1.00  0.00           C  
ATOM    501  H   THR B  31      -2.972   3.992   0.302  1.00  0.00           H  
ATOM    502  HA  THR B  31      -1.438   5.660  -1.440  1.00  0.00           H  
ATOM    503  HB  THR B  31      -0.886   2.823  -0.467  1.00  0.00           H  
ATOM    504  HG1 THR B  31      -0.932   4.165   1.279  1.00  0.00           H  
ATOM    505 1HG2 THR B  31       1.464   3.336  -1.002  1.00  0.00           H  
ATOM    506 2HG2 THR B  31       0.449   3.404  -2.463  1.00  0.00           H  
ATOM    507 3HG2 THR B  31       0.973   4.909  -1.673  1.00  0.00           H  
ATOM    508  N   ILE B  32      -2.632   2.895  -2.778  1.00  0.00           N  
ATOM    509  CA  ILE B  32      -2.945   2.253  -4.049  1.00  0.00           C  
ATOM    510  C   ILE B  32      -3.794   3.161  -4.930  1.00  0.00           C  
ATOM    511  O   ILE B  32      -3.527   3.311  -6.123  1.00  0.00           O  
ATOM    512  CB  ILE B  32      -3.681   0.920  -3.826  1.00  0.00           C  
ATOM    513  CG1 ILE B  32      -2.741  -0.110  -3.194  1.00  0.00           C  
ATOM    514  CG2 ILE B  32      -4.245   0.396  -5.138  1.00  0.00           C  
ATOM    515  CD1 ILE B  32      -3.447  -1.334  -2.657  1.00  0.00           C  
ATOM    516  H   ILE B  32      -2.931   2.455  -1.919  1.00  0.00           H  
ATOM    517  HA  ILE B  32      -2.011   2.048  -4.572  1.00  0.00           H  
ATOM    518  HB  ILE B  32      -4.501   1.070  -3.124  1.00  0.00           H  
ATOM    519 1HG1 ILE B  32      -2.008  -0.435  -3.932  1.00  0.00           H  
ATOM    520 2HG1 ILE B  32      -2.192   0.353  -2.373  1.00  0.00           H  
ATOM    521 1HG2 ILE B  32      -4.761  -0.547  -4.962  1.00  0.00           H  
ATOM    522 2HG2 ILE B  32      -4.945   1.122  -5.548  1.00  0.00           H  
ATOM    523 3HG2 ILE B  32      -3.431   0.238  -5.846  1.00  0.00           H  
ATOM    524 1HD1 ILE B  32      -2.715  -2.017  -2.225  1.00  0.00           H  
ATOM    525 2HD1 ILE B  32      -4.161  -1.035  -1.890  1.00  0.00           H  
ATOM    526 3HD1 ILE B  32      -3.974  -1.834  -3.469  1.00  0.00           H  
ATOM    527  N   ILE B  33      -4.817   3.765  -4.337  1.00  0.00           N  
ATOM    528  CA  ILE B  33      -5.687   4.686  -5.058  1.00  0.00           C  
ATOM    529  C   ILE B  33      -4.897   5.854  -5.633  1.00  0.00           C  
ATOM    530  O   ILE B  33      -5.074   6.225  -6.793  1.00  0.00           O  
ATOM    531  CB  ILE B  33      -6.802   5.221  -4.141  1.00  0.00           C  
ATOM    532  CG1 ILE B  33      -7.781   4.100  -3.781  1.00  0.00           C  
ATOM    533  CG2 ILE B  33      -7.533   6.375  -4.810  1.00  0.00           C  
ATOM    534  CD1 ILE B  33      -8.726   4.453  -2.655  1.00  0.00           C  
ATOM    535  H   ILE B  33      -4.997   3.581  -3.360  1.00  0.00           H  
ATOM    536  HA  ILE B  33      -6.150   4.148  -5.885  1.00  0.00           H  
ATOM    537  HB  ILE B  33      -6.367   5.571  -3.206  1.00  0.00           H  
ATOM    538 1HG1 ILE B  33      -8.375   3.840  -4.656  1.00  0.00           H  
ATOM    539 2HG1 ILE B  33      -7.223   3.209  -3.490  1.00  0.00           H  
ATOM    540 1HG2 ILE B  33      -8.318   6.740  -4.148  1.00  0.00           H  
ATOM    541 2HG2 ILE B  33      -6.829   7.180  -5.017  1.00  0.00           H  
ATOM    542 3HG2 ILE B  33      -7.977   6.032  -5.745  1.00  0.00           H  
ATOM    543 1HD1 ILE B  33      -9.387   3.609  -2.457  1.00  0.00           H  
ATOM    544 2HD1 ILE B  33      -8.152   4.682  -1.756  1.00  0.00           H  
ATOM    545 3HD1 ILE B  33      -9.320   5.320  -2.938  1.00  0.00           H  
ATOM    546  N   SER B  34      -4.024   6.431  -4.814  1.00  0.00           N  
ATOM    547  CA  SER B  34      -3.196   7.551  -5.243  1.00  0.00           C  
ATOM    548  C   SER B  34      -2.307   7.161  -6.417  1.00  0.00           C  
ATOM    549  O   SER B  34      -2.172   7.912  -7.383  1.00  0.00           O  
ATOM    550  CB  SER B  34      -2.341   8.040  -4.090  1.00  0.00           C  
ATOM    551  OG  SER B  34      -3.135   8.570  -3.065  1.00  0.00           O  
ATOM    552  H   SER B  34      -3.932   6.085  -3.870  1.00  0.00           H  
ATOM    553  HA  SER B  34      -3.850   8.363  -5.565  1.00  0.00           H  
ATOM    554 1HB  SER B  34      -1.745   7.214  -3.703  1.00  0.00           H  
ATOM    555 2HB  SER B  34      -1.649   8.802  -4.448  1.00  0.00           H  
ATOM    556  HG  SER B  34      -3.572   7.819  -2.655  1.00  0.00           H  
ATOM    557  N   LEU B  35      -1.701   5.982  -6.327  1.00  0.00           N  
ATOM    558  CA  LEU B  35      -0.819   5.492  -7.380  1.00  0.00           C  
ATOM    559  C   LEU B  35      -1.574   5.305  -8.689  1.00  0.00           C  
ATOM    560  O   LEU B  35      -1.039   5.562  -9.767  1.00  0.00           O  
ATOM    561  CB  LEU B  35      -0.178   4.163  -6.958  1.00  0.00           C  
ATOM    562  CG  LEU B  35       0.863   4.254  -5.834  1.00  0.00           C  
ATOM    563  CD1 LEU B  35       1.260   2.851  -5.394  1.00  0.00           C  
ATOM    564  CD2 LEU B  35       2.073   5.036  -6.325  1.00  0.00           C  
ATOM    565  H   LEU B  35      -1.856   5.410  -5.509  1.00  0.00           H  
ATOM    566  HA  LEU B  35      -0.030   6.226  -7.539  1.00  0.00           H  
ATOM    567 1HB  LEU B  35      -0.965   3.488  -6.626  1.00  0.00           H  
ATOM    568 2HB  LEU B  35       0.310   3.721  -7.827  1.00  0.00           H  
ATOM    569  HG  LEU B  35       0.427   4.763  -4.974  1.00  0.00           H  
ATOM    570 1HD1 LEU B  35       1.999   2.916  -4.596  1.00  0.00           H  
ATOM    571 2HD1 LEU B  35       0.379   2.322  -5.030  1.00  0.00           H  
ATOM    572 3HD1 LEU B  35       1.685   2.312  -6.240  1.00  0.00           H  
ATOM    573 1HD2 LEU B  35       2.812   5.101  -5.526  1.00  0.00           H  
ATOM    574 2HD2 LEU B  35       2.511   4.527  -7.184  1.00  0.00           H  
ATOM    575 3HD2 LEU B  35       1.764   6.040  -6.616  1.00  0.00           H  
ATOM    576  N   ILE B  36      -2.820   4.855  -8.589  1.00  0.00           N  
ATOM    577  CA  ILE B  36      -3.673   4.692  -9.760  1.00  0.00           C  
ATOM    578  C   ILE B  36      -3.999   6.038 -10.395  1.00  0.00           C  
ATOM    579  O   ILE B  36      -3.969   6.182 -11.617  1.00  0.00           O  
ATOM    580  CB  ILE B  36      -4.980   3.967  -9.392  1.00  0.00           C  
ATOM    581  CG1 ILE B  36      -4.695   2.509  -9.021  1.00  0.00           C  
ATOM    582  CG2 ILE B  36      -5.972   4.043 -10.542  1.00  0.00           C  
ATOM    583  CD1 ILE B  36      -5.862   1.807  -8.366  1.00  0.00           C  
ATOM    584  H   ILE B  36      -3.186   4.620  -7.677  1.00  0.00           H  
ATOM    585  HA  ILE B  36      -3.139   4.090 -10.495  1.00  0.00           H  
ATOM    586  HB  ILE B  36      -5.420   4.436  -8.512  1.00  0.00           H  
ATOM    587 1HG1 ILE B  36      -4.420   1.953  -9.916  1.00  0.00           H  
ATOM    588 2HG1 ILE B  36      -3.846   2.467  -8.337  1.00  0.00           H  
ATOM    589 1HG2 ILE B  36      -6.890   3.524 -10.265  1.00  0.00           H  
ATOM    590 2HG2 ILE B  36      -6.197   5.086 -10.760  1.00  0.00           H  
ATOM    591 3HG2 ILE B  36      -5.542   3.571 -11.425  1.00  0.00           H  
ATOM    592 1HD1 ILE B  36      -5.584   0.779  -8.132  1.00  0.00           H  
ATOM    593 2HD1 ILE B  36      -6.132   2.328  -7.447  1.00  0.00           H  
ATOM    594 3HD1 ILE B  36      -6.713   1.805  -9.046  1.00  0.00           H  
ATOM    595  N   ILE B  37      -4.312   7.021  -9.558  1.00  0.00           N  
ATOM    596  CA  ILE B  37      -4.670   8.351 -10.037  1.00  0.00           C  
ATOM    597  C   ILE B  37      -3.488   9.027 -10.719  1.00  0.00           C  
ATOM    598  O   ILE B  37      -3.630   9.614 -11.792  1.00  0.00           O  
ATOM    599  CB  ILE B  37      -5.171   9.235  -8.880  1.00  0.00           C  
ATOM    600  CG1 ILE B  37      -6.514   8.719  -8.357  1.00  0.00           C  
ATOM    601  CG2 ILE B  37      -5.293  10.682  -9.332  1.00  0.00           C  
ATOM    602  CD1 ILE B  37      -6.937   9.340  -7.045  1.00  0.00           C  
ATOM    603  H   ILE B  37      -4.301   6.843  -8.564  1.00  0.00           H  
ATOM    604  HA  ILE B  37      -5.473   8.251 -10.767  1.00  0.00           H  
ATOM    605  HB  ILE B  37      -4.468   9.181  -8.050  1.00  0.00           H  
ATOM    606 1HG1 ILE B  37      -7.291   8.915  -9.094  1.00  0.00           H  
ATOM    607 2HG1 ILE B  37      -6.460   7.639  -8.220  1.00  0.00           H  
ATOM    608 1HG2 ILE B  37      -5.649  11.293  -8.502  1.00  0.00           H  
ATOM    609 2HG2 ILE B  37      -4.319  11.045  -9.657  1.00  0.00           H  
ATOM    610 3HG2 ILE B  37      -5.999  10.747 -10.159  1.00  0.00           H  
ATOM    611 1HD1 ILE B  37      -7.897   8.924  -6.739  1.00  0.00           H  
ATOM    612 2HD1 ILE B  37      -6.188   9.124  -6.282  1.00  0.00           H  
ATOM    613 3HD1 ILE B  37      -7.032  10.418  -7.167  1.00  0.00           H  
ATOM    614  N   LEU B  38      -2.320   8.942 -10.090  1.00  0.00           N  
ATOM    615  CA  LEU B  38      -1.131   9.622 -10.588  1.00  0.00           C  
ATOM    616  C   LEU B  38      -0.685   9.044 -11.925  1.00  0.00           C  
ATOM    617  O   LEU B  38      -1.238   9.376 -12.937  1.00  0.00           O  
ATOM    618  OXT LEU B  38       0.220   8.257 -11.967  1.00  0.00           O  
ATOM    619  CB  LEU B  38       0.010   9.509  -9.569  1.00  0.00           C  
ATOM    620  CG  LEU B  38      -0.193  10.275  -8.256  1.00  0.00           C  
ATOM    621  CD1 LEU B  38       0.905   9.896  -7.271  1.00  0.00           C  
ATOM    622  CD2 LEU B  38      -0.185  11.771  -8.534  1.00  0.00           C  
ATOM    623  H   LEU B  38      -2.255   8.391  -9.246  1.00  0.00           H  
ATOM    624  HA  LEU B  38      -1.369  10.675 -10.732  1.00  0.00           H  
ATOM    625 1HB  LEU B  38       0.151   8.458  -9.321  1.00  0.00           H  
ATOM    626 2HB  LEU B  38       0.926   9.878 -10.030  1.00  0.00           H  
ATOM    627  HG  LEU B  38      -1.149   9.994  -7.814  1.00  0.00           H  
ATOM    628 1HD1 LEU B  38       0.761  10.440  -6.338  1.00  0.00           H  
ATOM    629 2HD1 LEU B  38       0.864   8.824  -7.075  1.00  0.00           H  
ATOM    630 3HD1 LEU B  38       1.876  10.151  -7.694  1.00  0.00           H  
ATOM    631 1HD2 LEU B  38      -0.329  12.316  -7.601  1.00  0.00           H  
ATOM    632 2HD2 LEU B  38       0.772  12.054  -8.975  1.00  0.00           H  
ATOM    633 3HD2 LEU B  38      -0.990  12.017  -9.227  1.00  0.00           H  
TER                                                                             
HETATM  635 THKN MEM C  41      15.000   0.000   0.000  1.00  0.00           X  
HETATM  636 CNTR MEM C  41       0.000   0.000   0.000  1.00  0.00           X  
HETATM  637 NORM MEM C  41      -0.000  -0.000   1.000  1.00  0.00           X  
TER                                                                             
CONECT  635  636                                                                
CONECT  636  635  637                                                           
CONECT  637  636                                                                
a_angle_1 0.797
a_angle_2 21.859
a_bind 0.047
a_ddg -13.212
a_helicality 0.02
a_helicality_symm 0.02
a_hha_ang -41.278
a_hha_dst_atm 5.116
a_hha_dst_vec 9.198
a_marl -18.458
a_pack 0.473
a_res_lipo -85.249
a_rmsd 6.115
a_sasa 698.268
a_shape 0.674
a_span_topo 0.5
a_tms_span 1
a_tms_span_fa 1
a_unsat 0
maxsub 24
rms 6.115
score -157.356
silent_score -157.356
time 36
total -157.355

#MODEL 2
ATOM      1  N   VAL A   1       4.589  -6.223  15.365  1.00  0.00           N  
ATOM      2  CA  VAL A   1       3.968  -4.904  15.344  1.00  0.00           C  
ATOM      3  C   VAL A   1       3.190  -4.683  14.053  1.00  0.00           C  
ATOM      4  O   VAL A   1       3.764  -4.680  12.964  1.00  0.00           O  
ATOM      5  CB  VAL A   1       5.038  -3.807  15.490  1.00  0.00           C  
ATOM      6  CG1 VAL A   1       4.399  -2.428  15.428  1.00  0.00           C  
ATOM      7  CG2 VAL A   1       5.795  -3.992  16.796  1.00  0.00           C  
ATOM      8 1H   VAL A   1       5.091  -6.342  16.222  1.00  0.00           H  
ATOM      9 2H   VAL A   1       3.881  -6.927  15.295  1.00  0.00           H  
ATOM     10 3H   VAL A   1       5.220  -6.307  14.595  1.00  0.00           H  
ATOM     11  HA  VAL A   1       3.277  -4.833  16.185  1.00  0.00           H  
ATOM     12  HB  VAL A   1       5.734  -3.877  14.653  1.00  0.00           H  
ATOM     13 1HG1 VAL A   1       5.171  -1.664  15.532  1.00  0.00           H  
ATOM     14 2HG1 VAL A   1       3.894  -2.304  14.470  1.00  0.00           H  
ATOM     15 3HG1 VAL A   1       3.676  -2.325  16.237  1.00  0.00           H  
ATOM     16 1HG2 VAL A   1       6.551  -3.213  16.893  1.00  0.00           H  
ATOM     17 2HG2 VAL A   1       5.099  -3.928  17.633  1.00  0.00           H  
ATOM     18 3HG2 VAL A   1       6.279  -4.969  16.801  1.00  0.00           H  
ATOM     19  N   ILE A   2       1.881  -4.497  14.181  1.00  0.00           N  
ATOM     20  CA  ILE A   2       1.006  -4.382  13.020  1.00  0.00           C  
ATOM     21  C   ILE A   2       1.392  -3.189  12.156  1.00  0.00           C  
ATOM     22  O   ILE A   2       1.438  -3.288  10.929  1.00  0.00           O  
ATOM     23  CB  ILE A   2      -0.466  -4.249  13.453  1.00  0.00           C  
ATOM     24  CG1 ILE A   2      -0.957  -5.555  14.083  1.00  0.00           C  
ATOM     25  CG2 ILE A   2      -1.336  -3.867  12.266  1.00  0.00           C  
ATOM     26  CD1 ILE A   2      -2.289  -5.430  14.786  1.00  0.00           C  
ATOM     27  H   ILE A   2       1.481  -4.433  15.107  1.00  0.00           H  
ATOM     28  HA  ILE A   2       1.108  -5.285  12.420  1.00  0.00           H  
ATOM     29  HB  ILE A   2      -0.552  -3.478  14.218  1.00  0.00           H  
ATOM     30 1HG1 ILE A   2      -1.048  -6.319  13.312  1.00  0.00           H  
ATOM     31 2HG1 ILE A   2      -0.223  -5.908  14.807  1.00  0.00           H  
ATOM     32 1HG2 ILE A   2      -2.373  -3.777  12.589  1.00  0.00           H  
ATOM     33 2HG2 ILE A   2      -1.000  -2.913  11.860  1.00  0.00           H  
ATOM     34 3HG2 ILE A   2      -1.261  -4.635  11.497  1.00  0.00           H  
ATOM     35 1HD1 ILE A   2      -2.571  -6.395  15.207  1.00  0.00           H  
ATOM     36 2HD1 ILE A   2      -2.211  -4.694  15.587  1.00  0.00           H  
ATOM     37 3HD1 ILE A   2      -3.048  -5.111  14.073  1.00  0.00           H  
ATOM     38  N   SER A   3       1.668  -2.061  12.801  1.00  0.00           N  
ATOM     39  CA  SER A   3       2.038  -0.843  12.091  1.00  0.00           C  
ATOM     40  C   SER A   3       3.266  -1.065  11.218  1.00  0.00           C  
ATOM     41  O   SER A   3       3.312  -0.621  10.071  1.00  0.00           O  
ATOM     42  CB  SER A   3       2.305   0.276  13.079  1.00  0.00           C  
ATOM     43  OG  SER A   3       1.129   0.653  13.741  1.00  0.00           O  
ATOM     44  H   SER A   3       1.620  -2.048  13.810  1.00  0.00           H  
ATOM     45  HA  SER A   3       1.207  -0.552  11.447  1.00  0.00           H  
ATOM     46 1HB  SER A   3       3.047  -0.050  13.807  1.00  0.00           H  
ATOM     47 2HB  SER A   3       2.719   1.135  12.552  1.00  0.00           H  
ATOM     48  HG  SER A   3       0.617  -0.152  13.849  1.00  0.00           H  
ATOM     49  N   ALA A   4       4.259  -1.756  11.767  1.00  0.00           N  
ATOM     50  CA  ALA A   4       5.484  -2.051  11.034  1.00  0.00           C  
ATOM     51  C   ALA A   4       5.201  -2.920   9.815  1.00  0.00           C  
ATOM     52  O   ALA A   4       5.751  -2.693   8.738  1.00  0.00           O  
ATOM     53  CB  ALA A   4       6.496  -2.731  11.945  1.00  0.00           C  
ATOM     54  H   ALA A   4       4.163  -2.085  12.717  1.00  0.00           H  
ATOM     55  HA  ALA A   4       5.903  -1.109  10.682  1.00  0.00           H  
ATOM     56 1HB  ALA A   4       7.405  -2.945  11.383  1.00  0.00           H  
ATOM     57 2HB  ALA A   4       6.732  -2.073  12.781  1.00  0.00           H  
ATOM     58 3HB  ALA A   4       6.076  -3.662  12.323  1.00  0.00           H  
ATOM     59  N   ILE A   5       4.340  -3.916   9.992  1.00  0.00           N  
ATOM     60  CA  ILE A   5       3.982  -4.822   8.907  1.00  0.00           C  
ATOM     61  C   ILE A   5       3.268  -4.081   7.784  1.00  0.00           C  
ATOM     62  O   ILE A   5       3.610  -4.232   6.611  1.00  0.00           O  
ATOM     63  CB  ILE A   5       3.087  -5.966   9.418  1.00  0.00           C  
ATOM     64  CG1 ILE A   5       3.876  -6.882  10.358  1.00  0.00           C  
ATOM     65  CG2 ILE A   5       2.518  -6.758   8.252  1.00  0.00           C  
ATOM     66  CD1 ILE A   5       3.012  -7.842  11.143  1.00  0.00           C  
ATOM     67  H   ILE A   5       3.922  -4.050  10.902  1.00  0.00           H  
ATOM     68  HA  ILE A   5       4.896  -5.254   8.502  1.00  0.00           H  
ATOM     69  HB  ILE A   5       2.265  -5.551  10.000  1.00  0.00           H  
ATOM     70 1HG1 ILE A   5       4.595  -7.463   9.780  1.00  0.00           H  
ATOM     71 2HG1 ILE A   5       4.442  -6.276  11.066  1.00  0.00           H  
ATOM     72 1HG2 ILE A   5       1.888  -7.562   8.631  1.00  0.00           H  
ATOM     73 2HG2 ILE A   5       1.923  -6.099   7.621  1.00  0.00           H  
ATOM     74 3HG2 ILE A   5       3.334  -7.181   7.666  1.00  0.00           H  
ATOM     75 1HD1 ILE A   5       3.643  -8.457  11.785  1.00  0.00           H  
ATOM     76 2HD1 ILE A   5       2.308  -7.279  11.756  1.00  0.00           H  
ATOM     77 3HD1 ILE A   5       2.463  -8.483  10.454  1.00  0.00           H  
ATOM     78  N   LEU A   6       2.273  -3.279   8.150  1.00  0.00           N  
ATOM     79  CA  LEU A   6       1.496  -2.528   7.172  1.00  0.00           C  
ATOM     80  C   LEU A   6       2.371  -1.536   6.417  1.00  0.00           C  
ATOM     81  O   LEU A   6       2.197  -1.328   5.216  1.00  0.00           O  
ATOM     82  CB  LEU A   6       0.349  -1.782   7.867  1.00  0.00           C  
ATOM     83  CG  LEU A   6      -0.779  -2.663   8.419  1.00  0.00           C  
ATOM     84  CD1 LEU A   6      -1.725  -1.812   9.255  1.00  0.00           C  
ATOM     85  CD2 LEU A   6      -1.516  -3.327   7.266  1.00  0.00           C  
ATOM     86  H   LEU A   6       2.051  -3.188   9.131  1.00  0.00           H  
ATOM     87  HA  LEU A   6       1.073  -3.229   6.454  1.00  0.00           H  
ATOM     88 1HB  LEU A   6       0.760  -1.210   8.697  1.00  0.00           H  
ATOM     89 2HB  LEU A   6      -0.093  -1.084   7.155  1.00  0.00           H  
ATOM     90  HG  LEU A   6      -0.357  -3.429   9.070  1.00  0.00           H  
ATOM     91 1HD1 LEU A   6      -2.526  -2.437   9.648  1.00  0.00           H  
ATOM     92 2HD1 LEU A   6      -1.175  -1.364  10.084  1.00  0.00           H  
ATOM     93 3HD1 LEU A   6      -2.151  -1.024   8.635  1.00  0.00           H  
ATOM     94 1HD2 LEU A   6      -2.317  -3.953   7.659  1.00  0.00           H  
ATOM     95 2HD2 LEU A   6      -1.939  -2.561   6.615  1.00  0.00           H  
ATOM     96 3HD2 LEU A   6      -0.820  -3.942   6.696  1.00  0.00           H  
ATOM     97  N   ALA A   7       3.313  -0.925   7.128  1.00  0.00           N  
ATOM     98  CA  ALA A   7       4.258  -0.000   6.513  1.00  0.00           C  
ATOM     99  C   ALA A   7       5.061  -0.683   5.414  1.00  0.00           C  
ATOM    100  O   ALA A   7       5.290  -0.108   4.350  1.00  0.00           O  
ATOM    101  CB  ALA A   7       5.190   0.582   7.566  1.00  0.00           C  
ATOM    102  H   ALA A   7       3.376  -1.105   8.120  1.00  0.00           H  
ATOM    103  HA  ALA A   7       3.690   0.811   6.057  1.00  0.00           H  
ATOM    104 1HB  ALA A   7       5.890   1.270   7.091  1.00  0.00           H  
ATOM    105 2HB  ALA A   7       4.606   1.117   8.314  1.00  0.00           H  
ATOM    106 3HB  ALA A   7       5.744  -0.223   8.046  1.00  0.00           H  
ATOM    107  N   LEU A   8       5.488  -1.914   5.678  1.00  0.00           N  
ATOM    108  CA  LEU A   8       6.222  -2.698   4.692  1.00  0.00           C  
ATOM    109  C   LEU A   8       5.349  -3.022   3.486  1.00  0.00           C  
ATOM    110  O   LEU A   8       5.818  -3.012   2.348  1.00  0.00           O  
ATOM    111  CB  LEU A   8       6.735  -3.998   5.324  1.00  0.00           C  
ATOM    112  CG  LEU A   8       7.845  -3.836   6.369  1.00  0.00           C  
ATOM    113  CD1 LEU A   8       8.116  -5.179   7.035  1.00  0.00           C  
ATOM    114  CD2 LEU A   8       9.099  -3.295   5.699  1.00  0.00           C  
ATOM    115  H   LEU A   8       5.299  -2.316   6.585  1.00  0.00           H  
ATOM    116  HA  LEU A   8       7.075  -2.113   4.351  1.00  0.00           H  
ATOM    117 1HB  LEU A   8       5.899  -4.504   5.804  1.00  0.00           H  
ATOM    118 2HB  LEU A   8       7.116  -4.643   4.532  1.00  0.00           H  
ATOM    119  HG  LEU A   8       7.518  -3.141   7.143  1.00  0.00           H  
ATOM    120 1HD1 LEU A   8       8.906  -5.064   7.778  1.00  0.00           H  
ATOM    121 2HD1 LEU A   8       7.208  -5.533   7.523  1.00  0.00           H  
ATOM    122 3HD1 LEU A   8       8.430  -5.901   6.282  1.00  0.00           H  
ATOM    123 1HD2 LEU A   8       9.888  -3.180   6.442  1.00  0.00           H  
ATOM    124 2HD2 LEU A   8       9.428  -3.991   4.926  1.00  0.00           H  
ATOM    125 3HD2 LEU A   8       8.881  -2.327   5.247  1.00  0.00           H  
ATOM    126  N   VAL A   9       4.077  -3.309   3.742  1.00  0.00           N  
ATOM    127  CA  VAL A   9       3.123  -3.580   2.674  1.00  0.00           C  
ATOM    128  C   VAL A   9       2.958  -2.370   1.763  1.00  0.00           C  
ATOM    129  O   VAL A   9       2.947  -2.499   0.539  1.00  0.00           O  
ATOM    130  CB  VAL A   9       1.753  -3.963   3.265  1.00  0.00           C  
ATOM    131  CG1 VAL A   9       0.699  -4.029   2.170  1.00  0.00           C  
ATOM    132  CG2 VAL A   9       1.858  -5.295   3.993  1.00  0.00           C  
ATOM    133  H   VAL A   9       3.764  -3.341   4.702  1.00  0.00           H  
ATOM    134  HA  VAL A   9       3.495  -4.416   2.081  1.00  0.00           H  
ATOM    135  HB  VAL A   9       1.441  -3.189   3.966  1.00  0.00           H  
ATOM    136 1HG1 VAL A   9      -0.262  -4.301   2.606  1.00  0.00           H  
ATOM    137 2HG1 VAL A   9       0.616  -3.055   1.687  1.00  0.00           H  
ATOM    138 3HG1 VAL A   9       0.987  -4.777   1.432  1.00  0.00           H  
ATOM    139 1HG2 VAL A   9       0.887  -5.560   4.409  1.00  0.00           H  
ATOM    140 2HG2 VAL A   9       2.177  -6.068   3.293  1.00  0.00           H  
ATOM    141 3HG2 VAL A   9       2.588  -5.213   4.799  1.00  0.00           H  
ATOM    142  N   VAL A  10       2.829  -1.193   2.368  1.00  0.00           N  
ATOM    143  CA  VAL A  10       2.726   0.049   1.612  1.00  0.00           C  
ATOM    144  C   VAL A  10       3.955   0.268   0.740  1.00  0.00           C  
ATOM    145  O   VAL A  10       3.839   0.561  -0.450  1.00  0.00           O  
ATOM    146  CB  VAL A  10       2.560   1.244   2.570  1.00  0.00           C  
ATOM    147  CG1 VAL A  10       2.694   2.557   1.811  1.00  0.00           C  
ATOM    148  CG2 VAL A  10       1.213   1.163   3.272  1.00  0.00           C  
ATOM    149  H   VAL A  10       2.803  -1.159   3.377  1.00  0.00           H  
ATOM    150  HA  VAL A  10       1.846  -0.009   0.969  1.00  0.00           H  
ATOM    151  HB  VAL A  10       3.359   1.218   3.311  1.00  0.00           H  
ATOM    152 1HG1 VAL A  10       2.575   3.391   2.503  1.00  0.00           H  
ATOM    153 2HG1 VAL A  10       3.679   2.609   1.347  1.00  0.00           H  
ATOM    154 3HG1 VAL A  10       1.925   2.612   1.041  1.00  0.00           H  
ATOM    155 1HG2 VAL A  10       1.103   2.010   3.947  1.00  0.00           H  
ATOM    156 2HG2 VAL A  10       0.414   1.183   2.530  1.00  0.00           H  
ATOM    157 3HG2 VAL A  10       1.155   0.235   3.841  1.00  0.00           H  
ATOM    158  N   LEU A  11       5.132   0.124   1.339  1.00  0.00           N  
ATOM    159  CA  LEU A  11       6.386   0.326   0.622  1.00  0.00           C  
ATOM    160  C   LEU A  11       6.563  -0.708  -0.482  1.00  0.00           C  
ATOM    161  O   LEU A  11       7.057  -0.395  -1.565  1.00  0.00           O  
ATOM    162  CB  LEU A  11       7.570   0.252   1.595  1.00  0.00           C  
ATOM    163  CG  LEU A  11       7.665   1.394   2.615  1.00  0.00           C  
ATOM    164  CD1 LEU A  11       8.756   1.080   3.629  1.00  0.00           C  
ATOM    165  CD2 LEU A  11       7.953   2.700   1.889  1.00  0.00           C  
ATOM    166  H   LEU A  11       5.159  -0.133   2.315  1.00  0.00           H  
ATOM    167  HA  LEU A  11       6.368   1.316   0.167  1.00  0.00           H  
ATOM    168 1HB  LEU A  11       7.506  -0.682   2.149  1.00  0.00           H  
ATOM    169 2HB  LEU A  11       8.494   0.246   1.017  1.00  0.00           H  
ATOM    170  HG  LEU A  11       6.722   1.479   3.155  1.00  0.00           H  
ATOM    171 1HD1 LEU A  11       8.824   1.891   4.354  1.00  0.00           H  
ATOM    172 2HD1 LEU A  11       8.515   0.151   4.147  1.00  0.00           H  
ATOM    173 3HD1 LEU A  11       9.711   0.973   3.115  1.00  0.00           H  
ATOM    174 1HD2 LEU A  11       8.020   3.512   2.614  1.00  0.00           H  
ATOM    175 2HD2 LEU A  11       8.896   2.617   1.350  1.00  0.00           H  
ATOM    176 3HD2 LEU A  11       7.148   2.910   1.184  1.00  0.00           H  
ATOM    177  N   THR A  12       6.156  -1.941  -0.202  1.00  0.00           N  
ATOM    178  CA  THR A  12       6.266  -3.024  -1.172  1.00  0.00           C  
ATOM    179  C   THR A  12       5.420  -2.744  -2.408  1.00  0.00           C  
ATOM    180  O   THR A  12       5.899  -2.849  -3.537  1.00  0.00           O  
ATOM    181  CB  THR A  12       5.846  -4.369  -0.552  1.00  0.00           C  
ATOM    182  OG1 THR A  12       6.730  -4.696   0.529  1.00  0.00           O  
ATOM    183  CG2 THR A  12       5.895  -5.475  -1.594  1.00  0.00           C  
ATOM    184  H   THR A  12       5.760  -2.134   0.707  1.00  0.00           H  
ATOM    185  HA  THR A  12       7.307  -3.101  -1.488  1.00  0.00           H  
ATOM    186  HB  THR A  12       4.832  -4.289  -0.162  1.00  0.00           H  
ATOM    187  HG1 THR A  12       6.564  -4.105   1.267  1.00  0.00           H  
ATOM    188 1HG2 THR A  12       5.595  -6.419  -1.138  1.00  0.00           H  
ATOM    189 2HG2 THR A  12       5.216  -5.235  -2.412  1.00  0.00           H  
ATOM    190 3HG2 THR A  12       6.910  -5.566  -1.981  1.00  0.00           H  
ATOM    191  N   ILE A  13       4.159  -2.387  -2.187  1.00  0.00           N  
ATOM    192  CA  ILE A  13       3.230  -2.139  -3.283  1.00  0.00           C  
ATOM    193  C   ILE A  13       3.692  -0.970  -4.143  1.00  0.00           C  
ATOM    194  O   ILE A  13       3.667  -1.042  -5.371  1.00  0.00           O  
ATOM    195  CB  ILE A  13       1.814  -1.856  -2.749  1.00  0.00           C  
ATOM    196  CG1 ILE A  13       1.238  -3.104  -2.076  1.00  0.00           C  
ATOM    197  CG2 ILE A  13       0.905  -1.387  -3.875  1.00  0.00           C  
ATOM    198  CD1 ILE A  13      -0.012  -2.841  -1.268  1.00  0.00           C  
ATOM    199  H   ILE A  13       3.836  -2.286  -1.235  1.00  0.00           H  
ATOM    200  HA  ILE A  13       3.190  -3.028  -3.911  1.00  0.00           H  
ATOM    201  HB  ILE A  13       1.861  -1.080  -1.986  1.00  0.00           H  
ATOM    202 1HG1 ILE A  13       1.003  -3.851  -2.834  1.00  0.00           H  
ATOM    203 2HG1 ILE A  13       1.986  -3.538  -1.412  1.00  0.00           H  
ATOM    204 1HG2 ILE A  13      -0.092  -1.192  -3.480  1.00  0.00           H  
ATOM    205 2HG2 ILE A  13       1.308  -0.473  -4.310  1.00  0.00           H  
ATOM    206 3HG2 ILE A  13       0.847  -2.159  -4.641  1.00  0.00           H  
ATOM    207 1HD1 ILE A  13      -0.360  -3.772  -0.821  1.00  0.00           H  
ATOM    208 2HD1 ILE A  13       0.209  -2.121  -0.479  1.00  0.00           H  
ATOM    209 3HD1 ILE A  13      -0.788  -2.439  -1.918  1.00  0.00           H  
ATOM    210  N   ILE A  14       4.115   0.108  -3.490  1.00  0.00           N  
ATOM    211  CA  ILE A  14       4.617   1.282  -4.193  1.00  0.00           C  
ATOM    212  C   ILE A  14       5.825   0.934  -5.054  1.00  0.00           C  
ATOM    213  O   ILE A  14       5.929   1.371  -6.200  1.00  0.00           O  
ATOM    214  CB  ILE A  14       4.997   2.396  -3.201  1.00  0.00           C  
ATOM    215  CG1 ILE A  14       3.743   2.963  -2.530  1.00  0.00           C  
ATOM    216  CG2 ILE A  14       5.770   3.498  -3.908  1.00  0.00           C  
ATOM    217  CD1 ILE A  14       4.035   3.858  -1.347  1.00  0.00           C  
ATOM    218  H   ILE A  14       4.088   0.113  -2.480  1.00  0.00           H  
ATOM    219  HA  ILE A  14       3.830   1.656  -4.847  1.00  0.00           H  
ATOM    220  HB  ILE A  14       5.618   1.981  -2.408  1.00  0.00           H  
ATOM    221 1HG1 ILE A  14       3.169   3.536  -3.257  1.00  0.00           H  
ATOM    222 2HG1 ILE A  14       3.111   2.144  -2.188  1.00  0.00           H  
ATOM    223 1HG2 ILE A  14       6.030   4.277  -3.193  1.00  0.00           H  
ATOM    224 2HG2 ILE A  14       6.681   3.083  -4.340  1.00  0.00           H  
ATOM    225 3HG2 ILE A  14       5.155   3.924  -4.701  1.00  0.00           H  
ATOM    226 1HD1 ILE A  14       3.098   4.221  -0.925  1.00  0.00           H  
ATOM    227 2HD1 ILE A  14       4.580   3.294  -0.589  1.00  0.00           H  
ATOM    228 3HD1 ILE A  14       4.638   4.705  -1.672  1.00  0.00           H  
ATOM    229  N   SER A  15       6.736   0.145  -4.495  1.00  0.00           N  
ATOM    230  CA  SER A  15       7.911  -0.308  -5.229  1.00  0.00           C  
ATOM    231  C   SER A  15       7.515  -1.097  -6.470  1.00  0.00           C  
ATOM    232  O   SER A  15       8.099  -0.925  -7.540  1.00  0.00           O  
ATOM    233  CB  SER A  15       8.788  -1.162  -4.334  1.00  0.00           C  
ATOM    234  OG  SER A  15       9.295  -0.413  -3.264  1.00  0.00           O  
ATOM    235  H   SER A  15       6.611  -0.149  -3.536  1.00  0.00           H  
ATOM    236  HA  SER A  15       8.480   0.567  -5.546  1.00  0.00           H  
ATOM    237 1HB  SER A  15       8.209  -2.002  -3.951  1.00  0.00           H  
ATOM    238 2HB  SER A  15       9.612  -1.572  -4.916  1.00  0.00           H  
ATOM    239  HG  SER A  15       8.572  -0.325  -2.637  1.00  0.00           H  
ATOM    240  N   LEU A  16       6.519  -1.964  -6.321  1.00  0.00           N  
ATOM    241  CA  LEU A  16       6.041  -2.779  -7.431  1.00  0.00           C  
ATOM    242  C   LEU A  16       5.437  -1.914  -8.530  1.00  0.00           C  
ATOM    243  O   LEU A  16       5.556  -2.226  -9.715  1.00  0.00           O  
ATOM    244  CB  LEU A  16       4.998  -3.789  -6.936  1.00  0.00           C  
ATOM    245  CG  LEU A  16       5.535  -4.916  -6.044  1.00  0.00           C  
ATOM    246  CD1 LEU A  16       4.369  -5.723  -5.488  1.00  0.00           C  
ATOM    247  CD2 LEU A  16       6.475  -5.799  -6.852  1.00  0.00           C  
ATOM    248  H   LEU A  16       6.082  -2.061  -5.415  1.00  0.00           H  
ATOM    249  HA  LEU A  16       6.886  -3.325  -7.849  1.00  0.00           H  
ATOM    250 1HB  LEU A  16       4.237  -3.254  -6.370  1.00  0.00           H  
ATOM    251 2HB  LEU A  16       4.522  -4.250  -7.801  1.00  0.00           H  
ATOM    252  HG  LEU A  16       6.076  -4.487  -5.200  1.00  0.00           H  
ATOM    253 1HD1 LEU A  16       4.751  -6.524  -4.854  1.00  0.00           H  
ATOM    254 2HD1 LEU A  16       3.724  -5.071  -4.899  1.00  0.00           H  
ATOM    255 3HD1 LEU A  16       3.799  -6.153  -6.310  1.00  0.00           H  
ATOM    256 1HD2 LEU A  16       6.857  -6.600  -6.218  1.00  0.00           H  
ATOM    257 2HD2 LEU A  16       5.935  -6.230  -7.695  1.00  0.00           H  
ATOM    258 3HD2 LEU A  16       7.307  -5.201  -7.222  1.00  0.00           H  
ATOM    259  N   ILE A  17       4.788  -0.826  -8.129  1.00  0.00           N  
ATOM    260  CA  ILE A  17       4.261   0.145  -9.081  1.00  0.00           C  
ATOM    261  C   ILE A  17       5.384   0.831  -9.847  1.00  0.00           C  
ATOM    262  O   ILE A  17       5.302   1.007 -11.063  1.00  0.00           O  
ATOM    263  CB  ILE A  17       3.404   1.206  -8.365  1.00  0.00           C  
ATOM    264  CG1 ILE A  17       2.116   0.577  -7.826  1.00  0.00           C  
ATOM    265  CG2 ILE A  17       3.085   2.356  -9.308  1.00  0.00           C  
ATOM    266  CD1 ILE A  17       1.346   1.475  -6.885  1.00  0.00           C  
ATOM    267  H   ILE A  17       4.656  -0.668  -7.141  1.00  0.00           H  
ATOM    268  HA  ILE A  17       3.631  -0.380  -9.797  1.00  0.00           H  
ATOM    269  HB  ILE A  17       3.949   1.594  -7.505  1.00  0.00           H  
ATOM    270 1HG1 ILE A  17       1.464   0.315  -8.658  1.00  0.00           H  
ATOM    271 2HG1 ILE A  17       2.356  -0.345  -7.296  1.00  0.00           H  
ATOM    272 1HG2 ILE A  17       2.479   3.096  -8.786  1.00  0.00           H  
ATOM    273 2HG2 ILE A  17       4.012   2.818  -9.644  1.00  0.00           H  
ATOM    274 3HG2 ILE A  17       2.534   1.978 -10.169  1.00  0.00           H  
ATOM    275 1HD1 ILE A  17       0.447   0.961  -6.545  1.00  0.00           H  
ATOM    276 2HD1 ILE A  17       1.970   1.722  -6.025  1.00  0.00           H  
ATOM    277 3HD1 ILE A  17       1.065   2.390  -7.405  1.00  0.00           H  
ATOM    278  N   ILE A  18       6.433   1.217  -9.129  1.00  0.00           N  
ATOM    279  CA  ILE A  18       7.559   1.918  -9.734  1.00  0.00           C  
ATOM    280  C   ILE A  18       8.315   1.016 -10.701  1.00  0.00           C  
ATOM    281  O   ILE A  18       8.662   1.429 -11.808  1.00  0.00           O  
ATOM    282  CB  ILE A  18       8.526   2.439  -8.655  1.00  0.00           C  
ATOM    283  CG1 ILE A  18       7.861   3.543  -7.830  1.00  0.00           C  
ATOM    284  CG2 ILE A  18       9.811   2.946  -9.292  1.00  0.00           C  
ATOM    285  CD1 ILE A  18       8.616   3.904  -6.570  1.00  0.00           C  
ATOM    286  H   ILE A  18       6.452   1.019  -8.139  1.00  0.00           H  
ATOM    287  HA  ILE A  18       7.175   2.771 -10.293  1.00  0.00           H  
ATOM    288  HB  ILE A  18       8.768   1.632  -7.964  1.00  0.00           H  
ATOM    289 1HG1 ILE A  18       7.762   4.442  -8.438  1.00  0.00           H  
ATOM    290 2HG1 ILE A  18       6.856   3.230  -7.546  1.00  0.00           H  
ATOM    291 1HG2 ILE A  18      10.483   3.311  -8.515  1.00  0.00           H  
ATOM    292 2HG2 ILE A  18      10.292   2.135  -9.835  1.00  0.00           H  
ATOM    293 3HG2 ILE A  18       9.579   3.758  -9.981  1.00  0.00           H  
ATOM    294 1HD1 ILE A  18       8.082   4.693  -6.040  1.00  0.00           H  
ATOM    295 2HD1 ILE A  18       8.695   3.025  -5.930  1.00  0.00           H  
ATOM    296 3HD1 ILE A  18       9.613   4.254  -6.832  1.00  0.00           H  
ATOM    297  N   LEU A  19       8.568  -0.217 -10.278  1.00  0.00           N  
ATOM    298  CA  LEU A  19       9.363  -1.150 -11.066  1.00  0.00           C  
ATOM    299  C   LEU A  19       8.673  -1.487 -12.382  1.00  0.00           C  
ATOM    300  O   LEU A  19       8.739  -0.725 -13.307  1.00  0.00           O  
ATOM    301  OXT LEU A  19       8.063  -2.515 -12.494  1.00  0.00           O  
ATOM    302  CB  LEU A  19       9.615  -2.437 -10.270  1.00  0.00           C  
ATOM    303  CG  LEU A  19      10.547  -2.298  -9.060  1.00  0.00           C  
ATOM    304  CD1 LEU A  19      10.514  -3.582  -8.242  1.00  0.00           C  
ATOM    305  CD2 LEU A  19      11.959  -1.992  -9.538  1.00  0.00           C  
ATOM    306  H   LEU A  19       8.199  -0.516  -9.386  1.00  0.00           H  
ATOM    307  HA  LEU A  19      10.322  -0.684 -11.291  1.00  0.00           H  
ATOM    308 1HB  LEU A  19       8.660  -2.815  -9.910  1.00  0.00           H  
ATOM    309 2HB  LEU A  19      10.048  -3.181 -10.939  1.00  0.00           H  
ATOM    310  HG  LEU A  19      10.197  -1.487  -8.421  1.00  0.00           H  
ATOM    311 1HD1 LEU A  19      11.176  -3.484  -7.382  1.00  0.00           H  
ATOM    312 2HD1 LEU A  19       9.496  -3.767  -7.896  1.00  0.00           H  
ATOM    313 3HD1 LEU A  19      10.844  -4.416  -8.861  1.00  0.00           H  
ATOM    314 1HD2 LEU A  19      12.621  -1.892  -8.678  1.00  0.00           H  
ATOM    315 2HD2 LEU A  19      12.311  -2.803 -10.176  1.00  0.00           H  
ATOM    316 3HD2 LEU A  19      11.957  -1.060 -10.104  1.00  0.00           H  
TER                                                                             
ATOM    318  N   VAL B  20      -4.587   6.223  15.366  1.00  0.00           N  
ATOM    319  CA  VAL B  20      -3.966   4.904  15.344  1.00  0.00           C  
ATOM    320  C   VAL B  20      -3.188   4.682  14.053  1.00  0.00           C  
ATOM    321  O   VAL B  20      -3.763   4.680  12.964  1.00  0.00           O  
ATOM    322  CB  VAL B  20      -5.036   3.806  15.490  1.00  0.00           C  
ATOM    323  CG1 VAL B  20      -4.397   2.427  15.428  1.00  0.00           C  
ATOM    324  CG2 VAL B  20      -5.793   3.992  16.797  1.00  0.00           C  
ATOM    325 1H   VAL B  20      -5.089   6.341  16.222  1.00  0.00           H  
ATOM    326 2H   VAL B  20      -3.879   6.926  15.295  1.00  0.00           H  
ATOM    327 3H   VAL B  20      -5.218   6.307  14.595  1.00  0.00           H  
ATOM    328  HA  VAL B  20      -3.274   4.833  16.185  1.00  0.00           H  
ATOM    329  HB  VAL B  20      -5.732   3.877  14.654  1.00  0.00           H  
ATOM    330 1HG1 VAL B  20      -5.169   1.664  15.532  1.00  0.00           H  
ATOM    331 2HG1 VAL B  20      -3.892   2.303  14.470  1.00  0.00           H  
ATOM    332 3HG1 VAL B  20      -3.674   2.324  16.237  1.00  0.00           H  
ATOM    333 1HG2 VAL B  20      -6.549   3.213  16.893  1.00  0.00           H  
ATOM    334 2HG2 VAL B  20      -5.096   3.928  17.633  1.00  0.00           H  
ATOM    335 3HG2 VAL B  20      -6.276   4.969  16.802  1.00  0.00           H  
ATOM    336  N   ILE B  21      -1.879   4.496  14.181  1.00  0.00           N  
ATOM    337  CA  ILE B  21      -1.004   4.382  13.020  1.00  0.00           C  
ATOM    338  C   ILE B  21      -1.390   3.189  12.155  1.00  0.00           C  
ATOM    339  O   ILE B  21      -1.437   3.288  10.929  1.00  0.00           O  
ATOM    340  CB  ILE B  21       0.467   4.249  13.452  1.00  0.00           C  
ATOM    341  CG1 ILE B  21       0.959   5.554  14.082  1.00  0.00           C  
ATOM    342  CG2 ILE B  21       1.338   3.866  12.265  1.00  0.00           C  
ATOM    343  CD1 ILE B  21       2.292   5.430  14.785  1.00  0.00           C  
ATOM    344  H   ILE B  21      -1.479   4.433  15.106  1.00  0.00           H  
ATOM    345  HA  ILE B  21      -1.107   5.285  12.420  1.00  0.00           H  
ATOM    346  HB  ILE B  21       0.554   3.478  14.217  1.00  0.00           H  
ATOM    347 1HG1 ILE B  21       1.050   6.319  13.311  1.00  0.00           H  
ATOM    348 2HG1 ILE B  21       0.225   5.908  14.806  1.00  0.00           H  
ATOM    349 1HG2 ILE B  21       2.375   3.777  12.588  1.00  0.00           H  
ATOM    350 2HG2 ILE B  21       1.001   2.913  11.860  1.00  0.00           H  
ATOM    351 3HG2 ILE B  21       1.262   4.634  11.496  1.00  0.00           H  
ATOM    352 1HD1 ILE B  21       2.573   6.395  15.206  1.00  0.00           H  
ATOM    353 2HD1 ILE B  21       2.213   4.693  15.586  1.00  0.00           H  
ATOM    354 3HD1 ILE B  21       3.050   5.111  14.072  1.00  0.00           H  
ATOM    355  N   SER B  22      -1.666   2.061  12.801  1.00  0.00           N  
ATOM    356  CA  SER B  22      -2.036   0.842  12.091  1.00  0.00           C  
ATOM    357  C   SER B  22      -3.264   1.065  11.218  1.00  0.00           C  
ATOM    358  O   SER B  22      -3.311   0.620  10.071  1.00  0.00           O  
ATOM    359  CB  SER B  22      -2.303  -0.277  13.079  1.00  0.00           C  
ATOM    360  OG  SER B  22      -1.130  -0.642  13.752  1.00  0.00           O  
ATOM    361  H   SER B  22      -1.618   2.047  13.810  1.00  0.00           H  
ATOM    362  HA  SER B  22      -1.206   0.552  11.446  1.00  0.00           H  
ATOM    363 1HB  SER B  22      -3.054   0.046  13.799  1.00  0.00           H  
ATOM    364 2HB  SER B  22      -2.706  -1.140  12.550  1.00  0.00           H  
ATOM    365  HG  SER B  22      -0.528   0.099  13.657  1.00  0.00           H  
ATOM    366  N   ALA B  23      -4.257   1.756  11.767  1.00  0.00           N  
ATOM    367  CA  ALA B  23      -5.483   2.051  11.034  1.00  0.00           C  
ATOM    368  C   ALA B  23      -5.200   2.920   9.815  1.00  0.00           C  
ATOM    369  O   ALA B  23      -5.750   2.692   8.738  1.00  0.00           O  
ATOM    370  CB  ALA B  23      -6.494   2.731  11.945  1.00  0.00           C  
ATOM    371  H   ALA B  23      -4.161   2.085  12.717  1.00  0.00           H  
ATOM    372  HA  ALA B  23      -5.902   1.108  10.682  1.00  0.00           H  
ATOM    373 1HB  ALA B  23      -7.404   2.945  11.383  1.00  0.00           H  
ATOM    374 2HB  ALA B  23      -6.731   2.073  12.782  1.00  0.00           H  
ATOM    375 3HB  ALA B  23      -6.074   3.662  12.324  1.00  0.00           H  
ATOM    376  N   ILE B  24      -4.339   3.916   9.992  1.00  0.00           N  
ATOM    377  CA  ILE B  24      -3.981   4.822   8.907  1.00  0.00           C  
ATOM    378  C   ILE B  24      -3.267   4.081   7.784  1.00  0.00           C  
ATOM    379  O   ILE B  24      -3.610   4.232   6.611  1.00  0.00           O  
ATOM    380  CB  ILE B  24      -3.086   5.965   9.418  1.00  0.00           C  
ATOM    381  CG1 ILE B  24      -3.875   6.881  10.358  1.00  0.00           C  
ATOM    382  CG2 ILE B  24      -2.517   6.757   8.252  1.00  0.00           C  
ATOM    383  CD1 ILE B  24      -3.011   7.842  11.143  1.00  0.00           C  
ATOM    384  H   ILE B  24      -3.921   4.050  10.902  1.00  0.00           H  
ATOM    385  HA  ILE B  24      -4.895   5.254   8.502  1.00  0.00           H  
ATOM    386  HB  ILE B  24      -2.263   5.551  10.000  1.00  0.00           H  
ATOM    387 1HG1 ILE B  24      -4.593   7.463   9.780  1.00  0.00           H  
ATOM    388 2HG1 ILE B  24      -4.440   6.276  11.067  1.00  0.00           H  
ATOM    389 1HG2 ILE B  24      -1.887   7.562   8.631  1.00  0.00           H  
ATOM    390 2HG2 ILE B  24      -1.922   6.098   7.621  1.00  0.00           H  
ATOM    391 3HG2 ILE B  24      -3.333   7.181   7.666  1.00  0.00           H  
ATOM    392 1HD1 ILE B  24      -3.641   8.456  11.786  1.00  0.00           H  
ATOM    393 2HD1 ILE B  24      -2.306   7.279  11.756  1.00  0.00           H  
ATOM    394 3HD1 ILE B  24      -2.462   8.482  10.454  1.00  0.00           H  
ATOM    395  N   LEU B  25      -2.273   3.279   8.150  1.00  0.00           N  
ATOM    396  CA  LEU B  25      -1.495   2.527   7.172  1.00  0.00           C  
ATOM    397  C   LEU B  25      -2.370   1.535   6.417  1.00  0.00           C  
ATOM    398  O   LEU B  25      -2.197   1.328   5.216  1.00  0.00           O  
ATOM    399  CB  LEU B  25      -0.348   1.782   7.866  1.00  0.00           C  
ATOM    400  CG  LEU B  25       0.779   2.662   8.419  1.00  0.00           C  
ATOM    401  CD1 LEU B  25       1.724   1.812   9.257  1.00  0.00           C  
ATOM    402  CD2 LEU B  25       1.517   3.326   7.266  1.00  0.00           C  
ATOM    403  H   LEU B  25      -2.049   3.188   9.131  1.00  0.00           H  
ATOM    404  HA  LEU B  25      -1.073   3.229   6.453  1.00  0.00           H  
ATOM    405 1HB  LEU B  25      -0.759   1.209   8.696  1.00  0.00           H  
ATOM    406 2HB  LEU B  25       0.094   1.085   7.155  1.00  0.00           H  
ATOM    407  HG  LEU B  25       0.357   3.429   9.069  1.00  0.00           H  
ATOM    408 1HD1 LEU B  25       2.526   2.437   9.650  1.00  0.00           H  
ATOM    409 2HD1 LEU B  25       1.175   1.365  10.085  1.00  0.00           H  
ATOM    410 3HD1 LEU B  25       2.151   1.024   8.636  1.00  0.00           H  
ATOM    411 1HD2 LEU B  25       2.318   3.953   7.659  1.00  0.00           H  
ATOM    412 2HD2 LEU B  25       1.941   2.560   6.616  1.00  0.00           H  
ATOM    413 3HD2 LEU B  25       0.822   3.942   6.695  1.00  0.00           H  
ATOM    414  N   ALA B  26      -3.312   0.924   7.128  1.00  0.00           N  
ATOM    415  CA  ALA B  26      -4.257   0.000   6.513  1.00  0.00           C  
ATOM    416  C   ALA B  26      -5.061   0.683   5.414  1.00  0.00           C  
ATOM    417  O   ALA B  26      -5.289   0.108   4.350  1.00  0.00           O  
ATOM    418  CB  ALA B  26      -5.190  -0.582   7.566  1.00  0.00           C  
ATOM    419  H   ALA B  26      -3.375   1.105   8.120  1.00  0.00           H  
ATOM    420  HA  ALA B  26      -3.690  -0.811   6.057  1.00  0.00           H  
ATOM    421 1HB  ALA B  26      -5.889  -1.270   7.092  1.00  0.00           H  
ATOM    422 2HB  ALA B  26      -4.605  -1.118   8.314  1.00  0.00           H  
ATOM    423 3HB  ALA B  26      -5.743   0.223   8.047  1.00  0.00           H  
ATOM    424  N   LEU B  27      -5.487   1.914   5.678  1.00  0.00           N  
ATOM    425  CA  LEU B  27      -6.221   2.698   4.692  1.00  0.00           C  
ATOM    426  C   LEU B  27      -5.349   3.022   3.486  1.00  0.00           C  
ATOM    427  O   LEU B  27      -5.818   3.012   2.348  1.00  0.00           O  
ATOM    428  CB  LEU B  27      -6.734   3.998   5.324  1.00  0.00           C  
ATOM    429  CG  LEU B  27      -7.845   3.836   6.370  1.00  0.00           C  
ATOM    430  CD1 LEU B  27      -8.116   5.179   7.035  1.00  0.00           C  
ATOM    431  CD2 LEU B  27      -9.099   3.295   5.699  1.00  0.00           C  
ATOM    432  H   LEU B  27      -5.298   2.316   6.585  1.00  0.00           H  
ATOM    433  HA  LEU B  27      -7.075   2.113   4.351  1.00  0.00           H  
ATOM    434 1HB  LEU B  27      -5.898   4.504   5.804  1.00  0.00           H  
ATOM    435 2HB  LEU B  27      -7.116   4.643   4.532  1.00  0.00           H  
ATOM    436  HG  LEU B  27      -7.518   3.141   7.143  1.00  0.00           H  
ATOM    437 1HD1 LEU B  27      -8.905   5.064   7.778  1.00  0.00           H  
ATOM    438 2HD1 LEU B  27      -7.208   5.533   7.523  1.00  0.00           H  
ATOM    439 3HD1 LEU B  27      -8.429   5.901   6.282  1.00  0.00           H  
ATOM    440 1HD2 LEU B  27      -9.888   3.179   6.443  1.00  0.00           H  
ATOM    441 2HD2 LEU B  27      -9.427   3.991   4.927  1.00  0.00           H  
ATOM    442 3HD2 LEU B  27      -8.881   2.327   5.248  1.00  0.00           H  
ATOM    443  N   VAL B  28      -4.077   3.309   3.742  1.00  0.00           N  
ATOM    444  CA  VAL B  28      -3.122   3.580   2.674  1.00  0.00           C  
ATOM    445  C   VAL B  28      -2.958   2.370   1.763  1.00  0.00           C  
ATOM    446  O   VAL B  28      -2.948   2.499   0.539  1.00  0.00           O  
ATOM    447  CB  VAL B  28      -1.753   3.963   3.265  1.00  0.00           C  
ATOM    448  CG1 VAL B  28      -0.699   4.029   2.170  1.00  0.00           C  
ATOM    449  CG2 VAL B  28      -1.858   5.295   3.993  1.00  0.00           C  
ATOM    450  H   VAL B  28      -3.764   3.341   4.702  1.00  0.00           H  
ATOM    451  HA  VAL B  28      -3.495   4.416   2.081  1.00  0.00           H  
ATOM    452  HB  VAL B  28      -1.440   3.189   3.966  1.00  0.00           H  
ATOM    453 1HG1 VAL B  28       0.262   4.301   2.606  1.00  0.00           H  
ATOM    454 2HG1 VAL B  28      -0.616   3.055   1.687  1.00  0.00           H  
ATOM    455 3HG1 VAL B  28      -0.987   4.777   1.432  1.00  0.00           H  
ATOM    456 1HG2 VAL B  28      -0.887   5.560   4.409  1.00  0.00           H  
ATOM    457 2HG2 VAL B  28      -2.176   6.068   3.293  1.00  0.00           H  
ATOM    458 3HG2 VAL B  28      -2.588   5.213   4.799  1.00  0.00           H  
ATOM    459  N   VAL B  29      -2.829   1.193   2.368  1.00  0.00           N  
ATOM    460  CA  VAL B  29      -2.726  -0.049   1.612  1.00  0.00           C  
ATOM    461  C   VAL B  29      -3.955  -0.268   0.740  1.00  0.00           C  
ATOM    462  O   VAL B  29      -3.840  -0.561  -0.450  1.00  0.00           O  
ATOM    463  CB  VAL B  29      -2.560  -1.244   2.569  1.00  0.00           C  
ATOM    464  CG1 VAL B  29      -2.694  -2.557   1.811  1.00  0.00           C  
ATOM    465  CG2 VAL B  29      -1.213  -1.163   3.271  1.00  0.00           C  
ATOM    466  H   VAL B  29      -2.803   1.159   3.377  1.00  0.00           H  
ATOM    467  HA  VAL B  29      -1.847   0.009   0.969  1.00  0.00           H  
ATOM    468  HB  VAL B  29      -3.359  -1.218   3.310  1.00  0.00           H  
ATOM    469 1HG1 VAL B  29      -2.575  -3.391   2.503  1.00  0.00           H  
ATOM    470 2HG1 VAL B  29      -3.679  -2.609   1.347  1.00  0.00           H  
ATOM    471 3HG1 VAL B  29      -1.925  -2.612   1.041  1.00  0.00           H  
ATOM    472 1HG2 VAL B  29      -1.102  -2.010   3.947  1.00  0.00           H  
ATOM    473 2HG2 VAL B  29      -0.414  -1.183   2.529  1.00  0.00           H  
ATOM    474 3HG2 VAL B  29      -1.155  -0.235   3.841  1.00  0.00           H  
ATOM    475  N   LEU B  30      -5.132  -0.124   1.339  1.00  0.00           N  
ATOM    476  CA  LEU B  30      -6.386  -0.326   0.623  1.00  0.00           C  
ATOM    477  C   LEU B  30      -6.563   0.708  -0.482  1.00  0.00           C  
ATOM    478  O   LEU B  30      -7.058   0.395  -1.565  1.00  0.00           O  
ATOM    479  CB  LEU B  30      -7.570  -0.252   1.595  1.00  0.00           C  
ATOM    480  CG  LEU B  30      -7.665  -1.394   2.615  1.00  0.00           C  
ATOM    481  CD1 LEU B  30      -8.756  -1.080   3.630  1.00  0.00           C  
ATOM    482  CD2 LEU B  30      -7.953  -2.700   1.890  1.00  0.00           C  
ATOM    483  H   LEU B  30      -5.159   0.133   2.315  1.00  0.00           H  
ATOM    484  HA  LEU B  30      -6.368  -1.316   0.167  1.00  0.00           H  
ATOM    485 1HB  LEU B  30      -7.506   0.682   2.150  1.00  0.00           H  
ATOM    486 2HB  LEU B  30      -8.494  -0.246   1.018  1.00  0.00           H  
ATOM    487  HG  LEU B  30      -6.722  -1.479   3.155  1.00  0.00           H  
ATOM    488 1HD1 LEU B  30      -8.823  -1.891   4.355  1.00  0.00           H  
ATOM    489 2HD1 LEU B  30      -8.515  -0.151   4.147  1.00  0.00           H  
ATOM    490 3HD1 LEU B  30      -9.711  -0.973   3.116  1.00  0.00           H  
ATOM    491 1HD2 LEU B  30      -8.020  -3.512   2.615  1.00  0.00           H  
ATOM    492 2HD2 LEU B  30      -8.896  -2.617   1.350  1.00  0.00           H  
ATOM    493 3HD2 LEU B  30      -7.149  -2.909   1.184  1.00  0.00           H  
ATOM    494  N   THR B  31      -6.156   1.941  -0.201  1.00  0.00           N  
ATOM    495  CA  THR B  31      -6.266   3.024  -1.172  1.00  0.00           C  
ATOM    496  C   THR B  31      -5.421   2.744  -2.408  1.00  0.00           C  
ATOM    497  O   THR B  31      -5.900   2.849  -3.536  1.00  0.00           O  
ATOM    498  CB  THR B  31      -5.847   4.369  -0.552  1.00  0.00           C  
ATOM    499  OG1 THR B  31      -6.730   4.696   0.529  1.00  0.00           O  
ATOM    500  CG2 THR B  31      -5.896   5.476  -1.594  1.00  0.00           C  
ATOM    501  H   THR B  31      -5.760   2.134   0.708  1.00  0.00           H  
ATOM    502  HA  THR B  31      -7.307   3.101  -1.487  1.00  0.00           H  
ATOM    503  HB  THR B  31      -4.832   4.289  -0.162  1.00  0.00           H  
ATOM    504  HG1 THR B  31      -6.564   4.105   1.267  1.00  0.00           H  
ATOM    505 1HG2 THR B  31      -5.596   6.419  -1.138  1.00  0.00           H  
ATOM    506 2HG2 THR B  31      -5.217   5.235  -2.412  1.00  0.00           H  
ATOM    507 3HG2 THR B  31      -6.910   5.566  -1.980  1.00  0.00           H  
ATOM    508  N   ILE B  32      -4.160   2.387  -2.187  1.00  0.00           N  
ATOM    509  CA  ILE B  32      -3.231   2.139  -3.283  1.00  0.00           C  
ATOM    510  C   ILE B  32      -3.693   0.970  -4.143  1.00  0.00           C  
ATOM    511  O   ILE B  32      -3.668   1.042  -5.371  1.00  0.00           O  
ATOM    512  CB  ILE B  32      -1.815   1.856  -2.749  1.00  0.00           C  
ATOM    513  CG1 ILE B  32      -1.238   3.104  -2.076  1.00  0.00           C  
ATOM    514  CG2 ILE B  32      -0.906   1.387  -3.875  1.00  0.00           C  
ATOM    515  CD1 ILE B  32       0.011   2.841  -1.268  1.00  0.00           C  
ATOM    516  H   ILE B  32      -3.836   2.286  -1.236  1.00  0.00           H  
ATOM    517  HA  ILE B  32      -3.191   3.028  -3.911  1.00  0.00           H  
ATOM    518  HB  ILE B  32      -1.862   1.080  -1.986  1.00  0.00           H  
ATOM    519 1HG1 ILE B  32      -1.003   3.851  -2.835  1.00  0.00           H  
ATOM    520 2HG1 ILE B  32      -1.987   3.539  -1.413  1.00  0.00           H  
ATOM    521 1HG2 ILE B  32       0.091   1.192  -3.481  1.00  0.00           H  
ATOM    522 2HG2 ILE B  32      -1.309   0.473  -4.310  1.00  0.00           H  
ATOM    523 3HG2 ILE B  32      -0.848   2.159  -4.642  1.00  0.00           H  
ATOM    524 1HD1 ILE B  32       0.360   3.772  -0.822  1.00  0.00           H  
ATOM    525 2HD1 ILE B  32      -0.211   2.121  -0.479  1.00  0.00           H  
ATOM    526 3HD1 ILE B  32       0.787   2.438  -1.918  1.00  0.00           H  
ATOM    527  N   ILE B  33      -4.116  -0.107  -3.490  1.00  0.00           N  
ATOM    528  CA  ILE B  33      -4.618  -1.282  -4.193  1.00  0.00           C  
ATOM    529  C   ILE B  33      -5.826  -0.934  -5.054  1.00  0.00           C  
ATOM    530  O   ILE B  33      -5.930  -1.371  -6.200  1.00  0.00           O  
ATOM    531  CB  ILE B  33      -4.997  -2.396  -3.201  1.00  0.00           C  
ATOM    532  CG1 ILE B  33      -3.744  -2.963  -2.530  1.00  0.00           C  
ATOM    533  CG2 ILE B  33      -5.771  -3.498  -3.908  1.00  0.00           C  
ATOM    534  CD1 ILE B  33      -4.036  -3.858  -1.347  1.00  0.00           C  
ATOM    535  H   ILE B  33      -4.088  -0.113  -2.480  1.00  0.00           H  
ATOM    536  HA  ILE B  33      -3.831  -1.656  -4.847  1.00  0.00           H  
ATOM    537  HB  ILE B  33      -5.618  -1.980  -2.408  1.00  0.00           H  
ATOM    538 1HG1 ILE B  33      -3.169  -3.536  -3.257  1.00  0.00           H  
ATOM    539 2HG1 ILE B  33      -3.111  -2.144  -2.188  1.00  0.00           H  
ATOM    540 1HG2 ILE B  33      -6.031  -4.277  -3.192  1.00  0.00           H  
ATOM    541 2HG2 ILE B  33      -6.682  -3.083  -4.339  1.00  0.00           H  
ATOM    542 3HG2 ILE B  33      -5.156  -3.923  -4.701  1.00  0.00           H  
ATOM    543 1HD1 ILE B  33      -3.098  -4.221  -0.925  1.00  0.00           H  
ATOM    544 2HD1 ILE B  33      -4.581  -3.293  -0.589  1.00  0.00           H  
ATOM    545 3HD1 ILE B  33      -4.638  -4.705  -1.672  1.00  0.00           H  
ATOM    546  N   SER B  34      -6.737  -0.145  -4.494  1.00  0.00           N  
ATOM    547  CA  SER B  34      -7.912   0.308  -5.228  1.00  0.00           C  
ATOM    548  C   SER B  34      -7.516   1.097  -6.469  1.00  0.00           C  
ATOM    549  O   SER B  34      -8.101   0.925  -7.539  1.00  0.00           O  
ATOM    550  CB  SER B  34      -8.789   1.163  -4.333  1.00  0.00           C  
ATOM    551  OG  SER B  34      -9.295   0.413  -3.263  1.00  0.00           O  
ATOM    552  H   SER B  34      -6.612   0.149  -3.536  1.00  0.00           H  
ATOM    553  HA  SER B  34      -8.481  -0.567  -5.546  1.00  0.00           H  
ATOM    554 1HB  SER B  34      -8.209   2.002  -3.951  1.00  0.00           H  
ATOM    555 2HB  SER B  34      -9.613   1.572  -4.916  1.00  0.00           H  
ATOM    556  HG  SER B  34      -8.573   0.325  -2.637  1.00  0.00           H  
ATOM    557  N   LEU B  35      -6.520   1.964  -6.321  1.00  0.00           N  
ATOM    558  CA  LEU B  35      -6.042   2.780  -7.431  1.00  0.00           C  
ATOM    559  C   LEU B  35      -5.438   1.914  -8.529  1.00  0.00           C  
ATOM    560  O   LEU B  35      -5.558   2.226  -9.714  1.00  0.00           O  
ATOM    561  CB  LEU B  35      -4.999   3.790  -6.936  1.00  0.00           C  
ATOM    562  CG  LEU B  35      -5.536   4.917  -6.044  1.00  0.00           C  
ATOM    563  CD1 LEU B  35      -4.370   5.723  -5.488  1.00  0.00           C  
ATOM    564  CD2 LEU B  35      -6.476   5.799  -6.851  1.00  0.00           C  
ATOM    565  H   LEU B  35      -6.083   2.061  -5.415  1.00  0.00           H  
ATOM    566  HA  LEU B  35      -6.888   3.325  -7.849  1.00  0.00           H  
ATOM    567 1HB  LEU B  35      -4.238   3.254  -6.370  1.00  0.00           H  
ATOM    568 2HB  LEU B  35      -4.523   4.250  -7.801  1.00  0.00           H  
ATOM    569  HG  LEU B  35      -6.076   4.487  -5.200  1.00  0.00           H  
ATOM    570 1HD1 LEU B  35      -4.752   6.524  -4.854  1.00  0.00           H  
ATOM    571 2HD1 LEU B  35      -3.725   5.072  -4.899  1.00  0.00           H  
ATOM    572 3HD1 LEU B  35      -3.800   6.153  -6.311  1.00  0.00           H  
ATOM    573 1HD2 LEU B  35      -6.858   6.600  -6.217  1.00  0.00           H  
ATOM    574 2HD2 LEU B  35      -5.936   6.230  -7.694  1.00  0.00           H  
ATOM    575 3HD2 LEU B  35      -7.309   5.201  -7.221  1.00  0.00           H  
ATOM    576  N   ILE B  36      -4.789   0.826  -8.129  1.00  0.00           N  
ATOM    577  CA  ILE B  36      -4.262  -0.145  -9.081  1.00  0.00           C  
ATOM    578  C   ILE B  36      -5.386  -0.831  -9.847  1.00  0.00           C  
ATOM    579  O   ILE B  36      -5.304  -1.007 -11.063  1.00  0.00           O  
ATOM    580  CB  ILE B  36      -3.406  -1.205  -8.365  1.00  0.00           C  
ATOM    581  CG1 ILE B  36      -2.118  -0.577  -7.826  1.00  0.00           C  
ATOM    582  CG2 ILE B  36      -3.087  -2.356  -9.308  1.00  0.00           C  
ATOM    583  CD1 ILE B  36      -1.347  -1.475  -6.886  1.00  0.00           C  
ATOM    584  H   ILE B  36      -4.657   0.668  -7.141  1.00  0.00           H  
ATOM    585  HA  ILE B  36      -3.632   0.380  -9.798  1.00  0.00           H  
ATOM    586  HB  ILE B  36      -3.951  -1.593  -7.505  1.00  0.00           H  
ATOM    587 1HG1 ILE B  36      -1.465  -0.314  -8.658  1.00  0.00           H  
ATOM    588 2HG1 ILE B  36      -2.357   0.345  -7.296  1.00  0.00           H  
ATOM    589 1HG2 ILE B  36      -2.480  -3.096  -8.786  1.00  0.00           H  
ATOM    590 2HG2 ILE B  36      -4.014  -2.818  -9.644  1.00  0.00           H  
ATOM    591 3HG2 ILE B  36      -2.536  -1.978 -10.170  1.00  0.00           H  
ATOM    592 1HD1 ILE B  36      -0.448  -0.961  -6.546  1.00  0.00           H  
ATOM    593 2HD1 ILE B  36      -1.971  -1.722  -6.026  1.00  0.00           H  
ATOM    594 3HD1 ILE B  36      -1.066  -2.390  -7.405  1.00  0.00           H  
ATOM    595  N   ILE B  37      -6.435  -1.217  -9.129  1.00  0.00           N  
ATOM    596  CA  ILE B  37      -7.561  -1.918  -9.734  1.00  0.00           C  
ATOM    597  C   ILE B  37      -8.317  -1.016 -10.701  1.00  0.00           C  
ATOM    598  O   ILE B  37      -8.663  -1.429 -11.808  1.00  0.00           O  
ATOM    599  CB  ILE B  37      -8.528  -2.439  -8.654  1.00  0.00           C  
ATOM    600  CG1 ILE B  37      -7.862  -3.543  -7.829  1.00  0.00           C  
ATOM    601  CG2 ILE B  37      -9.812  -2.946  -9.291  1.00  0.00           C  
ATOM    602  CD1 ILE B  37      -8.617  -3.904  -6.570  1.00  0.00           C  
ATOM    603  H   ILE B  37      -6.453  -1.019  -8.139  1.00  0.00           H  
ATOM    604  HA  ILE B  37      -7.177  -2.771 -10.292  1.00  0.00           H  
ATOM    605  HB  ILE B  37      -8.770  -1.632  -7.963  1.00  0.00           H  
ATOM    606 1HG1 ILE B  37      -7.764  -4.442  -8.437  1.00  0.00           H  
ATOM    607 2HG1 ILE B  37      -6.857  -3.230  -7.545  1.00  0.00           H  
ATOM    608 1HG2 ILE B  37     -10.484  -3.311  -8.514  1.00  0.00           H  
ATOM    609 2HG2 ILE B  37     -10.294  -2.134  -9.835  1.00  0.00           H  
ATOM    610 3HG2 ILE B  37      -9.581  -3.758  -9.981  1.00  0.00           H  
ATOM    611 1HD1 ILE B  37      -8.083  -4.693  -6.039  1.00  0.00           H  
ATOM    612 2HD1 ILE B  37      -8.697  -3.025  -5.929  1.00  0.00           H  
ATOM    613 3HD1 ILE B  37      -9.614  -4.254  -6.832  1.00  0.00           H  
ATOM    614  N   LEU B  38      -8.569   0.217 -10.277  1.00  0.00           N  
ATOM    615  CA  LEU B  38      -9.365   1.151 -11.066  1.00  0.00           C  
ATOM    616  C   LEU B  38      -8.675   1.488 -12.381  1.00  0.00           C  
ATOM    617  O   LEU B  38      -8.741   0.726 -13.306  1.00  0.00           O  
ATOM    618  OXT LEU B  38      -8.065   2.515 -12.493  1.00  0.00           O  
ATOM    619  CB  LEU B  38      -9.617   2.437 -10.269  1.00  0.00           C  
ATOM    620  CG  LEU B  38     -10.549   2.299  -9.059  1.00  0.00           C  
ATOM    621  CD1 LEU B  38     -10.515   3.583  -8.241  1.00  0.00           C  
ATOM    622  CD2 LEU B  38     -11.960   1.992  -9.537  1.00  0.00           C  
ATOM    623  H   LEU B  38      -8.201   0.516  -9.385  1.00  0.00           H  
ATOM    624  HA  LEU B  38     -10.323   0.684 -11.290  1.00  0.00           H  
ATOM    625 1HB  LEU B  38      -8.661   2.816  -9.910  1.00  0.00           H  
ATOM    626 2HB  LEU B  38     -10.050   3.181 -10.938  1.00  0.00           H  
ATOM    627  HG  LEU B  38     -10.198   1.487  -8.420  1.00  0.00           H  
ATOM    628 1HD1 LEU B  38     -11.177   3.484  -7.381  1.00  0.00           H  
ATOM    629 2HD1 LEU B  38      -9.498   3.767  -7.896  1.00  0.00           H  
ATOM    630 3HD1 LEU B  38     -10.846   4.416  -8.860  1.00  0.00           H  
ATOM    631 1HD2 LEU B  38     -12.623   1.893  -8.677  1.00  0.00           H  
ATOM    632 2HD2 LEU B  38     -12.313   2.803 -10.175  1.00  0.00           H  
ATOM    633 3HD2 LEU B  38     -11.958   1.060 -10.103  1.00  0.00           H  
TER                                                                             
HETATM  635 THKN MEM C  41      15.000   0.000   0.000  1.00  0.00           X  
HETATM  636 CNTR MEM C  41       0.000   0.000   0.000  1.00  0.00           X  
HETATM  637 NORM MEM C  41      -0.000  -0.000   1.000  1.00  0.00           X  
TER                                                                             
CONECT  635  636                                                                
CONECT  636  635  637                                                           
CONECT  637  636                                                                
a_angle_1 0.68
a_angle_2 12.911
a_bind 1.251
a_ddg -7.171
a_helicality 0.027
a_helicality_symm 0.027
a_hha_ang 25.464
a_hha_dst_atm 4.408
a_hha_dst_vec 8.501
a_marl -17.534
a_pack 0.724
a_res_lipo -71.559
a_rmsd 3.502
a_sasa 732.648
a_shape 0.797
a_span_topo 0.474
a_tms_span 1
a_tms_span_fa 1
a_unsat 0
maxsub 38
rms 3.502
score -157.228
silent_score -157.228
time 38
total -157.227

#MODEL 3
ATOM      1  N   VAL A   1       4.576  -1.414  13.682  1.00  0.00           N  
ATOM      2  CA  VAL A   1       3.359  -2.119  13.297  1.00  0.00           C  
ATOM      3  C   VAL A   1       3.567  -2.917  12.016  1.00  0.00           C  
ATOM      4  O   VAL A   1       3.816  -2.349  10.953  1.00  0.00           O  
ATOM      5  CB  VAL A   1       2.205  -1.119  13.094  1.00  0.00           C  
ATOM      6  CG1 VAL A   1       0.945  -1.845  12.644  1.00  0.00           C  
ATOM      7  CG2 VAL A   1       1.953  -0.351  14.382  1.00  0.00           C  
ATOM      8 1H   VAL A   1       4.412  -0.899  14.523  1.00  0.00           H  
ATOM      9 2H   VAL A   1       5.311  -2.075  13.834  1.00  0.00           H  
ATOM     10 3H   VAL A   1       4.842  -0.783  12.952  1.00  0.00           H  
ATOM     11  HA  VAL A   1       3.090  -2.807  14.099  1.00  0.00           H  
ATOM     12  HB  VAL A   1       2.475  -0.422  12.301  1.00  0.00           H  
ATOM     13 1HG1 VAL A   1       0.140  -1.123  12.505  1.00  0.00           H  
ATOM     14 2HG1 VAL A   1       1.138  -2.358  11.702  1.00  0.00           H  
ATOM     15 3HG1 VAL A   1       0.654  -2.572  13.402  1.00  0.00           H  
ATOM     16 1HG2 VAL A   1       1.136   0.355  14.231  1.00  0.00           H  
ATOM     17 2HG2 VAL A   1       1.689  -1.048  15.177  1.00  0.00           H  
ATOM     18 3HG2 VAL A   1       2.855   0.194  14.663  1.00  0.00           H  
ATOM     19  N   ILE A   2       3.462  -4.237  12.125  1.00  0.00           N  
ATOM     20  CA  ILE A   2       3.748  -5.123  11.003  1.00  0.00           C  
ATOM     21  C   ILE A   2       2.820  -4.842   9.828  1.00  0.00           C  
ATOM     22  O   ILE A   2       3.256  -4.790   8.678  1.00  0.00           O  
ATOM     23  CB  ILE A   2       3.616  -6.599  11.421  1.00  0.00           C  
ATOM     24  CG1 ILE A   2       4.729  -6.978  12.402  1.00  0.00           C  
ATOM     25  CG2 ILE A   2       3.650  -7.503  10.199  1.00  0.00           C  
ATOM     26  CD1 ILE A   2       4.518  -8.313  13.079  1.00  0.00           C  
ATOM     27  H   ILE A   2       3.176  -4.637  13.007  1.00  0.00           H  
ATOM     28  HA  ILE A   2       4.773  -4.948  10.677  1.00  0.00           H  
ATOM     29  HB  ILE A   2       2.672  -6.746  11.944  1.00  0.00           H  
ATOM     30 1HG1 ILE A   2       5.682  -7.008  11.877  1.00  0.00           H  
ATOM     31 2HG1 ILE A   2       4.807  -6.213  13.176  1.00  0.00           H  
ATOM     32 1HG2 ILE A   2       3.556  -8.543  10.512  1.00  0.00           H  
ATOM     33 2HG2 ILE A   2       2.824  -7.249   9.535  1.00  0.00           H  
ATOM     34 3HG2 ILE A   2       4.594  -7.367   9.671  1.00  0.00           H  
ATOM     35 1HD1 ILE A   2       5.346  -8.511  13.759  1.00  0.00           H  
ATOM     36 2HD1 ILE A   2       3.583  -8.292  13.642  1.00  0.00           H  
ATOM     37 3HD1 ILE A   2       4.471  -9.099  12.327  1.00  0.00           H  
ATOM     38  N   SER A   3       1.537  -4.662  10.124  1.00  0.00           N  
ATOM     39  CA  SER A   3       0.537  -4.431   9.089  1.00  0.00           C  
ATOM     40  C   SER A   3       0.876  -3.197   8.261  1.00  0.00           C  
ATOM     41  O   SER A   3       0.753  -3.207   7.037  1.00  0.00           O  
ATOM     42  CB  SER A   3      -0.834  -4.269   9.715  1.00  0.00           C  
ATOM     43  OG  SER A   3      -1.254  -5.461  10.319  1.00  0.00           O  
ATOM     44  H   SER A   3       1.248  -4.686  11.092  1.00  0.00           H  
ATOM     45  HA  SER A   3       0.521  -5.295   8.424  1.00  0.00           H  
ATOM     46 1HB  SER A   3      -0.804  -3.472  10.458  1.00  0.00           H  
ATOM     47 2HB  SER A   3      -1.551  -3.975   8.949  1.00  0.00           H  
ATOM     48  HG  SER A   3      -2.192  -5.539  10.128  1.00  0.00           H  
ATOM     49  N   ALA A   4       1.304  -2.137   8.938  1.00  0.00           N  
ATOM     50  CA  ALA A   4       1.701  -0.907   8.262  1.00  0.00           C  
ATOM     51  C   ALA A   4       2.930  -1.130   7.390  1.00  0.00           C  
ATOM     52  O   ALA A   4       2.994  -0.652   6.257  1.00  0.00           O  
ATOM     53  CB  ALA A   4       1.967   0.194   9.279  1.00  0.00           C  
ATOM     54  H   ALA A   4       1.355  -2.183   9.945  1.00  0.00           H  
ATOM     55  HA  ALA A   4       0.882  -0.597   7.613  1.00  0.00           H  
ATOM     56 1HB  ALA A   4       2.263   1.105   8.760  1.00  0.00           H  
ATOM     57 2HB  ALA A   4       1.062   0.382   9.856  1.00  0.00           H  
ATOM     58 3HB  ALA A   4       2.767  -0.117   9.950  1.00  0.00           H  
ATOM     59  N   ILE A   5       3.904  -1.858   7.924  1.00  0.00           N  
ATOM     60  CA  ILE A   5       5.144  -2.124   7.205  1.00  0.00           C  
ATOM     61  C   ILE A   5       4.882  -2.913   5.928  1.00  0.00           C  
ATOM     62  O   ILE A   5       5.364  -2.553   4.855  1.00  0.00           O  
ATOM     63  CB  ILE A   5       6.138  -2.896   8.091  1.00  0.00           C  
ATOM     64  CG1 ILE A   5       6.629  -2.011   9.240  1.00  0.00           C  
ATOM     65  CG2 ILE A   5       7.312  -3.397   7.263  1.00  0.00           C  
ATOM     66  CD1 ILE A   5       7.352  -2.769  10.330  1.00  0.00           C  
ATOM     67  H   ILE A   5       3.783  -2.238   8.852  1.00  0.00           H  
ATOM     68  HA  ILE A   5       5.595  -1.172   6.930  1.00  0.00           H  
ATOM     69  HB  ILE A   5       5.635  -3.750   8.544  1.00  0.00           H  
ATOM     70 1HG1 ILE A   5       7.302  -1.249   8.850  1.00  0.00           H  
ATOM     71 2HG1 ILE A   5       5.779  -1.496   9.691  1.00  0.00           H  
ATOM     72 1HG2 ILE A   5       8.005  -3.940   7.905  1.00  0.00           H  
ATOM     73 2HG2 ILE A   5       6.947  -4.061   6.480  1.00  0.00           H  
ATOM     74 3HG2 ILE A   5       7.825  -2.549   6.810  1.00  0.00           H  
ATOM     75 1HD1 ILE A   5       7.668  -2.074  11.108  1.00  0.00           H  
ATOM     76 2HD1 ILE A   5       6.683  -3.516  10.759  1.00  0.00           H  
ATOM     77 3HD1 ILE A   5       8.226  -3.264   9.909  1.00  0.00           H  
ATOM     78  N   LEU A   6       4.116  -3.992   6.052  1.00  0.00           N  
ATOM     79  CA  LEU A   6       3.849  -4.876   4.924  1.00  0.00           C  
ATOM     80  C   LEU A   6       3.144  -4.133   3.797  1.00  0.00           C  
ATOM     81  O   LEU A   6       3.468  -4.314   2.623  1.00  0.00           O  
ATOM     82  CB  LEU A   6       2.994  -6.066   5.374  1.00  0.00           C  
ATOM     83  CG  LEU A   6       3.690  -7.075   6.296  1.00  0.00           C  
ATOM     84  CD1 LEU A   6       2.679  -8.108   6.775  1.00  0.00           C  
ATOM     85  CD2 LEU A   6       4.837  -7.738   5.549  1.00  0.00           C  
ATOM     86  H   LEU A   6       3.708  -4.205   6.951  1.00  0.00           H  
ATOM     87  HA  LEU A   6       4.800  -5.250   4.546  1.00  0.00           H  
ATOM     88 1HB  LEU A   6       2.119  -5.686   5.899  1.00  0.00           H  
ATOM     89 2HB  LEU A   6       2.655  -6.605   4.489  1.00  0.00           H  
ATOM     90  HG  LEU A   6       4.079  -6.558   7.174  1.00  0.00           H  
ATOM     91 1HD1 LEU A   6       3.174  -8.825   7.430  1.00  0.00           H  
ATOM     92 2HD1 LEU A   6       1.880  -7.608   7.322  1.00  0.00           H  
ATOM     93 3HD1 LEU A   6       2.259  -8.632   5.916  1.00  0.00           H  
ATOM     94 1HD2 LEU A   6       5.333  -8.455   6.205  1.00  0.00           H  
ATOM     95 2HD2 LEU A   6       4.449  -8.257   4.672  1.00  0.00           H  
ATOM     96 3HD2 LEU A   6       5.554  -6.979   5.234  1.00  0.00           H  
ATOM     97  N   ALA A   7       2.178  -3.296   4.160  1.00  0.00           N  
ATOM     98  CA  ALA A   7       1.453  -2.492   3.183  1.00  0.00           C  
ATOM     99  C   ALA A   7       2.391  -1.546   2.444  1.00  0.00           C  
ATOM    100  O   ALA A   7       2.283  -1.374   1.229  1.00  0.00           O  
ATOM    101  CB  ALA A   7       0.340  -1.708   3.864  1.00  0.00           C  
ATOM    102  H   ALA A   7       1.940  -3.214   5.138  1.00  0.00           H  
ATOM    103  HA  ALA A   7       1.012  -3.167   2.450  1.00  0.00           H  
ATOM    104 1HB  ALA A   7      -0.192  -1.113   3.121  1.00  0.00           H  
ATOM    105 2HB  ALA A   7      -0.355  -2.401   4.339  1.00  0.00           H  
ATOM    106 3HB  ALA A   7       0.768  -1.049   4.618  1.00  0.00           H  
ATOM    107  N   LEU A   8       3.310  -0.934   3.183  1.00  0.00           N  
ATOM    108  CA  LEU A   8       4.266  -0.002   2.598  1.00  0.00           C  
ATOM    109  C   LEU A   8       5.217  -0.713   1.645  1.00  0.00           C  
ATOM    110  O   LEU A   8       5.596  -0.167   0.608  1.00  0.00           O  
ATOM    111  CB  LEU A   8       5.068   0.697   3.704  1.00  0.00           C  
ATOM    112  CG  LEU A   8       4.285   1.700   4.561  1.00  0.00           C  
ATOM    113  CD1 LEU A   8       5.139   2.132   5.745  1.00  0.00           C  
ATOM    114  CD2 LEU A   8       3.887   2.895   3.709  1.00  0.00           C  
ATOM    115  H   LEU A   8       3.347  -1.120   4.175  1.00  0.00           H  
ATOM    116  HA  LEU A   8       3.715   0.751   2.036  1.00  0.00           H  
ATOM    117 1HB  LEU A   8       5.475  -0.062   4.370  1.00  0.00           H  
ATOM    118 2HB  LEU A   8       5.899   1.232   3.245  1.00  0.00           H  
ATOM    119  HG  LEU A   8       3.388   1.220   4.955  1.00  0.00           H  
ATOM    120 1HD1 LEU A   8       4.583   2.844   6.355  1.00  0.00           H  
ATOM    121 2HD1 LEU A   8       5.393   1.260   6.348  1.00  0.00           H  
ATOM    122 3HD1 LEU A   8       6.053   2.602   5.382  1.00  0.00           H  
ATOM    123 1HD2 LEU A   8       3.329   3.607   4.318  1.00  0.00           H  
ATOM    124 2HD2 LEU A   8       4.783   3.376   3.316  1.00  0.00           H  
ATOM    125 3HD2 LEU A   8       3.262   2.560   2.880  1.00  0.00           H  
ATOM    126  N   VAL A   9       5.601  -1.934   2.001  1.00  0.00           N  
ATOM    127  CA  VAL A   9       6.448  -2.753   1.142  1.00  0.00           C  
ATOM    128  C   VAL A   9       5.768  -3.038  -0.191  1.00  0.00           C  
ATOM    129  O   VAL A   9       6.382  -2.914  -1.251  1.00  0.00           O  
ATOM    130  CB  VAL A   9       6.787  -4.085   1.838  1.00  0.00           C  
ATOM    131  CG1 VAL A   9       7.425  -5.053   0.853  1.00  0.00           C  
ATOM    132  CG2 VAL A   9       7.710  -3.831   3.020  1.00  0.00           C  
ATOM    133  H   VAL A   9       5.298  -2.305   2.891  1.00  0.00           H  
ATOM    134  HA  VAL A   9       7.375  -2.211   0.953  1.00  0.00           H  
ATOM    135  HB  VAL A   9       5.863  -4.545   2.189  1.00  0.00           H  
ATOM    136 1HG1 VAL A   9       7.657  -5.989   1.362  1.00  0.00           H  
ATOM    137 2HG1 VAL A   9       6.732  -5.248   0.034  1.00  0.00           H  
ATOM    138 3HG1 VAL A   9       8.342  -4.618   0.458  1.00  0.00           H  
ATOM    139 1HG2 VAL A   9       7.944  -4.777   3.508  1.00  0.00           H  
ATOM    140 2HG2 VAL A   9       8.631  -3.365   2.669  1.00  0.00           H  
ATOM    141 3HG2 VAL A   9       7.216  -3.169   3.732  1.00  0.00           H  
ATOM    142  N   VAL A  10       4.497  -3.421  -0.131  1.00  0.00           N  
ATOM    143  CA  VAL A  10       3.725  -3.703  -1.335  1.00  0.00           C  
ATOM    144  C   VAL A  10       3.585  -2.459  -2.203  1.00  0.00           C  
ATOM    145  O   VAL A  10       3.706  -2.528  -3.426  1.00  0.00           O  
ATOM    146  CB  VAL A  10       2.324  -4.225  -0.961  1.00  0.00           C  
ATOM    147  CG1 VAL A  10       1.454  -4.350  -2.203  1.00  0.00           C  
ATOM    148  CG2 VAL A  10       2.444  -5.564  -0.249  1.00  0.00           C  
ATOM    149  H   VAL A  10       4.055  -3.520   0.772  1.00  0.00           H  
ATOM    150  HA  VAL A  10       4.244  -4.473  -1.907  1.00  0.00           H  
ATOM    151  HB  VAL A  10       1.842  -3.503  -0.302  1.00  0.00           H  
ATOM    152 1HG1 VAL A  10       0.468  -4.720  -1.920  1.00  0.00           H  
ATOM    153 2HG1 VAL A  10       1.353  -3.374  -2.676  1.00  0.00           H  
ATOM    154 3HG1 VAL A  10       1.915  -5.047  -2.902  1.00  0.00           H  
ATOM    155 1HG2 VAL A  10       1.450  -5.926   0.013  1.00  0.00           H  
ATOM    156 2HG2 VAL A  10       2.932  -6.283  -0.907  1.00  0.00           H  
ATOM    157 3HG2 VAL A  10       3.036  -5.442   0.658  1.00  0.00           H  
ATOM    158  N   LEU A  11       3.329  -1.323  -1.564  1.00  0.00           N  
ATOM    159  CA  LEU A  11       3.246  -0.049  -2.268  1.00  0.00           C  
ATOM    160  C   LEU A  11       4.546   0.260  -3.000  1.00  0.00           C  
ATOM    161  O   LEU A  11       4.531   0.729  -4.139  1.00  0.00           O  
ATOM    162  CB  LEU A  11       2.925   1.081  -1.283  1.00  0.00           C  
ATOM    163  CG  LEU A  11       1.469   1.156  -0.807  1.00  0.00           C  
ATOM    164  CD1 LEU A  11       1.361   2.140   0.349  1.00  0.00           C  
ATOM    165  CD2 LEU A  11       0.577   1.575  -1.967  1.00  0.00           C  
ATOM    166  H   LEU A  11       3.188  -1.342  -0.564  1.00  0.00           H  
ATOM    167  HA  LEU A  11       2.444  -0.112  -3.003  1.00  0.00           H  
ATOM    168 1HB  LEU A  11       3.555   0.964  -0.402  1.00  0.00           H  
ATOM    169 2HB  LEU A  11       3.169   2.033  -1.754  1.00  0.00           H  
ATOM    170  HG  LEU A  11       1.154   0.178  -0.443  1.00  0.00           H  
ATOM    171 1HD1 LEU A  11       0.326   2.193   0.687  1.00  0.00           H  
ATOM    172 2HD1 LEU A  11       1.994   1.806   1.172  1.00  0.00           H  
ATOM    173 3HD1 LEU A  11       1.686   3.126   0.019  1.00  0.00           H  
ATOM    174 1HD2 LEU A  11      -0.459   1.628  -1.629  1.00  0.00           H  
ATOM    175 2HD2 LEU A  11       0.890   2.554  -2.331  1.00  0.00           H  
ATOM    176 3HD2 LEU A  11       0.660   0.845  -2.772  1.00  0.00           H  
ATOM    177  N   THR A  12       5.668  -0.004  -2.341  1.00  0.00           N  
ATOM    178  CA  THR A  12       6.978   0.176  -2.955  1.00  0.00           C  
ATOM    179  C   THR A  12       7.144  -0.723  -4.173  1.00  0.00           C  
ATOM    180  O   THR A  12       7.586  -0.275  -5.231  1.00  0.00           O  
ATOM    181  CB  THR A  12       8.107  -0.106  -1.946  1.00  0.00           C  
ATOM    182  OG1 THR A  12       8.019   0.820  -0.855  1.00  0.00           O  
ATOM    183  CG2 THR A  12       9.466   0.031  -2.614  1.00  0.00           C  
ATOM    184  H   THR A  12       5.613  -0.338  -1.389  1.00  0.00           H  
ATOM    185  HA  THR A  12       7.065   1.211  -3.286  1.00  0.00           H  
ATOM    186  HB  THR A  12       8.001  -1.118  -1.555  1.00  0.00           H  
ATOM    187  HG1 THR A  12       7.199   0.675  -0.378  1.00  0.00           H  
ATOM    188 1HG2 THR A  12      10.252  -0.173  -1.886  1.00  0.00           H  
ATOM    189 2HG2 THR A  12       9.540  -0.680  -3.437  1.00  0.00           H  
ATOM    190 3HG2 THR A  12       9.582   1.043  -2.999  1.00  0.00           H  
ATOM    191  N   ILE A  13       6.787  -1.993  -4.017  1.00  0.00           N  
ATOM    192  CA  ILE A  13       6.927  -2.966  -5.094  1.00  0.00           C  
ATOM    193  C   ILE A  13       6.093  -2.571  -6.306  1.00  0.00           C  
ATOM    194  O   ILE A  13       6.586  -2.557  -7.434  1.00  0.00           O  
ATOM    195  CB  ILE A  13       6.514  -4.372  -4.622  1.00  0.00           C  
ATOM    196  CG1 ILE A  13       7.513  -4.904  -3.591  1.00  0.00           C  
ATOM    197  CG2 ILE A  13       6.410  -5.321  -5.806  1.00  0.00           C  
ATOM    198  CD1 ILE A  13       7.029  -6.126  -2.845  1.00  0.00           C  
ATOM    199  H   ILE A  13       6.409  -2.293  -3.130  1.00  0.00           H  
ATOM    200  HA  ILE A  13       7.973  -2.998  -5.397  1.00  0.00           H  
ATOM    201  HB  ILE A  13       5.547  -4.319  -4.124  1.00  0.00           H  
ATOM    202 1HG1 ILE A  13       8.449  -5.156  -4.088  1.00  0.00           H  
ATOM    203 2HG1 ILE A  13       7.732  -4.124  -2.861  1.00  0.00           H  
ATOM    204 1HG2 ILE A  13       6.117  -6.310  -5.454  1.00  0.00           H  
ATOM    205 2HG2 ILE A  13       5.662  -4.949  -6.505  1.00  0.00           H  
ATOM    206 3HG2 ILE A  13       7.375  -5.385  -6.307  1.00  0.00           H  
ATOM    207 1HD1 ILE A  13       7.791  -6.443  -2.133  1.00  0.00           H  
ATOM    208 2HD1 ILE A  13       6.109  -5.886  -2.310  1.00  0.00           H  
ATOM    209 3HD1 ILE A  13       6.837  -6.931  -3.553  1.00  0.00           H  
ATOM    210  N   ILE A  14       4.826  -2.250  -6.066  1.00  0.00           N  
ATOM    211  CA  ILE A  14       3.913  -1.877  -7.140  1.00  0.00           C  
ATOM    212  C   ILE A  14       4.390  -0.620  -7.856  1.00  0.00           C  
ATOM    213  O   ILE A  14       4.370  -0.549  -9.085  1.00  0.00           O  
ATOM    214  CB  ILE A  14       2.490  -1.651  -6.598  1.00  0.00           C  
ATOM    215  CG1 ILE A  14       1.885  -2.974  -6.120  1.00  0.00           C  
ATOM    216  CG2 ILE A  14       1.610  -1.014  -7.663  1.00  0.00           C  
ATOM    217  CD1 ILE A  14       0.592  -2.812  -5.353  1.00  0.00           C  
ATOM    218  H   ILE A  14       4.486  -2.264  -5.115  1.00  0.00           H  
ATOM    219  HA  ILE A  14       3.882  -2.690  -7.864  1.00  0.00           H  
ATOM    220  HB  ILE A  14       2.531  -0.992  -5.732  1.00  0.00           H  
ATOM    221 1HG1 ILE A  14       1.695  -3.618  -6.978  1.00  0.00           H  
ATOM    222 2HG1 ILE A  14       2.599  -3.489  -5.477  1.00  0.00           H  
ATOM    223 1HG2 ILE A  14       0.608  -0.862  -7.263  1.00  0.00           H  
ATOM    224 2HG2 ILE A  14       2.033  -0.054  -7.956  1.00  0.00           H  
ATOM    225 3HG2 ILE A  14       1.559  -1.669  -8.532  1.00  0.00           H  
ATOM    226 1HD1 ILE A  14       0.225  -3.792  -5.048  1.00  0.00           H  
ATOM    227 2HD1 ILE A  14       0.768  -2.198  -4.469  1.00  0.00           H  
ATOM    228 3HD1 ILE A  14      -0.149  -2.330  -5.989  1.00  0.00           H  
ATOM    229  N   SER A  15       4.819   0.370  -7.081  1.00  0.00           N  
ATOM    230  CA  SER A  15       5.302   1.627  -7.640  1.00  0.00           C  
ATOM    231  C   SER A  15       6.482   1.397  -8.575  1.00  0.00           C  
ATOM    232  O   SER A  15       6.552   1.979  -9.657  1.00  0.00           O  
ATOM    233  CB  SER A  15       5.704   2.574  -6.526  1.00  0.00           C  
ATOM    234  OG  SER A  15       4.596   2.932  -5.747  1.00  0.00           O  
ATOM    235  H   SER A  15       4.810   0.249  -6.078  1.00  0.00           H  
ATOM    236  HA  SER A  15       4.494   2.083  -8.215  1.00  0.00           H  
ATOM    237 1HB  SER A  15       6.456   2.097  -5.898  1.00  0.00           H  
ATOM    238 2HB  SER A  15       6.155   3.468  -6.954  1.00  0.00           H  
ATOM    239  HG  SER A  15       4.435   2.190  -5.159  1.00  0.00           H  
ATOM    240  N   LEU A  16       7.409   0.544  -8.150  1.00  0.00           N  
ATOM    241  CA  LEU A  16       8.586   0.230  -8.952  1.00  0.00           C  
ATOM    242  C   LEU A  16       8.198  -0.467 -10.250  1.00  0.00           C  
ATOM    243  O   LEU A  16       8.829  -0.263 -11.287  1.00  0.00           O  
ATOM    244  CB  LEU A  16       9.548  -0.659  -8.154  1.00  0.00           C  
ATOM    245  CG  LEU A  16      10.261   0.021  -6.978  1.00  0.00           C  
ATOM    246  CD1 LEU A  16      11.004  -1.027  -6.160  1.00  0.00           C  
ATOM    247  CD2 LEU A  16      11.217   1.080  -7.507  1.00  0.00           C  
ATOM    248  H   LEU A  16       7.295   0.102  -7.249  1.00  0.00           H  
ATOM    249  HA  LEU A  16       9.093   1.162  -9.200  1.00  0.00           H  
ATOM    250 1HB  LEU A  16       8.991  -1.506  -7.758  1.00  0.00           H  
ATOM    251 2HB  LEU A  16      10.313  -1.038  -8.831  1.00  0.00           H  
ATOM    252  HG  LEU A  16       9.523   0.490  -6.327  1.00  0.00           H  
ATOM    253 1HD1 LEU A  16      11.510  -0.544  -5.324  1.00  0.00           H  
ATOM    254 2HD1 LEU A  16      10.294  -1.761  -5.778  1.00  0.00           H  
ATOM    255 3HD1 LEU A  16      11.739  -1.526  -6.790  1.00  0.00           H  
ATOM    256 1HD2 LEU A  16      11.723   1.563  -6.671  1.00  0.00           H  
ATOM    257 2HD2 LEU A  16      11.956   0.611  -8.157  1.00  0.00           H  
ATOM    258 3HD2 LEU A  16      10.657   1.825  -8.072  1.00  0.00           H  
ATOM    259  N   ILE A  17       7.158  -1.291 -10.185  1.00  0.00           N  
ATOM    260  CA  ILE A  17       6.643  -1.968 -11.369  1.00  0.00           C  
ATOM    261  C   ILE A  17       6.009  -0.978 -12.338  1.00  0.00           C  
ATOM    262  O   ILE A  17       6.228  -1.052 -13.548  1.00  0.00           O  
ATOM    263  CB  ILE A  17       5.608  -3.041 -10.982  1.00  0.00           C  
ATOM    264  CG1 ILE A  17       6.288  -4.192 -10.236  1.00  0.00           C  
ATOM    265  CG2 ILE A  17       4.887  -3.555 -12.218  1.00  0.00           C  
ATOM    266  CD1 ILE A  17       5.320  -5.144  -9.570  1.00  0.00           C  
ATOM    267  H   ILE A  17       6.712  -1.452  -9.293  1.00  0.00           H  
ATOM    268  HA  ILE A  17       7.473  -2.457 -11.876  1.00  0.00           H  
ATOM    269  HB  ILE A  17       4.877  -2.611 -10.298  1.00  0.00           H  
ATOM    270 1HG1 ILE A  17       6.903  -4.763 -10.931  1.00  0.00           H  
ATOM    271 2HG1 ILE A  17       6.950  -3.790  -9.470  1.00  0.00           H  
ATOM    272 1HG2 ILE A  17       4.160  -4.312 -11.926  1.00  0.00           H  
ATOM    273 2HG2 ILE A  17       4.373  -2.729 -12.708  1.00  0.00           H  
ATOM    274 3HG2 ILE A  17       5.610  -3.992 -12.906  1.00  0.00           H  
ATOM    275 1HD1 ILE A  17       5.876  -5.932  -9.063  1.00  0.00           H  
ATOM    276 2HD1 ILE A  17       4.717  -4.599  -8.843  1.00  0.00           H  
ATOM    277 3HD1 ILE A  17       4.669  -5.587 -10.323  1.00  0.00           H  
ATOM    278  N   ILE A  18       5.224  -0.051 -11.800  1.00  0.00           N  
ATOM    279  CA  ILE A  18       4.536   0.940 -12.620  1.00  0.00           C  
ATOM    280  C   ILE A  18       5.527   1.865 -13.313  1.00  0.00           C  
ATOM    281  O   ILE A  18       5.442   2.090 -14.520  1.00  0.00           O  
ATOM    282  CB  ILE A  18       3.562   1.775 -11.769  1.00  0.00           C  
ATOM    283  CG1 ILE A  18       2.399   0.906 -11.281  1.00  0.00           C  
ATOM    284  CG2 ILE A  18       3.045   2.963 -12.565  1.00  0.00           C  
ATOM    285  CD1 ILE A  18       1.548   1.565 -10.220  1.00  0.00           C  
ATOM    286  H   ILE A  18       5.100  -0.032 -10.798  1.00  0.00           H  
ATOM    287  HA  ILE A  18       3.964   0.418 -13.386  1.00  0.00           H  
ATOM    288  HB  ILE A  18       4.076   2.141 -10.881  1.00  0.00           H  
ATOM    289 1HG1 ILE A  18       1.758   0.651 -12.124  1.00  0.00           H  
ATOM    290 2HG1 ILE A  18       2.789  -0.027 -10.873  1.00  0.00           H  
ATOM    291 1HG2 ILE A  18       2.357   3.542 -11.949  1.00  0.00           H  
ATOM    292 2HG2 ILE A  18       3.882   3.593 -12.864  1.00  0.00           H  
ATOM    293 3HG2 ILE A  18       2.524   2.607 -13.454  1.00  0.00           H  
ATOM    294 1HD1 ILE A  18       0.746   0.888  -9.925  1.00  0.00           H  
ATOM    295 2HD1 ILE A  18       2.164   1.798  -9.351  1.00  0.00           H  
ATOM    296 3HD1 ILE A  18       1.119   2.484 -10.617  1.00  0.00           H  
ATOM    297  N   LEU A  19       6.468   2.400 -12.542  1.00  0.00           N  
ATOM    298  CA  LEU A  19       7.454   3.334 -13.073  1.00  0.00           C  
ATOM    299  C   LEU A  19       8.535   3.638 -12.044  1.00  0.00           C  
ATOM    300  O   LEU A  19       9.435   2.863 -11.872  1.00  0.00           O  
ATOM    301  OXT LEU A  19       8.487   4.653 -11.405  1.00  0.00           O  
ATOM    302  CB  LEU A  19       6.770   4.638 -13.505  1.00  0.00           C  
ATOM    303  CG  LEU A  19       7.694   5.709 -14.098  1.00  0.00           C  
ATOM    304  CD1 LEU A  19       8.270   5.212 -15.416  1.00  0.00           C  
ATOM    305  CD2 LEU A  19       6.913   7.000 -14.295  1.00  0.00           C  
ATOM    306  H   LEU A  19       6.502   2.153 -11.564  1.00  0.00           H  
ATOM    307  HA  LEU A  19       7.926   2.881 -13.944  1.00  0.00           H  
ATOM    308 1HB  LEU A  19       6.014   4.402 -14.253  1.00  0.00           H  
ATOM    309 2HB  LEU A  19       6.271   5.072 -12.639  1.00  0.00           H  
ATOM    310  HG  LEU A  19       8.526   5.889 -13.417  1.00  0.00           H  
ATOM    311 1HD1 LEU A  19       8.927   5.973 -15.837  1.00  0.00           H  
ATOM    312 2HD1 LEU A  19       8.839   4.298 -15.243  1.00  0.00           H  
ATOM    313 3HD1 LEU A  19       7.458   5.007 -16.114  1.00  0.00           H  
ATOM    314 1HD2 LEU A  19       7.570   7.762 -14.715  1.00  0.00           H  
ATOM    315 2HD2 LEU A  19       6.081   6.822 -14.976  1.00  0.00           H  
ATOM    316 3HD2 LEU A  19       6.528   7.343 -13.334  1.00  0.00           H  
TER                                                                             
ATOM    318  N   VAL B  20      -4.576   1.414  13.682  1.00  0.00           N  
ATOM    319  CA  VAL B  20      -3.359   2.119  13.297  1.00  0.00           C  
ATOM    320  C   VAL B  20      -3.567   2.917  12.016  1.00  0.00           C  
ATOM    321  O   VAL B  20      -3.816   2.349  10.953  1.00  0.00           O  
ATOM    322  CB  VAL B  20      -2.205   1.119  13.094  1.00  0.00           C  
ATOM    323  CG1 VAL B  20      -0.945   1.845  12.644  1.00  0.00           C  
ATOM    324  CG2 VAL B  20      -1.953   0.351  14.382  1.00  0.00           C  
ATOM    325 1H   VAL B  20      -4.412   0.899  14.523  1.00  0.00           H  
ATOM    326 2H   VAL B  20      -5.311   2.075  13.834  1.00  0.00           H  
ATOM    327 3H   VAL B  20      -4.842   0.783  12.952  1.00  0.00           H  
ATOM    328  HA  VAL B  20      -3.090   2.807  14.099  1.00  0.00           H  
ATOM    329  HB  VAL B  20      -2.475   0.422  12.301  1.00  0.00           H  
ATOM    330 1HG1 VAL B  20      -0.140   1.123  12.505  1.00  0.00           H  
ATOM    331 2HG1 VAL B  20      -1.138   2.358  11.702  1.00  0.00           H  
ATOM    332 3HG1 VAL B  20      -0.654   2.572  13.402  1.00  0.00           H  
ATOM    333 1HG2 VAL B  20      -1.136  -0.355  14.231  1.00  0.00           H  
ATOM    334 2HG2 VAL B  20      -1.689   1.048  15.177  1.00  0.00           H  
ATOM    335 3HG2 VAL B  20      -2.855  -0.194  14.663  1.00  0.00           H  
ATOM    336  N   ILE B  21      -3.462   4.237  12.125  1.00  0.00           N  
ATOM    337  CA  ILE B  21      -3.748   5.123  11.003  1.00  0.00           C  
ATOM    338  C   ILE B  21      -2.820   4.842   9.828  1.00  0.00           C  
ATOM    339  O   ILE B  21      -3.256   4.790   8.678  1.00  0.00           O  
ATOM    340  CB  ILE B  21      -3.616   6.599  11.421  1.00  0.00           C  
ATOM    341  CG1 ILE B  21      -4.729   6.978  12.402  1.00  0.00           C  
ATOM    342  CG2 ILE B  21      -3.650   7.503  10.199  1.00  0.00           C  
ATOM    343  CD1 ILE B  21      -4.518   8.313  13.079  1.00  0.00           C  
ATOM    344  H   ILE B  21      -3.176   4.637  13.007  1.00  0.00           H  
ATOM    345  HA  ILE B  21      -4.773   4.948  10.677  1.00  0.00           H  
ATOM    346  HB  ILE B  21      -2.672   6.746  11.944  1.00  0.00           H  
ATOM    347 1HG1 ILE B  21      -5.682   7.008  11.877  1.00  0.00           H  
ATOM    348 2HG1 ILE B  21      -4.807   6.213  13.176  1.00  0.00           H  
ATOM    349 1HG2 ILE B  21      -3.556   8.543  10.512  1.00  0.00           H  
ATOM    350 2HG2 ILE B  21      -2.824   7.249   9.535  1.00  0.00           H  
ATOM    351 3HG2 ILE B  21      -4.594   7.367   9.671  1.00  0.00           H  
ATOM    352 1HD1 ILE B  21      -5.346   8.511  13.759  1.00  0.00           H  
ATOM    353 2HD1 ILE B  21      -3.583   8.292  13.642  1.00  0.00           H  
ATOM    354 3HD1 ILE B  21      -4.471   9.099  12.327  1.00  0.00           H  
ATOM    355  N   SER B  22      -1.537   4.662  10.124  1.00  0.00           N  
ATOM    356  CA  SER B  22      -0.537   4.431   9.089  1.00  0.00           C  
ATOM    357  C   SER B  22      -0.876   3.197   8.261  1.00  0.00           C  
ATOM    358  O   SER B  22      -0.753   3.207   7.037  1.00  0.00           O  
ATOM    359  CB  SER B  22       0.834   4.269   9.715  1.00  0.00           C  
ATOM    360  OG  SER B  22       1.254   5.461  10.319  1.00  0.00           O  
ATOM    361  H   SER B  22      -1.248   4.686  11.092  1.00  0.00           H  
ATOM    362  HA  SER B  22      -0.521   5.295   8.424  1.00  0.00           H  
ATOM    363 1HB  SER B  22       0.804   3.472  10.458  1.00  0.00           H  
ATOM    364 2HB  SER B  22       1.551   3.975   8.949  1.00  0.00           H  
ATOM    365  HG  SER B  22       2.193   5.537  10.132  1.00  0.00           H  
ATOM    366  N   ALA B  23      -1.304   2.137   8.938  1.00  0.00           N  
ATOM    367  CA  ALA B  23      -1.701   0.907   8.262  1.00  0.00           C  
ATOM    368  C   ALA B  23      -2.930   1.130   7.390  1.00  0.00           C  
ATOM    369  O   ALA B  23      -2.994   0.652   6.257  1.00  0.00           O  
ATOM    370  CB  ALA B  23      -1.967  -0.194   9.279  1.00  0.00           C  
ATOM    371  H   ALA B  23      -1.355   2.183   9.945  1.00  0.00           H  
ATOM    372  HA  ALA B  23      -0.882   0.597   7.613  1.00  0.00           H  
ATOM    373 1HB  ALA B  23      -2.263  -1.105   8.760  1.00  0.00           H  
ATOM    374 2HB  ALA B  23      -1.062  -0.382   9.856  1.00  0.00           H  
ATOM    375 3HB  ALA B  23      -2.767   0.117   9.950  1.00  0.00           H  
ATOM    376  N   ILE B  24      -3.904   1.858   7.924  1.00  0.00           N  
ATOM    377  CA  ILE B  24      -5.144   2.124   7.205  1.00  0.00           C  
ATOM    378  C   ILE B  24      -4.882   2.913   5.928  1.00  0.00           C  
ATOM    379  O   ILE B  24      -5.364   2.553   4.855  1.00  0.00           O  
ATOM    380  CB  ILE B  24      -6.138   2.896   8.091  1.00  0.00           C  
ATOM    381  CG1 ILE B  24      -6.629   2.011   9.240  1.00  0.00           C  
ATOM    382  CG2 ILE B  24      -7.312   3.397   7.263  1.00  0.00           C  
ATOM    383  CD1 ILE B  24      -7.352   2.769  10.330  1.00  0.00           C  
ATOM    384  H   ILE B  24      -3.783   2.238   8.852  1.00  0.00           H  
ATOM    385  HA  ILE B  24      -5.595   1.172   6.930  1.00  0.00           H  
ATOM    386  HB  ILE B  24      -5.635   3.750   8.544  1.00  0.00           H  
ATOM    387 1HG1 ILE B  24      -7.302   1.249   8.850  1.00  0.00           H  
ATOM    388 2HG1 ILE B  24      -5.779   1.496   9.691  1.00  0.00           H  
ATOM    389 1HG2 ILE B  24      -8.005   3.940   7.905  1.00  0.00           H  
ATOM    390 2HG2 ILE B  24      -6.947   4.061   6.480  1.00  0.00           H  
ATOM    391 3HG2 ILE B  24      -7.825   2.549   6.810  1.00  0.00           H  
ATOM    392 1HD1 ILE B  24      -7.668   2.074  11.108  1.00  0.00           H  
ATOM    393 2HD1 ILE B  24      -6.683   3.516  10.759  1.00  0.00           H  
ATOM    394 3HD1 ILE B  24      -8.226   3.264   9.909  1.00  0.00           H  
ATOM    395  N   LEU B  25      -4.116   3.992   6.052  1.00  0.00           N  
ATOM    396  CA  LEU B  25      -3.849   4.876   4.924  1.00  0.00           C  
ATOM    397  C   LEU B  25      -3.144   4.133   3.797  1.00  0.00           C  
ATOM    398  O   LEU B  25      -3.468   4.314   2.623  1.00  0.00           O  
ATOM    399  CB  LEU B  25      -2.994   6.066   5.374  1.00  0.00           C  
ATOM    400  CG  LEU B  25      -3.690   7.075   6.296  1.00  0.00           C  
ATOM    401  CD1 LEU B  25      -2.679   8.108   6.775  1.00  0.00           C  
ATOM    402  CD2 LEU B  25      -4.837   7.738   5.549  1.00  0.00           C  
ATOM    403  H   LEU B  25      -3.708   4.205   6.951  1.00  0.00           H  
ATOM    404  HA  LEU B  25      -4.800   5.250   4.546  1.00  0.00           H  
ATOM    405 1HB  LEU B  25      -2.119   5.686   5.899  1.00  0.00           H  
ATOM    406 2HB  LEU B  25      -2.655   6.605   4.489  1.00  0.00           H  
ATOM    407  HG  LEU B  25      -4.079   6.558   7.174  1.00  0.00           H  
ATOM    408 1HD1 LEU B  25      -3.174   8.825   7.431  1.00  0.00           H  
ATOM    409 2HD1 LEU B  25      -1.880   7.608   7.322  1.00  0.00           H  
ATOM    410 3HD1 LEU B  25      -2.259   8.632   5.917  1.00  0.00           H  
ATOM    411 1HD2 LEU B  25      -5.333   8.455   6.205  1.00  0.00           H  
ATOM    412 2HD2 LEU B  25      -4.449   8.257   4.672  1.00  0.00           H  
ATOM    413 3HD2 LEU B  25      -5.554   6.979   5.234  1.00  0.00           H  
ATOM    414  N   ALA B  26      -2.178   3.296   4.160  1.00  0.00           N  
ATOM    415  CA  ALA B  26      -1.453   2.492   3.183  1.00  0.00           C  
ATOM    416  C   ALA B  26      -2.391   1.546   2.444  1.00  0.00           C  
ATOM    417  O   ALA B  26      -2.283   1.374   1.229  1.00  0.00           O  
ATOM    418  CB  ALA B  26      -0.340   1.708   3.864  1.00  0.00           C  
ATOM    419  H   ALA B  26      -1.940   3.214   5.138  1.00  0.00           H  
ATOM    420  HA  ALA B  26      -1.012   3.167   2.450  1.00  0.00           H  
ATOM    421 1HB  ALA B  26       0.192   1.113   3.121  1.00  0.00           H  
ATOM    422 2HB  ALA B  26       0.355   2.401   4.339  1.00  0.00           H  
ATOM    423 3HB  ALA B  26      -0.768   1.049   4.618  1.00  0.00           H  
ATOM    424  N   LEU B  27      -3.310   0.934   3.183  1.00  0.00           N  
ATOM    425  CA  LEU B  27      -4.266   0.002   2.598  1.00  0.00           C  
ATOM    426  C   LEU B  27      -5.217   0.713   1.645  1.00  0.00           C  
ATOM    427  O   LEU B  27      -5.596   0.167   0.608  1.00  0.00           O  
ATOM    428  CB  LEU B  27      -5.068  -0.697   3.704  1.00  0.00           C  
ATOM    429  CG  LEU B  27      -4.285  -1.700   4.561  1.00  0.00           C  
ATOM    430  CD1 LEU B  27      -5.139  -2.132   5.745  1.00  0.00           C  
ATOM    431  CD2 LEU B  27      -3.887  -2.895   3.709  1.00  0.00           C  
ATOM    432  H   LEU B  27      -3.347   1.120   4.175  1.00  0.00           H  
ATOM    433  HA  LEU B  27      -3.715  -0.751   2.036  1.00  0.00           H  
ATOM    434 1HB  LEU B  27      -5.475   0.062   4.370  1.00  0.00           H  
ATOM    435 2HB  LEU B  27      -5.899  -1.232   3.245  1.00  0.00           H  
ATOM    436  HG  LEU B  27      -3.388  -1.220   4.955  1.00  0.00           H  
ATOM    437 1HD1 LEU B  27      -4.583  -2.844   6.355  1.00  0.00           H  
ATOM    438 2HD1 LEU B  27      -5.393  -1.260   6.348  1.00  0.00           H  
ATOM    439 3HD1 LEU B  27      -6.053  -2.601   5.382  1.00  0.00           H  
ATOM    440 1HD2 LEU B  27      -3.329  -3.607   4.318  1.00  0.00           H  
ATOM    441 2HD2 LEU B  27      -4.783  -3.376   3.316  1.00  0.00           H  
ATOM    442 3HD2 LEU B  27      -3.262  -2.560   2.880  1.00  0.00           H  
ATOM    443  N   VAL B  28      -5.601   1.934   2.001  1.00  0.00           N  
ATOM    444  CA  VAL B  28      -6.448   2.753   1.142  1.00  0.00           C  
ATOM    445  C   VAL B  28      -5.768   3.038  -0.191  1.00  0.00           C  
ATOM    446  O   VAL B  28      -6.382   2.914  -1.251  1.00  0.00           O  
ATOM    447  CB  VAL B  28      -6.787   4.085   1.838  1.00  0.00           C  
ATOM    448  CG1 VAL B  28      -7.425   5.053   0.853  1.00  0.00           C  
ATOM    449  CG2 VAL B  28      -7.710   3.831   3.020  1.00  0.00           C  
ATOM    450  H   VAL B  28      -5.298   2.305   2.891  1.00  0.00           H  
ATOM    451  HA  VAL B  28      -7.375   2.211   0.953  1.00  0.00           H  
ATOM    452  HB  VAL B  28      -5.863   4.545   2.189  1.00  0.00           H  
ATOM    453 1HG1 VAL B  28      -7.657   5.989   1.362  1.00  0.00           H  
ATOM    454 2HG1 VAL B  28      -6.732   5.248   0.034  1.00  0.00           H  
ATOM    455 3HG1 VAL B  28      -8.342   4.618   0.458  1.00  0.00           H  
ATOM    456 1HG2 VAL B  28      -7.944   4.777   3.507  1.00  0.00           H  
ATOM    457 2HG2 VAL B  28      -8.631   3.365   2.669  1.00  0.00           H  
ATOM    458 3HG2 VAL B  28      -7.216   3.169   3.732  1.00  0.00           H  
ATOM    459  N   VAL B  29      -4.497   3.421  -0.131  1.00  0.00           N  
ATOM    460  CA  VAL B  29      -3.725   3.703  -1.335  1.00  0.00           C  
ATOM    461  C   VAL B  29      -3.585   2.459  -2.203  1.00  0.00           C  
ATOM    462  O   VAL B  29      -3.706   2.528  -3.426  1.00  0.00           O  
ATOM    463  CB  VAL B  29      -2.324   4.225  -0.961  1.00  0.00           C  
ATOM    464  CG1 VAL B  29      -1.454   4.350  -2.203  1.00  0.00           C  
ATOM    465  CG2 VAL B  29      -2.444   5.564  -0.249  1.00  0.00           C  
ATOM    466  H   VAL B  29      -4.055   3.520   0.772  1.00  0.00           H  
ATOM    467  HA  VAL B  29      -4.244   4.473  -1.907  1.00  0.00           H  
ATOM    468  HB  VAL B  29      -1.842   3.503  -0.302  1.00  0.00           H  
ATOM    469 1HG1 VAL B  29      -0.468   4.720  -1.920  1.00  0.00           H  
ATOM    470 2HG1 VAL B  29      -1.353   3.374  -2.676  1.00  0.00           H  
ATOM    471 3HG1 VAL B  29      -1.915   5.047  -2.902  1.00  0.00           H  
ATOM    472 1HG2 VAL B  29      -1.450   5.926   0.013  1.00  0.00           H  
ATOM    473 2HG2 VAL B  29      -2.932   6.283  -0.907  1.00  0.00           H  
ATOM    474 3HG2 VAL B  29      -3.036   5.442   0.658  1.00  0.00           H  
ATOM    475  N   LEU B  30      -3.329   1.323  -1.564  1.00  0.00           N  
ATOM    476  CA  LEU B  30      -3.246   0.049  -2.268  1.00  0.00           C  
ATOM    477  C   LEU B  30      -4.546  -0.260  -3.000  1.00  0.00           C  
ATOM    478  O   LEU B  30      -4.531  -0.729  -4.139  1.00  0.00           O  
ATOM    479  CB  LEU B  30      -2.925  -1.081  -1.283  1.00  0.00           C  
ATOM    480  CG  LEU B  30      -1.469  -1.156  -0.807  1.00  0.00           C  
ATOM    481  CD1 LEU B  30      -1.361  -2.140   0.349  1.00  0.00           C  
ATOM    482  CD2 LEU B  30      -0.577  -1.575  -1.967  1.00  0.00           C  
ATOM    483  H   LEU B  30      -3.188   1.342  -0.564  1.00  0.00           H  
ATOM    484  HA  LEU B  30      -2.444   0.112  -3.003  1.00  0.00           H  
ATOM    485 1HB  LEU B  30      -3.555  -0.964  -0.402  1.00  0.00           H  
ATOM    486 2HB  LEU B  30      -3.169  -2.033  -1.754  1.00  0.00           H  
ATOM    487  HG  LEU B  30      -1.154  -0.178  -0.443  1.00  0.00           H  
ATOM    488 1HD1 LEU B  30      -0.326  -2.193   0.687  1.00  0.00           H  
ATOM    489 2HD1 LEU B  30      -1.994  -1.805   1.172  1.00  0.00           H  
ATOM    490 3HD1 LEU B  30      -1.686  -3.126   0.019  1.00  0.00           H  
ATOM    491 1HD2 LEU B  30       0.459  -1.628  -1.629  1.00  0.00           H  
ATOM    492 2HD2 LEU B  30      -0.890  -2.554  -2.331  1.00  0.00           H  
ATOM    493 3HD2 LEU B  30      -0.660  -0.845  -2.772  1.00  0.00           H  
ATOM    494  N   THR B  31      -5.668   0.004  -2.341  1.00  0.00           N  
ATOM    495  CA  THR B  31      -6.978  -0.176  -2.955  1.00  0.00           C  
ATOM    496  C   THR B  31      -7.144   0.723  -4.173  1.00  0.00           C  
ATOM    497  O   THR B  31      -7.586   0.275  -5.231  1.00  0.00           O  
ATOM    498  CB  THR B  31      -8.107   0.106  -1.946  1.00  0.00           C  
ATOM    499  OG1 THR B  31      -8.019  -0.820  -0.855  1.00  0.00           O  
ATOM    500  CG2 THR B  31      -9.466  -0.031  -2.614  1.00  0.00           C  
ATOM    501  H   THR B  31      -5.613   0.338  -1.389  1.00  0.00           H  
ATOM    502  HA  THR B  31      -7.065  -1.211  -3.286  1.00  0.00           H  
ATOM    503  HB  THR B  31      -8.001   1.118  -1.555  1.00  0.00           H  
ATOM    504  HG1 THR B  31      -7.199  -0.675  -0.378  1.00  0.00           H  
ATOM    505 1HG2 THR B  31     -10.252   0.173  -1.886  1.00  0.00           H  
ATOM    506 2HG2 THR B  31      -9.540   0.680  -3.437  1.00  0.00           H  
ATOM    507 3HG2 THR B  31      -9.582  -1.043  -2.999  1.00  0.00           H  
ATOM    508  N   ILE B  32      -6.787   1.993  -4.017  1.00  0.00           N  
ATOM    509  CA  ILE B  32      -6.927   2.966  -5.094  1.00  0.00           C  
ATOM    510  C   ILE B  32      -6.093   2.571  -6.306  1.00  0.00           C  
ATOM    511  O   ILE B  32      -6.586   2.557  -7.434  1.00  0.00           O  
ATOM    512  CB  ILE B  32      -6.514   4.372  -4.622  1.00  0.00           C  
ATOM    513  CG1 ILE B  32      -7.513   4.904  -3.591  1.00  0.00           C  
ATOM    514  CG2 ILE B  32      -6.410   5.321  -5.806  1.00  0.00           C  
ATOM    515  CD1 ILE B  32      -7.029   6.126  -2.845  1.00  0.00           C  
ATOM    516  H   ILE B  32      -6.409   2.293  -3.130  1.00  0.00           H  
ATOM    517  HA  ILE B  32      -7.973   2.998  -5.397  1.00  0.00           H  
ATOM    518  HB  ILE B  32      -5.547   4.319  -4.124  1.00  0.00           H  
ATOM    519 1HG1 ILE B  32      -8.449   5.156  -4.088  1.00  0.00           H  
ATOM    520 2HG1 ILE B  32      -7.732   4.124  -2.861  1.00  0.00           H  
ATOM    521 1HG2 ILE B  32      -6.117   6.310  -5.454  1.00  0.00           H  
ATOM    522 2HG2 ILE B  32      -5.662   4.949  -6.505  1.00  0.00           H  
ATOM    523 3HG2 ILE B  32      -7.375   5.385  -6.307  1.00  0.00           H  
ATOM    524 1HD1 ILE B  32      -7.791   6.444  -2.133  1.00  0.00           H  
ATOM    525 2HD1 ILE B  32      -6.109   5.886  -2.310  1.00  0.00           H  
ATOM    526 3HD1 ILE B  32      -6.837   6.931  -3.553  1.00  0.00           H  
ATOM    527  N   ILE B  33      -4.826   2.250  -6.066  1.00  0.00           N  
ATOM    528  CA  ILE B  33      -3.913   1.877  -7.140  1.00  0.00           C  
ATOM    529  C   ILE B  33      -4.390   0.620  -7.856  1.00  0.00           C  
ATOM    530  O   ILE B  33      -4.370   0.549  -9.085  1.00  0.00           O  
ATOM    531  CB  ILE B  33      -2.490   1.651  -6.598  1.00  0.00           C  
ATOM    532  CG1 ILE B  33      -1.885   2.974  -6.120  1.00  0.00           C  
ATOM    533  CG2 ILE B  33      -1.610   1.014  -7.663  1.00  0.00           C  
ATOM    534  CD1 ILE B  33      -0.592   2.812  -5.353  1.00  0.00           C  
ATOM    535  H   ILE B  33      -4.486   2.264  -5.115  1.00  0.00           H  
ATOM    536  HA  ILE B  33      -3.882   2.690  -7.864  1.00  0.00           H  
ATOM    537  HB  ILE B  33      -2.531   0.992  -5.732  1.00  0.00           H  
ATOM    538 1HG1 ILE B  33      -1.695   3.618  -6.978  1.00  0.00           H  
ATOM    539 2HG1 ILE B  33      -2.599   3.489  -5.477  1.00  0.00           H  
ATOM    540 1HG2 ILE B  33      -0.608   0.862  -7.263  1.00  0.00           H  
ATOM    541 2HG2 ILE B  33      -2.033   0.054  -7.956  1.00  0.00           H  
ATOM    542 3HG2 ILE B  33      -1.559   1.669  -8.532  1.00  0.00           H  
ATOM    543 1HD1 ILE B  33      -0.225   3.792  -5.048  1.00  0.00           H  
ATOM    544 2HD1 ILE B  33      -0.768   2.198  -4.469  1.00  0.00           H  
ATOM    545 3HD1 ILE B  33       0.149   2.330  -5.989  1.00  0.00           H  
ATOM    546  N   SER B  34      -4.819  -0.370  -7.081  1.00  0.00           N  
ATOM    547  CA  SER B  34      -5.302  -1.627  -7.640  1.00  0.00           C  
ATOM    548  C   SER B  34      -6.482  -1.397  -8.575  1.00  0.00           C  
ATOM    549  O   SER B  34      -6.552  -1.979  -9.657  1.00  0.00           O  
ATOM    550  CB  SER B  34      -5.704  -2.574  -6.526  1.00  0.00           C  
ATOM    551  OG  SER B  34      -4.596  -2.932  -5.747  1.00  0.00           O  
ATOM    552  H   SER B  34      -4.810  -0.249  -6.078  1.00  0.00           H  
ATOM    553  HA  SER B  34      -4.494  -2.083  -8.215  1.00  0.00           H  
ATOM    554 1HB  SER B  34      -6.456  -2.097  -5.898  1.00  0.00           H  
ATOM    555 2HB  SER B  34      -6.155  -3.468  -6.954  1.00  0.00           H  
ATOM    556  HG  SER B  34      -4.435  -2.190  -5.159  1.00  0.00           H  
ATOM    557  N   LEU B  35      -7.409  -0.544  -8.150  1.00  0.00           N  
ATOM    558  CA  LEU B  35      -8.586  -0.230  -8.952  1.00  0.00           C  
ATOM    559  C   LEU B  35      -8.198   0.467 -10.250  1.00  0.00           C  
ATOM    560  O   LEU B  35      -8.829   0.263 -11.287  1.00  0.00           O  
ATOM    561  CB  LEU B  35      -9.548   0.659  -8.154  1.00  0.00           C  
ATOM    562  CG  LEU B  35     -10.261  -0.021  -6.978  1.00  0.00           C  
ATOM    563  CD1 LEU B  35     -11.004   1.027  -6.160  1.00  0.00           C  
ATOM    564  CD2 LEU B  35     -11.217  -1.080  -7.507  1.00  0.00           C  
ATOM    565  H   LEU B  35      -7.295  -0.102  -7.249  1.00  0.00           H  
ATOM    566  HA  LEU B  35      -9.093  -1.162  -9.200  1.00  0.00           H  
ATOM    567 1HB  LEU B  35      -8.991   1.506  -7.758  1.00  0.00           H  
ATOM    568 2HB  LEU B  35     -10.313   1.038  -8.831  1.00  0.00           H  
ATOM    569  HG  LEU B  35      -9.523  -0.490  -6.327  1.00  0.00           H  
ATOM    570 1HD1 LEU B  35     -11.510   0.544  -5.324  1.00  0.00           H  
ATOM    571 2HD1 LEU B  35     -10.294   1.761  -5.778  1.00  0.00           H  
ATOM    572 3HD1 LEU B  35     -11.739   1.526  -6.790  1.00  0.00           H  
ATOM    573 1HD2 LEU B  35     -11.723  -1.563  -6.671  1.00  0.00           H  
ATOM    574 2HD2 LEU B  35     -11.956  -0.611  -8.157  1.00  0.00           H  
ATOM    575 3HD2 LEU B  35     -10.657  -1.825  -8.072  1.00  0.00           H  
ATOM    576  N   ILE B  36      -7.158   1.291 -10.185  1.00  0.00           N  
ATOM    577  CA  ILE B  36      -6.643   1.968 -11.369  1.00  0.00           C  
ATOM    578  C   ILE B  36      -6.009   0.978 -12.338  1.00  0.00           C  
ATOM    579  O   ILE B  36      -6.228   1.052 -13.548  1.00  0.00           O  
ATOM    580  CB  ILE B  36      -5.608   3.041 -10.982  1.00  0.00           C  
ATOM    581  CG1 ILE B  36      -6.288   4.192 -10.236  1.00  0.00           C  
ATOM    582  CG2 ILE B  36      -4.887   3.555 -12.218  1.00  0.00           C  
ATOM    583  CD1 ILE B  36      -5.320   5.144  -9.570  1.00  0.00           C  
ATOM    584  H   ILE B  36      -6.712   1.452  -9.293  1.00  0.00           H  
ATOM    585  HA  ILE B  36      -7.473   2.457 -11.876  1.00  0.00           H  
ATOM    586  HB  ILE B  36      -4.877   2.611 -10.298  1.00  0.00           H  
ATOM    587 1HG1 ILE B  36      -6.903   4.763 -10.931  1.00  0.00           H  
ATOM    588 2HG1 ILE B  36      -6.950   3.790  -9.470  1.00  0.00           H  
ATOM    589 1HG2 ILE B  36      -4.160   4.312 -11.926  1.00  0.00           H  
ATOM    590 2HG2 ILE B  36      -4.373   2.729 -12.708  1.00  0.00           H  
ATOM    591 3HG2 ILE B  36      -5.610   3.992 -12.906  1.00  0.00           H  
ATOM    592 1HD1 ILE B  36      -5.876   5.932  -9.063  1.00  0.00           H  
ATOM    593 2HD1 ILE B  36      -4.717   4.599  -8.843  1.00  0.00           H  
ATOM    594 3HD1 ILE B  36      -4.669   5.587 -10.323  1.00  0.00           H  
ATOM    595  N   ILE B  37      -5.224   0.051 -11.800  1.00  0.00           N  
ATOM    596  CA  ILE B  37      -4.536  -0.940 -12.620  1.00  0.00           C  
ATOM    597  C   ILE B  37      -5.527  -1.865 -13.313  1.00  0.00           C  
ATOM    598  O   ILE B  37      -5.442  -2.090 -14.520  1.00  0.00           O  
ATOM    599  CB  ILE B  37      -3.562  -1.775 -11.769  1.00  0.00           C  
ATOM    600  CG1 ILE B  37      -2.399  -0.906 -11.281  1.00  0.00           C  
ATOM    601  CG2 ILE B  37      -3.045  -2.963 -12.565  1.00  0.00           C  
ATOM    602  CD1 ILE B  37      -1.548  -1.565 -10.220  1.00  0.00           C  
ATOM    603  H   ILE B  37      -5.100   0.032 -10.798  1.00  0.00           H  
ATOM    604  HA  ILE B  37      -3.964  -0.418 -13.386  1.00  0.00           H  
ATOM    605  HB  ILE B  37      -4.076  -2.141 -10.881  1.00  0.00           H  
ATOM    606 1HG1 ILE B  37      -1.758  -0.651 -12.124  1.00  0.00           H  
ATOM    607 2HG1 ILE B  37      -2.789   0.027 -10.873  1.00  0.00           H  
ATOM    608 1HG2 ILE B  37      -2.357  -3.542 -11.949  1.00  0.00           H  
ATOM    609 2HG2 ILE B  37      -3.882  -3.593 -12.864  1.00  0.00           H  
ATOM    610 3HG2 ILE B  37      -2.524  -2.607 -13.454  1.00  0.00           H  
ATOM    611 1HD1 ILE B  37      -0.746  -0.888  -9.925  1.00  0.00           H  
ATOM    612 2HD1 ILE B  37      -2.164  -1.798  -9.351  1.00  0.00           H  
ATOM    613 3HD1 ILE B  37      -1.119  -2.484 -10.617  1.00  0.00           H  
ATOM    614  N   LEU B  38      -6.468  -2.400 -12.542  1.00  0.00           N  
ATOM    615  CA  LEU B  38      -7.454  -3.334 -13.073  1.00  0.00           C  
ATOM    616  C   LEU B  38      -8.535  -3.638 -12.044  1.00  0.00           C  
ATOM    617  O   LEU B  38      -9.435  -2.863 -11.872  1.00  0.00           O  
ATOM    618  OXT LEU B  38      -8.487  -4.653 -11.405  1.00  0.00           O  
ATOM    619  CB  LEU B  38      -6.770  -4.638 -13.505  1.00  0.00           C  
ATOM    620  CG  LEU B  38      -7.694  -5.709 -14.098  1.00  0.00           C  
ATOM    621  CD1 LEU B  38      -8.270  -5.212 -15.416  1.00  0.00           C  
ATOM    622  CD2 LEU B  38      -6.913  -7.000 -14.295  1.00  0.00           C  
ATOM    623  H   LEU B  38      -6.502  -2.153 -11.564  1.00  0.00           H  
ATOM    624  HA  LEU B  38      -7.926  -2.881 -13.944  1.00  0.00           H  
ATOM    625 1HB  LEU B  38      -6.014  -4.402 -14.253  1.00  0.00           H  
ATOM    626 2HB  LEU B  38      -6.271  -5.072 -12.639  1.00  0.00           H  
ATOM    627  HG  LEU B  38      -8.526  -5.889 -13.417  1.00  0.00           H  
ATOM    628 1HD1 LEU B  38      -8.927  -5.973 -15.837  1.00  0.00           H  
ATOM    629 2HD1 LEU B  38      -8.839  -4.298 -15.243  1.00  0.00           H  
ATOM    630 3HD1 LEU B  38      -7.458  -5.007 -16.114  1.00  0.00           H  
ATOM    631 1HD2 LEU B  38      -7.570  -7.762 -14.715  1.00  0.00           H  
ATOM    632 2HD2 LEU B  38      -6.081  -6.822 -14.976  1.00  0.00           H  
ATOM    633 3HD2 LEU B  38      -6.528  -7.343 -13.334  1.00  0.00           H  
TER                                                                             
HETATM  635 THKN MEM C  41      15.000   0.000   0.000  1.00  0.00           X  
HETATM  636 CNTR MEM C  41       0.000   0.000   0.000  1.00  0.00           X  
HETATM  637 NORM MEM C  41      -0.000  -0.000   1.000  1.00  0.00           X  
TER                                                                             
CONECT  635  636                                                                
CONECT  636  635  637                                                           
CONECT  637  636                                                                
a_angle_1 0.727
a_angle_2 15.028
a_bind 0.253
a_ddg -12.756
a_helicality 0.046
a_helicality_symm 0.046
a_hha_ang 30.057
a_hha_dst_atm 3.856
a_hha_dst_vec 8.796
a_marl -18.947
a_pack 0.581
a_res_lipo -76.251
a_rmsd 0.978
a_sasa 691.836
a_shape 0.658
a_span_topo 0.5
a_tms_span 1
a_tms_span_fa 1
a_unsat 2
maxsub 38
rms 0.978
score -157.122
silent_score -157.122
time 40
total -157.121

#MODEL 4
ATOM      1  N   VAL A   1       0.067  -2.391  17.108  1.00  0.00           N  
ATOM      2  CA  VAL A   1       1.069  -3.392  16.760  1.00  0.00           C  
ATOM      3  C   VAL A   1       2.070  -2.841  15.752  1.00  0.00           C  
ATOM      4  O   VAL A   1       1.713  -2.524  14.618  1.00  0.00           O  
ATOM      5  CB  VAL A   1       0.392  -4.645  16.174  1.00  0.00           C  
ATOM      6  CG1 VAL A   1       1.434  -5.690  15.804  1.00  0.00           C  
ATOM      7  CG2 VAL A   1      -0.606  -5.209  17.174  1.00  0.00           C  
ATOM      8 1H   VAL A   1      -0.576  -2.778  17.769  1.00  0.00           H  
ATOM      9 2H   VAL A   1       0.517  -1.593  17.509  1.00  0.00           H  
ATOM     10 3H   VAL A   1      -0.429  -2.115  16.285  1.00  0.00           H  
ATOM     11  HA  VAL A   1       1.605  -3.675  17.667  1.00  0.00           H  
ATOM     12  HB  VAL A   1      -0.128  -4.370  15.256  1.00  0.00           H  
ATOM     13 1HG1 VAL A   1       0.938  -6.568  15.392  1.00  0.00           H  
ATOM     14 2HG1 VAL A   1       2.115  -5.276  15.061  1.00  0.00           H  
ATOM     15 3HG1 VAL A   1       1.995  -5.975  16.694  1.00  0.00           H  
ATOM     16 1HG2 VAL A   1      -1.082  -6.094  16.753  1.00  0.00           H  
ATOM     17 2HG2 VAL A   1      -0.087  -5.478  18.094  1.00  0.00           H  
ATOM     18 3HG2 VAL A   1      -1.366  -4.459  17.393  1.00  0.00           H  
ATOM     19  N   ILE A   2       3.325  -2.730  16.174  1.00  0.00           N  
ATOM     20  CA  ILE A   2       4.367  -2.152  15.333  1.00  0.00           C  
ATOM     21  C   ILE A   2       4.574  -2.975  14.068  1.00  0.00           C  
ATOM     22  O   ILE A   2       4.729  -2.426  12.977  1.00  0.00           O  
ATOM     23  CB  ILE A   2       5.697  -2.047  16.101  1.00  0.00           C  
ATOM     24  CG1 ILE A   2       5.588  -1.005  17.217  1.00  0.00           C  
ATOM     25  CG2 ILE A   2       6.833  -1.698  15.152  1.00  0.00           C  
ATOM     26  CD1 ILE A   2       6.744  -1.031  18.191  1.00  0.00           C  
ATOM     27  H   ILE A   2       3.564  -3.054  17.100  1.00  0.00           H  
ATOM     28  HA  ILE A   2       4.058  -1.149  15.040  1.00  0.00           H  
ATOM     29  HB  ILE A   2       5.917  -3.001  16.580  1.00  0.00           H  
ATOM     30 1HG1 ILE A   2       5.532  -0.009  16.781  1.00  0.00           H  
ATOM     31 2HG1 ILE A   2       4.668  -1.168  17.779  1.00  0.00           H  
ATOM     32 1HG2 ILE A   2       7.766  -1.627  15.711  1.00  0.00           H  
ATOM     33 2HG2 ILE A   2       6.924  -2.474  14.392  1.00  0.00           H  
ATOM     34 3HG2 ILE A   2       6.625  -0.742  14.671  1.00  0.00           H  
ATOM     35 1HD1 ILE A   2       6.595  -0.265  18.953  1.00  0.00           H  
ATOM     36 2HD1 ILE A   2       6.798  -2.010  18.667  1.00  0.00           H  
ATOM     37 3HD1 ILE A   2       7.673  -0.835  17.658  1.00  0.00           H  
ATOM     38  N   SER A   3       4.574  -4.295  14.220  1.00  0.00           N  
ATOM     39  CA  SER A   3       4.791  -5.196  13.095  1.00  0.00           C  
ATOM     40  C   SER A   3       3.742  -4.985  12.010  1.00  0.00           C  
ATOM     41  O   SER A   3       4.053  -5.008  10.820  1.00  0.00           O  
ATOM     42  CB  SER A   3       4.760  -6.637  13.567  1.00  0.00           C  
ATOM     43  OG  SER A   3       5.837  -6.909  14.420  1.00  0.00           O  
ATOM     44  H   SER A   3       4.421  -4.684  15.140  1.00  0.00           H  
ATOM     45  HA  SER A   3       5.772  -4.987  12.668  1.00  0.00           H  
ATOM     46 1HB  SER A   3       3.822  -6.829  14.087  1.00  0.00           H  
ATOM     47 2HB  SER A   3       4.798  -7.302  12.705  1.00  0.00           H  
ATOM     48  HG  SER A   3       6.144  -7.788  14.187  1.00  0.00           H  
ATOM     49  N   ALA A   4       2.498  -4.778  12.429  1.00  0.00           N  
ATOM     50  CA  ALA A   4       1.407  -4.530  11.495  1.00  0.00           C  
ATOM     51  C   ALA A   4       1.653  -3.265  10.683  1.00  0.00           C  
ATOM     52  O   ALA A   4       1.413  -3.234   9.476  1.00  0.00           O  
ATOM     53  CB  ALA A   4       0.084  -4.431  12.241  1.00  0.00           C  
ATOM     54  H   ALA A   4       2.304  -4.794  13.420  1.00  0.00           H  
ATOM     55  HA  ALA A   4       1.358  -5.369  10.801  1.00  0.00           H  
ATOM     56 1HB  ALA A   4      -0.722  -4.245  11.530  1.00  0.00           H  
ATOM     57 2HB  ALA A   4      -0.107  -5.364  12.770  1.00  0.00           H  
ATOM     58 3HB  ALA A   4       0.131  -3.612  12.957  1.00  0.00           H  
ATOM     59  N   ILE A   5       2.134  -2.223  11.353  1.00  0.00           N  
ATOM     60  CA  ILE A   5       2.439  -0.961  10.689  1.00  0.00           C  
ATOM     61  C   ILE A   5       3.567  -1.129   9.679  1.00  0.00           C  
ATOM     62  O   ILE A   5       3.439  -0.733   8.520  1.00  0.00           O  
ATOM     63  CB  ILE A   5       2.825   0.120  11.716  1.00  0.00           C  
ATOM     64  CG1 ILE A   5       1.620   0.483  12.587  1.00  0.00           C  
ATOM     65  CG2 ILE A   5       3.368   1.353  11.010  1.00  0.00           C  
ATOM     66  CD1 ILE A   5       1.970   1.331  13.789  1.00  0.00           C  
ATOM     67  H   ILE A   5       2.292  -2.307  12.347  1.00  0.00           H  
ATOM     68  HA  ILE A   5       1.550  -0.627  10.155  1.00  0.00           H  
ATOM     69  HB  ILE A   5       3.591  -0.271  12.385  1.00  0.00           H  
ATOM     70 1HG1 ILE A   5       0.889   1.025  11.988  1.00  0.00           H  
ATOM     71 2HG1 ILE A   5       1.140  -0.429  12.942  1.00  0.00           H  
ATOM     72 1HG2 ILE A   5       3.635   2.107  11.750  1.00  0.00           H  
ATOM     73 2HG2 ILE A   5       4.251   1.083  10.433  1.00  0.00           H  
ATOM     74 3HG2 ILE A   5       2.606   1.755  10.342  1.00  0.00           H  
ATOM     75 1HD1 ILE A   5       1.064   1.547  14.357  1.00  0.00           H  
ATOM     76 2HD1 ILE A   5       2.675   0.792  14.422  1.00  0.00           H  
ATOM     77 3HD1 ILE A   5       2.420   2.265  13.457  1.00  0.00           H  
ATOM     78  N   LEU A   6       4.671  -1.718  10.124  1.00  0.00           N  
ATOM     79  CA  LEU A   6       5.858  -1.853   9.288  1.00  0.00           C  
ATOM     80  C   LEU A   6       5.572  -2.705   8.059  1.00  0.00           C  
ATOM     81  O   LEU A   6       6.028  -2.395   6.958  1.00  0.00           O  
ATOM     82  CB  LEU A   6       7.006  -2.475  10.094  1.00  0.00           C  
ATOM     83  CG  LEU A   6       7.576  -1.605  11.221  1.00  0.00           C  
ATOM     84  CD1 LEU A   6       8.601  -2.406  12.013  1.00  0.00           C  
ATOM     85  CD2 LEU A   6       8.201  -0.351  10.628  1.00  0.00           C  
ATOM     86  H   LEU A   6       4.689  -2.081  11.066  1.00  0.00           H  
ATOM     87  HA  LEU A   6       6.161  -0.860   8.956  1.00  0.00           H  
ATOM     88 1HB  LEU A   6       6.653  -3.404  10.539  1.00  0.00           H  
ATOM     89 2HB  LEU A   6       7.822  -2.710   9.411  1.00  0.00           H  
ATOM     90  HG  LEU A   6       6.774  -1.322  11.904  1.00  0.00           H  
ATOM     91 1HD1 LEU A   6       9.006  -1.788  12.814  1.00  0.00           H  
ATOM     92 2HD1 LEU A   6       8.122  -3.286  12.442  1.00  0.00           H  
ATOM     93 3HD1 LEU A   6       9.408  -2.717  11.351  1.00  0.00           H  
ATOM     94 1HD2 LEU A   6       8.606   0.268  11.430  1.00  0.00           H  
ATOM     95 2HD2 LEU A   6       9.004  -0.633   9.946  1.00  0.00           H  
ATOM     96 3HD2 LEU A   6       7.443   0.211  10.083  1.00  0.00           H  
ATOM     97  N   ALA A   7       4.815  -3.779   8.253  1.00  0.00           N  
ATOM     98  CA  ALA A   7       4.455  -4.670   7.157  1.00  0.00           C  
ATOM     99  C   ALA A   7       3.660  -3.934   6.086  1.00  0.00           C  
ATOM    100  O   ALA A   7       3.906  -4.102   4.891  1.00  0.00           O  
ATOM    101  CB  ALA A   7       3.662  -5.859   7.679  1.00  0.00           C  
ATOM    102  H   ALA A   7       4.480  -3.984   9.183  1.00  0.00           H  
ATOM    103  HA  ALA A   7       5.375  -5.034   6.699  1.00  0.00           H  
ATOM    104 1HB  ALA A   7       3.400  -6.516   6.849  1.00  0.00           H  
ATOM    105 2HB  ALA A   7       4.265  -6.410   8.401  1.00  0.00           H  
ATOM    106 3HB  ALA A   7       2.752  -5.506   8.162  1.00  0.00           H  
ATOM    107  N   LEU A   8       2.707  -3.116   6.521  1.00  0.00           N  
ATOM    108  CA  LEU A   8       1.860  -2.369   5.599  1.00  0.00           C  
ATOM    109  C   LEU A   8       2.663  -1.318   4.842  1.00  0.00           C  
ATOM    110  O   LEU A   8       2.419  -1.069   3.662  1.00  0.00           O  
ATOM    111  CB  LEU A   8       0.714  -1.694   6.362  1.00  0.00           C  
ATOM    112  CG  LEU A   8      -0.365  -2.636   6.912  1.00  0.00           C  
ATOM    113  CD1 LEU A   8      -1.269  -1.870   7.869  1.00  0.00           C  
ATOM    114  CD2 LEU A   8      -1.163  -3.223   5.757  1.00  0.00           C  
ATOM    115  H   LEU A   8       2.566  -3.010   7.515  1.00  0.00           H  
ATOM    116  HA  LEU A   8       1.438  -3.065   4.876  1.00  0.00           H  
ATOM    117 1HB  LEU A   8       1.133  -1.144   7.204  1.00  0.00           H  
ATOM    118 2HB  LEU A   8       0.225  -0.982   5.697  1.00  0.00           H  
ATOM    119  HG  LEU A   8       0.108  -3.442   7.473  1.00  0.00           H  
ATOM    120 1HD1 LEU A   8      -2.035  -2.540   8.259  1.00  0.00           H  
ATOM    121 2HD1 LEU A   8      -0.676  -1.478   8.695  1.00  0.00           H  
ATOM    122 3HD1 LEU A   8      -1.744  -1.045   7.339  1.00  0.00           H  
ATOM    123 1HD2 LEU A   8      -1.929  -3.893   6.148  1.00  0.00           H  
ATOM    124 2HD2 LEU A   8      -1.637  -2.417   5.196  1.00  0.00           H  
ATOM    125 3HD2 LEU A   8      -0.495  -3.779   5.099  1.00  0.00           H  
ATOM    126  N   VAL A   9       3.620  -0.704   5.529  1.00  0.00           N  
ATOM    127  CA  VAL A   9       4.516   0.259   4.901  1.00  0.00           C  
ATOM    128  C   VAL A   9       5.296  -0.378   3.758  1.00  0.00           C  
ATOM    129  O   VAL A   9       5.404   0.194   2.673  1.00  0.00           O  
ATOM    130  CB  VAL A   9       5.503   0.827   5.938  1.00  0.00           C  
ATOM    131  CG1 VAL A   9       6.617   1.598   5.247  1.00  0.00           C  
ATOM    132  CG2 VAL A   9       4.762   1.717   6.925  1.00  0.00           C  
ATOM    133  H   VAL A   9       3.730  -0.910   6.512  1.00  0.00           H  
ATOM    134  HA  VAL A   9       3.918   1.079   4.501  1.00  0.00           H  
ATOM    135  HB  VAL A   9       5.969  -0.001   6.473  1.00  0.00           H  
ATOM    136 1HG1 VAL A   9       7.306   1.992   5.995  1.00  0.00           H  
ATOM    137 2HG1 VAL A   9       7.157   0.933   4.573  1.00  0.00           H  
ATOM    138 3HG1 VAL A   9       6.190   2.424   4.679  1.00  0.00           H  
ATOM    139 1HG2 VAL A   9       5.466   2.114   7.656  1.00  0.00           H  
ATOM    140 2HG2 VAL A   9       4.291   2.541   6.389  1.00  0.00           H  
ATOM    141 3HG2 VAL A   9       3.997   1.133   7.438  1.00  0.00           H  
ATOM    142  N   VAL A  10       5.838  -1.565   4.008  1.00  0.00           N  
ATOM    143  CA  VAL A  10       6.572  -2.303   2.987  1.00  0.00           C  
ATOM    144  C   VAL A  10       5.678  -2.633   1.798  1.00  0.00           C  
ATOM    145  O   VAL A  10       6.068  -2.445   0.645  1.00  0.00           O  
ATOM    146  CB  VAL A  10       7.141  -3.607   3.575  1.00  0.00           C  
ATOM    147  CG1 VAL A  10       7.694  -4.494   2.469  1.00  0.00           C  
ATOM    148  CG2 VAL A  10       8.220  -3.286   4.598  1.00  0.00           C  
ATOM    149  H   VAL A  10       5.739  -1.967   4.929  1.00  0.00           H  
ATOM    150  HA  VAL A  10       7.400  -1.684   2.640  1.00  0.00           H  
ATOM    151  HB  VAL A  10       6.335  -4.160   4.057  1.00  0.00           H  
ATOM    152 1HG1 VAL A  10       8.092  -5.411   2.903  1.00  0.00           H  
ATOM    153 2HG1 VAL A  10       6.896  -4.741   1.768  1.00  0.00           H  
ATOM    154 3HG1 VAL A  10       8.490  -3.966   1.943  1.00  0.00           H  
ATOM    155 1HG2 VAL A  10       8.618  -4.212   5.010  1.00  0.00           H  
ATOM    156 2HG2 VAL A  10       9.024  -2.728   4.117  1.00  0.00           H  
ATOM    157 3HG2 VAL A  10       7.793  -2.685   5.401  1.00  0.00           H  
ATOM    158  N   LEU A  11       4.479  -3.127   2.084  1.00  0.00           N  
ATOM    159  CA  LEU A  11       3.519  -3.464   1.040  1.00  0.00           C  
ATOM    160  C   LEU A  11       3.132  -2.233   0.230  1.00  0.00           C  
ATOM    161  O   LEU A  11       2.971  -2.305  -0.989  1.00  0.00           O  
ATOM    162  CB  LEU A  11       2.264  -4.093   1.656  1.00  0.00           C  
ATOM    163  CG  LEU A  11       2.450  -5.487   2.268  1.00  0.00           C  
ATOM    164  CD1 LEU A  11       1.179  -5.895   3.001  1.00  0.00           C  
ATOM    165  CD2 LEU A  11       2.792  -6.483   1.170  1.00  0.00           C  
ATOM    166  H   LEU A  11       4.225  -3.273   3.051  1.00  0.00           H  
ATOM    167  HA  LEU A  11       3.980  -4.187   0.367  1.00  0.00           H  
ATOM    168 1HB  LEU A  11       1.894  -3.434   2.440  1.00  0.00           H  
ATOM    169 2HB  LEU A  11       1.498  -4.170   0.884  1.00  0.00           H  
ATOM    170  HG  LEU A  11       3.261  -5.459   2.997  1.00  0.00           H  
ATOM    171 1HD1 LEU A  11       1.312  -6.885   3.436  1.00  0.00           H  
ATOM    172 2HD1 LEU A  11       0.969  -5.176   3.793  1.00  0.00           H  
ATOM    173 3HD1 LEU A  11       0.346  -5.916   2.299  1.00  0.00           H  
ATOM    174 1HD2 LEU A  11       2.925  -7.473   1.605  1.00  0.00           H  
ATOM    175 2HD2 LEU A  11       1.982  -6.513   0.441  1.00  0.00           H  
ATOM    176 3HD2 LEU A  11       3.714  -6.177   0.675  1.00  0.00           H  
ATOM    177  N   THR A  12       2.985  -1.103   0.913  1.00  0.00           N  
ATOM    178  CA  THR A  12       2.683   0.160   0.250  1.00  0.00           C  
ATOM    179  C   THR A  12       3.809   0.571  -0.690  1.00  0.00           C  
ATOM    180  O   THR A  12       3.566   0.941  -1.839  1.00  0.00           O  
ATOM    181  CB  THR A  12       2.432   1.279   1.277  1.00  0.00           C  
ATOM    182  OG1 THR A  12       1.319   0.927   2.110  1.00  0.00           O  
ATOM    183  CG2 THR A  12       2.136   2.594   0.572  1.00  0.00           C  
ATOM    184  H   THR A  12       3.085  -1.120   1.918  1.00  0.00           H  
ATOM    185  HA  THR A  12       1.778   0.030  -0.345  1.00  0.00           H  
ATOM    186  HB  THR A  12       3.314   1.401   1.906  1.00  0.00           H  
ATOM    187  HG1 THR A  12       1.536   0.139   2.615  1.00  0.00           H  
ATOM    188 1HG2 THR A  12       1.962   3.373   1.314  1.00  0.00           H  
ATOM    189 2HG2 THR A  12       2.985   2.870  -0.053  1.00  0.00           H  
ATOM    190 3HG2 THR A  12       1.249   2.481  -0.050  1.00  0.00           H  
ATOM    191  N   ILE A  13       5.040   0.505  -0.196  1.00  0.00           N  
ATOM    192  CA  ILE A  13       6.204   0.887  -0.986  1.00  0.00           C  
ATOM    193  C   ILE A  13       6.335   0.018  -2.230  1.00  0.00           C  
ATOM    194  O   ILE A  13       6.557   0.522  -3.331  1.00  0.00           O  
ATOM    195  CB  ILE A  13       7.493   0.784  -0.149  1.00  0.00           C  
ATOM    196  CG1 ILE A  13       7.510   1.859   0.940  1.00  0.00           C  
ATOM    197  CG2 ILE A  13       8.718   0.908  -1.043  1.00  0.00           C  
ATOM    198  CD1 ILE A  13       8.569   1.641   1.997  1.00  0.00           C  
ATOM    199  H   ILE A  13       5.173   0.182   0.752  1.00  0.00           H  
ATOM    200  HA  ILE A  13       6.082   1.921  -1.304  1.00  0.00           H  
ATOM    201  HB  ILE A  13       7.521  -0.180   0.358  1.00  0.00           H  
ATOM    202 1HG1 ILE A  13       7.677   2.835   0.486  1.00  0.00           H  
ATOM    203 2HG1 ILE A  13       6.538   1.891   1.434  1.00  0.00           H  
ATOM    204 1HG2 ILE A  13       9.620   0.833  -0.435  1.00  0.00           H  
ATOM    205 2HG2 ILE A  13       8.711   0.108  -1.782  1.00  0.00           H  
ATOM    206 3HG2 ILE A  13       8.701   1.872  -1.551  1.00  0.00           H  
ATOM    207 1HD1 ILE A  13       8.518   2.443   2.734  1.00  0.00           H  
ATOM    208 2HD1 ILE A  13       8.399   0.683   2.490  1.00  0.00           H  
ATOM    209 3HD1 ILE A  13       9.553   1.640   1.530  1.00  0.00           H  
ATOM    210  N   ILE A  14       6.195  -1.291  -2.049  1.00  0.00           N  
ATOM    211  CA  ILE A  14       6.293  -2.233  -3.157  1.00  0.00           C  
ATOM    212  C   ILE A  14       5.254  -1.931  -4.229  1.00  0.00           C  
ATOM    213  O   ILE A  14       5.563  -1.915  -5.421  1.00  0.00           O  
ATOM    214  CB  ILE A  14       6.118  -3.681  -2.665  1.00  0.00           C  
ATOM    215  CG1 ILE A  14       7.317  -4.103  -1.811  1.00  0.00           C  
ATOM    216  CG2 ILE A  14       5.941  -4.626  -3.844  1.00  0.00           C  
ATOM    217  CD1 ILE A  14       7.100  -5.390  -1.048  1.00  0.00           C  
ATOM    218  H   ILE A  14       6.017  -1.643  -1.119  1.00  0.00           H  
ATOM    219  HA  ILE A  14       7.282  -2.138  -3.605  1.00  0.00           H  
ATOM    220  HB  ILE A  14       5.238  -3.744  -2.026  1.00  0.00           H  
ATOM    221 1HG1 ILE A  14       8.191  -4.228  -2.449  1.00  0.00           H  
ATOM    222 2HG1 ILE A  14       7.547  -3.316  -1.092  1.00  0.00           H  
ATOM    223 1HG2 ILE A  14       5.819  -5.645  -3.478  1.00  0.00           H  
ATOM    224 2HG2 ILE A  14       5.058  -4.336  -4.412  1.00  0.00           H  
ATOM    225 3HG2 ILE A  14       6.820  -4.574  -4.487  1.00  0.00           H  
ATOM    226 1HD1 ILE A  14       7.992  -5.623  -0.467  1.00  0.00           H  
ATOM    227 2HD1 ILE A  14       6.248  -5.275  -0.376  1.00  0.00           H  
ATOM    228 3HD1 ILE A  14       6.903  -6.200  -1.749  1.00  0.00           H  
ATOM    229  N   SER A  15       4.020  -1.692  -3.799  1.00  0.00           N  
ATOM    230  CA  SER A  15       2.934  -1.381  -4.721  1.00  0.00           C  
ATOM    231  C   SER A  15       3.231  -0.116  -5.516  1.00  0.00           C  
ATOM    232  O   SER A  15       2.972  -0.051  -6.718  1.00  0.00           O  
ATOM    233  CB  SER A  15       1.633  -1.216  -3.959  1.00  0.00           C  
ATOM    234  OG  SER A  15       1.246  -2.421  -3.359  1.00  0.00           O  
ATOM    235  H   SER A  15       3.829  -1.727  -2.808  1.00  0.00           H  
ATOM    236  HA  SER A  15       2.827  -2.209  -5.423  1.00  0.00           H  
ATOM    237 1HB  SER A  15       1.754  -0.448  -3.195  1.00  0.00           H  
ATOM    238 2HB  SER A  15       0.853  -0.879  -4.640  1.00  0.00           H  
ATOM    239  HG  SER A  15       1.795  -2.515  -2.576  1.00  0.00           H  
ATOM    240  N   LEU A  16       3.776   0.888  -4.838  1.00  0.00           N  
ATOM    241  CA  LEU A  16       4.114   2.153  -5.481  1.00  0.00           C  
ATOM    242  C   LEU A  16       5.234   1.972  -6.497  1.00  0.00           C  
ATOM    243  O   LEU A  16       5.251   2.626  -7.540  1.00  0.00           O  
ATOM    244  CB  LEU A  16       4.533   3.187  -4.428  1.00  0.00           C  
ATOM    245  CG  LEU A  16       3.411   3.696  -3.513  1.00  0.00           C  
ATOM    246  CD1 LEU A  16       4.009   4.555  -2.407  1.00  0.00           C  
ATOM    247  CD2 LEU A  16       2.404   4.486  -4.335  1.00  0.00           C  
ATOM    248  H   LEU A  16       3.962   0.773  -3.852  1.00  0.00           H  
ATOM    249  HA  LEU A  16       3.232   2.521  -6.003  1.00  0.00           H  
ATOM    250 1HB  LEU A  16       5.302   2.747  -3.796  1.00  0.00           H  
ATOM    251 2HB  LEU A  16       4.961   4.050  -4.939  1.00  0.00           H  
ATOM    252  HG  LEU A  16       2.912   2.848  -3.044  1.00  0.00           H  
ATOM    253 1HD1 LEU A  16       3.212   4.917  -1.757  1.00  0.00           H  
ATOM    254 2HD1 LEU A  16       4.710   3.960  -1.823  1.00  0.00           H  
ATOM    255 3HD1 LEU A  16       4.530   5.404  -2.847  1.00  0.00           H  
ATOM    256 1HD2 LEU A  16       1.607   4.847  -3.685  1.00  0.00           H  
ATOM    257 2HD2 LEU A  16       2.903   5.335  -4.804  1.00  0.00           H  
ATOM    258 3HD2 LEU A  16       1.980   3.843  -5.107  1.00  0.00           H  
ATOM    259  N   ILE A  17       6.170   1.081  -6.187  1.00  0.00           N  
ATOM    260  CA  ILE A  17       7.262   0.767  -7.100  1.00  0.00           C  
ATOM    261  C   ILE A  17       6.751   0.062  -8.349  1.00  0.00           C  
ATOM    262  O   ILE A  17       7.165   0.376  -9.465  1.00  0.00           O  
ATOM    263  CB  ILE A  17       8.320  -0.113  -6.409  1.00  0.00           C  
ATOM    264  CG1 ILE A  17       9.056   0.684  -5.330  1.00  0.00           C  
ATOM    265  CG2 ILE A  17       9.302  -0.665  -7.431  1.00  0.00           C  
ATOM    266  CD1 ILE A  17       9.902  -0.168  -4.411  1.00  0.00           C  
ATOM    267  H   ILE A  17       6.123   0.608  -5.295  1.00  0.00           H  
ATOM    268  HA  ILE A  17       7.736   1.699  -7.405  1.00  0.00           H  
ATOM    269  HB  ILE A  17       7.828  -0.945  -5.906  1.00  0.00           H  
ATOM    270 1HG1 ILE A  17       9.703   1.423  -5.801  1.00  0.00           H  
ATOM    271 2HG1 ILE A  17       8.332   1.226  -4.720  1.00  0.00           H  
ATOM    272 1HG2 ILE A  17      10.043  -1.284  -6.926  1.00  0.00           H  
ATOM    273 2HG2 ILE A  17       8.765  -1.266  -8.164  1.00  0.00           H  
ATOM    274 3HG2 ILE A  17       9.803   0.161  -7.937  1.00  0.00           H  
ATOM    275 1HD1 ILE A  17      10.391   0.468  -3.673  1.00  0.00           H  
ATOM    276 2HD1 ILE A  17       9.267  -0.893  -3.901  1.00  0.00           H  
ATOM    277 3HD1 ILE A  17      10.657  -0.693  -4.995  1.00  0.00           H  
ATOM    278  N   ILE A  18       5.847  -0.893  -8.155  1.00  0.00           N  
ATOM    279  CA  ILE A  18       5.284  -1.652  -9.266  1.00  0.00           C  
ATOM    280  C   ILE A  18       4.455  -0.759 -10.179  1.00  0.00           C  
ATOM    281  O   ILE A  18       4.557  -0.841 -11.403  1.00  0.00           O  
ATOM    282  CB  ILE A  18       4.412  -2.812  -8.752  1.00  0.00           C  
ATOM    283  CG1 ILE A  18       5.279  -3.860  -8.047  1.00  0.00           C  
ATOM    284  CG2 ILE A  18       3.637  -3.443  -9.898  1.00  0.00           C  
ATOM    285  CD1 ILE A  18       4.486  -4.883  -7.267  1.00  0.00           C  
ATOM    286  H   ILE A  18       5.543  -1.099  -7.215  1.00  0.00           H  
ATOM    287  HA  ILE A  18       6.104  -2.069  -9.850  1.00  0.00           H  
ATOM    288  HB  ILE A  18       3.707  -2.437  -8.011  1.00  0.00           H  
ATOM    289 1HG1 ILE A  18       5.884  -4.386  -8.784  1.00  0.00           H  
ATOM    290 2HG1 ILE A  18       5.962  -3.363  -7.358  1.00  0.00           H  
ATOM    291 1HG2 ILE A  18       3.026  -4.261  -9.517  1.00  0.00           H  
ATOM    292 2HG2 ILE A  18       2.993  -2.693 -10.357  1.00  0.00           H  
ATOM    293 3HG2 ILE A  18       4.335  -3.826 -10.642  1.00  0.00           H  
ATOM    294 1HD1 ILE A  18       5.168  -5.591  -6.796  1.00  0.00           H  
ATOM    295 2HD1 ILE A  18       3.897  -4.380  -6.499  1.00  0.00           H  
ATOM    296 3HD1 ILE A  18       3.819  -5.418  -7.942  1.00  0.00           H  
ATOM    297  N   LEU A  19       3.634   0.095  -9.577  1.00  0.00           N  
ATOM    298  CA  LEU A  19       2.747   0.969 -10.336  1.00  0.00           C  
ATOM    299  C   LEU A  19       3.538   1.901 -11.245  1.00  0.00           C  
ATOM    300  O   LEU A  19       3.960   1.500 -12.294  1.00  0.00           O  
ATOM    301  OXT LEU A  19       3.740   3.036 -10.912  1.00  0.00           O  
ATOM    302  CB  LEU A  19       1.875   1.795  -9.382  1.00  0.00           C  
ATOM    303  CG  LEU A  19       0.832   2.701 -10.051  1.00  0.00           C  
ATOM    304  CD1 LEU A  19      -0.203   1.843 -10.766  1.00  0.00           C  
ATOM    305  CD2 LEU A  19       0.178   3.584  -8.999  1.00  0.00           C  
ATOM    306  H   LEU A  19       3.623   0.139  -8.568  1.00  0.00           H  
ATOM    307  HA  LEU A  19       2.100   0.351 -10.957  1.00  0.00           H  
ATOM    308 1HB  LEU A  19       1.344   1.114  -8.719  1.00  0.00           H  
ATOM    309 2HB  LEU A  19       2.523   2.427  -8.777  1.00  0.00           H  
ATOM    310  HG  LEU A  19       1.320   3.327 -10.798  1.00  0.00           H  
ATOM    311 1HD1 LEU A  19      -0.943   2.487 -11.241  1.00  0.00           H  
ATOM    312 2HD1 LEU A  19       0.290   1.236 -11.526  1.00  0.00           H  
ATOM    313 3HD1 LEU A  19      -0.697   1.193 -10.045  1.00  0.00           H  
ATOM    314 1HD2 LEU A  19      -0.562   4.228  -9.474  1.00  0.00           H  
ATOM    315 2HD2 LEU A  19      -0.311   2.959  -8.252  1.00  0.00           H  
ATOM    316 3HD2 LEU A  19       0.938   4.199  -8.516  1.00  0.00           H  
TER                                                                             
ATOM    318  N   VAL B  20      -0.067   2.391  17.108  1.00  0.00           N  
ATOM    319  CA  VAL B  20      -1.069   3.392  16.760  1.00  0.00           C  
ATOM    320  C   VAL B  20      -2.070   2.841  15.752  1.00  0.00           C  
ATOM    321  O   VAL B  20      -1.713   2.524  14.618  1.00  0.00           O  
ATOM    322  CB  VAL B  20      -0.392   4.645  16.174  1.00  0.00           C  
ATOM    323  CG1 VAL B  20      -1.434   5.690  15.804  1.00  0.00           C  
ATOM    324  CG2 VAL B  20       0.606   5.209  17.174  1.00  0.00           C  
ATOM    325 1H   VAL B  20       0.576   2.778  17.769  1.00  0.00           H  
ATOM    326 2H   VAL B  20      -0.517   1.593  17.509  1.00  0.00           H  
ATOM    327 3H   VAL B  20       0.429   2.115  16.285  1.00  0.00           H  
ATOM    328  HA  VAL B  20      -1.605   3.675  17.667  1.00  0.00           H  
ATOM    329  HB  VAL B  20       0.128   4.370  15.256  1.00  0.00           H  
ATOM    330 1HG1 VAL B  20      -0.938   6.568  15.392  1.00  0.00           H  
ATOM    331 2HG1 VAL B  20      -2.115   5.276  15.061  1.00  0.00           H  
ATOM    332 3HG1 VAL B  20      -1.995   5.975  16.694  1.00  0.00           H  
ATOM    333 1HG2 VAL B  20       1.082   6.094  16.753  1.00  0.00           H  
ATOM    334 2HG2 VAL B  20       0.087   5.478  18.094  1.00  0.00           H  
ATOM    335 3HG2 VAL B  20       1.366   4.459  17.393  1.00  0.00           H  
ATOM    336  N   ILE B  21      -3.325   2.730  16.174  1.00  0.00           N  
ATOM    337  CA  ILE B  21      -4.367   2.152  15.333  1.00  0.00           C  
ATOM    338  C   ILE B  21      -4.574   2.975  14.068  1.00  0.00           C  
ATOM    339  O   ILE B  21      -4.729   2.426  12.977  1.00  0.00           O  
ATOM    340  CB  ILE B  21      -5.697   2.047  16.101  1.00  0.00           C  
ATOM    341  CG1 ILE B  21      -5.588   1.005  17.217  1.00  0.00           C  
ATOM    342  CG2 ILE B  21      -6.833   1.698  15.152  1.00  0.00           C  
ATOM    343  CD1 ILE B  21      -6.744   1.031  18.191  1.00  0.00           C  
ATOM    344  H   ILE B  21      -3.564   3.054  17.100  1.00  0.00           H  
ATOM    345  HA  ILE B  21      -4.058   1.149  15.040  1.00  0.00           H  
ATOM    346  HB  ILE B  21      -5.917   3.001  16.580  1.00  0.00           H  
ATOM    347 1HG1 ILE B  21      -5.531   0.009  16.781  1.00  0.00           H  
ATOM    348 2HG1 ILE B  21      -4.668   1.168  17.779  1.00  0.00           H  
ATOM    349 1HG2 ILE B  21      -7.766   1.627  15.711  1.00  0.00           H  
ATOM    350 2HG2 ILE B  21      -6.924   2.474  14.392  1.00  0.00           H  
ATOM    351 3HG2 ILE B  21      -6.625   0.742  14.671  1.00  0.00           H  
ATOM    352 1HD1 ILE B  21      -6.595   0.265  18.953  1.00  0.00           H  
ATOM    353 2HD1 ILE B  21      -6.798   2.010  18.667  1.00  0.00           H  
ATOM    354 3HD1 ILE B  21      -7.673   0.835  17.658  1.00  0.00           H  
ATOM    355  N   SER B  22      -4.574   4.295  14.221  1.00  0.00           N  
ATOM    356  CA  SER B  22      -4.791   5.196  13.095  1.00  0.00           C  
ATOM    357  C   SER B  22      -3.742   4.985  12.010  1.00  0.00           C  
ATOM    358  O   SER B  22      -4.053   5.008  10.820  1.00  0.00           O  
ATOM    359  CB  SER B  22      -4.760   6.637  13.567  1.00  0.00           C  
ATOM    360  OG  SER B  22      -5.837   6.909  14.420  1.00  0.00           O  
ATOM    361  H   SER B  22      -4.421   4.684  15.140  1.00  0.00           H  
ATOM    362  HA  SER B  22      -5.772   4.987  12.668  1.00  0.00           H  
ATOM    363 1HB  SER B  22      -3.822   6.829  14.087  1.00  0.00           H  
ATOM    364 2HB  SER B  22      -4.798   7.302  12.705  1.00  0.00           H  
ATOM    365  HG  SER B  22      -6.144   7.788  14.187  1.00  0.00           H  
ATOM    366  N   ALA B  23      -2.498   4.778  12.429  1.00  0.00           N  
ATOM    367  CA  ALA B  23      -1.406   4.530  11.495  1.00  0.00           C  
ATOM    368  C   ALA B  23      -1.653   3.265  10.683  1.00  0.00           C  
ATOM    369  O   ALA B  23      -1.413   3.234   9.476  1.00  0.00           O  
ATOM    370  CB  ALA B  23      -0.084   4.431  12.241  1.00  0.00           C  
ATOM    371  H   ALA B  23      -2.304   4.794  13.420  1.00  0.00           H  
ATOM    372  HA  ALA B  23      -1.358   5.369  10.801  1.00  0.00           H  
ATOM    373 1HB  ALA B  23       0.722   4.245  11.530  1.00  0.00           H  
ATOM    374 2HB  ALA B  23       0.107   5.364  12.770  1.00  0.00           H  
ATOM    375 3HB  ALA B  23      -0.131   3.612  12.957  1.00  0.00           H  
ATOM    376  N   ILE B  24      -2.134   2.223  11.353  1.00  0.00           N  
ATOM    377  CA  ILE B  24      -2.439   0.961  10.689  1.00  0.00           C  
ATOM    378  C   ILE B  24      -3.567   1.129   9.679  1.00  0.00           C  
ATOM    379  O   ILE B  24      -3.439   0.733   8.520  1.00  0.00           O  
ATOM    380  CB  ILE B  24      -2.825  -0.120  11.715  1.00  0.00           C  
ATOM    381  CG1 ILE B  24      -1.620  -0.483  12.587  1.00  0.00           C  
ATOM    382  CG2 ILE B  24      -3.368  -1.353  11.010  1.00  0.00           C  
ATOM    383  CD1 ILE B  24      -1.969  -1.331  13.789  1.00  0.00           C  
ATOM    384  H   ILE B  24      -2.292   2.307  12.347  1.00  0.00           H  
ATOM    385  HA  ILE B  24      -1.550   0.627  10.155  1.00  0.00           H  
ATOM    386  HB  ILE B  24      -3.591   0.271  12.385  1.00  0.00           H  
ATOM    387 1HG1 ILE B  24      -0.889  -1.025  11.988  1.00  0.00           H  
ATOM    388 2HG1 ILE B  24      -1.140   0.429  12.942  1.00  0.00           H  
ATOM    389 1HG2 ILE B  24      -3.635  -2.107  11.750  1.00  0.00           H  
ATOM    390 2HG2 ILE B  24      -4.251  -1.083  10.433  1.00  0.00           H  
ATOM    391 3HG2 ILE B  24      -2.606  -1.755  10.342  1.00  0.00           H  
ATOM    392 1HD1 ILE B  24      -1.064  -1.547  14.357  1.00  0.00           H  
ATOM    393 2HD1 ILE B  24      -2.675  -0.791  14.422  1.00  0.00           H  
ATOM    394 3HD1 ILE B  24      -2.420  -2.265  13.457  1.00  0.00           H  
ATOM    395  N   LEU B  25      -4.671   1.718  10.124  1.00  0.00           N  
ATOM    396  CA  LEU B  25      -5.858   1.853   9.288  1.00  0.00           C  
ATOM    397  C   LEU B  25      -5.572   2.705   8.059  1.00  0.00           C  
ATOM    398  O   LEU B  25      -6.028   2.395   6.958  1.00  0.00           O  
ATOM    399  CB  LEU B  25      -7.006   2.475  10.094  1.00  0.00           C  
ATOM    400  CG  LEU B  25      -7.576   1.605  11.221  1.00  0.00           C  
ATOM    401  CD1 LEU B  25      -8.601   2.406  12.013  1.00  0.00           C  
ATOM    402  CD2 LEU B  25      -8.201   0.351  10.628  1.00  0.00           C  
ATOM    403  H   LEU B  25      -4.689   2.081  11.066  1.00  0.00           H  
ATOM    404  HA  LEU B  25      -6.161   0.860   8.956  1.00  0.00           H  
ATOM    405 1HB  LEU B  25      -6.653   3.404  10.539  1.00  0.00           H  
ATOM    406 2HB  LEU B  25      -7.822   2.710   9.411  1.00  0.00           H  
ATOM    407  HG  LEU B  25      -6.774   1.322  11.904  1.00  0.00           H  
ATOM    408 1HD1 LEU B  25      -9.006   1.788  12.814  1.00  0.00           H  
ATOM    409 2HD1 LEU B  25      -8.122   3.286  12.442  1.00  0.00           H  
ATOM    410 3HD1 LEU B  25      -9.408   2.717  11.351  1.00  0.00           H  
ATOM    411 1HD2 LEU B  25      -8.606  -0.268  11.430  1.00  0.00           H  
ATOM    412 2HD2 LEU B  25      -9.004   0.633   9.946  1.00  0.00           H  
ATOM    413 3HD2 LEU B  25      -7.443  -0.211  10.083  1.00  0.00           H  
ATOM    414  N   ALA B  26      -4.815   3.779   8.253  1.00  0.00           N  
ATOM    415  CA  ALA B  26      -4.455   4.670   7.157  1.00  0.00           C  
ATOM    416  C   ALA B  26      -3.660   3.934   6.086  1.00  0.00           C  
ATOM    417  O   ALA B  26      -3.906   4.102   4.891  1.00  0.00           O  
ATOM    418  CB  ALA B  26      -3.662   5.859   7.679  1.00  0.00           C  
ATOM    419  H   ALA B  26      -4.480   3.984   9.183  1.00  0.00           H  
ATOM    420  HA  ALA B  26      -5.375   5.034   6.699  1.00  0.00           H  
ATOM    421 1HB  ALA B  26      -3.400   6.516   6.849  1.00  0.00           H  
ATOM    422 2HB  ALA B  26      -4.265   6.410   8.401  1.00  0.00           H  
ATOM    423 3HB  ALA B  26      -2.752   5.506   8.162  1.00  0.00           H  
ATOM    424  N   LEU B  27      -2.707   3.116   6.521  1.00  0.00           N  
ATOM    425  CA  LEU B  27      -1.860   2.369   5.599  1.00  0.00           C  
ATOM    426  C   LEU B  27      -2.663   1.318   4.842  1.00  0.00           C  
ATOM    427  O   LEU B  27      -2.419   1.069   3.662  1.00  0.00           O  
ATOM    428  CB  LEU B  27      -0.714   1.694   6.362  1.00  0.00           C  
ATOM    429  CG  LEU B  27       0.365   2.636   6.912  1.00  0.00           C  
ATOM    430  CD1 LEU B  27       1.269   1.870   7.869  1.00  0.00           C  
ATOM    431  CD2 LEU B  27       1.163   3.223   5.757  1.00  0.00           C  
ATOM    432  H   LEU B  27      -2.566   3.010   7.515  1.00  0.00           H  
ATOM    433  HA  LEU B  27      -1.438   3.065   4.876  1.00  0.00           H  
ATOM    434 1HB  LEU B  27      -1.133   1.144   7.204  1.00  0.00           H  
ATOM    435 2HB  LEU B  27      -0.225   0.982   5.697  1.00  0.00           H  
ATOM    436  HG  LEU B  27      -0.108   3.442   7.474  1.00  0.00           H  
ATOM    437 1HD1 LEU B  27       2.035   2.540   8.259  1.00  0.00           H  
ATOM    438 2HD1 LEU B  27       0.676   1.478   8.695  1.00  0.00           H  
ATOM    439 3HD1 LEU B  27       1.744   1.046   7.338  1.00  0.00           H  
ATOM    440 1HD2 LEU B  27       1.929   3.893   6.148  1.00  0.00           H  
ATOM    441 2HD2 LEU B  27       1.637   2.418   5.196  1.00  0.00           H  
ATOM    442 3HD2 LEU B  27       0.495   3.779   5.100  1.00  0.00           H  
ATOM    443  N   VAL B  28      -3.620   0.704   5.529  1.00  0.00           N  
ATOM    444  CA  VAL B  28      -4.516  -0.259   4.901  1.00  0.00           C  
ATOM    445  C   VAL B  28      -5.296   0.378   3.758  1.00  0.00           C  
ATOM    446  O   VAL B  28      -5.404  -0.194   2.673  1.00  0.00           O  
ATOM    447  CB  VAL B  28      -5.503  -0.827   5.938  1.00  0.00           C  
ATOM    448  CG1 VAL B  28      -6.617  -1.598   5.247  1.00  0.00           C  
ATOM    449  CG2 VAL B  28      -4.762  -1.717   6.925  1.00  0.00           C  
ATOM    450  H   VAL B  28      -3.730   0.910   6.512  1.00  0.00           H  
ATOM    451  HA  VAL B  28      -3.918  -1.079   4.501  1.00  0.00           H  
ATOM    452  HB  VAL B  28      -5.969   0.001   6.473  1.00  0.00           H  
ATOM    453 1HG1 VAL B  28      -7.306  -1.992   5.995  1.00  0.00           H  
ATOM    454 2HG1 VAL B  28      -7.157  -0.933   4.573  1.00  0.00           H  
ATOM    455 3HG1 VAL B  28      -6.190  -2.424   4.679  1.00  0.00           H  
ATOM    456 1HG2 VAL B  28      -5.466  -2.114   7.656  1.00  0.00           H  
ATOM    457 2HG2 VAL B  28      -4.291  -2.541   6.389  1.00  0.00           H  
ATOM    458 3HG2 VAL B  28      -3.997  -1.133   7.438  1.00  0.00           H  
ATOM    459  N   VAL B  29      -5.838   1.565   4.008  1.00  0.00           N  
ATOM    460  CA  VAL B  29      -6.572   2.303   2.987  1.00  0.00           C  
ATOM    461  C   VAL B  29      -5.679   2.633   1.798  1.00  0.00           C  
ATOM    462  O   VAL B  29      -6.068   2.445   0.645  1.00  0.00           O  
ATOM    463  CB  VAL B  29      -7.141   3.607   3.575  1.00  0.00           C  
ATOM    464  CG1 VAL B  29      -7.694   4.494   2.469  1.00  0.00           C  
ATOM    465  CG2 VAL B  29      -8.220   3.286   4.598  1.00  0.00           C  
ATOM    466  H   VAL B  29      -5.739   1.967   4.929  1.00  0.00           H  
ATOM    467  HA  VAL B  29      -7.400   1.684   2.640  1.00  0.00           H  
ATOM    468  HB  VAL B  29      -6.335   4.160   4.057  1.00  0.00           H  
ATOM    469 1HG1 VAL B  29      -8.092   5.411   2.903  1.00  0.00           H  
ATOM    470 2HG1 VAL B  29      -6.896   4.741   1.768  1.00  0.00           H  
ATOM    471 3HG1 VAL B  29      -8.490   3.966   1.943  1.00  0.00           H  
ATOM    472 1HG2 VAL B  29      -8.618   4.212   5.010  1.00  0.00           H  
ATOM    473 2HG2 VAL B  29      -9.024   2.728   4.117  1.00  0.00           H  
ATOM    474 3HG2 VAL B  29      -7.793   2.685   5.401  1.00  0.00           H  
ATOM    475  N   LEU B  30      -4.479   3.127   2.084  1.00  0.00           N  
ATOM    476  CA  LEU B  30      -3.519   3.464   1.040  1.00  0.00           C  
ATOM    477  C   LEU B  30      -3.132   2.233   0.230  1.00  0.00           C  
ATOM    478  O   LEU B  30      -2.971   2.306  -0.989  1.00  0.00           O  
ATOM    479  CB  LEU B  30      -2.264   4.093   1.656  1.00  0.00           C  
ATOM    480  CG  LEU B  30      -2.450   5.487   2.268  1.00  0.00           C  
ATOM    481  CD1 LEU B  30      -1.179   5.895   3.001  1.00  0.00           C  
ATOM    482  CD2 LEU B  30      -2.792   6.483   1.170  1.00  0.00           C  
ATOM    483  H   LEU B  30      -4.225   3.273   3.051  1.00  0.00           H  
ATOM    484  HA  LEU B  30      -3.980   4.187   0.367  1.00  0.00           H  
ATOM    485 1HB  LEU B  30      -1.894   3.434   2.440  1.00  0.00           H  
ATOM    486 2HB  LEU B  30      -1.498   4.170   0.884  1.00  0.00           H  
ATOM    487  HG  LEU B  30      -3.261   5.459   2.997  1.00  0.00           H  
ATOM    488 1HD1 LEU B  30      -1.312   6.886   3.436  1.00  0.00           H  
ATOM    489 2HD1 LEU B  30      -0.969   5.176   3.793  1.00  0.00           H  
ATOM    490 3HD1 LEU B  30      -0.346   5.916   2.299  1.00  0.00           H  
ATOM    491 1HD2 LEU B  30      -2.925   7.474   1.605  1.00  0.00           H  
ATOM    492 2HD2 LEU B  30      -1.982   6.513   0.441  1.00  0.00           H  
ATOM    493 3HD2 LEU B  30      -3.714   6.177   0.675  1.00  0.00           H  
ATOM    494  N   THR B  31      -2.985   1.103   0.913  1.00  0.00           N  
ATOM    495  CA  THR B  31      -2.683  -0.160   0.250  1.00  0.00           C  
ATOM    496  C   THR B  31      -3.809  -0.571  -0.690  1.00  0.00           C  
ATOM    497  O   THR B  31      -3.567  -0.941  -1.839  1.00  0.00           O  
ATOM    498  CB  THR B  31      -2.432  -1.279   1.277  1.00  0.00           C  
ATOM    499  OG1 THR B  31      -1.317  -0.929   2.107  1.00  0.00           O  
ATOM    500  CG2 THR B  31      -2.141  -2.595   0.572  1.00  0.00           C  
ATOM    501  H   THR B  31      -3.085   1.120   1.918  1.00  0.00           H  
ATOM    502  HA  THR B  31      -1.778  -0.030  -0.345  1.00  0.00           H  
ATOM    503  HB  THR B  31      -3.313  -1.398   1.908  1.00  0.00           H  
ATOM    504  HG1 THR B  31      -1.528  -0.138   2.609  1.00  0.00           H  
ATOM    505 1HG2 THR B  31      -1.966  -3.374   1.314  1.00  0.00           H  
ATOM    506 2HG2 THR B  31      -2.992  -2.870  -0.051  1.00  0.00           H  
ATOM    507 3HG2 THR B  31      -1.255  -2.484  -0.053  1.00  0.00           H  
ATOM    508  N   ILE B  32      -5.040  -0.505  -0.196  1.00  0.00           N  
ATOM    509  CA  ILE B  32      -6.204  -0.887  -0.986  1.00  0.00           C  
ATOM    510  C   ILE B  32      -6.335  -0.018  -2.230  1.00  0.00           C  
ATOM    511  O   ILE B  32      -6.557  -0.522  -3.331  1.00  0.00           O  
ATOM    512  CB  ILE B  32      -7.493  -0.784  -0.149  1.00  0.00           C  
ATOM    513  CG1 ILE B  32      -7.510  -1.859   0.940  1.00  0.00           C  
ATOM    514  CG2 ILE B  32      -8.718  -0.908  -1.043  1.00  0.00           C  
ATOM    515  CD1 ILE B  32      -8.569  -1.641   1.997  1.00  0.00           C  
ATOM    516  H   ILE B  32      -5.173  -0.182   0.752  1.00  0.00           H  
ATOM    517  HA  ILE B  32      -6.082  -1.921  -1.304  1.00  0.00           H  
ATOM    518  HB  ILE B  32      -7.521   0.180   0.358  1.00  0.00           H  
ATOM    519 1HG1 ILE B  32      -7.677  -2.835   0.486  1.00  0.00           H  
ATOM    520 2HG1 ILE B  32      -6.538  -1.892   1.434  1.00  0.00           H  
ATOM    521 1HG2 ILE B  32      -9.620  -0.833  -0.435  1.00  0.00           H  
ATOM    522 2HG2 ILE B  32      -8.711  -0.107  -1.782  1.00  0.00           H  
ATOM    523 3HG2 ILE B  32      -8.701  -1.872  -1.551  1.00  0.00           H  
ATOM    524 1HD1 ILE B  32      -8.518  -2.443   2.734  1.00  0.00           H  
ATOM    525 2HD1 ILE B  32      -8.399  -0.683   2.490  1.00  0.00           H  
ATOM    526 3HD1 ILE B  32      -9.553  -1.640   1.530  1.00  0.00           H  
ATOM    527  N   ILE B  33      -6.196   1.291  -2.049  1.00  0.00           N  
ATOM    528  CA  ILE B  33      -6.293   2.233  -3.157  1.00  0.00           C  
ATOM    529  C   ILE B  33      -5.254   1.931  -4.229  1.00  0.00           C  
ATOM    530  O   ILE B  33      -5.563   1.915  -5.421  1.00  0.00           O  
ATOM    531  CB  ILE B  33      -6.118   3.681  -2.665  1.00  0.00           C  
ATOM    532  CG1 ILE B  33      -7.317   4.103  -1.811  1.00  0.00           C  
ATOM    533  CG2 ILE B  33      -5.941   4.626  -3.844  1.00  0.00           C  
ATOM    534  CD1 ILE B  33      -7.100   5.390  -1.048  1.00  0.00           C  
ATOM    535  H   ILE B  33      -6.017   1.643  -1.119  1.00  0.00           H  
ATOM    536  HA  ILE B  33      -7.282   2.138  -3.605  1.00  0.00           H  
ATOM    537  HB  ILE B  33      -5.238   3.744  -2.026  1.00  0.00           H  
ATOM    538 1HG1 ILE B  33      -8.191   4.228  -2.449  1.00  0.00           H  
ATOM    539 2HG1 ILE B  33      -7.547   3.316  -1.092  1.00  0.00           H  
ATOM    540 1HG2 ILE B  33      -5.819   5.645  -3.478  1.00  0.00           H  
ATOM    541 2HG2 ILE B  33      -5.058   4.337  -4.412  1.00  0.00           H  
ATOM    542 3HG2 ILE B  33      -6.820   4.574  -4.487  1.00  0.00           H  
ATOM    543 1HD1 ILE B  33      -7.992   5.623  -0.467  1.00  0.00           H  
ATOM    544 2HD1 ILE B  33      -6.248   5.275  -0.376  1.00  0.00           H  
ATOM    545 3HD1 ILE B  33      -6.903   6.200  -1.749  1.00  0.00           H  
ATOM    546  N   SER B  34      -4.020   1.692  -3.799  1.00  0.00           N  
ATOM    547  CA  SER B  34      -2.934   1.381  -4.721  1.00  0.00           C  
ATOM    548  C   SER B  34      -3.231   0.116  -5.516  1.00  0.00           C  
ATOM    549  O   SER B  34      -2.972   0.051  -6.718  1.00  0.00           O  
ATOM    550  CB  SER B  34      -1.633   1.216  -3.959  1.00  0.00           C  
ATOM    551  OG  SER B  34      -1.247   2.421  -3.359  1.00  0.00           O  
ATOM    552  H   SER B  34      -3.829   1.727  -2.808  1.00  0.00           H  
ATOM    553  HA  SER B  34      -2.828   2.209  -5.423  1.00  0.00           H  
ATOM    554 1HB  SER B  34      -1.754   0.448  -3.195  1.00  0.00           H  
ATOM    555 2HB  SER B  34      -0.853   0.879  -4.640  1.00  0.00           H  
ATOM    556  HG  SER B  34      -1.794   2.514  -2.576  1.00  0.00           H  
ATOM    557  N   LEU B  35      -3.777  -0.888  -4.838  1.00  0.00           N  
ATOM    558  CA  LEU B  35      -4.114  -2.153  -5.481  1.00  0.00           C  
ATOM    559  C   LEU B  35      -5.235  -1.972  -6.497  1.00  0.00           C  
ATOM    560  O   LEU B  35      -5.251  -2.626  -7.540  1.00  0.00           O  
ATOM    561  CB  LEU B  35      -4.533  -3.187  -4.428  1.00  0.00           C  
ATOM    562  CG  LEU B  35      -3.411  -3.697  -3.514  1.00  0.00           C  
ATOM    563  CD1 LEU B  35      -4.009  -4.555  -2.407  1.00  0.00           C  
ATOM    564  CD2 LEU B  35      -2.405  -4.487  -4.336  1.00  0.00           C  
ATOM    565  H   LEU B  35      -3.962  -0.773  -3.852  1.00  0.00           H  
ATOM    566  HA  LEU B  35      -3.233  -2.521  -6.003  1.00  0.00           H  
ATOM    567 1HB  LEU B  35      -5.302  -2.747  -3.795  1.00  0.00           H  
ATOM    568 2HB  LEU B  35      -4.961  -4.049  -4.939  1.00  0.00           H  
ATOM    569  HG  LEU B  35      -2.911  -2.849  -3.045  1.00  0.00           H  
ATOM    570 1HD1 LEU B  35      -3.212  -4.917  -1.757  1.00  0.00           H  
ATOM    571 2HD1 LEU B  35      -4.710  -3.959  -1.822  1.00  0.00           H  
ATOM    572 3HD1 LEU B  35      -4.531  -5.404  -2.847  1.00  0.00           H  
ATOM    573 1HD2 LEU B  35      -1.607  -4.849  -3.686  1.00  0.00           H  
ATOM    574 2HD2 LEU B  35      -2.904  -5.336  -4.804  1.00  0.00           H  
ATOM    575 3HD2 LEU B  35      -1.981  -3.845  -5.108  1.00  0.00           H  
ATOM    576  N   ILE B  36      -6.170  -1.081  -6.187  1.00  0.00           N  
ATOM    577  CA  ILE B  36      -7.262  -0.767  -7.100  1.00  0.00           C  
ATOM    578  C   ILE B  36      -6.751  -0.062  -8.349  1.00  0.00           C  
ATOM    579  O   ILE B  36      -7.165  -0.376  -9.465  1.00  0.00           O  
ATOM    580  CB  ILE B  36      -8.320   0.113  -6.409  1.00  0.00           C  
ATOM    581  CG1 ILE B  36      -9.056  -0.684  -5.330  1.00  0.00           C  
ATOM    582  CG2 ILE B  36      -9.302   0.665  -7.431  1.00  0.00           C  
ATOM    583  CD1 ILE B  36      -9.902   0.168  -4.411  1.00  0.00           C  
ATOM    584  H   ILE B  36      -6.123  -0.608  -5.295  1.00  0.00           H  
ATOM    585  HA  ILE B  36      -7.736  -1.699  -7.405  1.00  0.00           H  
ATOM    586  HB  ILE B  36      -7.828   0.945  -5.906  1.00  0.00           H  
ATOM    587 1HG1 ILE B  36      -9.703  -1.423  -5.801  1.00  0.00           H  
ATOM    588 2HG1 ILE B  36      -8.332  -1.226  -4.720  1.00  0.00           H  
ATOM    589 1HG2 ILE B  36     -10.043   1.284  -6.926  1.00  0.00           H  
ATOM    590 2HG2 ILE B  36      -8.766   1.266  -8.164  1.00  0.00           H  
ATOM    591 3HG2 ILE B  36      -9.803  -0.161  -7.937  1.00  0.00           H  
ATOM    592 1HD1 ILE B  36     -10.391  -0.468  -3.673  1.00  0.00           H  
ATOM    593 2HD1 ILE B  36      -9.267   0.893  -3.901  1.00  0.00           H  
ATOM    594 3HD1 ILE B  36     -10.657   0.693  -4.995  1.00  0.00           H  
ATOM    595  N   ILE B  37      -5.847   0.893  -8.155  1.00  0.00           N  
ATOM    596  CA  ILE B  37      -5.284   1.652  -9.266  1.00  0.00           C  
ATOM    597  C   ILE B  37      -4.455   0.759 -10.179  1.00  0.00           C  
ATOM    598  O   ILE B  37      -4.557   0.841 -11.403  1.00  0.00           O  
ATOM    599  CB  ILE B  37      -4.413   2.812  -8.752  1.00  0.00           C  
ATOM    600  CG1 ILE B  37      -5.279   3.860  -8.047  1.00  0.00           C  
ATOM    601  CG2 ILE B  37      -3.637   3.443  -9.898  1.00  0.00           C  
ATOM    602  CD1 ILE B  37      -4.486   4.883  -7.267  1.00  0.00           C  
ATOM    603  H   ILE B  37      -5.543   1.099  -7.215  1.00  0.00           H  
ATOM    604  HA  ILE B  37      -6.104   2.069  -9.850  1.00  0.00           H  
ATOM    605  HB  ILE B  37      -3.707   2.437  -8.011  1.00  0.00           H  
ATOM    606 1HG1 ILE B  37      -5.884   4.386  -8.784  1.00  0.00           H  
ATOM    607 2HG1 ILE B  37      -5.962   3.363  -7.358  1.00  0.00           H  
ATOM    608 1HG2 ILE B  37      -3.026   4.261  -9.517  1.00  0.00           H  
ATOM    609 2HG2 ILE B  37      -2.993   2.693 -10.357  1.00  0.00           H  
ATOM    610 3HG2 ILE B  37      -4.335   3.826 -10.642  1.00  0.00           H  
ATOM    611 1HD1 ILE B  37      -5.168   5.591  -6.796  1.00  0.00           H  
ATOM    612 2HD1 ILE B  37      -3.898   4.380  -6.499  1.00  0.00           H  
ATOM    613 3HD1 ILE B  37      -3.819   5.418  -7.942  1.00  0.00           H  
ATOM    614  N   LEU B  38      -3.634  -0.095  -9.577  1.00  0.00           N  
ATOM    615  CA  LEU B  38      -2.747  -0.969 -10.336  1.00  0.00           C  
ATOM    616  C   LEU B  38      -3.538  -1.901 -11.245  1.00  0.00           C  
ATOM    617  O   LEU B  38      -3.960  -1.500 -12.294  1.00  0.00           O  
ATOM    618  OXT LEU B  38      -3.740  -3.036 -10.912  1.00  0.00           O  
ATOM    619  CB  LEU B  38      -1.875  -1.795  -9.382  1.00  0.00           C  
ATOM    620  CG  LEU B  38      -0.832  -2.700 -10.051  1.00  0.00           C  
ATOM    621  CD1 LEU B  38       0.203  -1.842 -10.766  1.00  0.00           C  
ATOM    622  CD2 LEU B  38      -0.178  -3.584  -8.999  1.00  0.00           C  
ATOM    623  H   LEU B  38      -3.623  -0.139  -8.568  1.00  0.00           H  
ATOM    624  HA  LEU B  38      -2.100  -0.351 -10.957  1.00  0.00           H  
ATOM    625 1HB  LEU B  38      -1.345  -1.113  -8.719  1.00  0.00           H  
ATOM    626 2HB  LEU B  38      -2.523  -2.427  -8.777  1.00  0.00           H  
ATOM    627  HG  LEU B  38      -1.320  -3.327 -10.798  1.00  0.00           H  
ATOM    628 1HD1 LEU B  38       0.943  -2.486 -11.241  1.00  0.00           H  
ATOM    629 2HD1 LEU B  38      -0.290  -1.235 -11.525  1.00  0.00           H  
ATOM    630 3HD1 LEU B  38       0.697  -1.192 -10.045  1.00  0.00           H  
ATOM    631 1HD2 LEU B  38       0.563  -4.228  -9.474  1.00  0.00           H  
ATOM    632 2HD2 LEU B  38       0.311  -2.958  -8.252  1.00  0.00           H  
ATOM    633 3HD2 LEU B  38      -0.938  -4.199  -8.516  1.00  0.00           H  
TER                                                                             
HETATM  635 THKN MEM C  41      15.000   0.000   0.000  1.00  0.00           X  
HETATM  636 CNTR MEM C  41       0.000   0.000   0.000  1.00  0.00           X  
HETATM  637 NORM MEM C  41      -0.000  -0.000   1.000  1.00  0.00           X  
TER                                                                             
CONECT  635  636                                                                
CONECT  636  635  637                                                           
CONECT  637  636                                                                
a_angle_1 0.65
a_angle_2 11.938
a_bind 0.058
a_ddg -8.17
a_helicality 0.02
a_helicality_symm 0.02
a_hha_ang 21.306
a_hha_dst_atm 4.784
a_hha_dst_vec 8.752
a_marl -17.418
a_pack 0.512
a_res_lipo -75.939
a_rmsd 3.324
a_sasa 929.215
a_shape 0.557
a_span_topo 0.447
a_tms_span 1
a_tms_span_fa 1
a_unsat 0
maxsub 38
rms 3.324
score -155.675
silent_score -155.675
time 33
total -155.675
