# Supplementary material for: A lipophilicity-based energy function for membrane-protein modelling and design
Source: PLoS Comput Biol. 2019 Aug 28;15(8):e1007318. doi: 10.1371/journal.pcbi.1007318 (PMC6736313; doi:10.1371/journal.pcbi.1007318)
Supplement: S2 File — (GZ) [file pcbi.1007318.s008.tar.gz › 2L9U_all.pdb]

#MODEL 0
ATOM      1  N   MET A   1      -1.470  -4.645  11.979  1.00  0.00           N  
ATOM      2  CA  MET A   1      -1.212  -3.450  11.185  1.00  0.00           C  
ATOM      3  C   MET A   1       0.122  -3.551  10.455  1.00  0.00           C  
ATOM      4  O   MET A   1       0.233  -3.172   9.289  1.00  0.00           O  
ATOM      5  CB  MET A   1      -1.240  -2.209  12.074  1.00  0.00           C  
ATOM      6  CG  MET A   1      -2.615  -1.863  12.628  1.00  0.00           C  
ATOM      7  SD  MET A   1      -2.585  -0.421  13.712  1.00  0.00           S  
ATOM      8  CE  MET A   1      -2.267   0.885  12.530  1.00  0.00           C  
ATOM      9 1H   MET A   1      -2.349  -4.552  12.446  1.00  0.00           H  
ATOM     10 2H   MET A   1      -1.494  -5.446  11.381  1.00  0.00           H  
ATOM     11 3H   MET A   1      -0.743  -4.758  12.657  1.00  0.00           H  
ATOM     12  HA  MET A   1      -1.994  -3.361  10.431  1.00  0.00           H  
ATOM     13 1HB  MET A   1      -0.566  -2.350  12.917  1.00  0.00           H  
ATOM     14 2HB  MET A   1      -0.881  -1.348  11.508  1.00  0.00           H  
ATOM     15 1HG  MET A   1      -3.299  -1.660  11.804  1.00  0.00           H  
ATOM     16 2HG  MET A   1      -3.004  -2.710  13.192  1.00  0.00           H  
ATOM     17 1HE  MET A   1      -2.220   1.842  13.050  1.00  0.00           H  
ATOM     18 2HE  MET A   1      -1.318   0.697  12.027  1.00  0.00           H  
ATOM     19 3HE  MET A   1      -3.070   0.912  11.792  1.00  0.00           H  
ATOM     20  N   ALA A   2       1.132  -4.065  11.149  1.00  0.00           N  
ATOM     21  CA  ALA A   2       2.501  -4.033  10.646  1.00  0.00           C  
ATOM     22  C   ALA A   2       2.604  -4.713   9.287  1.00  0.00           C  
ATOM     23  O   ALA A   2       3.309  -4.238   8.397  1.00  0.00           O  
ATOM     24  CB  ALA A   2       3.445  -4.692  11.640  1.00  0.00           C  
ATOM     25  H   ALA A   2       0.948  -4.488  12.047  1.00  0.00           H  
ATOM     26  HA  ALA A   2       2.791  -2.990  10.521  1.00  0.00           H  
ATOM     27 1HB  ALA A   2       4.463  -4.661  11.251  1.00  0.00           H  
ATOM     28 2HB  ALA A   2       3.404  -4.159  12.590  1.00  0.00           H  
ATOM     29 3HB  ALA A   2       3.148  -5.729  11.793  1.00  0.00           H  
ATOM     30  N   LEU A   3       1.897  -5.827   9.133  1.00  0.00           N  
ATOM     31  CA  LEU A   3       1.921  -6.584   7.887  1.00  0.00           C  
ATOM     32  C   LEU A   3       1.359  -5.764   6.733  1.00  0.00           C  
ATOM     33  O   LEU A   3       1.862  -5.826   5.612  1.00  0.00           O  
ATOM     34  CB  LEU A   3       1.117  -7.882   8.039  1.00  0.00           C  
ATOM     35  CG  LEU A   3       1.719  -8.930   8.985  1.00  0.00           C  
ATOM     36  CD1 LEU A   3       0.749 -10.094   9.136  1.00  0.00           C  
ATOM     37  CD2 LEU A   3       3.057  -9.401   8.435  1.00  0.00           C  
ATOM     38  H   LEU A   3       1.328  -6.159   9.899  1.00  0.00           H  
ATOM     39  HA  LEU A   3       2.955  -6.837   7.656  1.00  0.00           H  
ATOM     40 1HB  LEU A   3       0.124  -7.633   8.409  1.00  0.00           H  
ATOM     41 2HB  LEU A   3       1.012  -8.343   7.057  1.00  0.00           H  
ATOM     42  HG  LEU A   3       1.866  -8.488   9.971  1.00  0.00           H  
ATOM     43 1HD1 LEU A   3       1.176 -10.838   9.808  1.00  0.00           H  
ATOM     44 2HD1 LEU A   3      -0.193  -9.731   9.549  1.00  0.00           H  
ATOM     45 3HD1 LEU A   3       0.568 -10.546   8.162  1.00  0.00           H  
ATOM     46 1HD2 LEU A   3       3.485 -10.145   9.108  1.00  0.00           H  
ATOM     47 2HD2 LEU A   3       2.910  -9.844   7.450  1.00  0.00           H  
ATOM     48 3HD2 LEU A   3       3.736  -8.552   8.354  1.00  0.00           H  
ATOM     49  N   THR A   4       0.313  -4.995   7.015  1.00  0.00           N  
ATOM     50  CA  THR A   4      -0.281  -4.113   6.018  1.00  0.00           C  
ATOM     51  C   THR A   4       0.629  -2.929   5.718  1.00  0.00           C  
ATOM     52  O   THR A   4       0.759  -2.510   4.568  1.00  0.00           O  
ATOM     53  CB  THR A   4      -1.659  -3.603   6.479  1.00  0.00           C  
ATOM     54  OG1 THR A   4      -2.530  -4.717   6.715  1.00  0.00           O  
ATOM     55  CG2 THR A   4      -2.274  -2.699   5.422  1.00  0.00           C  
ATOM     56  H   THR A   4      -0.081  -5.022   7.945  1.00  0.00           H  
ATOM     57  HA  THR A   4      -0.416  -4.676   5.094  1.00  0.00           H  
ATOM     58  HB  THR A   4      -1.548  -3.043   7.407  1.00  0.00           H  
ATOM     59  HG1 THR A   4      -3.442  -4.419   6.693  1.00  0.00           H  
ATOM     60 1HG2 THR A   4      -3.247  -2.347   5.765  1.00  0.00           H  
ATOM     61 2HG2 THR A   4      -1.620  -1.844   5.248  1.00  0.00           H  
ATOM     62 3HG2 THR A   4      -2.397  -3.255   4.494  1.00  0.00           H  
ATOM     63  N   VAL A   5       1.256  -2.393   6.759  1.00  0.00           N  
ATOM     64  CA  VAL A   5       2.208  -1.300   6.600  1.00  0.00           C  
ATOM     65  C   VAL A   5       3.354  -1.697   5.678  1.00  0.00           C  
ATOM     66  O   VAL A   5       3.725  -0.947   4.775  1.00  0.00           O  
ATOM     67  CB  VAL A   5       2.776  -0.882   7.970  1.00  0.00           C  
ATOM     68  CG1 VAL A   5       3.964   0.051   7.792  1.00  0.00           C  
ATOM     69  CG2 VAL A   5       1.688  -0.219   8.801  1.00  0.00           C  
ATOM     70  H   VAL A   5       1.070  -2.752   7.684  1.00  0.00           H  
ATOM     71  HA  VAL A   5       1.687  -0.448   6.163  1.00  0.00           H  
ATOM     72  HB  VAL A   5       3.140  -1.770   8.488  1.00  0.00           H  
ATOM     73 1HG1 VAL A   5       4.353   0.336   8.770  1.00  0.00           H  
ATOM     74 2HG1 VAL A   5       4.744  -0.457   7.225  1.00  0.00           H  
ATOM     75 3HG1 VAL A   5       3.647   0.945   7.254  1.00  0.00           H  
ATOM     76 1HG2 VAL A   5       2.097   0.073   9.768  1.00  0.00           H  
ATOM     77 2HG2 VAL A   5       1.321   0.665   8.280  1.00  0.00           H  
ATOM     78 3HG2 VAL A   5       0.867  -0.920   8.951  1.00  0.00           H  
ATOM     79  N   ILE A   6       3.912  -2.880   5.911  1.00  0.00           N  
ATOM     80  CA  ILE A   6       4.989  -3.398   5.076  1.00  0.00           C  
ATOM     81  C   ILE A   6       4.523  -3.599   3.640  1.00  0.00           C  
ATOM     82  O   ILE A   6       5.150  -3.110   2.700  1.00  0.00           O  
ATOM     83  CB  ILE A   6       5.526  -4.728   5.634  1.00  0.00           C  
ATOM     84  CG1 ILE A   6       6.227  -4.500   6.976  1.00  0.00           C  
ATOM     85  CG2 ILE A   6       6.473  -5.379   4.638  1.00  0.00           C  
ATOM     86  CD1 ILE A   6       6.489  -5.771   7.751  1.00  0.00           C  
ATOM     87  H   ILE A   6       3.581  -3.436   6.687  1.00  0.00           H  
ATOM     88  HA  ILE A   6       5.802  -2.672   5.072  1.00  0.00           H  
ATOM     89  HB  ILE A   6       4.693  -5.405   5.825  1.00  0.00           H  
ATOM     90 1HG1 ILE A   6       7.180  -4.000   6.807  1.00  0.00           H  
ATOM     91 2HG1 ILE A   6       5.619  -3.842   7.597  1.00  0.00           H  
ATOM     92 1HG2 ILE A   6       6.844  -6.318   5.048  1.00  0.00           H  
ATOM     93 2HG2 ILE A   6       5.943  -5.574   3.707  1.00  0.00           H  
ATOM     94 3HG2 ILE A   6       7.313  -4.711   4.445  1.00  0.00           H  
ATOM     95 1HD1 ILE A   6       6.988  -5.528   8.690  1.00  0.00           H  
ATOM     96 2HD1 ILE A   6       5.543  -6.271   7.962  1.00  0.00           H  
ATOM     97 3HD1 ILE A   6       7.126  -6.431   7.163  1.00  0.00           H  
ATOM     98  N   ALA A   7       3.421  -4.323   3.476  1.00  0.00           N  
ATOM     99  CA  ALA A   7       2.876  -4.601   2.153  1.00  0.00           C  
ATOM    100  C   ALA A   7       2.520  -3.312   1.422  1.00  0.00           C  
ATOM    101  O   ALA A   7       2.755  -3.183   0.221  1.00  0.00           O  
ATOM    102  CB  ALA A   7       1.656  -5.503   2.261  1.00  0.00           C  
ATOM    103  H   ALA A   7       2.948  -4.690   4.290  1.00  0.00           H  
ATOM    104  HA  ALA A   7       3.643  -5.113   1.571  1.00  0.00           H  
ATOM    105 1HB  ALA A   7       1.260  -5.701   1.264  1.00  0.00           H  
ATOM    106 2HB  ALA A   7       1.939  -6.444   2.733  1.00  0.00           H  
ATOM    107 3HB  ALA A   7       0.893  -5.011   2.862  1.00  0.00           H  
ATOM    108  N   GLY A   8       1.950  -2.361   2.155  1.00  0.00           N  
ATOM    109  CA  GLY A   8       1.541  -1.088   1.573  1.00  0.00           C  
ATOM    110  C   GLY A   8       2.731  -0.346   0.979  1.00  0.00           C  
ATOM    111  O   GLY A   8       2.706   0.057  -0.184  1.00  0.00           O  
ATOM    112  H   GLY A   8       1.798  -2.524   3.140  1.00  0.00           H  
ATOM    113 1HA  GLY A   8       0.794  -1.266   0.799  1.00  0.00           H  
ATOM    114 2HA  GLY A   8       1.069  -0.474   2.339  1.00  0.00           H  
ATOM    115  N   LEU A   9       3.772  -0.167   1.785  1.00  0.00           N  
ATOM    116  CA  LEU A   9       4.942   0.595   1.366  1.00  0.00           C  
ATOM    117  C   LEU A   9       5.603  -0.034   0.147  1.00  0.00           C  
ATOM    118  O   LEU A   9       6.054   0.668  -0.758  1.00  0.00           O  
ATOM    119  CB  LEU A   9       5.955   0.685   2.515  1.00  0.00           C  
ATOM    120  CG  LEU A   9       5.543   1.571   3.698  1.00  0.00           C  
ATOM    121  CD1 LEU A   9       6.546   1.404   4.831  1.00  0.00           C  
ATOM    122  CD2 LEU A   9       5.466   3.021   3.244  1.00  0.00           C  
ATOM    123  H   LEU A   9       3.753  -0.570   2.711  1.00  0.00           H  
ATOM    124  HA  LEU A   9       4.622   1.602   1.102  1.00  0.00           H  
ATOM    125 1HB  LEU A   9       6.134  -0.318   2.899  1.00  0.00           H  
ATOM    126 2HB  LEU A   9       6.894   1.074   2.121  1.00  0.00           H  
ATOM    127  HG  LEU A   9       4.567   1.254   4.067  1.00  0.00           H  
ATOM    128 1HD1 LEU A   9       6.253   2.034   5.671  1.00  0.00           H  
ATOM    129 2HD1 LEU A   9       6.567   0.362   5.149  1.00  0.00           H  
ATOM    130 3HD1 LEU A   9       7.537   1.699   4.486  1.00  0.00           H  
ATOM    131 1HD2 LEU A   9       5.172   3.650   4.084  1.00  0.00           H  
ATOM    132 2HD2 LEU A   9       6.441   3.339   2.875  1.00  0.00           H  
ATOM    133 3HD2 LEU A   9       4.729   3.113   2.446  1.00  0.00           H  
ATOM    134  N   VAL A  10       5.657  -1.362   0.128  1.00  0.00           N  
ATOM    135  CA  VAL A  10       6.235  -2.090  -0.995  1.00  0.00           C  
ATOM    136  C   VAL A  10       5.481  -1.799  -2.286  1.00  0.00           C  
ATOM    137  O   VAL A  10       6.087  -1.528  -3.323  1.00  0.00           O  
ATOM    138  CB  VAL A  10       6.210  -3.605  -0.719  1.00  0.00           C  
ATOM    139  CG1 VAL A  10       6.543  -4.382  -1.984  1.00  0.00           C  
ATOM    140  CG2 VAL A  10       7.188  -3.944   0.395  1.00  0.00           C  
ATOM    141  H   VAL A  10       5.287  -1.880   0.913  1.00  0.00           H  
ATOM    142  HA  VAL A  10       7.271  -1.772  -1.116  1.00  0.00           H  
ATOM    143  HB  VAL A  10       5.203  -3.894  -0.420  1.00  0.00           H  
ATOM    144 1HG1 VAL A  10       6.521  -5.451  -1.771  1.00  0.00           H  
ATOM    145 2HG1 VAL A  10       5.810  -4.151  -2.757  1.00  0.00           H  
ATOM    146 3HG1 VAL A  10       7.538  -4.102  -2.332  1.00  0.00           H  
ATOM    147 1HG2 VAL A  10       7.165  -5.017   0.585  1.00  0.00           H  
ATOM    148 2HG2 VAL A  10       8.195  -3.649   0.098  1.00  0.00           H  
ATOM    149 3HG2 VAL A  10       6.906  -3.409   1.302  1.00  0.00           H  
ATOM    150  N   VAL A  11       4.155  -1.857  -2.218  1.00  0.00           N  
ATOM    151  CA  VAL A  11       3.316  -1.610  -3.384  1.00  0.00           C  
ATOM    152  C   VAL A  11       3.333  -0.138  -3.773  1.00  0.00           C  
ATOM    153  O   VAL A  11       3.405   0.201  -4.954  1.00  0.00           O  
ATOM    154  CB  VAL A  11       1.866  -2.047  -3.101  1.00  0.00           C  
ATOM    155  CG1 VAL A  11       0.947  -1.605  -4.230  1.00  0.00           C  
ATOM    156  CG2 VAL A  11       1.807  -3.555  -2.916  1.00  0.00           C  
ATOM    157  H   VAL A  11       3.718  -2.079  -1.334  1.00  0.00           H  
ATOM    158  HA  VAL A  11       3.702  -2.197  -4.218  1.00  0.00           H  
ATOM    159  HB  VAL A  11       1.519  -1.554  -2.193  1.00  0.00           H  
ATOM    160 1HG1 VAL A  11      -0.074  -1.922  -4.014  1.00  0.00           H  
ATOM    161 2HG1 VAL A  11       0.978  -0.520  -4.321  1.00  0.00           H  
ATOM    162 3HG1 VAL A  11       1.276  -2.058  -5.165  1.00  0.00           H  
ATOM    163 1HG2 VAL A  11       0.779  -3.857  -2.715  1.00  0.00           H  
ATOM    164 2HG2 VAL A  11       2.159  -4.048  -3.822  1.00  0.00           H  
ATOM    165 3HG2 VAL A  11       2.439  -3.844  -2.076  1.00  0.00           H  
ATOM    166  N   ILE A  12       3.267   0.734  -2.772  1.00  0.00           N  
ATOM    167  CA  ILE A  12       3.297   2.173  -3.007  1.00  0.00           C  
ATOM    168  C   ILE A  12       4.594   2.593  -3.686  1.00  0.00           C  
ATOM    169  O   ILE A  12       4.582   3.366  -4.644  1.00  0.00           O  
ATOM    170  CB  ILE A  12       3.134   2.948  -1.686  1.00  0.00           C  
ATOM    171  CG1 ILE A  12       1.711   2.789  -1.146  1.00  0.00           C  
ATOM    172  CG2 ILE A  12       3.470   4.418  -1.887  1.00  0.00           C  
ATOM    173  CD1 ILE A  12       1.547   3.244   0.286  1.00  0.00           C  
ATOM    174  H   ILE A  12       3.193   0.391  -1.825  1.00  0.00           H  
ATOM    175  HA  ILE A  12       2.469   2.434  -3.664  1.00  0.00           H  
ATOM    176  HB  ILE A  12       3.805   2.531  -0.935  1.00  0.00           H  
ATOM    177 1HG1 ILE A  12       1.020   3.359  -1.766  1.00  0.00           H  
ATOM    178 2HG1 ILE A  12       1.414   1.741  -1.205  1.00  0.00           H  
ATOM    179 1HG2 ILE A  12       3.349   4.951  -0.945  1.00  0.00           H  
ATOM    180 2HG2 ILE A  12       4.500   4.512  -2.228  1.00  0.00           H  
ATOM    181 3HG2 ILE A  12       2.800   4.845  -2.634  1.00  0.00           H  
ATOM    182 1HD1 ILE A  12       0.512   3.100   0.598  1.00  0.00           H  
ATOM    183 2HD1 ILE A  12       2.205   2.661   0.931  1.00  0.00           H  
ATOM    184 3HD1 ILE A  12       1.805   4.299   0.364  1.00  0.00           H  
ATOM    185  N   PHE A  13       5.712   2.079  -3.185  1.00  0.00           N  
ATOM    186  CA  PHE A  13       7.019   2.387  -3.753  1.00  0.00           C  
ATOM    187  C   PHE A  13       7.116   1.917  -5.199  1.00  0.00           C  
ATOM    188  O   PHE A  13       7.664   2.613  -6.053  1.00  0.00           O  
ATOM    189  CB  PHE A  13       8.129   1.736  -2.925  1.00  0.00           C  
ATOM    190  CG  PHE A  13       8.327   2.368  -1.576  1.00  0.00           C  
ATOM    191  CD1 PHE A  13       7.807   3.623  -1.299  1.00  0.00           C  
ATOM    192  CD2 PHE A  13       9.035   1.708  -0.583  1.00  0.00           C  
ATOM    193  CE1 PHE A  13       7.990   4.205  -0.058  1.00  0.00           C  
ATOM    194  CE2 PHE A  13       9.218   2.286   0.658  1.00  0.00           C  
ATOM    195  CZ  PHE A  13       8.694   3.537   0.920  1.00  0.00           C  
ATOM    196  H   PHE A  13       5.655   1.459  -2.390  1.00  0.00           H  
ATOM    197  HA  PHE A  13       7.158   3.469  -3.735  1.00  0.00           H  
ATOM    198 1HB  PHE A  13       7.901   0.682  -2.777  1.00  0.00           H  
ATOM    199 2HB  PHE A  13       9.070   1.794  -3.469  1.00  0.00           H  
ATOM    200  HD1 PHE A  13       7.249   4.151  -2.072  1.00  0.00           H  
ATOM    201  HD2 PHE A  13       9.449   0.720  -0.790  1.00  0.00           H  
ATOM    202  HE1 PHE A  13       7.576   5.192   0.146  1.00  0.00           H  
ATOM    203  HE2 PHE A  13       9.775   1.757   1.431  1.00  0.00           H  
ATOM    204  HZ  PHE A  13       8.839   3.995   1.898  1.00  0.00           H  
ATOM    205  N   MET A  14       6.580   0.731  -5.467  1.00  0.00           N  
ATOM    206  CA  MET A  14       6.472   0.230  -6.832  1.00  0.00           C  
ATOM    207  C   MET A  14       5.637   1.166  -7.698  1.00  0.00           C  
ATOM    208  O   MET A  14       6.039   1.527  -8.804  1.00  0.00           O  
ATOM    209  CB  MET A  14       5.871  -1.174  -6.833  1.00  0.00           C  
ATOM    210  CG  MET A  14       5.651  -1.764  -8.219  1.00  0.00           C  
ATOM    211  SD  MET A  14       4.782  -3.344  -8.172  1.00  0.00           S  
ATOM    212  CE  MET A  14       3.163  -2.823  -7.611  1.00  0.00           C  
ATOM    213  H   MET A  14       6.239   0.162  -4.706  1.00  0.00           H  
ATOM    214  HA  MET A  14       7.471   0.184  -7.264  1.00  0.00           H  
ATOM    215 1HB  MET A  14       6.525  -1.849  -6.283  1.00  0.00           H  
ATOM    216 2HB  MET A  14       4.909  -1.159  -6.319  1.00  0.00           H  
ATOM    217 1HG  MET A  14       5.068  -1.068  -8.822  1.00  0.00           H  
ATOM    218 2HG  MET A  14       6.613  -1.915  -8.708  1.00  0.00           H  
ATOM    219 1HE  MET A  14       2.509  -3.692  -7.532  1.00  0.00           H  
ATOM    220 2HE  MET A  14       3.253  -2.345  -6.635  1.00  0.00           H  
ATOM    221 3HE  MET A  14       2.741  -2.115  -8.325  1.00  0.00           H  
ATOM    222  N   MET A  15       4.474   1.555  -7.188  1.00  0.00           N  
ATOM    223  CA  MET A  15       3.598   2.480  -7.896  1.00  0.00           C  
ATOM    224  C   MET A  15       4.321   3.780  -8.226  1.00  0.00           C  
ATOM    225  O   MET A  15       4.306   4.237  -9.369  1.00  0.00           O  
ATOM    226  CB  MET A  15       2.347   2.762  -7.067  1.00  0.00           C  
ATOM    227  CG  MET A  15       1.422   3.816  -7.660  1.00  0.00           C  
ATOM    228  SD  MET A  15       0.133   4.337  -6.511  1.00  0.00           S  
ATOM    229  CE  MET A  15       1.111   5.163  -5.258  1.00  0.00           C  
ATOM    230  H   MET A  15       4.189   1.200  -6.286  1.00  0.00           H  
ATOM    231  HA  MET A  15       3.299   2.021  -8.838  1.00  0.00           H  
ATOM    232 1HB  MET A  15       1.773   1.843  -6.951  1.00  0.00           H  
ATOM    233 2HB  MET A  15       2.638   3.096  -6.070  1.00  0.00           H  
ATOM    234 1HG  MET A  15       2.005   4.692  -7.945  1.00  0.00           H  
ATOM    235 2HG  MET A  15       0.945   3.419  -8.556  1.00  0.00           H  
ATOM    236 1HE  MET A  15       0.453   5.542  -4.475  1.00  0.00           H  
ATOM    237 2HE  MET A  15       1.821   4.457  -4.827  1.00  0.00           H  
ATOM    238 3HE  MET A  15       1.654   5.994  -5.710  1.00  0.00           H  
ATOM    239  N   LEU A  16       4.954   4.371  -7.218  1.00  0.00           N  
ATOM    240  CA  LEU A  16       5.625   5.655  -7.383  1.00  0.00           C  
ATOM    241  C   LEU A  16       6.789   5.547  -8.360  1.00  0.00           C  
ATOM    242  O   LEU A  16       7.012   6.441  -9.175  1.00  0.00           O  
ATOM    243  CB  LEU A  16       6.132   6.165  -6.028  1.00  0.00           C  
ATOM    244  CG  LEU A  16       5.048   6.567  -5.020  1.00  0.00           C  
ATOM    245  CD1 LEU A  16       5.693   6.868  -3.674  1.00  0.00           C  
ATOM    246  CD2 LEU A  16       4.289   7.776  -5.546  1.00  0.00           C  
ATOM    247  H   LEU A  16       4.970   3.920  -6.315  1.00  0.00           H  
ATOM    248  HA  LEU A  16       4.908   6.372  -7.781  1.00  0.00           H  
ATOM    249 1HB  LEU A  16       6.739   5.387  -5.569  1.00  0.00           H  
ATOM    250 2HB  LEU A  16       6.765   7.036  -6.200  1.00  0.00           H  
ATOM    251  HG  LEU A  16       4.356   5.736  -4.880  1.00  0.00           H  
ATOM    252 1HD1 LEU A  16       4.922   7.153  -2.957  1.00  0.00           H  
ATOM    253 2HD1 LEU A  16       6.212   5.980  -3.312  1.00  0.00           H  
ATOM    254 3HD1 LEU A  16       6.404   7.685  -3.786  1.00  0.00           H  
ATOM    255 1HD2 LEU A  16       3.518   8.061  -4.829  1.00  0.00           H  
ATOM    256 2HD2 LEU A  16       4.980   8.607  -5.685  1.00  0.00           H  
ATOM    257 3HD2 LEU A  16       3.824   7.527  -6.500  1.00  0.00           H  
ATOM    258  N   GLY A  17       7.528   4.446  -8.273  1.00  0.00           N  
ATOM    259  CA  GLY A  17       8.640   4.196  -9.181  1.00  0.00           C  
ATOM    260  C   GLY A  17       8.159   4.072 -10.621  1.00  0.00           C  
ATOM    261  O   GLY A  17       8.728   4.676 -11.530  1.00  0.00           O  
ATOM    262  H   GLY A  17       7.313   3.765  -7.558  1.00  0.00           H  
ATOM    263 1HA  GLY A  17       9.363   5.009  -9.104  1.00  0.00           H  
ATOM    264 2HA  GLY A  17       9.153   3.281  -8.885  1.00  0.00           H  
ATOM    265  N   GLY A  18       7.106   3.287 -10.822  1.00  0.00           N  
ATOM    266  CA  GLY A  18       6.514   3.123 -12.144  1.00  0.00           C  
ATOM    267  C   GLY A  18       5.984   4.447 -12.679  1.00  0.00           C  
ATOM    268  O   GLY A  18       6.114   4.745 -13.866  1.00  0.00           O  
ATOM    269  H   GLY A  18       6.706   2.790 -10.039  1.00  0.00           H  
ATOM    270 1HA  GLY A  18       7.260   2.722 -12.830  1.00  0.00           H  
ATOM    271 2HA  GLY A  18       5.703   2.397 -12.092  1.00  0.00           H  
ATOM    272  N   THR A  19       5.387   5.239 -11.795  1.00  0.00           N  
ATOM    273  CA  THR A  19       4.853   6.542 -12.173  1.00  0.00           C  
ATOM    274  C   THR A  19       5.969   7.505 -12.556  1.00  0.00           C  
ATOM    275  O   THR A  19       5.863   8.232 -13.545  1.00  0.00           O  
ATOM    276  CB  THR A  19       4.015   7.150 -11.033  1.00  0.00           C  
ATOM    277  OG1 THR A  19       2.933   6.267 -10.709  1.00  0.00           O  
ATOM    278  CG2 THR A  19       3.455   8.503 -11.444  1.00  0.00           C  
ATOM    279  H   THR A  19       5.300   4.931 -10.837  1.00  0.00           H  
ATOM    280  HA  THR A  19       4.207   6.413 -13.042  1.00  0.00           H  
ATOM    281  HB  THR A  19       4.640   7.276 -10.149  1.00  0.00           H  
ATOM    282  HG1 THR A  19       3.285   5.438 -10.377  1.00  0.00           H  
ATOM    283 1HG2 THR A  19       2.866   8.917 -10.626  1.00  0.00           H  
ATOM    284 2HG2 THR A  19       4.276   9.180 -11.680  1.00  0.00           H  
ATOM    285 3HG2 THR A  19       2.821   8.382 -12.322  1.00  0.00           H  
ATOM    286  N   PHE A  20       7.039   7.506 -11.769  1.00  0.00           N  
ATOM    287  CA  PHE A  20       8.166   8.400 -12.008  1.00  0.00           C  
ATOM    288  C   PHE A  20       8.798   8.139 -13.369  1.00  0.00           C  
ATOM    289  O   PHE A  20       8.993   9.061 -14.161  1.00  0.00           O  
ATOM    290  CB  PHE A  20       9.220   8.237 -10.911  1.00  0.00           C  
ATOM    291  CG  PHE A  20      10.478   9.020 -11.158  1.00  0.00           C  
ATOM    292  CD1 PHE A  20      10.524  10.383 -10.909  1.00  0.00           C  
ATOM    293  CD2 PHE A  20      11.617   8.394 -11.641  1.00  0.00           C  
ATOM    294  CE1 PHE A  20      11.681  11.104 -11.136  1.00  0.00           C  
ATOM    295  CE2 PHE A  20      12.776   9.112 -11.868  1.00  0.00           C  
ATOM    296  CZ  PHE A  20      12.807  10.469 -11.615  1.00  0.00           C  
ATOM    297  H   PHE A  20       7.073   6.870 -10.985  1.00  0.00           H  
ATOM    298  HA  PHE A  20       7.801   9.428 -11.991  1.00  0.00           H  
ATOM    299 1HB  PHE A  20       8.803   8.556  -9.956  1.00  0.00           H  
ATOM    300 2HB  PHE A  20       9.486   7.185 -10.816  1.00  0.00           H  
ATOM    301  HD1 PHE A  20       9.634  10.886 -10.529  1.00  0.00           H  
ATOM    302  HD2 PHE A  20      11.592   7.323 -11.841  1.00  0.00           H  
ATOM    303  HE1 PHE A  20      11.703  12.175 -10.936  1.00  0.00           H  
ATOM    304  HE2 PHE A  20      13.665   8.608 -12.247  1.00  0.00           H  
ATOM    305  HZ  PHE A  20      13.719  11.036 -11.796  1.00  0.00           H  
ATOM    306  N   LEU A  21       9.116   6.877 -13.635  1.00  0.00           N  
ATOM    307  CA  LEU A  21       9.872   6.513 -14.827  1.00  0.00           C  
ATOM    308  C   LEU A  21       9.047   6.727 -16.090  1.00  0.00           C  
ATOM    309  O   LEU A  21       8.937   7.827 -16.555  1.00  0.00           O  
ATOM    310  OXT LEU A  21       8.506   5.795 -16.619  1.00  0.00           O  
ATOM    311  CB  LEU A  21      10.320   5.048 -14.744  1.00  0.00           C  
ATOM    312  CG  LEU A  21      11.338   4.725 -13.643  1.00  0.00           C  
ATOM    313  CD1 LEU A  21      11.554   3.219 -13.576  1.00  0.00           C  
ATOM    314  CD2 LEU A  21      12.643   5.452 -13.929  1.00  0.00           C  
ATOM    315  H   LEU A  21       8.827   6.151 -12.995  1.00  0.00           H  
ATOM    316  HA  LEU A  21      10.756   7.147 -14.883  1.00  0.00           H  
ATOM    317 1HB  LEU A  21       9.442   4.426 -14.577  1.00  0.00           H  
ATOM    318 2HB  LEU A  21      10.763   4.765 -15.699  1.00  0.00           H  
ATOM    319  HG  LEU A  21      10.946   5.049 -12.679  1.00  0.00           H  
ATOM    320 1HD1 LEU A  21      12.277   2.990 -12.793  1.00  0.00           H  
ATOM    321 2HD1 LEU A  21      10.608   2.726 -13.351  1.00  0.00           H  
ATOM    322 3HD1 LEU A  21      11.931   2.863 -14.534  1.00  0.00           H  
ATOM    323 1HD2 LEU A  21      13.367   5.223 -13.146  1.00  0.00           H  
ATOM    324 2HD2 LEU A  21      13.037   5.128 -14.893  1.00  0.00           H  
ATOM    325 3HD2 LEU A  21      12.463   6.527 -13.954  1.00  0.00           H  
TER                                                                             
ATOM    327  N   MET B  22       1.469   4.644  11.980  1.00  0.00           N  
ATOM    328  CA  MET B  22       1.211   3.449  11.185  1.00  0.00           C  
ATOM    329  C   MET B  22      -0.122   3.550  10.455  1.00  0.00           C  
ATOM    330  O   MET B  22      -0.233   3.171   9.290  1.00  0.00           O  
ATOM    331  CB  MET B  22       1.240   2.208  12.074  1.00  0.00           C  
ATOM    332  CG  MET B  22       2.615   1.862  12.628  1.00  0.00           C  
ATOM    333  SD  MET B  22       2.585   0.420  13.712  1.00  0.00           S  
ATOM    334  CE  MET B  22       2.266  -0.886  12.530  1.00  0.00           C  
ATOM    335 1H   MET B  22       2.349   4.551  12.446  1.00  0.00           H  
ATOM    336 2H   MET B  22       1.493   5.445  11.381  1.00  0.00           H  
ATOM    337 3H   MET B  22       0.743   4.757  12.658  1.00  0.00           H  
ATOM    338  HA  MET B  22       1.994   3.360  10.432  1.00  0.00           H  
ATOM    339 1HB  MET B  22       0.566   2.349  12.917  1.00  0.00           H  
ATOM    340 2HB  MET B  22       0.881   1.347  11.508  1.00  0.00           H  
ATOM    341 1HG  MET B  22       3.299   1.659  11.804  1.00  0.00           H  
ATOM    342 2HG  MET B  22       3.003   2.709  13.193  1.00  0.00           H  
ATOM    343 1HE  MET B  22       2.219  -1.843  13.050  1.00  0.00           H  
ATOM    344 2HE  MET B  22       1.317  -0.698  12.027  1.00  0.00           H  
ATOM    345 3HE  MET B  22       3.068  -0.913  11.792  1.00  0.00           H  
ATOM    346  N   ALA B  23      -1.133   4.064  11.149  1.00  0.00           N  
ATOM    347  CA  ALA B  23      -2.501   4.032  10.646  1.00  0.00           C  
ATOM    348  C   ALA B  23      -2.604   4.712   9.287  1.00  0.00           C  
ATOM    349  O   ALA B  23      -3.310   4.238   8.397  1.00  0.00           O  
ATOM    350  CB  ALA B  23      -3.446   4.692  11.640  1.00  0.00           C  
ATOM    351  H   ALA B  23      -0.948   4.487  12.047  1.00  0.00           H  
ATOM    352  HA  ALA B  23      -2.792   2.989  10.521  1.00  0.00           H  
ATOM    353 1HB  ALA B  23      -4.463   4.660  11.251  1.00  0.00           H  
ATOM    354 2HB  ALA B  23      -3.404   4.158  12.590  1.00  0.00           H  
ATOM    355 3HB  ALA B  23      -3.148   5.728  11.793  1.00  0.00           H  
ATOM    356  N   LEU B  24      -1.897   5.827   9.133  1.00  0.00           N  
ATOM    357  CA  LEU B  24      -1.921   6.583   7.887  1.00  0.00           C  
ATOM    358  C   LEU B  24      -1.359   5.763   6.733  1.00  0.00           C  
ATOM    359  O   LEU B  24      -1.862   5.825   5.612  1.00  0.00           O  
ATOM    360  CB  LEU B  24      -1.117   7.881   8.040  1.00  0.00           C  
ATOM    361  CG  LEU B  24      -1.719   8.929   8.985  1.00  0.00           C  
ATOM    362  CD1 LEU B  24      -0.749  10.093   9.137  1.00  0.00           C  
ATOM    363  CD2 LEU B  24      -3.057   9.400   8.436  1.00  0.00           C  
ATOM    364  H   LEU B  24      -1.328   6.158   9.899  1.00  0.00           H  
ATOM    365  HA  LEU B  24      -2.955   6.837   7.657  1.00  0.00           H  
ATOM    366 1HB  LEU B  24      -0.124   7.633   8.409  1.00  0.00           H  
ATOM    367 2HB  LEU B  24      -1.012   8.342   7.058  1.00  0.00           H  
ATOM    368  HG  LEU B  24      -1.866   8.487   9.971  1.00  0.00           H  
ATOM    369 1HD1 LEU B  24      -1.176  10.837   9.808  1.00  0.00           H  
ATOM    370 2HD1 LEU B  24       0.193   9.730   9.549  1.00  0.00           H  
ATOM    371 3HD1 LEU B  24      -0.568  10.545   8.162  1.00  0.00           H  
ATOM    372 1HD2 LEU B  24      -3.485  10.144   9.108  1.00  0.00           H  
ATOM    373 2HD2 LEU B  24      -2.910   9.843   7.450  1.00  0.00           H  
ATOM    374 3HD2 LEU B  24      -3.736   8.551   8.355  1.00  0.00           H  
ATOM    375  N   THR B  25      -0.313   4.994   7.016  1.00  0.00           N  
ATOM    376  CA  THR B  25       0.281   4.112   6.018  1.00  0.00           C  
ATOM    377  C   THR B  25      -0.629   2.928   5.718  1.00  0.00           C  
ATOM    378  O   THR B  25      -0.759   2.509   4.568  1.00  0.00           O  
ATOM    379  CB  THR B  25       1.659   3.602   6.479  1.00  0.00           C  
ATOM    380  OG1 THR B  25       2.530   4.716   6.715  1.00  0.00           O  
ATOM    381  CG2 THR B  25       2.274   2.698   5.422  1.00  0.00           C  
ATOM    382  H   THR B  25       0.081   5.021   7.945  1.00  0.00           H  
ATOM    383  HA  THR B  25       0.416   4.676   5.094  1.00  0.00           H  
ATOM    384  HB  THR B  25       1.548   3.042   7.408  1.00  0.00           H  
ATOM    385  HG1 THR B  25       3.442   4.418   6.693  1.00  0.00           H  
ATOM    386 1HG2 THR B  25       3.247   2.346   5.765  1.00  0.00           H  
ATOM    387 2HG2 THR B  25       1.620   1.843   5.249  1.00  0.00           H  
ATOM    388 3HG2 THR B  25       2.397   3.254   4.494  1.00  0.00           H  
ATOM    389  N   VAL B  26      -1.257   2.392   6.759  1.00  0.00           N  
ATOM    390  CA  VAL B  26      -2.208   1.299   6.600  1.00  0.00           C  
ATOM    391  C   VAL B  26      -3.354   1.696   5.678  1.00  0.00           C  
ATOM    392  O   VAL B  26      -3.725   0.947   4.775  1.00  0.00           O  
ATOM    393  CB  VAL B  26      -2.776   0.882   7.970  1.00  0.00           C  
ATOM    394  CG1 VAL B  26      -3.964  -0.052   7.791  1.00  0.00           C  
ATOM    395  CG2 VAL B  26      -1.689   0.218   8.801  1.00  0.00           C  
ATOM    396  H   VAL B  26      -1.070   2.751   7.684  1.00  0.00           H  
ATOM    397  HA  VAL B  26      -1.687   0.447   6.163  1.00  0.00           H  
ATOM    398  HB  VAL B  26      -3.140   1.769   8.488  1.00  0.00           H  
ATOM    399 1HG1 VAL B  26      -4.353  -0.337   8.769  1.00  0.00           H  
ATOM    400 2HG1 VAL B  26      -4.745   0.456   7.225  1.00  0.00           H  
ATOM    401 3HG1 VAL B  26      -3.647  -0.945   7.254  1.00  0.00           H  
ATOM    402 1HG2 VAL B  26      -2.097  -0.073   9.768  1.00  0.00           H  
ATOM    403 2HG2 VAL B  26      -1.321  -0.666   8.280  1.00  0.00           H  
ATOM    404 3HG2 VAL B  26      -0.867   0.919   8.951  1.00  0.00           H  
ATOM    405  N   ILE B  27      -3.912   2.880   5.911  1.00  0.00           N  
ATOM    406  CA  ILE B  27      -4.989   3.397   5.076  1.00  0.00           C  
ATOM    407  C   ILE B  27      -4.524   3.599   3.640  1.00  0.00           C  
ATOM    408  O   ILE B  27      -5.150   3.109   2.700  1.00  0.00           O  
ATOM    409  CB  ILE B  27      -5.526   4.728   5.634  1.00  0.00           C  
ATOM    410  CG1 ILE B  27      -6.227   4.500   6.976  1.00  0.00           C  
ATOM    411  CG2 ILE B  27      -6.473   5.378   4.638  1.00  0.00           C  
ATOM    412  CD1 ILE B  27      -6.489   5.771   7.751  1.00  0.00           C  
ATOM    413  H   ILE B  27      -3.581   3.435   6.687  1.00  0.00           H  
ATOM    414  HA  ILE B  27      -5.802   2.672   5.072  1.00  0.00           H  
ATOM    415  HB  ILE B  27      -4.693   5.404   5.825  1.00  0.00           H  
ATOM    416 1HG1 ILE B  27      -7.181   4.000   6.807  1.00  0.00           H  
ATOM    417 2HG1 ILE B  27      -5.619   3.842   7.597  1.00  0.00           H  
ATOM    418 1HG2 ILE B  27      -6.844   6.317   5.049  1.00  0.00           H  
ATOM    419 2HG2 ILE B  27      -5.944   5.574   3.707  1.00  0.00           H  
ATOM    420 3HG2 ILE B  27      -7.313   4.710   4.445  1.00  0.00           H  
ATOM    421 1HD1 ILE B  27      -6.988   5.528   8.690  1.00  0.00           H  
ATOM    422 2HD1 ILE B  27      -5.543   6.270   7.962  1.00  0.00           H  
ATOM    423 3HD1 ILE B  27      -7.126   6.431   7.163  1.00  0.00           H  
ATOM    424  N   ALA B  28      -3.421   4.322   3.476  1.00  0.00           N  
ATOM    425  CA  ALA B  28      -2.877   4.600   2.153  1.00  0.00           C  
ATOM    426  C   ALA B  28      -2.520   3.312   1.422  1.00  0.00           C  
ATOM    427  O   ALA B  28      -2.755   3.183   0.221  1.00  0.00           O  
ATOM    428  CB  ALA B  28      -1.656   5.502   2.261  1.00  0.00           C  
ATOM    429  H   ALA B  28      -2.949   4.689   4.290  1.00  0.00           H  
ATOM    430  HA  ALA B  28      -3.643   5.112   1.571  1.00  0.00           H  
ATOM    431 1HB  ALA B  28      -1.261   5.701   1.265  1.00  0.00           H  
ATOM    432 2HB  ALA B  28      -1.939   6.443   2.733  1.00  0.00           H  
ATOM    433 3HB  ALA B  28      -0.893   5.011   2.862  1.00  0.00           H  
ATOM    434  N   GLY B  29      -1.950   2.361   2.155  1.00  0.00           N  
ATOM    435  CA  GLY B  29      -1.541   1.088   1.573  1.00  0.00           C  
ATOM    436  C   GLY B  29      -2.731   0.345   0.979  1.00  0.00           C  
ATOM    437  O   GLY B  29      -2.706  -0.057  -0.184  1.00  0.00           O  
ATOM    438  H   GLY B  29      -1.798   2.523   3.140  1.00  0.00           H  
ATOM    439 1HA  GLY B  29      -0.794   1.265   0.799  1.00  0.00           H  
ATOM    440 2HA  GLY B  29      -1.069   0.473   2.339  1.00  0.00           H  
ATOM    441  N   LEU B  30      -3.772   0.167   1.785  1.00  0.00           N  
ATOM    442  CA  LEU B  30      -4.942  -0.596   1.366  1.00  0.00           C  
ATOM    443  C   LEU B  30      -5.603   0.034   0.147  1.00  0.00           C  
ATOM    444  O   LEU B  30      -6.054  -0.668  -0.758  1.00  0.00           O  
ATOM    445  CB  LEU B  30      -5.955  -0.685   2.515  1.00  0.00           C  
ATOM    446  CG  LEU B  30      -5.541  -1.567   3.700  1.00  0.00           C  
ATOM    447  CD1 LEU B  30      -6.552  -1.411   4.828  1.00  0.00           C  
ATOM    448  CD2 LEU B  30      -5.447  -3.016   3.246  1.00  0.00           C  
ATOM    449  H   LEU B  30      -3.753   0.570   2.711  1.00  0.00           H  
ATOM    450  HA  LEU B  30      -4.622  -1.603   1.102  1.00  0.00           H  
ATOM    451 1HB  LEU B  30      -6.137   0.318   2.896  1.00  0.00           H  
ATOM    452 2HB  LEU B  30      -6.893  -1.078   2.122  1.00  0.00           H  
ATOM    453  HG  LEU B  30      -4.570  -1.241   4.074  1.00  0.00           H  
ATOM    454 1HD1 LEU B  30      -6.257  -2.037   5.670  1.00  0.00           H  
ATOM    455 2HD1 LEU B  30      -6.584  -0.368   5.145  1.00  0.00           H  
ATOM    456 3HD1 LEU B  30      -7.538  -1.714   4.477  1.00  0.00           H  
ATOM    457 1HD2 LEU B  30      -5.152  -3.643   4.088  1.00  0.00           H  
ATOM    458 2HD2 LEU B  30      -6.418  -3.344   2.873  1.00  0.00           H  
ATOM    459 3HD2 LEU B  30      -4.705  -3.102   2.452  1.00  0.00           H  
ATOM    460  N   VAL B  31      -5.657   1.361   0.128  1.00  0.00           N  
ATOM    461  CA  VAL B  31      -6.235   2.089  -0.995  1.00  0.00           C  
ATOM    462  C   VAL B  31      -5.481   1.799  -2.286  1.00  0.00           C  
ATOM    463  O   VAL B  31      -6.087   1.528  -3.323  1.00  0.00           O  
ATOM    464  CB  VAL B  31      -6.210   3.605  -0.719  1.00  0.00           C  
ATOM    465  CG1 VAL B  31      -6.543   4.381  -1.984  1.00  0.00           C  
ATOM    466  CG2 VAL B  31      -7.188   3.944   0.395  1.00  0.00           C  
ATOM    467  H   VAL B  31      -5.287   1.880   0.913  1.00  0.00           H  
ATOM    468  HA  VAL B  31      -7.271   1.772  -1.116  1.00  0.00           H  
ATOM    469  HB  VAL B  31      -5.203   3.894  -0.420  1.00  0.00           H  
ATOM    470 1HG1 VAL B  31      -6.521   5.451  -1.771  1.00  0.00           H  
ATOM    471 2HG1 VAL B  31      -5.810   4.151  -2.757  1.00  0.00           H  
ATOM    472 3HG1 VAL B  31      -7.538   4.102  -2.332  1.00  0.00           H  
ATOM    473 1HG2 VAL B  31      -7.165   5.017   0.585  1.00  0.00           H  
ATOM    474 2HG2 VAL B  31      -8.195   3.649   0.098  1.00  0.00           H  
ATOM    475 3HG2 VAL B  31      -6.906   3.409   1.302  1.00  0.00           H  
ATOM    476  N   VAL B  32      -4.155   1.857  -2.218  1.00  0.00           N  
ATOM    477  CA  VAL B  32      -3.316   1.610  -3.384  1.00  0.00           C  
ATOM    478  C   VAL B  32      -3.333   0.138  -3.773  1.00  0.00           C  
ATOM    479  O   VAL B  32      -3.405  -0.202  -4.954  1.00  0.00           O  
ATOM    480  CB  VAL B  32      -1.866   2.047  -3.101  1.00  0.00           C  
ATOM    481  CG1 VAL B  32      -0.947   1.605  -4.230  1.00  0.00           C  
ATOM    482  CG2 VAL B  32      -1.807   3.555  -2.915  1.00  0.00           C  
ATOM    483  H   VAL B  32      -3.718   2.078  -1.334  1.00  0.00           H  
ATOM    484  HA  VAL B  32      -3.702   2.197  -4.218  1.00  0.00           H  
ATOM    485  HB  VAL B  32      -1.519   1.554  -2.193  1.00  0.00           H  
ATOM    486 1HG1 VAL B  32       0.074   1.922  -4.014  1.00  0.00           H  
ATOM    487 2HG1 VAL B  32      -0.978   0.520  -4.321  1.00  0.00           H  
ATOM    488 3HG1 VAL B  32      -1.276   2.058  -5.165  1.00  0.00           H  
ATOM    489 1HG2 VAL B  32      -0.779   3.857  -2.715  1.00  0.00           H  
ATOM    490 2HG2 VAL B  32      -2.159   4.048  -3.822  1.00  0.00           H  
ATOM    491 3HG2 VAL B  32      -2.439   3.844  -2.076  1.00  0.00           H  
ATOM    492  N   ILE B  33      -3.267  -0.734  -2.772  1.00  0.00           N  
ATOM    493  CA  ILE B  33      -3.298  -2.173  -3.007  1.00  0.00           C  
ATOM    494  C   ILE B  33      -4.594  -2.593  -3.686  1.00  0.00           C  
ATOM    495  O   ILE B  33      -4.583  -3.366  -4.644  1.00  0.00           O  
ATOM    496  CB  ILE B  33      -3.135  -2.948  -1.686  1.00  0.00           C  
ATOM    497  CG1 ILE B  33      -1.711  -2.789  -1.146  1.00  0.00           C  
ATOM    498  CG2 ILE B  33      -3.470  -4.418  -1.888  1.00  0.00           C  
ATOM    499  CD1 ILE B  33      -1.547  -3.244   0.286  1.00  0.00           C  
ATOM    500  H   ILE B  33      -3.194  -0.391  -1.825  1.00  0.00           H  
ATOM    501  HA  ILE B  33      -2.469  -2.434  -3.664  1.00  0.00           H  
ATOM    502  HB  ILE B  33      -3.805  -2.532  -0.935  1.00  0.00           H  
ATOM    503 1HG1 ILE B  33      -1.021  -3.359  -1.767  1.00  0.00           H  
ATOM    504 2HG1 ILE B  33      -1.414  -1.742  -1.206  1.00  0.00           H  
ATOM    505 1HG2 ILE B  33      -3.349  -4.951  -0.945  1.00  0.00           H  
ATOM    506 2HG2 ILE B  33      -4.500  -4.512  -2.228  1.00  0.00           H  
ATOM    507 3HG2 ILE B  33      -2.801  -4.845  -2.634  1.00  0.00           H  
ATOM    508 1HD1 ILE B  33      -0.512  -3.100   0.597  1.00  0.00           H  
ATOM    509 2HD1 ILE B  33      -2.205  -2.661   0.931  1.00  0.00           H  
ATOM    510 3HD1 ILE B  33      -1.805  -4.300   0.364  1.00  0.00           H  
ATOM    511  N   PHE B  34      -5.713  -2.079  -3.185  1.00  0.00           N  
ATOM    512  CA  PHE B  34      -7.019  -2.387  -3.753  1.00  0.00           C  
ATOM    513  C   PHE B  34      -7.116  -1.917  -5.199  1.00  0.00           C  
ATOM    514  O   PHE B  34      -7.665  -2.613  -6.053  1.00  0.00           O  
ATOM    515  CB  PHE B  34      -8.129  -1.737  -2.925  1.00  0.00           C  
ATOM    516  CG  PHE B  34      -8.301  -2.342  -1.561  1.00  0.00           C  
ATOM    517  CD1 PHE B  34      -8.946  -1.642  -0.552  1.00  0.00           C  
ATOM    518  CD2 PHE B  34      -7.819  -3.612  -1.284  1.00  0.00           C  
ATOM    519  CE1 PHE B  34      -9.105  -2.198   0.703  1.00  0.00           C  
ATOM    520  CE2 PHE B  34      -7.977  -4.171  -0.031  1.00  0.00           C  
ATOM    521  CZ  PHE B  34      -8.621  -3.463   0.964  1.00  0.00           C  
ATOM    522  H   PHE B  34      -5.656  -1.459  -2.390  1.00  0.00           H  
ATOM    523  HA  PHE B  34      -7.159  -3.469  -3.735  1.00  0.00           H  
ATOM    524 1HB  PHE B  34      -7.916  -0.676  -2.802  1.00  0.00           H  
ATOM    525 2HB  PHE B  34      -9.076  -1.820  -3.457  1.00  0.00           H  
ATOM    526  HD1 PHE B  34      -9.330  -0.643  -0.759  1.00  0.00           H  
ATOM    527  HD2 PHE B  34      -7.310  -4.172  -2.070  1.00  0.00           H  
ATOM    528  HE1 PHE B  34      -9.613  -1.637   1.487  1.00  0.00           H  
ATOM    529  HE2 PHE B  34      -7.594  -5.171   0.174  1.00  0.00           H  
ATOM    530  HZ  PHE B  34      -8.745  -3.901   1.953  1.00  0.00           H  
ATOM    531  N   MET B  35      -6.580  -0.731  -5.467  1.00  0.00           N  
ATOM    532  CA  MET B  35      -6.472  -0.230  -6.832  1.00  0.00           C  
ATOM    533  C   MET B  35      -5.637  -1.166  -7.698  1.00  0.00           C  
ATOM    534  O   MET B  35      -6.039  -1.527  -8.804  1.00  0.00           O  
ATOM    535  CB  MET B  35      -5.871   1.174  -6.833  1.00  0.00           C  
ATOM    536  CG  MET B  35      -5.651   1.764  -8.219  1.00  0.00           C  
ATOM    537  SD  MET B  35      -4.786   3.346  -8.172  1.00  0.00           S  
ATOM    538  CE  MET B  35      -3.167   2.830  -7.610  1.00  0.00           C  
ATOM    539  H   MET B  35      -6.239  -0.162  -4.706  1.00  0.00           H  
ATOM    540  HA  MET B  35      -7.471  -0.184  -7.264  1.00  0.00           H  
ATOM    541 1HB  MET B  35      -6.525   1.849  -6.283  1.00  0.00           H  
ATOM    542 2HB  MET B  35      -4.909   1.159  -6.320  1.00  0.00           H  
ATOM    543 1HG  MET B  35      -5.067   1.070  -8.822  1.00  0.00           H  
ATOM    544 2HG  MET B  35      -6.614   1.913  -8.708  1.00  0.00           H  
ATOM    545 1HE  MET B  35      -2.515   3.700  -7.531  1.00  0.00           H  
ATOM    546 2HE  MET B  35      -3.256   2.352  -6.634  1.00  0.00           H  
ATOM    547 3HE  MET B  35      -2.742   2.123  -8.323  1.00  0.00           H  
ATOM    548  N   MET B  36      -4.474  -1.555  -7.188  1.00  0.00           N  
ATOM    549  CA  MET B  36      -3.598  -2.480  -7.897  1.00  0.00           C  
ATOM    550  C   MET B  36      -4.321  -3.780  -8.226  1.00  0.00           C  
ATOM    551  O   MET B  36      -4.306  -4.237  -9.369  1.00  0.00           O  
ATOM    552  CB  MET B  36      -2.347  -2.762  -7.067  1.00  0.00           C  
ATOM    553  CG  MET B  36      -1.422  -3.816  -7.661  1.00  0.00           C  
ATOM    554  SD  MET B  36      -0.134  -4.337  -6.511  1.00  0.00           S  
ATOM    555  CE  MET B  36      -1.111  -5.164  -5.260  1.00  0.00           C  
ATOM    556  H   MET B  36      -4.189  -1.201  -6.286  1.00  0.00           H  
ATOM    557  HA  MET B  36      -3.299  -2.021  -8.838  1.00  0.00           H  
ATOM    558 1HB  MET B  36      -1.774  -1.843  -6.950  1.00  0.00           H  
ATOM    559 2HB  MET B  36      -2.638  -3.096  -6.071  1.00  0.00           H  
ATOM    560 1HG  MET B  36      -2.005  -4.692  -7.946  1.00  0.00           H  
ATOM    561 2HG  MET B  36      -0.944  -3.419  -8.556  1.00  0.00           H  
ATOM    562 1HE  MET B  36      -0.454  -5.544  -4.477  1.00  0.00           H  
ATOM    563 2HE  MET B  36      -1.822  -4.459  -4.828  1.00  0.00           H  
ATOM    564 3HE  MET B  36      -1.653  -5.995  -5.712  1.00  0.00           H  
ATOM    565  N   LEU B  37      -4.954  -4.371  -7.219  1.00  0.00           N  
ATOM    566  CA  LEU B  37      -5.625  -5.655  -7.383  1.00  0.00           C  
ATOM    567  C   LEU B  37      -6.789  -5.547  -8.360  1.00  0.00           C  
ATOM    568  O   LEU B  37      -7.012  -6.441  -9.176  1.00  0.00           O  
ATOM    569  CB  LEU B  37      -6.133  -6.165  -6.029  1.00  0.00           C  
ATOM    570  CG  LEU B  37      -5.048  -6.567  -5.021  1.00  0.00           C  
ATOM    571  CD1 LEU B  37      -5.693  -6.868  -3.674  1.00  0.00           C  
ATOM    572  CD2 LEU B  37      -4.290  -7.777  -5.546  1.00  0.00           C  
ATOM    573  H   LEU B  37      -4.970  -3.920  -6.315  1.00  0.00           H  
ATOM    574  HA  LEU B  37      -4.908  -6.372  -7.781  1.00  0.00           H  
ATOM    575 1HB  LEU B  37      -6.739  -5.386  -5.569  1.00  0.00           H  
ATOM    576 2HB  LEU B  37      -6.765  -7.036  -6.200  1.00  0.00           H  
ATOM    577  HG  LEU B  37      -4.356  -5.737  -4.881  1.00  0.00           H  
ATOM    578 1HD1 LEU B  37      -4.922  -7.153  -2.958  1.00  0.00           H  
ATOM    579 2HD1 LEU B  37      -6.212  -5.980  -3.313  1.00  0.00           H  
ATOM    580 3HD1 LEU B  37      -6.404  -7.685  -3.786  1.00  0.00           H  
ATOM    581 1HD2 LEU B  37      -3.519  -8.062  -4.830  1.00  0.00           H  
ATOM    582 2HD2 LEU B  37      -4.982  -8.608  -5.685  1.00  0.00           H  
ATOM    583 3HD2 LEU B  37      -3.825  -7.529  -6.500  1.00  0.00           H  
ATOM    584  N   GLY B  38      -7.528  -4.446  -8.273  1.00  0.00           N  
ATOM    585  CA  GLY B  38      -8.640  -4.196  -9.181  1.00  0.00           C  
ATOM    586  C   GLY B  38      -8.159  -4.072 -10.621  1.00  0.00           C  
ATOM    587  O   GLY B  38      -8.728  -4.675 -11.531  1.00  0.00           O  
ATOM    588  H   GLY B  38      -7.313  -3.765  -7.559  1.00  0.00           H  
ATOM    589 1HA  GLY B  38      -9.363  -5.008  -9.104  1.00  0.00           H  
ATOM    590 2HA  GLY B  38      -9.153  -3.281  -8.886  1.00  0.00           H  
ATOM    591  N   GLY B  39      -7.106  -3.287 -10.822  1.00  0.00           N  
ATOM    592  CA  GLY B  39      -6.514  -3.122 -12.144  1.00  0.00           C  
ATOM    593  C   GLY B  39      -5.984  -4.447 -12.679  1.00  0.00           C  
ATOM    594  O   GLY B  39      -6.114  -4.744 -13.866  1.00  0.00           O  
ATOM    595  H   GLY B  39      -6.706  -2.790 -10.039  1.00  0.00           H  
ATOM    596 1HA  GLY B  39      -7.260  -2.721 -12.830  1.00  0.00           H  
ATOM    597 2HA  GLY B  39      -5.703  -2.397 -12.092  1.00  0.00           H  
ATOM    598  N   THR B  40      -5.387  -5.239 -11.796  1.00  0.00           N  
ATOM    599  CA  THR B  40      -4.853  -6.542 -12.173  1.00  0.00           C  
ATOM    600  C   THR B  40      -5.969  -7.505 -12.557  1.00  0.00           C  
ATOM    601  O   THR B  40      -5.863  -8.231 -13.545  1.00  0.00           O  
ATOM    602  CB  THR B  40      -4.015  -7.150 -11.033  1.00  0.00           C  
ATOM    603  OG1 THR B  40      -2.933  -6.267 -10.709  1.00  0.00           O  
ATOM    604  CG2 THR B  40      -3.455  -8.503 -11.445  1.00  0.00           C  
ATOM    605  H   THR B  40      -5.300  -4.931 -10.838  1.00  0.00           H  
ATOM    606  HA  THR B  40      -4.207  -6.413 -13.042  1.00  0.00           H  
ATOM    607  HB  THR B  40      -4.640  -7.275 -10.149  1.00  0.00           H  
ATOM    608  HG1 THR B  40      -3.285  -5.437 -10.379  1.00  0.00           H  
ATOM    609 1HG2 THR B  40      -2.867  -8.917 -10.627  1.00  0.00           H  
ATOM    610 2HG2 THR B  40      -4.276  -9.180 -11.680  1.00  0.00           H  
ATOM    611 3HG2 THR B  40      -2.822  -8.382 -12.322  1.00  0.00           H  
ATOM    612  N   PHE B  41      -7.039  -7.506 -11.769  1.00  0.00           N  
ATOM    613  CA  PHE B  41      -8.166  -8.400 -12.008  1.00  0.00           C  
ATOM    614  C   PHE B  41      -8.798  -8.139 -13.369  1.00  0.00           C  
ATOM    615  O   PHE B  41      -8.993  -9.061 -14.161  1.00  0.00           O  
ATOM    616  CB  PHE B  41      -9.220  -8.237 -10.911  1.00  0.00           C  
ATOM    617  CG  PHE B  41     -10.479  -9.018 -11.160  1.00  0.00           C  
ATOM    618  CD1 PHE B  41     -10.526 -10.382 -10.911  1.00  0.00           C  
ATOM    619  CD2 PHE B  41     -11.617  -8.391 -11.643  1.00  0.00           C  
ATOM    620  CE1 PHE B  41     -11.684 -11.101 -11.140  1.00  0.00           C  
ATOM    621  CE2 PHE B  41     -12.776  -9.107 -11.870  1.00  0.00           C  
ATOM    622  CZ  PHE B  41     -12.809 -10.464 -11.619  1.00  0.00           C  
ATOM    623  H   PHE B  41      -7.074  -6.870 -10.985  1.00  0.00           H  
ATOM    624  HA  PHE B  41      -7.801  -9.428 -11.992  1.00  0.00           H  
ATOM    625 1HB  PHE B  41      -8.804  -8.557  -9.957  1.00  0.00           H  
ATOM    626 2HB  PHE B  41      -9.485  -7.185 -10.816  1.00  0.00           H  
ATOM    627  HD1 PHE B  41      -9.637 -10.885 -10.531  1.00  0.00           H  
ATOM    628  HD2 PHE B  41     -11.591  -7.319 -11.842  1.00  0.00           H  
ATOM    629  HE1 PHE B  41     -11.708 -12.172 -10.940  1.00  0.00           H  
ATOM    630  HE2 PHE B  41     -13.665  -8.603 -12.250  1.00  0.00           H  
ATOM    631  HZ  PHE B  41     -13.721 -11.031 -11.800  1.00  0.00           H  
ATOM    632  N   LEU B  42      -9.116  -6.876 -13.636  1.00  0.00           N  
ATOM    633  CA  LEU B  42      -9.872  -6.512 -14.828  1.00  0.00           C  
ATOM    634  C   LEU B  42      -9.047  -6.726 -16.090  1.00  0.00           C  
ATOM    635  O   LEU B  42      -8.937  -7.827 -16.556  1.00  0.00           O  
ATOM    636  OXT LEU B  42      -8.506  -5.794 -16.619  1.00  0.00           O  
ATOM    637  CB  LEU B  42     -10.320  -5.047 -14.745  1.00  0.00           C  
ATOM    638  CG  LEU B  42     -11.336  -4.724 -13.642  1.00  0.00           C  
ATOM    639  CD1 LEU B  42     -11.551  -3.218 -13.575  1.00  0.00           C  
ATOM    640  CD2 LEU B  42     -12.642  -5.451 -13.926  1.00  0.00           C  
ATOM    641  H   LEU B  42      -8.827  -6.151 -12.995  1.00  0.00           H  
ATOM    642  HA  LEU B  42     -10.756  -7.146 -14.884  1.00  0.00           H  
ATOM    643 1HB  LEU B  42      -9.442  -4.425 -14.579  1.00  0.00           H  
ATOM    644 2HB  LEU B  42     -10.765  -4.765 -15.699  1.00  0.00           H  
ATOM    645  HG  LEU B  42     -10.943  -5.048 -12.678  1.00  0.00           H  
ATOM    646 1HD1 LEU B  42     -12.273  -2.988 -12.791  1.00  0.00           H  
ATOM    647 2HD1 LEU B  42     -10.605  -2.725 -13.351  1.00  0.00           H  
ATOM    648 3HD1 LEU B  42     -11.929  -2.862 -14.532  1.00  0.00           H  
ATOM    649 1HD2 LEU B  42     -13.365  -5.222 -13.142  1.00  0.00           H  
ATOM    650 2HD2 LEU B  42     -13.037  -5.126 -14.889  1.00  0.00           H  
ATOM    651 3HD2 LEU B  42     -12.463  -6.526 -13.951  1.00  0.00           H  
TER                                                                             
HETATM  653 THKN MEM C  45      15.000   0.000   0.000  1.00  0.00           X  
HETATM  654 CNTR MEM C  45       0.000   0.000   0.000  1.00  0.00           X  
HETATM  655 NORM MEM C  45      -0.000  -0.000   1.000  1.00  0.00           X  
TER                                                                             
CONECT  653  654                                                                
CONECT  654  653  655                                                           
CONECT  655  654                                                                
a_angle_1 1.025
a_angle_2 29.918
a_bind 0.37
a_ddg -35.299
a_helicality 0.035
a_helicality_symm 0.035
a_hha_ang 59.833
a_hha_dst_atm 3.773
a_hha_dst_vec 7.215
a_marl -16.766
a_pack 0.593
a_res_lipo -57.433
a_rmsd 5.222
a_sasa 914.625
a_shape 0.757
a_span_topo 0.5
a_tms_span 1
a_tms_span_fa 1
a_unsat 0
maxsub 27
rms 5.222
score -124.989
silent_score -124.989
time 27
total -124.989

#MODEL 1
ATOM      1  N   MET A   1       4.405  -3.754  15.292  1.00  0.00           N  
ATOM      2  CA  MET A   1       3.566  -2.964  14.399  1.00  0.00           C  
ATOM      3  C   MET A   1       4.385  -2.358  13.267  1.00  0.00           C  
ATOM      4  O   MET A   1       3.879  -1.555  12.482  1.00  0.00           O  
ATOM      5  CB  MET A   1       2.848  -1.867  15.183  1.00  0.00           C  
ATOM      6  CG  MET A   1       1.825  -2.378  16.189  1.00  0.00           C  
ATOM      7  SD  MET A   1       0.423  -3.194  15.401  1.00  0.00           S  
ATOM      8  CE  MET A   1      -0.469  -1.783  14.753  1.00  0.00           C  
ATOM      9 1H   MET A   1       3.843  -4.139  16.025  1.00  0.00           H  
ATOM     10 2H   MET A   1       4.834  -4.496  14.777  1.00  0.00           H  
ATOM     11 3H   MET A   1       5.114  -3.170  15.688  1.00  0.00           H  
ATOM     12  HA  MET A   1       2.820  -3.622  13.953  1.00  0.00           H  
ATOM     13 1HB  MET A   1       3.579  -1.269  15.725  1.00  0.00           H  
ATOM     14 2HB  MET A   1       2.331  -1.203  14.490  1.00  0.00           H  
ATOM     15 1HG  MET A   1       2.303  -3.088  16.864  1.00  0.00           H  
ATOM     16 2HG  MET A   1       1.450  -1.544  16.782  1.00  0.00           H  
ATOM     17 1HE  MET A   1      -1.365  -2.125  14.235  1.00  0.00           H  
ATOM     18 2HE  MET A   1      -0.752  -1.123  15.573  1.00  0.00           H  
ATOM     19 3HE  MET A   1       0.168  -1.240  14.054  1.00  0.00           H  
ATOM     20  N   ALA A   2       5.652  -2.748  13.186  1.00  0.00           N  
ATOM     21  CA  ALA A   2       6.576  -2.156  12.225  1.00  0.00           C  
ATOM     22  C   ALA A   2       6.059  -2.304  10.800  1.00  0.00           C  
ATOM     23  O   ALA A   2       6.157  -1.379   9.994  1.00  0.00           O  
ATOM     24  CB  ALA A   2       7.954  -2.788  12.357  1.00  0.00           C  
ATOM     25  H   ALA A   2       5.985  -3.473  13.806  1.00  0.00           H  
ATOM     26  HA  ALA A   2       6.654  -1.091  12.443  1.00  0.00           H  
ATOM     27 1HB  ALA A   2       8.632  -2.336  11.633  1.00  0.00           H  
ATOM     28 2HB  ALA A   2       8.336  -2.623  13.364  1.00  0.00           H  
ATOM     29 3HB  ALA A   2       7.882  -3.858  12.167  1.00  0.00           H  
ATOM     30  N   LEU A   3       5.507  -3.474  10.495  1.00  0.00           N  
ATOM     31  CA  LEU A   3       4.914  -3.724   9.187  1.00  0.00           C  
ATOM     32  C   LEU A   3       3.847  -2.687   8.860  1.00  0.00           C  
ATOM     33  O   LEU A   3       3.834  -2.119   7.768  1.00  0.00           O  
ATOM     34  CB  LEU A   3       4.301  -5.129   9.142  1.00  0.00           C  
ATOM     35  CG  LEU A   3       3.747  -5.570   7.782  1.00  0.00           C  
ATOM     36  CD1 LEU A   3       3.685  -7.091   7.727  1.00  0.00           C  
ATOM     37  CD2 LEU A   3       2.370  -4.959   7.572  1.00  0.00           C  
ATOM     38  H   LEU A   3       5.499  -4.210  11.187  1.00  0.00           H  
ATOM     39  HA  LEU A   3       5.698  -3.659   8.434  1.00  0.00           H  
ATOM     40 1HB  LEU A   3       5.061  -5.849   9.440  1.00  0.00           H  
ATOM     41 2HB  LEU A   3       3.485  -5.175   9.863  1.00  0.00           H  
ATOM     42  HG  LEU A   3       4.417  -5.235   6.990  1.00  0.00           H  
ATOM     43 1HD1 LEU A   3       3.292  -7.404   6.760  1.00  0.00           H  
ATOM     44 2HD1 LEU A   3       4.687  -7.500   7.860  1.00  0.00           H  
ATOM     45 3HD1 LEU A   3       3.034  -7.457   8.519  1.00  0.00           H  
ATOM     46 1HD2 LEU A   3       1.976  -5.272   6.604  1.00  0.00           H  
ATOM     47 2HD2 LEU A   3       1.698  -5.295   8.362  1.00  0.00           H  
ATOM     48 3HD2 LEU A   3       2.446  -3.872   7.598  1.00  0.00           H  
ATOM     49  N   THR A   4       2.953  -2.444   9.812  1.00  0.00           N  
ATOM     50  CA  THR A   4       1.792  -1.595   9.575  1.00  0.00           C  
ATOM     51  C   THR A   4       2.195  -0.130   9.460  1.00  0.00           C  
ATOM     52  O   THR A   4       1.606   0.627   8.689  1.00  0.00           O  
ATOM     53  CB  THR A   4       0.748  -1.757  10.696  1.00  0.00           C  
ATOM     54  OG1 THR A   4       1.336  -1.406  11.955  1.00  0.00           O  
ATOM     55  CG2 THR A   4       0.249  -3.192  10.756  1.00  0.00           C  
ATOM     56  H   THR A   4       3.081  -2.859  10.724  1.00  0.00           H  
ATOM     57  HA  THR A   4       1.332  -1.892   8.633  1.00  0.00           H  
ATOM     58  HB  THR A   4      -0.095  -1.093  10.507  1.00  0.00           H  
ATOM     59  HG1 THR A   4       2.293  -1.406  11.872  1.00  0.00           H  
ATOM     60 1HG2 THR A   4      -0.488  -3.288  11.553  1.00  0.00           H  
ATOM     61 2HG2 THR A   4      -0.209  -3.458   9.804  1.00  0.00           H  
ATOM     62 3HG2 THR A   4       1.086  -3.860  10.955  1.00  0.00           H  
ATOM     63  N   VAL A   5       3.204   0.263  10.231  1.00  0.00           N  
ATOM     64  CA  VAL A   5       3.714   1.628  10.187  1.00  0.00           C  
ATOM     65  C   VAL A   5       4.351   1.935   8.838  1.00  0.00           C  
ATOM     66  O   VAL A   5       4.090   2.979   8.241  1.00  0.00           O  
ATOM     67  CB  VAL A   5       4.754   1.845  11.303  1.00  0.00           C  
ATOM     68  CG1 VAL A   5       5.451   3.186  11.127  1.00  0.00           C  
ATOM     69  CG2 VAL A   5       4.077   1.764  12.663  1.00  0.00           C  
ATOM     70  H   VAL A   5       3.627  -0.401  10.864  1.00  0.00           H  
ATOM     71  HA  VAL A   5       2.882   2.314  10.345  1.00  0.00           H  
ATOM     72  HB  VAL A   5       5.519   1.073  11.230  1.00  0.00           H  
ATOM     73 1HG1 VAL A   5       6.183   3.323  11.924  1.00  0.00           H  
ATOM     74 2HG1 VAL A   5       5.958   3.208  10.163  1.00  0.00           H  
ATOM     75 3HG1 VAL A   5       4.715   3.988  11.170  1.00  0.00           H  
ATOM     76 1HG2 VAL A   5       4.818   1.918  13.448  1.00  0.00           H  
ATOM     77 2HG2 VAL A   5       3.308   2.533  12.734  1.00  0.00           H  
ATOM     78 3HG2 VAL A   5       3.620   0.781  12.784  1.00  0.00           H  
ATOM     79  N   ILE A   6       5.187   1.018   8.362  1.00  0.00           N  
ATOM     80  CA  ILE A   6       5.790   1.144   7.040  1.00  0.00           C  
ATOM     81  C   ILE A   6       4.732   1.100   5.945  1.00  0.00           C  
ATOM     82  O   ILE A   6       4.736   1.926   5.032  1.00  0.00           O  
ATOM     83  CB  ILE A   6       6.825   0.030   6.800  1.00  0.00           C  
ATOM     84  CG1 ILE A   6       8.027   0.207   7.732  1.00  0.00           C  
ATOM     85  CG2 ILE A   6       7.271   0.022   5.346  1.00  0.00           C  
ATOM     86  CD1 ILE A   6       8.940  -0.996   7.786  1.00  0.00           C  
ATOM     87  H   ILE A   6       5.411   0.214   8.930  1.00  0.00           H  
ATOM     88  HA  ILE A   6       6.300   2.106   6.983  1.00  0.00           H  
ATOM     89  HB  ILE A   6       6.381  -0.936   7.039  1.00  0.00           H  
ATOM     90 1HG1 ILE A   6       8.613   1.067   7.409  1.00  0.00           H  
ATOM     91 2HG1 ILE A   6       7.676   0.413   8.743  1.00  0.00           H  
ATOM     92 1HG2 ILE A   6       8.003  -0.771   5.194  1.00  0.00           H  
ATOM     93 2HG2 ILE A   6       6.410  -0.150   4.703  1.00  0.00           H  
ATOM     94 3HG2 ILE A   6       7.722   0.984   5.099  1.00  0.00           H  
ATOM     95 1HD1 ILE A   6       9.768  -0.794   8.467  1.00  0.00           H  
ATOM     96 2HD1 ILE A   6       8.381  -1.862   8.142  1.00  0.00           H  
ATOM     97 3HD1 ILE A   6       9.332  -1.200   6.791  1.00  0.00           H  
ATOM     98  N   ALA A   7       3.827   0.133   6.043  1.00  0.00           N  
ATOM     99  CA  ALA A   7       2.741   0.000   5.080  1.00  0.00           C  
ATOM    100  C   ALA A   7       1.891   1.263   5.030  1.00  0.00           C  
ATOM    101  O   ALA A   7       1.437   1.677   3.963  1.00  0.00           O  
ATOM    102  CB  ALA A   7       1.877  -1.206   5.418  1.00  0.00           C  
ATOM    103  H   ALA A   7       3.893  -0.528   6.804  1.00  0.00           H  
ATOM    104  HA  ALA A   7       3.179  -0.146   4.092  1.00  0.00           H  
ATOM    105 1HB  ALA A   7       1.070  -1.291   4.690  1.00  0.00           H  
ATOM    106 2HB  ALA A   7       2.486  -2.109   5.392  1.00  0.00           H  
ATOM    107 3HB  ALA A   7       1.454  -1.082   6.414  1.00  0.00           H  
ATOM    108  N   GLY A   8       1.679   1.873   6.192  1.00  0.00           N  
ATOM    109  CA  GLY A   8       1.001   3.162   6.268  1.00  0.00           C  
ATOM    110  C   GLY A   8       1.645   4.179   5.335  1.00  0.00           C  
ATOM    111  O   GLY A   8       0.970   4.790   4.506  1.00  0.00           O  
ATOM    112  H   GLY A   8       1.995   1.433   7.044  1.00  0.00           H  
ATOM    113 1HA  GLY A   8      -0.050   3.036   6.005  1.00  0.00           H  
ATOM    114 2HA  GLY A   8       1.034   3.530   7.292  1.00  0.00           H  
ATOM    115  N   LEU A   9       2.954   4.357   5.475  1.00  0.00           N  
ATOM    116  CA  LEU A   9       3.685   5.331   4.673  1.00  0.00           C  
ATOM    117  C   LEU A   9       3.579   5.012   3.188  1.00  0.00           C  
ATOM    118  O   LEU A   9       3.490   5.913   2.354  1.00  0.00           O  
ATOM    119  CB  LEU A   9       5.161   5.361   5.092  1.00  0.00           C  
ATOM    120  CG  LEU A   9       5.442   5.901   6.500  1.00  0.00           C  
ATOM    121  CD1 LEU A   9       6.913   5.698   6.837  1.00  0.00           C  
ATOM    122  CD2 LEU A   9       5.063   7.373   6.565  1.00  0.00           C  
ATOM    123  H   LEU A   9       3.456   3.803   6.155  1.00  0.00           H  
ATOM    124  HA  LEU A   9       3.252   6.315   4.845  1.00  0.00           H  
ATOM    125 1HB  LEU A   9       5.557   4.348   5.040  1.00  0.00           H  
ATOM    126 2HB  LEU A   9       5.710   5.981   4.383  1.00  0.00           H  
ATOM    127  HG  LEU A   9       4.853   5.342   7.228  1.00  0.00           H  
ATOM    128 1HD1 LEU A   9       7.113   6.082   7.838  1.00  0.00           H  
ATOM    129 2HD1 LEU A   9       7.152   4.635   6.803  1.00  0.00           H  
ATOM    130 3HD1 LEU A   9       7.529   6.233   6.115  1.00  0.00           H  
ATOM    131 1HD2 LEU A   9       5.263   7.756   7.566  1.00  0.00           H  
ATOM    132 2HD2 LEU A   9       5.653   7.932   5.838  1.00  0.00           H  
ATOM    133 3HD2 LEU A   9       4.003   7.486   6.337  1.00  0.00           H  
ATOM    134  N   VAL A  10       3.588   3.724   2.862  1.00  0.00           N  
ATOM    135  CA  VAL A  10       3.471   3.283   1.477  1.00  0.00           C  
ATOM    136  C   VAL A  10       2.127   3.685   0.883  1.00  0.00           C  
ATOM    137  O   VAL A  10       2.067   4.287  -0.189  1.00  0.00           O  
ATOM    138  CB  VAL A  10       3.632   1.753   1.388  1.00  0.00           C  
ATOM    139  CG1 VAL A  10       3.282   1.262  -0.008  1.00  0.00           C  
ATOM    140  CG2 VAL A  10       5.053   1.359   1.759  1.00  0.00           C  
ATOM    141  H   VAL A  10       3.679   3.032   3.593  1.00  0.00           H  
ATOM    142  HA  VAL A  10       4.265   3.752   0.896  1.00  0.00           H  
ATOM    143  HB  VAL A  10       2.932   1.283   2.079  1.00  0.00           H  
ATOM    144 1HG1 VAL A  10       3.401   0.179  -0.053  1.00  0.00           H  
ATOM    145 2HG1 VAL A  10       2.249   1.523  -0.238  1.00  0.00           H  
ATOM    146 3HG1 VAL A  10       3.946   1.729  -0.735  1.00  0.00           H  
ATOM    147 1HG2 VAL A  10       5.159   0.277   1.694  1.00  0.00           H  
ATOM    148 2HG2 VAL A  10       5.753   1.835   1.071  1.00  0.00           H  
ATOM    149 3HG2 VAL A  10       5.267   1.685   2.777  1.00  0.00           H  
ATOM    150  N   VAL A  11       1.051   3.348   1.585  1.00  0.00           N  
ATOM    151  CA  VAL A  11      -0.297   3.615   1.097  1.00  0.00           C  
ATOM    152  C   VAL A  11      -0.585   5.111   1.065  1.00  0.00           C  
ATOM    153  O   VAL A  11      -1.213   5.612   0.132  1.00  0.00           O  
ATOM    154  CB  VAL A  11      -1.337   2.914   1.990  1.00  0.00           C  
ATOM    155  CG1 VAL A  11      -2.745   3.342   1.604  1.00  0.00           C  
ATOM    156  CG2 VAL A  11      -1.183   1.405   1.879  1.00  0.00           C  
ATOM    157  H   VAL A  11       1.169   2.896   2.481  1.00  0.00           H  
ATOM    158  HA  VAL A  11      -0.382   3.221   0.084  1.00  0.00           H  
ATOM    159  HB  VAL A  11      -1.180   3.221   3.025  1.00  0.00           H  
ATOM    160 1HG1 VAL A  11      -3.468   2.837   2.246  1.00  0.00           H  
ATOM    161 2HG1 VAL A  11      -2.844   4.421   1.727  1.00  0.00           H  
ATOM    162 3HG1 VAL A  11      -2.935   3.075   0.565  1.00  0.00           H  
ATOM    163 1HG2 VAL A  11      -1.921   0.916   2.513  1.00  0.00           H  
ATOM    164 2HG2 VAL A  11      -1.334   1.099   0.843  1.00  0.00           H  
ATOM    165 3HG2 VAL A  11      -0.181   1.117   2.199  1.00  0.00           H  
ATOM    166  N   ILE A  12      -0.122   5.819   2.089  1.00  0.00           N  
ATOM    167  CA  ILE A  12      -0.269   7.269   2.146  1.00  0.00           C  
ATOM    168  C   ILE A  12       0.401   7.937   0.952  1.00  0.00           C  
ATOM    169  O   ILE A  12      -0.175   8.824   0.321  1.00  0.00           O  
ATOM    170  CB  ILE A  12       0.327   7.830   3.450  1.00  0.00           C  
ATOM    171  CG1 ILE A  12      -0.532   7.419   4.649  1.00  0.00           C  
ATOM    172  CG2 ILE A  12       0.447   9.345   3.371  1.00  0.00           C  
ATOM    173  CD1 ILE A  12       0.137   7.647   5.986  1.00  0.00           C  
ATOM    174  H   ILE A  12       0.343   5.342   2.848  1.00  0.00           H  
ATOM    175  HA  ILE A  12      -1.331   7.510   2.120  1.00  0.00           H  
ATOM    176  HB  ILE A  12       1.317   7.405   3.611  1.00  0.00           H  
ATOM    177 1HG1 ILE A  12      -1.466   7.979   4.636  1.00  0.00           H  
ATOM    178 2HG1 ILE A  12      -0.783   6.361   4.571  1.00  0.00           H  
ATOM    179 1HG2 ILE A  12       0.869   9.725   4.301  1.00  0.00           H  
ATOM    180 2HG2 ILE A  12       1.098   9.615   2.541  1.00  0.00           H  
ATOM    181 3HG2 ILE A  12      -0.540   9.780   3.216  1.00  0.00           H  
ATOM    182 1HD1 ILE A  12      -0.532   7.331   6.786  1.00  0.00           H  
ATOM    183 2HD1 ILE A  12       1.060   7.067   6.034  1.00  0.00           H  
ATOM    184 3HD1 ILE A  12       0.367   8.705   6.102  1.00  0.00           H  
ATOM    185  N   PHE A  13       1.621   7.508   0.647  1.00  0.00           N  
ATOM    186  CA  PHE A  13       2.320   7.971  -0.546  1.00  0.00           C  
ATOM    187  C   PHE A  13       1.489   7.730  -1.800  1.00  0.00           C  
ATOM    188  O   PHE A  13       1.332   8.622  -2.633  1.00  0.00           O  
ATOM    189  CB  PHE A  13       3.671   7.267  -0.680  1.00  0.00           C  
ATOM    190  CG  PHE A  13       4.425   7.635  -1.926  1.00  0.00           C  
ATOM    191  CD1 PHE A  13       5.140   8.821  -1.996  1.00  0.00           C  
ATOM    192  CD2 PHE A  13       4.422   6.796  -3.030  1.00  0.00           C  
ATOM    193  CE1 PHE A  13       5.834   9.161  -3.142  1.00  0.00           C  
ATOM    194  CE2 PHE A  13       5.115   7.132  -4.176  1.00  0.00           C  
ATOM    195  CZ  PHE A  13       5.822   8.317  -4.232  1.00  0.00           C  
ATOM    196  H   PHE A  13       2.075   6.843   1.257  1.00  0.00           H  
ATOM    197  HA  PHE A  13       2.493   9.044  -0.451  1.00  0.00           H  
ATOM    198 1HB  PHE A  13       4.295   7.510   0.179  1.00  0.00           H  
ATOM    199 2HB  PHE A  13       3.521   6.188  -0.680  1.00  0.00           H  
ATOM    200  HD1 PHE A  13       5.150   9.489  -1.134  1.00  0.00           H  
ATOM    201  HD2 PHE A  13       3.863   5.860  -2.986  1.00  0.00           H  
ATOM    202  HE1 PHE A  13       6.391  10.097  -3.184  1.00  0.00           H  
ATOM    203  HE2 PHE A  13       5.104   6.464  -5.037  1.00  0.00           H  
ATOM    204  HZ  PHE A  13       6.368   8.584  -5.136  1.00  0.00           H  
ATOM    205  N   MET A  14       0.959   6.518  -1.928  1.00  0.00           N  
ATOM    206  CA  MET A  14       0.137   6.160  -3.077  1.00  0.00           C  
ATOM    207  C   MET A  14      -1.062   7.090  -3.209  1.00  0.00           C  
ATOM    208  O   MET A  14      -1.384   7.553  -4.303  1.00  0.00           O  
ATOM    209  CB  MET A  14      -0.325   4.708  -2.963  1.00  0.00           C  
ATOM    210  CG  MET A  14       0.783   3.679  -3.137  1.00  0.00           C  
ATOM    211  SD  MET A  14       0.276   2.021  -2.642  1.00  0.00           S  
ATOM    212  CE  MET A  14      -0.945   1.650  -3.898  1.00  0.00           C  
ATOM    213  H   MET A  14       1.130   5.828  -1.211  1.00  0.00           H  
ATOM    214  HA  MET A  14       0.738   6.267  -3.980  1.00  0.00           H  
ATOM    215 1HB  MET A  14      -0.780   4.547  -1.987  1.00  0.00           H  
ATOM    216 2HB  MET A  14      -1.088   4.509  -3.717  1.00  0.00           H  
ATOM    217 1HG  MET A  14       1.090   3.648  -4.182  1.00  0.00           H  
ATOM    218 2HG  MET A  14       1.646   3.969  -2.538  1.00  0.00           H  
ATOM    219 1HE  MET A  14      -1.352   0.654  -3.727  1.00  0.00           H  
ATOM    220 2HE  MET A  14      -1.750   2.385  -3.852  1.00  0.00           H  
ATOM    221 3HE  MET A  14      -0.477   1.687  -4.882  1.00  0.00           H  
ATOM    222  N   MET A  15      -1.720   7.361  -2.087  1.00  0.00           N  
ATOM    223  CA  MET A  15      -2.885   8.237  -2.074  1.00  0.00           C  
ATOM    224  C   MET A  15      -2.509   9.659  -2.470  1.00  0.00           C  
ATOM    225  O   MET A  15      -3.226  10.313  -3.229  1.00  0.00           O  
ATOM    226  CB  MET A  15      -3.541   8.224  -0.695  1.00  0.00           C  
ATOM    227  CG  MET A  15      -4.253   6.924  -0.348  1.00  0.00           C  
ATOM    228  SD  MET A  15      -5.271   7.062   1.134  1.00  0.00           S  
ATOM    229  CE  MET A  15      -4.014   7.300   2.387  1.00  0.00           C  
ATOM    230  H   MET A  15      -1.405   6.949  -1.220  1.00  0.00           H  
ATOM    231  HA  MET A  15      -3.603   7.869  -2.807  1.00  0.00           H  
ATOM    232 1HB  MET A  15      -2.786   8.405   0.069  1.00  0.00           H  
ATOM    233 2HB  MET A  15      -4.271   9.032  -0.631  1.00  0.00           H  
ATOM    234 1HG  MET A  15      -4.892   6.627  -1.179  1.00  0.00           H  
ATOM    235 2HG  MET A  15      -3.516   6.137  -0.188  1.00  0.00           H  
ATOM    236 1HE  MET A  15      -4.488   7.402   3.363  1.00  0.00           H  
ATOM    237 2HE  MET A  15      -3.342   6.440   2.397  1.00  0.00           H  
ATOM    238 3HE  MET A  15      -3.444   8.203   2.164  1.00  0.00           H  
ATOM    239  N   LEU A  16      -1.381  10.134  -1.953  1.00  0.00           N  
ATOM    240  CA  LEU A  16      -0.888  11.466  -2.282  1.00  0.00           C  
ATOM    241  C   LEU A  16      -0.542  11.575  -3.761  1.00  0.00           C  
ATOM    242  O   LEU A  16      -0.805  12.596  -4.397  1.00  0.00           O  
ATOM    243  CB  LEU A  16       0.347  11.797  -1.436  1.00  0.00           C  
ATOM    244  CG  LEU A  16       0.088  12.021   0.060  1.00  0.00           C  
ATOM    245  CD1 LEU A  16       1.417  12.125   0.796  1.00  0.00           C  
ATOM    246  CD2 LEU A  16      -0.741  13.283   0.248  1.00  0.00           C  
ATOM    247  H   LEU A  16      -0.852   9.557  -1.315  1.00  0.00           H  
ATOM    248  HA  LEU A  16      -1.671  12.189  -2.058  1.00  0.00           H  
ATOM    249 1HB  LEU A  16       1.062  10.981  -1.529  1.00  0.00           H  
ATOM    250 2HB  LEU A  16       0.807  12.703  -1.832  1.00  0.00           H  
ATOM    251  HG  LEU A  16      -0.453  11.167   0.467  1.00  0.00           H  
ATOM    252 1HD1 LEU A  16       1.233  12.284   1.858  1.00  0.00           H  
ATOM    253 2HD1 LEU A  16       1.981  11.202   0.660  1.00  0.00           H  
ATOM    254 3HD1 LEU A  16       1.989  12.962   0.398  1.00  0.00           H  
ATOM    255 1HD2 LEU A  16      -0.926  13.441   1.311  1.00  0.00           H  
ATOM    256 2HD2 LEU A  16      -0.200  14.138  -0.158  1.00  0.00           H  
ATOM    257 3HD2 LEU A  16      -1.692  13.174  -0.273  1.00  0.00           H  
ATOM    258  N   GLY A  17       0.050  10.516  -4.305  1.00  0.00           N  
ATOM    259  CA  GLY A  17       0.356  10.457  -5.729  1.00  0.00           C  
ATOM    260  C   GLY A  17      -0.909  10.576  -6.570  1.00  0.00           C  
ATOM    261  O   GLY A  17      -1.007  11.438  -7.443  1.00  0.00           O  
ATOM    262  H   GLY A  17       0.294   9.733  -3.716  1.00  0.00           H  
ATOM    263 1HA  GLY A  17       1.045  11.261  -5.987  1.00  0.00           H  
ATOM    264 2HA  GLY A  17       0.859   9.517  -5.954  1.00  0.00           H  
ATOM    265  N   GLY A  18      -1.877   9.706  -6.300  1.00  0.00           N  
ATOM    266  CA  GLY A  18      -3.132   9.703  -7.041  1.00  0.00           C  
ATOM    267  C   GLY A  18      -3.853  11.038  -6.909  1.00  0.00           C  
ATOM    268  O   GLY A  18      -4.503  11.499  -7.847  1.00  0.00           O  
ATOM    269  H   GLY A  18      -1.738   9.029  -5.563  1.00  0.00           H  
ATOM    270 1HA  GLY A  18      -2.934   9.494  -8.093  1.00  0.00           H  
ATOM    271 2HA  GLY A  18      -3.771   8.902  -6.670  1.00  0.00           H  
ATOM    272  N   THR A  19      -3.735  11.655  -5.738  1.00  0.00           N  
ATOM    273  CA  THR A  19      -4.337  12.961  -5.496  1.00  0.00           C  
ATOM    274  C   THR A  19      -3.668  14.040  -6.338  1.00  0.00           C  
ATOM    275  O   THR A  19      -4.341  14.881  -6.935  1.00  0.00           O  
ATOM    276  CB  THR A  19      -4.254  13.342  -4.006  1.00  0.00           C  
ATOM    277  OG1 THR A  19      -4.962  12.372  -3.223  1.00  0.00           O  
ATOM    278  CG2 THR A  19      -4.861  14.717  -3.773  1.00  0.00           C  
ATOM    279  H   THR A  19      -3.214  11.208  -4.997  1.00  0.00           H  
ATOM    280  HA  THR A  19      -5.388  12.915  -5.781  1.00  0.00           H  
ATOM    281  HB  THR A  19      -3.211  13.352  -3.690  1.00  0.00           H  
ATOM    282  HG1 THR A  19      -4.495  11.533  -3.254  1.00  0.00           H  
ATOM    283 1HG2 THR A  19      -4.794  14.969  -2.715  1.00  0.00           H  
ATOM    284 2HG2 THR A  19      -4.318  15.458  -4.358  1.00  0.00           H  
ATOM    285 3HG2 THR A  19      -5.907  14.709  -4.078  1.00  0.00           H  
ATOM    286  N   PHE A  20      -2.340  14.012  -6.381  1.00  0.00           N  
ATOM    287  CA  PHE A  20      -1.576  15.014  -7.115  1.00  0.00           C  
ATOM    288  C   PHE A  20      -1.939  15.008  -8.594  1.00  0.00           C  
ATOM    289  O   PHE A  20      -2.269  16.047  -9.166  1.00  0.00           O  
ATOM    290  CB  PHE A  20      -0.076  14.766  -6.952  1.00  0.00           C  
ATOM    291  CG  PHE A  20       0.783  15.688  -7.771  1.00  0.00           C  
ATOM    292  CD1 PHE A  20       1.002  16.996  -7.367  1.00  0.00           C  
ATOM    293  CD2 PHE A  20       1.373  15.248  -8.946  1.00  0.00           C  
ATOM    294  CE1 PHE A  20       1.792  17.845  -8.119  1.00  0.00           C  
ATOM    295  CE2 PHE A  20       2.164  16.094  -9.699  1.00  0.00           C  
ATOM    296  CZ  PHE A  20       2.373  17.394  -9.285  1.00  0.00           C  
ATOM    297  H   PHE A  20      -1.848  13.278  -5.893  1.00  0.00           H  
ATOM    298  HA  PHE A  20      -1.814  15.997  -6.708  1.00  0.00           H  
ATOM    299 1HB  PHE A  20       0.201  14.884  -5.905  1.00  0.00           H  
ATOM    300 2HB  PHE A  20       0.157  13.741  -7.238  1.00  0.00           H  
ATOM    301  HD1 PHE A  20       0.543  17.353  -6.444  1.00  0.00           H  
ATOM    302  HD2 PHE A  20       1.208  14.221  -9.273  1.00  0.00           H  
ATOM    303  HE1 PHE A  20       1.955  18.871  -7.790  1.00  0.00           H  
ATOM    304  HE2 PHE A  20       2.622  15.736 -10.621  1.00  0.00           H  
ATOM    305  HZ  PHE A  20       2.994  18.063  -9.879  1.00  0.00           H  
ATOM    306  N   LEU A  21      -1.877  13.832  -9.209  1.00  0.00           N  
ATOM    307  CA  LEU A  21      -2.105  13.704 -10.644  1.00  0.00           C  
ATOM    308  C   LEU A  21      -2.199  12.242 -11.059  1.00  0.00           C  
ATOM    309  O   LEU A  21      -3.220  11.635 -10.891  1.00  0.00           O  
ATOM    310  OXT LEU A  21      -1.251  11.697 -11.553  1.00  0.00           O  
ATOM    311  CB  LEU A  21      -0.978  14.393 -11.423  1.00  0.00           C  
ATOM    312  CG  LEU A  21      -1.116  14.371 -12.951  1.00  0.00           C  
ATOM    313  CD1 LEU A  21      -2.326  15.199 -13.363  1.00  0.00           C  
ATOM    314  CD2 LEU A  21       0.158  14.911 -13.584  1.00  0.00           C  
ATOM    315  H   LEU A  21      -1.666  13.005  -8.669  1.00  0.00           H  
ATOM    316  HA  LEU A  21      -3.049  14.192 -10.888  1.00  0.00           H  
ATOM    317 1HB  LEU A  21      -0.925  15.434 -11.110  1.00  0.00           H  
ATOM    318 2HB  LEU A  21      -0.034  13.910 -11.169  1.00  0.00           H  
ATOM    319  HG  LEU A  21      -1.283  13.347 -13.287  1.00  0.00           H  
ATOM    320 1HD1 LEU A  21      -2.424  15.184 -14.449  1.00  0.00           H  
ATOM    321 2HD1 LEU A  21      -3.225  14.779 -12.913  1.00  0.00           H  
ATOM    322 3HD1 LEU A  21      -2.195  16.226 -13.026  1.00  0.00           H  
ATOM    323 1HD2 LEU A  21       0.060  14.895 -14.670  1.00  0.00           H  
ATOM    324 2HD2 LEU A  21       0.324  15.935 -13.249  1.00  0.00           H  
ATOM    325 3HD2 LEU A  21       1.003  14.290 -13.287  1.00  0.00           H  
TER                                                                             
ATOM    327  N   MET B  22      -4.405   3.754  15.292  1.00  0.00           N  
ATOM    328  CA  MET B  22      -3.566   2.964  14.399  1.00  0.00           C  
ATOM    329  C   MET B  22      -4.385   2.358  13.267  1.00  0.00           C  
ATOM    330  O   MET B  22      -3.879   1.555  12.482  1.00  0.00           O  
ATOM    331  CB  MET B  22      -2.848   1.867  15.183  1.00  0.00           C  
ATOM    332  CG  MET B  22      -1.825   2.378  16.189  1.00  0.00           C  
ATOM    333  SD  MET B  22      -0.422   3.193  15.400  1.00  0.00           S  
ATOM    334  CE  MET B  22       0.469   1.782  14.752  1.00  0.00           C  
ATOM    335 1H   MET B  22      -3.843   4.139  16.025  1.00  0.00           H  
ATOM    336 2H   MET B  22      -4.834   4.496  14.777  1.00  0.00           H  
ATOM    337 3H   MET B  22      -5.114   3.170  15.688  1.00  0.00           H  
ATOM    338  HA  MET B  22      -2.820   3.622  13.953  1.00  0.00           H  
ATOM    339 1HB  MET B  22      -3.579   1.269  15.725  1.00  0.00           H  
ATOM    340 2HB  MET B  22      -2.331   1.203  14.490  1.00  0.00           H  
ATOM    341 1HG  MET B  22      -2.302   3.088  16.863  1.00  0.00           H  
ATOM    342 2HG  MET B  22      -1.450   1.545  16.782  1.00  0.00           H  
ATOM    343 1HE  MET B  22       1.365   2.124  14.235  1.00  0.00           H  
ATOM    344 2HE  MET B  22       0.752   1.122  15.574  1.00  0.00           H  
ATOM    345 3HE  MET B  22      -0.168   1.239  14.054  1.00  0.00           H  
ATOM    346  N   ALA B  23      -5.652   2.748  13.186  1.00  0.00           N  
ATOM    347  CA  ALA B  23      -6.576   2.156  12.225  1.00  0.00           C  
ATOM    348  C   ALA B  23      -6.059   2.304  10.800  1.00  0.00           C  
ATOM    349  O   ALA B  23      -6.157   1.379   9.994  1.00  0.00           O  
ATOM    350  CB  ALA B  23      -7.954   2.788  12.357  1.00  0.00           C  
ATOM    351  H   ALA B  23      -5.985   3.473  13.806  1.00  0.00           H  
ATOM    352  HA  ALA B  23      -6.654   1.091  12.443  1.00  0.00           H  
ATOM    353 1HB  ALA B  23      -8.632   2.336  11.633  1.00  0.00           H  
ATOM    354 2HB  ALA B  23      -8.336   2.623  13.364  1.00  0.00           H  
ATOM    355 3HB  ALA B  23      -7.883   3.858  12.167  1.00  0.00           H  
ATOM    356  N   LEU B  24      -5.507   3.474  10.495  1.00  0.00           N  
ATOM    357  CA  LEU B  24      -4.914   3.724   9.187  1.00  0.00           C  
ATOM    358  C   LEU B  24      -3.847   2.687   8.860  1.00  0.00           C  
ATOM    359  O   LEU B  24      -3.834   2.119   7.768  1.00  0.00           O  
ATOM    360  CB  LEU B  24      -4.301   5.129   9.142  1.00  0.00           C  
ATOM    361  CG  LEU B  24      -3.747   5.570   7.782  1.00  0.00           C  
ATOM    362  CD1 LEU B  24      -3.685   7.091   7.727  1.00  0.00           C  
ATOM    363  CD2 LEU B  24      -2.370   4.959   7.571  1.00  0.00           C  
ATOM    364  H   LEU B  24      -5.499   4.210  11.187  1.00  0.00           H  
ATOM    365  HA  LEU B  24      -5.698   3.659   8.434  1.00  0.00           H  
ATOM    366 1HB  LEU B  24      -5.061   5.849   9.440  1.00  0.00           H  
ATOM    367 2HB  LEU B  24      -3.485   5.175   9.863  1.00  0.00           H  
ATOM    368  HG  LEU B  24      -4.418   5.235   6.990  1.00  0.00           H  
ATOM    369 1HD1 LEU B  24      -3.292   7.404   6.760  1.00  0.00           H  
ATOM    370 2HD1 LEU B  24      -4.687   7.500   7.860  1.00  0.00           H  
ATOM    371 3HD1 LEU B  24      -3.034   7.457   8.519  1.00  0.00           H  
ATOM    372 1HD2 LEU B  24      -1.976   5.272   6.604  1.00  0.00           H  
ATOM    373 2HD2 LEU B  24      -1.698   5.295   8.362  1.00  0.00           H  
ATOM    374 3HD2 LEU B  24      -2.446   3.872   7.598  1.00  0.00           H  
ATOM    375  N   THR B  25      -2.953   2.444   9.812  1.00  0.00           N  
ATOM    376  CA  THR B  25      -1.792   1.595   9.575  1.00  0.00           C  
ATOM    377  C   THR B  25      -2.195   0.130   9.460  1.00  0.00           C  
ATOM    378  O   THR B  25      -1.606  -0.627   8.689  1.00  0.00           O  
ATOM    379  CB  THR B  25      -0.748   1.757  10.696  1.00  0.00           C  
ATOM    380  OG1 THR B  25      -1.337   1.406  11.955  1.00  0.00           O  
ATOM    381  CG2 THR B  25      -0.249   3.192  10.756  1.00  0.00           C  
ATOM    382  H   THR B  25      -3.081   2.859  10.724  1.00  0.00           H  
ATOM    383  HA  THR B  25      -1.332   1.892   8.633  1.00  0.00           H  
ATOM    384  HB  THR B  25       0.095   1.092  10.507  1.00  0.00           H  
ATOM    385  HG1 THR B  25      -2.293   1.406  11.872  1.00  0.00           H  
ATOM    386 1HG2 THR B  25       0.488   3.288  11.553  1.00  0.00           H  
ATOM    387 2HG2 THR B  25       0.210   3.458   9.804  1.00  0.00           H  
ATOM    388 3HG2 THR B  25      -1.086   3.860  10.954  1.00  0.00           H  
ATOM    389  N   VAL B  26      -3.204  -0.263  10.231  1.00  0.00           N  
ATOM    390  CA  VAL B  26      -3.714  -1.628  10.187  1.00  0.00           C  
ATOM    391  C   VAL B  26      -4.351  -1.935   8.838  1.00  0.00           C  
ATOM    392  O   VAL B  26      -4.090  -2.979   8.241  1.00  0.00           O  
ATOM    393  CB  VAL B  26      -4.754  -1.845  11.303  1.00  0.00           C  
ATOM    394  CG1 VAL B  26      -5.451  -3.186  11.127  1.00  0.00           C  
ATOM    395  CG2 VAL B  26      -4.077  -1.764  12.663  1.00  0.00           C  
ATOM    396  H   VAL B  26      -3.627   0.401  10.864  1.00  0.00           H  
ATOM    397  HA  VAL B  26      -2.882  -2.314  10.345  1.00  0.00           H  
ATOM    398  HB  VAL B  26      -5.519  -1.073  11.230  1.00  0.00           H  
ATOM    399 1HG1 VAL B  26      -6.183  -3.323  11.924  1.00  0.00           H  
ATOM    400 2HG1 VAL B  26      -5.958  -3.208  10.163  1.00  0.00           H  
ATOM    401 3HG1 VAL B  26      -4.715  -3.988  11.170  1.00  0.00           H  
ATOM    402 1HG2 VAL B  26      -4.818  -1.918  13.448  1.00  0.00           H  
ATOM    403 2HG2 VAL B  26      -3.308  -2.533  12.734  1.00  0.00           H  
ATOM    404 3HG2 VAL B  26      -3.620  -0.781  12.784  1.00  0.00           H  
ATOM    405  N   ILE B  27      -5.187  -1.018   8.362  1.00  0.00           N  
ATOM    406  CA  ILE B  27      -5.790  -1.144   7.040  1.00  0.00           C  
ATOM    407  C   ILE B  27      -4.732  -1.100   5.945  1.00  0.00           C  
ATOM    408  O   ILE B  27      -4.736  -1.926   5.032  1.00  0.00           O  
ATOM    409  CB  ILE B  27      -6.825  -0.030   6.800  1.00  0.00           C  
ATOM    410  CG1 ILE B  27      -8.027  -0.207   7.732  1.00  0.00           C  
ATOM    411  CG2 ILE B  27      -7.271  -0.022   5.346  1.00  0.00           C  
ATOM    412  CD1 ILE B  27      -8.940   0.996   7.786  1.00  0.00           C  
ATOM    413  H   ILE B  27      -5.411  -0.214   8.930  1.00  0.00           H  
ATOM    414  HA  ILE B  27      -6.300  -2.106   6.983  1.00  0.00           H  
ATOM    415  HB  ILE B  27      -6.381   0.936   7.039  1.00  0.00           H  
ATOM    416 1HG1 ILE B  27      -8.613  -1.067   7.409  1.00  0.00           H  
ATOM    417 2HG1 ILE B  27      -7.676  -0.413   8.743  1.00  0.00           H  
ATOM    418 1HG2 ILE B  27      -8.003   0.771   5.194  1.00  0.00           H  
ATOM    419 2HG2 ILE B  27      -6.410   0.150   4.703  1.00  0.00           H  
ATOM    420 3HG2 ILE B  27      -7.722  -0.984   5.099  1.00  0.00           H  
ATOM    421 1HD1 ILE B  27      -9.768   0.794   8.467  1.00  0.00           H  
ATOM    422 2HD1 ILE B  27      -8.381   1.862   8.142  1.00  0.00           H  
ATOM    423 3HD1 ILE B  27      -9.332   1.200   6.791  1.00  0.00           H  
ATOM    424  N   ALA B  28      -3.827  -0.133   6.043  1.00  0.00           N  
ATOM    425  CA  ALA B  28      -2.741  -0.000   5.080  1.00  0.00           C  
ATOM    426  C   ALA B  28      -1.891  -1.263   5.030  1.00  0.00           C  
ATOM    427  O   ALA B  28      -1.437  -1.677   3.963  1.00  0.00           O  
ATOM    428  CB  ALA B  28      -1.877   1.206   5.418  1.00  0.00           C  
ATOM    429  H   ALA B  28      -3.893   0.528   6.804  1.00  0.00           H  
ATOM    430  HA  ALA B  28      -3.179   0.146   4.092  1.00  0.00           H  
ATOM    431 1HB  ALA B  28      -1.070   1.291   4.690  1.00  0.00           H  
ATOM    432 2HB  ALA B  28      -2.486   2.109   5.392  1.00  0.00           H  
ATOM    433 3HB  ALA B  28      -1.454   1.082   6.414  1.00  0.00           H  
ATOM    434  N   GLY B  29      -1.679  -1.873   6.192  1.00  0.00           N  
ATOM    435  CA  GLY B  29      -1.001  -3.162   6.268  1.00  0.00           C  
ATOM    436  C   GLY B  29      -1.645  -4.179   5.335  1.00  0.00           C  
ATOM    437  O   GLY B  29      -0.971  -4.790   4.506  1.00  0.00           O  
ATOM    438  H   GLY B  29      -1.995  -1.433   7.044  1.00  0.00           H  
ATOM    439 1HA  GLY B  29       0.050  -3.036   6.005  1.00  0.00           H  
ATOM    440 2HA  GLY B  29      -1.034  -3.530   7.292  1.00  0.00           H  
ATOM    441  N   LEU B  30      -2.954  -4.357   5.475  1.00  0.00           N  
ATOM    442  CA  LEU B  30      -3.685  -5.331   4.673  1.00  0.00           C  
ATOM    443  C   LEU B  30      -3.579  -5.012   3.188  1.00  0.00           C  
ATOM    444  O   LEU B  30      -3.490  -5.913   2.354  1.00  0.00           O  
ATOM    445  CB  LEU B  30      -5.161  -5.361   5.092  1.00  0.00           C  
ATOM    446  CG  LEU B  30      -5.442  -5.900   6.500  1.00  0.00           C  
ATOM    447  CD1 LEU B  30      -6.913  -5.699   6.837  1.00  0.00           C  
ATOM    448  CD2 LEU B  30      -5.063  -7.373   6.565  1.00  0.00           C  
ATOM    449  H   LEU B  30      -3.456  -3.803   6.155  1.00  0.00           H  
ATOM    450  HA  LEU B  30      -3.252  -6.315   4.845  1.00  0.00           H  
ATOM    451 1HB  LEU B  30      -5.557  -4.348   5.040  1.00  0.00           H  
ATOM    452 2HB  LEU B  30      -5.710  -5.981   4.384  1.00  0.00           H  
ATOM    453  HG  LEU B  30      -4.853  -5.342   7.228  1.00  0.00           H  
ATOM    454 1HD1 LEU B  30      -7.113  -6.082   7.838  1.00  0.00           H  
ATOM    455 2HD1 LEU B  30      -7.152  -4.636   6.802  1.00  0.00           H  
ATOM    456 3HD1 LEU B  30      -7.529  -6.233   6.115  1.00  0.00           H  
ATOM    457 1HD2 LEU B  30      -5.262  -7.756   7.566  1.00  0.00           H  
ATOM    458 2HD2 LEU B  30      -5.652  -7.932   5.838  1.00  0.00           H  
ATOM    459 3HD2 LEU B  30      -4.003  -7.486   6.337  1.00  0.00           H  
ATOM    460  N   VAL B  31      -3.588  -3.724   2.862  1.00  0.00           N  
ATOM    461  CA  VAL B  31      -3.471  -3.283   1.477  1.00  0.00           C  
ATOM    462  C   VAL B  31      -2.127  -3.685   0.883  1.00  0.00           C  
ATOM    463  O   VAL B  31      -2.067  -4.287  -0.189  1.00  0.00           O  
ATOM    464  CB  VAL B  31      -3.632  -1.753   1.388  1.00  0.00           C  
ATOM    465  CG1 VAL B  31      -3.282  -1.262  -0.009  1.00  0.00           C  
ATOM    466  CG2 VAL B  31      -5.053  -1.359   1.759  1.00  0.00           C  
ATOM    467  H   VAL B  31      -3.679  -3.032   3.593  1.00  0.00           H  
ATOM    468  HA  VAL B  31      -4.265  -3.752   0.896  1.00  0.00           H  
ATOM    469  HB  VAL B  31      -2.932  -1.283   2.079  1.00  0.00           H  
ATOM    470 1HG1 VAL B  31      -3.401  -0.179  -0.053  1.00  0.00           H  
ATOM    471 2HG1 VAL B  31      -2.249  -1.523  -0.238  1.00  0.00           H  
ATOM    472 3HG1 VAL B  31      -3.946  -1.729  -0.735  1.00  0.00           H  
ATOM    473 1HG2 VAL B  31      -5.159  -0.277   1.694  1.00  0.00           H  
ATOM    474 2HG2 VAL B  31      -5.753  -1.835   1.071  1.00  0.00           H  
ATOM    475 3HG2 VAL B  31      -5.267  -1.685   2.777  1.00  0.00           H  
ATOM    476  N   VAL B  32      -1.051  -3.348   1.585  1.00  0.00           N  
ATOM    477  CA  VAL B  32       0.297  -3.615   1.097  1.00  0.00           C  
ATOM    478  C   VAL B  32       0.585  -5.111   1.065  1.00  0.00           C  
ATOM    479  O   VAL B  32       1.213  -5.612   0.132  1.00  0.00           O  
ATOM    480  CB  VAL B  32       1.337  -2.914   1.990  1.00  0.00           C  
ATOM    481  CG1 VAL B  32       2.745  -3.342   1.604  1.00  0.00           C  
ATOM    482  CG2 VAL B  32       1.183  -1.405   1.879  1.00  0.00           C  
ATOM    483  H   VAL B  32      -1.169  -2.896   2.481  1.00  0.00           H  
ATOM    484  HA  VAL B  32       0.382  -3.221   0.084  1.00  0.00           H  
ATOM    485  HB  VAL B  32       1.180  -3.221   3.025  1.00  0.00           H  
ATOM    486 1HG1 VAL B  32       3.468  -2.837   2.246  1.00  0.00           H  
ATOM    487 2HG1 VAL B  32       2.844  -4.421   1.726  1.00  0.00           H  
ATOM    488 3HG1 VAL B  32       2.935  -3.074   0.565  1.00  0.00           H  
ATOM    489 1HG2 VAL B  32       1.921  -0.916   2.513  1.00  0.00           H  
ATOM    490 2HG2 VAL B  32       1.334  -1.099   0.843  1.00  0.00           H  
ATOM    491 3HG2 VAL B  32       0.181  -1.117   2.199  1.00  0.00           H  
ATOM    492  N   ILE B  33       0.122  -5.819   2.089  1.00  0.00           N  
ATOM    493  CA  ILE B  33       0.269  -7.269   2.146  1.00  0.00           C  
ATOM    494  C   ILE B  33      -0.401  -7.937   0.952  1.00  0.00           C  
ATOM    495  O   ILE B  33       0.175  -8.824   0.321  1.00  0.00           O  
ATOM    496  CB  ILE B  33      -0.327  -7.830   3.450  1.00  0.00           C  
ATOM    497  CG1 ILE B  33       0.532  -7.419   4.649  1.00  0.00           C  
ATOM    498  CG2 ILE B  33      -0.447  -9.344   3.371  1.00  0.00           C  
ATOM    499  CD1 ILE B  33      -0.137  -7.647   5.986  1.00  0.00           C  
ATOM    500  H   ILE B  33      -0.343  -5.342   2.848  1.00  0.00           H  
ATOM    501  HA  ILE B  33       1.331  -7.510   2.120  1.00  0.00           H  
ATOM    502  HB  ILE B  33      -1.317  -7.405   3.611  1.00  0.00           H  
ATOM    503 1HG1 ILE B  33       1.466  -7.979   4.636  1.00  0.00           H  
ATOM    504 2HG1 ILE B  33       0.783  -6.361   4.571  1.00  0.00           H  
ATOM    505 1HG2 ILE B  33      -0.869  -9.725   4.301  1.00  0.00           H  
ATOM    506 2HG2 ILE B  33      -1.098  -9.615   2.541  1.00  0.00           H  
ATOM    507 3HG2 ILE B  33       0.540  -9.780   3.216  1.00  0.00           H  
ATOM    508 1HD1 ILE B  33       0.532  -7.331   6.786  1.00  0.00           H  
ATOM    509 2HD1 ILE B  33      -1.060  -7.067   6.034  1.00  0.00           H  
ATOM    510 3HD1 ILE B  33      -0.367  -8.705   6.102  1.00  0.00           H  
ATOM    511  N   PHE B  34      -1.621  -7.508   0.647  1.00  0.00           N  
ATOM    512  CA  PHE B  34      -2.320  -7.971  -0.546  1.00  0.00           C  
ATOM    513  C   PHE B  34      -1.489  -7.730  -1.800  1.00  0.00           C  
ATOM    514  O   PHE B  34      -1.332  -8.622  -2.633  1.00  0.00           O  
ATOM    515  CB  PHE B  34      -3.671  -7.267  -0.680  1.00  0.00           C  
ATOM    516  CG  PHE B  34      -4.425  -7.635  -1.926  1.00  0.00           C  
ATOM    517  CD1 PHE B  34      -5.140  -8.821  -1.996  1.00  0.00           C  
ATOM    518  CD2 PHE B  34      -4.421  -6.796  -3.030  1.00  0.00           C  
ATOM    519  CE1 PHE B  34      -5.834  -9.161  -3.142  1.00  0.00           C  
ATOM    520  CE2 PHE B  34      -5.115  -7.132  -4.176  1.00  0.00           C  
ATOM    521  CZ  PHE B  34      -5.822  -8.317  -4.232  1.00  0.00           C  
ATOM    522  H   PHE B  34      -2.075  -6.843   1.257  1.00  0.00           H  
ATOM    523  HA  PHE B  34      -2.493  -9.044  -0.451  1.00  0.00           H  
ATOM    524 1HB  PHE B  34      -4.295  -7.510   0.179  1.00  0.00           H  
ATOM    525 2HB  PHE B  34      -3.521  -6.188  -0.680  1.00  0.00           H  
ATOM    526  HD1 PHE B  34      -5.150  -9.489  -1.134  1.00  0.00           H  
ATOM    527  HD2 PHE B  34      -3.863  -5.860  -2.986  1.00  0.00           H  
ATOM    528  HE1 PHE B  34      -6.391 -10.097  -3.184  1.00  0.00           H  
ATOM    529  HE2 PHE B  34      -5.104  -6.464  -5.037  1.00  0.00           H  
ATOM    530  HZ  PHE B  34      -6.368  -8.584  -5.136  1.00  0.00           H  
ATOM    531  N   MET B  35      -0.959  -6.518  -1.928  1.00  0.00           N  
ATOM    532  CA  MET B  35      -0.137  -6.160  -3.077  1.00  0.00           C  
ATOM    533  C   MET B  35       1.062  -7.090  -3.209  1.00  0.00           C  
ATOM    534  O   MET B  35       1.384  -7.553  -4.303  1.00  0.00           O  
ATOM    535  CB  MET B  35       0.325  -4.708  -2.963  1.00  0.00           C  
ATOM    536  CG  MET B  35      -0.783  -3.679  -3.137  1.00  0.00           C  
ATOM    537  SD  MET B  35      -0.276  -2.021  -2.642  1.00  0.00           S  
ATOM    538  CE  MET B  35       0.944  -1.650  -3.899  1.00  0.00           C  
ATOM    539  H   MET B  35      -1.130  -5.828  -1.211  1.00  0.00           H  
ATOM    540  HA  MET B  35      -0.738  -6.267  -3.980  1.00  0.00           H  
ATOM    541 1HB  MET B  35       0.780  -4.547  -1.987  1.00  0.00           H  
ATOM    542 2HB  MET B  35       1.088  -4.509  -3.717  1.00  0.00           H  
ATOM    543 1HG  MET B  35      -1.090  -3.648  -4.182  1.00  0.00           H  
ATOM    544 2HG  MET B  35      -1.646  -3.969  -2.538  1.00  0.00           H  
ATOM    545 1HE  MET B  35       1.352  -0.653  -3.728  1.00  0.00           H  
ATOM    546 2HE  MET B  35       1.749  -2.385  -3.853  1.00  0.00           H  
ATOM    547 3HE  MET B  35       0.475  -1.687  -4.883  1.00  0.00           H  
ATOM    548  N   MET B  36       1.720  -7.361  -2.087  1.00  0.00           N  
ATOM    549  CA  MET B  36       2.885  -8.237  -2.074  1.00  0.00           C  
ATOM    550  C   MET B  36       2.509  -9.659  -2.470  1.00  0.00           C  
ATOM    551  O   MET B  36       3.226 -10.313  -3.229  1.00  0.00           O  
ATOM    552  CB  MET B  36       3.541  -8.224  -0.695  1.00  0.00           C  
ATOM    553  CG  MET B  36       4.253  -6.924  -0.348  1.00  0.00           C  
ATOM    554  SD  MET B  36       5.271  -7.062   1.134  1.00  0.00           S  
ATOM    555  CE  MET B  36       4.014  -7.300   2.387  1.00  0.00           C  
ATOM    556  H   MET B  36       1.405  -6.949  -1.220  1.00  0.00           H  
ATOM    557  HA  MET B  36       3.603  -7.869  -2.807  1.00  0.00           H  
ATOM    558 1HB  MET B  36       2.786  -8.405   0.069  1.00  0.00           H  
ATOM    559 2HB  MET B  36       4.271  -9.032  -0.631  1.00  0.00           H  
ATOM    560 1HG  MET B  36       4.892  -6.627  -1.179  1.00  0.00           H  
ATOM    561 2HG  MET B  36       3.516  -6.137  -0.188  1.00  0.00           H  
ATOM    562 1HE  MET B  36       4.488  -7.402   3.363  1.00  0.00           H  
ATOM    563 2HE  MET B  36       3.342  -6.440   2.397  1.00  0.00           H  
ATOM    564 3HE  MET B  36       3.444  -8.202   2.164  1.00  0.00           H  
ATOM    565  N   LEU B  37       1.381 -10.134  -1.953  1.00  0.00           N  
ATOM    566  CA  LEU B  37       0.888 -11.466  -2.282  1.00  0.00           C  
ATOM    567  C   LEU B  37       0.542 -11.575  -3.761  1.00  0.00           C  
ATOM    568  O   LEU B  37       0.805 -12.596  -4.397  1.00  0.00           O  
ATOM    569  CB  LEU B  37      -0.347 -11.797  -1.436  1.00  0.00           C  
ATOM    570  CG  LEU B  37      -0.088 -12.021   0.060  1.00  0.00           C  
ATOM    571  CD1 LEU B  37      -1.417 -12.125   0.796  1.00  0.00           C  
ATOM    572  CD2 LEU B  37       0.741 -13.283   0.248  1.00  0.00           C  
ATOM    573  H   LEU B  37       0.852  -9.557  -1.315  1.00  0.00           H  
ATOM    574  HA  LEU B  37       1.671 -12.189  -2.058  1.00  0.00           H  
ATOM    575 1HB  LEU B  37      -1.062 -10.981  -1.529  1.00  0.00           H  
ATOM    576 2HB  LEU B  37      -0.807 -12.703  -1.832  1.00  0.00           H  
ATOM    577  HG  LEU B  37       0.453 -11.167   0.467  1.00  0.00           H  
ATOM    578 1HD1 LEU B  37      -1.233 -12.284   1.858  1.00  0.00           H  
ATOM    579 2HD1 LEU B  37      -1.981 -11.202   0.660  1.00  0.00           H  
ATOM    580 3HD1 LEU B  37      -1.989 -12.962   0.398  1.00  0.00           H  
ATOM    581 1HD2 LEU B  37       0.926 -13.441   1.311  1.00  0.00           H  
ATOM    582 2HD2 LEU B  37       0.200 -14.138  -0.158  1.00  0.00           H  
ATOM    583 3HD2 LEU B  37       1.692 -13.174  -0.273  1.00  0.00           H  
ATOM    584  N   GLY B  38      -0.050 -10.516  -4.305  1.00  0.00           N  
ATOM    585  CA  GLY B  38      -0.356 -10.457  -5.729  1.00  0.00           C  
ATOM    586  C   GLY B  38       0.909 -10.576  -6.570  1.00  0.00           C  
ATOM    587  O   GLY B  38       1.007 -11.438  -7.443  1.00  0.00           O  
ATOM    588  H   GLY B  38      -0.294  -9.733  -3.716  1.00  0.00           H  
ATOM    589 1HA  GLY B  38      -1.045 -11.261  -5.987  1.00  0.00           H  
ATOM    590 2HA  GLY B  38      -0.859  -9.517  -5.954  1.00  0.00           H  
ATOM    591  N   GLY B  39       1.877  -9.706  -6.300  1.00  0.00           N  
ATOM    592  CA  GLY B  39       3.132  -9.703  -7.041  1.00  0.00           C  
ATOM    593  C   GLY B  39       3.853 -11.038  -6.909  1.00  0.00           C  
ATOM    594  O   GLY B  39       4.503 -11.499  -7.847  1.00  0.00           O  
ATOM    595  H   GLY B  39       1.738  -9.029  -5.563  1.00  0.00           H  
ATOM    596 1HA  GLY B  39       2.934  -9.494  -8.093  1.00  0.00           H  
ATOM    597 2HA  GLY B  39       3.771  -8.902  -6.670  1.00  0.00           H  
ATOM    598  N   THR B  40       3.735 -11.655  -5.738  1.00  0.00           N  
ATOM    599  CA  THR B  40       4.337 -12.961  -5.496  1.00  0.00           C  
ATOM    600  C   THR B  40       3.668 -14.040  -6.338  1.00  0.00           C  
ATOM    601  O   THR B  40       4.341 -14.881  -6.935  1.00  0.00           O  
ATOM    602  CB  THR B  40       4.254 -13.342  -4.006  1.00  0.00           C  
ATOM    603  OG1 THR B  40       4.962 -12.372  -3.223  1.00  0.00           O  
ATOM    604  CG2 THR B  40       4.861 -14.717  -3.773  1.00  0.00           C  
ATOM    605  H   THR B  40       3.214 -11.208  -4.997  1.00  0.00           H  
ATOM    606  HA  THR B  40       5.388 -12.915  -5.781  1.00  0.00           H  
ATOM    607  HB  THR B  40       3.211 -13.352  -3.690  1.00  0.00           H  
ATOM    608  HG1 THR B  40       4.495 -11.533  -3.254  1.00  0.00           H  
ATOM    609 1HG2 THR B  40       4.794 -14.969  -2.715  1.00  0.00           H  
ATOM    610 2HG2 THR B  40       4.318 -15.458  -4.358  1.00  0.00           H  
ATOM    611 3HG2 THR B  40       5.907 -14.709  -4.078  1.00  0.00           H  
ATOM    612  N   PHE B  41       2.340 -14.012  -6.381  1.00  0.00           N  
ATOM    613  CA  PHE B  41       1.576 -15.014  -7.115  1.00  0.00           C  
ATOM    614  C   PHE B  41       1.939 -15.008  -8.594  1.00  0.00           C  
ATOM    615  O   PHE B  41       2.269 -16.047  -9.166  1.00  0.00           O  
ATOM    616  CB  PHE B  41       0.076 -14.766  -6.952  1.00  0.00           C  
ATOM    617  CG  PHE B  41      -0.783 -15.688  -7.771  1.00  0.00           C  
ATOM    618  CD1 PHE B  41      -1.002 -16.996  -7.367  1.00  0.00           C  
ATOM    619  CD2 PHE B  41      -1.373 -15.248  -8.946  1.00  0.00           C  
ATOM    620  CE1 PHE B  41      -1.792 -17.845  -8.119  1.00  0.00           C  
ATOM    621  CE2 PHE B  41      -2.164 -16.094  -9.699  1.00  0.00           C  
ATOM    622  CZ  PHE B  41      -2.373 -17.394  -9.285  1.00  0.00           C  
ATOM    623  H   PHE B  41       1.848 -13.278  -5.893  1.00  0.00           H  
ATOM    624  HA  PHE B  41       1.814 -15.997  -6.708  1.00  0.00           H  
ATOM    625 1HB  PHE B  41      -0.201 -14.884  -5.905  1.00  0.00           H  
ATOM    626 2HB  PHE B  41      -0.157 -13.741  -7.238  1.00  0.00           H  
ATOM    627  HD1 PHE B  41      -0.543 -17.353  -6.444  1.00  0.00           H  
ATOM    628  HD2 PHE B  41      -1.207 -14.221  -9.273  1.00  0.00           H  
ATOM    629  HE1 PHE B  41      -1.955 -18.871  -7.790  1.00  0.00           H  
ATOM    630  HE2 PHE B  41      -2.622 -15.736 -10.621  1.00  0.00           H  
ATOM    631  HZ  PHE B  41      -2.994 -18.063  -9.879  1.00  0.00           H  
ATOM    632  N   LEU B  42       1.877 -13.832  -9.209  1.00  0.00           N  
ATOM    633  CA  LEU B  42       2.105 -13.704 -10.644  1.00  0.00           C  
ATOM    634  C   LEU B  42       2.199 -12.242 -11.059  1.00  0.00           C  
ATOM    635  O   LEU B  42       3.220 -11.635 -10.891  1.00  0.00           O  
ATOM    636  OXT LEU B  42       1.251 -11.697 -11.553  1.00  0.00           O  
ATOM    637  CB  LEU B  42       0.978 -14.393 -11.423  1.00  0.00           C  
ATOM    638  CG  LEU B  42       1.116 -14.371 -12.951  1.00  0.00           C  
ATOM    639  CD1 LEU B  42       2.326 -15.199 -13.363  1.00  0.00           C  
ATOM    640  CD2 LEU B  42      -0.158 -14.911 -13.584  1.00  0.00           C  
ATOM    641  H   LEU B  42       1.666 -13.005  -8.669  1.00  0.00           H  
ATOM    642  HA  LEU B  42       3.049 -14.192 -10.888  1.00  0.00           H  
ATOM    643 1HB  LEU B  42       0.925 -15.434 -11.110  1.00  0.00           H  
ATOM    644 2HB  LEU B  42       0.034 -13.910 -11.169  1.00  0.00           H  
ATOM    645  HG  LEU B  42       1.283 -13.347 -13.287  1.00  0.00           H  
ATOM    646 1HD1 LEU B  42       2.424 -15.184 -14.449  1.00  0.00           H  
ATOM    647 2HD1 LEU B  42       3.225 -14.779 -12.913  1.00  0.00           H  
ATOM    648 3HD1 LEU B  42       2.195 -16.226 -13.026  1.00  0.00           H  
ATOM    649 1HD2 LEU B  42      -0.060 -14.895 -14.670  1.00  0.00           H  
ATOM    650 2HD2 LEU B  42      -0.324 -15.935 -13.249  1.00  0.00           H  
ATOM    651 3HD2 LEU B  42      -1.003 -14.290 -13.287  1.00  0.00           H  
TER                                                                             
HETATM  653 THKN MEM C  45      15.000   0.000   0.000  1.00  0.00           X  
HETATM  654 CNTR MEM C  45       0.000   0.000   0.000  1.00  0.00           X  
HETATM  655 NORM MEM C  45      -0.000  -0.000   1.000  1.00  0.00           X  
TER                                                                             
CONECT  653  654                                                                
CONECT  654  653  655                                                           
CONECT  655  654                                                                
a_angle_1 2.59
a_angle_2 41.741
a_bind 2.056
a_ddg -43.761
a_helicality 0.036
a_helicality_symm 0.036
a_hha_ang 81.6
a_hha_dst_atm 3.448
a_hha_dst_vec 6.712
a_marl -19.399
a_pack 0.573
a_res_lipo -64.442
a_rmsd 6.406
a_sasa 786.533
a_shape 0.727
a_span_topo 0.5
a_tms_span 1
a_tms_span_fa 1
a_unsat 0
maxsub 21
rms 6.406
score -121.459
silent_score -121.459
time 26
total -121.459

#MODEL 2
ATOM      1  N   MET A   1       4.572 -14.462  13.237  1.00  0.00           N  
ATOM      2  CA  MET A   1       4.169 -13.181  12.670  1.00  0.00           C  
ATOM      3  C   MET A   1       4.161 -13.230  11.147  1.00  0.00           C  
ATOM      4  O   MET A   1       4.214 -12.196  10.482  1.00  0.00           O  
ATOM      5  CB  MET A   1       5.096 -12.071  13.162  1.00  0.00           C  
ATOM      6  CG  MET A   1       5.040 -11.822  14.662  1.00  0.00           C  
ATOM      7  SD  MET A   1       3.415 -11.267  15.215  1.00  0.00           S  
ATOM      8  CE  MET A   1       3.369  -9.615  14.526  1.00  0.00           C  
ATOM      9 1H   MET A   1       4.569 -14.401  14.235  1.00  0.00           H  
ATOM     10 2H   MET A   1       3.932 -15.172  12.945  1.00  0.00           H  
ATOM     11 3H   MET A   1       5.492 -14.693  12.920  1.00  0.00           H  
ATOM     12  HA  MET A   1       3.154 -12.961  12.999  1.00  0.00           H  
ATOM     13 1HB  MET A   1       6.125 -12.315  12.902  1.00  0.00           H  
ATOM     14 2HB  MET A   1       4.845 -11.137  12.658  1.00  0.00           H  
ATOM     15 1HG  MET A   1       5.289 -12.741  15.193  1.00  0.00           H  
ATOM     16 2HG  MET A   1       5.773 -11.063  14.933  1.00  0.00           H  
ATOM     17 1HE  MET A   1       2.422  -9.140  14.782  1.00  0.00           H  
ATOM     18 2HE  MET A   1       4.193  -9.028  14.933  1.00  0.00           H  
ATOM     19 3HE  MET A   1       3.465  -9.670  13.441  1.00  0.00           H  
ATOM     20  N   ALA A   2       4.093 -14.439  10.600  1.00  0.00           N  
ATOM     21  CA  ALA A   2       4.192 -14.635   9.159  1.00  0.00           C  
ATOM     22  C   ALA A   2       3.107 -13.860   8.422  1.00  0.00           C  
ATOM     23  O   ALA A   2       3.361 -13.253   7.382  1.00  0.00           O  
ATOM     24  CB  ALA A   2       4.109 -16.115   8.818  1.00  0.00           C  
ATOM     25  H   ALA A   2       3.971 -15.244  11.198  1.00  0.00           H  
ATOM     26  HA  ALA A   2       5.158 -14.250   8.830  1.00  0.00           H  
ATOM     27 1HB  ALA A   2       4.184 -16.245   7.738  1.00  0.00           H  
ATOM     28 2HB  ALA A   2       4.926 -16.647   9.305  1.00  0.00           H  
ATOM     29 3HB  ALA A   2       3.158 -16.515   9.165  1.00  0.00           H  
ATOM     30  N   LEU A   3       1.895 -13.885   8.968  1.00  0.00           N  
ATOM     31  CA  LEU A   3       0.755 -13.235   8.333  1.00  0.00           C  
ATOM     32  C   LEU A   3       0.954 -11.726   8.256  1.00  0.00           C  
ATOM     33  O   LEU A   3       0.543 -11.086   7.288  1.00  0.00           O  
ATOM     34  CB  LEU A   3      -0.532 -13.549   9.106  1.00  0.00           C  
ATOM     35  CG  LEU A   3      -1.000 -15.009   9.054  1.00  0.00           C  
ATOM     36  CD1 LEU A   3      -2.212 -15.186   9.958  1.00  0.00           C  
ATOM     37  CD2 LEU A   3      -1.330 -15.385   7.617  1.00  0.00           C  
ATOM     38  H   LEU A   3       1.761 -14.366   9.846  1.00  0.00           H  
ATOM     39  HA  LEU A   3       0.658 -13.621   7.319  1.00  0.00           H  
ATOM     40 1HB  LEU A   3      -0.382 -13.286  10.152  1.00  0.00           H  
ATOM     41 2HB  LEU A   3      -1.336 -12.929   8.709  1.00  0.00           H  
ATOM     42  HG  LEU A   3      -0.208 -15.658   9.427  1.00  0.00           H  
ATOM     43 1HD1 LEU A   3      -2.544 -16.224   9.921  1.00  0.00           H  
ATOM     44 2HD1 LEU A   3      -1.943 -14.929  10.982  1.00  0.00           H  
ATOM     45 3HD1 LEU A   3      -3.017 -14.535   9.619  1.00  0.00           H  
ATOM     46 1HD2 LEU A   3      -1.662 -16.423   7.580  1.00  0.00           H  
ATOM     47 2HD2 LEU A   3      -2.123 -14.737   7.244  1.00  0.00           H  
ATOM     48 3HD2 LEU A   3      -0.441 -15.266   6.997  1.00  0.00           H  
ATOM     49  N   THR A   4       1.585 -11.165   9.281  1.00  0.00           N  
ATOM     50  CA  THR A   4       1.897  -9.740   9.301  1.00  0.00           C  
ATOM     51  C   THR A   4       2.915  -9.384   8.225  1.00  0.00           C  
ATOM     52  O   THR A   4       2.763  -8.387   7.519  1.00  0.00           O  
ATOM     53  CB  THR A   4       2.430  -9.309  10.680  1.00  0.00           C  
ATOM     54  OG1 THR A   4       1.422  -9.530  11.675  1.00  0.00           O  
ATOM     55  CG2 THR A   4       2.811  -7.837  10.667  1.00  0.00           C  
ATOM     56  H   THR A   4       1.857 -11.739  10.066  1.00  0.00           H  
ATOM     57  HA  THR A   4       0.983  -9.183   9.096  1.00  0.00           H  
ATOM     58  HB  THR A   4       3.307  -9.904  10.933  1.00  0.00           H  
ATOM     59  HG1 THR A   4       1.610  -8.989  12.446  1.00  0.00           H  
ATOM     60 1HG2 THR A   4       3.186  -7.550  11.650  1.00  0.00           H  
ATOM     61 2HG2 THR A   4       3.586  -7.668   9.920  1.00  0.00           H  
ATOM     62 3HG2 THR A   4       1.936  -7.236  10.424  1.00  0.00           H  
ATOM     63  N   VAL A   5       3.953 -10.205   8.104  1.00  0.00           N  
ATOM     64  CA  VAL A   5       4.982  -9.996   7.093  1.00  0.00           C  
ATOM     65  C   VAL A   5       4.412 -10.144   5.688  1.00  0.00           C  
ATOM     66  O   VAL A   5       4.685  -9.328   4.808  1.00  0.00           O  
ATOM     67  CB  VAL A   5       6.133 -11.001   7.285  1.00  0.00           C  
ATOM     68  CG1 VAL A   5       7.114 -10.916   6.125  1.00  0.00           C  
ATOM     69  CG2 VAL A   5       6.836 -10.736   8.607  1.00  0.00           C  
ATOM     70  H   VAL A   5       4.031 -10.994   8.730  1.00  0.00           H  
ATOM     71  HA  VAL A   5       5.377  -8.985   7.205  1.00  0.00           H  
ATOM     72  HB  VAL A   5       5.724 -12.012   7.287  1.00  0.00           H  
ATOM     73 1HG1 VAL A   5       7.920 -11.634   6.277  1.00  0.00           H  
ATOM     74 2HG1 VAL A   5       6.596 -11.145   5.194  1.00  0.00           H  
ATOM     75 3HG1 VAL A   5       7.529  -9.910   6.073  1.00  0.00           H  
ATOM     76 1HG2 VAL A   5       7.648 -11.451   8.737  1.00  0.00           H  
ATOM     77 2HG2 VAL A   5       7.240  -9.724   8.608  1.00  0.00           H  
ATOM     78 3HG2 VAL A   5       6.125 -10.843   9.426  1.00  0.00           H  
ATOM     79  N   ILE A   6       3.618 -11.189   5.485  1.00  0.00           N  
ATOM     80  CA  ILE A   6       3.005 -11.445   4.186  1.00  0.00           C  
ATOM     81  C   ILE A   6       2.107 -10.290   3.764  1.00  0.00           C  
ATOM     82  O   ILE A   6       2.195  -9.803   2.637  1.00  0.00           O  
ATOM     83  CB  ILE A   6       2.187 -12.749   4.212  1.00  0.00           C  
ATOM     84  CG1 ILE A   6       3.115 -13.959   4.353  1.00  0.00           C  
ATOM     85  CG2 ILE A   6       1.337 -12.869   2.957  1.00  0.00           C  
ATOM     86  CD1 ILE A   6       2.400 -15.236   4.732  1.00  0.00           C  
ATOM     87  H   ILE A   6       3.433 -11.823   6.249  1.00  0.00           H  
ATOM     88  HA  ILE A   6       3.797 -11.550   3.445  1.00  0.00           H  
ATOM     89  HB  ILE A   6       1.533 -12.751   5.084  1.00  0.00           H  
ATOM     90 1HG1 ILE A   6       3.638 -14.127   3.412  1.00  0.00           H  
ATOM     91 2HG1 ILE A   6       3.869 -13.753   5.113  1.00  0.00           H  
ATOM     92 1HG2 ILE A   6       0.766 -13.797   2.991  1.00  0.00           H  
ATOM     93 2HG2 ILE A   6       0.653 -12.024   2.899  1.00  0.00           H  
ATOM     94 3HG2 ILE A   6       1.984 -12.874   2.079  1.00  0.00           H  
ATOM     95 1HD1 ILE A   6       3.123 -16.048   4.813  1.00  0.00           H  
ATOM     96 2HD1 ILE A   6       1.897 -15.101   5.690  1.00  0.00           H  
ATOM     97 3HD1 ILE A   6       1.665 -15.482   3.967  1.00  0.00           H  
ATOM     98  N   ALA A   7       1.243  -9.855   4.674  1.00  0.00           N  
ATOM     99  CA  ALA A   7       0.354  -8.729   4.411  1.00  0.00           C  
ATOM    100  C   ALA A   7       1.143  -7.476   4.056  1.00  0.00           C  
ATOM    101  O   ALA A   7       0.758  -6.721   3.163  1.00  0.00           O  
ATOM    102  CB  ALA A   7      -0.540  -8.468   5.615  1.00  0.00           C  
ATOM    103  H   ALA A   7       1.200 -10.316   5.572  1.00  0.00           H  
ATOM    104  HA  ALA A   7      -0.271  -8.984   3.556  1.00  0.00           H  
ATOM    105 1HB  ALA A   7      -1.198  -7.625   5.403  1.00  0.00           H  
ATOM    106 2HB  ALA A   7      -1.141  -9.354   5.821  1.00  0.00           H  
ATOM    107 3HB  ALA A   7       0.076  -8.238   6.482  1.00  0.00           H  
ATOM    108  N   GLY A   8       2.250  -7.260   4.760  1.00  0.00           N  
ATOM    109  CA  GLY A   8       3.149  -6.154   4.452  1.00  0.00           C  
ATOM    110  C   GLY A   8       3.657  -6.239   3.019  1.00  0.00           C  
ATOM    111  O   GLY A   8       3.609  -5.260   2.274  1.00  0.00           O  
ATOM    112  H   GLY A   8       2.473  -7.877   5.527  1.00  0.00           H  
ATOM    113 1HA  GLY A   8       2.628  -5.209   4.602  1.00  0.00           H  
ATOM    114 2HA  GLY A   8       3.992  -6.169   5.142  1.00  0.00           H  
ATOM    115  N   LEU A   9       4.143  -7.416   2.638  1.00  0.00           N  
ATOM    116  CA  LEU A   9       4.697  -7.620   1.305  1.00  0.00           C  
ATOM    117  C   LEU A   9       3.649  -7.369   0.228  1.00  0.00           C  
ATOM    118  O   LEU A   9       3.945  -6.789  -0.817  1.00  0.00           O  
ATOM    119  CB  LEU A   9       5.245  -9.046   1.171  1.00  0.00           C  
ATOM    120  CG  LEU A   9       6.512  -9.351   1.980  1.00  0.00           C  
ATOM    121  CD1 LEU A   9       6.823 -10.839   1.897  1.00  0.00           C  
ATOM    122  CD2 LEU A   9       7.669  -8.520   1.445  1.00  0.00           C  
ATOM    123  H   LEU A   9       4.129  -8.188   3.288  1.00  0.00           H  
ATOM    124  HA  LEU A   9       5.515  -6.915   1.158  1.00  0.00           H  
ATOM    125 1HB  LEU A   9       4.473  -9.746   1.489  1.00  0.00           H  
ATOM    126 2HB  LEU A   9       5.469  -9.236   0.121  1.00  0.00           H  
ATOM    127  HG  LEU A   9       6.343  -9.104   3.029  1.00  0.00           H  
ATOM    128 1HD1 LEU A   9       7.724 -11.056   2.472  1.00  0.00           H  
ATOM    129 2HD1 LEU A   9       5.988 -11.409   2.304  1.00  0.00           H  
ATOM    130 3HD1 LEU A   9       6.982 -11.120   0.856  1.00  0.00           H  
ATOM    131 1HD2 LEU A   9       8.569  -8.736   2.021  1.00  0.00           H  
ATOM    132 2HD2 LEU A   9       7.840  -8.767   0.397  1.00  0.00           H  
ATOM    133 3HD2 LEU A   9       7.427  -7.461   1.533  1.00  0.00           H  
ATOM    134  N   VAL A  10       2.423  -7.809   0.489  1.00  0.00           N  
ATOM    135  CA  VAL A  10       1.319  -7.595  -0.438  1.00  0.00           C  
ATOM    136  C   VAL A  10       1.089  -6.109  -0.686  1.00  0.00           C  
ATOM    137  O   VAL A  10       0.953  -5.675  -1.830  1.00  0.00           O  
ATOM    138  CB  VAL A  10       0.027  -8.226   0.114  1.00  0.00           C  
ATOM    139  CG1 VAL A  10      -1.177  -7.772  -0.697  1.00  0.00           C  
ATOM    140  CG2 VAL A  10       0.145  -9.742   0.101  1.00  0.00           C  
ATOM    141  H   VAL A  10       2.252  -8.306   1.352  1.00  0.00           H  
ATOM    142  HA  VAL A  10       1.565  -8.073  -1.387  1.00  0.00           H  
ATOM    143  HB  VAL A  10      -0.126  -7.881   1.137  1.00  0.00           H  
ATOM    144 1HG1 VAL A  10      -2.081  -8.228  -0.293  1.00  0.00           H  
ATOM    145 2HG1 VAL A  10      -1.263  -6.687  -0.644  1.00  0.00           H  
ATOM    146 3HG1 VAL A  10      -1.052  -8.077  -1.736  1.00  0.00           H  
ATOM    147 1HG2 VAL A  10      -0.771 -10.182   0.494  1.00  0.00           H  
ATOM    148 2HG2 VAL A  10       0.305 -10.086  -0.921  1.00  0.00           H  
ATOM    149 3HG2 VAL A  10       0.988 -10.047   0.722  1.00  0.00           H  
ATOM    150  N   VAL A  11       1.045  -5.334   0.393  1.00  0.00           N  
ATOM    151  CA  VAL A  11       0.894  -3.888   0.291  1.00  0.00           C  
ATOM    152  C   VAL A  11       2.049  -3.266  -0.482  1.00  0.00           C  
ATOM    153  O   VAL A  11       1.841  -2.439  -1.370  1.00  0.00           O  
ATOM    154  CB  VAL A  11       0.821  -3.258   1.695  1.00  0.00           C  
ATOM    155  CG1 VAL A  11       0.915  -1.742   1.604  1.00  0.00           C  
ATOM    156  CG2 VAL A  11      -0.467  -3.679   2.385  1.00  0.00           C  
ATOM    157  H   VAL A  11       1.120  -5.758   1.306  1.00  0.00           H  
ATOM    158  HA  VAL A  11      -0.036  -3.674  -0.237  1.00  0.00           H  
ATOM    159  HB  VAL A  11       1.675  -3.599   2.280  1.00  0.00           H  
ATOM    160 1HG1 VAL A  11       0.862  -1.314   2.606  1.00  0.00           H  
ATOM    161 2HG1 VAL A  11       1.861  -1.464   1.140  1.00  0.00           H  
ATOM    162 3HG1 VAL A  11       0.089  -1.362   1.004  1.00  0.00           H  
ATOM    163 1HG2 VAL A  11      -0.512  -3.231   3.377  1.00  0.00           H  
ATOM    164 2HG2 VAL A  11      -1.322  -3.343   1.796  1.00  0.00           H  
ATOM    165 3HG2 VAL A  11      -0.494  -4.765   2.476  1.00  0.00           H  
ATOM    166  N   ILE A  12       3.268  -3.668  -0.139  1.00  0.00           N  
ATOM    167  CA  ILE A  12       4.461  -3.136  -0.787  1.00  0.00           C  
ATOM    168  C   ILE A  12       4.447  -3.418  -2.284  1.00  0.00           C  
ATOM    169  O   ILE A  12       4.688  -2.525  -3.097  1.00  0.00           O  
ATOM    170  CB  ILE A  12       5.737  -3.731  -0.164  1.00  0.00           C  
ATOM    171  CG1 ILE A  12       5.919  -3.221   1.268  1.00  0.00           C  
ATOM    172  CG2 ILE A  12       6.952  -3.391  -1.013  1.00  0.00           C  
ATOM    173  CD1 ILE A  12       6.947  -3.992   2.065  1.00  0.00           C  
ATOM    174  H   ILE A  12       3.372  -4.360   0.589  1.00  0.00           H  
ATOM    175  HA  ILE A  12       4.479  -2.056  -0.645  1.00  0.00           H  
ATOM    176  HB  ILE A  12       5.640  -4.814  -0.103  1.00  0.00           H  
ATOM    177 1HG1 ILE A  12       6.220  -2.174   1.245  1.00  0.00           H  
ATOM    178 2HG1 ILE A  12       4.968  -3.275   1.798  1.00  0.00           H  
ATOM    179 1HG2 ILE A  12       7.845  -3.818  -0.557  1.00  0.00           H  
ATOM    180 2HG2 ILE A  12       6.823  -3.801  -2.013  1.00  0.00           H  
ATOM    181 3HG2 ILE A  12       7.060  -2.308  -1.076  1.00  0.00           H  
ATOM    182 1HD1 ILE A  12       7.019  -3.572   3.068  1.00  0.00           H  
ATOM    183 2HD1 ILE A  12       6.646  -5.038   2.130  1.00  0.00           H  
ATOM    184 3HD1 ILE A  12       7.916  -3.923   1.572  1.00  0.00           H  
ATOM    185  N   PHE A  13       4.163  -4.666  -2.643  1.00  0.00           N  
ATOM    186  CA  PHE A  13       4.188  -5.086  -4.039  1.00  0.00           C  
ATOM    187  C   PHE A  13       3.162  -4.319  -4.863  1.00  0.00           C  
ATOM    188  O   PHE A  13       3.437  -3.911  -5.992  1.00  0.00           O  
ATOM    189  CB  PHE A  13       3.919  -6.588  -4.150  1.00  0.00           C  
ATOM    190  CG  PHE A  13       5.000  -7.442  -3.552  1.00  0.00           C  
ATOM    191  CD1 PHE A  13       6.255  -6.914  -3.287  1.00  0.00           C  
ATOM    192  CD2 PHE A  13       4.765  -8.776  -3.254  1.00  0.00           C  
ATOM    193  CE1 PHE A  13       7.250  -7.700  -2.737  1.00  0.00           C  
ATOM    194  CE2 PHE A  13       5.758  -9.563  -2.704  1.00  0.00           C  
ATOM    195  CZ  PHE A  13       7.002  -9.024  -2.445  1.00  0.00           C  
ATOM    196  H   PHE A  13       3.924  -5.340  -1.931  1.00  0.00           H  
ATOM    197  HA  PHE A  13       5.179  -4.877  -4.446  1.00  0.00           H  
ATOM    198 1HB  PHE A  13       2.981  -6.827  -3.651  1.00  0.00           H  
ATOM    199 2HB  PHE A  13       3.811  -6.861  -5.199  1.00  0.00           H  
ATOM    200  HD1 PHE A  13       6.451  -5.866  -3.517  1.00  0.00           H  
ATOM    201  HD2 PHE A  13       3.783  -9.202  -3.459  1.00  0.00           H  
ATOM    202  HE1 PHE A  13       8.232  -7.272  -2.534  1.00  0.00           H  
ATOM    203  HE2 PHE A  13       5.560 -10.610  -2.474  1.00  0.00           H  
ATOM    204  HZ  PHE A  13       7.786  -9.644  -2.013  1.00  0.00           H  
ATOM    205  N   MET A  14       1.977  -4.125  -4.293  1.00  0.00           N  
ATOM    206  CA  MET A  14       0.914  -3.388  -4.966  1.00  0.00           C  
ATOM    207  C   MET A  14       1.287  -1.922  -5.141  1.00  0.00           C  
ATOM    208  O   MET A  14       1.047  -1.333  -6.195  1.00  0.00           O  
ATOM    209  CB  MET A  14      -0.392  -3.517  -4.186  1.00  0.00           C  
ATOM    210  CG  MET A  14      -0.996  -4.914  -4.195  1.00  0.00           C  
ATOM    211  SD  MET A  14      -2.434  -5.058  -3.115  1.00  0.00           S  
ATOM    212  CE  MET A  14      -3.673  -4.203  -4.086  1.00  0.00           C  
ATOM    213  H   MET A  14       1.809  -4.498  -3.370  1.00  0.00           H  
ATOM    214  HA  MET A  14       0.773  -3.814  -5.959  1.00  0.00           H  
ATOM    215 1HB  MET A  14      -0.225  -3.233  -3.148  1.00  0.00           H  
ATOM    216 2HB  MET A  14      -1.132  -2.830  -4.598  1.00  0.00           H  
ATOM    217 1HG  MET A  14      -1.300  -5.172  -5.209  1.00  0.00           H  
ATOM    218 2HG  MET A  14      -0.248  -5.637  -3.869  1.00  0.00           H  
ATOM    219 1HE  MET A  14      -4.622  -4.206  -3.549  1.00  0.00           H  
ATOM    220 2HE  MET A  14      -3.355  -3.173  -4.256  1.00  0.00           H  
ATOM    221 3HE  MET A  14      -3.796  -4.707  -5.045  1.00  0.00           H  
ATOM    222  N   MET A  15       1.873  -1.337  -4.102  1.00  0.00           N  
ATOM    223  CA  MET A  15       2.333   0.045  -4.160  1.00  0.00           C  
ATOM    224  C   MET A  15       3.388   0.230  -5.243  1.00  0.00           C  
ATOM    225  O   MET A  15       3.373   1.219  -5.975  1.00  0.00           O  
ATOM    226  CB  MET A  15       2.882   0.476  -2.801  1.00  0.00           C  
ATOM    227  CG  MET A  15       1.822   0.675  -1.728  1.00  0.00           C  
ATOM    228  SD  MET A  15       2.530   1.047  -0.111  1.00  0.00           S  
ATOM    229  CE  MET A  15       3.141   2.708  -0.384  1.00  0.00           C  
ATOM    230  H   MET A  15       2.004  -1.864  -3.250  1.00  0.00           H  
ATOM    231  HA  MET A  15       1.485   0.681  -4.413  1.00  0.00           H  
ATOM    232 1HB  MET A  15       3.586  -0.272  -2.440  1.00  0.00           H  
ATOM    233 2HB  MET A  15       3.428   1.414  -2.910  1.00  0.00           H  
ATOM    234 1HG  MET A  15       1.165   1.496  -2.013  1.00  0.00           H  
ATOM    235 2HG  MET A  15       1.219  -0.229  -1.639  1.00  0.00           H  
ATOM    236 1HE  MET A  15       3.609   3.078   0.529  1.00  0.00           H  
ATOM    237 2HE  MET A  15       3.875   2.698  -1.191  1.00  0.00           H  
ATOM    238 3HE  MET A  15       2.311   3.361  -0.657  1.00  0.00           H  
ATOM    239  N   LEU A  16       4.304  -0.728  -5.340  1.00  0.00           N  
ATOM    240  CA  LEU A  16       5.325  -0.709  -6.379  1.00  0.00           C  
ATOM    241  C   LEU A  16       4.701  -0.780  -7.767  1.00  0.00           C  
ATOM    242  O   LEU A  16       5.160  -0.121  -8.700  1.00  0.00           O  
ATOM    243  CB  LEU A  16       6.297  -1.880  -6.189  1.00  0.00           C  
ATOM    244  CG  LEU A  16       7.228  -1.782  -4.973  1.00  0.00           C  
ATOM    245  CD1 LEU A  16       7.978  -3.095  -4.799  1.00  0.00           C  
ATOM    246  CD2 LEU A  16       8.193  -0.622  -5.165  1.00  0.00           C  
ATOM    247  H   LEU A  16       4.291  -1.489  -4.675  1.00  0.00           H  
ATOM    248  HA  LEU A  16       5.882   0.224  -6.301  1.00  0.00           H  
ATOM    249 1HB  LEU A  16       5.720  -2.798  -6.090  1.00  0.00           H  
ATOM    250 2HB  LEU A  16       6.922  -1.962  -7.078  1.00  0.00           H  
ATOM    251  HG  LEU A  16       6.634  -1.615  -4.073  1.00  0.00           H  
ATOM    252 1HD1 LEU A  16       8.639  -3.025  -3.935  1.00  0.00           H  
ATOM    253 2HD1 LEU A  16       7.264  -3.904  -4.644  1.00  0.00           H  
ATOM    254 3HD1 LEU A  16       8.569  -3.297  -5.692  1.00  0.00           H  
ATOM    255 1HD2 LEU A  16       8.854  -0.551  -4.300  1.00  0.00           H  
ATOM    256 2HD2 LEU A  16       8.787  -0.788  -6.063  1.00  0.00           H  
ATOM    257 3HD2 LEU A  16       7.630   0.306  -5.269  1.00  0.00           H  
ATOM    258  N   GLY A  17       3.651  -1.584  -7.897  1.00  0.00           N  
ATOM    259  CA  GLY A  17       2.861  -1.620  -9.122  1.00  0.00           C  
ATOM    260  C   GLY A  17       2.281  -0.249  -9.445  1.00  0.00           C  
ATOM    261  O   GLY A  17       2.376   0.224 -10.577  1.00  0.00           O  
ATOM    262  H   GLY A  17       3.393  -2.185  -7.127  1.00  0.00           H  
ATOM    263 1HA  GLY A  17       3.487  -1.959  -9.948  1.00  0.00           H  
ATOM    264 2HA  GLY A  17       2.054  -2.344  -9.013  1.00  0.00           H  
ATOM    265  N   GLY A  18       1.681   0.384  -8.443  1.00  0.00           N  
ATOM    266  CA  GLY A  18       1.111   1.716  -8.611  1.00  0.00           C  
ATOM    267  C   GLY A  18       2.175   2.722  -9.029  1.00  0.00           C  
ATOM    268  O   GLY A  18       1.903   3.646  -9.795  1.00  0.00           O  
ATOM    269  H   GLY A  18       1.617  -0.068  -7.542  1.00  0.00           H  
ATOM    270 1HA  GLY A  18       0.322   1.682  -9.362  1.00  0.00           H  
ATOM    271 2HA  GLY A  18       0.651   2.035  -7.676  1.00  0.00           H  
ATOM    272  N   THR A  19       3.389   2.537  -8.521  1.00  0.00           N  
ATOM    273  CA  THR A  19       4.513   3.389  -8.891  1.00  0.00           C  
ATOM    274  C   THR A  19       4.884   3.204 -10.357  1.00  0.00           C  
ATOM    275  O   THR A  19       5.125   4.175 -11.074  1.00  0.00           O  
ATOM    276  CB  THR A  19       5.740   3.104  -8.007  1.00  0.00           C  
ATOM    277  OG1 THR A  19       5.411   3.354  -6.634  1.00  0.00           O  
ATOM    278  CG2 THR A  19       6.908   3.989  -8.413  1.00  0.00           C  
ATOM    279  H   THR A  19       3.537   1.788  -7.860  1.00  0.00           H  
ATOM    280  HA  THR A  19       4.220   4.430  -8.747  1.00  0.00           H  
ATOM    281  HB  THR A  19       6.030   2.058  -8.112  1.00  0.00           H  
ATOM    282  HG1 THR A  19       4.656   2.817  -6.384  1.00  0.00           H  
ATOM    283 1HG2 THR A  19       7.767   3.773  -7.778  1.00  0.00           H  
ATOM    284 2HG2 THR A  19       7.168   3.793  -9.454  1.00  0.00           H  
ATOM    285 3HG2 THR A  19       6.628   5.035  -8.301  1.00  0.00           H  
ATOM    286  N   PHE A  20       4.929   1.951 -10.797  1.00  0.00           N  
ATOM    287  CA  PHE A  20       5.215   1.639 -12.192  1.00  0.00           C  
ATOM    288  C   PHE A  20       4.157   2.227 -13.116  1.00  0.00           C  
ATOM    289  O   PHE A  20       4.480   2.863 -14.120  1.00  0.00           O  
ATOM    290  CB  PHE A  20       5.291   0.124 -12.396  1.00  0.00           C  
ATOM    291  CG  PHE A  20       5.588  -0.282 -13.811  1.00  0.00           C  
ATOM    292  CD1 PHE A  20       6.896  -0.357 -14.267  1.00  0.00           C  
ATOM    293  CD2 PHE A  20       4.561  -0.590 -14.690  1.00  0.00           C  
ATOM    294  CE1 PHE A  20       7.171  -0.731 -15.569  1.00  0.00           C  
ATOM    295  CE2 PHE A  20       4.832  -0.965 -15.991  1.00  0.00           C  
ATOM    296  CZ  PHE A  20       6.139  -1.036 -16.431  1.00  0.00           C  
ATOM    297  H   PHE A  20       4.761   1.195 -10.148  1.00  0.00           H  
ATOM    298  HA  PHE A  20       6.180   2.075 -12.454  1.00  0.00           H  
ATOM    299 1HB  PHE A  20       6.067  -0.290 -11.753  1.00  0.00           H  
ATOM    300 2HB  PHE A  20       4.346  -0.330 -12.103  1.00  0.00           H  
ATOM    301  HD1 PHE A  20       7.712  -0.118 -13.584  1.00  0.00           H  
ATOM    302  HD2 PHE A  20       3.529  -0.534 -14.343  1.00  0.00           H  
ATOM    303  HE1 PHE A  20       8.203  -0.786 -15.913  1.00  0.00           H  
ATOM    304  HE2 PHE A  20       4.015  -1.205 -16.672  1.00  0.00           H  
ATOM    305  HZ  PHE A  20       6.354  -1.329 -17.457  1.00  0.00           H  
ATOM    306  N   LEU A  21       2.892   2.012 -12.772  1.00  0.00           N  
ATOM    307  CA  LEU A  21       1.784   2.425 -13.626  1.00  0.00           C  
ATOM    308  C   LEU A  21       1.892   3.900 -13.993  1.00  0.00           C  
ATOM    309  O   LEU A  21       2.634   4.247 -14.870  1.00  0.00           O  
ATOM    310  OXT LEU A  21       1.235   4.714 -13.405  1.00  0.00           O  
ATOM    311  CB  LEU A  21       0.447   2.163 -12.923  1.00  0.00           C  
ATOM    312  CG  LEU A  21      -0.809   2.514 -13.730  1.00  0.00           C  
ATOM    313  CD1 LEU A  21      -0.929   1.571 -14.920  1.00  0.00           C  
ATOM    314  CD2 LEU A  21      -2.034   2.419 -12.832  1.00  0.00           C  
ATOM    315  H   LEU A  21       2.692   1.551 -11.896  1.00  0.00           H  
ATOM    316  HA  LEU A  21       1.818   1.839 -14.544  1.00  0.00           H  
ATOM    317 1HB  LEU A  21       0.390   1.107 -12.665  1.00  0.00           H  
ATOM    318 2HB  LEU A  21       0.420   2.743 -12.000  1.00  0.00           H  
ATOM    319  HG  LEU A  21      -0.721   3.529 -14.118  1.00  0.00           H  
ATOM    320 1HD1 LEU A  21      -1.821   1.820 -15.494  1.00  0.00           H  
ATOM    321 2HD1 LEU A  21      -0.049   1.673 -15.555  1.00  0.00           H  
ATOM    322 3HD1 LEU A  21      -1.002   0.544 -14.563  1.00  0.00           H  
ATOM    323 1HD2 LEU A  21      -2.927   2.669 -13.406  1.00  0.00           H  
ATOM    324 2HD2 LEU A  21      -2.124   1.404 -12.445  1.00  0.00           H  
ATOM    325 3HD2 LEU A  21      -1.930   3.116 -12.001  1.00  0.00           H  
TER                                                                             
ATOM    327  N   MET B  22      -4.572  14.462  13.237  1.00  0.00           N  
ATOM    328  CA  MET B  22      -4.169  13.180  12.670  1.00  0.00           C  
ATOM    329  C   MET B  22      -4.161  13.230  11.147  1.00  0.00           C  
ATOM    330  O   MET B  22      -4.214  12.196  10.483  1.00  0.00           O  
ATOM    331  CB  MET B  22      -5.096  12.071  13.162  1.00  0.00           C  
ATOM    332  CG  MET B  22      -5.040  11.822  14.662  1.00  0.00           C  
ATOM    333  SD  MET B  22      -3.415  11.267  15.215  1.00  0.00           S  
ATOM    334  CE  MET B  22      -3.369   9.615  14.526  1.00  0.00           C  
ATOM    335 1H   MET B  22      -4.569  14.401  14.235  1.00  0.00           H  
ATOM    336 2H   MET B  22      -3.932  15.172  12.945  1.00  0.00           H  
ATOM    337 3H   MET B  22      -5.492  14.692  12.920  1.00  0.00           H  
ATOM    338  HA  MET B  22      -3.154  12.961  12.999  1.00  0.00           H  
ATOM    339 1HB  MET B  22      -6.125  12.315  12.902  1.00  0.00           H  
ATOM    340 2HB  MET B  22      -4.845  11.136  12.658  1.00  0.00           H  
ATOM    341 1HG  MET B  22      -5.289  12.740  15.193  1.00  0.00           H  
ATOM    342 2HG  MET B  22      -5.773  11.063  14.933  1.00  0.00           H  
ATOM    343 1HE  MET B  22      -2.422   9.140  14.782  1.00  0.00           H  
ATOM    344 2HE  MET B  22      -4.193   9.028  14.933  1.00  0.00           H  
ATOM    345 3HE  MET B  22      -3.466   9.670  13.441  1.00  0.00           H  
ATOM    346  N   ALA B  23      -4.094  14.439  10.600  1.00  0.00           N  
ATOM    347  CA  ALA B  23      -4.192  14.634   9.159  1.00  0.00           C  
ATOM    348  C   ALA B  23      -3.107  13.860   8.423  1.00  0.00           C  
ATOM    349  O   ALA B  23      -3.361  13.253   7.382  1.00  0.00           O  
ATOM    350  CB  ALA B  23      -4.109  16.115   8.818  1.00  0.00           C  
ATOM    351  H   ALA B  23      -3.971  15.244  11.198  1.00  0.00           H  
ATOM    352  HA  ALA B  23      -5.158  14.250   8.830  1.00  0.00           H  
ATOM    353 1HB  ALA B  23      -4.184  16.245   7.738  1.00  0.00           H  
ATOM    354 2HB  ALA B  23      -4.926  16.647   9.305  1.00  0.00           H  
ATOM    355 3HB  ALA B  23      -3.158  16.515   9.166  1.00  0.00           H  
ATOM    356  N   LEU B  24      -1.896  13.885   8.968  1.00  0.00           N  
ATOM    357  CA  LEU B  24      -0.755  13.235   8.333  1.00  0.00           C  
ATOM    358  C   LEU B  24      -0.954  11.726   8.256  1.00  0.00           C  
ATOM    359  O   LEU B  24      -0.543  11.085   7.288  1.00  0.00           O  
ATOM    360  CB  LEU B  24       0.532  13.549   9.106  1.00  0.00           C  
ATOM    361  CG  LEU B  24       1.000  15.009   9.054  1.00  0.00           C  
ATOM    362  CD1 LEU B  24       2.212  15.186   9.958  1.00  0.00           C  
ATOM    363  CD2 LEU B  24       1.330  15.385   7.617  1.00  0.00           C  
ATOM    364  H   LEU B  24      -1.761  14.366   9.846  1.00  0.00           H  
ATOM    365  HA  LEU B  24      -0.658  13.621   7.319  1.00  0.00           H  
ATOM    366 1HB  LEU B  24       0.382  13.286  10.152  1.00  0.00           H  
ATOM    367 2HB  LEU B  24       1.336  12.929   8.709  1.00  0.00           H  
ATOM    368  HG  LEU B  24       0.208  15.658   9.427  1.00  0.00           H  
ATOM    369 1HD1 LEU B  24       2.544  16.224   9.921  1.00  0.00           H  
ATOM    370 2HD1 LEU B  24       1.942  14.929  10.983  1.00  0.00           H  
ATOM    371 3HD1 LEU B  24       3.017  14.535   9.619  1.00  0.00           H  
ATOM    372 1HD2 LEU B  24       1.662  16.423   7.580  1.00  0.00           H  
ATOM    373 2HD2 LEU B  24       2.123  14.737   7.244  1.00  0.00           H  
ATOM    374 3HD2 LEU B  24       0.441  15.266   6.997  1.00  0.00           H  
ATOM    375  N   THR B  25      -1.585  11.164   9.281  1.00  0.00           N  
ATOM    376  CA  THR B  25      -1.897   9.740   9.301  1.00  0.00           C  
ATOM    377  C   THR B  25      -2.915   9.384   8.225  1.00  0.00           C  
ATOM    378  O   THR B  25      -2.763   8.387   7.519  1.00  0.00           O  
ATOM    379  CB  THR B  25      -2.430   9.309  10.680  1.00  0.00           C  
ATOM    380  OG1 THR B  25      -1.422   9.530  11.675  1.00  0.00           O  
ATOM    381  CG2 THR B  25      -2.811   7.837  10.668  1.00  0.00           C  
ATOM    382  H   THR B  25      -1.857  11.739  10.066  1.00  0.00           H  
ATOM    383  HA  THR B  25      -0.983   9.183   9.096  1.00  0.00           H  
ATOM    384  HB  THR B  25      -3.307   9.904  10.933  1.00  0.00           H  
ATOM    385  HG1 THR B  25      -1.610   8.989  12.446  1.00  0.00           H  
ATOM    386 1HG2 THR B  25      -3.186   7.550  11.650  1.00  0.00           H  
ATOM    387 2HG2 THR B  25      -3.586   7.668   9.920  1.00  0.00           H  
ATOM    388 3HG2 THR B  25      -1.936   7.236  10.424  1.00  0.00           H  
ATOM    389  N   VAL B  26      -3.953  10.205   8.104  1.00  0.00           N  
ATOM    390  CA  VAL B  26      -4.982   9.996   7.093  1.00  0.00           C  
ATOM    391  C   VAL B  26      -4.412  10.144   5.688  1.00  0.00           C  
ATOM    392  O   VAL B  26      -4.685   9.328   4.808  1.00  0.00           O  
ATOM    393  CB  VAL B  26      -6.133  11.001   7.285  1.00  0.00           C  
ATOM    394  CG1 VAL B  26      -7.114  10.916   6.125  1.00  0.00           C  
ATOM    395  CG2 VAL B  26      -6.837  10.736   8.607  1.00  0.00           C  
ATOM    396  H   VAL B  26      -4.031  10.994   8.730  1.00  0.00           H  
ATOM    397  HA  VAL B  26      -5.377   8.985   7.205  1.00  0.00           H  
ATOM    398  HB  VAL B  26      -5.724  12.012   7.287  1.00  0.00           H  
ATOM    399 1HG1 VAL B  26      -7.920  11.634   6.277  1.00  0.00           H  
ATOM    400 2HG1 VAL B  26      -6.596  11.145   5.194  1.00  0.00           H  
ATOM    401 3HG1 VAL B  26      -7.529   9.910   6.073  1.00  0.00           H  
ATOM    402 1HG2 VAL B  26      -7.649  11.451   8.737  1.00  0.00           H  
ATOM    403 2HG2 VAL B  26      -7.241   9.723   8.608  1.00  0.00           H  
ATOM    404 3HG2 VAL B  26      -6.125  10.843   9.426  1.00  0.00           H  
ATOM    405  N   ILE B  27      -3.618  11.189   5.485  1.00  0.00           N  
ATOM    406  CA  ILE B  27      -3.005  11.445   4.186  1.00  0.00           C  
ATOM    407  C   ILE B  27      -2.107  10.290   3.764  1.00  0.00           C  
ATOM    408  O   ILE B  27      -2.195   9.803   2.637  1.00  0.00           O  
ATOM    409  CB  ILE B  27      -2.187  12.749   4.212  1.00  0.00           C  
ATOM    410  CG1 ILE B  27      -3.115  13.959   4.353  1.00  0.00           C  
ATOM    411  CG2 ILE B  27      -1.337  12.869   2.957  1.00  0.00           C  
ATOM    412  CD1 ILE B  27      -2.400  15.236   4.732  1.00  0.00           C  
ATOM    413  H   ILE B  27      -3.433  11.823   6.249  1.00  0.00           H  
ATOM    414  HA  ILE B  27      -3.797  11.550   3.445  1.00  0.00           H  
ATOM    415  HB  ILE B  27      -1.533  12.751   5.084  1.00  0.00           H  
ATOM    416 1HG1 ILE B  27      -3.638  14.127   3.413  1.00  0.00           H  
ATOM    417 2HG1 ILE B  27      -3.869  13.753   5.113  1.00  0.00           H  
ATOM    418 1HG2 ILE B  27      -0.766  13.797   2.991  1.00  0.00           H  
ATOM    419 2HG2 ILE B  27      -0.653  12.024   2.899  1.00  0.00           H  
ATOM    420 3HG2 ILE B  27      -1.984  12.874   2.079  1.00  0.00           H  
ATOM    421 1HD1 ILE B  27      -3.124  16.048   4.813  1.00  0.00           H  
ATOM    422 2HD1 ILE B  27      -1.897  15.101   5.690  1.00  0.00           H  
ATOM    423 3HD1 ILE B  27      -1.665  15.482   3.967  1.00  0.00           H  
ATOM    424  N   ALA B  28      -1.243   9.855   4.674  1.00  0.00           N  
ATOM    425  CA  ALA B  28      -0.354   8.729   4.411  1.00  0.00           C  
ATOM    426  C   ALA B  28      -1.143   7.476   4.056  1.00  0.00           C  
ATOM    427  O   ALA B  28      -0.758   6.721   3.163  1.00  0.00           O  
ATOM    428  CB  ALA B  28       0.540   8.468   5.615  1.00  0.00           C  
ATOM    429  H   ALA B  28      -1.201  10.316   5.572  1.00  0.00           H  
ATOM    430  HA  ALA B  28       0.271   8.984   3.556  1.00  0.00           H  
ATOM    431 1HB  ALA B  28       1.198   7.625   5.403  1.00  0.00           H  
ATOM    432 2HB  ALA B  28       1.141   9.354   5.821  1.00  0.00           H  
ATOM    433 3HB  ALA B  28      -0.076   8.238   6.482  1.00  0.00           H  
ATOM    434  N   GLY B  29      -2.250   7.260   4.760  1.00  0.00           N  
ATOM    435  CA  GLY B  29      -3.149   6.154   4.452  1.00  0.00           C  
ATOM    436  C   GLY B  29      -3.657   6.239   3.019  1.00  0.00           C  
ATOM    437  O   GLY B  29      -3.609   5.260   2.274  1.00  0.00           O  
ATOM    438  H   GLY B  29      -2.473   7.877   5.527  1.00  0.00           H  
ATOM    439 1HA  GLY B  29      -2.628   5.209   4.602  1.00  0.00           H  
ATOM    440 2HA  GLY B  29      -3.992   6.169   5.142  1.00  0.00           H  
ATOM    441  N   LEU B  30      -4.143   7.416   2.638  1.00  0.00           N  
ATOM    442  CA  LEU B  30      -4.697   7.620   1.305  1.00  0.00           C  
ATOM    443  C   LEU B  30      -3.649   7.369   0.228  1.00  0.00           C  
ATOM    444  O   LEU B  30      -3.945   6.789  -0.817  1.00  0.00           O  
ATOM    445  CB  LEU B  30      -5.245   9.047   1.171  1.00  0.00           C  
ATOM    446  CG  LEU B  30      -6.512   9.351   1.980  1.00  0.00           C  
ATOM    447  CD1 LEU B  30      -6.823  10.839   1.897  1.00  0.00           C  
ATOM    448  CD2 LEU B  30      -7.669   8.520   1.445  1.00  0.00           C  
ATOM    449  H   LEU B  30      -4.129   8.188   3.288  1.00  0.00           H  
ATOM    450  HA  LEU B  30      -5.515   6.915   1.158  1.00  0.00           H  
ATOM    451 1HB  LEU B  30      -4.473   9.746   1.489  1.00  0.00           H  
ATOM    452 2HB  LEU B  30      -5.469   9.236   0.121  1.00  0.00           H  
ATOM    453  HG  LEU B  30      -6.343   9.104   3.029  1.00  0.00           H  
ATOM    454 1HD1 LEU B  30      -7.724  11.056   2.472  1.00  0.00           H  
ATOM    455 2HD1 LEU B  30      -5.988  11.409   2.304  1.00  0.00           H  
ATOM    456 3HD1 LEU B  30      -6.982  11.120   0.856  1.00  0.00           H  
ATOM    457 1HD2 LEU B  30      -8.569   8.736   2.020  1.00  0.00           H  
ATOM    458 2HD2 LEU B  30      -7.840   8.767   0.397  1.00  0.00           H  
ATOM    459 3HD2 LEU B  30      -7.427   7.461   1.533  1.00  0.00           H  
ATOM    460  N   VAL B  31      -2.423   7.809   0.489  1.00  0.00           N  
ATOM    461  CA  VAL B  31      -1.319   7.595  -0.438  1.00  0.00           C  
ATOM    462  C   VAL B  31      -1.089   6.109  -0.686  1.00  0.00           C  
ATOM    463  O   VAL B  31      -0.953   5.675  -1.830  1.00  0.00           O  
ATOM    464  CB  VAL B  31      -0.027   8.226   0.114  1.00  0.00           C  
ATOM    465  CG1 VAL B  31       1.177   7.772  -0.697  1.00  0.00           C  
ATOM    466  CG2 VAL B  31      -0.145   9.742   0.101  1.00  0.00           C  
ATOM    467  H   VAL B  31      -2.252   8.306   1.352  1.00  0.00           H  
ATOM    468  HA  VAL B  31      -1.565   8.073  -1.387  1.00  0.00           H  
ATOM    469  HB  VAL B  31       0.126   7.881   1.137  1.00  0.00           H  
ATOM    470 1HG1 VAL B  31       2.081   8.228  -0.293  1.00  0.00           H  
ATOM    471 2HG1 VAL B  31       1.263   6.687  -0.644  1.00  0.00           H  
ATOM    472 3HG1 VAL B  31       1.052   8.077  -1.736  1.00  0.00           H  
ATOM    473 1HG2 VAL B  31       0.771  10.182   0.494  1.00  0.00           H  
ATOM    474 2HG2 VAL B  31      -0.305  10.086  -0.921  1.00  0.00           H  
ATOM    475 3HG2 VAL B  31      -0.988  10.047   0.722  1.00  0.00           H  
ATOM    476  N   VAL B  32      -1.045   5.334   0.392  1.00  0.00           N  
ATOM    477  CA  VAL B  32      -0.894   3.888   0.291  1.00  0.00           C  
ATOM    478  C   VAL B  32      -2.049   3.266  -0.482  1.00  0.00           C  
ATOM    479  O   VAL B  32      -1.841   2.439  -1.371  1.00  0.00           O  
ATOM    480  CB  VAL B  32      -0.821   3.258   1.695  1.00  0.00           C  
ATOM    481  CG1 VAL B  32      -0.915   1.743   1.604  1.00  0.00           C  
ATOM    482  CG2 VAL B  32       0.468   3.679   2.385  1.00  0.00           C  
ATOM    483  H   VAL B  32      -1.120   5.758   1.306  1.00  0.00           H  
ATOM    484  HA  VAL B  32       0.036   3.674  -0.237  1.00  0.00           H  
ATOM    485  HB  VAL B  32      -1.675   3.599   2.280  1.00  0.00           H  
ATOM    486 1HG1 VAL B  32      -0.862   1.314   2.605  1.00  0.00           H  
ATOM    487 2HG1 VAL B  32      -1.860   1.464   1.140  1.00  0.00           H  
ATOM    488 3HG1 VAL B  32      -0.088   1.362   1.004  1.00  0.00           H  
ATOM    489 1HG2 VAL B  32       0.512   3.231   3.377  1.00  0.00           H  
ATOM    490 2HG2 VAL B  32       1.322   3.344   1.796  1.00  0.00           H  
ATOM    491 3HG2 VAL B  32       0.494   4.765   2.476  1.00  0.00           H  
ATOM    492  N   ILE B  33      -3.268   3.668  -0.139  1.00  0.00           N  
ATOM    493  CA  ILE B  33      -4.461   3.136  -0.788  1.00  0.00           C  
ATOM    494  C   ILE B  33      -4.447   3.418  -2.284  1.00  0.00           C  
ATOM    495  O   ILE B  33      -4.688   2.525  -3.097  1.00  0.00           O  
ATOM    496  CB  ILE B  33      -5.737   3.731  -0.164  1.00  0.00           C  
ATOM    497  CG1 ILE B  33      -5.919   3.221   1.268  1.00  0.00           C  
ATOM    498  CG2 ILE B  33      -6.952   3.391  -1.013  1.00  0.00           C  
ATOM    499  CD1 ILE B  33      -6.947   3.992   2.064  1.00  0.00           C  
ATOM    500  H   ILE B  33      -3.371   4.360   0.589  1.00  0.00           H  
ATOM    501  HA  ILE B  33      -4.479   2.056  -0.645  1.00  0.00           H  
ATOM    502  HB  ILE B  33      -5.640   4.814  -0.103  1.00  0.00           H  
ATOM    503 1HG1 ILE B  33      -6.220   2.174   1.245  1.00  0.00           H  
ATOM    504 2HG1 ILE B  33      -4.968   3.275   1.797  1.00  0.00           H  
ATOM    505 1HG2 ILE B  33      -7.845   3.818  -0.558  1.00  0.00           H  
ATOM    506 2HG2 ILE B  33      -6.823   3.801  -2.013  1.00  0.00           H  
ATOM    507 3HG2 ILE B  33      -7.060   2.308  -1.076  1.00  0.00           H  
ATOM    508 1HD1 ILE B  33      -7.019   3.572   3.068  1.00  0.00           H  
ATOM    509 2HD1 ILE B  33      -6.646   5.038   2.130  1.00  0.00           H  
ATOM    510 3HD1 ILE B  33      -7.916   3.923   1.572  1.00  0.00           H  
ATOM    511  N   PHE B  34      -4.163   4.666  -2.643  1.00  0.00           N  
ATOM    512  CA  PHE B  34      -4.188   5.086  -4.039  1.00  0.00           C  
ATOM    513  C   PHE B  34      -3.162   4.319  -4.863  1.00  0.00           C  
ATOM    514  O   PHE B  34      -3.437   3.912  -5.992  1.00  0.00           O  
ATOM    515  CB  PHE B  34      -3.919   6.588  -4.150  1.00  0.00           C  
ATOM    516  CG  PHE B  34      -5.001   7.442  -3.553  1.00  0.00           C  
ATOM    517  CD1 PHE B  34      -6.256   6.914  -3.289  1.00  0.00           C  
ATOM    518  CD2 PHE B  34      -4.766   8.776  -3.255  1.00  0.00           C  
ATOM    519  CE1 PHE B  34      -7.251   7.700  -2.739  1.00  0.00           C  
ATOM    520  CE2 PHE B  34      -5.759   9.563  -2.704  1.00  0.00           C  
ATOM    521  CZ  PHE B  34      -7.003   9.024  -2.447  1.00  0.00           C  
ATOM    522  H   PHE B  34      -3.924   5.340  -1.931  1.00  0.00           H  
ATOM    523  HA  PHE B  34      -5.178   4.877  -4.446  1.00  0.00           H  
ATOM    524 1HB  PHE B  34      -2.982   6.827  -3.650  1.00  0.00           H  
ATOM    525 2HB  PHE B  34      -3.810   6.861  -5.199  1.00  0.00           H  
ATOM    526  HD1 PHE B  34      -6.452   5.867  -3.519  1.00  0.00           H  
ATOM    527  HD2 PHE B  34      -3.783   9.202  -3.458  1.00  0.00           H  
ATOM    528  HE1 PHE B  34      -8.233   7.272  -2.537  1.00  0.00           H  
ATOM    529  HE2 PHE B  34      -5.561  10.610  -2.474  1.00  0.00           H  
ATOM    530  HZ  PHE B  34      -7.787   9.644  -2.015  1.00  0.00           H  
ATOM    531  N   MET B  35      -1.977   4.125  -4.293  1.00  0.00           N  
ATOM    532  CA  MET B  35      -0.914   3.389  -4.966  1.00  0.00           C  
ATOM    533  C   MET B  35      -1.286   1.922  -5.141  1.00  0.00           C  
ATOM    534  O   MET B  35      -1.047   1.333  -6.195  1.00  0.00           O  
ATOM    535  CB  MET B  35       0.392   3.517  -4.186  1.00  0.00           C  
ATOM    536  CG  MET B  35       0.997   4.914  -4.195  1.00  0.00           C  
ATOM    537  SD  MET B  35       2.434   5.058  -3.115  1.00  0.00           S  
ATOM    538  CE  MET B  35       3.673   4.203  -4.086  1.00  0.00           C  
ATOM    539  H   MET B  35      -1.809   4.498  -3.370  1.00  0.00           H  
ATOM    540  HA  MET B  35      -0.773   3.815  -5.959  1.00  0.00           H  
ATOM    541 1HB  MET B  35       0.226   3.233  -3.148  1.00  0.00           H  
ATOM    542 2HB  MET B  35       1.132   2.830  -4.598  1.00  0.00           H  
ATOM    543 1HG  MET B  35       1.300   5.172  -5.209  1.00  0.00           H  
ATOM    544 2HG  MET B  35       0.248   5.637  -3.870  1.00  0.00           H  
ATOM    545 1HE  MET B  35       4.622   4.207  -3.549  1.00  0.00           H  
ATOM    546 2HE  MET B  35       3.355   3.174  -4.256  1.00  0.00           H  
ATOM    547 3HE  MET B  35       3.796   4.708  -5.045  1.00  0.00           H  
ATOM    548  N   MET B  36      -1.873   1.337  -4.102  1.00  0.00           N  
ATOM    549  CA  MET B  36      -2.333  -0.045  -4.160  1.00  0.00           C  
ATOM    550  C   MET B  36      -3.388  -0.230  -5.243  1.00  0.00           C  
ATOM    551  O   MET B  36      -3.373  -1.219  -5.976  1.00  0.00           O  
ATOM    552  CB  MET B  36      -2.882  -0.476  -2.802  1.00  0.00           C  
ATOM    553  CG  MET B  36      -1.822  -0.675  -1.728  1.00  0.00           C  
ATOM    554  SD  MET B  36      -2.530  -1.047  -0.111  1.00  0.00           S  
ATOM    555  CE  MET B  36      -3.141  -2.708  -0.384  1.00  0.00           C  
ATOM    556  H   MET B  36      -2.004   1.864  -3.251  1.00  0.00           H  
ATOM    557  HA  MET B  36      -1.485  -0.681  -4.413  1.00  0.00           H  
ATOM    558 1HB  MET B  36      -3.586   0.272  -2.441  1.00  0.00           H  
ATOM    559 2HB  MET B  36      -3.428  -1.414  -2.910  1.00  0.00           H  
ATOM    560 1HG  MET B  36      -1.165  -1.496  -2.013  1.00  0.00           H  
ATOM    561 2HG  MET B  36      -1.219   0.229  -1.640  1.00  0.00           H  
ATOM    562 1HE  MET B  36      -3.609  -3.078   0.529  1.00  0.00           H  
ATOM    563 2HE  MET B  36      -3.875  -2.698  -1.191  1.00  0.00           H  
ATOM    564 3HE  MET B  36      -2.311  -3.361  -0.657  1.00  0.00           H  
ATOM    565  N   LEU B  37      -4.303   0.728  -5.340  1.00  0.00           N  
ATOM    566  CA  LEU B  37      -5.325   0.709  -6.380  1.00  0.00           C  
ATOM    567  C   LEU B  37      -4.701   0.780  -7.767  1.00  0.00           C  
ATOM    568  O   LEU B  37      -5.160   0.122  -8.700  1.00  0.00           O  
ATOM    569  CB  LEU B  37      -6.297   1.880  -6.189  1.00  0.00           C  
ATOM    570  CG  LEU B  37      -7.227   1.782  -4.973  1.00  0.00           C  
ATOM    571  CD1 LEU B  37      -7.978   3.095  -4.799  1.00  0.00           C  
ATOM    572  CD2 LEU B  37      -8.193   0.622  -5.165  1.00  0.00           C  
ATOM    573  H   LEU B  37      -4.291   1.489  -4.676  1.00  0.00           H  
ATOM    574  HA  LEU B  37      -5.881  -0.224  -6.301  1.00  0.00           H  
ATOM    575 1HB  LEU B  37      -5.720   2.798  -6.090  1.00  0.00           H  
ATOM    576 2HB  LEU B  37      -6.922   1.962  -7.078  1.00  0.00           H  
ATOM    577  HG  LEU B  37      -6.634   1.615  -4.073  1.00  0.00           H  
ATOM    578 1HD1 LEU B  37      -8.639   3.025  -3.935  1.00  0.00           H  
ATOM    579 2HD1 LEU B  37      -7.264   3.904  -4.645  1.00  0.00           H  
ATOM    580 3HD1 LEU B  37      -8.569   3.297  -5.692  1.00  0.00           H  
ATOM    581 1HD2 LEU B  37      -8.854   0.551  -4.301  1.00  0.00           H  
ATOM    582 2HD2 LEU B  37      -8.787   0.788  -6.064  1.00  0.00           H  
ATOM    583 3HD2 LEU B  37      -7.630  -0.306  -5.269  1.00  0.00           H  
ATOM    584  N   GLY B  38      -3.650   1.584  -7.897  1.00  0.00           N  
ATOM    585  CA  GLY B  38      -2.861   1.621  -9.122  1.00  0.00           C  
ATOM    586  C   GLY B  38      -2.281   0.250  -9.445  1.00  0.00           C  
ATOM    587  O   GLY B  38      -2.376  -0.224 -10.577  1.00  0.00           O  
ATOM    588  H   GLY B  38      -3.392   2.185  -7.127  1.00  0.00           H  
ATOM    589 1HA  GLY B  38      -3.486   1.959  -9.948  1.00  0.00           H  
ATOM    590 2HA  GLY B  38      -2.054   2.344  -9.013  1.00  0.00           H  
ATOM    591  N   GLY B  39      -1.680  -0.384  -8.443  1.00  0.00           N  
ATOM    592  CA  GLY B  39      -1.111  -1.716  -8.611  1.00  0.00           C  
ATOM    593  C   GLY B  39      -2.175  -2.722  -9.029  1.00  0.00           C  
ATOM    594  O   GLY B  39      -1.903  -3.646  -9.796  1.00  0.00           O  
ATOM    595  H   GLY B  39      -1.617   0.068  -7.542  1.00  0.00           H  
ATOM    596 1HA  GLY B  39      -0.321  -1.682  -9.363  1.00  0.00           H  
ATOM    597 2HA  GLY B  39      -0.650  -2.035  -7.677  1.00  0.00           H  
ATOM    598  N   THR B  40      -3.389  -2.537  -8.521  1.00  0.00           N  
ATOM    599  CA  THR B  40      -4.512  -3.389  -8.892  1.00  0.00           C  
ATOM    600  C   THR B  40      -4.884  -3.204 -10.357  1.00  0.00           C  
ATOM    601  O   THR B  40      -5.124  -4.175 -11.074  1.00  0.00           O  
ATOM    602  CB  THR B  40      -5.740  -3.104  -8.007  1.00  0.00           C  
ATOM    603  OG1 THR B  40      -5.412  -3.356  -6.634  1.00  0.00           O  
ATOM    604  CG2 THR B  40      -6.909  -3.987  -8.415  1.00  0.00           C  
ATOM    605  H   THR B  40      -3.537  -1.787  -7.860  1.00  0.00           H  
ATOM    606  HA  THR B  40      -4.220  -4.429  -8.748  1.00  0.00           H  
ATOM    607  HB  THR B  40      -6.028  -2.058  -8.111  1.00  0.00           H  
ATOM    608  HG1 THR B  40      -4.657  -2.819  -6.383  1.00  0.00           H  
ATOM    609 1HG2 THR B  40      -7.767  -3.771  -7.780  1.00  0.00           H  
ATOM    610 2HG2 THR B  40      -7.168  -3.789  -9.455  1.00  0.00           H  
ATOM    611 3HG2 THR B  40      -6.630  -5.034  -8.304  1.00  0.00           H  
ATOM    612  N   PHE B  41      -4.929  -1.951 -10.797  1.00  0.00           N  
ATOM    613  CA  PHE B  41      -5.215  -1.638 -12.192  1.00  0.00           C  
ATOM    614  C   PHE B  41      -4.156  -2.227 -13.116  1.00  0.00           C  
ATOM    615  O   PHE B  41      -4.479  -2.863 -14.120  1.00  0.00           O  
ATOM    616  CB  PHE B  41      -5.291  -0.124 -12.396  1.00  0.00           C  
ATOM    617  CG  PHE B  41      -5.588   0.283 -13.811  1.00  0.00           C  
ATOM    618  CD1 PHE B  41      -6.896   0.358 -14.267  1.00  0.00           C  
ATOM    619  CD2 PHE B  41      -4.561   0.590 -14.690  1.00  0.00           C  
ATOM    620  CE1 PHE B  41      -7.171   0.732 -15.569  1.00  0.00           C  
ATOM    621  CE2 PHE B  41      -4.832   0.965 -15.992  1.00  0.00           C  
ATOM    622  CZ  PHE B  41      -6.139   1.036 -16.431  1.00  0.00           C  
ATOM    623  H   PHE B  41      -4.761  -1.195 -10.148  1.00  0.00           H  
ATOM    624  HA  PHE B  41      -6.179  -2.075 -12.454  1.00  0.00           H  
ATOM    625 1HB  PHE B  41      -6.067   0.290 -11.753  1.00  0.00           H  
ATOM    626 2HB  PHE B  41      -4.346   0.330 -12.103  1.00  0.00           H  
ATOM    627  HD1 PHE B  41      -7.712   0.118 -13.584  1.00  0.00           H  
ATOM    628  HD2 PHE B  41      -3.529   0.534 -14.343  1.00  0.00           H  
ATOM    629  HE1 PHE B  41      -8.203   0.786 -15.913  1.00  0.00           H  
ATOM    630  HE2 PHE B  41      -4.016   1.205 -16.672  1.00  0.00           H  
ATOM    631  HZ  PHE B  41      -6.354   1.330 -17.457  1.00  0.00           H  
ATOM    632  N   LEU B  42      -2.891  -2.012 -12.772  1.00  0.00           N  
ATOM    633  CA  LEU B  42      -1.784  -2.425 -13.626  1.00  0.00           C  
ATOM    634  C   LEU B  42      -1.892  -3.899 -13.993  1.00  0.00           C  
ATOM    635  O   LEU B  42      -2.633  -4.247 -14.870  1.00  0.00           O  
ATOM    636  OXT LEU B  42      -1.235  -4.713 -13.405  1.00  0.00           O  
ATOM    637  CB  LEU B  42      -0.446  -2.163 -12.923  1.00  0.00           C  
ATOM    638  CG  LEU B  42       0.810  -2.510 -13.732  1.00  0.00           C  
ATOM    639  CD1 LEU B  42       0.927  -1.565 -14.920  1.00  0.00           C  
ATOM    640  CD2 LEU B  42       2.035  -2.415 -12.834  1.00  0.00           C  
ATOM    641  H   LEU B  42      -2.692  -1.550 -11.896  1.00  0.00           H  
ATOM    642  HA  LEU B  42      -1.818  -1.839 -14.544  1.00  0.00           H  
ATOM    643 1HB  LEU B  42      -0.391  -1.107 -12.663  1.00  0.00           H  
ATOM    644 2HB  LEU B  42      -0.418  -2.745 -12.001  1.00  0.00           H  
ATOM    645  HG  LEU B  42       0.723  -3.525 -14.121  1.00  0.00           H  
ATOM    646 1HD1 LEU B  42       1.819  -1.812 -15.495  1.00  0.00           H  
ATOM    647 2HD1 LEU B  42       0.047  -1.668 -15.555  1.00  0.00           H  
ATOM    648 3HD1 LEU B  42       0.998  -0.538 -14.562  1.00  0.00           H  
ATOM    649 1HD2 LEU B  42       2.927  -2.662 -13.409  1.00  0.00           H  
ATOM    650 2HD2 LEU B  42       2.123  -1.400 -12.446  1.00  0.00           H  
ATOM    651 3HD2 LEU B  42       1.933  -3.113 -12.004  1.00  0.00           H  
TER                                                                             
HETATM  653 THKN MEM C  45      15.000   0.000   0.000  1.00  0.00           X  
HETATM  654 CNTR MEM C  45       0.000   0.000   0.000  1.00  0.00           X  
HETATM  655 NORM MEM C  45      -0.000  -0.000   1.000  1.00  0.00           X  
TER                                                                             
CONECT  653  654                                                                
CONECT  654  653  655                                                           
CONECT  655  654                                                                
a_angle_1 1.552
a_angle_2 35.833
a_bind 1.181
a_ddg -26.177
a_helicality 0.027
a_helicality_symm 0.027
a_hha_ang 71.665
a_hha_dst_atm 3.262
a_hha_dst_vec 6.064
a_marl -16.288
a_pack 0.612
a_res_lipo -53.809
a_rmsd 6.507
a_sasa 806.202
a_shape 0.806
a_span_topo 0.5
a_tms_span 1
a_tms_span_fa 1
a_unsat 0
maxsub 24
rms 6.507
score -118.268
silent_score -118.268
time 37
total -118.269

#MODEL 3
ATOM      1  N   MET A   1      -1.964   5.325  12.789  1.00  0.00           N  
ATOM      2  CA  MET A   1      -0.638   5.215  13.385  1.00  0.00           C  
ATOM      3  C   MET A   1       0.452   5.499  12.359  1.00  0.00           C  
ATOM      4  O   MET A   1       0.253   5.308  11.159  1.00  0.00           O  
ATOM      5  CB  MET A   1      -0.447   3.829  13.996  1.00  0.00           C  
ATOM      6  CG  MET A   1      -1.352   3.534  15.184  1.00  0.00           C  
ATOM      7  SD  MET A   1      -1.126   1.866  15.833  1.00  0.00           S  
ATOM      8  CE  MET A   1       0.509   2.000  16.550  1.00  0.00           C  
ATOM      9 1H   MET A   1      -2.658   5.134  13.483  1.00  0.00           H  
ATOM     10 2H   MET A   1      -2.095   6.250  12.433  1.00  0.00           H  
ATOM     11 3H   MET A   1      -2.050   4.665  12.043  1.00  0.00           H  
ATOM     12  HA  MET A   1      -0.551   5.962  14.174  1.00  0.00           H  
ATOM     13 1HB  MET A   1      -0.632   3.069  13.239  1.00  0.00           H  
ATOM     14 2HB  MET A   1       0.587   3.716  14.327  1.00  0.00           H  
ATOM     15 1HG  MET A   1      -1.146   4.245  15.983  1.00  0.00           H  
ATOM     16 2HG  MET A   1      -2.393   3.649  14.885  1.00  0.00           H  
ATOM     17 1HE  MET A   1       0.792   1.044  16.993  1.00  0.00           H  
ATOM     18 2HE  MET A   1       1.227   2.267  15.773  1.00  0.00           H  
ATOM     19 3HE  MET A   1       0.506   2.771  17.321  1.00  0.00           H  
ATOM     20  N   ALA A   2       1.604   5.956  12.838  1.00  0.00           N  
ATOM     21  CA  ALA A   2       2.766   6.152  11.980  1.00  0.00           C  
ATOM     22  C   ALA A   2       3.141   4.864  11.258  1.00  0.00           C  
ATOM     23  O   ALA A   2       3.568   4.890  10.104  1.00  0.00           O  
ATOM     24  CB  ALA A   2       3.945   6.664  12.795  1.00  0.00           C  
ATOM     25  H   ALA A   2       1.676   6.174  13.822  1.00  0.00           H  
ATOM     26  HA  ALA A   2       2.509   6.895  11.226  1.00  0.00           H  
ATOM     27 1HB  ALA A   2       4.806   6.805  12.140  1.00  0.00           H  
ATOM     28 2HB  ALA A   2       3.682   7.615  13.258  1.00  0.00           H  
ATOM     29 3HB  ALA A   2       4.194   5.940  13.569  1.00  0.00           H  
ATOM     30  N   LEU A   3       2.979   3.738  11.945  1.00  0.00           N  
ATOM     31  CA  LEU A   3       3.290   2.436  11.366  1.00  0.00           C  
ATOM     32  C   LEU A   3       2.389   2.134  10.175  1.00  0.00           C  
ATOM     33  O   LEU A   3       2.839   1.588   9.168  1.00  0.00           O  
ATOM     34  CB  LEU A   3       3.137   1.336  12.424  1.00  0.00           C  
ATOM     35  CG  LEU A   3       4.153   1.371  13.572  1.00  0.00           C  
ATOM     36  CD1 LEU A   3       3.777   0.328  14.616  1.00  0.00           C  
ATOM     37  CD2 LEU A   3       5.549   1.115  13.023  1.00  0.00           C  
ATOM     38  H   LEU A   3       2.631   3.785  12.892  1.00  0.00           H  
ATOM     39  HA  LEU A   3       4.323   2.449  11.021  1.00  0.00           H  
ATOM     40 1HB  LEU A   3       2.142   1.410  12.860  1.00  0.00           H  
ATOM     41 2HB  LEU A   3       3.224   0.367  11.932  1.00  0.00           H  
ATOM     42  HG  LEU A   3       4.126   2.349  14.053  1.00  0.00           H  
ATOM     43 1HD1 LEU A   3       4.499   0.353  15.432  1.00  0.00           H  
ATOM     44 2HD1 LEU A   3       2.782   0.546  15.006  1.00  0.00           H  
ATOM     45 3HD1 LEU A   3       3.779  -0.661  14.159  1.00  0.00           H  
ATOM     46 1HD2 LEU A   3       6.272   1.140  13.839  1.00  0.00           H  
ATOM     47 2HD2 LEU A   3       5.578   0.137  12.543  1.00  0.00           H  
ATOM     48 3HD2 LEU A   3       5.799   1.885  12.292  1.00  0.00           H  
ATOM     49  N   THR A   4       1.116   2.492  10.297  1.00  0.00           N  
ATOM     50  CA  THR A   4       0.153   2.274   9.224  1.00  0.00           C  
ATOM     51  C   THR A   4       0.466   3.148   8.017  1.00  0.00           C  
ATOM     52  O   THR A   4       0.276   2.735   6.873  1.00  0.00           O  
ATOM     53  CB  THR A   4      -1.284   2.551   9.704  1.00  0.00           C  
ATOM     54  OG1 THR A   4      -1.366   3.881  10.232  1.00  0.00           O  
ATOM     55  CG2 THR A   4      -1.688   1.556  10.781  1.00  0.00           C  
ATOM     56  H   THR A   4       0.807   2.926  11.155  1.00  0.00           H  
ATOM     57  HA  THR A   4       0.215   1.232   8.910  1.00  0.00           H  
ATOM     58  HB  THR A   4      -1.971   2.466   8.863  1.00  0.00           H  
ATOM     59  HG1 THR A   4      -0.599   4.385   9.950  1.00  0.00           H  
ATOM     60 1HG2 THR A   4      -2.706   1.766  11.108  1.00  0.00           H  
ATOM     61 2HG2 THR A   4      -1.637   0.544  10.379  1.00  0.00           H  
ATOM     62 3HG2 THR A   4      -1.010   1.643  11.629  1.00  0.00           H  
ATOM     63  N   VAL A   5       0.948   4.359   8.278  1.00  0.00           N  
ATOM     64  CA  VAL A   5       1.407   5.246   7.217  1.00  0.00           C  
ATOM     65  C   VAL A   5       2.602   4.655   6.481  1.00  0.00           C  
ATOM     66  O   VAL A   5       2.646   4.649   5.251  1.00  0.00           O  
ATOM     67  CB  VAL A   5       1.793   6.619   7.798  1.00  0.00           C  
ATOM     68  CG1 VAL A   5       2.461   7.479   6.735  1.00  0.00           C  
ATOM     69  CG2 VAL A   5       0.559   7.312   8.354  1.00  0.00           C  
ATOM     70  H   VAL A   5       0.998   4.671   9.237  1.00  0.00           H  
ATOM     71  HA  VAL A   5       0.592   5.384   6.505  1.00  0.00           H  
ATOM     72  HB  VAL A   5       2.520   6.474   8.597  1.00  0.00           H  
ATOM     73 1HG1 VAL A   5       2.728   8.445   7.163  1.00  0.00           H  
ATOM     74 2HG1 VAL A   5       3.362   6.980   6.377  1.00  0.00           H  
ATOM     75 3HG1 VAL A   5       1.773   7.629   5.903  1.00  0.00           H  
ATOM     76 1HG2 VAL A   5       0.840   8.282   8.764  1.00  0.00           H  
ATOM     77 2HG2 VAL A   5      -0.170   7.453   7.556  1.00  0.00           H  
ATOM     78 3HG2 VAL A   5       0.121   6.699   9.142  1.00  0.00           H  
ATOM     79  N   ILE A   6       3.571   4.157   7.242  1.00  0.00           N  
ATOM     80  CA  ILE A   6       4.753   3.529   6.664  1.00  0.00           C  
ATOM     81  C   ILE A   6       4.377   2.319   5.818  1.00  0.00           C  
ATOM     82  O   ILE A   6       4.852   2.164   4.693  1.00  0.00           O  
ATOM     83  CB  ILE A   6       5.741   3.100   7.764  1.00  0.00           C  
ATOM     84  CG1 ILE A   6       6.346   4.329   8.448  1.00  0.00           C  
ATOM     85  CG2 ILE A   6       6.835   2.218   7.182  1.00  0.00           C  
ATOM     86  CD1 ILE A   6       7.068   4.016   9.738  1.00  0.00           C  
ATOM     87  H   ILE A   6       3.486   4.214   8.247  1.00  0.00           H  
ATOM     88  HA  ILE A   6       5.249   4.254   6.019  1.00  0.00           H  
ATOM     89  HB  ILE A   6       5.208   2.542   8.534  1.00  0.00           H  
ATOM     90 1HG1 ILE A   6       7.050   4.812   7.771  1.00  0.00           H  
ATOM     91 2HG1 ILE A   6       5.557   5.049   8.666  1.00  0.00           H  
ATOM     92 1HG2 ILE A   6       7.524   1.924   7.974  1.00  0.00           H  
ATOM     93 2HG2 ILE A   6       6.388   1.328   6.742  1.00  0.00           H  
ATOM     94 3HG2 ILE A   6       7.377   2.770   6.415  1.00  0.00           H  
ATOM     95 1HD1 ILE A   6       7.469   4.937  10.163  1.00  0.00           H  
ATOM     96 2HD1 ILE A   6       6.372   3.563  10.445  1.00  0.00           H  
ATOM     97 3HD1 ILE A   6       7.885   3.324   9.539  1.00  0.00           H  
ATOM     98  N   ALA A   7       3.520   1.464   6.367  1.00  0.00           N  
ATOM     99  CA  ALA A   7       3.074   0.268   5.661  1.00  0.00           C  
ATOM    100  C   ALA A   7       2.440   0.624   4.322  1.00  0.00           C  
ATOM    101  O   ALA A   7       2.656  -0.060   3.322  1.00  0.00           O  
ATOM    102  CB  ALA A   7       2.093  -0.517   6.519  1.00  0.00           C  
ATOM    103  H   ALA A   7       3.170   1.646   7.296  1.00  0.00           H  
ATOM    104  HA  ALA A   7       3.947  -0.354   5.463  1.00  0.00           H  
ATOM    105 1HB  ALA A   7       1.769  -1.407   5.978  1.00  0.00           H  
ATOM    106 2HB  ALA A   7       2.579  -0.815   7.448  1.00  0.00           H  
ATOM    107 3HB  ALA A   7       1.228   0.105   6.745  1.00  0.00           H  
ATOM    108  N   GLY A   8       1.657   1.697   4.310  1.00  0.00           N  
ATOM    109  CA  GLY A   8       1.056   2.193   3.078  1.00  0.00           C  
ATOM    110  C   GLY A   8       2.122   2.663   2.096  1.00  0.00           C  
ATOM    111  O   GLY A   8       2.065   2.351   0.907  1.00  0.00           O  
ATOM    112  H   GLY A   8       1.472   2.181   5.177  1.00  0.00           H  
ATOM    113 1HA  GLY A   8       0.458   1.405   2.621  1.00  0.00           H  
ATOM    114 2HA  GLY A   8       0.381   3.017   3.309  1.00  0.00           H  
ATOM    115  N   LEU A   9       3.095   3.415   2.601  1.00  0.00           N  
ATOM    116  CA  LEU A   9       4.144   3.976   1.760  1.00  0.00           C  
ATOM    117  C   LEU A   9       4.971   2.878   1.104  1.00  0.00           C  
ATOM    118  O   LEU A   9       5.349   2.985  -0.063  1.00  0.00           O  
ATOM    119  CB  LEU A   9       5.058   4.887   2.589  1.00  0.00           C  
ATOM    120  CG  LEU A   9       4.449   6.228   3.019  1.00  0.00           C  
ATOM    121  CD1 LEU A   9       5.389   6.924   3.994  1.00  0.00           C  
ATOM    122  CD2 LEU A   9       4.200   7.089   1.790  1.00  0.00           C  
ATOM    123  H   LEU A   9       3.107   3.602   3.594  1.00  0.00           H  
ATOM    124  HA  LEU A   9       3.677   4.570   0.975  1.00  0.00           H  
ATOM    125 1HB  LEU A   9       5.354   4.353   3.491  1.00  0.00           H  
ATOM    126 2HB  LEU A   9       5.955   5.101   2.009  1.00  0.00           H  
ATOM    127  HG  LEU A   9       3.506   6.050   3.535  1.00  0.00           H  
ATOM    128 1HD1 LEU A   9       4.957   7.877   4.299  1.00  0.00           H  
ATOM    129 2HD1 LEU A   9       5.535   6.294   4.872  1.00  0.00           H  
ATOM    130 3HD1 LEU A   9       6.349   7.100   3.510  1.00  0.00           H  
ATOM    131 1HD2 LEU A   9       3.766   8.042   2.095  1.00  0.00           H  
ATOM    132 2HD2 LEU A   9       5.143   7.268   1.274  1.00  0.00           H  
ATOM    133 3HD2 LEU A   9       3.511   6.575   1.119  1.00  0.00           H  
ATOM    134  N   VAL A  10       5.250   1.822   1.861  1.00  0.00           N  
ATOM    135  CA  VAL A  10       6.029   0.699   1.353  1.00  0.00           C  
ATOM    136  C   VAL A  10       5.371   0.082   0.126  1.00  0.00           C  
ATOM    137  O   VAL A  10       6.034  -0.196  -0.873  1.00  0.00           O  
ATOM    138  CB  VAL A  10       6.189  -0.377   2.443  1.00  0.00           C  
ATOM    139  CG1 VAL A  10       6.736  -1.664   1.844  1.00  0.00           C  
ATOM    140  CG2 VAL A  10       7.102   0.135   3.547  1.00  0.00           C  
ATOM    141  H   VAL A  10       4.912   1.796   2.813  1.00  0.00           H  
ATOM    142  HA  VAL A  10       7.018   1.064   1.073  1.00  0.00           H  
ATOM    143  HB  VAL A  10       5.208  -0.607   2.860  1.00  0.00           H  
ATOM    144 1HG1 VAL A  10       6.842  -2.414   2.629  1.00  0.00           H  
ATOM    145 2HG1 VAL A  10       6.048  -2.032   1.083  1.00  0.00           H  
ATOM    146 3HG1 VAL A  10       7.709  -1.471   1.394  1.00  0.00           H  
ATOM    147 1HG2 VAL A  10       7.210  -0.631   4.314  1.00  0.00           H  
ATOM    148 2HG2 VAL A  10       8.081   0.371   3.129  1.00  0.00           H  
ATOM    149 3HG2 VAL A  10       6.670   1.033   3.989  1.00  0.00           H  
ATOM    150  N   VAL A  11       4.062  -0.131   0.208  1.00  0.00           N  
ATOM    151  CA  VAL A  11       3.298  -0.647  -0.922  1.00  0.00           C  
ATOM    152  C   VAL A  11       3.314   0.331  -2.090  1.00  0.00           C  
ATOM    153  O   VAL A  11       3.487  -0.067  -3.242  1.00  0.00           O  
ATOM    154  CB  VAL A  11       1.840  -0.917  -0.503  1.00  0.00           C  
ATOM    155  CG1 VAL A  11       1.001  -1.300  -1.712  1.00  0.00           C  
ATOM    156  CG2 VAL A  11       1.800  -2.013   0.551  1.00  0.00           C  
ATOM    157  H   VAL A  11       3.584   0.069   1.074  1.00  0.00           H  
ATOM    158  HA  VAL A  11       3.749  -1.586  -1.245  1.00  0.00           H  
ATOM    159  HB  VAL A  11       1.414  -0.001  -0.092  1.00  0.00           H  
ATOM    160 1HG1 VAL A  11      -0.027  -1.487  -1.398  1.00  0.00           H  
ATOM    161 2HG1 VAL A  11       1.015  -0.486  -2.437  1.00  0.00           H  
ATOM    162 3HG1 VAL A  11       1.409  -2.201  -2.169  1.00  0.00           H  
ATOM    163 1HG2 VAL A  11       0.766  -2.198   0.843  1.00  0.00           H  
ATOM    164 2HG2 VAL A  11       2.231  -2.927   0.142  1.00  0.00           H  
ATOM    165 3HG2 VAL A  11       2.373  -1.700   1.424  1.00  0.00           H  
ATOM    166  N   ILE A  12       3.133   1.611  -1.786  1.00  0.00           N  
ATOM    167  CA  ILE A  12       3.160   2.652  -2.806  1.00  0.00           C  
ATOM    168  C   ILE A  12       4.501   2.682  -3.528  1.00  0.00           C  
ATOM    169  O   ILE A  12       4.556   2.808  -4.751  1.00  0.00           O  
ATOM    170  CB  ILE A  12       2.878   4.034  -2.189  1.00  0.00           C  
ATOM    171  CG1 ILE A  12       1.421   4.126  -1.728  1.00  0.00           C  
ATOM    172  CG2 ILE A  12       3.194   5.138  -3.187  1.00  0.00           C  
ATOM    173  CD1 ILE A  12       1.129   5.331  -0.863  1.00  0.00           C  
ATOM    174  H   ILE A  12       2.971   1.870  -0.823  1.00  0.00           H  
ATOM    175  HA  ILE A  12       2.383   2.438  -3.540  1.00  0.00           H  
ATOM    176  HB  ILE A  12       3.498   4.170  -1.303  1.00  0.00           H  
ATOM    177 1HG1 ILE A  12       0.766   4.163  -2.598  1.00  0.00           H  
ATOM    178 2HG1 ILE A  12       1.161   3.231  -1.162  1.00  0.00           H  
ATOM    179 1HG2 ILE A  12       2.989   6.107  -2.734  1.00  0.00           H  
ATOM    180 2HG2 ILE A  12       4.245   5.084  -3.467  1.00  0.00           H  
ATOM    181 3HG2 ILE A  12       2.575   5.013  -4.075  1.00  0.00           H  
ATOM    182 1HD1 ILE A  12       0.077   5.326  -0.576  1.00  0.00           H  
ATOM    183 2HD1 ILE A  12       1.750   5.295   0.033  1.00  0.00           H  
ATOM    184 3HD1 ILE A  12       1.348   6.240  -1.420  1.00  0.00           H  
ATOM    185  N   PHE A  13       5.581   2.564  -2.763  1.00  0.00           N  
ATOM    186  CA  PHE A  13       6.926   2.596  -3.326  1.00  0.00           C  
ATOM    187  C   PHE A  13       7.138   1.452  -4.309  1.00  0.00           C  
ATOM    188  O   PHE A  13       7.744   1.633  -5.365  1.00  0.00           O  
ATOM    189  CB  PHE A  13       7.973   2.519  -2.213  1.00  0.00           C  
ATOM    190  CG  PHE A  13       8.011   3.734  -1.331  1.00  0.00           C  
ATOM    191  CD1 PHE A  13       7.607   4.971  -1.813  1.00  0.00           C  
ATOM    192  CD2 PHE A  13       8.452   3.645  -0.020  1.00  0.00           C  
ATOM    193  CE1 PHE A  13       7.642   6.090  -1.003  1.00  0.00           C  
ATOM    194  CE2 PHE A  13       8.487   4.761   0.793  1.00  0.00           C  
ATOM    195  CZ  PHE A  13       8.081   5.986   0.300  1.00  0.00           C  
ATOM    196  H   PHE A  13       5.468   2.451  -1.766  1.00  0.00           H  
ATOM    197  HA  PHE A  13       7.055   3.537  -3.862  1.00  0.00           H  
ATOM    198 1HB  PHE A  13       7.774   1.650  -1.586  1.00  0.00           H  
ATOM    199 2HB  PHE A  13       8.961   2.386  -2.652  1.00  0.00           H  
ATOM    200  HD1 PHE A  13       7.259   5.053  -2.843  1.00  0.00           H  
ATOM    201  HD2 PHE A  13       8.772   2.678   0.369  1.00  0.00           H  
ATOM    202  HE1 PHE A  13       7.322   7.055  -1.394  1.00  0.00           H  
ATOM    203  HE2 PHE A  13       8.834   4.677   1.822  1.00  0.00           H  
ATOM    204  HZ  PHE A  13       8.110   6.867   0.938  1.00  0.00           H  
ATOM    205  N   MET A  14       6.634   0.274  -3.957  1.00  0.00           N  
ATOM    206  CA  MET A  14       6.691  -0.880  -4.846  1.00  0.00           C  
ATOM    207  C   MET A  14       5.834  -0.662  -6.086  1.00  0.00           C  
ATOM    208  O   MET A  14       6.231  -1.014  -7.197  1.00  0.00           O  
ATOM    209  CB  MET A  14       6.246  -2.139  -4.105  1.00  0.00           C  
ATOM    210  CG  MET A  14       7.222  -2.621  -3.040  1.00  0.00           C  
ATOM    211  SD  MET A  14       6.795  -4.249  -2.392  1.00  0.00           S  
ATOM    212  CE  MET A  14       5.281  -3.877  -1.511  1.00  0.00           C  
ATOM    213  H   MET A  14       6.202   0.176  -3.050  1.00  0.00           H  
ATOM    214  HA  MET A  14       7.721  -1.013  -5.176  1.00  0.00           H  
ATOM    215 1HB  MET A  14       5.288  -1.957  -3.621  1.00  0.00           H  
ATOM    216 2HB  MET A  14       6.103  -2.951  -4.819  1.00  0.00           H  
ATOM    217 1HG  MET A  14       8.225  -2.670  -3.462  1.00  0.00           H  
ATOM    218 2HG  MET A  14       7.235  -1.913  -2.212  1.00  0.00           H  
ATOM    219 1HE  MET A  14       4.893  -4.787  -1.053  1.00  0.00           H  
ATOM    220 2HE  MET A  14       5.484  -3.137  -0.736  1.00  0.00           H  
ATOM    221 3HE  MET A  14       4.543  -3.478  -2.208  1.00  0.00           H  
ATOM    222  N   MET A  15       4.655  -0.080  -5.890  1.00  0.00           N  
ATOM    223  CA  MET A  15       3.769   0.249  -7.000  1.00  0.00           C  
ATOM    224  C   MET A  15       4.442   1.205  -7.977  1.00  0.00           C  
ATOM    225  O   MET A  15       4.428   0.982  -9.188  1.00  0.00           O  
ATOM    226  CB  MET A  15       2.467   0.851  -6.476  1.00  0.00           C  
ATOM    227  CG  MET A  15       1.507   1.316  -7.561  1.00  0.00           C  
ATOM    228  SD  MET A  15       0.109   2.245  -6.900  1.00  0.00           S  
ATOM    229  CE  MET A  15       0.929   3.731  -6.330  1.00  0.00           C  
ATOM    230  H   MET A  15       4.366   0.140  -4.948  1.00  0.00           H  
ATOM    231  HA  MET A  15       3.538  -0.669  -7.542  1.00  0.00           H  
ATOM    232 1HB  MET A  15       1.948   0.115  -5.863  1.00  0.00           H  
ATOM    233 2HB  MET A  15       2.693   1.707  -5.839  1.00  0.00           H  
ATOM    234 1HG  MET A  15       2.038   1.951  -8.269  1.00  0.00           H  
ATOM    235 2HG  MET A  15       1.121   0.452  -8.101  1.00  0.00           H  
ATOM    236 1HE  MET A  15       0.194   4.408  -5.894  1.00  0.00           H  
ATOM    237 2HE  MET A  15       1.674   3.470  -5.578  1.00  0.00           H  
ATOM    238 3HE  MET A  15       1.419   4.222  -7.172  1.00  0.00           H  
ATOM    239  N   LEU A  16       5.030   2.270  -7.444  1.00  0.00           N  
ATOM    240  CA  LEU A  16       5.678   3.281  -8.271  1.00  0.00           C  
ATOM    241  C   LEU A  16       6.888   2.707  -8.995  1.00  0.00           C  
ATOM    242  O   LEU A  16       7.128   3.013 -10.163  1.00  0.00           O  
ATOM    243  CB  LEU A  16       6.109   4.474  -7.408  1.00  0.00           C  
ATOM    244  CG  LEU A  16       4.969   5.308  -6.809  1.00  0.00           C  
ATOM    245  CD1 LEU A  16       5.544   6.335  -5.842  1.00  0.00           C  
ATOM    246  CD2 LEU A  16       4.192   5.985  -7.928  1.00  0.00           C  
ATOM    247  H   LEU A  16       5.027   2.383  -6.440  1.00  0.00           H  
ATOM    248  HA  LEU A  16       4.964   3.628  -9.017  1.00  0.00           H  
ATOM    249 1HB  LEU A  16       6.718   4.106  -6.585  1.00  0.00           H  
ATOM    250 2HB  LEU A  16       6.721   5.140  -8.017  1.00  0.00           H  
ATOM    251  HG  LEU A  16       4.300   4.657  -6.245  1.00  0.00           H  
ATOM    252 1HD1 LEU A  16       4.734   6.927  -5.416  1.00  0.00           H  
ATOM    253 2HD1 LEU A  16       6.078   5.822  -5.042  1.00  0.00           H  
ATOM    254 3HD1 LEU A  16       6.231   6.991  -6.375  1.00  0.00           H  
ATOM    255 1HD2 LEU A  16       3.381   6.577  -7.502  1.00  0.00           H  
ATOM    256 2HD2 LEU A  16       4.860   6.637  -8.491  1.00  0.00           H  
ATOM    257 3HD2 LEU A  16       3.778   5.228  -8.593  1.00  0.00           H  
ATOM    258  N   GLY A  17       7.650   1.873  -8.295  1.00  0.00           N  
ATOM    259  CA  GLY A  17       8.810   1.216  -8.885  1.00  0.00           C  
ATOM    260  C   GLY A  17       8.403   0.316 -10.045  1.00  0.00           C  
ATOM    261  O   GLY A  17       8.983   0.383 -11.129  1.00  0.00           O  
ATOM    262  H   GLY A  17       7.419   1.689  -7.329  1.00  0.00           H  
ATOM    263 1HA  GLY A  17       9.516   1.970  -9.235  1.00  0.00           H  
ATOM    264 2HA  GLY A  17       9.320   0.627  -8.125  1.00  0.00           H  
ATOM    265  N   GLY A  18       7.402  -0.526  -9.810  1.00  0.00           N  
ATOM    266  CA  GLY A  18       6.889  -1.413 -10.847  1.00  0.00           C  
ATOM    267  C   GLY A  18       6.333  -0.622 -12.024  1.00  0.00           C  
ATOM    268  O   GLY A  18       6.499  -1.011 -13.180  1.00  0.00           O  
ATOM    269  H   GLY A  18       6.986  -0.552  -8.890  1.00  0.00           H  
ATOM    270 1HA  GLY A  18       7.687  -2.072 -11.191  1.00  0.00           H  
ATOM    271 2HA  GLY A  18       6.107  -2.047 -10.429  1.00  0.00           H  
ATOM    272  N   THR A  19       5.674   0.492 -11.724  1.00  0.00           N  
ATOM    273  CA  THR A  19       5.118   1.356 -12.758  1.00  0.00           C  
ATOM    274  C   THR A  19       6.220   2.000 -13.589  1.00  0.00           C  
ATOM    275  O   THR A  19       6.131   2.062 -14.815  1.00  0.00           O  
ATOM    276  CB  THR A  19       4.226   2.451 -12.145  1.00  0.00           C  
ATOM    277  OG1 THR A  19       3.147   1.844 -11.422  1.00  0.00           O  
ATOM    278  CG2 THR A  19       3.659   3.349 -13.234  1.00  0.00           C  
ATOM    279  H   THR A  19       5.554   0.746 -10.753  1.00  0.00           H  
ATOM    280  HA  THR A  19       4.506   0.748 -13.425  1.00  0.00           H  
ATOM    281  HB  THR A  19       4.814   3.055 -11.454  1.00  0.00           H  
ATOM    282  HG1 THR A  19       3.499   1.361 -10.670  1.00  0.00           H  
ATOM    283 1HG2 THR A  19       3.032   4.117 -12.782  1.00  0.00           H  
ATOM    284 2HG2 THR A  19       4.477   3.822 -13.778  1.00  0.00           H  
ATOM    285 3HG2 THR A  19       3.062   2.753 -13.923  1.00  0.00           H  
ATOM    286  N   PHE A  20       7.260   2.478 -12.914  1.00  0.00           N  
ATOM    287  CA  PHE A  20       8.373   3.137 -13.587  1.00  0.00           C  
ATOM    288  C   PHE A  20       9.063   2.194 -14.563  1.00  0.00           C  
ATOM    289  O   PHE A  20       9.268   2.532 -15.729  1.00  0.00           O  
ATOM    290  CB  PHE A  20       9.387   3.653 -12.564  1.00  0.00           C  
ATOM    291  CG  PHE A  20      10.638   4.211 -13.179  1.00  0.00           C  
ATOM    292  CD1 PHE A  20      10.650   5.484 -13.730  1.00  0.00           C  
ATOM    293  CD2 PHE A  20      11.806   3.464 -13.210  1.00  0.00           C  
ATOM    294  CE1 PHE A  20      11.801   5.998 -14.296  1.00  0.00           C  
ATOM    295  CE2 PHE A  20      12.959   3.976 -13.774  1.00  0.00           C  
ATOM    296  CZ  PHE A  20      12.955   5.244 -14.318  1.00  0.00           C  
ATOM    297  H   PHE A  20       7.280   2.383 -11.909  1.00  0.00           H  
ATOM    298  HA  PHE A  20       7.983   3.987 -14.150  1.00  0.00           H  
ATOM    299 1HB  PHE A  20       8.928   4.434 -11.959  1.00  0.00           H  
ATOM    300 2HB  PHE A  20       9.670   2.843 -11.893  1.00  0.00           H  
ATOM    301  HD1 PHE A  20       9.737   6.080 -13.711  1.00  0.00           H  
ATOM    302  HD2 PHE A  20      11.809   2.461 -12.780  1.00  0.00           H  
ATOM    303  HE1 PHE A  20      11.796   7.000 -14.725  1.00  0.00           H  
ATOM    304  HE2 PHE A  20      13.870   3.379 -13.791  1.00  0.00           H  
ATOM    305  HZ  PHE A  20      13.862   5.648 -14.765  1.00  0.00           H  
ATOM    306  N   LEU A  21       9.421   1.009 -14.079  1.00  0.00           N  
ATOM    307  CA  LEU A  21      10.233   0.078 -14.854  1.00  0.00           C  
ATOM    308  C   LEU A  21       9.467  -0.448 -16.061  1.00  0.00           C  
ATOM    309  O   LEU A  21       9.376   0.222 -17.053  1.00  0.00           O  
ATOM    310  OXT LEU A  21       8.955  -1.533 -16.021  1.00  0.00           O  
ATOM    311  CB  LEU A  21      10.681  -1.095 -13.974  1.00  0.00           C  
ATOM    312  CG  LEU A  21      11.651  -0.743 -12.839  1.00  0.00           C  
ATOM    313  CD1 LEU A  21      11.871  -1.966 -11.960  1.00  0.00           C  
ATOM    314  CD2 LEU A  21      12.965  -0.251 -13.429  1.00  0.00           C  
ATOM    315  H   LEU A  21       9.122   0.746 -13.151  1.00  0.00           H  
ATOM    316  HA  LEU A  21      11.117   0.606 -15.212  1.00  0.00           H  
ATOM    317 1HB  LEU A  21       9.799  -1.549 -13.526  1.00  0.00           H  
ATOM    318 2HB  LEU A  21      11.166  -1.839 -14.606  1.00  0.00           H  
ATOM    319  HG  LEU A  21      11.216   0.041 -12.218  1.00  0.00           H  
ATOM    320 1HD1 LEU A  21      12.560  -1.715 -11.153  1.00  0.00           H  
ATOM    321 2HD1 LEU A  21      10.918  -2.285 -11.536  1.00  0.00           H  
ATOM    322 3HD1 LEU A  21      12.291  -2.774 -12.558  1.00  0.00           H  
ATOM    323 1HD2 LEU A  21      13.654   0.001 -12.623  1.00  0.00           H  
ATOM    324 2HD2 LEU A  21      13.401  -1.034 -14.049  1.00  0.00           H  
ATOM    325 3HD2 LEU A  21      12.781   0.634 -14.039  1.00  0.00           H  
TER                                                                             
ATOM    327  N   MET B  22       1.964  -5.325  12.790  1.00  0.00           N  
ATOM    328  CA  MET B  22       0.637  -5.215  13.386  1.00  0.00           C  
ATOM    329  C   MET B  22      -0.452  -5.499  12.360  1.00  0.00           C  
ATOM    330  O   MET B  22      -0.254  -5.308  11.160  1.00  0.00           O  
ATOM    331  CB  MET B  22       0.446  -3.829  13.997  1.00  0.00           C  
ATOM    332  CG  MET B  22       1.353  -3.532  15.183  1.00  0.00           C  
ATOM    333  SD  MET B  22       1.127  -1.865  15.831  1.00  0.00           S  
ATOM    334  CE  MET B  22      -0.508  -1.998  16.547  1.00  0.00           C  
ATOM    335 1H   MET B  22       2.658  -5.134  13.484  1.00  0.00           H  
ATOM    336 2H   MET B  22       2.094  -6.250  12.434  1.00  0.00           H  
ATOM    337 3H   MET B  22       2.050  -4.665  12.043  1.00  0.00           H  
ATOM    338  HA  MET B  22       0.550  -5.962  14.175  1.00  0.00           H  
ATOM    339 1HB  MET B  22       0.629  -3.069  13.238  1.00  0.00           H  
ATOM    340 2HB  MET B  22      -0.587  -3.717  14.330  1.00  0.00           H  
ATOM    341 1HG  MET B  22       1.150  -4.244  15.982  1.00  0.00           H  
ATOM    342 2HG  MET B  22       2.394  -3.647  14.882  1.00  0.00           H  
ATOM    343 1HE  MET B  22      -0.791  -1.043  16.990  1.00  0.00           H  
ATOM    344 2HE  MET B  22      -1.225  -2.265  15.769  1.00  0.00           H  
ATOM    345 3HE  MET B  22      -0.506  -2.769  17.318  1.00  0.00           H  
ATOM    346  N   ALA B  23      -1.604  -5.956  12.838  1.00  0.00           N  
ATOM    347  CA  ALA B  23      -2.767  -6.152  11.981  1.00  0.00           C  
ATOM    348  C   ALA B  23      -3.142  -4.864  11.258  1.00  0.00           C  
ATOM    349  O   ALA B  23      -3.568  -4.890  10.104  1.00  0.00           O  
ATOM    350  CB  ALA B  23      -3.946  -6.664  12.795  1.00  0.00           C  
ATOM    351  H   ALA B  23      -1.676  -6.174  13.822  1.00  0.00           H  
ATOM    352  HA  ALA B  23      -2.510  -6.895  11.226  1.00  0.00           H  
ATOM    353 1HB  ALA B  23      -4.806  -6.805  12.141  1.00  0.00           H  
ATOM    354 2HB  ALA B  23      -3.683  -7.615  13.258  1.00  0.00           H  
ATOM    355 3HB  ALA B  23      -4.195  -5.940  13.569  1.00  0.00           H  
ATOM    356  N   LEU B  24      -2.979  -3.738  11.945  1.00  0.00           N  
ATOM    357  CA  LEU B  24      -3.290  -2.436  11.366  1.00  0.00           C  
ATOM    358  C   LEU B  24      -2.390  -2.134  10.175  1.00  0.00           C  
ATOM    359  O   LEU B  24      -2.839  -1.588   9.168  1.00  0.00           O  
ATOM    360  CB  LEU B  24      -3.137  -1.336  12.424  1.00  0.00           C  
ATOM    361  CG  LEU B  24      -4.153  -1.371  13.572  1.00  0.00           C  
ATOM    362  CD1 LEU B  24      -3.777  -0.328  14.616  1.00  0.00           C  
ATOM    363  CD2 LEU B  24      -5.549  -1.116  13.023  1.00  0.00           C  
ATOM    364  H   LEU B  24      -2.632  -3.785  12.892  1.00  0.00           H  
ATOM    365  HA  LEU B  24      -4.323  -2.449  11.021  1.00  0.00           H  
ATOM    366 1HB  LEU B  24      -2.142  -1.409  12.860  1.00  0.00           H  
ATOM    367 2HB  LEU B  24      -3.225  -0.367  11.932  1.00  0.00           H  
ATOM    368  HG  LEU B  24      -4.126  -2.349  14.053  1.00  0.00           H  
ATOM    369 1HD1 LEU B  24      -4.499  -0.353  15.432  1.00  0.00           H  
ATOM    370 2HD1 LEU B  24      -2.782  -0.546  15.006  1.00  0.00           H  
ATOM    371 3HD1 LEU B  24      -3.780   0.661  14.159  1.00  0.00           H  
ATOM    372 1HD2 LEU B  24      -6.272  -1.141  13.839  1.00  0.00           H  
ATOM    373 2HD2 LEU B  24      -5.578  -0.137  12.543  1.00  0.00           H  
ATOM    374 3HD2 LEU B  24      -5.799  -1.886  12.293  1.00  0.00           H  
ATOM    375  N   THR B  25      -1.116  -2.492  10.297  1.00  0.00           N  
ATOM    376  CA  THR B  25      -0.153  -2.274   9.224  1.00  0.00           C  
ATOM    377  C   THR B  25      -0.466  -3.148   8.017  1.00  0.00           C  
ATOM    378  O   THR B  25      -0.276  -2.735   6.873  1.00  0.00           O  
ATOM    379  CB  THR B  25       1.284  -2.551   9.704  1.00  0.00           C  
ATOM    380  OG1 THR B  25       1.367  -3.882  10.229  1.00  0.00           O  
ATOM    381  CG2 THR B  25       1.686  -1.558  10.784  1.00  0.00           C  
ATOM    382  H   THR B  25      -0.807  -2.926  11.155  1.00  0.00           H  
ATOM    383  HA  THR B  25      -0.215  -1.232   8.910  1.00  0.00           H  
ATOM    384  HB  THR B  25       1.972  -2.463   8.864  1.00  0.00           H  
ATOM    385  HG1 THR B  25       0.615  -4.395   9.921  1.00  0.00           H  
ATOM    386 1HG2 THR B  25       2.704  -1.769  11.111  1.00  0.00           H  
ATOM    387 2HG2 THR B  25       1.635  -0.545  10.385  1.00  0.00           H  
ATOM    388 3HG2 THR B  25       1.008  -1.648  11.632  1.00  0.00           H  
ATOM    389  N   VAL B  26      -0.948  -4.359   8.279  1.00  0.00           N  
ATOM    390  CA  VAL B  26      -1.407  -5.247   7.217  1.00  0.00           C  
ATOM    391  C   VAL B  26      -2.602  -4.655   6.481  1.00  0.00           C  
ATOM    392  O   VAL B  26      -2.646  -4.650   5.251  1.00  0.00           O  
ATOM    393  CB  VAL B  26      -1.794  -6.620   7.798  1.00  0.00           C  
ATOM    394  CG1 VAL B  26      -2.461  -7.479   6.735  1.00  0.00           C  
ATOM    395  CG2 VAL B  26      -0.559  -7.312   8.355  1.00  0.00           C  
ATOM    396  H   VAL B  26      -0.999  -4.672   9.238  1.00  0.00           H  
ATOM    397  HA  VAL B  26      -0.592  -5.385   6.505  1.00  0.00           H  
ATOM    398  HB  VAL B  26      -2.521  -6.474   8.597  1.00  0.00           H  
ATOM    399 1HG1 VAL B  26      -2.728  -8.445   7.163  1.00  0.00           H  
ATOM    400 2HG1 VAL B  26      -3.362  -6.980   6.377  1.00  0.00           H  
ATOM    401 3HG1 VAL B  26      -1.773  -7.629   5.904  1.00  0.00           H  
ATOM    402 1HG2 VAL B  26      -0.840  -8.282   8.765  1.00  0.00           H  
ATOM    403 2HG2 VAL B  26       0.170  -7.453   7.557  1.00  0.00           H  
ATOM    404 3HG2 VAL B  26      -0.121  -6.699   9.142  1.00  0.00           H  
ATOM    405  N   ILE B  27      -3.571  -4.157   7.242  1.00  0.00           N  
ATOM    406  CA  ILE B  27      -4.753  -3.529   6.664  1.00  0.00           C  
ATOM    407  C   ILE B  27      -4.377  -2.319   5.818  1.00  0.00           C  
ATOM    408  O   ILE B  27      -4.852  -2.164   4.693  1.00  0.00           O  
ATOM    409  CB  ILE B  27      -5.741  -3.100   7.764  1.00  0.00           C  
ATOM    410  CG1 ILE B  27      -6.346  -4.329   8.448  1.00  0.00           C  
ATOM    411  CG2 ILE B  27      -6.835  -2.218   7.182  1.00  0.00           C  
ATOM    412  CD1 ILE B  27      -7.068  -4.016   9.738  1.00  0.00           C  
ATOM    413  H   ILE B  27      -3.486  -4.214   8.247  1.00  0.00           H  
ATOM    414  HA  ILE B  27      -5.249  -4.254   6.019  1.00  0.00           H  
ATOM    415  HB  ILE B  27      -5.208  -2.542   8.534  1.00  0.00           H  
ATOM    416 1HG1 ILE B  27      -7.050  -4.812   7.771  1.00  0.00           H  
ATOM    417 2HG1 ILE B  27      -5.557  -5.049   8.666  1.00  0.00           H  
ATOM    418 1HG2 ILE B  27      -7.524  -1.924   7.973  1.00  0.00           H  
ATOM    419 2HG2 ILE B  27      -6.388  -1.328   6.741  1.00  0.00           H  
ATOM    420 3HG2 ILE B  27      -7.377  -2.770   6.415  1.00  0.00           H  
ATOM    421 1HD1 ILE B  27      -7.469  -4.937  10.163  1.00  0.00           H  
ATOM    422 2HD1 ILE B  27      -6.372  -3.563  10.445  1.00  0.00           H  
ATOM    423 3HD1 ILE B  27      -7.885  -3.324   9.539  1.00  0.00           H  
ATOM    424  N   ALA B  28      -3.520  -1.464   6.367  1.00  0.00           N  
ATOM    425  CA  ALA B  28      -3.074  -0.269   5.661  1.00  0.00           C  
ATOM    426  C   ALA B  28      -2.440  -0.624   4.322  1.00  0.00           C  
ATOM    427  O   ALA B  28      -2.656   0.060   3.322  1.00  0.00           O  
ATOM    428  CB  ALA B  28      -2.093   0.517   6.519  1.00  0.00           C  
ATOM    429  H   ALA B  28      -3.170  -1.646   7.296  1.00  0.00           H  
ATOM    430  HA  ALA B  28      -3.946   0.354   5.463  1.00  0.00           H  
ATOM    431 1HB  ALA B  28      -1.768   1.407   5.978  1.00  0.00           H  
ATOM    432 2HB  ALA B  28      -2.579   0.815   7.448  1.00  0.00           H  
ATOM    433 3HB  ALA B  28      -1.228  -0.105   6.745  1.00  0.00           H  
ATOM    434  N   GLY B  29      -1.656  -1.697   4.311  1.00  0.00           N  
ATOM    435  CA  GLY B  29      -1.056  -2.194   3.078  1.00  0.00           C  
ATOM    436  C   GLY B  29      -2.122  -2.663   2.097  1.00  0.00           C  
ATOM    437  O   GLY B  29      -2.064  -2.351   0.907  1.00  0.00           O  
ATOM    438  H   GLY B  29      -1.472  -2.181   5.178  1.00  0.00           H  
ATOM    439 1HA  GLY B  29      -0.457  -1.405   2.622  1.00  0.00           H  
ATOM    440 2HA  GLY B  29      -0.381  -3.017   3.309  1.00  0.00           H  
ATOM    441  N   LEU B  30      -3.094  -3.415   2.601  1.00  0.00           N  
ATOM    442  CA  LEU B  30      -4.144  -3.977   1.760  1.00  0.00           C  
ATOM    443  C   LEU B  30      -4.971  -2.878   1.104  1.00  0.00           C  
ATOM    444  O   LEU B  30      -5.348  -2.985  -0.063  1.00  0.00           O  
ATOM    445  CB  LEU B  30      -5.058  -4.887   2.589  1.00  0.00           C  
ATOM    446  CG  LEU B  30      -4.449  -6.228   3.019  1.00  0.00           C  
ATOM    447  CD1 LEU B  30      -5.389  -6.924   3.994  1.00  0.00           C  
ATOM    448  CD2 LEU B  30      -4.199  -7.089   1.791  1.00  0.00           C  
ATOM    449  H   LEU B  30      -3.107  -3.602   3.594  1.00  0.00           H  
ATOM    450  HA  LEU B  30      -3.677  -4.570   0.975  1.00  0.00           H  
ATOM    451 1HB  LEU B  30      -5.354  -4.353   3.491  1.00  0.00           H  
ATOM    452 2HB  LEU B  30      -5.955  -5.102   2.008  1.00  0.00           H  
ATOM    453  HG  LEU B  30      -3.506  -6.050   3.536  1.00  0.00           H  
ATOM    454 1HD1 LEU B  30      -4.956  -7.877   4.299  1.00  0.00           H  
ATOM    455 2HD1 LEU B  30      -5.535  -6.294   4.872  1.00  0.00           H  
ATOM    456 3HD1 LEU B  30      -6.349  -7.101   3.509  1.00  0.00           H  
ATOM    457 1HD2 LEU B  30      -3.765  -8.042   2.096  1.00  0.00           H  
ATOM    458 2HD2 LEU B  30      -5.142  -7.269   1.274  1.00  0.00           H  
ATOM    459 3HD2 LEU B  30      -3.510  -6.575   1.120  1.00  0.00           H  
ATOM    460  N   VAL B  31      -5.249  -1.822   1.861  1.00  0.00           N  
ATOM    461  CA  VAL B  31      -6.029  -0.700   1.353  1.00  0.00           C  
ATOM    462  C   VAL B  31      -5.370  -0.082   0.126  1.00  0.00           C  
ATOM    463  O   VAL B  31      -6.034   0.196  -0.873  1.00  0.00           O  
ATOM    464  CB  VAL B  31      -6.188   0.377   2.443  1.00  0.00           C  
ATOM    465  CG1 VAL B  31      -6.735   1.664   1.844  1.00  0.00           C  
ATOM    466  CG2 VAL B  31      -7.102  -0.135   3.546  1.00  0.00           C  
ATOM    467  H   VAL B  31      -4.912  -1.796   2.813  1.00  0.00           H  
ATOM    468  HA  VAL B  31      -7.018  -1.064   1.073  1.00  0.00           H  
ATOM    469  HB  VAL B  31      -5.208   0.607   2.860  1.00  0.00           H  
ATOM    470 1HG1 VAL B  31      -6.841   2.414   2.629  1.00  0.00           H  
ATOM    471 2HG1 VAL B  31      -6.048   2.032   1.082  1.00  0.00           H  
ATOM    472 3HG1 VAL B  31      -7.708   1.471   1.394  1.00  0.00           H  
ATOM    473 1HG2 VAL B  31      -7.210   0.630   4.314  1.00  0.00           H  
ATOM    474 2HG2 VAL B  31      -8.081  -0.371   3.128  1.00  0.00           H  
ATOM    475 3HG2 VAL B  31      -6.670  -1.034   3.988  1.00  0.00           H  
ATOM    476  N   VAL B  32      -4.061   0.131   0.208  1.00  0.00           N  
ATOM    477  CA  VAL B  32      -3.297   0.646  -0.922  1.00  0.00           C  
ATOM    478  C   VAL B  32      -3.313  -0.331  -2.090  1.00  0.00           C  
ATOM    479  O   VAL B  32      -3.487   0.066  -3.242  1.00  0.00           O  
ATOM    480  CB  VAL B  32      -1.840   0.917  -0.503  1.00  0.00           C  
ATOM    481  CG1 VAL B  32      -1.000   1.300  -1.712  1.00  0.00           C  
ATOM    482  CG2 VAL B  32      -1.799   2.012   0.552  1.00  0.00           C  
ATOM    483  H   VAL B  32      -3.583  -0.069   1.074  1.00  0.00           H  
ATOM    484  HA  VAL B  32      -3.748   1.585  -1.246  1.00  0.00           H  
ATOM    485  HB  VAL B  32      -1.414   0.001  -0.093  1.00  0.00           H  
ATOM    486 1HG1 VAL B  32       0.027   1.487  -1.397  1.00  0.00           H  
ATOM    487 2HG1 VAL B  32      -1.014   0.487  -2.437  1.00  0.00           H  
ATOM    488 3HG1 VAL B  32      -1.409   2.201  -2.168  1.00  0.00           H  
ATOM    489 1HG2 VAL B  32      -0.766   2.197   0.844  1.00  0.00           H  
ATOM    490 2HG2 VAL B  32      -2.231   2.926   0.143  1.00  0.00           H  
ATOM    491 3HG2 VAL B  32      -2.372   1.699   1.424  1.00  0.00           H  
ATOM    492  N   ILE B  33      -3.132  -1.612  -1.786  1.00  0.00           N  
ATOM    493  CA  ILE B  33      -3.159  -2.653  -2.806  1.00  0.00           C  
ATOM    494  C   ILE B  33      -4.500  -2.682  -3.528  1.00  0.00           C  
ATOM    495  O   ILE B  33      -4.555  -2.809  -4.751  1.00  0.00           O  
ATOM    496  CB  ILE B  33      -2.877  -4.035  -2.188  1.00  0.00           C  
ATOM    497  CG1 ILE B  33      -1.420  -4.126  -1.727  1.00  0.00           C  
ATOM    498  CG2 ILE B  33      -3.193  -5.138  -3.187  1.00  0.00           C  
ATOM    499  CD1 ILE B  33      -1.128  -5.330  -0.861  1.00  0.00           C  
ATOM    500  H   ILE B  33      -2.971  -1.871  -0.823  1.00  0.00           H  
ATOM    501  HA  ILE B  33      -2.383  -2.439  -3.540  1.00  0.00           H  
ATOM    502  HB  ILE B  33      -3.497  -4.170  -1.303  1.00  0.00           H  
ATOM    503 1HG1 ILE B  33      -0.765  -4.165  -2.597  1.00  0.00           H  
ATOM    504 2HG1 ILE B  33      -1.160  -3.231  -1.163  1.00  0.00           H  
ATOM    505 1HG2 ILE B  33      -2.988  -6.108  -2.734  1.00  0.00           H  
ATOM    506 2HG2 ILE B  33      -4.244  -5.084  -3.467  1.00  0.00           H  
ATOM    507 3HG2 ILE B  33      -2.574  -5.014  -4.075  1.00  0.00           H  
ATOM    508 1HD1 ILE B  33      -0.077  -5.326  -0.574  1.00  0.00           H  
ATOM    509 2HD1 ILE B  33      -1.750  -5.294   0.035  1.00  0.00           H  
ATOM    510 3HD1 ILE B  33      -1.348  -6.240  -1.418  1.00  0.00           H  
ATOM    511  N   PHE B  34      -5.580  -2.565  -2.763  1.00  0.00           N  
ATOM    512  CA  PHE B  34      -6.925  -2.596  -3.326  1.00  0.00           C  
ATOM    513  C   PHE B  34      -7.137  -1.453  -4.310  1.00  0.00           C  
ATOM    514  O   PHE B  34      -7.743  -1.634  -5.366  1.00  0.00           O  
ATOM    515  CB  PHE B  34      -7.972  -2.519  -2.213  1.00  0.00           C  
ATOM    516  CG  PHE B  34      -8.011  -3.735  -1.332  1.00  0.00           C  
ATOM    517  CD1 PHE B  34      -7.606  -4.971  -1.813  1.00  0.00           C  
ATOM    518  CD2 PHE B  34      -8.451  -3.645  -0.020  1.00  0.00           C  
ATOM    519  CE1 PHE B  34      -7.641  -6.090  -1.003  1.00  0.00           C  
ATOM    520  CE2 PHE B  34      -8.486  -4.762   0.792  1.00  0.00           C  
ATOM    521  CZ  PHE B  34      -8.081  -5.986   0.299  1.00  0.00           C  
ATOM    522  H   PHE B  34      -5.467  -2.451  -1.766  1.00  0.00           H  
ATOM    523  HA  PHE B  34      -7.054  -3.537  -3.862  1.00  0.00           H  
ATOM    524 1HB  PHE B  34      -7.773  -1.651  -1.586  1.00  0.00           H  
ATOM    525 2HB  PHE B  34      -8.960  -2.386  -2.652  1.00  0.00           H  
ATOM    526  HD1 PHE B  34      -7.257  -5.053  -2.843  1.00  0.00           H  
ATOM    527  HD2 PHE B  34      -8.772  -2.678   0.369  1.00  0.00           H  
ATOM    528  HE1 PHE B  34      -7.321  -7.056  -1.394  1.00  0.00           H  
ATOM    529  HE2 PHE B  34      -8.834  -4.677   1.821  1.00  0.00           H  
ATOM    530  HZ  PHE B  34      -8.110  -6.867   0.938  1.00  0.00           H  
ATOM    531  N   MET B  35      -6.634  -0.275  -3.957  1.00  0.00           N  
ATOM    532  CA  MET B  35      -6.690   0.880  -4.846  1.00  0.00           C  
ATOM    533  C   MET B  35      -5.833   0.662  -6.086  1.00  0.00           C  
ATOM    534  O   MET B  35      -6.230   1.014  -7.197  1.00  0.00           O  
ATOM    535  CB  MET B  35      -6.245   2.139  -4.105  1.00  0.00           C  
ATOM    536  CG  MET B  35      -7.221   2.621  -3.041  1.00  0.00           C  
ATOM    537  SD  MET B  35      -6.794   4.249  -2.393  1.00  0.00           S  
ATOM    538  CE  MET B  35      -5.281   3.877  -1.511  1.00  0.00           C  
ATOM    539  H   MET B  35      -6.201  -0.176  -3.050  1.00  0.00           H  
ATOM    540  HA  MET B  35      -7.720   1.012  -5.176  1.00  0.00           H  
ATOM    541 1HB  MET B  35      -5.287   1.956  -3.621  1.00  0.00           H  
ATOM    542 2HB  MET B  35      -6.102   2.951  -4.819  1.00  0.00           H  
ATOM    543 1HG  MET B  35      -8.224   2.670  -3.462  1.00  0.00           H  
ATOM    544 2HG  MET B  35      -7.234   1.913  -2.212  1.00  0.00           H  
ATOM    545 1HE  MET B  35      -4.893   4.787  -1.053  1.00  0.00           H  
ATOM    546 2HE  MET B  35      -5.484   3.138  -0.735  1.00  0.00           H  
ATOM    547 3HE  MET B  35      -4.543   3.478  -2.207  1.00  0.00           H  
ATOM    548  N   MET B  36      -4.654   0.080  -5.890  1.00  0.00           N  
ATOM    549  CA  MET B  36      -3.768  -0.249  -7.000  1.00  0.00           C  
ATOM    550  C   MET B  36      -4.440  -1.205  -7.977  1.00  0.00           C  
ATOM    551  O   MET B  36      -4.427  -0.982  -9.188  1.00  0.00           O  
ATOM    552  CB  MET B  36      -2.466  -0.851  -6.476  1.00  0.00           C  
ATOM    553  CG  MET B  36      -1.506  -1.317  -7.561  1.00  0.00           C  
ATOM    554  SD  MET B  36      -0.104  -2.240  -6.899  1.00  0.00           S  
ATOM    555  CE  MET B  36      -0.918  -3.728  -6.328  1.00  0.00           C  
ATOM    556  H   MET B  36      -4.365  -0.140  -4.948  1.00  0.00           H  
ATOM    557  HA  MET B  36      -3.537   0.668  -7.542  1.00  0.00           H  
ATOM    558 1HB  MET B  36      -1.947  -0.116  -5.863  1.00  0.00           H  
ATOM    559 2HB  MET B  36      -2.692  -1.707  -5.839  1.00  0.00           H  
ATOM    560 1HG  MET B  36      -2.036  -1.955  -8.267  1.00  0.00           H  
ATOM    561 2HG  MET B  36      -1.123  -0.453  -8.103  1.00  0.00           H  
ATOM    562 1HE  MET B  36      -0.181  -4.402  -5.891  1.00  0.00           H  
ATOM    563 2HE  MET B  36      -1.665  -3.469  -5.576  1.00  0.00           H  
ATOM    564 3HE  MET B  36      -1.407  -4.222  -7.169  1.00  0.00           H  
ATOM    565  N   LEU B  37      -5.028  -2.271  -7.444  1.00  0.00           N  
ATOM    566  CA  LEU B  37      -5.677  -3.282  -8.271  1.00  0.00           C  
ATOM    567  C   LEU B  37      -6.887  -2.708  -8.995  1.00  0.00           C  
ATOM    568  O   LEU B  37      -7.127  -3.014 -10.163  1.00  0.00           O  
ATOM    569  CB  LEU B  37      -6.108  -4.475  -7.408  1.00  0.00           C  
ATOM    570  CG  LEU B  37      -4.968  -5.309  -6.809  1.00  0.00           C  
ATOM    571  CD1 LEU B  37      -5.543  -6.336  -5.844  1.00  0.00           C  
ATOM    572  CD2 LEU B  37      -4.191  -5.985  -7.928  1.00  0.00           C  
ATOM    573  H   LEU B  37      -5.026  -2.383  -6.440  1.00  0.00           H  
ATOM    574  HA  LEU B  37      -4.962  -3.628  -9.017  1.00  0.00           H  
ATOM    575 1HB  LEU B  37      -6.717  -4.106  -6.585  1.00  0.00           H  
ATOM    576 2HB  LEU B  37      -6.721  -5.140  -8.017  1.00  0.00           H  
ATOM    577  HG  LEU B  37      -4.299  -4.658  -6.244  1.00  0.00           H  
ATOM    578 1HD1 LEU B  37      -4.733  -6.929  -5.418  1.00  0.00           H  
ATOM    579 2HD1 LEU B  37      -6.077  -5.824  -5.043  1.00  0.00           H  
ATOM    580 3HD1 LEU B  37      -6.230  -6.992  -6.377  1.00  0.00           H  
ATOM    581 1HD2 LEU B  37      -3.380  -6.577  -7.502  1.00  0.00           H  
ATOM    582 2HD2 LEU B  37      -4.858  -6.637  -8.493  1.00  0.00           H  
ATOM    583 3HD2 LEU B  37      -3.776  -5.227  -8.593  1.00  0.00           H  
ATOM    584  N   GLY B  38      -7.649  -1.873  -8.295  1.00  0.00           N  
ATOM    585  CA  GLY B  38      -8.809  -1.217  -8.886  1.00  0.00           C  
ATOM    586  C   GLY B  38      -8.402  -0.316 -10.045  1.00  0.00           C  
ATOM    587  O   GLY B  38      -8.982  -0.383 -11.129  1.00  0.00           O  
ATOM    588  H   GLY B  38      -7.418  -1.689  -7.330  1.00  0.00           H  
ATOM    589 1HA  GLY B  38      -9.514  -1.970  -9.236  1.00  0.00           H  
ATOM    590 2HA  GLY B  38      -9.319  -0.627  -8.125  1.00  0.00           H  
ATOM    591  N   GLY B  39      -7.401   0.525  -9.811  1.00  0.00           N  
ATOM    592  CA  GLY B  39      -6.887   1.413 -10.848  1.00  0.00           C  
ATOM    593  C   GLY B  39      -6.332   0.621 -12.025  1.00  0.00           C  
ATOM    594  O   GLY B  39      -6.498   1.011 -13.181  1.00  0.00           O  
ATOM    595  H   GLY B  39      -6.985   0.551  -8.891  1.00  0.00           H  
ATOM    596 1HA  GLY B  39      -7.685   2.071 -11.191  1.00  0.00           H  
ATOM    597 2HA  GLY B  39      -6.106   2.046 -10.430  1.00  0.00           H  
ATOM    598  N   THR B  40      -5.672  -0.492 -11.724  1.00  0.00           N  
ATOM    599  CA  THR B  40      -5.116  -1.357 -12.758  1.00  0.00           C  
ATOM    600  C   THR B  40      -6.219  -2.001 -13.589  1.00  0.00           C  
ATOM    601  O   THR B  40      -6.129  -2.063 -14.815  1.00  0.00           O  
ATOM    602  CB  THR B  40      -4.224  -2.452 -12.145  1.00  0.00           C  
ATOM    603  OG1 THR B  40      -3.145  -1.844 -11.423  1.00  0.00           O  
ATOM    604  CG2 THR B  40      -3.659  -3.351 -13.234  1.00  0.00           C  
ATOM    605  H   THR B  40      -5.553  -0.747 -10.754  1.00  0.00           H  
ATOM    606  HA  THR B  40      -4.504  -0.749 -13.425  1.00  0.00           H  
ATOM    607  HB  THR B  40      -4.812  -3.055 -11.453  1.00  0.00           H  
ATOM    608  HG1 THR B  40      -3.496  -1.361 -10.671  1.00  0.00           H  
ATOM    609 1HG2 THR B  40      -3.031  -4.119 -12.782  1.00  0.00           H  
ATOM    610 2HG2 THR B  40      -4.477  -3.823 -13.777  1.00  0.00           H  
ATOM    611 3HG2 THR B  40      -3.062  -2.755 -13.923  1.00  0.00           H  
ATOM    612  N   PHE B  41      -7.259  -2.479 -12.914  1.00  0.00           N  
ATOM    613  CA  PHE B  41      -8.371  -3.138 -13.587  1.00  0.00           C  
ATOM    614  C   PHE B  41      -9.062  -2.194 -14.563  1.00  0.00           C  
ATOM    615  O   PHE B  41      -9.267  -2.532 -15.729  1.00  0.00           O  
ATOM    616  CB  PHE B  41      -9.385  -3.653 -12.564  1.00  0.00           C  
ATOM    617  CG  PHE B  41     -10.636  -4.213 -13.180  1.00  0.00           C  
ATOM    618  CD1 PHE B  41     -10.647  -5.486 -13.730  1.00  0.00           C  
ATOM    619  CD2 PHE B  41     -11.805  -3.467 -13.211  1.00  0.00           C  
ATOM    620  CE1 PHE B  41     -11.797  -6.001 -14.296  1.00  0.00           C  
ATOM    621  CE2 PHE B  41     -12.957  -3.980 -13.775  1.00  0.00           C  
ATOM    622  CZ  PHE B  41     -12.952  -5.249 -14.319  1.00  0.00           C  
ATOM    623  H   PHE B  41      -7.279  -2.383 -11.909  1.00  0.00           H  
ATOM    624  HA  PHE B  41      -7.981  -3.987 -14.150  1.00  0.00           H  
ATOM    625 1HB  PHE B  41      -8.926  -4.434 -11.959  1.00  0.00           H  
ATOM    626 2HB  PHE B  41      -9.669  -2.843 -11.894  1.00  0.00           H  
ATOM    627  HD1 PHE B  41      -9.734  -6.081 -13.711  1.00  0.00           H  
ATOM    628  HD2 PHE B  41     -11.808  -2.464 -12.781  1.00  0.00           H  
ATOM    629  HE1 PHE B  41     -11.791  -7.003 -14.725  1.00  0.00           H  
ATOM    630  HE2 PHE B  41     -13.869  -3.383 -13.792  1.00  0.00           H  
ATOM    631  HZ  PHE B  41     -13.859  -5.654 -14.766  1.00  0.00           H  
ATOM    632  N   LEU B  42      -9.419  -1.009 -14.080  1.00  0.00           N  
ATOM    633  CA  LEU B  42     -10.231  -0.079 -14.855  1.00  0.00           C  
ATOM    634  C   LEU B  42      -9.465   0.448 -16.062  1.00  0.00           C  
ATOM    635  O   LEU B  42      -9.374  -0.222 -17.053  1.00  0.00           O  
ATOM    636  OXT LEU B  42      -8.953   1.532 -16.021  1.00  0.00           O  
ATOM    637  CB  LEU B  42     -10.679   1.094 -13.974  1.00  0.00           C  
ATOM    638  CG  LEU B  42     -11.649   0.742 -12.840  1.00  0.00           C  
ATOM    639  CD1 LEU B  42     -11.868   1.965 -11.960  1.00  0.00           C  
ATOM    640  CD2 LEU B  42     -12.963   0.250 -13.429  1.00  0.00           C  
ATOM    641  H   LEU B  42      -9.120  -0.746 -13.152  1.00  0.00           H  
ATOM    642  HA  LEU B  42     -11.115  -0.606 -15.212  1.00  0.00           H  
ATOM    643 1HB  LEU B  42      -9.797   1.549 -13.527  1.00  0.00           H  
ATOM    644 2HB  LEU B  42     -11.164   1.838 -14.606  1.00  0.00           H  
ATOM    645  HG  LEU B  42     -11.214  -0.042 -12.219  1.00  0.00           H  
ATOM    646 1HD1 LEU B  42     -12.558   1.715 -11.153  1.00  0.00           H  
ATOM    647 2HD1 LEU B  42     -10.916   2.284 -11.536  1.00  0.00           H  
ATOM    648 3HD1 LEU B  42     -12.289   2.773 -12.558  1.00  0.00           H  
ATOM    649 1HD2 LEU B  42     -13.652  -0.001 -12.622  1.00  0.00           H  
ATOM    650 2HD2 LEU B  42     -13.400   1.033 -14.049  1.00  0.00           H  
ATOM    651 3HD2 LEU B  42     -12.779  -0.635 -14.038  1.00  0.00           H  
TER                                                                             
HETATM  653 THKN MEM C  45      15.000   0.000   0.000  1.00  0.00           X  
HETATM  654 CNTR MEM C  45       0.000   0.000   0.000  1.00  0.00           X  
HETATM  655 NORM MEM C  45      -0.000  -0.000   1.000  1.00  0.00           X  
TER                                                                             
CONECT  653  654                                                                
CONECT  654  653  655                                                           
CONECT  655  654                                                                
a_angle_1 0.748
a_angle_2 16.538
a_bind 0.025
a_ddg -28.212
a_helicality 0.065
a_helicality_symm 0.065
a_hha_ang -33.072
a_hha_dst_atm 4.289
a_hha_dst_vec 7.692
a_marl -15.308
a_pack 0.616
a_res_lipo -55.946
a_rmsd 6.212
a_sasa 710.295
a_shape 0.67
a_span_topo 0.5
a_tms_span 1
a_tms_span_fa 1
a_unsat 1
maxsub 26
rms 6.212
score -117.917
silent_score -117.917
time 37
total -117.92

#MODEL 4
ATOM      1  N   MET A   1      -3.867   3.063  13.215  1.00  0.00           N  
ATOM      2  CA  MET A   1      -3.907   2.479  11.880  1.00  0.00           C  
ATOM      3  C   MET A   1      -3.546   3.509  10.817  1.00  0.00           C  
ATOM      4  O   MET A   1      -3.550   3.210   9.623  1.00  0.00           O  
ATOM      5  CB  MET A   1      -5.288   1.889  11.603  1.00  0.00           C  
ATOM      6  CG  MET A   1      -5.612   0.639  12.410  1.00  0.00           C  
ATOM      7  SD  MET A   1      -4.497  -0.731  12.048  1.00  0.00           S  
ATOM      8  CE  MET A   1      -5.003  -1.148  10.382  1.00  0.00           C  
ATOM      9 1H   MET A   1      -4.107   2.367  13.892  1.00  0.00           H  
ATOM     10 2H   MET A   1      -2.946   3.406  13.403  1.00  0.00           H  
ATOM     11 3H   MET A   1      -4.520   3.819  13.269  1.00  0.00           H  
ATOM     12  HA  MET A   1      -3.168   1.680  11.830  1.00  0.00           H  
ATOM     13 1HB  MET A   1      -6.052   2.634  11.821  1.00  0.00           H  
ATOM     14 2HB  MET A   1      -5.370   1.634  10.546  1.00  0.00           H  
ATOM     15 1HG  MET A   1      -5.546   0.866  13.474  1.00  0.00           H  
ATOM     16 2HG  MET A   1      -6.631   0.320  12.193  1.00  0.00           H  
ATOM     17 1HE  MET A   1      -4.403  -1.982  10.016  1.00  0.00           H  
ATOM     18 2HE  MET A   1      -6.057  -1.431  10.381  1.00  0.00           H  
ATOM     19 3HE  MET A   1      -4.859  -0.285   9.731  1.00  0.00           H  
ATOM     20  N   ALA A   2      -3.235   4.723  11.258  1.00  0.00           N  
ATOM     21  CA  ALA A   2      -2.947   5.820  10.343  1.00  0.00           C  
ATOM     22  C   ALA A   2      -1.799   5.470   9.405  1.00  0.00           C  
ATOM     23  O   ALA A   2      -1.860   5.740   8.206  1.00  0.00           O  
ATOM     24  CB  ALA A   2      -2.627   7.089  11.120  1.00  0.00           C  
ATOM     25  H   ALA A   2      -3.196   4.889  12.254  1.00  0.00           H  
ATOM     26  HA  ALA A   2      -3.835   5.994   9.734  1.00  0.00           H  
ATOM     27 1HB  ALA A   2      -2.415   7.899  10.422  1.00  0.00           H  
ATOM     28 2HB  ALA A   2      -3.480   7.359  11.742  1.00  0.00           H  
ATOM     29 3HB  ALA A   2      -1.757   6.918  11.752  1.00  0.00           H  
ATOM     30  N   LEU A   3      -0.753   4.866   9.960  1.00  0.00           N  
ATOM     31  CA  LEU A   3       0.420   4.494   9.177  1.00  0.00           C  
ATOM     32  C   LEU A   3       0.072   3.447   8.128  1.00  0.00           C  
ATOM     33  O   LEU A   3       0.621   3.451   7.026  1.00  0.00           O  
ATOM     34  CB  LEU A   3       1.523   3.957  10.098  1.00  0.00           C  
ATOM     35  CG  LEU A   3       2.150   4.982  11.052  1.00  0.00           C  
ATOM     36  CD1 LEU A   3       3.122   4.276  11.988  1.00  0.00           C  
ATOM     37  CD2 LEU A   3       2.855   6.062  10.246  1.00  0.00           C  
ATOM     38  H   LEU A   3      -0.770   4.661  10.948  1.00  0.00           H  
ATOM     39  HA  LEU A   3       0.791   5.382   8.667  1.00  0.00           H  
ATOM     40 1HB  LEU A   3       1.109   3.152  10.703  1.00  0.00           H  
ATOM     41 2HB  LEU A   3       2.322   3.547   9.481  1.00  0.00           H  
ATOM     42  HG  LEU A   3       1.369   5.436  11.663  1.00  0.00           H  
ATOM     43 1HD1 LEU A   3       3.567   5.004  12.667  1.00  0.00           H  
ATOM     44 2HD1 LEU A   3       2.587   3.522  12.567  1.00  0.00           H  
ATOM     45 3HD1 LEU A   3       3.907   3.797  11.404  1.00  0.00           H  
ATOM     46 1HD2 LEU A   3       3.300   6.791  10.924  1.00  0.00           H  
ATOM     47 2HD2 LEU A   3       3.636   5.609   9.636  1.00  0.00           H  
ATOM     48 3HD2 LEU A   3       2.133   6.562   9.599  1.00  0.00           H  
ATOM     49  N   THR A   4      -0.844   2.549   8.476  1.00  0.00           N  
ATOM     50  CA  THR A   4      -1.298   1.519   7.549  1.00  0.00           C  
ATOM     51  C   THR A   4      -2.066   2.127   6.382  1.00  0.00           C  
ATOM     52  O   THR A   4      -1.854   1.758   5.227  1.00  0.00           O  
ATOM     53  CB  THR A   4      -2.182   0.480   8.264  1.00  0.00           C  
ATOM     54  OG1 THR A   4      -1.426  -0.162   9.299  1.00  0.00           O  
ATOM     55  CG2 THR A   4      -2.678  -0.567   7.279  1.00  0.00           C  
ATOM     56  H   THR A   4      -1.236   2.581   9.406  1.00  0.00           H  
ATOM     57  HA  THR A   4      -0.424   1.007   7.146  1.00  0.00           H  
ATOM     58  HB  THR A   4      -3.038   0.981   8.716  1.00  0.00           H  
ATOM     59  HG1 THR A   4      -2.027  -0.576   9.924  1.00  0.00           H  
ATOM     60 1HG2 THR A   4      -3.301  -1.292   7.802  1.00  0.00           H  
ATOM     61 2HG2 THR A   4      -3.263  -0.083   6.497  1.00  0.00           H  
ATOM     62 3HG2 THR A   4      -1.826  -1.077   6.831  1.00  0.00           H  
ATOM     63  N   VAL A   5      -2.959   3.061   6.691  1.00  0.00           N  
ATOM     64  CA  VAL A   5      -3.744   3.739   5.666  1.00  0.00           C  
ATOM     65  C   VAL A   5      -2.856   4.583   4.760  1.00  0.00           C  
ATOM     66  O   VAL A   5      -2.980   4.537   3.536  1.00  0.00           O  
ATOM     67  CB  VAL A   5      -4.810   4.639   6.318  1.00  0.00           C  
ATOM     68  CG1 VAL A   5      -5.503   5.492   5.266  1.00  0.00           C  
ATOM     69  CG2 VAL A   5      -5.819   3.785   7.070  1.00  0.00           C  
ATOM     70  H   VAL A   5      -3.097   3.309   7.660  1.00  0.00           H  
ATOM     71  HA  VAL A   5      -4.246   2.984   5.059  1.00  0.00           H  
ATOM     72  HB  VAL A   5      -4.321   5.321   7.013  1.00  0.00           H  
ATOM     73 1HG1 VAL A   5      -6.253   6.122   5.744  1.00  0.00           H  
ATOM     74 2HG1 VAL A   5      -4.767   6.121   4.765  1.00  0.00           H  
ATOM     75 3HG1 VAL A   5      -5.987   4.845   4.534  1.00  0.00           H  
ATOM     76 1HG2 VAL A   5      -6.570   4.428   7.529  1.00  0.00           H  
ATOM     77 2HG2 VAL A   5      -6.304   3.099   6.376  1.00  0.00           H  
ATOM     78 3HG2 VAL A   5      -5.307   3.215   7.845  1.00  0.00           H  
ATOM     79  N   ILE A   6      -1.961   5.353   5.369  1.00  0.00           N  
ATOM     80  CA  ILE A   6      -1.067   6.228   4.619  1.00  0.00           C  
ATOM     81  C   ILE A   6      -0.186   5.430   3.667  1.00  0.00           C  
ATOM     82  O   ILE A   6      -0.076   5.758   2.486  1.00  0.00           O  
ATOM     83  CB  ILE A   6      -0.181   7.054   5.570  1.00  0.00           C  
ATOM     84  CG1 ILE A   6      -1.028   8.070   6.341  1.00  0.00           C  
ATOM     85  CG2 ILE A   6       0.923   7.755   4.794  1.00  0.00           C  
ATOM     86  CD1 ILE A   6      -0.319   8.679   7.529  1.00  0.00           C  
ATOM     87  H   ILE A   6      -1.898   5.332   6.377  1.00  0.00           H  
ATOM     88  HA  ILE A   6      -1.672   6.915   4.028  1.00  0.00           H  
ATOM     89  HB  ILE A   6       0.270   6.394   6.311  1.00  0.00           H  
ATOM     90 1HG1 ILE A   6      -1.327   8.876   5.672  1.00  0.00           H  
ATOM     91 2HG1 ILE A   6      -1.938   7.589   6.699  1.00  0.00           H  
ATOM     92 1HG2 ILE A   6       1.539   8.334   5.482  1.00  0.00           H  
ATOM     93 2HG2 ILE A   6       1.541   7.013   4.291  1.00  0.00           H  
ATOM     94 3HG2 ILE A   6       0.480   8.422   4.054  1.00  0.00           H  
ATOM     95 1HD1 ILE A   6      -0.982   9.389   8.024  1.00  0.00           H  
ATOM     96 2HD1 ILE A   6      -0.041   7.892   8.230  1.00  0.00           H  
ATOM     97 3HD1 ILE A   6       0.577   9.198   7.191  1.00  0.00           H  
ATOM     98  N   ALA A   7       0.442   4.382   4.189  1.00  0.00           N  
ATOM     99  CA  ALA A   7       1.299   3.523   3.381  1.00  0.00           C  
ATOM    100  C   ALA A   7       0.544   2.958   2.185  1.00  0.00           C  
ATOM    101  O   ALA A   7       1.080   2.883   1.079  1.00  0.00           O  
ATOM    102  CB  ALA A   7       1.867   2.394   4.229  1.00  0.00           C  
ATOM    103  H   ALA A   7       0.321   4.174   5.170  1.00  0.00           H  
ATOM    104  HA  ALA A   7       2.123   4.127   3.001  1.00  0.00           H  
ATOM    105 1HB  ALA A   7       2.506   1.761   3.612  1.00  0.00           H  
ATOM    106 2HB  ALA A   7       2.454   2.812   5.047  1.00  0.00           H  
ATOM    107 3HB  ALA A   7       1.051   1.798   4.635  1.00  0.00           H  
ATOM    108  N   GLY A   8      -0.704   2.562   2.413  1.00  0.00           N  
ATOM    109  CA  GLY A   8      -1.566   2.090   1.336  1.00  0.00           C  
ATOM    110  C   GLY A   8      -1.788   3.177   0.292  1.00  0.00           C  
ATOM    111  O   GLY A   8      -1.569   2.960  -0.900  1.00  0.00           O  
ATOM    112  H   GLY A   8      -1.063   2.588   3.356  1.00  0.00           H  
ATOM    113 1HA  GLY A   8      -1.117   1.215   0.866  1.00  0.00           H  
ATOM    114 2HA  GLY A   8      -2.524   1.776   1.749  1.00  0.00           H  
ATOM    115  N   LEU A   9      -2.224   4.347   0.746  1.00  0.00           N  
ATOM    116  CA  LEU A   9      -2.603   5.427  -0.157  1.00  0.00           C  
ATOM    117  C   LEU A   9      -1.435   5.839  -1.044  1.00  0.00           C  
ATOM    118  O   LEU A   9      -1.606   6.085  -2.238  1.00  0.00           O  
ATOM    119  CB  LEU A   9      -3.098   6.638   0.643  1.00  0.00           C  
ATOM    120  CG  LEU A   9      -4.469   6.478   1.312  1.00  0.00           C  
ATOM    121  CD1 LEU A   9      -4.741   7.680   2.206  1.00  0.00           C  
ATOM    122  CD2 LEU A   9      -5.542   6.338   0.243  1.00  0.00           C  
ATOM    123  H   LEU A   9      -2.294   4.492   1.744  1.00  0.00           H  
ATOM    124  HA  LEU A   9      -3.412   5.075  -0.796  1.00  0.00           H  
ATOM    125 1HB  LEU A   9      -2.372   6.858   1.424  1.00  0.00           H  
ATOM    126 2HB  LEU A   9      -3.153   7.497  -0.025  1.00  0.00           H  
ATOM    127  HG  LEU A   9      -4.465   5.588   1.942  1.00  0.00           H  
ATOM    128 1HD1 LEU A   9      -5.716   7.567   2.682  1.00  0.00           H  
ATOM    129 2HD1 LEU A   9      -3.969   7.746   2.974  1.00  0.00           H  
ATOM    130 3HD1 LEU A   9      -4.735   8.589   1.606  1.00  0.00           H  
ATOM    131 1HD2 LEU A   9      -6.517   6.223   0.719  1.00  0.00           H  
ATOM    132 2HD2 LEU A   9      -5.548   7.228  -0.386  1.00  0.00           H  
ATOM    133 3HD2 LEU A   9      -5.333   5.461  -0.370  1.00  0.00           H  
ATOM    134  N   VAL A  10      -0.247   5.913  -0.453  1.00  0.00           N  
ATOM    135  CA  VAL A  10       0.947   6.323  -1.181  1.00  0.00           C  
ATOM    136  C   VAL A  10       1.202   5.416  -2.378  1.00  0.00           C  
ATOM    137  O   VAL A  10       1.470   5.889  -3.482  1.00  0.00           O  
ATOM    138  CB  VAL A  10       2.175   6.299  -0.252  1.00  0.00           C  
ATOM    139  CG1 VAL A  10       3.458   6.425  -1.060  1.00  0.00           C  
ATOM    140  CG2 VAL A  10       2.071   7.419   0.773  1.00  0.00           C  
ATOM    141  H   VAL A  10      -0.170   5.678   0.527  1.00  0.00           H  
ATOM    142  HA  VAL A  10       0.800   7.343  -1.540  1.00  0.00           H  
ATOM    143  HB  VAL A  10       2.212   5.338   0.262  1.00  0.00           H  
ATOM    144 1HG1 VAL A  10       4.315   6.406  -0.387  1.00  0.00           H  
ATOM    145 2HG1 VAL A  10       3.529   5.594  -1.761  1.00  0.00           H  
ATOM    146 3HG1 VAL A  10       3.450   7.366  -1.610  1.00  0.00           H  
ATOM    147 1HG2 VAL A  10       2.942   7.395   1.427  1.00  0.00           H  
ATOM    148 2HG2 VAL A  10       2.029   8.379   0.259  1.00  0.00           H  
ATOM    149 3HG2 VAL A  10       1.167   7.285   1.368  1.00  0.00           H  
ATOM    150  N   VAL A  11       1.116   4.109  -2.152  1.00  0.00           N  
ATOM    151  CA  VAL A  11       1.305   3.134  -3.219  1.00  0.00           C  
ATOM    152  C   VAL A  11       0.133   3.148  -4.192  1.00  0.00           C  
ATOM    153  O   VAL A  11       0.320   3.062  -5.405  1.00  0.00           O  
ATOM    154  CB  VAL A  11       1.460   1.720  -2.628  1.00  0.00           C  
ATOM    155  CG1 VAL A  11       1.592   0.690  -3.740  1.00  0.00           C  
ATOM    156  CG2 VAL A  11       2.669   1.674  -1.705  1.00  0.00           C  
ATOM    157  H   VAL A  11       0.916   3.784  -1.217  1.00  0.00           H  
ATOM    158  HA  VAL A  11       2.214   3.388  -3.764  1.00  0.00           H  
ATOM    159  HB  VAL A  11       0.562   1.470  -2.064  1.00  0.00           H  
ATOM    160 1HG1 VAL A  11       1.701  -0.304  -3.305  1.00  0.00           H  
ATOM    161 2HG1 VAL A  11       0.701   0.715  -4.367  1.00  0.00           H  
ATOM    162 3HG1 VAL A  11       2.469   0.918  -4.345  1.00  0.00           H  
ATOM    163 1HG2 VAL A  11       2.772   0.672  -1.291  1.00  0.00           H  
ATOM    164 2HG2 VAL A  11       3.567   1.929  -2.268  1.00  0.00           H  
ATOM    165 3HG2 VAL A  11       2.534   2.390  -0.894  1.00  0.00           H  
ATOM    166  N   ILE A  12      -1.077   3.257  -3.652  1.00  0.00           N  
ATOM    167  CA  ILE A  12      -2.282   3.283  -4.471  1.00  0.00           C  
ATOM    168  C   ILE A  12      -2.245   4.433  -5.470  1.00  0.00           C  
ATOM    169  O   ILE A  12      -2.604   4.267  -6.636  1.00  0.00           O  
ATOM    170  CB  ILE A  12      -3.541   3.406  -3.593  1.00  0.00           C  
ATOM    171  CG1 ILE A  12      -3.780   2.107  -2.819  1.00  0.00           C  
ATOM    172  CG2 ILE A  12      -4.752   3.752  -4.446  1.00  0.00           C  
ATOM    173  CD1 ILE A  12      -4.815   2.231  -1.724  1.00  0.00           C  
ATOM    174  H   ILE A  12      -1.163   3.325  -2.648  1.00  0.00           H  
ATOM    175  HA  ILE A  12      -2.341   2.349  -5.029  1.00  0.00           H  
ATOM    176  HB  ILE A  12      -3.393   4.191  -2.853  1.00  0.00           H  
ATOM    177 1HG1 ILE A  12      -4.104   1.327  -3.508  1.00  0.00           H  
ATOM    178 2HG1 ILE A  12      -2.845   1.775  -2.367  1.00  0.00           H  
ATOM    179 1HG2 ILE A  12      -5.633   3.835  -3.809  1.00  0.00           H  
ATOM    180 2HG2 ILE A  12      -4.581   4.701  -4.952  1.00  0.00           H  
ATOM    181 3HG2 ILE A  12      -4.912   2.969  -5.187  1.00  0.00           H  
ATOM    182 1HD1 ILE A  12      -4.929   1.270  -1.221  1.00  0.00           H  
ATOM    183 2HD1 ILE A  12      -4.494   2.982  -1.003  1.00  0.00           H  
ATOM    184 3HD1 ILE A  12      -5.769   2.528  -2.157  1.00  0.00           H  
ATOM    185  N   PHE A  13      -1.808   5.599  -5.006  1.00  0.00           N  
ATOM    186  CA  PHE A  13      -1.711   6.776  -5.862  1.00  0.00           C  
ATOM    187  C   PHE A  13      -0.766   6.530  -7.031  1.00  0.00           C  
ATOM    188  O   PHE A  13      -1.041   6.937  -8.160  1.00  0.00           O  
ATOM    189  CB  PHE A  13      -1.230   7.984  -5.056  1.00  0.00           C  
ATOM    190  CG  PHE A  13      -2.209   8.447  -4.015  1.00  0.00           C  
ATOM    191  CD1 PHE A  13      -3.547   8.090  -4.094  1.00  0.00           C  
ATOM    192  CD2 PHE A  13      -1.795   9.240  -2.956  1.00  0.00           C  
ATOM    193  CE1 PHE A  13      -4.449   8.516  -3.137  1.00  0.00           C  
ATOM    194  CE2 PHE A  13      -2.694   9.666  -1.997  1.00  0.00           C  
ATOM    195  CZ  PHE A  13      -4.023   9.304  -2.089  1.00  0.00           C  
ATOM    196  H   PHE A  13      -1.537   5.672  -4.036  1.00  0.00           H  
ATOM    197  HA  PHE A  13      -2.702   6.995  -6.262  1.00  0.00           H  
ATOM    198 1HB  PHE A  13      -0.294   7.738  -4.556  1.00  0.00           H  
ATOM    199 2HB  PHE A  13      -1.032   8.815  -5.730  1.00  0.00           H  
ATOM    200  HD1 PHE A  13      -3.884   7.467  -4.922  1.00  0.00           H  
ATOM    201  HD2 PHE A  13      -0.745   9.527  -2.884  1.00  0.00           H  
ATOM    202  HE1 PHE A  13      -5.498   8.229  -3.211  1.00  0.00           H  
ATOM    203  HE2 PHE A  13      -2.355  10.289  -1.170  1.00  0.00           H  
ATOM    204  HZ  PHE A  13      -4.733   9.641  -1.335  1.00  0.00           H  
ATOM    205  N   MET A  14       0.349   5.862  -6.754  1.00  0.00           N  
ATOM    206  CA  MET A  14       1.281   5.460  -7.801  1.00  0.00           C  
ATOM    207  C   MET A  14       0.661   4.415  -8.719  1.00  0.00           C  
ATOM    208  O   MET A  14       0.824   4.470  -9.938  1.00  0.00           O  
ATOM    209  CB  MET A  14       2.572   4.928  -7.181  1.00  0.00           C  
ATOM    210  CG  MET A  14       3.419   5.984  -6.486  1.00  0.00           C  
ATOM    211  SD  MET A  14       5.052   5.373  -6.024  1.00  0.00           S  
ATOM    212  CE  MET A  14       4.625   4.215  -4.727  1.00  0.00           C  
ATOM    213  H   MET A  14       0.555   5.627  -5.794  1.00  0.00           H  
ATOM    214  HA  MET A  14       1.517   6.334  -8.407  1.00  0.00           H  
ATOM    215 1HB  MET A  14       2.333   4.157  -6.450  1.00  0.00           H  
ATOM    216 2HB  MET A  14       3.184   4.466  -7.957  1.00  0.00           H  
ATOM    217 1HG  MET A  14       3.546   6.841  -7.146  1.00  0.00           H  
ATOM    218 2HG  MET A  14       2.910   6.322  -5.583  1.00  0.00           H  
ATOM    219 1HE  MET A  14       5.533   3.752  -4.339  1.00  0.00           H  
ATOM    220 2HE  MET A  14       4.113   4.743  -3.922  1.00  0.00           H  
ATOM    221 3HE  MET A  14       3.969   3.443  -5.130  1.00  0.00           H  
ATOM    222  N   MET A  15      -0.050   3.461  -8.126  1.00  0.00           N  
ATOM    223  CA  MET A  15      -0.705   2.407  -8.891  1.00  0.00           C  
ATOM    224  C   MET A  15      -1.726   2.985  -9.863  1.00  0.00           C  
ATOM    225  O   MET A  15      -1.759   2.614 -11.036  1.00  0.00           O  
ATOM    226  CB  MET A  15      -1.373   1.408  -7.948  1.00  0.00           C  
ATOM    227  CG  MET A  15      -2.134   0.292  -8.649  1.00  0.00           C  
ATOM    228  SD  MET A  15      -2.836  -0.903  -7.495  1.00  0.00           S  
ATOM    229  CE  MET A  15      -4.102   0.089  -6.709  1.00  0.00           C  
ATOM    230  H   MET A  15      -0.138   3.467  -7.120  1.00  0.00           H  
ATOM    231  HA  MET A  15       0.050   1.884  -9.478  1.00  0.00           H  
ATOM    232 1HB  MET A  15      -0.619   0.949  -7.311  1.00  0.00           H  
ATOM    233 2HB  MET A  15      -2.075   1.934  -7.299  1.00  0.00           H  
ATOM    234 1HG  MET A  15      -2.944   0.718  -9.239  1.00  0.00           H  
ATOM    235 2HG  MET A  15      -1.462  -0.237  -9.326  1.00  0.00           H  
ATOM    236 1HE  MET A  15      -4.627  -0.513  -5.966  1.00  0.00           H  
ATOM    237 2HE  MET A  15      -3.641   0.948  -6.221  1.00  0.00           H  
ATOM    238 3HE  MET A  15      -4.811   0.436  -7.461  1.00  0.00           H  
ATOM    239  N   LEU A  16      -2.557   3.896  -9.368  1.00  0.00           N  
ATOM    240  CA  LEU A  16      -3.585   4.522 -10.191  1.00  0.00           C  
ATOM    241  C   LEU A  16      -2.966   5.345 -11.313  1.00  0.00           C  
ATOM    242  O   LEU A  16      -3.487   5.383 -12.428  1.00  0.00           O  
ATOM    243  CB  LEU A  16      -4.482   5.417  -9.327  1.00  0.00           C  
ATOM    244  CG  LEU A  16      -5.369   4.687  -8.310  1.00  0.00           C  
ATOM    245  CD1 LEU A  16      -6.055   5.705  -7.409  1.00  0.00           C  
ATOM    246  CD2 LEU A  16      -6.391   3.835  -9.048  1.00  0.00           C  
ATOM    247  H   LEU A  16      -2.475   4.160  -8.397  1.00  0.00           H  
ATOM    248  HA  LEU A  16      -4.197   3.739 -10.636  1.00  0.00           H  
ATOM    249 1HB  LEU A  16      -3.852   6.113  -8.776  1.00  0.00           H  
ATOM    250 2HB  LEU A  16      -5.135   5.992  -9.983  1.00  0.00           H  
ATOM    251  HG  LEU A  16      -4.751   4.048  -7.680  1.00  0.00           H  
ATOM    252 1HD1 LEU A  16      -6.685   5.186  -6.687  1.00  0.00           H  
ATOM    253 2HD1 LEU A  16      -5.301   6.288  -6.879  1.00  0.00           H  
ATOM    254 3HD1 LEU A  16      -6.669   6.371  -8.014  1.00  0.00           H  
ATOM    255 1HD2 LEU A  16      -7.021   3.315  -8.325  1.00  0.00           H  
ATOM    256 2HD2 LEU A  16      -7.012   4.473  -9.677  1.00  0.00           H  
ATOM    257 3HD2 LEU A  16      -5.874   3.104  -9.670  1.00  0.00           H  
ATOM    258  N   GLY A  17      -1.852   6.004 -11.012  1.00  0.00           N  
ATOM    259  CA  GLY A  17      -1.088   6.721 -12.026  1.00  0.00           C  
ATOM    260  C   GLY A  17      -0.523   5.764 -13.068  1.00  0.00           C  
ATOM    261  O   GLY A  17      -0.489   6.078 -14.258  1.00  0.00           O  
ATOM    262  H   GLY A  17      -1.527   6.009 -10.056  1.00  0.00           H  
ATOM    263 1HA  GLY A  17      -1.729   7.457 -12.512  1.00  0.00           H  
ATOM    264 2HA  GLY A  17      -0.275   7.267 -11.550  1.00  0.00           H  
ATOM    265  N   GLY A  18      -0.082   4.596 -12.614  1.00  0.00           N  
ATOM    266  CA  GLY A  18       0.471   3.586 -13.508  1.00  0.00           C  
ATOM    267  C   GLY A  18      -0.574   3.102 -14.505  1.00  0.00           C  
ATOM    268  O   GLY A  18      -0.357   3.145 -15.716  1.00  0.00           O  
ATOM    269  H   GLY A  18      -0.130   4.403 -11.624  1.00  0.00           H  
ATOM    270 1HA  GLY A  18       1.325   4.002 -14.044  1.00  0.00           H  
ATOM    271 2HA  GLY A  18       0.838   2.744 -12.923  1.00  0.00           H  
ATOM    272  N   THR A  19      -1.708   2.642 -13.989  1.00  0.00           N  
ATOM    273  CA  THR A  19      -2.763   2.088 -14.830  1.00  0.00           C  
ATOM    274  C   THR A  19      -3.999   1.745 -14.008  1.00  0.00           C  
ATOM    275  O   THR A  19      -4.770   2.609 -13.693  1.00  0.00           O  
ATOM    276  OXT THR A  19      -4.201   0.610 -13.674  1.00  0.00           O  
ATOM    277  CB  THR A  19      -2.275   0.835 -15.579  1.00  0.00           C  
ATOM    278  OG1 THR A  19      -3.306   0.370 -16.460  1.00  0.00           O  
ATOM    279  CG2 THR A  19      -1.919  -0.269 -14.595  1.00  0.00           C  
ATOM    280  H   THR A  19      -1.843   2.676 -12.989  1.00  0.00           H  
ATOM    281  HA  THR A  19      -3.048   2.839 -15.567  1.00  0.00           H  
ATOM    282  HB  THR A  19      -1.395   1.084 -16.171  1.00  0.00           H  
ATOM    283  HG1 THR A  19      -2.909  -0.115 -17.187  1.00  0.00           H  
ATOM    284 1HG2 THR A  19      -1.576  -1.147 -15.142  1.00  0.00           H  
ATOM    285 2HG2 THR A  19      -1.127   0.077 -13.931  1.00  0.00           H  
ATOM    286 3HG2 THR A  19      -2.797  -0.530 -14.006  1.00  0.00           H  
TER                                                                             
ATOM    288  N   MET B  20       3.868  -3.063  13.215  1.00  0.00           N  
ATOM    289  CA  MET B  20       3.908  -2.479  11.880  1.00  0.00           C  
ATOM    290  C   MET B  20       3.547  -3.509  10.817  1.00  0.00           C  
ATOM    291  O   MET B  20       3.551  -3.210   9.623  1.00  0.00           O  
ATOM    292  CB  MET B  20       5.289  -1.889  11.603  1.00  0.00           C  
ATOM    293  CG  MET B  20       5.616  -0.644  12.416  1.00  0.00           C  
ATOM    294  SD  MET B  20       4.487   0.722  12.081  1.00  0.00           S  
ATOM    295  CE  MET B  20       4.953   1.142  10.404  1.00  0.00           C  
ATOM    296 1H   MET B  20       4.108  -2.367  13.892  1.00  0.00           H  
ATOM    297 2H   MET B  20       2.947  -3.406  13.403  1.00  0.00           H  
ATOM    298 3H   MET B  20       4.521  -3.819  13.269  1.00  0.00           H  
ATOM    299  HA  MET B  20       3.168  -1.680  11.830  1.00  0.00           H  
ATOM    300 1HB  MET B  20       6.052  -2.636  11.815  1.00  0.00           H  
ATOM    301 2HB  MET B  20       5.368  -1.629  10.547  1.00  0.00           H  
ATOM    302 1HG  MET B  20       5.566  -0.880  13.479  1.00  0.00           H  
ATOM    303 2HG  MET B  20       6.630  -0.317  12.188  1.00  0.00           H  
ATOM    304 1HE  MET B  20       4.342   1.974  10.053  1.00  0.00           H  
ATOM    305 2HE  MET B  20       6.006   1.428  10.379  1.00  0.00           H  
ATOM    306 3HE  MET B  20       4.797   0.279   9.756  1.00  0.00           H  
ATOM    307  N   ALA B  21       3.235  -4.723  11.258  1.00  0.00           N  
ATOM    308  CA  ALA B  21       2.948  -5.820  10.343  1.00  0.00           C  
ATOM    309  C   ALA B  21       1.799  -5.470   9.405  1.00  0.00           C  
ATOM    310  O   ALA B  21       1.860  -5.739   8.206  1.00  0.00           O  
ATOM    311  CB  ALA B  21       2.628  -7.089  11.120  1.00  0.00           C  
ATOM    312  H   ALA B  21       3.196  -4.890  12.254  1.00  0.00           H  
ATOM    313  HA  ALA B  21       3.835  -5.994   9.733  1.00  0.00           H  
ATOM    314 1HB  ALA B  21       2.415  -7.899  10.422  1.00  0.00           H  
ATOM    315 2HB  ALA B  21       3.481  -7.360  11.742  1.00  0.00           H  
ATOM    316 3HB  ALA B  21       1.758  -6.918  11.752  1.00  0.00           H  
ATOM    317  N   LEU B  22       0.753  -4.866   9.960  1.00  0.00           N  
ATOM    318  CA  LEU B  22      -0.420  -4.494   9.177  1.00  0.00           C  
ATOM    319  C   LEU B  22      -0.072  -3.446   8.128  1.00  0.00           C  
ATOM    320  O   LEU B  22      -0.621  -3.451   7.026  1.00  0.00           O  
ATOM    321  CB  LEU B  22      -1.522  -3.957  10.099  1.00  0.00           C  
ATOM    322  CG  LEU B  22      -2.150  -4.982  11.052  1.00  0.00           C  
ATOM    323  CD1 LEU B  22      -3.123  -4.277  11.988  1.00  0.00           C  
ATOM    324  CD2 LEU B  22      -2.855  -6.062  10.244  1.00  0.00           C  
ATOM    325  H   LEU B  22       0.771  -4.661  10.948  1.00  0.00           H  
ATOM    326  HA  LEU B  22      -0.791  -5.382   8.667  1.00  0.00           H  
ATOM    327 1HB  LEU B  22      -1.108  -3.153  10.704  1.00  0.00           H  
ATOM    328 2HB  LEU B  22      -2.321  -3.546   9.481  1.00  0.00           H  
ATOM    329  HG  LEU B  22      -1.370  -5.437  11.663  1.00  0.00           H  
ATOM    330 1HD1 LEU B  22      -3.569  -5.005  12.665  1.00  0.00           H  
ATOM    331 2HD1 LEU B  22      -2.589  -3.523  12.567  1.00  0.00           H  
ATOM    332 3HD1 LEU B  22      -3.907  -3.797  11.403  1.00  0.00           H  
ATOM    333 1HD2 LEU B  22      -3.301  -6.791  10.921  1.00  0.00           H  
ATOM    334 2HD2 LEU B  22      -3.636  -5.608   9.634  1.00  0.00           H  
ATOM    335 3HD2 LEU B  22      -2.133  -6.561   9.597  1.00  0.00           H  
ATOM    336  N   THR B  23       0.844  -2.549   8.476  1.00  0.00           N  
ATOM    337  CA  THR B  23       1.298  -1.519   7.549  1.00  0.00           C  
ATOM    338  C   THR B  23       2.066  -2.127   6.383  1.00  0.00           C  
ATOM    339  O   THR B  23       1.854  -1.757   5.228  1.00  0.00           O  
ATOM    340  CB  THR B  23       2.182  -0.480   8.265  1.00  0.00           C  
ATOM    341  OG1 THR B  23       1.429   0.155   9.306  1.00  0.00           O  
ATOM    342  CG2 THR B  23       2.669   0.573   7.282  1.00  0.00           C  
ATOM    343  H   THR B  23       1.236  -2.581   9.406  1.00  0.00           H  
ATOM    344  HA  THR B  23       0.424  -1.006   7.146  1.00  0.00           H  
ATOM    345  HB  THR B  23       3.042  -0.980   8.710  1.00  0.00           H  
ATOM    346  HG1 THR B  23       0.491   0.035   9.141  1.00  0.00           H  
ATOM    347 1HG2 THR B  23       3.293   1.298   7.805  1.00  0.00           H  
ATOM    348 2HG2 THR B  23       3.252   0.094   6.495  1.00  0.00           H  
ATOM    349 3HG2 THR B  23       1.814   1.082   6.840  1.00  0.00           H  
ATOM    350  N   VAL B  24       2.959  -3.061   6.691  1.00  0.00           N  
ATOM    351  CA  VAL B  24       3.744  -3.739   5.666  1.00  0.00           C  
ATOM    352  C   VAL B  24       2.856  -4.583   4.760  1.00  0.00           C  
ATOM    353  O   VAL B  24       2.980  -4.537   3.536  1.00  0.00           O  
ATOM    354  CB  VAL B  24       4.810  -4.639   6.318  1.00  0.00           C  
ATOM    355  CG1 VAL B  24       5.503  -5.492   5.266  1.00  0.00           C  
ATOM    356  CG2 VAL B  24       5.819  -3.785   7.070  1.00  0.00           C  
ATOM    357  H   VAL B  24       3.097  -3.309   7.660  1.00  0.00           H  
ATOM    358  HA  VAL B  24       4.246  -2.984   5.059  1.00  0.00           H  
ATOM    359  HB  VAL B  24       4.321  -5.321   7.013  1.00  0.00           H  
ATOM    360 1HG1 VAL B  24       6.254  -6.122   5.744  1.00  0.00           H  
ATOM    361 2HG1 VAL B  24       4.768  -6.121   4.765  1.00  0.00           H  
ATOM    362 3HG1 VAL B  24       5.987  -4.845   4.534  1.00  0.00           H  
ATOM    363 1HG2 VAL B  24       6.570  -4.428   7.529  1.00  0.00           H  
ATOM    364 2HG2 VAL B  24       6.304  -3.098   6.376  1.00  0.00           H  
ATOM    365 3HG2 VAL B  24       5.307  -3.215   7.845  1.00  0.00           H  
ATOM    366  N   ILE B  25       1.961  -5.353   5.369  1.00  0.00           N  
ATOM    367  CA  ILE B  25       1.067  -6.228   4.619  1.00  0.00           C  
ATOM    368  C   ILE B  25       0.186  -5.430   3.667  1.00  0.00           C  
ATOM    369  O   ILE B  25       0.076  -5.758   2.486  1.00  0.00           O  
ATOM    370  CB  ILE B  25       0.182  -7.053   5.571  1.00  0.00           C  
ATOM    371  CG1 ILE B  25       1.028  -8.070   6.341  1.00  0.00           C  
ATOM    372  CG2 ILE B  25      -0.923  -7.755   4.795  1.00  0.00           C  
ATOM    373  CD1 ILE B  25       0.319  -8.679   7.529  1.00  0.00           C  
ATOM    374  H   ILE B  25       1.898  -5.332   6.377  1.00  0.00           H  
ATOM    375  HA  ILE B  25       1.672  -6.915   4.029  1.00  0.00           H  
ATOM    376  HB  ILE B  25      -0.270  -6.394   6.311  1.00  0.00           H  
ATOM    377 1HG1 ILE B  25       1.327  -8.876   5.672  1.00  0.00           H  
ATOM    378 2HG1 ILE B  25       1.938  -7.588   6.699  1.00  0.00           H  
ATOM    379 1HG2 ILE B  25      -1.539  -8.334   5.482  1.00  0.00           H  
ATOM    380 2HG2 ILE B  25      -1.541  -7.013   4.291  1.00  0.00           H  
ATOM    381 3HG2 ILE B  25      -0.480  -8.421   4.054  1.00  0.00           H  
ATOM    382 1HD1 ILE B  25       0.982  -9.389   8.024  1.00  0.00           H  
ATOM    383 2HD1 ILE B  25       0.041  -7.892   8.231  1.00  0.00           H  
ATOM    384 3HD1 ILE B  25      -0.577  -9.197   7.191  1.00  0.00           H  
ATOM    385  N   ALA B  26      -0.442  -4.381   4.189  1.00  0.00           N  
ATOM    386  CA  ALA B  26      -1.299  -3.522   3.381  1.00  0.00           C  
ATOM    387  C   ALA B  26      -0.544  -2.958   2.185  1.00  0.00           C  
ATOM    388  O   ALA B  26      -1.080  -2.883   1.079  1.00  0.00           O  
ATOM    389  CB  ALA B  26      -1.867  -2.393   4.229  1.00  0.00           C  
ATOM    390  H   ALA B  26      -0.321  -4.174   5.170  1.00  0.00           H  
ATOM    391  HA  ALA B  26      -2.123  -4.127   3.001  1.00  0.00           H  
ATOM    392 1HB  ALA B  26      -2.505  -1.761   3.612  1.00  0.00           H  
ATOM    393 2HB  ALA B  26      -2.453  -2.812   5.047  1.00  0.00           H  
ATOM    394 3HB  ALA B  26      -1.051  -1.798   4.636  1.00  0.00           H  
ATOM    395  N   GLY B  27       0.704  -2.561   2.413  1.00  0.00           N  
ATOM    396  CA  GLY B  27       1.566  -2.090   1.336  1.00  0.00           C  
ATOM    397  C   GLY B  27       1.788  -3.177   0.292  1.00  0.00           C  
ATOM    398  O   GLY B  27       1.569  -2.960  -0.900  1.00  0.00           O  
ATOM    399  H   GLY B  27       1.064  -2.587   3.356  1.00  0.00           H  
ATOM    400 1HA  GLY B  27       1.117  -1.215   0.867  1.00  0.00           H  
ATOM    401 2HA  GLY B  27       2.525  -1.776   1.749  1.00  0.00           H  
ATOM    402  N   LEU B  28       2.224  -4.347   0.747  1.00  0.00           N  
ATOM    403  CA  LEU B  28       2.603  -5.426  -0.157  1.00  0.00           C  
ATOM    404  C   LEU B  28       1.435  -5.838  -1.043  1.00  0.00           C  
ATOM    405  O   LEU B  28       1.606  -6.084  -2.237  1.00  0.00           O  
ATOM    406  CB  LEU B  28       3.098  -6.638   0.643  1.00  0.00           C  
ATOM    407  CG  LEU B  28       4.468  -6.477   1.314  1.00  0.00           C  
ATOM    408  CD1 LEU B  28       4.740  -7.680   2.207  1.00  0.00           C  
ATOM    409  CD2 LEU B  28       5.542  -6.334   0.247  1.00  0.00           C  
ATOM    410  H   LEU B  28       2.294  -4.492   1.744  1.00  0.00           H  
ATOM    411  HA  LEU B  28       3.412  -5.074  -0.796  1.00  0.00           H  
ATOM    412 1HB  LEU B  28       2.371  -6.859   1.423  1.00  0.00           H  
ATOM    413 2HB  LEU B  28       3.155  -7.496  -0.026  1.00  0.00           H  
ATOM    414  HG  LEU B  28       4.462  -5.588   1.945  1.00  0.00           H  
ATOM    415 1HD1 LEU B  28       5.714  -7.566   2.684  1.00  0.00           H  
ATOM    416 2HD1 LEU B  28       3.968  -7.747   2.973  1.00  0.00           H  
ATOM    417 3HD1 LEU B  28       4.736  -8.588   1.606  1.00  0.00           H  
ATOM    418 1HD2 LEU B  28       6.516  -6.219   0.724  1.00  0.00           H  
ATOM    419 2HD2 LEU B  28       5.550  -7.223  -0.384  1.00  0.00           H  
ATOM    420 3HD2 LEU B  28       5.332  -5.457  -0.365  1.00  0.00           H  
ATOM    421  N   VAL B  29       0.247  -5.912  -0.452  1.00  0.00           N  
ATOM    422  CA  VAL B  29      -0.947  -6.323  -1.181  1.00  0.00           C  
ATOM    423  C   VAL B  29      -1.202  -5.416  -2.378  1.00  0.00           C  
ATOM    424  O   VAL B  29      -1.470  -5.889  -3.482  1.00  0.00           O  
ATOM    425  CB  VAL B  29      -2.175  -6.299  -0.251  1.00  0.00           C  
ATOM    426  CG1 VAL B  29      -3.458  -6.425  -1.060  1.00  0.00           C  
ATOM    427  CG2 VAL B  29      -2.071  -7.418   0.773  1.00  0.00           C  
ATOM    428  H   VAL B  29       0.169  -5.678   0.527  1.00  0.00           H  
ATOM    429  HA  VAL B  29      -0.800  -7.342  -1.540  1.00  0.00           H  
ATOM    430  HB  VAL B  29      -2.212  -5.338   0.262  1.00  0.00           H  
ATOM    431 1HG1 VAL B  29      -4.316  -6.405  -0.387  1.00  0.00           H  
ATOM    432 2HG1 VAL B  29      -3.529  -5.593  -1.761  1.00  0.00           H  
ATOM    433 3HG1 VAL B  29      -3.450  -7.365  -1.610  1.00  0.00           H  
ATOM    434 1HG2 VAL B  29      -2.942  -7.394   1.427  1.00  0.00           H  
ATOM    435 2HG2 VAL B  29      -2.029  -8.379   0.259  1.00  0.00           H  
ATOM    436 3HG2 VAL B  29      -1.167  -7.284   1.368  1.00  0.00           H  
ATOM    437  N   VAL B  30      -1.116  -4.109  -2.152  1.00  0.00           N  
ATOM    438  CA  VAL B  30      -1.305  -3.133  -3.218  1.00  0.00           C  
ATOM    439  C   VAL B  30      -0.133  -3.147  -4.191  1.00  0.00           C  
ATOM    440  O   VAL B  30      -0.320  -3.061  -5.405  1.00  0.00           O  
ATOM    441  CB  VAL B  30      -1.461  -1.719  -2.628  1.00  0.00           C  
ATOM    442  CG1 VAL B  30      -1.593  -0.689  -3.740  1.00  0.00           C  
ATOM    443  CG2 VAL B  30      -2.668  -1.674  -1.704  1.00  0.00           C  
ATOM    444  H   VAL B  30      -0.916  -3.783  -1.217  1.00  0.00           H  
ATOM    445  HA  VAL B  30      -2.215  -3.387  -3.763  1.00  0.00           H  
ATOM    446  HB  VAL B  30      -0.562  -1.470  -2.064  1.00  0.00           H  
ATOM    447 1HG1 VAL B  30      -1.702   0.305  -3.304  1.00  0.00           H  
ATOM    448 2HG1 VAL B  30      -0.702  -0.714  -4.366  1.00  0.00           H  
ATOM    449 3HG1 VAL B  30      -2.470  -0.917  -4.345  1.00  0.00           H  
ATOM    450 1HG2 VAL B  30      -2.772  -0.672  -1.290  1.00  0.00           H  
ATOM    451 2HG2 VAL B  30      -3.567  -1.929  -2.267  1.00  0.00           H  
ATOM    452 3HG2 VAL B  30      -2.533  -2.390  -0.893  1.00  0.00           H  
ATOM    453  N   ILE B  31       1.076  -3.257  -3.652  1.00  0.00           N  
ATOM    454  CA  ILE B  31       2.282  -3.283  -4.471  1.00  0.00           C  
ATOM    455  C   ILE B  31       2.244  -4.432  -5.470  1.00  0.00           C  
ATOM    456  O   ILE B  31       2.603  -4.266  -6.636  1.00  0.00           O  
ATOM    457  CB  ILE B  31       3.541  -3.405  -3.593  1.00  0.00           C  
ATOM    458  CG1 ILE B  31       3.780  -2.107  -2.819  1.00  0.00           C  
ATOM    459  CG2 ILE B  31       4.752  -3.752  -4.445  1.00  0.00           C  
ATOM    460  CD1 ILE B  31       4.815  -2.230  -1.724  1.00  0.00           C  
ATOM    461  H   ILE B  31       1.163  -3.324  -2.647  1.00  0.00           H  
ATOM    462  HA  ILE B  31       2.340  -2.349  -5.029  1.00  0.00           H  
ATOM    463  HB  ILE B  31       3.392  -4.191  -2.853  1.00  0.00           H  
ATOM    464 1HG1 ILE B  31       4.104  -1.327  -3.508  1.00  0.00           H  
ATOM    465 2HG1 ILE B  31       2.845  -1.775  -2.367  1.00  0.00           H  
ATOM    466 1HG2 ILE B  31       5.633  -3.834  -3.809  1.00  0.00           H  
ATOM    467 2HG2 ILE B  31       4.580  -4.701  -4.952  1.00  0.00           H  
ATOM    468 3HG2 ILE B  31       4.911  -2.968  -5.187  1.00  0.00           H  
ATOM    469 1HD1 ILE B  31       4.929  -1.270  -1.221  1.00  0.00           H  
ATOM    470 2HD1 ILE B  31       4.493  -2.982  -1.003  1.00  0.00           H  
ATOM    471 3HD1 ILE B  31       5.769  -2.528  -2.157  1.00  0.00           H  
ATOM    472  N   PHE B  32       1.808  -5.598  -5.006  1.00  0.00           N  
ATOM    473  CA  PHE B  32       1.711  -6.775  -5.861  1.00  0.00           C  
ATOM    474  C   PHE B  32       0.766  -6.529  -7.031  1.00  0.00           C  
ATOM    475  O   PHE B  32       1.041  -6.936  -8.160  1.00  0.00           O  
ATOM    476  CB  PHE B  32       1.229  -7.983  -5.056  1.00  0.00           C  
ATOM    477  CG  PHE B  32       2.209  -8.447  -4.015  1.00  0.00           C  
ATOM    478  CD1 PHE B  32       3.544  -8.078  -4.086  1.00  0.00           C  
ATOM    479  CD2 PHE B  32       1.798  -9.252  -2.964  1.00  0.00           C  
ATOM    480  CE1 PHE B  32       4.446  -8.505  -3.130  1.00  0.00           C  
ATOM    481  CE2 PHE B  32       2.697  -9.679  -2.006  1.00  0.00           C  
ATOM    482  CZ  PHE B  32       4.023  -9.304  -2.090  1.00  0.00           C  
ATOM    483  H   PHE B  32       1.537  -5.671  -4.036  1.00  0.00           H  
ATOM    484  HA  PHE B  32       2.701  -6.995  -6.262  1.00  0.00           H  
ATOM    485 1HB  PHE B  32       0.293  -7.737  -4.556  1.00  0.00           H  
ATOM    486 2HB  PHE B  32       1.031  -8.815  -5.730  1.00  0.00           H  
ATOM    487  HD1 PHE B  32       3.879  -7.445  -4.908  1.00  0.00           H  
ATOM    488  HD2 PHE B  32       0.750  -9.548  -2.899  1.00  0.00           H  
ATOM    489  HE1 PHE B  32       5.493  -8.208  -3.198  1.00  0.00           H  
ATOM    490  HE2 PHE B  32       2.361 -10.311  -1.185  1.00  0.00           H  
ATOM    491  HZ  PHE B  32       4.733  -9.642  -1.336  1.00  0.00           H  
ATOM    492  N   MET B  33      -0.349  -5.861  -6.754  1.00  0.00           N  
ATOM    493  CA  MET B  33      -1.281  -5.460  -7.800  1.00  0.00           C  
ATOM    494  C   MET B  33      -0.662  -4.414  -8.718  1.00  0.00           C  
ATOM    495  O   MET B  33      -0.824  -4.470  -9.937  1.00  0.00           O  
ATOM    496  CB  MET B  33      -2.572  -4.927  -7.181  1.00  0.00           C  
ATOM    497  CG  MET B  33      -3.419  -5.984  -6.486  1.00  0.00           C  
ATOM    498  SD  MET B  33      -5.052  -5.372  -6.024  1.00  0.00           S  
ATOM    499  CE  MET B  33      -4.625  -4.214  -4.727  1.00  0.00           C  
ATOM    500  H   MET B  33      -0.556  -5.626  -5.794  1.00  0.00           H  
ATOM    501  HA  MET B  33      -1.518  -6.333  -8.407  1.00  0.00           H  
ATOM    502 1HB  MET B  33      -2.334  -4.156  -6.450  1.00  0.00           H  
ATOM    503 2HB  MET B  33      -3.184  -4.465  -7.956  1.00  0.00           H  
ATOM    504 1HG  MET B  33      -3.546  -6.841  -7.146  1.00  0.00           H  
ATOM    505 2HG  MET B  33      -2.911  -6.322  -5.583  1.00  0.00           H  
ATOM    506 1HE  MET B  33      -5.533  -3.752  -4.338  1.00  0.00           H  
ATOM    507 2HE  MET B  33      -4.113  -4.742  -3.921  1.00  0.00           H  
ATOM    508 3HE  MET B  33      -3.969  -3.442  -5.130  1.00  0.00           H  
ATOM    509  N   MET B  34       0.049  -3.461  -8.126  1.00  0.00           N  
ATOM    510  CA  MET B  34       0.705  -2.406  -8.891  1.00  0.00           C  
ATOM    511  C   MET B  34       1.725  -2.984  -9.863  1.00  0.00           C  
ATOM    512  O   MET B  34       1.759  -2.613 -11.036  1.00  0.00           O  
ATOM    513  CB  MET B  34       1.373  -1.408  -7.948  1.00  0.00           C  
ATOM    514  CG  MET B  34       2.133  -0.291  -8.649  1.00  0.00           C  
ATOM    515  SD  MET B  34       2.833   0.905  -7.495  1.00  0.00           S  
ATOM    516  CE  MET B  34       4.100  -0.086  -6.708  1.00  0.00           C  
ATOM    517  H   MET B  34       0.138  -3.466  -7.120  1.00  0.00           H  
ATOM    518  HA  MET B  34      -0.051  -1.884  -9.477  1.00  0.00           H  
ATOM    519 1HB  MET B  34       0.618  -0.949  -7.310  1.00  0.00           H  
ATOM    520 2HB  MET B  34       2.075  -1.933  -7.299  1.00  0.00           H  
ATOM    521 1HG  MET B  34       2.944  -0.717  -9.239  1.00  0.00           H  
ATOM    522 2HG  MET B  34       1.461   0.237  -9.326  1.00  0.00           H  
ATOM    523 1HE  MET B  34       4.624   0.516  -5.966  1.00  0.00           H  
ATOM    524 2HE  MET B  34       3.639  -0.946  -6.220  1.00  0.00           H  
ATOM    525 3HE  MET B  34       4.810  -0.433  -7.460  1.00  0.00           H  
ATOM    526  N   LEU B  35       2.557  -3.895  -9.368  1.00  0.00           N  
ATOM    527  CA  LEU B  35       3.584  -4.522 -10.190  1.00  0.00           C  
ATOM    528  C   LEU B  35       2.966  -5.345 -11.313  1.00  0.00           C  
ATOM    529  O   LEU B  35       3.486  -5.382 -12.428  1.00  0.00           O  
ATOM    530  CB  LEU B  35       4.482  -5.417  -9.327  1.00  0.00           C  
ATOM    531  CG  LEU B  35       5.369  -4.687  -8.310  1.00  0.00           C  
ATOM    532  CD1 LEU B  35       6.054  -5.705  -7.409  1.00  0.00           C  
ATOM    533  CD2 LEU B  35       6.391  -3.834  -9.048  1.00  0.00           C  
ATOM    534  H   LEU B  35       2.475  -4.160  -8.397  1.00  0.00           H  
ATOM    535  HA  LEU B  35       4.196  -3.738 -10.636  1.00  0.00           H  
ATOM    536 1HB  LEU B  35       3.851  -6.113  -8.776  1.00  0.00           H  
ATOM    537 2HB  LEU B  35       5.135  -5.992  -9.983  1.00  0.00           H  
ATOM    538  HG  LEU B  35       4.750  -4.047  -7.680  1.00  0.00           H  
ATOM    539 1HD1 LEU B  35       6.684  -5.186  -6.687  1.00  0.00           H  
ATOM    540 2HD1 LEU B  35       5.300  -6.287  -6.879  1.00  0.00           H  
ATOM    541 3HD1 LEU B  35       6.669  -6.371  -8.014  1.00  0.00           H  
ATOM    542 1HD2 LEU B  35       7.021  -3.314  -8.325  1.00  0.00           H  
ATOM    543 2HD2 LEU B  35       7.011  -4.473  -9.677  1.00  0.00           H  
ATOM    544 3HD2 LEU B  35       5.874  -3.104  -9.670  1.00  0.00           H  
ATOM    545  N   GLY B  36       1.852  -6.004 -11.012  1.00  0.00           N  
ATOM    546  CA  GLY B  36       1.087  -6.720 -12.026  1.00  0.00           C  
ATOM    547  C   GLY B  36       0.523  -5.763 -13.068  1.00  0.00           C  
ATOM    548  O   GLY B  36       0.488  -6.077 -14.258  1.00  0.00           O  
ATOM    549  H   GLY B  36       1.526  -6.008 -10.056  1.00  0.00           H  
ATOM    550 1HA  GLY B  36       1.728  -7.457 -12.511  1.00  0.00           H  
ATOM    551 2HA  GLY B  36       0.274  -7.266 -11.550  1.00  0.00           H  
ATOM    552  N   GLY B  37       0.081  -4.595 -12.614  1.00  0.00           N  
ATOM    553  CA  GLY B  37      -0.472  -3.585 -13.508  1.00  0.00           C  
ATOM    554  C   GLY B  37       0.573  -3.101 -14.505  1.00  0.00           C  
ATOM    555  O   GLY B  37       0.356  -3.144 -15.716  1.00  0.00           O  
ATOM    556  H   GLY B  37       0.129  -4.402 -11.624  1.00  0.00           H  
ATOM    557 1HA  GLY B  37      -1.326  -4.001 -14.043  1.00  0.00           H  
ATOM    558 2HA  GLY B  37      -0.839  -2.743 -12.923  1.00  0.00           H  
ATOM    559  N   THR B  38       1.708  -2.641 -13.989  1.00  0.00           N  
ATOM    560  CA  THR B  38       2.763  -2.088 -14.829  1.00  0.00           C  
ATOM    561  C   THR B  38       3.998  -1.744 -14.007  1.00  0.00           C  
ATOM    562  O   THR B  38       4.769  -2.608 -13.693  1.00  0.00           O  
ATOM    563  OXT THR B  38       4.201  -0.609 -13.674  1.00  0.00           O  
ATOM    564  CB  THR B  38       2.275  -0.834 -15.578  1.00  0.00           C  
ATOM    565  OG1 THR B  38       3.307  -0.366 -16.456  1.00  0.00           O  
ATOM    566  CG2 THR B  38       1.914   0.269 -14.594  1.00  0.00           C  
ATOM    567  H   THR B  38       1.843  -2.675 -12.989  1.00  0.00           H  
ATOM    568  HA  THR B  38       3.047  -2.839 -15.567  1.00  0.00           H  
ATOM    569  HB  THR B  38       1.396  -1.084 -16.173  1.00  0.00           H  
ATOM    570  HG1 THR B  38       2.912   0.130 -17.177  1.00  0.00           H  
ATOM    571 1HG2 THR B  38       1.571   1.147 -15.142  1.00  0.00           H  
ATOM    572 2HG2 THR B  38       1.121  -0.080 -13.933  1.00  0.00           H  
ATOM    573 3HG2 THR B  38       2.791   0.530 -14.003  1.00  0.00           H  
TER                                                                             
HETATM  575 THKN MEM C  41      15.000   0.000   0.000  1.00  0.00           X  
HETATM  576 CNTR MEM C  41       0.000   0.000   0.000  1.00  0.00           X  
HETATM  577 NORM MEM C  41      -0.000  -0.000   1.000  1.00  0.00           X  
TER                                                                             
CONECT  575  576                                                                
CONECT  576  575  577                                                           
CONECT  577  576                                                                
a_angle_1 0.056
a_angle_2 3.723
a_bind 1.553
a_ddg -29.882
a_helicality 0.085
a_helicality_symm 0.085
a_hha_ang -1.987
a_hha_dst_atm 3.996
a_hha_dst_vec 8.679
a_marl -13.776
a_pack 0.514
a_res_lipo -50.614
a_rmsd 5.403
a_sasa 892.696
a_shape 0.834
a_span_topo 0.5
a_tms_span 1
a_tms_span_fa 1
a_unsat 1
maxsub 20
rms 5.403
score -105.017
silent_score -105.017
time 40
total -105.017
