# Supplementary material for: A lipophilicity-based energy function for membrane-protein modelling and design
Source: PLoS Comput Biol. 2019 Aug 28;15(8):e1007318. doi: 10.1371/journal.pcbi.1007318 (PMC6736313; doi:10.1371/journal.pcbi.1007318)
Supplement: S2 File — (GZ) [file pcbi.1007318.s008.tar.gz › 2LZ3_all.pdb]

#MODEL 0
ATOM      1  N   LEU A   1       0.917   3.095  16.413  1.00  0.00           N  
ATOM      2  CA  LEU A   1      -0.451   3.067  15.908  1.00  0.00           C  
ATOM      3  C   LEU A   1      -0.510   2.468  14.509  1.00  0.00           C  
ATOM      4  O   LEU A   1       0.446   2.569  13.739  1.00  0.00           O  
ATOM      5  CB  LEU A   1      -1.037   4.484  15.890  1.00  0.00           C  
ATOM      6  CG  LEU A   1      -1.122   5.187  17.251  1.00  0.00           C  
ATOM      7  CD1 LEU A   1      -1.633   6.608  17.059  1.00  0.00           C  
ATOM      8  CD2 LEU A   1      -2.038   4.397  18.174  1.00  0.00           C  
ATOM      9 1H   LEU A   1       0.926   3.491  17.331  1.00  0.00           H  
ATOM     10 2H   LEU A   1       1.278   2.163  16.449  1.00  0.00           H  
ATOM     11 3H   LEU A   1       1.486   3.648  15.805  1.00  0.00           H  
ATOM     12  HA  LEU A   1      -1.052   2.447  16.573  1.00  0.00           H  
ATOM     13 1HB  LEU A   1      -0.427   5.104  15.235  1.00  0.00           H  
ATOM     14 2HB  LEU A   1      -2.045   4.438  15.477  1.00  0.00           H  
ATOM     15  HG  LEU A   1      -0.127   5.247  17.692  1.00  0.00           H  
ATOM     16 1HD1 LEU A   1      -1.694   7.107  18.026  1.00  0.00           H  
ATOM     17 2HD1 LEU A   1      -0.949   7.156  16.411  1.00  0.00           H  
ATOM     18 3HD1 LEU A   1      -2.622   6.580  16.603  1.00  0.00           H  
ATOM     19 1HD2 LEU A   1      -2.098   4.895  19.142  1.00  0.00           H  
ATOM     20 2HD2 LEU A   1      -3.034   4.337  17.734  1.00  0.00           H  
ATOM     21 3HD2 LEU A   1      -1.640   3.391  18.308  1.00  0.00           H  
ATOM     22  N   MET A   2      -1.637   1.845  14.185  1.00  0.00           N  
ATOM     23  CA  MET A   2      -1.842   1.272  12.860  1.00  0.00           C  
ATOM     24  C   MET A   2      -1.708   2.333  11.774  1.00  0.00           C  
ATOM     25  O   MET A   2      -1.242   2.049  10.671  1.00  0.00           O  
ATOM     26  CB  MET A   2      -3.212   0.600  12.782  1.00  0.00           C  
ATOM     27  CG  MET A   2      -3.328  -0.687  13.585  1.00  0.00           C  
ATOM     28  SD  MET A   2      -4.988  -1.392  13.533  1.00  0.00           S  
ATOM     29  CE  MET A   2      -5.063  -1.954  11.834  1.00  0.00           C  
ATOM     30  H   MET A   2      -2.371   1.766  14.874  1.00  0.00           H  
ATOM     31  HA  MET A   2      -1.072   0.521  12.685  1.00  0.00           H  
ATOM     32 1HB  MET A   2      -3.975   1.288  13.141  1.00  0.00           H  
ATOM     33 2HB  MET A   2      -3.444   0.367  11.742  1.00  0.00           H  
ATOM     34 1HG  MET A   2      -2.628  -1.425  13.195  1.00  0.00           H  
ATOM     35 2HG  MET A   2      -3.071  -0.491  14.626  1.00  0.00           H  
ATOM     36 1HE  MET A   2      -6.032  -2.415  11.646  1.00  0.00           H  
ATOM     37 2HE  MET A   2      -4.927  -1.104  11.163  1.00  0.00           H  
ATOM     38 3HE  MET A   2      -4.273  -2.685  11.657  1.00  0.00           H  
ATOM     39  N   VAL A   3      -2.118   3.555  12.095  1.00  0.00           N  
ATOM     40  CA  VAL A   3      -2.073   4.654  11.137  1.00  0.00           C  
ATOM     41  C   VAL A   3      -0.672   4.829  10.566  1.00  0.00           C  
ATOM     42  O   VAL A   3      -0.501   5.004   9.359  1.00  0.00           O  
ATOM     43  CB  VAL A   3      -2.518   5.966  11.809  1.00  0.00           C  
ATOM     44  CG1 VAL A   3      -2.279   7.148  10.880  1.00  0.00           C  
ATOM     45  CG2 VAL A   3      -3.985   5.877  12.200  1.00  0.00           C  
ATOM     46  H   VAL A   3      -2.471   3.728  13.025  1.00  0.00           H  
ATOM     47  HA  VAL A   3      -2.759   4.429  10.320  1.00  0.00           H  
ATOM     48  HB  VAL A   3      -1.913   6.131  12.701  1.00  0.00           H  
ATOM     49 1HG1 VAL A   3      -2.599   8.067  11.371  1.00  0.00           H  
ATOM     50 2HG1 VAL A   3      -1.217   7.214  10.643  1.00  0.00           H  
ATOM     51 3HG1 VAL A   3      -2.849   7.010   9.962  1.00  0.00           H  
ATOM     52 1HG2 VAL A   3      -4.293   6.808  12.675  1.00  0.00           H  
ATOM     53 2HG2 VAL A   3      -4.590   5.706  11.309  1.00  0.00           H  
ATOM     54 3HG2 VAL A   3      -4.126   5.050  12.897  1.00  0.00           H  
ATOM     55  N   GLY A   4       0.328   4.780  11.439  1.00  0.00           N  
ATOM     56  CA  GLY A   4       1.721   4.846  11.013  1.00  0.00           C  
ATOM     57  C   GLY A   4       2.040   3.753  10.001  1.00  0.00           C  
ATOM     58  O   GLY A   4       2.669   4.008   8.975  1.00  0.00           O  
ATOM     59  H   GLY A   4       0.118   4.695  12.423  1.00  0.00           H  
ATOM     60 1HA  GLY A   4       1.921   5.823  10.574  1.00  0.00           H  
ATOM     61 2HA  GLY A   4       2.372   4.744  11.881  1.00  0.00           H  
ATOM     62  N   GLY A   5       1.601   2.534  10.297  1.00  0.00           N  
ATOM     63  CA  GLY A   5       1.815   1.405   9.399  1.00  0.00           C  
ATOM     64  C   GLY A   5       1.132   1.631   8.057  1.00  0.00           C  
ATOM     65  O   GLY A   5       1.697   1.334   7.004  1.00  0.00           O  
ATOM     66  H   GLY A   5       1.108   2.386  11.165  1.00  0.00           H  
ATOM     67 1HA  GLY A   5       2.884   1.257   9.248  1.00  0.00           H  
ATOM     68 2HA  GLY A   5       1.427   0.496   9.860  1.00  0.00           H  
ATOM     69  N   VAL A   6      -0.087   2.159   8.100  1.00  0.00           N  
ATOM     70  CA  VAL A   6      -0.865   2.391   6.889  1.00  0.00           C  
ATOM     71  C   VAL A   6      -0.189   3.417   5.988  1.00  0.00           C  
ATOM     72  O   VAL A   6      -0.033   3.195   4.787  1.00  0.00           O  
ATOM     73  CB  VAL A   6      -2.280   2.881   7.248  1.00  0.00           C  
ATOM     74  CG1 VAL A   6      -3.004   3.376   6.005  1.00  0.00           C  
ATOM     75  CG2 VAL A   6      -3.061   1.761   7.918  1.00  0.00           C  
ATOM     76  H   VAL A   6      -0.484   2.407   8.995  1.00  0.00           H  
ATOM     77  HA  VAL A   6      -0.948   1.449   6.346  1.00  0.00           H  
ATOM     78  HB  VAL A   6      -2.199   3.727   7.931  1.00  0.00           H  
ATOM     79 1HG1 VAL A   6      -4.003   3.719   6.278  1.00  0.00           H  
ATOM     80 2HG1 VAL A   6      -2.446   4.201   5.563  1.00  0.00           H  
ATOM     81 3HG1 VAL A   6      -3.085   2.563   5.284  1.00  0.00           H  
ATOM     82 1HG2 VAL A   6      -4.060   2.115   8.170  1.00  0.00           H  
ATOM     83 2HG2 VAL A   6      -3.137   0.913   7.237  1.00  0.00           H  
ATOM     84 3HG2 VAL A   6      -2.546   1.451   8.828  1.00  0.00           H  
ATOM     85  N   VAL A   7       0.210   4.540   6.574  1.00  0.00           N  
ATOM     86  CA  VAL A   7       0.820   5.625   5.816  1.00  0.00           C  
ATOM     87  C   VAL A   7       2.133   5.184   5.181  1.00  0.00           C  
ATOM     88  O   VAL A   7       2.377   5.431   4.000  1.00  0.00           O  
ATOM     89  CB  VAL A   7       1.077   6.838   6.730  1.00  0.00           C  
ATOM     90  CG1 VAL A   7       1.919   7.880   6.009  1.00  0.00           C  
ATOM     91  CG2 VAL A   7      -0.246   7.434   7.183  1.00  0.00           C  
ATOM     92  H   VAL A   7       0.088   4.645   7.571  1.00  0.00           H  
ATOM     93  HA  VAL A   7       0.132   5.924   5.024  1.00  0.00           H  
ATOM     94  HB  VAL A   7       1.647   6.511   7.600  1.00  0.00           H  
ATOM     95 1HG1 VAL A   7       2.092   8.730   6.670  1.00  0.00           H  
ATOM     96 2HG1 VAL A   7       2.876   7.442   5.725  1.00  0.00           H  
ATOM     97 3HG1 VAL A   7       1.395   8.217   5.115  1.00  0.00           H  
ATOM     98 1HG2 VAL A   7      -0.057   8.291   7.830  1.00  0.00           H  
ATOM     99 2HG2 VAL A   7      -0.818   7.756   6.313  1.00  0.00           H  
ATOM    100 3HG2 VAL A   7      -0.815   6.683   7.733  1.00  0.00           H  
ATOM    101  N   ILE A   8       2.976   4.530   5.973  1.00  0.00           N  
ATOM    102  CA  ILE A   8       4.273   4.066   5.494  1.00  0.00           C  
ATOM    103  C   ILE A   8       4.114   3.057   4.364  1.00  0.00           C  
ATOM    104  O   ILE A   8       4.769   3.162   3.328  1.00  0.00           O  
ATOM    105  CB  ILE A   8       5.087   3.434   6.637  1.00  0.00           C  
ATOM    106  CG1 ILE A   8       5.503   4.503   7.651  1.00  0.00           C  
ATOM    107  CG2 ILE A   8       6.308   2.714   6.086  1.00  0.00           C  
ATOM    108  CD1 ILE A   8       6.037   3.940   8.948  1.00  0.00           C  
ATOM    109  H   ILE A   8       2.713   4.350   6.931  1.00  0.00           H  
ATOM    110  HA  ILE A   8       4.826   4.923   5.109  1.00  0.00           H  
ATOM    111  HB  ILE A   8       4.465   2.717   7.173  1.00  0.00           H  
ATOM    112 1HG1 ILE A   8       6.271   5.140   7.213  1.00  0.00           H  
ATOM    113 2HG1 ILE A   8       4.647   5.138   7.883  1.00  0.00           H  
ATOM    114 1HG2 ILE A   8       6.872   2.274   6.908  1.00  0.00           H  
ATOM    115 2HG2 ILE A   8       5.989   1.928   5.403  1.00  0.00           H  
ATOM    116 3HG2 ILE A   8       6.939   3.425   5.553  1.00  0.00           H  
ATOM    117 1HD1 ILE A   8       6.311   4.758   9.615  1.00  0.00           H  
ATOM    118 2HD1 ILE A   8       5.270   3.327   9.422  1.00  0.00           H  
ATOM    119 3HD1 ILE A   8       6.916   3.330   8.745  1.00  0.00           H  
ATOM    120  N   ALA A   9       3.239   2.078   4.571  1.00  0.00           N  
ATOM    121  CA  ALA A   9       3.006   1.036   3.578  1.00  0.00           C  
ATOM    122  C   ALA A   9       2.444   1.620   2.288  1.00  0.00           C  
ATOM    123  O   ALA A   9       2.843   1.227   1.192  1.00  0.00           O  
ATOM    124  CB  ALA A   9       2.066  -0.024   4.133  1.00  0.00           C  
ATOM    125  H   ALA A   9       2.723   2.055   5.439  1.00  0.00           H  
ATOM    126  HA  ALA A   9       3.964   0.571   3.345  1.00  0.00           H  
ATOM    127 1HB  ALA A   9       1.901  -0.794   3.380  1.00  0.00           H  
ATOM    128 2HB  ALA A   9       2.508  -0.473   5.022  1.00  0.00           H  
ATOM    129 3HB  ALA A   9       1.114   0.436   4.394  1.00  0.00           H  
ATOM    130  N   THR A  10       1.517   2.561   2.426  1.00  0.00           N  
ATOM    131  CA  THR A  10       0.867   3.171   1.272  1.00  0.00           C  
ATOM    132  C   THR A  10       1.887   3.810   0.339  1.00  0.00           C  
ATOM    133  O   THR A  10       1.837   3.620  -0.876  1.00  0.00           O  
ATOM    134  CB  THR A  10      -0.165   4.227   1.711  1.00  0.00           C  
ATOM    135  OG1 THR A  10      -1.194   3.599   2.487  1.00  0.00           O  
ATOM    136  CG2 THR A  10      -0.789   4.899   0.497  1.00  0.00           C  
ATOM    137  H   THR A  10       1.255   2.862   3.354  1.00  0.00           H  
ATOM    138  HA  THR A  10       0.345   2.392   0.717  1.00  0.00           H  
ATOM    139  HB  THR A  10       0.325   4.981   2.325  1.00  0.00           H  
ATOM    140  HG1 THR A  10      -0.816   3.254   3.299  1.00  0.00           H  
ATOM    141 1HG2 THR A  10      -1.515   5.642   0.826  1.00  0.00           H  
ATOM    142 2HG2 THR A  10      -0.010   5.387  -0.089  1.00  0.00           H  
ATOM    143 3HG2 THR A  10      -1.289   4.151  -0.116  1.00  0.00           H  
ATOM    144  N   VAL A  11       2.814   4.569   0.915  1.00  0.00           N  
ATOM    145  CA  VAL A  11       3.856   5.229   0.137  1.00  0.00           C  
ATOM    146  C   VAL A  11       4.745   4.211  -0.568  1.00  0.00           C  
ATOM    147  O   VAL A  11       5.057   4.358  -1.749  1.00  0.00           O  
ATOM    148  CB  VAL A  11       4.721   6.118   1.048  1.00  0.00           C  
ATOM    149  CG1 VAL A  11       5.933   6.640   0.289  1.00  0.00           C  
ATOM    150  CG2 VAL A  11       3.888   7.269   1.591  1.00  0.00           C  
ATOM    151  H   VAL A  11       2.796   4.692   1.917  1.00  0.00           H  
ATOM    152  HA  VAL A  11       3.380   5.857  -0.617  1.00  0.00           H  
ATOM    153  HB  VAL A  11       5.096   5.517   1.877  1.00  0.00           H  
ATOM    154 1HG1 VAL A  11       6.533   7.266   0.949  1.00  0.00           H  
ATOM    155 2HG1 VAL A  11       6.533   5.799  -0.058  1.00  0.00           H  
ATOM    156 3HG1 VAL A  11       5.600   7.228  -0.565  1.00  0.00           H  
ATOM    157 1HG2 VAL A  11       4.506   7.894   2.235  1.00  0.00           H  
ATOM    158 2HG2 VAL A  11       3.509   7.867   0.761  1.00  0.00           H  
ATOM    159 3HG2 VAL A  11       3.051   6.873   2.165  1.00  0.00           H  
ATOM    160  N   ILE A  12       5.150   3.180   0.165  1.00  0.00           N  
ATOM    161  CA  ILE A  12       6.056   2.170  -0.368  1.00  0.00           C  
ATOM    162  C   ILE A  12       5.420   1.417  -1.529  1.00  0.00           C  
ATOM    163  O   ILE A  12       6.020   1.279  -2.596  1.00  0.00           O  
ATOM    164  CB  ILE A  12       6.472   1.171   0.727  1.00  0.00           C  
ATOM    165  CG1 ILE A  12       7.345   1.863   1.777  1.00  0.00           C  
ATOM    166  CG2 ILE A  12       7.206  -0.013   0.116  1.00  0.00           C  
ATOM    167  CD1 ILE A  12       7.557   1.044   3.030  1.00  0.00           C  
ATOM    168  H   ILE A  12       4.821   3.093   1.116  1.00  0.00           H  
ATOM    169  HA  ILE A  12       6.952   2.670  -0.737  1.00  0.00           H  
ATOM    170  HB  ILE A  12       5.584   0.809   1.244  1.00  0.00           H  
ATOM    171 1HG1 ILE A  12       8.320   2.089   1.348  1.00  0.00           H  
ATOM    172 2HG1 ILE A  12       6.887   2.810   2.064  1.00  0.00           H  
ATOM    173 1HG2 ILE A  12       7.493  -0.709   0.904  1.00  0.00           H  
ATOM    174 2HG2 ILE A  12       6.553  -0.518  -0.594  1.00  0.00           H  
ATOM    175 3HG2 ILE A  12       8.099   0.340  -0.399  1.00  0.00           H  
ATOM    176 1HD1 ILE A  12       8.185   1.600   3.727  1.00  0.00           H  
ATOM    177 2HD1 ILE A  12       6.594   0.836   3.497  1.00  0.00           H  
ATOM    178 3HD1 ILE A  12       8.046   0.106   2.773  1.00  0.00           H  
ATOM    179  N   VAL A  13       4.202   0.930  -1.316  1.00  0.00           N  
ATOM    180  CA  VAL A  13       3.519   0.111  -2.310  1.00  0.00           C  
ATOM    181  C   VAL A  13       3.292   0.887  -3.601  1.00  0.00           C  
ATOM    182  O   VAL A  13       3.531   0.375  -4.694  1.00  0.00           O  
ATOM    183  CB  VAL A  13       2.165  -0.377  -1.761  1.00  0.00           C  
ATOM    184  CG1 VAL A  13       1.345  -1.025  -2.867  1.00  0.00           C  
ATOM    185  CG2 VAL A  13       2.391  -1.350  -0.615  1.00  0.00           C  
ATOM    186  H   VAL A  13       3.738   1.133  -0.442  1.00  0.00           H  
ATOM    187  HA  VAL A  13       4.142  -0.758  -2.529  1.00  0.00           H  
ATOM    188  HB  VAL A  13       1.598   0.483  -1.403  1.00  0.00           H  
ATOM    189 1HG1 VAL A  13       0.391  -1.364  -2.462  1.00  0.00           H  
ATOM    190 2HG1 VAL A  13       1.165  -0.299  -3.660  1.00  0.00           H  
ATOM    191 3HG1 VAL A  13       1.890  -1.878  -3.271  1.00  0.00           H  
ATOM    192 1HG2 VAL A  13       1.429  -1.690  -0.232  1.00  0.00           H  
ATOM    193 2HG2 VAL A  13       2.963  -2.207  -0.972  1.00  0.00           H  
ATOM    194 3HG2 VAL A  13       2.943  -0.853   0.182  1.00  0.00           H  
ATOM    195  N   ILE A  14       2.828   2.124  -3.467  1.00  0.00           N  
ATOM    196  CA  ILE A  14       2.611   2.990  -4.620  1.00  0.00           C  
ATOM    197  C   ILE A  14       3.912   3.241  -5.373  1.00  0.00           C  
ATOM    198  O   ILE A  14       3.952   3.175  -6.601  1.00  0.00           O  
ATOM    199  CB  ILE A  14       1.999   4.336  -4.189  1.00  0.00           C  
ATOM    200  CG1 ILE A  14       0.571   4.133  -3.677  1.00  0.00           C  
ATOM    201  CG2 ILE A  14       2.018   5.323  -5.346  1.00  0.00           C  
ATOM    202  CD1 ILE A  14      -0.019   5.356  -3.012  1.00  0.00           C  
ATOM    203  H   ILE A  14       2.619   2.475  -2.543  1.00  0.00           H  
ATOM    204  HA  ILE A  14       1.916   2.496  -5.297  1.00  0.00           H  
ATOM    205  HB  ILE A  14       2.575   4.749  -3.362  1.00  0.00           H  
ATOM    206 1HG1 ILE A  14      -0.076   3.851  -4.507  1.00  0.00           H  
ATOM    207 2HG1 ILE A  14       0.555   3.314  -2.958  1.00  0.00           H  
ATOM    208 1HG2 ILE A  14       1.581   6.268  -5.025  1.00  0.00           H  
ATOM    209 2HG2 ILE A  14       3.046   5.489  -5.666  1.00  0.00           H  
ATOM    210 3HG2 ILE A  14       1.440   4.920  -6.178  1.00  0.00           H  
ATOM    211 1HD1 ILE A  14      -1.032   5.134  -2.675  1.00  0.00           H  
ATOM    212 2HD1 ILE A  14       0.595   5.635  -2.155  1.00  0.00           H  
ATOM    213 3HD1 ILE A  14      -0.046   6.179  -3.723  1.00  0.00           H  
ATOM    214  N   THR A  15       4.974   3.528  -4.628  1.00  0.00           N  
ATOM    215  CA  THR A  15       6.289   3.741  -5.220  1.00  0.00           C  
ATOM    216  C   THR A  15       6.726   2.534  -6.040  1.00  0.00           C  
ATOM    217  O   THR A  15       7.203   2.677  -7.167  1.00  0.00           O  
ATOM    218  CB  THR A  15       7.343   4.040  -4.137  1.00  0.00           C  
ATOM    219  OG1 THR A  15       6.976   5.228  -3.425  1.00  0.00           O  
ATOM    220  CG2 THR A  15       8.714   4.233  -4.766  1.00  0.00           C  
ATOM    221  H   THR A  15       4.868   3.601  -3.626  1.00  0.00           H  
ATOM    222  HA  THR A  15       6.232   4.600  -5.889  1.00  0.00           H  
ATOM    223  HB  THR A  15       7.386   3.209  -3.433  1.00  0.00           H  
ATOM    224  HG1 THR A  15       6.174   5.064  -2.922  1.00  0.00           H  
ATOM    225 1HG2 THR A  15       9.446   4.443  -3.986  1.00  0.00           H  
ATOM    226 2HG2 THR A  15       9.001   3.327  -5.300  1.00  0.00           H  
ATOM    227 3HG2 THR A  15       8.679   5.069  -5.464  1.00  0.00           H  
ATOM    228  N   LEU A  16       6.561   1.346  -5.469  1.00  0.00           N  
ATOM    229  CA  LEU A  16       6.972   0.114  -6.132  1.00  0.00           C  
ATOM    230  C   LEU A  16       6.213  -0.089  -7.437  1.00  0.00           C  
ATOM    231  O   LEU A  16       6.770  -0.578  -8.420  1.00  0.00           O  
ATOM    232  CB  LEU A  16       6.742  -1.087  -5.207  1.00  0.00           C  
ATOM    233  CG  LEU A  16       7.664  -1.172  -3.983  1.00  0.00           C  
ATOM    234  CD1 LEU A  16       7.194  -2.294  -3.069  1.00  0.00           C  
ATOM    235  CD2 LEU A  16       9.096  -1.403  -4.442  1.00  0.00           C  
ATOM    236  H   LEU A  16       6.141   1.295  -4.553  1.00  0.00           H  
ATOM    237  HA  LEU A  16       8.036   0.182  -6.360  1.00  0.00           H  
ATOM    238 1HB  LEU A  16       5.715  -1.056  -4.846  1.00  0.00           H  
ATOM    239 2HB  LEU A  16       6.874  -2.002  -5.785  1.00  0.00           H  
ATOM    240  HG  LEU A  16       7.609  -0.239  -3.421  1.00  0.00           H  
ATOM    241 1HD1 LEU A  16       7.849  -2.354  -2.199  1.00  0.00           H  
ATOM    242 2HD1 LEU A  16       6.174  -2.093  -2.740  1.00  0.00           H  
ATOM    243 3HD1 LEU A  16       7.222  -3.240  -3.609  1.00  0.00           H  
ATOM    244 1HD2 LEU A  16       9.752  -1.462  -3.572  1.00  0.00           H  
ATOM    245 2HD2 LEU A  16       9.152  -2.337  -5.002  1.00  0.00           H  
ATOM    246 3HD2 LEU A  16       9.412  -0.577  -5.079  1.00  0.00           H  
ATOM    247  N   VAL A  17       4.940   0.288  -7.439  1.00  0.00           N  
ATOM    248  CA  VAL A  17       4.123   0.222  -8.646  1.00  0.00           C  
ATOM    249  C   VAL A  17       4.608   1.216  -9.694  1.00  0.00           C  
ATOM    250  O   VAL A  17       4.692   0.893 -10.878  1.00  0.00           O  
ATOM    251  CB  VAL A  17       2.649   0.513  -8.310  1.00  0.00           C  
ATOM    252  CG1 VAL A  17       1.837   0.689  -9.585  1.00  0.00           C  
ATOM    253  CG2 VAL A  17       2.080  -0.612  -7.459  1.00  0.00           C  
ATOM    254  H   VAL A  17       4.526   0.629  -6.584  1.00  0.00           H  
ATOM    255  HA  VAL A  17       4.197  -0.785  -9.059  1.00  0.00           H  
ATOM    256  HB  VAL A  17       2.589   1.452  -7.759  1.00  0.00           H  
ATOM    257 1HG1 VAL A  17       0.797   0.894  -9.328  1.00  0.00           H  
ATOM    258 2HG1 VAL A  17       2.239   1.522 -10.160  1.00  0.00           H  
ATOM    259 3HG1 VAL A  17       1.890  -0.223 -10.179  1.00  0.00           H  
ATOM    260 1HG2 VAL A  17       1.037  -0.399  -7.225  1.00  0.00           H  
ATOM    261 2HG2 VAL A  17       2.145  -1.552  -8.008  1.00  0.00           H  
ATOM    262 3HG2 VAL A  17       2.650  -0.692  -6.533  1.00  0.00           H  
ATOM    263  N   MET A  18       4.927   2.427  -9.250  1.00  0.00           N  
ATOM    264  CA  MET A  18       5.364   3.484 -10.155  1.00  0.00           C  
ATOM    265  C   MET A  18       6.706   3.145 -10.790  1.00  0.00           C  
ATOM    266  O   MET A  18       6.922   3.391 -11.977  1.00  0.00           O  
ATOM    267  CB  MET A  18       5.448   4.815  -9.410  1.00  0.00           C  
ATOM    268  CG  MET A  18       4.099   5.411  -9.031  1.00  0.00           C  
ATOM    269  SD  MET A  18       4.224   7.128  -8.494  1.00  0.00           S  
ATOM    270  CE  MET A  18       5.293   6.960  -7.068  1.00  0.00           C  
ATOM    271  H   MET A  18       4.865   2.621  -8.261  1.00  0.00           H  
ATOM    272  HA  MET A  18       4.633   3.577 -10.957  1.00  0.00           H  
ATOM    273 1HB  MET A  18       6.024   4.684  -8.495  1.00  0.00           H  
ATOM    274 2HB  MET A  18       5.975   5.544 -10.027  1.00  0.00           H  
ATOM    275 1HG  MET A  18       3.428   5.365  -9.888  1.00  0.00           H  
ATOM    276 2HG  MET A  18       3.659   4.829  -8.222  1.00  0.00           H  
ATOM    277 1HE  MET A  18       5.465   7.941  -6.624  1.00  0.00           H  
ATOM    278 2HE  MET A  18       4.820   6.306  -6.334  1.00  0.00           H  
ATOM    279 3HE  MET A  18       6.246   6.529  -7.376  1.00  0.00           H  
ATOM    280  N   LEU A  19       7.606   2.578  -9.993  1.00  0.00           N  
ATOM    281  CA  LEU A  19       8.948   2.253 -10.462  1.00  0.00           C  
ATOM    282  C   LEU A  19       8.902   1.259 -11.616  1.00  0.00           C  
ATOM    283  O   LEU A  19       8.659   1.640 -12.727  1.00  0.00           O  
ATOM    284  OXT LEU A  19       9.109   0.094 -11.412  1.00  0.00           O  
ATOM    285  CB  LEU A  19       9.785   1.675  -9.314  1.00  0.00           C  
ATOM    286  CG  LEU A  19      10.218   2.678  -8.237  1.00  0.00           C  
ATOM    287  CD1 LEU A  19      10.860   1.931  -7.076  1.00  0.00           C  
ATOM    288  CD2 LEU A  19      11.186   3.685  -8.841  1.00  0.00           C  
ATOM    289  H   LEU A  19       7.354   2.368  -9.038  1.00  0.00           H  
ATOM    290  HA  LEU A  19       9.422   3.168 -10.816  1.00  0.00           H  
ATOM    291 1HB  LEU A  19       9.209   0.892  -8.824  1.00  0.00           H  
ATOM    292 2HB  LEU A  19      10.686   1.227  -9.732  1.00  0.00           H  
ATOM    293  HG  LEU A  19       9.342   3.201  -7.853  1.00  0.00           H  
ATOM    294 1HD1 LEU A  19      11.168   2.643  -6.311  1.00  0.00           H  
ATOM    295 2HD1 LEU A  19      10.140   1.231  -6.651  1.00  0.00           H  
ATOM    296 3HD1 LEU A  19      11.732   1.383  -7.433  1.00  0.00           H  
ATOM    297 1HD2 LEU A  19      11.493   4.398  -8.076  1.00  0.00           H  
ATOM    298 2HD2 LEU A  19      12.063   3.163  -9.224  1.00  0.00           H  
ATOM    299 3HD2 LEU A  19      10.695   4.217  -9.656  1.00  0.00           H  
TER                                                                             
ATOM    301  N   LEU B  20      -0.917  -3.095  16.413  1.00  0.00           N  
ATOM    302  CA  LEU B  20       0.451  -3.067  15.908  1.00  0.00           C  
ATOM    303  C   LEU B  20       0.510  -2.468  14.509  1.00  0.00           C  
ATOM    304  O   LEU B  20      -0.446  -2.569  13.739  1.00  0.00           O  
ATOM    305  CB  LEU B  20       1.037  -4.484  15.890  1.00  0.00           C  
ATOM    306  CG  LEU B  20       1.122  -5.187  17.251  1.00  0.00           C  
ATOM    307  CD1 LEU B  20       1.633  -6.608  17.059  1.00  0.00           C  
ATOM    308  CD2 LEU B  20       2.038  -4.397  18.174  1.00  0.00           C  
ATOM    309 1H   LEU B  20      -0.926  -3.491  17.331  1.00  0.00           H  
ATOM    310 2H   LEU B  20      -1.278  -2.163  16.449  1.00  0.00           H  
ATOM    311 3H   LEU B  20      -1.486  -3.648  15.805  1.00  0.00           H  
ATOM    312  HA  LEU B  20       1.052  -2.447  16.573  1.00  0.00           H  
ATOM    313 1HB  LEU B  20       0.427  -5.104  15.235  1.00  0.00           H  
ATOM    314 2HB  LEU B  20       2.045  -4.438  15.477  1.00  0.00           H  
ATOM    315  HG  LEU B  20       0.127  -5.247  17.692  1.00  0.00           H  
ATOM    316 1HD1 LEU B  20       1.694  -7.107  18.026  1.00  0.00           H  
ATOM    317 2HD1 LEU B  20       0.949  -7.156  16.411  1.00  0.00           H  
ATOM    318 3HD1 LEU B  20       2.622  -6.580  16.603  1.00  0.00           H  
ATOM    319 1HD2 LEU B  20       2.098  -4.895  19.142  1.00  0.00           H  
ATOM    320 2HD2 LEU B  20       3.034  -4.337  17.734  1.00  0.00           H  
ATOM    321 3HD2 LEU B  20       1.640  -3.391  18.308  1.00  0.00           H  
ATOM    322  N   MET B  21       1.637  -1.845  14.185  1.00  0.00           N  
ATOM    323  CA  MET B  21       1.842  -1.272  12.860  1.00  0.00           C  
ATOM    324  C   MET B  21       1.708  -2.333  11.774  1.00  0.00           C  
ATOM    325  O   MET B  21       1.242  -2.049  10.671  1.00  0.00           O  
ATOM    326  CB  MET B  21       3.212  -0.600  12.782  1.00  0.00           C  
ATOM    327  CG  MET B  21       3.328   0.687  13.585  1.00  0.00           C  
ATOM    328  SD  MET B  21       4.988   1.392  13.533  1.00  0.00           S  
ATOM    329  CE  MET B  21       5.063   1.954  11.834  1.00  0.00           C  
ATOM    330  H   MET B  21       2.371  -1.766  14.874  1.00  0.00           H  
ATOM    331  HA  MET B  21       1.072  -0.521  12.685  1.00  0.00           H  
ATOM    332 1HB  MET B  21       3.975  -1.288  13.141  1.00  0.00           H  
ATOM    333 2HB  MET B  21       3.444  -0.367  11.742  1.00  0.00           H  
ATOM    334 1HG  MET B  21       2.628   1.425  13.195  1.00  0.00           H  
ATOM    335 2HG  MET B  21       3.071   0.491  14.626  1.00  0.00           H  
ATOM    336 1HE  MET B  21       6.033   2.415  11.646  1.00  0.00           H  
ATOM    337 2HE  MET B  21       4.928   1.104  11.164  1.00  0.00           H  
ATOM    338 3HE  MET B  21       4.273   2.685  11.657  1.00  0.00           H  
ATOM    339  N   VAL B  22       2.118  -3.555  12.095  1.00  0.00           N  
ATOM    340  CA  VAL B  22       2.073  -4.654  11.137  1.00  0.00           C  
ATOM    341  C   VAL B  22       0.672  -4.829  10.566  1.00  0.00           C  
ATOM    342  O   VAL B  22       0.501  -5.004   9.359  1.00  0.00           O  
ATOM    343  CB  VAL B  22       2.518  -5.966  11.809  1.00  0.00           C  
ATOM    344  CG1 VAL B  22       2.279  -7.148  10.880  1.00  0.00           C  
ATOM    345  CG2 VAL B  22       3.985  -5.877  12.200  1.00  0.00           C  
ATOM    346  H   VAL B  22       2.471  -3.728  13.025  1.00  0.00           H  
ATOM    347  HA  VAL B  22       2.759  -4.429  10.320  1.00  0.00           H  
ATOM    348  HB  VAL B  22       1.913  -6.131  12.701  1.00  0.00           H  
ATOM    349 1HG1 VAL B  22       2.599  -8.067  11.371  1.00  0.00           H  
ATOM    350 2HG1 VAL B  22       1.217  -7.214  10.643  1.00  0.00           H  
ATOM    351 3HG1 VAL B  22       2.849  -7.010   9.962  1.00  0.00           H  
ATOM    352 1HG2 VAL B  22       4.293  -6.808  12.675  1.00  0.00           H  
ATOM    353 2HG2 VAL B  22       4.590  -5.706  11.309  1.00  0.00           H  
ATOM    354 3HG2 VAL B  22       4.126  -5.050  12.897  1.00  0.00           H  
ATOM    355  N   GLY B  23      -0.328  -4.780  11.439  1.00  0.00           N  
ATOM    356  CA  GLY B  23      -1.721  -4.846  11.013  1.00  0.00           C  
ATOM    357  C   GLY B  23      -2.040  -3.753  10.001  1.00  0.00           C  
ATOM    358  O   GLY B  23      -2.669  -4.008   8.975  1.00  0.00           O  
ATOM    359  H   GLY B  23      -0.118  -4.695  12.423  1.00  0.00           H  
ATOM    360 1HA  GLY B  23      -1.921  -5.823  10.574  1.00  0.00           H  
ATOM    361 2HA  GLY B  23      -2.372  -4.744  11.881  1.00  0.00           H  
ATOM    362  N   GLY B  24      -1.601  -2.534  10.297  1.00  0.00           N  
ATOM    363  CA  GLY B  24      -1.815  -1.405   9.399  1.00  0.00           C  
ATOM    364  C   GLY B  24      -1.132  -1.631   8.057  1.00  0.00           C  
ATOM    365  O   GLY B  24      -1.697  -1.334   7.004  1.00  0.00           O  
ATOM    366  H   GLY B  24      -1.108  -2.386  11.165  1.00  0.00           H  
ATOM    367 1HA  GLY B  24      -2.884  -1.257   9.248  1.00  0.00           H  
ATOM    368 2HA  GLY B  24      -1.427  -0.496   9.860  1.00  0.00           H  
ATOM    369  N   VAL B  25       0.087  -2.159   8.100  1.00  0.00           N  
ATOM    370  CA  VAL B  25       0.865  -2.391   6.889  1.00  0.00           C  
ATOM    371  C   VAL B  25       0.189  -3.417   5.988  1.00  0.00           C  
ATOM    372  O   VAL B  25       0.033  -3.195   4.787  1.00  0.00           O  
ATOM    373  CB  VAL B  25       2.280  -2.881   7.248  1.00  0.00           C  
ATOM    374  CG1 VAL B  25       3.004  -3.376   6.005  1.00  0.00           C  
ATOM    375  CG2 VAL B  25       3.061  -1.761   7.918  1.00  0.00           C  
ATOM    376  H   VAL B  25       0.484  -2.407   8.995  1.00  0.00           H  
ATOM    377  HA  VAL B  25       0.948  -1.449   6.346  1.00  0.00           H  
ATOM    378  HB  VAL B  25       2.199  -3.727   7.931  1.00  0.00           H  
ATOM    379 1HG1 VAL B  25       4.003  -3.719   6.278  1.00  0.00           H  
ATOM    380 2HG1 VAL B  25       2.446  -4.201   5.563  1.00  0.00           H  
ATOM    381 3HG1 VAL B  25       3.085  -2.563   5.284  1.00  0.00           H  
ATOM    382 1HG2 VAL B  25       4.060  -2.115   8.170  1.00  0.00           H  
ATOM    383 2HG2 VAL B  25       3.137  -0.913   7.237  1.00  0.00           H  
ATOM    384 3HG2 VAL B  25       2.546  -1.451   8.828  1.00  0.00           H  
ATOM    385  N   VAL B  26      -0.210  -4.540   6.574  1.00  0.00           N  
ATOM    386  CA  VAL B  26      -0.820  -5.625   5.816  1.00  0.00           C  
ATOM    387  C   VAL B  26      -2.133  -5.184   5.181  1.00  0.00           C  
ATOM    388  O   VAL B  26      -2.377  -5.431   4.000  1.00  0.00           O  
ATOM    389  CB  VAL B  26      -1.077  -6.838   6.730  1.00  0.00           C  
ATOM    390  CG1 VAL B  26      -1.919  -7.880   6.009  1.00  0.00           C  
ATOM    391  CG2 VAL B  26       0.246  -7.434   7.183  1.00  0.00           C  
ATOM    392  H   VAL B  26      -0.088  -4.645   7.571  1.00  0.00           H  
ATOM    393  HA  VAL B  26      -0.132  -5.924   5.024  1.00  0.00           H  
ATOM    394  HB  VAL B  26      -1.647  -6.511   7.600  1.00  0.00           H  
ATOM    395 1HG1 VAL B  26      -2.092  -8.730   6.670  1.00  0.00           H  
ATOM    396 2HG1 VAL B  26      -2.876  -7.442   5.725  1.00  0.00           H  
ATOM    397 3HG1 VAL B  26      -1.395  -8.217   5.115  1.00  0.00           H  
ATOM    398 1HG2 VAL B  26       0.057  -8.291   7.830  1.00  0.00           H  
ATOM    399 2HG2 VAL B  26       0.818  -7.756   6.313  1.00  0.00           H  
ATOM    400 3HG2 VAL B  26       0.815  -6.683   7.733  1.00  0.00           H  
ATOM    401  N   ILE B  27      -2.976  -4.530   5.973  1.00  0.00           N  
ATOM    402  CA  ILE B  27      -4.273  -4.066   5.494  1.00  0.00           C  
ATOM    403  C   ILE B  27      -4.114  -3.057   4.364  1.00  0.00           C  
ATOM    404  O   ILE B  27      -4.769  -3.162   3.328  1.00  0.00           O  
ATOM    405  CB  ILE B  27      -5.087  -3.434   6.637  1.00  0.00           C  
ATOM    406  CG1 ILE B  27      -5.503  -4.503   7.651  1.00  0.00           C  
ATOM    407  CG2 ILE B  27      -6.308  -2.714   6.086  1.00  0.00           C  
ATOM    408  CD1 ILE B  27      -6.038  -3.940   8.948  1.00  0.00           C  
ATOM    409  H   ILE B  27      -2.713  -4.350   6.931  1.00  0.00           H  
ATOM    410  HA  ILE B  27      -4.826  -4.923   5.109  1.00  0.00           H  
ATOM    411  HB  ILE B  27      -4.465  -2.717   7.173  1.00  0.00           H  
ATOM    412 1HG1 ILE B  27      -6.271  -5.140   7.213  1.00  0.00           H  
ATOM    413 2HG1 ILE B  27      -4.647  -5.138   7.883  1.00  0.00           H  
ATOM    414 1HG2 ILE B  27      -6.872  -2.274   6.908  1.00  0.00           H  
ATOM    415 2HG2 ILE B  27      -5.989  -1.928   5.403  1.00  0.00           H  
ATOM    416 3HG2 ILE B  27      -6.939  -3.425   5.553  1.00  0.00           H  
ATOM    417 1HD1 ILE B  27      -6.311  -4.758   9.615  1.00  0.00           H  
ATOM    418 2HD1 ILE B  27      -5.271  -3.327   9.422  1.00  0.00           H  
ATOM    419 3HD1 ILE B  27      -6.916  -3.330   8.745  1.00  0.00           H  
ATOM    420  N   ALA B  28      -3.239  -2.078   4.571  1.00  0.00           N  
ATOM    421  CA  ALA B  28      -3.006  -1.036   3.578  1.00  0.00           C  
ATOM    422  C   ALA B  28      -2.444  -1.620   2.288  1.00  0.00           C  
ATOM    423  O   ALA B  28      -2.843  -1.227   1.192  1.00  0.00           O  
ATOM    424  CB  ALA B  28      -2.066   0.024   4.133  1.00  0.00           C  
ATOM    425  H   ALA B  28      -2.723  -2.055   5.439  1.00  0.00           H  
ATOM    426  HA  ALA B  28      -3.964  -0.571   3.345  1.00  0.00           H  
ATOM    427 1HB  ALA B  28      -1.901   0.794   3.380  1.00  0.00           H  
ATOM    428 2HB  ALA B  28      -2.508   0.473   5.022  1.00  0.00           H  
ATOM    429 3HB  ALA B  28      -1.114  -0.436   4.394  1.00  0.00           H  
ATOM    430  N   THR B  29      -1.517  -2.561   2.426  1.00  0.00           N  
ATOM    431  CA  THR B  29      -0.867  -3.171   1.272  1.00  0.00           C  
ATOM    432  C   THR B  29      -1.887  -3.810   0.339  1.00  0.00           C  
ATOM    433  O   THR B  29      -1.837  -3.620  -0.876  1.00  0.00           O  
ATOM    434  CB  THR B  29       0.165  -4.227   1.711  1.00  0.00           C  
ATOM    435  OG1 THR B  29       1.194  -3.599   2.487  1.00  0.00           O  
ATOM    436  CG2 THR B  29       0.789  -4.899   0.497  1.00  0.00           C  
ATOM    437  H   THR B  29      -1.255  -2.862   3.354  1.00  0.00           H  
ATOM    438  HA  THR B  29      -0.345  -2.392   0.717  1.00  0.00           H  
ATOM    439  HB  THR B  29      -0.325  -4.981   2.325  1.00  0.00           H  
ATOM    440  HG1 THR B  29       0.816  -3.254   3.299  1.00  0.00           H  
ATOM    441 1HG2 THR B  29       1.515  -5.642   0.826  1.00  0.00           H  
ATOM    442 2HG2 THR B  29       0.010  -5.387  -0.089  1.00  0.00           H  
ATOM    443 3HG2 THR B  29       1.289  -4.151  -0.116  1.00  0.00           H  
ATOM    444  N   VAL B  30      -2.814  -4.569   0.915  1.00  0.00           N  
ATOM    445  CA  VAL B  30      -3.856  -5.229   0.137  1.00  0.00           C  
ATOM    446  C   VAL B  30      -4.745  -4.211  -0.568  1.00  0.00           C  
ATOM    447  O   VAL B  30      -5.057  -4.358  -1.749  1.00  0.00           O  
ATOM    448  CB  VAL B  30      -4.721  -6.118   1.048  1.00  0.00           C  
ATOM    449  CG1 VAL B  30      -5.933  -6.640   0.289  1.00  0.00           C  
ATOM    450  CG2 VAL B  30      -3.888  -7.269   1.591  1.00  0.00           C  
ATOM    451  H   VAL B  30      -2.796  -4.692   1.917  1.00  0.00           H  
ATOM    452  HA  VAL B  30      -3.380  -5.857  -0.617  1.00  0.00           H  
ATOM    453  HB  VAL B  30      -5.096  -5.517   1.877  1.00  0.00           H  
ATOM    454 1HG1 VAL B  30      -6.533  -7.266   0.949  1.00  0.00           H  
ATOM    455 2HG1 VAL B  30      -6.533  -5.799  -0.058  1.00  0.00           H  
ATOM    456 3HG1 VAL B  30      -5.600  -7.228  -0.565  1.00  0.00           H  
ATOM    457 1HG2 VAL B  30      -4.506  -7.894   2.235  1.00  0.00           H  
ATOM    458 2HG2 VAL B  30      -3.509  -7.867   0.761  1.00  0.00           H  
ATOM    459 3HG2 VAL B  30      -3.051  -6.873   2.165  1.00  0.00           H  
ATOM    460  N   ILE B  31      -5.150  -3.180   0.165  1.00  0.00           N  
ATOM    461  CA  ILE B  31      -6.056  -2.170  -0.368  1.00  0.00           C  
ATOM    462  C   ILE B  31      -5.420  -1.417  -1.529  1.00  0.00           C  
ATOM    463  O   ILE B  31      -6.020  -1.279  -2.596  1.00  0.00           O  
ATOM    464  CB  ILE B  31      -6.472  -1.171   0.727  1.00  0.00           C  
ATOM    465  CG1 ILE B  31      -7.345  -1.863   1.777  1.00  0.00           C  
ATOM    466  CG2 ILE B  31      -7.206   0.013   0.116  1.00  0.00           C  
ATOM    467  CD1 ILE B  31      -7.557  -1.044   3.030  1.00  0.00           C  
ATOM    468  H   ILE B  31      -4.821  -3.093   1.116  1.00  0.00           H  
ATOM    469  HA  ILE B  31      -6.952  -2.670  -0.737  1.00  0.00           H  
ATOM    470  HB  ILE B  31      -5.584  -0.809   1.244  1.00  0.00           H  
ATOM    471 1HG1 ILE B  31      -8.320  -2.089   1.348  1.00  0.00           H  
ATOM    472 2HG1 ILE B  31      -6.887  -2.810   2.064  1.00  0.00           H  
ATOM    473 1HG2 ILE B  31      -7.493   0.709   0.904  1.00  0.00           H  
ATOM    474 2HG2 ILE B  31      -6.553   0.518  -0.594  1.00  0.00           H  
ATOM    475 3HG2 ILE B  31      -8.099  -0.340  -0.399  1.00  0.00           H  
ATOM    476 1HD1 ILE B  31      -8.185  -1.600   3.727  1.00  0.00           H  
ATOM    477 2HD1 ILE B  31      -6.594  -0.836   3.497  1.00  0.00           H  
ATOM    478 3HD1 ILE B  31      -8.046  -0.106   2.772  1.00  0.00           H  
ATOM    479  N   VAL B  32      -4.202  -0.930  -1.316  1.00  0.00           N  
ATOM    480  CA  VAL B  32      -3.519  -0.111  -2.310  1.00  0.00           C  
ATOM    481  C   VAL B  32      -3.292  -0.887  -3.601  1.00  0.00           C  
ATOM    482  O   VAL B  32      -3.531  -0.375  -4.694  1.00  0.00           O  
ATOM    483  CB  VAL B  32      -2.165   0.377  -1.761  1.00  0.00           C  
ATOM    484  CG1 VAL B  32      -1.345   1.025  -2.867  1.00  0.00           C  
ATOM    485  CG2 VAL B  32      -2.391   1.350  -0.615  1.00  0.00           C  
ATOM    486  H   VAL B  32      -3.738  -1.133  -0.442  1.00  0.00           H  
ATOM    487  HA  VAL B  32      -4.142   0.758  -2.529  1.00  0.00           H  
ATOM    488  HB  VAL B  32      -1.598  -0.483  -1.403  1.00  0.00           H  
ATOM    489 1HG1 VAL B  32      -0.391   1.364  -2.462  1.00  0.00           H  
ATOM    490 2HG1 VAL B  32      -1.165   0.300  -3.660  1.00  0.00           H  
ATOM    491 3HG1 VAL B  32      -1.890   1.879  -3.271  1.00  0.00           H  
ATOM    492 1HG2 VAL B  32      -1.429   1.690  -0.231  1.00  0.00           H  
ATOM    493 2HG2 VAL B  32      -2.963   2.207  -0.972  1.00  0.00           H  
ATOM    494 3HG2 VAL B  32      -2.943   0.852   0.182  1.00  0.00           H  
ATOM    495  N   ILE B  33      -2.828  -2.124  -3.467  1.00  0.00           N  
ATOM    496  CA  ILE B  33      -2.611  -2.990  -4.620  1.00  0.00           C  
ATOM    497  C   ILE B  33      -3.912  -3.241  -5.373  1.00  0.00           C  
ATOM    498  O   ILE B  33      -3.952  -3.175  -6.601  1.00  0.00           O  
ATOM    499  CB  ILE B  33      -1.999  -4.336  -4.189  1.00  0.00           C  
ATOM    500  CG1 ILE B  33      -0.571  -4.133  -3.677  1.00  0.00           C  
ATOM    501  CG2 ILE B  33      -2.018  -5.323  -5.346  1.00  0.00           C  
ATOM    502  CD1 ILE B  33       0.019  -5.356  -3.012  1.00  0.00           C  
ATOM    503  H   ILE B  33      -2.619  -2.475  -2.543  1.00  0.00           H  
ATOM    504  HA  ILE B  33      -1.916  -2.496  -5.297  1.00  0.00           H  
ATOM    505  HB  ILE B  33      -2.575  -4.749  -3.362  1.00  0.00           H  
ATOM    506 1HG1 ILE B  33       0.076  -3.851  -4.507  1.00  0.00           H  
ATOM    507 2HG1 ILE B  33      -0.555  -3.314  -2.958  1.00  0.00           H  
ATOM    508 1HG2 ILE B  33      -1.581  -6.268  -5.025  1.00  0.00           H  
ATOM    509 2HG2 ILE B  33      -3.046  -5.489  -5.666  1.00  0.00           H  
ATOM    510 3HG2 ILE B  33      -1.440  -4.920  -6.178  1.00  0.00           H  
ATOM    511 1HD1 ILE B  33       1.032  -5.134  -2.675  1.00  0.00           H  
ATOM    512 2HD1 ILE B  33      -0.595  -5.635  -2.155  1.00  0.00           H  
ATOM    513 3HD1 ILE B  33       0.046  -6.179  -3.723  1.00  0.00           H  
ATOM    514  N   THR B  34      -4.974  -3.528  -4.628  1.00  0.00           N  
ATOM    515  CA  THR B  34      -6.289  -3.741  -5.220  1.00  0.00           C  
ATOM    516  C   THR B  34      -6.726  -2.534  -6.040  1.00  0.00           C  
ATOM    517  O   THR B  34      -7.203  -2.677  -7.167  1.00  0.00           O  
ATOM    518  CB  THR B  34      -7.343  -4.040  -4.137  1.00  0.00           C  
ATOM    519  OG1 THR B  34      -6.976  -5.228  -3.425  1.00  0.00           O  
ATOM    520  CG2 THR B  34      -8.714  -4.233  -4.766  1.00  0.00           C  
ATOM    521  H   THR B  34      -4.868  -3.601  -3.626  1.00  0.00           H  
ATOM    522  HA  THR B  34      -6.232  -4.600  -5.889  1.00  0.00           H  
ATOM    523  HB  THR B  34      -7.386  -3.209  -3.433  1.00  0.00           H  
ATOM    524  HG1 THR B  34      -6.174  -5.064  -2.922  1.00  0.00           H  
ATOM    525 1HG2 THR B  34      -9.446  -4.443  -3.986  1.00  0.00           H  
ATOM    526 2HG2 THR B  34      -9.001  -3.327  -5.300  1.00  0.00           H  
ATOM    527 3HG2 THR B  34      -8.679  -5.069  -5.464  1.00  0.00           H  
ATOM    528  N   LEU B  35      -6.561  -1.346  -5.469  1.00  0.00           N  
ATOM    529  CA  LEU B  35      -6.972  -0.114  -6.132  1.00  0.00           C  
ATOM    530  C   LEU B  35      -6.213   0.089  -7.437  1.00  0.00           C  
ATOM    531  O   LEU B  35      -6.770   0.578  -8.420  1.00  0.00           O  
ATOM    532  CB  LEU B  35      -6.742   1.087  -5.207  1.00  0.00           C  
ATOM    533  CG  LEU B  35      -7.664   1.171  -3.983  1.00  0.00           C  
ATOM    534  CD1 LEU B  35      -7.194   2.294  -3.069  1.00  0.00           C  
ATOM    535  CD2 LEU B  35      -9.096   1.403  -4.442  1.00  0.00           C  
ATOM    536  H   LEU B  35      -6.141  -1.295  -4.553  1.00  0.00           H  
ATOM    537  HA  LEU B  35      -8.036  -0.182  -6.360  1.00  0.00           H  
ATOM    538 1HB  LEU B  35      -5.715   1.056  -4.846  1.00  0.00           H  
ATOM    539 2HB  LEU B  35      -6.874   2.002  -5.785  1.00  0.00           H  
ATOM    540  HG  LEU B  35      -7.609   0.239  -3.421  1.00  0.00           H  
ATOM    541 1HD1 LEU B  35      -7.849   2.354  -2.199  1.00  0.00           H  
ATOM    542 2HD1 LEU B  35      -6.174   2.093  -2.740  1.00  0.00           H  
ATOM    543 3HD1 LEU B  35      -7.222   3.240  -3.609  1.00  0.00           H  
ATOM    544 1HD2 LEU B  35      -9.752   1.462  -3.572  1.00  0.00           H  
ATOM    545 2HD2 LEU B  35      -9.152   2.336  -5.002  1.00  0.00           H  
ATOM    546 3HD2 LEU B  35      -9.412   0.577  -5.079  1.00  0.00           H  
ATOM    547  N   VAL B  36      -4.940  -0.288  -7.439  1.00  0.00           N  
ATOM    548  CA  VAL B  36      -4.123  -0.222  -8.646  1.00  0.00           C  
ATOM    549  C   VAL B  36      -4.608  -1.216  -9.694  1.00  0.00           C  
ATOM    550  O   VAL B  36      -4.692  -0.893 -10.878  1.00  0.00           O  
ATOM    551  CB  VAL B  36      -2.649  -0.513  -8.310  1.00  0.00           C  
ATOM    552  CG1 VAL B  36      -1.837  -0.689  -9.585  1.00  0.00           C  
ATOM    553  CG2 VAL B  36      -2.080   0.612  -7.459  1.00  0.00           C  
ATOM    554  H   VAL B  36      -4.526  -0.629  -6.584  1.00  0.00           H  
ATOM    555  HA  VAL B  36      -4.197   0.785  -9.059  1.00  0.00           H  
ATOM    556  HB  VAL B  36      -2.589  -1.452  -7.759  1.00  0.00           H  
ATOM    557 1HG1 VAL B  36      -0.797  -0.894  -9.328  1.00  0.00           H  
ATOM    558 2HG1 VAL B  36      -2.239  -1.522 -10.160  1.00  0.00           H  
ATOM    559 3HG1 VAL B  36      -1.890   0.223 -10.179  1.00  0.00           H  
ATOM    560 1HG2 VAL B  36      -1.037   0.399  -7.225  1.00  0.00           H  
ATOM    561 2HG2 VAL B  36      -2.145   1.552  -8.008  1.00  0.00           H  
ATOM    562 3HG2 VAL B  36      -2.650   0.692  -6.533  1.00  0.00           H  
ATOM    563  N   MET B  37      -4.927  -2.427  -9.250  1.00  0.00           N  
ATOM    564  CA  MET B  37      -5.364  -3.484 -10.155  1.00  0.00           C  
ATOM    565  C   MET B  37      -6.706  -3.145 -10.790  1.00  0.00           C  
ATOM    566  O   MET B  37      -6.922  -3.391 -11.977  1.00  0.00           O  
ATOM    567  CB  MET B  37      -5.448  -4.815  -9.410  1.00  0.00           C  
ATOM    568  CG  MET B  37      -4.099  -5.411  -9.031  1.00  0.00           C  
ATOM    569  SD  MET B  37      -4.224  -7.128  -8.494  1.00  0.00           S  
ATOM    570  CE  MET B  37      -5.293  -6.960  -7.068  1.00  0.00           C  
ATOM    571  H   MET B  37      -4.865  -2.621  -8.261  1.00  0.00           H  
ATOM    572  HA  MET B  37      -4.633  -3.577 -10.957  1.00  0.00           H  
ATOM    573 1HB  MET B  37      -6.024  -4.684  -8.495  1.00  0.00           H  
ATOM    574 2HB  MET B  37      -5.975  -5.544 -10.027  1.00  0.00           H  
ATOM    575 1HG  MET B  37      -3.428  -5.365  -9.888  1.00  0.00           H  
ATOM    576 2HG  MET B  37      -3.659  -4.829  -8.222  1.00  0.00           H  
ATOM    577 1HE  MET B  37      -5.465  -7.941  -6.624  1.00  0.00           H  
ATOM    578 2HE  MET B  37      -4.820  -6.306  -6.334  1.00  0.00           H  
ATOM    579 3HE  MET B  37      -6.246  -6.529  -7.376  1.00  0.00           H  
ATOM    580  N   LEU B  38      -7.606  -2.578  -9.993  1.00  0.00           N  
ATOM    581  CA  LEU B  38      -8.948  -2.253 -10.462  1.00  0.00           C  
ATOM    582  C   LEU B  38      -8.902  -1.259 -11.616  1.00  0.00           C  
ATOM    583  O   LEU B  38      -8.659  -1.640 -12.727  1.00  0.00           O  
ATOM    584  OXT LEU B  38      -9.109  -0.094 -11.412  1.00  0.00           O  
ATOM    585  CB  LEU B  38      -9.785  -1.675  -9.314  1.00  0.00           C  
ATOM    586  CG  LEU B  38     -10.218  -2.678  -8.237  1.00  0.00           C  
ATOM    587  CD1 LEU B  38     -10.860  -1.931  -7.076  1.00  0.00           C  
ATOM    588  CD2 LEU B  38     -11.186  -3.685  -8.841  1.00  0.00           C  
ATOM    589  H   LEU B  38      -7.354  -2.368  -9.038  1.00  0.00           H  
ATOM    590  HA  LEU B  38      -9.422  -3.168 -10.816  1.00  0.00           H  
ATOM    591 1HB  LEU B  38      -9.209  -0.892  -8.824  1.00  0.00           H  
ATOM    592 2HB  LEU B  38     -10.686  -1.227  -9.732  1.00  0.00           H  
ATOM    593  HG  LEU B  38      -9.342  -3.201  -7.853  1.00  0.00           H  
ATOM    594 1HD1 LEU B  38     -11.168  -2.643  -6.311  1.00  0.00           H  
ATOM    595 2HD1 LEU B  38     -10.140  -1.231  -6.651  1.00  0.00           H  
ATOM    596 3HD1 LEU B  38     -11.732  -1.383  -7.433  1.00  0.00           H  
ATOM    597 1HD2 LEU B  38     -11.493  -4.398  -8.076  1.00  0.00           H  
ATOM    598 2HD2 LEU B  38     -12.063  -3.163  -9.224  1.00  0.00           H  
ATOM    599 3HD2 LEU B  38     -10.695  -4.217  -9.656  1.00  0.00           H  
TER                                                                             
HETATM  601 THKN MEM C  41      15.000   0.000   0.000  1.00  0.00           X  
HETATM  602 CNTR MEM C  41       0.000   0.000   0.000  1.00  0.00           X  
HETATM  603 NORM MEM C  41      -0.000  -0.000   1.000  1.00  0.00           X  
TER                                                                             
CONECT  601  602                                                                
CONECT  602  601  603                                                           
CONECT  603  602                                                                
a_angle_1 0.774
a_angle_2 19.189
a_bind 0.726
a_ddg -33.114
a_helicality 0.05
a_helicality_symm 0.05
a_hha_ang -36.104
a_hha_dst_atm 3.725
a_hha_dst_vec 6.565
a_marl -13.252
a_pack 0.646
a_res_lipo -49.542
a_rmsd 2.242
a_sasa 838.551
a_shape 0.792
a_span_topo 0.474
a_tms_span 1
a_tms_span_fa 1
a_unsat 0
maxsub 38
rms 2.242
score -106.78
silent_score -106.78
time 41
total -106.78

#MODEL 1
ATOM      1  N   ALA A   1       2.665   2.632  12.623  1.00  0.00           N  
ATOM      2  CA  ALA A   1       3.012   1.216  12.631  1.00  0.00           C  
ATOM      3  C   ALA A   1       3.783   0.831  11.375  1.00  0.00           C  
ATOM      4  O   ALA A   1       3.243   0.864  10.269  1.00  0.00           O  
ATOM      5  CB  ALA A   1       1.758   0.364  12.763  1.00  0.00           C  
ATOM      6 1H   ALA A   1       2.161   2.857  13.457  1.00  0.00           H  
ATOM      7 2H   ALA A   1       3.501   3.180  12.582  1.00  0.00           H  
ATOM      8 3H   ALA A   1       2.096   2.832  11.826  1.00  0.00           H  
ATOM      9  HA  ALA A   1       3.657   1.030  13.489  1.00  0.00           H  
ATOM     10 1HB  ALA A   1       2.033  -0.691  12.768  1.00  0.00           H  
ATOM     11 2HB  ALA A   1       1.248   0.610  13.695  1.00  0.00           H  
ATOM     12 3HB  ALA A   1       1.094   0.562  11.924  1.00  0.00           H  
ATOM     13  N   ILE A   2       5.048   0.465  11.552  1.00  0.00           N  
ATOM     14  CA  ILE A   2       5.911   0.121  10.428  1.00  0.00           C  
ATOM     15  C   ILE A   2       5.372  -1.086   9.670  1.00  0.00           C  
ATOM     16  O   ILE A   2       5.316  -1.084   8.441  1.00  0.00           O  
ATOM     17  CB  ILE A   2       7.345  -0.171  10.906  1.00  0.00           C  
ATOM     18  CG1 ILE A   2       8.006   1.110  11.424  1.00  0.00           C  
ATOM     19  CG2 ILE A   2       8.167  -0.780   9.781  1.00  0.00           C  
ATOM     20  CD1 ILE A   2       9.299   0.871  12.169  1.00  0.00           C  
ATOM     21  H   ILE A   2       5.422   0.425  12.490  1.00  0.00           H  
ATOM     22  HA  ILE A   2       5.941   0.967   9.744  1.00  0.00           H  
ATOM     23  HB  ILE A   2       7.315  -0.870  11.741  1.00  0.00           H  
ATOM     24 1HG1 ILE A   2       8.212   1.776  10.588  1.00  0.00           H  
ATOM     25 2HG1 ILE A   2       7.319   1.629  12.093  1.00  0.00           H  
ATOM     26 1HG2 ILE A   2       9.178  -0.979  10.135  1.00  0.00           H  
ATOM     27 2HG2 ILE A   2       7.706  -1.712   9.457  1.00  0.00           H  
ATOM     28 3HG2 ILE A   2       8.207  -0.085   8.942  1.00  0.00           H  
ATOM     29 1HD1 ILE A   2       9.707   1.825  12.506  1.00  0.00           H  
ATOM     30 2HD1 ILE A   2       9.109   0.233  13.033  1.00  0.00           H  
ATOM     31 3HD1 ILE A   2      10.015   0.384  11.509  1.00  0.00           H  
ATOM     32  N   ILE A   3       4.977  -2.116  10.411  1.00  0.00           N  
ATOM     33  CA  ILE A   3       4.446  -3.333   9.810  1.00  0.00           C  
ATOM     34  C   ILE A   3       3.146  -3.058   9.065  1.00  0.00           C  
ATOM     35  O   ILE A   3       2.920  -3.584   7.976  1.00  0.00           O  
ATOM     36  CB  ILE A   3       4.207  -4.415  10.879  1.00  0.00           C  
ATOM     37  CG1 ILE A   3       5.531  -4.828  11.527  1.00  0.00           C  
ATOM     38  CG2 ILE A   3       3.510  -5.621  10.269  1.00  0.00           C  
ATOM     39  CD1 ILE A   3       6.543  -5.379  10.549  1.00  0.00           C  
ATOM     40  H   ILE A   3       5.047  -2.054  11.417  1.00  0.00           H  
ATOM     41  HA  ILE A   3       5.175  -3.711   9.094  1.00  0.00           H  
ATOM     42  HB  ILE A   3       3.581  -4.009  11.673  1.00  0.00           H  
ATOM     43 1HG1 ILE A   3       5.974  -3.968  12.028  1.00  0.00           H  
ATOM     44 2HG1 ILE A   3       5.344  -5.587  12.286  1.00  0.00           H  
ATOM     45 1HG2 ILE A   3       3.349  -6.376  11.038  1.00  0.00           H  
ATOM     46 2HG2 ILE A   3       2.550  -5.316   9.854  1.00  0.00           H  
ATOM     47 3HG2 ILE A   3       4.132  -6.038   9.476  1.00  0.00           H  
ATOM     48 1HD1 ILE A   3       7.455  -5.650  11.082  1.00  0.00           H  
ATOM     49 2HD1 ILE A   3       6.133  -6.263  10.060  1.00  0.00           H  
ATOM     50 3HD1 ILE A   3       6.773  -4.624   9.799  1.00  0.00           H  
ATOM     51  N   GLY A   4       2.294  -2.230   9.660  1.00  0.00           N  
ATOM     52  CA  GLY A   4       1.055  -1.813   9.014  1.00  0.00           C  
ATOM     53  C   GLY A   4       1.328  -1.174   7.659  1.00  0.00           C  
ATOM     54  O   GLY A   4       0.723  -1.546   6.653  1.00  0.00           O  
ATOM     55  H   GLY A   4       2.510  -1.880  10.582  1.00  0.00           H  
ATOM     56 1HA  GLY A   4       0.401  -2.676   8.889  1.00  0.00           H  
ATOM     57 2HA  GLY A   4       0.531  -1.104   9.655  1.00  0.00           H  
ATOM     58  N   LEU A   5       2.242  -0.210   7.638  1.00  0.00           N  
ATOM     59  CA  LEU A   5       2.609   0.471   6.402  1.00  0.00           C  
ATOM     60  C   LEU A   5       3.195  -0.504   5.389  1.00  0.00           C  
ATOM     61  O   LEU A   5       2.897  -0.429   4.197  1.00  0.00           O  
ATOM     62  CB  LEU A   5       3.621   1.586   6.692  1.00  0.00           C  
ATOM     63  CG  LEU A   5       3.084   2.782   7.489  1.00  0.00           C  
ATOM     64  CD1 LEU A   5       4.243   3.677   7.906  1.00  0.00           C  
ATOM     65  CD2 LEU A   5       2.079   3.547   6.641  1.00  0.00           C  
ATOM     66  H   LEU A   5       2.695   0.057   8.500  1.00  0.00           H  
ATOM     67  HA  LEU A   5       1.712   0.915   5.972  1.00  0.00           H  
ATOM     68 1HB  LEU A   5       4.454   1.163   7.251  1.00  0.00           H  
ATOM     69 2HB  LEU A   5       4.003   1.965   5.744  1.00  0.00           H  
ATOM     70  HG  LEU A   5       2.596   2.424   8.396  1.00  0.00           H  
ATOM     71 1HD1 LEU A   5       3.861   4.526   8.473  1.00  0.00           H  
ATOM     72 2HD1 LEU A   5       4.936   3.110   8.527  1.00  0.00           H  
ATOM     73 3HD1 LEU A   5       4.762   4.037   7.018  1.00  0.00           H  
ATOM     74 1HD2 LEU A   5       1.696   4.396   7.209  1.00  0.00           H  
ATOM     75 2HD2 LEU A   5       2.566   3.906   5.735  1.00  0.00           H  
ATOM     76 3HD2 LEU A   5       1.253   2.888   6.373  1.00  0.00           H  
ATOM     77  N   MET A   6       4.030  -1.418   5.869  1.00  0.00           N  
ATOM     78  CA  MET A   6       4.653  -2.416   5.007  1.00  0.00           C  
ATOM     79  C   MET A   6       3.605  -3.294   4.334  1.00  0.00           C  
ATOM     80  O   MET A   6       3.574  -3.411   3.109  1.00  0.00           O  
ATOM     81  CB  MET A   6       5.629  -3.272   5.811  1.00  0.00           C  
ATOM     82  CG  MET A   6       6.286  -4.393   5.017  1.00  0.00           C  
ATOM     83  SD  MET A   6       7.222  -5.528   6.060  1.00  0.00           S  
ATOM     84  CE  MET A   6       5.898  -6.348   6.942  1.00  0.00           C  
ATOM     85  H   MET A   6       4.239  -1.423   6.857  1.00  0.00           H  
ATOM     86  HA  MET A   6       5.204  -1.899   4.222  1.00  0.00           H  
ATOM     87 1HB  MET A   6       6.420  -2.641   6.214  1.00  0.00           H  
ATOM     88 2HB  MET A   6       5.107  -3.723   6.656  1.00  0.00           H  
ATOM     89 1HG  MET A   6       5.521  -4.961   4.489  1.00  0.00           H  
ATOM     90 2HG  MET A   6       6.963  -3.966   4.278  1.00  0.00           H  
ATOM     91 1HE  MET A   6       6.318  -7.083   7.628  1.00  0.00           H  
ATOM     92 2HE  MET A   6       5.324  -5.611   7.504  1.00  0.00           H  
ATOM     93 3HE  MET A   6       5.243  -6.851   6.229  1.00  0.00           H  
ATOM     94  N   VAL A   7       2.748  -3.908   5.142  1.00  0.00           N  
ATOM     95  CA  VAL A   7       1.754  -4.846   4.635  1.00  0.00           C  
ATOM     96  C   VAL A   7       0.759  -4.151   3.715  1.00  0.00           C  
ATOM     97  O   VAL A   7       0.442  -4.651   2.636  1.00  0.00           O  
ATOM     98  CB  VAL A   7       0.996  -5.506   5.802  1.00  0.00           C  
ATOM     99  CG1 VAL A   7      -0.183  -6.315   5.282  1.00  0.00           C  
ATOM    100  CG2 VAL A   7       1.943  -6.385   6.603  1.00  0.00           C  
ATOM    101  H   VAL A   7       2.786  -3.720   6.134  1.00  0.00           H  
ATOM    102  HA  VAL A   7       2.270  -5.623   4.069  1.00  0.00           H  
ATOM    103  HB  VAL A   7       0.591  -4.725   6.446  1.00  0.00           H  
ATOM    104 1HG1 VAL A   7      -0.707  -6.774   6.120  1.00  0.00           H  
ATOM    105 2HG1 VAL A   7      -0.865  -5.658   4.743  1.00  0.00           H  
ATOM    106 3HG1 VAL A   7       0.179  -7.094   4.611  1.00  0.00           H  
ATOM    107 1HG2 VAL A   7       1.400  -6.848   7.427  1.00  0.00           H  
ATOM    108 2HG2 VAL A   7       2.353  -7.162   5.957  1.00  0.00           H  
ATOM    109 3HG2 VAL A   7       2.756  -5.778   7.001  1.00  0.00           H  
ATOM    110  N   GLY A   8       0.269  -2.994   4.148  1.00  0.00           N  
ATOM    111  CA  GLY A   8      -0.690  -2.226   3.363  1.00  0.00           C  
ATOM    112  C   GLY A   8      -0.182  -1.995   1.945  1.00  0.00           C  
ATOM    113  O   GLY A   8      -0.905  -2.215   0.973  1.00  0.00           O  
ATOM    114  H   GLY A   8       0.569  -2.638   5.044  1.00  0.00           H  
ATOM    115 1HA  GLY A   8      -1.641  -2.756   3.331  1.00  0.00           H  
ATOM    116 2HA  GLY A   8      -0.872  -1.268   3.848  1.00  0.00           H  
ATOM    117  N   GLY A   9       1.065  -1.551   1.834  1.00  0.00           N  
ATOM    118  CA  GLY A   9       1.684  -1.325   0.533  1.00  0.00           C  
ATOM    119  C   GLY A   9       1.685  -2.596  -0.306  1.00  0.00           C  
ATOM    120  O   GLY A   9       1.243  -2.592  -1.455  1.00  0.00           O  
ATOM    121  H   GLY A   9       1.598  -1.366   2.672  1.00  0.00           H  
ATOM    122 1HA  GLY A   9       1.146  -0.536   0.007  1.00  0.00           H  
ATOM    123 2HA  GLY A   9       2.707  -0.977   0.673  1.00  0.00           H  
ATOM    124  N   VAL A  10       2.182  -3.682   0.275  1.00  0.00           N  
ATOM    125  CA  VAL A  10       2.331  -4.938  -0.450  1.00  0.00           C  
ATOM    126  C   VAL A  10       0.986  -5.449  -0.950  1.00  0.00           C  
ATOM    127  O   VAL A  10       0.858  -5.864  -2.102  1.00  0.00           O  
ATOM    128  CB  VAL A  10       2.977  -6.004   0.455  1.00  0.00           C  
ATOM    129  CG1 VAL A  10       2.914  -7.373  -0.206  1.00  0.00           C  
ATOM    130  CG2 VAL A  10       4.416  -5.620   0.762  1.00  0.00           C  
ATOM    131  H   VAL A  10       2.464  -3.637   1.244  1.00  0.00           H  
ATOM    132  HA  VAL A  10       2.982  -4.767  -1.308  1.00  0.00           H  
ATOM    133  HB  VAL A  10       2.411  -6.070   1.385  1.00  0.00           H  
ATOM    134 1HG1 VAL A  10       3.374  -8.115   0.448  1.00  0.00           H  
ATOM    135 2HG1 VAL A  10       1.873  -7.644  -0.383  1.00  0.00           H  
ATOM    136 3HG1 VAL A  10       3.449  -7.344  -1.154  1.00  0.00           H  
ATOM    137 1HG2 VAL A  10       4.866  -6.377   1.403  1.00  0.00           H  
ATOM    138 2HG2 VAL A  10       4.980  -5.549  -0.168  1.00  0.00           H  
ATOM    139 3HG2 VAL A  10       4.434  -4.656   1.272  1.00  0.00           H  
ATOM    140  N   VAL A  11      -0.016  -5.416  -0.078  1.00  0.00           N  
ATOM    141  CA  VAL A  11      -1.334  -5.947  -0.404  1.00  0.00           C  
ATOM    142  C   VAL A  11      -1.956  -5.196  -1.575  1.00  0.00           C  
ATOM    143  O   VAL A  11      -2.420  -5.805  -2.539  1.00  0.00           O  
ATOM    144  CB  VAL A  11      -2.266  -5.849   0.818  1.00  0.00           C  
ATOM    145  CG1 VAL A  11      -3.703  -6.146   0.416  1.00  0.00           C  
ATOM    146  CG2 VAL A  11      -1.801  -6.809   1.902  1.00  0.00           C  
ATOM    147  H   VAL A  11       0.140  -5.012   0.835  1.00  0.00           H  
ATOM    148  HA  VAL A  11      -1.225  -6.996  -0.679  1.00  0.00           H  
ATOM    149  HB  VAL A  11      -2.243  -4.829   1.200  1.00  0.00           H  
ATOM    150 1HG1 VAL A  11      -4.349  -6.072   1.292  1.00  0.00           H  
ATOM    151 2HG1 VAL A  11      -4.027  -5.425  -0.334  1.00  0.00           H  
ATOM    152 3HG1 VAL A  11      -3.766  -7.153   0.004  1.00  0.00           H  
ATOM    153 1HG2 VAL A  11      -2.464  -6.734   2.763  1.00  0.00           H  
ATOM    154 2HG2 VAL A  11      -1.818  -7.829   1.518  1.00  0.00           H  
ATOM    155 3HG2 VAL A  11      -0.785  -6.552   2.204  1.00  0.00           H  
ATOM    156  N   ILE A  12      -1.962  -3.871  -1.485  1.00  0.00           N  
ATOM    157  CA  ILE A  12      -2.592  -3.037  -2.502  1.00  0.00           C  
ATOM    158  C   ILE A  12      -1.800  -3.061  -3.802  1.00  0.00           C  
ATOM    159  O   ILE A  12      -2.373  -3.135  -4.889  1.00  0.00           O  
ATOM    160  CB  ILE A  12      -2.732  -1.584  -2.011  1.00  0.00           C  
ATOM    161  CG1 ILE A  12      -3.674  -1.516  -0.807  1.00  0.00           C  
ATOM    162  CG2 ILE A  12      -3.233  -0.690  -3.135  1.00  0.00           C  
ATOM    163  CD1 ILE A  12      -5.048  -2.089  -1.072  1.00  0.00           C  
ATOM    164  H   ILE A  12      -1.519  -3.429  -0.692  1.00  0.00           H  
ATOM    165  HA  ILE A  12      -3.588  -3.430  -2.703  1.00  0.00           H  
ATOM    166  HB  ILE A  12      -1.762  -1.219  -1.674  1.00  0.00           H  
ATOM    167 1HG1 ILE A  12      -3.235  -2.057   0.030  1.00  0.00           H  
ATOM    168 2HG1 ILE A  12      -3.793  -0.477  -0.496  1.00  0.00           H  
ATOM    169 1HG2 ILE A  12      -3.327   0.333  -2.771  1.00  0.00           H  
ATOM    170 2HG2 ILE A  12      -2.527  -0.717  -3.963  1.00  0.00           H  
ATOM    171 3HG2 ILE A  12      -4.206  -1.044  -3.476  1.00  0.00           H  
ATOM    172 1HD1 ILE A  12      -5.658  -2.004  -0.173  1.00  0.00           H  
ATOM    173 2HD1 ILE A  12      -5.521  -1.537  -1.885  1.00  0.00           H  
ATOM    174 3HD1 ILE A  12      -4.957  -3.138  -1.350  1.00  0.00           H  
ATOM    175  N   ALA A  13      -0.478  -2.997  -3.685  1.00  0.00           N  
ATOM    176  CA  ALA A  13       0.399  -3.063  -4.848  1.00  0.00           C  
ATOM    177  C   ALA A  13       0.185  -4.355  -5.627  1.00  0.00           C  
ATOM    178  O   ALA A  13       0.160  -4.352  -6.857  1.00  0.00           O  
ATOM    179  CB  ALA A  13       1.854  -2.937  -4.422  1.00  0.00           C  
ATOM    180  H   ALA A  13      -0.069  -2.901  -2.766  1.00  0.00           H  
ATOM    181  HA  ALA A  13       0.151  -2.231  -5.507  1.00  0.00           H  
ATOM    182 1HB  ALA A  13       2.496  -2.989  -5.302  1.00  0.00           H  
ATOM    183 2HB  ALA A  13       2.005  -1.983  -3.918  1.00  0.00           H  
ATOM    184 3HB  ALA A  13       2.106  -3.750  -3.743  1.00  0.00           H  
ATOM    185  N   THR A  14       0.030  -5.458  -4.902  1.00  0.00           N  
ATOM    186  CA  THR A  14      -0.234  -6.751  -5.522  1.00  0.00           C  
ATOM    187  C   THR A  14      -1.517  -6.716  -6.343  1.00  0.00           C  
ATOM    188  O   THR A  14      -1.547  -7.177  -7.484  1.00  0.00           O  
ATOM    189  CB  THR A  14      -0.329  -7.864  -4.462  1.00  0.00           C  
ATOM    190  OG1 THR A  14       0.918  -7.969  -3.763  1.00  0.00           O  
ATOM    191  CG2 THR A  14      -0.652  -9.198  -5.118  1.00  0.00           C  
ATOM    192  H   THR A  14       0.097  -5.399  -3.896  1.00  0.00           H  
ATOM    193  HA  THR A  14       0.590  -6.987  -6.195  1.00  0.00           H  
ATOM    194  HB  THR A  14      -1.113  -7.619  -3.746  1.00  0.00           H  
ATOM    195  HG1 THR A  14       1.072  -7.164  -3.263  1.00  0.00           H  
ATOM    196 1HG2 THR A  14      -0.716  -9.973  -4.354  1.00  0.00           H  
ATOM    197 2HG2 THR A  14      -1.606  -9.125  -5.641  1.00  0.00           H  
ATOM    198 3HG2 THR A  14       0.132  -9.454  -5.829  1.00  0.00           H  
ATOM    199  N   VAL A  15      -2.575  -6.166  -5.757  1.00  0.00           N  
ATOM    200  CA  VAL A  15      -3.859  -6.059  -6.438  1.00  0.00           C  
ATOM    201  C   VAL A  15      -3.739  -5.234  -7.713  1.00  0.00           C  
ATOM    202  O   VAL A  15      -4.302  -5.588  -8.749  1.00  0.00           O  
ATOM    203  CB  VAL A  15      -4.905  -5.414  -5.509  1.00  0.00           C  
ATOM    204  CG1 VAL A  15      -6.174  -5.087  -6.282  1.00  0.00           C  
ATOM    205  CG2 VAL A  15      -5.207  -6.345  -4.345  1.00  0.00           C  
ATOM    206  H   VAL A  15      -2.487  -5.814  -4.814  1.00  0.00           H  
ATOM    207  HA  VAL A  15      -4.196  -7.062  -6.702  1.00  0.00           H  
ATOM    208  HB  VAL A  15      -4.508  -4.473  -5.129  1.00  0.00           H  
ATOM    209 1HG1 VAL A  15      -6.902  -4.631  -5.610  1.00  0.00           H  
ATOM    210 2HG1 VAL A  15      -5.940  -4.391  -7.088  1.00  0.00           H  
ATOM    211 3HG1 VAL A  15      -6.591  -6.002  -6.701  1.00  0.00           H  
ATOM    212 1HG2 VAL A  15      -5.947  -5.882  -3.692  1.00  0.00           H  
ATOM    213 2HG2 VAL A  15      -5.599  -7.289  -4.726  1.00  0.00           H  
ATOM    214 3HG2 VAL A  15      -4.293  -6.532  -3.782  1.00  0.00           H  
ATOM    215  N   ILE A  16      -3.001  -4.132  -7.631  1.00  0.00           N  
ATOM    216  CA  ILE A  16      -2.790  -3.264  -8.783  1.00  0.00           C  
ATOM    217  C   ILE A  16      -2.076  -4.004  -9.907  1.00  0.00           C  
ATOM    218  O   ILE A  16      -2.488  -3.941 -11.065  1.00  0.00           O  
ATOM    219  CB  ILE A  16      -1.976  -2.017  -8.390  1.00  0.00           C  
ATOM    220  CG1 ILE A  16      -2.794  -1.117  -7.461  1.00  0.00           C  
ATOM    221  CG2 ILE A  16      -1.542  -1.253  -9.631  1.00  0.00           C  
ATOM    222  CD1 ILE A  16      -1.982  -0.031  -6.793  1.00  0.00           C  
ATOM    223  H   ILE A  16      -2.576  -3.889  -6.748  1.00  0.00           H  
ATOM    224  HA  ILE A  16      -3.761  -2.938  -9.154  1.00  0.00           H  
ATOM    225  HB  ILE A  16      -1.090  -2.322  -7.834  1.00  0.00           H  
ATOM    226 1HG1 ILE A  16      -3.597  -0.645  -8.026  1.00  0.00           H  
ATOM    227 2HG1 ILE A  16      -3.257  -1.723  -6.681  1.00  0.00           H  
ATOM    228 1HG2 ILE A  16      -0.968  -0.375  -9.335  1.00  0.00           H  
ATOM    229 2HG2 ILE A  16      -0.924  -1.896 -10.256  1.00  0.00           H  
ATOM    230 3HG2 ILE A  16      -2.422  -0.939 -10.192  1.00  0.00           H  
ATOM    231 1HD1 ILE A  16      -2.631   0.565  -6.150  1.00  0.00           H  
ATOM    232 2HD1 ILE A  16      -1.193  -0.483  -6.192  1.00  0.00           H  
ATOM    233 3HD1 ILE A  16      -1.538   0.610  -7.553  1.00  0.00           H  
ATOM    234  N   VAL A  17      -1.003  -4.706  -9.558  1.00  0.00           N  
ATOM    235  CA  VAL A  17      -0.233  -5.467 -10.535  1.00  0.00           C  
ATOM    236  C   VAL A  17      -1.097  -6.520 -11.216  1.00  0.00           C  
ATOM    237  O   VAL A  17      -1.032  -6.698 -12.433  1.00  0.00           O  
ATOM    238  CB  VAL A  17       0.966  -6.153  -9.854  1.00  0.00           C  
ATOM    239  CG1 VAL A  17       1.608  -7.160 -10.796  1.00  0.00           C  
ATOM    240  CG2 VAL A  17       1.978  -5.107  -9.411  1.00  0.00           C  
ATOM    241  H   VAL A  17      -0.712  -4.712  -8.590  1.00  0.00           H  
ATOM    242  HA  VAL A  17       0.141  -4.778 -11.293  1.00  0.00           H  
ATOM    243  HB  VAL A  17       0.611  -6.706  -8.985  1.00  0.00           H  
ATOM    244 1HG1 VAL A  17       2.454  -7.636 -10.298  1.00  0.00           H  
ATOM    245 2HG1 VAL A  17       0.876  -7.919 -11.071  1.00  0.00           H  
ATOM    246 3HG1 VAL A  17       1.957  -6.649 -11.693  1.00  0.00           H  
ATOM    247 1HG2 VAL A  17       2.823  -5.599  -8.930  1.00  0.00           H  
ATOM    248 2HG2 VAL A  17       2.329  -4.549 -10.280  1.00  0.00           H  
ATOM    249 3HG2 VAL A  17       1.508  -4.421  -8.706  1.00  0.00           H  
ATOM    250  N   ILE A  18      -1.907  -7.217 -10.425  1.00  0.00           N  
ATOM    251  CA  ILE A  18      -2.831  -8.209 -10.959  1.00  0.00           C  
ATOM    252  C   ILE A  18      -3.780  -7.588 -11.976  1.00  0.00           C  
ATOM    253  O   ILE A  18      -4.067  -8.183 -13.015  1.00  0.00           O  
ATOM    254  CB  ILE A  18      -3.647  -8.864  -9.828  1.00  0.00           C  
ATOM    255  CG1 ILE A  18      -2.747  -9.754  -8.967  1.00  0.00           C  
ATOM    256  CG2 ILE A  18      -4.803  -9.668 -10.403  1.00  0.00           C  
ATOM    257  CD1 ILE A  18      -3.386 -10.196  -7.671  1.00  0.00           C  
ATOM    258  H   ILE A  18      -1.880  -7.054  -9.429  1.00  0.00           H  
ATOM    259  HA  ILE A  18      -2.254  -8.985 -11.461  1.00  0.00           H  
ATOM    260  HB  ILE A  18      -4.045  -8.090  -9.173  1.00  0.00           H  
ATOM    261 1HG1 ILE A  18      -2.467 -10.643  -9.531  1.00  0.00           H  
ATOM    262 2HG1 ILE A  18      -1.828  -9.218  -8.727  1.00  0.00           H  
ATOM    263 1HG2 ILE A  18      -5.368 -10.124  -9.591  1.00  0.00           H  
ATOM    264 2HG2 ILE A  18      -5.455  -9.009 -10.974  1.00  0.00           H  
ATOM    265 3HG2 ILE A  18      -4.413 -10.448 -11.057  1.00  0.00           H  
ATOM    266 1HD1 ILE A  18      -2.687 -10.823  -7.116  1.00  0.00           H  
ATOM    267 2HD1 ILE A  18      -3.642  -9.321  -7.073  1.00  0.00           H  
ATOM    268 3HD1 ILE A  18      -4.289 -10.765  -7.887  1.00  0.00           H  
ATOM    269  N   THR A  19      -4.264  -6.389 -11.671  1.00  0.00           N  
ATOM    270  CA  THR A  19      -5.132  -5.658 -12.586  1.00  0.00           C  
ATOM    271  C   THR A  19      -4.392  -5.281 -13.863  1.00  0.00           C  
ATOM    272  O   THR A  19      -4.937  -5.390 -14.962  1.00  0.00           O  
ATOM    273  CB  THR A  19      -5.695  -4.388 -11.921  1.00  0.00           C  
ATOM    274  OG1 THR A  19      -6.471  -4.752 -10.771  1.00  0.00           O  
ATOM    275  CG2 THR A  19      -6.572  -3.619 -12.896  1.00  0.00           C  
ATOM    276  H   THR A  19      -4.024  -5.973 -10.782  1.00  0.00           H  
ATOM    277  HA  THR A  19      -5.968  -6.302 -12.859  1.00  0.00           H  
ATOM    278  HB  THR A  19      -4.872  -3.750 -11.599  1.00  0.00           H  
ATOM    279  HG1 THR A  19      -5.902  -5.171 -10.121  1.00  0.00           H  
ATOM    280 1HG2 THR A  19      -6.961  -2.725 -12.409  1.00  0.00           H  
ATOM    281 2HG2 THR A  19      -5.982  -3.330 -13.766  1.00  0.00           H  
ATOM    282 3HG2 THR A  19      -7.402  -4.248 -13.214  1.00  0.00           H  
ATOM    283  N   LEU A  20      -3.149  -4.837 -13.712  1.00  0.00           N  
ATOM    284  CA  LEU A  20      -2.365  -4.354 -14.843  1.00  0.00           C  
ATOM    285  C   LEU A  20      -2.076  -5.477 -15.832  1.00  0.00           C  
ATOM    286  O   LEU A  20      -2.104  -5.271 -17.045  1.00  0.00           O  
ATOM    287  CB  LEU A  20      -1.046  -3.745 -14.352  1.00  0.00           C  
ATOM    288  CG  LEU A  20      -1.169  -2.416 -13.595  1.00  0.00           C  
ATOM    289  CD1 LEU A  20       0.179  -2.051 -12.988  1.00  0.00           C  
ATOM    290  CD2 LEU A  20      -1.652  -1.332 -14.546  1.00  0.00           C  
ATOM    291  H   LEU A  20      -2.737  -4.833 -12.791  1.00  0.00           H  
ATOM    292  HA  LEU A  20      -2.938  -3.583 -15.357  1.00  0.00           H  
ATOM    293 1HB  LEU A  20      -0.558  -4.459 -13.691  1.00  0.00           H  
ATOM    294 2HB  LEU A  20      -0.399  -3.577 -15.213  1.00  0.00           H  
ATOM    295  HG  LEU A  20      -1.883  -2.527 -12.778  1.00  0.00           H  
ATOM    296 1HD1 LEU A  20       0.092  -1.107 -12.449  1.00  0.00           H  
ATOM    297 2HD1 LEU A  20       0.491  -2.834 -12.297  1.00  0.00           H  
ATOM    298 3HD1 LEU A  20       0.919  -1.949 -13.780  1.00  0.00           H  
ATOM    299 1HD2 LEU A  20      -1.740  -0.388 -14.007  1.00  0.00           H  
ATOM    300 2HD2 LEU A  20      -0.938  -1.219 -15.362  1.00  0.00           H  
ATOM    301 3HD2 LEU A  20      -2.625  -1.610 -14.951  1.00  0.00           H  
ATOM    302  N   VAL A  21      -1.798  -6.665 -15.305  1.00  0.00           N  
ATOM    303  CA  VAL A  21      -1.430  -7.804 -16.137  1.00  0.00           C  
ATOM    304  C   VAL A  21      -2.653  -8.411 -16.812  1.00  0.00           C  
ATOM    305  O   VAL A  21      -3.110  -7.902 -17.798  1.00  0.00           O  
ATOM    306  OXT VAL A  21      -3.160  -9.400 -16.358  1.00  0.00           O  
ATOM    307  CB  VAL A  21      -0.728  -8.881 -15.289  1.00  0.00           C  
ATOM    308  CG1 VAL A  21      -0.482 -10.134 -16.115  1.00  0.00           C  
ATOM    309  CG2 VAL A  21       0.580  -8.333 -14.737  1.00  0.00           C  
ATOM    310  H   VAL A  21      -1.843  -6.781 -14.303  1.00  0.00           H  
ATOM    311  HA  VAL A  21      -0.740  -7.461 -16.909  1.00  0.00           H  
ATOM    312  HB  VAL A  21      -1.381  -9.163 -14.463  1.00  0.00           H  
ATOM    313 1HG1 VAL A  21       0.015 -10.884 -15.500  1.00  0.00           H  
ATOM    314 2HG1 VAL A  21      -1.434 -10.528 -16.470  1.00  0.00           H  
ATOM    315 3HG1 VAL A  21       0.150  -9.889 -16.968  1.00  0.00           H  
ATOM    316 1HG2 VAL A  21       1.071  -9.100 -14.138  1.00  0.00           H  
ATOM    317 2HG2 VAL A  21       1.231  -8.046 -15.563  1.00  0.00           H  
ATOM    318 3HG2 VAL A  21       0.376  -7.462 -14.115  1.00  0.00           H  
TER                                                                             
ATOM    320  N   ALA B  22      -2.666  -2.632  12.623  1.00  0.00           N  
ATOM    321  CA  ALA B  22      -3.012  -1.216  12.631  1.00  0.00           C  
ATOM    322  C   ALA B  22      -3.783  -0.830  11.375  1.00  0.00           C  
ATOM    323  O   ALA B  22      -3.244  -0.864  10.269  1.00  0.00           O  
ATOM    324  CB  ALA B  22      -1.758  -0.364  12.763  1.00  0.00           C  
ATOM    325 1H   ALA B  22      -2.161  -2.857  13.457  1.00  0.00           H  
ATOM    326 2H   ALA B  22      -3.501  -3.180  12.582  1.00  0.00           H  
ATOM    327 3H   ALA B  22      -2.096  -2.832  11.826  1.00  0.00           H  
ATOM    328  HA  ALA B  22      -3.657  -1.030  13.489  1.00  0.00           H  
ATOM    329 1HB  ALA B  22      -2.033   0.691  12.768  1.00  0.00           H  
ATOM    330 2HB  ALA B  22      -1.248  -0.610  13.695  1.00  0.00           H  
ATOM    331 3HB  ALA B  22      -1.094  -0.562  11.924  1.00  0.00           H  
ATOM    332  N   ILE B  23      -5.048  -0.465  11.552  1.00  0.00           N  
ATOM    333  CA  ILE B  23      -5.911  -0.120  10.428  1.00  0.00           C  
ATOM    334  C   ILE B  23      -5.372   1.086   9.670  1.00  0.00           C  
ATOM    335  O   ILE B  23      -5.316   1.084   8.441  1.00  0.00           O  
ATOM    336  CB  ILE B  23      -7.345   0.171  10.906  1.00  0.00           C  
ATOM    337  CG1 ILE B  23      -8.006  -1.109  11.424  1.00  0.00           C  
ATOM    338  CG2 ILE B  23      -8.167   0.780   9.781  1.00  0.00           C  
ATOM    339  CD1 ILE B  23      -9.299  -0.871  12.169  1.00  0.00           C  
ATOM    340  H   ILE B  23      -5.422  -0.425  12.490  1.00  0.00           H  
ATOM    341  HA  ILE B  23      -5.941  -0.967   9.744  1.00  0.00           H  
ATOM    342  HB  ILE B  23      -7.315   0.870  11.741  1.00  0.00           H  
ATOM    343 1HG1 ILE B  23      -8.212  -1.776  10.588  1.00  0.00           H  
ATOM    344 2HG1 ILE B  23      -7.319  -1.628  12.093  1.00  0.00           H  
ATOM    345 1HG2 ILE B  23      -9.178   0.979  10.135  1.00  0.00           H  
ATOM    346 2HG2 ILE B  23      -7.706   1.712   9.457  1.00  0.00           H  
ATOM    347 3HG2 ILE B  23      -8.207   0.085   8.942  1.00  0.00           H  
ATOM    348 1HD1 ILE B  23      -9.707  -1.825  12.506  1.00  0.00           H  
ATOM    349 2HD1 ILE B  23      -9.109  -0.233  13.033  1.00  0.00           H  
ATOM    350 3HD1 ILE B  23     -10.015  -0.384  11.509  1.00  0.00           H  
ATOM    351  N   ILE B  24      -4.977   2.116  10.411  1.00  0.00           N  
ATOM    352  CA  ILE B  24      -4.446   3.333   9.810  1.00  0.00           C  
ATOM    353  C   ILE B  24      -3.146   3.058   9.065  1.00  0.00           C  
ATOM    354  O   ILE B  24      -2.920   3.584   7.976  1.00  0.00           O  
ATOM    355  CB  ILE B  24      -4.207   4.415  10.879  1.00  0.00           C  
ATOM    356  CG1 ILE B  24      -5.531   4.828  11.527  1.00  0.00           C  
ATOM    357  CG2 ILE B  24      -3.510   5.621  10.269  1.00  0.00           C  
ATOM    358  CD1 ILE B  24      -6.544   5.379  10.548  1.00  0.00           C  
ATOM    359  H   ILE B  24      -5.047   2.054  11.417  1.00  0.00           H  
ATOM    360  HA  ILE B  24      -5.175   3.712   9.094  1.00  0.00           H  
ATOM    361  HB  ILE B  24      -3.581   4.009  11.673  1.00  0.00           H  
ATOM    362 1HG1 ILE B  24      -5.974   3.968  12.028  1.00  0.00           H  
ATOM    363 2HG1 ILE B  24      -5.344   5.587  12.286  1.00  0.00           H  
ATOM    364 1HG2 ILE B  24      -3.350   6.376  11.038  1.00  0.00           H  
ATOM    365 2HG2 ILE B  24      -2.551   5.316   9.854  1.00  0.00           H  
ATOM    366 3HG2 ILE B  24      -4.132   6.038   9.476  1.00  0.00           H  
ATOM    367 1HD1 ILE B  24      -7.455   5.649  11.082  1.00  0.00           H  
ATOM    368 2HD1 ILE B  24      -6.133   6.263  10.059  1.00  0.00           H  
ATOM    369 3HD1 ILE B  24      -6.774   4.623   9.799  1.00  0.00           H  
ATOM    370  N   GLY B  25      -2.294   2.230   9.660  1.00  0.00           N  
ATOM    371  CA  GLY B  25      -1.055   1.813   9.014  1.00  0.00           C  
ATOM    372  C   GLY B  25      -1.328   1.174   7.659  1.00  0.00           C  
ATOM    373  O   GLY B  25      -0.723   1.546   6.653  1.00  0.00           O  
ATOM    374  H   GLY B  25      -2.510   1.880  10.582  1.00  0.00           H  
ATOM    375 1HA  GLY B  25      -0.401   2.676   8.889  1.00  0.00           H  
ATOM    376 2HA  GLY B  25      -0.531   1.104   9.655  1.00  0.00           H  
ATOM    377  N   LEU B  26      -2.242   0.210   7.638  1.00  0.00           N  
ATOM    378  CA  LEU B  26      -2.609  -0.471   6.402  1.00  0.00           C  
ATOM    379  C   LEU B  26      -3.195   0.504   5.389  1.00  0.00           C  
ATOM    380  O   LEU B  26      -2.897   0.429   4.197  1.00  0.00           O  
ATOM    381  CB  LEU B  26      -3.621  -1.586   6.692  1.00  0.00           C  
ATOM    382  CG  LEU B  26      -3.084  -2.782   7.489  1.00  0.00           C  
ATOM    383  CD1 LEU B  26      -4.243  -3.677   7.906  1.00  0.00           C  
ATOM    384  CD2 LEU B  26      -2.079  -3.547   6.641  1.00  0.00           C  
ATOM    385  H   LEU B  26      -2.695  -0.057   8.500  1.00  0.00           H  
ATOM    386  HA  LEU B  26      -1.712  -0.915   5.972  1.00  0.00           H  
ATOM    387 1HB  LEU B  26      -4.454  -1.163   7.251  1.00  0.00           H  
ATOM    388 2HB  LEU B  26      -4.003  -1.965   5.744  1.00  0.00           H  
ATOM    389  HG  LEU B  26      -2.596  -2.424   8.396  1.00  0.00           H  
ATOM    390 1HD1 LEU B  26      -3.861  -4.526   8.473  1.00  0.00           H  
ATOM    391 2HD1 LEU B  26      -4.936  -3.110   8.527  1.00  0.00           H  
ATOM    392 3HD1 LEU B  26      -4.762  -4.037   7.018  1.00  0.00           H  
ATOM    393 1HD2 LEU B  26      -1.696  -4.396   7.209  1.00  0.00           H  
ATOM    394 2HD2 LEU B  26      -2.566  -3.906   5.735  1.00  0.00           H  
ATOM    395 3HD2 LEU B  26      -1.253  -2.888   6.373  1.00  0.00           H  
ATOM    396  N   MET B  27      -4.030   1.419   5.869  1.00  0.00           N  
ATOM    397  CA  MET B  27      -4.653   2.416   5.007  1.00  0.00           C  
ATOM    398  C   MET B  27      -3.605   3.294   4.334  1.00  0.00           C  
ATOM    399  O   MET B  27      -3.574   3.412   3.109  1.00  0.00           O  
ATOM    400  CB  MET B  27      -5.629   3.273   5.811  1.00  0.00           C  
ATOM    401  CG  MET B  27      -6.286   4.393   5.017  1.00  0.00           C  
ATOM    402  SD  MET B  27      -7.222   5.528   6.060  1.00  0.00           S  
ATOM    403  CE  MET B  27      -5.897   6.349   6.941  1.00  0.00           C  
ATOM    404  H   MET B  27      -4.239   1.423   6.857  1.00  0.00           H  
ATOM    405  HA  MET B  27      -5.204   1.899   4.222  1.00  0.00           H  
ATOM    406 1HB  MET B  27      -6.420   2.641   6.214  1.00  0.00           H  
ATOM    407 2HB  MET B  27      -5.107   3.723   6.656  1.00  0.00           H  
ATOM    408 1HG  MET B  27      -5.521   4.961   4.489  1.00  0.00           H  
ATOM    409 2HG  MET B  27      -6.963   3.966   4.278  1.00  0.00           H  
ATOM    410 1HE  MET B  27      -6.317   7.084   7.628  1.00  0.00           H  
ATOM    411 2HE  MET B  27      -5.323   5.611   7.504  1.00  0.00           H  
ATOM    412 3HE  MET B  27      -5.242   6.851   6.229  1.00  0.00           H  
ATOM    413  N   VAL B  28      -2.748   3.908   5.142  1.00  0.00           N  
ATOM    414  CA  VAL B  28      -1.754   4.847   4.635  1.00  0.00           C  
ATOM    415  C   VAL B  28      -0.759   4.151   3.715  1.00  0.00           C  
ATOM    416  O   VAL B  28      -0.442   4.651   2.636  1.00  0.00           O  
ATOM    417  CB  VAL B  28      -0.996   5.506   5.802  1.00  0.00           C  
ATOM    418  CG1 VAL B  28       0.183   6.315   5.282  1.00  0.00           C  
ATOM    419  CG2 VAL B  28      -1.943   6.386   6.603  1.00  0.00           C  
ATOM    420  H   VAL B  28      -2.786   3.720   6.134  1.00  0.00           H  
ATOM    421  HA  VAL B  28      -2.270   5.623   4.069  1.00  0.00           H  
ATOM    422  HB  VAL B  28      -0.591   4.725   6.446  1.00  0.00           H  
ATOM    423 1HG1 VAL B  28       0.707   6.774   6.120  1.00  0.00           H  
ATOM    424 2HG1 VAL B  28       0.865   5.659   4.743  1.00  0.00           H  
ATOM    425 3HG1 VAL B  28      -0.179   7.094   4.611  1.00  0.00           H  
ATOM    426 1HG2 VAL B  28      -1.400   6.848   7.427  1.00  0.00           H  
ATOM    427 2HG2 VAL B  28      -2.353   7.162   5.957  1.00  0.00           H  
ATOM    428 3HG2 VAL B  28      -2.756   5.778   7.001  1.00  0.00           H  
ATOM    429  N   GLY B  29      -0.269   2.994   4.148  1.00  0.00           N  
ATOM    430  CA  GLY B  29       0.689   2.226   3.363  1.00  0.00           C  
ATOM    431  C   GLY B  29       0.182   1.996   1.945  1.00  0.00           C  
ATOM    432  O   GLY B  29       0.905   2.215   0.973  1.00  0.00           O  
ATOM    433  H   GLY B  29      -0.569   2.638   5.044  1.00  0.00           H  
ATOM    434 1HA  GLY B  29       1.641   2.756   3.331  1.00  0.00           H  
ATOM    435 2HA  GLY B  29       0.872   1.268   3.848  1.00  0.00           H  
ATOM    436  N   GLY B  30      -1.065   1.552   1.834  1.00  0.00           N  
ATOM    437  CA  GLY B  30      -1.685   1.325   0.533  1.00  0.00           C  
ATOM    438  C   GLY B  30      -1.685   2.596  -0.306  1.00  0.00           C  
ATOM    439  O   GLY B  30      -1.244   2.592  -1.455  1.00  0.00           O  
ATOM    440  H   GLY B  30      -1.598   1.366   2.672  1.00  0.00           H  
ATOM    441 1HA  GLY B  30      -1.146   0.536   0.007  1.00  0.00           H  
ATOM    442 2HA  GLY B  30      -2.707   0.977   0.673  1.00  0.00           H  
ATOM    443  N   VAL B  31      -2.182   3.682   0.275  1.00  0.00           N  
ATOM    444  CA  VAL B  31      -2.331   4.938  -0.450  1.00  0.00           C  
ATOM    445  C   VAL B  31      -0.986   5.449  -0.950  1.00  0.00           C  
ATOM    446  O   VAL B  31      -0.858   5.864  -2.102  1.00  0.00           O  
ATOM    447  CB  VAL B  31      -2.977   6.004   0.455  1.00  0.00           C  
ATOM    448  CG1 VAL B  31      -2.914   7.373  -0.206  1.00  0.00           C  
ATOM    449  CG2 VAL B  31      -4.416   5.620   0.762  1.00  0.00           C  
ATOM    450  H   VAL B  31      -2.464   3.637   1.244  1.00  0.00           H  
ATOM    451  HA  VAL B  31      -2.982   4.767  -1.308  1.00  0.00           H  
ATOM    452  HB  VAL B  31      -2.411   6.070   1.385  1.00  0.00           H  
ATOM    453 1HG1 VAL B  31      -3.374   8.115   0.448  1.00  0.00           H  
ATOM    454 2HG1 VAL B  31      -1.873   7.644  -0.383  1.00  0.00           H  
ATOM    455 3HG1 VAL B  31      -3.449   7.345  -1.154  1.00  0.00           H  
ATOM    456 1HG2 VAL B  31      -4.866   6.377   1.403  1.00  0.00           H  
ATOM    457 2HG2 VAL B  31      -4.980   5.549  -0.168  1.00  0.00           H  
ATOM    458 3HG2 VAL B  31      -4.434   4.656   1.272  1.00  0.00           H  
ATOM    459  N   VAL B  32       0.015   5.416  -0.078  1.00  0.00           N  
ATOM    460  CA  VAL B  32       1.334   5.947  -0.404  1.00  0.00           C  
ATOM    461  C   VAL B  32       1.956   5.196  -1.575  1.00  0.00           C  
ATOM    462  O   VAL B  32       2.419   5.805  -2.539  1.00  0.00           O  
ATOM    463  CB  VAL B  32       2.266   5.850   0.818  1.00  0.00           C  
ATOM    464  CG1 VAL B  32       3.703   6.146   0.416  1.00  0.00           C  
ATOM    465  CG2 VAL B  32       1.801   6.809   1.902  1.00  0.00           C  
ATOM    466  H   VAL B  32      -0.140   5.012   0.835  1.00  0.00           H  
ATOM    467  HA  VAL B  32       1.225   6.997  -0.679  1.00  0.00           H  
ATOM    468  HB  VAL B  32       2.243   4.829   1.200  1.00  0.00           H  
ATOM    469 1HG1 VAL B  32       4.349   6.072   1.292  1.00  0.00           H  
ATOM    470 2HG1 VAL B  32       4.027   5.425  -0.334  1.00  0.00           H  
ATOM    471 3HG1 VAL B  32       3.766   7.153   0.004  1.00  0.00           H  
ATOM    472 1HG2 VAL B  32       2.464   6.735   2.763  1.00  0.00           H  
ATOM    473 2HG2 VAL B  32       1.818   7.829   1.518  1.00  0.00           H  
ATOM    474 3HG2 VAL B  32       0.785   6.552   2.204  1.00  0.00           H  
ATOM    475  N   ILE B  33       1.962   3.871  -1.485  1.00  0.00           N  
ATOM    476  CA  ILE B  33       2.592   3.037  -2.502  1.00  0.00           C  
ATOM    477  C   ILE B  33       1.800   3.061  -3.802  1.00  0.00           C  
ATOM    478  O   ILE B  33       2.373   3.135  -4.889  1.00  0.00           O  
ATOM    479  CB  ILE B  33       2.732   1.584  -2.011  1.00  0.00           C  
ATOM    480  CG1 ILE B  33       3.674   1.516  -0.807  1.00  0.00           C  
ATOM    481  CG2 ILE B  33       3.233   0.690  -3.135  1.00  0.00           C  
ATOM    482  CD1 ILE B  33       5.048   2.089  -1.072  1.00  0.00           C  
ATOM    483  H   ILE B  33       1.519   3.429  -0.692  1.00  0.00           H  
ATOM    484  HA  ILE B  33       3.588   3.430  -2.703  1.00  0.00           H  
ATOM    485  HB  ILE B  33       1.762   1.219  -1.674  1.00  0.00           H  
ATOM    486 1HG1 ILE B  33       3.235   2.057   0.030  1.00  0.00           H  
ATOM    487 2HG1 ILE B  33       3.793   0.477  -0.496  1.00  0.00           H  
ATOM    488 1HG2 ILE B  33       3.327  -0.333  -2.771  1.00  0.00           H  
ATOM    489 2HG2 ILE B  33       2.527   0.717  -3.963  1.00  0.00           H  
ATOM    490 3HG2 ILE B  33       4.206   1.044  -3.476  1.00  0.00           H  
ATOM    491 1HD1 ILE B  33       5.658   2.004  -0.173  1.00  0.00           H  
ATOM    492 2HD1 ILE B  33       5.521   1.537  -1.885  1.00  0.00           H  
ATOM    493 3HD1 ILE B  33       4.957   3.138  -1.350  1.00  0.00           H  
ATOM    494  N   ALA B  34       0.478   2.997  -3.685  1.00  0.00           N  
ATOM    495  CA  ALA B  34      -0.399   3.063  -4.848  1.00  0.00           C  
ATOM    496  C   ALA B  34      -0.185   4.355  -5.627  1.00  0.00           C  
ATOM    497  O   ALA B  34      -0.160   4.352  -6.857  1.00  0.00           O  
ATOM    498  CB  ALA B  34      -1.854   2.938  -4.422  1.00  0.00           C  
ATOM    499  H   ALA B  34       0.069   2.901  -2.766  1.00  0.00           H  
ATOM    500  HA  ALA B  34      -0.151   2.231  -5.507  1.00  0.00           H  
ATOM    501 1HB  ALA B  34      -2.496   2.989  -5.302  1.00  0.00           H  
ATOM    502 2HB  ALA B  34      -2.005   1.983  -3.918  1.00  0.00           H  
ATOM    503 3HB  ALA B  34      -2.106   3.750  -3.743  1.00  0.00           H  
ATOM    504  N   THR B  35      -0.030   5.458  -4.902  1.00  0.00           N  
ATOM    505  CA  THR B  35       0.234   6.751  -5.522  1.00  0.00           C  
ATOM    506  C   THR B  35       1.517   6.716  -6.343  1.00  0.00           C  
ATOM    507  O   THR B  35       1.547   7.177  -7.484  1.00  0.00           O  
ATOM    508  CB  THR B  35       0.329   7.864  -4.462  1.00  0.00           C  
ATOM    509  OG1 THR B  35      -0.918   7.969  -3.763  1.00  0.00           O  
ATOM    510  CG2 THR B  35       0.652   9.198  -5.118  1.00  0.00           C  
ATOM    511  H   THR B  35      -0.097   5.399  -3.896  1.00  0.00           H  
ATOM    512  HA  THR B  35      -0.590   6.987  -6.195  1.00  0.00           H  
ATOM    513  HB  THR B  35       1.113   7.619  -3.746  1.00  0.00           H  
ATOM    514  HG1 THR B  35      -1.072   7.164  -3.263  1.00  0.00           H  
ATOM    515 1HG2 THR B  35       0.716   9.973  -4.354  1.00  0.00           H  
ATOM    516 2HG2 THR B  35       1.606   9.125  -5.641  1.00  0.00           H  
ATOM    517 3HG2 THR B  35      -0.132   9.454  -5.829  1.00  0.00           H  
ATOM    518  N   VAL B  36       2.575   6.167  -5.757  1.00  0.00           N  
ATOM    519  CA  VAL B  36       3.859   6.059  -6.438  1.00  0.00           C  
ATOM    520  C   VAL B  36       3.739   5.234  -7.713  1.00  0.00           C  
ATOM    521  O   VAL B  36       4.302   5.588  -8.749  1.00  0.00           O  
ATOM    522  CB  VAL B  36       4.905   5.414  -5.509  1.00  0.00           C  
ATOM    523  CG1 VAL B  36       6.174   5.087  -6.282  1.00  0.00           C  
ATOM    524  CG2 VAL B  36       5.207   6.345  -4.345  1.00  0.00           C  
ATOM    525  H   VAL B  36       2.487   5.814  -4.814  1.00  0.00           H  
ATOM    526  HA  VAL B  36       4.196   7.062  -6.702  1.00  0.00           H  
ATOM    527  HB  VAL B  36       4.508   4.473  -5.129  1.00  0.00           H  
ATOM    528 1HG1 VAL B  36       6.902   4.631  -5.610  1.00  0.00           H  
ATOM    529 2HG1 VAL B  36       5.940   4.391  -7.088  1.00  0.00           H  
ATOM    530 3HG1 VAL B  36       6.591   6.002  -6.701  1.00  0.00           H  
ATOM    531 1HG2 VAL B  36       5.947   5.882  -3.692  1.00  0.00           H  
ATOM    532 2HG2 VAL B  36       5.598   7.289  -4.726  1.00  0.00           H  
ATOM    533 3HG2 VAL B  36       4.293   6.533  -3.782  1.00  0.00           H  
ATOM    534  N   ILE B  37       3.001   4.132  -7.631  1.00  0.00           N  
ATOM    535  CA  ILE B  37       2.790   3.264  -8.783  1.00  0.00           C  
ATOM    536  C   ILE B  37       2.076   4.004  -9.907  1.00  0.00           C  
ATOM    537  O   ILE B  37       2.488   3.941 -11.065  1.00  0.00           O  
ATOM    538  CB  ILE B  37       1.976   2.018  -8.390  1.00  0.00           C  
ATOM    539  CG1 ILE B  37       2.794   1.117  -7.461  1.00  0.00           C  
ATOM    540  CG2 ILE B  37       1.542   1.253  -9.631  1.00  0.00           C  
ATOM    541  CD1 ILE B  37       1.982   0.031  -6.793  1.00  0.00           C  
ATOM    542  H   ILE B  37       2.576   3.889  -6.748  1.00  0.00           H  
ATOM    543  HA  ILE B  37       3.761   2.938  -9.154  1.00  0.00           H  
ATOM    544  HB  ILE B  37       1.090   2.322  -7.834  1.00  0.00           H  
ATOM    545 1HG1 ILE B  37       3.597   0.645  -8.026  1.00  0.00           H  
ATOM    546 2HG1 ILE B  37       3.257   1.723  -6.681  1.00  0.00           H  
ATOM    547 1HG2 ILE B  37       0.968   0.375  -9.335  1.00  0.00           H  
ATOM    548 2HG2 ILE B  37       0.924   1.896 -10.256  1.00  0.00           H  
ATOM    549 3HG2 ILE B  37       2.422   0.939 -10.192  1.00  0.00           H  
ATOM    550 1HD1 ILE B  37       2.631  -0.565  -6.150  1.00  0.00           H  
ATOM    551 2HD1 ILE B  37       1.193   0.483  -6.192  1.00  0.00           H  
ATOM    552 3HD1 ILE B  37       1.538  -0.610  -7.553  1.00  0.00           H  
ATOM    553  N   VAL B  38       1.003   4.706  -9.558  1.00  0.00           N  
ATOM    554  CA  VAL B  38       0.233   5.467 -10.535  1.00  0.00           C  
ATOM    555  C   VAL B  38       1.097   6.520 -11.216  1.00  0.00           C  
ATOM    556  O   VAL B  38       1.032   6.698 -12.433  1.00  0.00           O  
ATOM    557  CB  VAL B  38      -0.966   6.153  -9.854  1.00  0.00           C  
ATOM    558  CG1 VAL B  38      -1.608   7.160 -10.796  1.00  0.00           C  
ATOM    559  CG2 VAL B  38      -1.978   5.107  -9.411  1.00  0.00           C  
ATOM    560  H   VAL B  38       0.712   4.712  -8.590  1.00  0.00           H  
ATOM    561  HA  VAL B  38      -0.141   4.778 -11.293  1.00  0.00           H  
ATOM    562  HB  VAL B  38      -0.611   6.706  -8.985  1.00  0.00           H  
ATOM    563 1HG1 VAL B  38      -2.454   7.636 -10.298  1.00  0.00           H  
ATOM    564 2HG1 VAL B  38      -0.876   7.919 -11.071  1.00  0.00           H  
ATOM    565 3HG1 VAL B  38      -1.957   6.649 -11.693  1.00  0.00           H  
ATOM    566 1HG2 VAL B  38      -2.823   5.599  -8.930  1.00  0.00           H  
ATOM    567 2HG2 VAL B  38      -2.329   4.550 -10.280  1.00  0.00           H  
ATOM    568 3HG2 VAL B  38      -1.508   4.421  -8.706  1.00  0.00           H  
ATOM    569  N   ILE B  39       1.907   7.217 -10.425  1.00  0.00           N  
ATOM    570  CA  ILE B  39       2.831   8.210 -10.959  1.00  0.00           C  
ATOM    571  C   ILE B  39       3.780   7.588 -11.976  1.00  0.00           C  
ATOM    572  O   ILE B  39       4.067   8.183 -13.015  1.00  0.00           O  
ATOM    573  CB  ILE B  39       3.647   8.864  -9.828  1.00  0.00           C  
ATOM    574  CG1 ILE B  39       2.747   9.754  -8.967  1.00  0.00           C  
ATOM    575  CG2 ILE B  39       4.803   9.668 -10.403  1.00  0.00           C  
ATOM    576  CD1 ILE B  39       3.386  10.197  -7.671  1.00  0.00           C  
ATOM    577  H   ILE B  39       1.880   7.054  -9.429  1.00  0.00           H  
ATOM    578  HA  ILE B  39       2.254   8.985 -11.461  1.00  0.00           H  
ATOM    579  HB  ILE B  39       4.045   8.090  -9.173  1.00  0.00           H  
ATOM    580 1HG1 ILE B  39       2.467  10.643  -9.531  1.00  0.00           H  
ATOM    581 2HG1 ILE B  39       1.828   9.218  -8.727  1.00  0.00           H  
ATOM    582 1HG2 ILE B  39       5.368  10.124  -9.591  1.00  0.00           H  
ATOM    583 2HG2 ILE B  39       5.455   9.009 -10.974  1.00  0.00           H  
ATOM    584 3HG2 ILE B  39       4.413  10.449 -11.057  1.00  0.00           H  
ATOM    585 1HD1 ILE B  39       2.687  10.823  -7.116  1.00  0.00           H  
ATOM    586 2HD1 ILE B  39       3.642   9.321  -7.073  1.00  0.00           H  
ATOM    587 3HD1 ILE B  39       4.289  10.765  -7.887  1.00  0.00           H  
ATOM    588  N   THR B  40       4.264   6.389 -11.671  1.00  0.00           N  
ATOM    589  CA  THR B  40       5.132   5.658 -12.586  1.00  0.00           C  
ATOM    590  C   THR B  40       4.392   5.281 -13.863  1.00  0.00           C  
ATOM    591  O   THR B  40       4.937   5.390 -14.962  1.00  0.00           O  
ATOM    592  CB  THR B  40       5.695   4.388 -11.921  1.00  0.00           C  
ATOM    593  OG1 THR B  40       6.471   4.752 -10.771  1.00  0.00           O  
ATOM    594  CG2 THR B  40       6.572   3.619 -12.896  1.00  0.00           C  
ATOM    595  H   THR B  40       4.024   5.973 -10.782  1.00  0.00           H  
ATOM    596  HA  THR B  40       5.968   6.302 -12.859  1.00  0.00           H  
ATOM    597  HB  THR B  40       4.872   3.750 -11.599  1.00  0.00           H  
ATOM    598  HG1 THR B  40       5.902   5.171 -10.121  1.00  0.00           H  
ATOM    599 1HG2 THR B  40       6.961   2.725 -12.409  1.00  0.00           H  
ATOM    600 2HG2 THR B  40       5.981   3.330 -13.766  1.00  0.00           H  
ATOM    601 3HG2 THR B  40       7.402   4.248 -13.214  1.00  0.00           H  
ATOM    602  N   LEU B  41       3.149   4.837 -13.712  1.00  0.00           N  
ATOM    603  CA  LEU B  41       2.365   4.354 -14.843  1.00  0.00           C  
ATOM    604  C   LEU B  41       2.076   5.477 -15.832  1.00  0.00           C  
ATOM    605  O   LEU B  41       2.104   5.271 -17.045  1.00  0.00           O  
ATOM    606  CB  LEU B  41       1.046   3.745 -14.352  1.00  0.00           C  
ATOM    607  CG  LEU B  41       1.169   2.416 -13.595  1.00  0.00           C  
ATOM    608  CD1 LEU B  41      -0.179   2.051 -12.988  1.00  0.00           C  
ATOM    609  CD2 LEU B  41       1.652   1.332 -14.546  1.00  0.00           C  
ATOM    610  H   LEU B  41       2.737   4.833 -12.791  1.00  0.00           H  
ATOM    611  HA  LEU B  41       2.938   3.583 -15.357  1.00  0.00           H  
ATOM    612 1HB  LEU B  41       0.558   4.459 -13.691  1.00  0.00           H  
ATOM    613 2HB  LEU B  41       0.399   3.577 -15.213  1.00  0.00           H  
ATOM    614  HG  LEU B  41       1.883   2.527 -12.778  1.00  0.00           H  
ATOM    615 1HD1 LEU B  41      -0.092   1.107 -12.450  1.00  0.00           H  
ATOM    616 2HD1 LEU B  41      -0.491   2.834 -12.297  1.00  0.00           H  
ATOM    617 3HD1 LEU B  41      -0.919   1.949 -13.781  1.00  0.00           H  
ATOM    618 1HD2 LEU B  41       1.740   0.388 -14.008  1.00  0.00           H  
ATOM    619 2HD2 LEU B  41       0.938   1.219 -15.362  1.00  0.00           H  
ATOM    620 3HD2 LEU B  41       2.625   1.611 -14.951  1.00  0.00           H  
ATOM    621  N   VAL B  42       1.798   6.665 -15.305  1.00  0.00           N  
ATOM    622  CA  VAL B  42       1.430   7.804 -16.137  1.00  0.00           C  
ATOM    623  C   VAL B  42       2.653   8.412 -16.812  1.00  0.00           C  
ATOM    624  O   VAL B  42       3.110   7.902 -17.798  1.00  0.00           O  
ATOM    625  OXT VAL B  42       3.160   9.400 -16.358  1.00  0.00           O  
ATOM    626  CB  VAL B  42       0.728   8.881 -15.289  1.00  0.00           C  
ATOM    627  CG1 VAL B  42       0.482  10.134 -16.115  1.00  0.00           C  
ATOM    628  CG2 VAL B  42      -0.580   8.334 -14.737  1.00  0.00           C  
ATOM    629  H   VAL B  42       1.843   6.782 -14.303  1.00  0.00           H  
ATOM    630  HA  VAL B  42       0.740   7.461 -16.909  1.00  0.00           H  
ATOM    631  HB  VAL B  42       1.381   9.163 -14.463  1.00  0.00           H  
ATOM    632 1HG1 VAL B  42      -0.015  10.885 -15.500  1.00  0.00           H  
ATOM    633 2HG1 VAL B  42       1.434  10.529 -16.470  1.00  0.00           H  
ATOM    634 3HG1 VAL B  42      -0.150   9.889 -16.968  1.00  0.00           H  
ATOM    635 1HG2 VAL B  42      -1.071   9.100 -14.138  1.00  0.00           H  
ATOM    636 2HG2 VAL B  42      -1.231   8.046 -15.563  1.00  0.00           H  
ATOM    637 3HG2 VAL B  42      -0.376   7.462 -14.115  1.00  0.00           H  
TER                                                                             
HETATM  639 THKN MEM C  45      15.000   0.000   0.000  1.00  0.00           X  
HETATM  640 CNTR MEM C  45       0.000   0.000   0.000  1.00  0.00           X  
HETATM  641 NORM MEM C  45      -0.000  -0.000   1.000  1.00  0.00           X  
TER                                                                             
CONECT  639  640                                                                
CONECT  640  639  641                                                           
CONECT  641  640                                                                
a_angle_1 0.787
a_angle_2 20.85
a_bind 1.193
a_ddg -35.307
a_helicality 0.027
a_helicality_symm 0.027
a_hha_ang -40.638
a_hha_dst_atm 3.413
a_hha_dst_vec 5.937
a_marl -11.494
a_pack 0.636
a_res_lipo -47.476
a_rmsd 3.887
a_sasa 766.57
a_shape 0.694
a_span_topo 0.5
a_tms_span 1
a_tms_span_fa 1
a_unsat 0
maxsub 40
rms 3.887
score -115.134
silent_score -115.134
time 35
total -115.134

#MODEL 2
ATOM      1  N   LEU A   1       4.906   5.096  14.855  1.00  0.00           N  
ATOM      2  CA  LEU A   1       4.628   3.697  15.161  1.00  0.00           C  
ATOM      3  C   LEU A   1       5.452   2.767  14.281  1.00  0.00           C  
ATOM      4  O   LEU A   1       5.331   2.787  13.056  1.00  0.00           O  
ATOM      5  CB  LEU A   1       3.135   3.400  14.974  1.00  0.00           C  
ATOM      6  CG  LEU A   1       2.710   1.947  15.221  1.00  0.00           C  
ATOM      7  CD1 LEU A   1       2.937   1.593  16.685  1.00  0.00           C  
ATOM      8  CD2 LEU A   1       1.249   1.773  14.837  1.00  0.00           C  
ATOM      9 1H   LEU A   1       4.353   5.683  15.446  1.00  0.00           H  
ATOM     10 2H   LEU A   1       5.875   5.285  15.010  1.00  0.00           H  
ATOM     11 3H   LEU A   1       4.680   5.279  13.898  1.00  0.00           H  
ATOM     12  HA  LEU A   1       4.895   3.512  16.201  1.00  0.00           H  
ATOM     13 1HB  LEU A   1       2.567   4.031  15.655  1.00  0.00           H  
ATOM     14 2HB  LEU A   1       2.855   3.658  13.953  1.00  0.00           H  
ATOM     15  HG  LEU A   1       3.327   1.280  14.618  1.00  0.00           H  
ATOM     16 1HD1 LEU A   1       2.635   0.560  16.860  1.00  0.00           H  
ATOM     17 2HD1 LEU A   1       3.994   1.708  16.927  1.00  0.00           H  
ATOM     18 3HD1 LEU A   1       2.345   2.256  17.315  1.00  0.00           H  
ATOM     19 1HD2 LEU A   1       0.947   0.740  15.012  1.00  0.00           H  
ATOM     20 2HD2 LEU A   1       0.632   2.438  15.441  1.00  0.00           H  
ATOM     21 3HD2 LEU A   1       1.119   2.015  13.782  1.00  0.00           H  
ATOM     22  N   MET A   2       6.290   1.951  14.912  1.00  0.00           N  
ATOM     23  CA  MET A   2       7.126   1.001  14.187  1.00  0.00           C  
ATOM     24  C   MET A   2       6.287   0.106  13.284  1.00  0.00           C  
ATOM     25  O   MET A   2       6.636  -0.126  12.127  1.00  0.00           O  
ATOM     26  CB  MET A   2       7.938   0.158  15.168  1.00  0.00           C  
ATOM     27  CG  MET A   2       8.838  -0.880  14.512  1.00  0.00           C  
ATOM     28  SD  MET A   2       7.957  -2.396  14.090  1.00  0.00           S  
ATOM     29  CE  MET A   2       7.609  -3.050  15.720  1.00  0.00           C  
ATOM     30  H   MET A   2       6.349   1.990  15.919  1.00  0.00           H  
ATOM     31  HA  MET A   2       7.813   1.560  13.552  1.00  0.00           H  
ATOM     32 1HB  MET A   2       8.567   0.810  15.773  1.00  0.00           H  
ATOM     33 2HB  MET A   2       7.262  -0.366  15.845  1.00  0.00           H  
ATOM     34 1HG  MET A   2       9.266  -0.465  13.600  1.00  0.00           H  
ATOM     35 2HG  MET A   2       9.655  -1.133  15.187  1.00  0.00           H  
ATOM     36 1HE  MET A   2       7.065  -3.990  15.627  1.00  0.00           H  
ATOM     37 2HE  MET A   2       8.546  -3.223  16.251  1.00  0.00           H  
ATOM     38 3HE  MET A   2       7.003  -2.335  16.278  1.00  0.00           H  
ATOM     39  N   VAL A   3       5.180  -0.396  13.821  1.00  0.00           N  
ATOM     40  CA  VAL A   3       4.305  -1.292  13.075  1.00  0.00           C  
ATOM     41  C   VAL A   3       3.798  -0.632  11.800  1.00  0.00           C  
ATOM     42  O   VAL A   3       3.740  -1.261  10.743  1.00  0.00           O  
ATOM     43  CB  VAL A   3       3.105  -1.714  13.944  1.00  0.00           C  
ATOM     44  CG1 VAL A   3       2.090  -2.484  13.113  1.00  0.00           C  
ATOM     45  CG2 VAL A   3       3.586  -2.550  15.120  1.00  0.00           C  
ATOM     46  H   VAL A   3       4.938  -0.149  14.770  1.00  0.00           H  
ATOM     47  HA  VAL A   3       4.872  -2.184  12.805  1.00  0.00           H  
ATOM     48  HB  VAL A   3       2.604  -0.819  14.314  1.00  0.00           H  
ATOM     49 1HG1 VAL A   3       1.249  -2.774  13.743  1.00  0.00           H  
ATOM     50 2HG1 VAL A   3       1.733  -1.854  12.298  1.00  0.00           H  
ATOM     51 3HG1 VAL A   3       2.560  -3.378  12.702  1.00  0.00           H  
ATOM     52 1HG2 VAL A   3       2.733  -2.844  15.730  1.00  0.00           H  
ATOM     53 2HG2 VAL A   3       4.092  -3.442  14.749  1.00  0.00           H  
ATOM     54 3HG2 VAL A   3       4.279  -1.964  15.724  1.00  0.00           H  
ATOM     55  N   GLY A   4       3.430   0.641  11.904  1.00  0.00           N  
ATOM     56  CA  GLY A   4       2.944   1.395  10.755  1.00  0.00           C  
ATOM     57  C   GLY A   4       3.942   1.352   9.605  1.00  0.00           C  
ATOM     58  O   GLY A   4       3.582   1.044   8.469  1.00  0.00           O  
ATOM     59  H   GLY A   4       3.490   1.098  12.803  1.00  0.00           H  
ATOM     60 1HA  GLY A   4       1.989   0.984  10.428  1.00  0.00           H  
ATOM     61 2HA  GLY A   4       2.765   2.429  11.048  1.00  0.00           H  
ATOM     62  N   GLY A   5       5.198   1.663   9.907  1.00  0.00           N  
ATOM     63  CA  GLY A   5       6.252   1.657   8.900  1.00  0.00           C  
ATOM     64  C   GLY A   5       6.365   0.295   8.227  1.00  0.00           C  
ATOM     65  O   GLY A   5       6.552   0.205   7.014  1.00  0.00           O  
ATOM     66  H   GLY A   5       5.429   1.909  10.859  1.00  0.00           H  
ATOM     67 1HA  GLY A   5       6.043   2.421   8.150  1.00  0.00           H  
ATOM     68 2HA  GLY A   5       7.202   1.916   9.366  1.00  0.00           H  
ATOM     69  N   VAL A   6       6.249  -0.763   9.023  1.00  0.00           N  
ATOM     70  CA  VAL A   6       6.309  -2.123   8.502  1.00  0.00           C  
ATOM     71  C   VAL A   6       5.120  -2.419   7.596  1.00  0.00           C  
ATOM     72  O   VAL A   6       5.278  -2.973   6.508  1.00  0.00           O  
ATOM     73  CB  VAL A   6       6.333  -3.139   9.660  1.00  0.00           C  
ATOM     74  CG1 VAL A   6       6.199  -4.557   9.127  1.00  0.00           C  
ATOM     75  CG2 VAL A   6       7.617  -2.981  10.459  1.00  0.00           C  
ATOM     76  H   VAL A   6       6.117  -0.621  10.014  1.00  0.00           H  
ATOM     77  HA  VAL A   6       7.226  -2.232   7.921  1.00  0.00           H  
ATOM     78  HB  VAL A   6       5.476  -2.957  10.308  1.00  0.00           H  
ATOM     79 1HG1 VAL A   6       6.218  -5.262   9.959  1.00  0.00           H  
ATOM     80 2HG1 VAL A   6       5.256  -4.657   8.589  1.00  0.00           H  
ATOM     81 3HG1 VAL A   6       7.028  -4.772   8.452  1.00  0.00           H  
ATOM     82 1HG2 VAL A   6       7.627  -3.702  11.277  1.00  0.00           H  
ATOM     83 2HG2 VAL A   6       8.475  -3.158   9.809  1.00  0.00           H  
ATOM     84 3HG2 VAL A   6       7.672  -1.971  10.865  1.00  0.00           H  
ATOM     85  N   VAL A   7       3.929  -2.045   8.051  1.00  0.00           N  
ATOM     86  CA  VAL A   7       2.711  -2.263   7.280  1.00  0.00           C  
ATOM     87  C   VAL A   7       2.764  -1.527   5.947  1.00  0.00           C  
ATOM     88  O   VAL A   7       2.420  -2.085   4.905  1.00  0.00           O  
ATOM     89  CB  VAL A   7       1.481  -1.787   8.076  1.00  0.00           C  
ATOM     90  CG1 VAL A   7       0.250  -1.750   7.183  1.00  0.00           C  
ATOM     91  CG2 VAL A   7       1.254  -2.701   9.271  1.00  0.00           C  
ATOM     92  H   VAL A   7       3.865  -1.599   8.955  1.00  0.00           H  
ATOM     93  HA  VAL A   7       2.611  -3.331   7.086  1.00  0.00           H  
ATOM     94  HB  VAL A   7       1.657  -0.769   8.424  1.00  0.00           H  
ATOM     95 1HG1 VAL A   7      -0.609  -1.411   7.763  1.00  0.00           H  
ATOM     96 2HG1 VAL A   7       0.422  -1.063   6.355  1.00  0.00           H  
ATOM     97 3HG1 VAL A   7       0.053  -2.748   6.793  1.00  0.00           H  
ATOM     98 1HG2 VAL A   7       0.383  -2.358   9.830  1.00  0.00           H  
ATOM     99 2HG2 VAL A   7       1.084  -3.720   8.923  1.00  0.00           H  
ATOM    100 3HG2 VAL A   7       2.131  -2.680   9.918  1.00  0.00           H  
ATOM    101  N   ILE A   8       3.199  -0.272   5.987  1.00  0.00           N  
ATOM    102  CA  ILE A   8       3.274   0.551   4.786  1.00  0.00           C  
ATOM    103  C   ILE A   8       4.172  -0.089   3.735  1.00  0.00           C  
ATOM    104  O   ILE A   8       3.780  -0.238   2.577  1.00  0.00           O  
ATOM    105  CB  ILE A   8       3.796   1.961   5.118  1.00  0.00           C  
ATOM    106  CG1 ILE A   8       2.764   2.730   5.948  1.00  0.00           C  
ATOM    107  CG2 ILE A   8       4.129   2.719   3.842  1.00  0.00           C  
ATOM    108  CD1 ILE A   8       3.307   3.992   6.578  1.00  0.00           C  
ATOM    109  H   ILE A   8       3.484   0.122   6.872  1.00  0.00           H  
ATOM    110  HA  ILE A   8       2.273   0.644   4.367  1.00  0.00           H  
ATOM    111  HB  ILE A   8       4.695   1.881   5.728  1.00  0.00           H  
ATOM    112 1HG1 ILE A   8       1.918   3.000   5.317  1.00  0.00           H  
ATOM    113 2HG1 ILE A   8       2.386   2.088   6.744  1.00  0.00           H  
ATOM    114 1HG2 ILE A   8       4.496   3.713   4.095  1.00  0.00           H  
ATOM    115 2HG2 ILE A   8       4.897   2.179   3.289  1.00  0.00           H  
ATOM    116 3HG2 ILE A   8       3.234   2.808   3.227  1.00  0.00           H  
ATOM    117 1HD1 ILE A   8       2.518   4.481   7.150  1.00  0.00           H  
ATOM    118 2HD1 ILE A   8       4.134   3.741   7.243  1.00  0.00           H  
ATOM    119 3HD1 ILE A   8       3.659   4.666   5.799  1.00  0.00           H  
ATOM    120  N   ALA A   9       5.378  -0.466   4.145  1.00  0.00           N  
ATOM    121  CA  ALA A   9       6.324  -1.119   3.247  1.00  0.00           C  
ATOM    122  C   ALA A   9       5.758  -2.426   2.706  1.00  0.00           C  
ATOM    123  O   ALA A   9       5.908  -2.737   1.525  1.00  0.00           O  
ATOM    124  CB  ALA A   9       7.645  -1.369   3.959  1.00  0.00           C  
ATOM    125  H   ALA A   9       5.648  -0.296   5.103  1.00  0.00           H  
ATOM    126  HA  ALA A   9       6.499  -0.455   2.400  1.00  0.00           H  
ATOM    127 1HB  ALA A   9       8.340  -1.856   3.275  1.00  0.00           H  
ATOM    128 2HB  ALA A   9       8.066  -0.419   4.288  1.00  0.00           H  
ATOM    129 3HB  ALA A   9       7.476  -2.010   4.823  1.00  0.00           H  
ATOM    130  N   THR A  10       5.105  -3.187   3.578  1.00  0.00           N  
ATOM    131  CA  THR A  10       4.559  -4.486   3.203  1.00  0.00           C  
ATOM    132  C   THR A  10       3.523  -4.348   2.094  1.00  0.00           C  
ATOM    133  O   THR A  10       3.566  -5.071   1.099  1.00  0.00           O  
ATOM    134  CB  THR A  10       3.928  -5.193   4.416  1.00  0.00           C  
ATOM    135  OG1 THR A  10       4.930  -5.419   5.416  1.00  0.00           O  
ATOM    136  CG2 THR A  10       3.322  -6.526   4.001  1.00  0.00           C  
ATOM    137  H   THR A  10       4.985  -2.858   4.525  1.00  0.00           H  
ATOM    138  HA  THR A  10       5.372  -5.108   2.828  1.00  0.00           H  
ATOM    139  HB  THR A  10       3.147  -4.562   4.839  1.00  0.00           H  
ATOM    140  HG1 THR A  10       5.264  -4.575   5.729  1.00  0.00           H  
ATOM    141 1HG2 THR A  10       2.880  -7.011   4.871  1.00  0.00           H  
ATOM    142 2HG2 THR A  10       2.552  -6.356   3.249  1.00  0.00           H  
ATOM    143 3HG2 THR A  10       4.100  -7.165   3.585  1.00  0.00           H  
ATOM    144  N   VAL A  11       2.593  -3.416   2.273  1.00  0.00           N  
ATOM    145  CA  VAL A  11       1.534  -3.194   1.297  1.00  0.00           C  
ATOM    146  C   VAL A  11       2.105  -2.763  -0.048  1.00  0.00           C  
ATOM    147  O   VAL A  11       1.657  -3.221  -1.099  1.00  0.00           O  
ATOM    148  CB  VAL A  11       0.556  -2.118   1.805  1.00  0.00           C  
ATOM    149  CG1 VAL A  11      -0.413  -1.716   0.703  1.00  0.00           C  
ATOM    150  CG2 VAL A  11      -0.197  -2.636   3.021  1.00  0.00           C  
ATOM    151  H   VAL A  11       2.621  -2.847   3.107  1.00  0.00           H  
ATOM    152  HA  VAL A  11       0.987  -4.128   1.161  1.00  0.00           H  
ATOM    153  HB  VAL A  11       1.120  -1.227   2.078  1.00  0.00           H  
ATOM    154 1HG1 VAL A  11      -1.097  -0.954   1.079  1.00  0.00           H  
ATOM    155 2HG1 VAL A  11       0.145  -1.315  -0.143  1.00  0.00           H  
ATOM    156 3HG1 VAL A  11      -0.983  -2.588   0.383  1.00  0.00           H  
ATOM    157 1HG2 VAL A  11      -0.886  -1.869   3.376  1.00  0.00           H  
ATOM    158 2HG2 VAL A  11      -0.757  -3.530   2.750  1.00  0.00           H  
ATOM    159 3HG2 VAL A  11       0.513  -2.878   3.812  1.00  0.00           H  
ATOM    160  N   ILE A  12       3.096  -1.879  -0.008  1.00  0.00           N  
ATOM    161  CA  ILE A  12       3.724  -1.376  -1.224  1.00  0.00           C  
ATOM    162  C   ILE A  12       4.393  -2.499  -2.004  1.00  0.00           C  
ATOM    163  O   ILE A  12       4.189  -2.639  -3.210  1.00  0.00           O  
ATOM    164  CB  ILE A  12       4.762  -0.287  -0.896  1.00  0.00           C  
ATOM    165  CG1 ILE A  12       4.069   0.968  -0.361  1.00  0.00           C  
ATOM    166  CG2 ILE A  12       5.593   0.043  -2.126  1.00  0.00           C  
ATOM    167  CD1 ILE A  12       5.014   1.965   0.271  1.00  0.00           C  
ATOM    168  H   ILE A  12       3.424  -1.548   0.888  1.00  0.00           H  
ATOM    169  HA  ILE A  12       2.952  -0.936  -1.854  1.00  0.00           H  
ATOM    170  HB  ILE A  12       5.424  -0.643  -0.107  1.00  0.00           H  
ATOM    171 1HG1 ILE A  12       3.540   1.466  -1.173  1.00  0.00           H  
ATOM    172 2HG1 ILE A  12       3.327   0.684   0.386  1.00  0.00           H  
ATOM    173 1HG2 ILE A  12       6.322   0.814  -1.877  1.00  0.00           H  
ATOM    174 2HG2 ILE A  12       6.114  -0.852  -2.464  1.00  0.00           H  
ATOM    175 3HG2 ILE A  12       4.939   0.404  -2.920  1.00  0.00           H  
ATOM    176 1HD1 ILE A  12       4.449   2.827   0.626  1.00  0.00           H  
ATOM    177 2HD1 ILE A  12       5.529   1.497   1.110  1.00  0.00           H  
ATOM    178 3HD1 ILE A  12       5.745   2.291  -0.468  1.00  0.00           H  
ATOM    179  N   VAL A  13       5.195  -3.300  -1.309  1.00  0.00           N  
ATOM    180  CA  VAL A  13       5.928  -4.388  -1.943  1.00  0.00           C  
ATOM    181  C   VAL A  13       4.979  -5.384  -2.598  1.00  0.00           C  
ATOM    182  O   VAL A  13       5.186  -5.794  -3.740  1.00  0.00           O  
ATOM    183  CB  VAL A  13       6.800  -5.121  -0.906  1.00  0.00           C  
ATOM    184  CG1 VAL A  13       7.346  -6.416  -1.489  1.00  0.00           C  
ATOM    185  CG2 VAL A  13       7.933  -4.215  -0.450  1.00  0.00           C  
ATOM    186  H   VAL A  13       5.298  -3.150  -0.315  1.00  0.00           H  
ATOM    187  HA  VAL A  13       6.577  -3.967  -2.711  1.00  0.00           H  
ATOM    188  HB  VAL A  13       6.181  -5.389  -0.050  1.00  0.00           H  
ATOM    189 1HG1 VAL A  13       7.959  -6.921  -0.742  1.00  0.00           H  
ATOM    190 2HG1 VAL A  13       6.517  -7.064  -1.775  1.00  0.00           H  
ATOM    191 3HG1 VAL A  13       7.953  -6.193  -2.365  1.00  0.00           H  
ATOM    192 1HG2 VAL A  13       8.545  -4.739   0.284  1.00  0.00           H  
ATOM    193 2HG2 VAL A  13       8.549  -3.942  -1.308  1.00  0.00           H  
ATOM    194 3HG2 VAL A  13       7.519  -3.313   0.001  1.00  0.00           H  
ATOM    195  N   ILE A  14       3.938  -5.769  -1.869  1.00  0.00           N  
ATOM    196  CA  ILE A  14       2.940  -6.697  -2.387  1.00  0.00           C  
ATOM    197  C   ILE A  14       2.254  -6.134  -3.625  1.00  0.00           C  
ATOM    198  O   ILE A  14       2.079  -6.833  -4.622  1.00  0.00           O  
ATOM    199  CB  ILE A  14       1.883  -7.022  -1.316  1.00  0.00           C  
ATOM    200  CG1 ILE A  14       2.504  -7.848  -0.187  1.00  0.00           C  
ATOM    201  CG2 ILE A  14       0.707  -7.761  -1.936  1.00  0.00           C  
ATOM    202  CD1 ILE A  14       1.618  -7.981   1.031  1.00  0.00           C  
ATOM    203  H   ILE A  14       3.834  -5.409  -0.930  1.00  0.00           H  
ATOM    204  HA  ILE A  14       3.442  -7.622  -2.668  1.00  0.00           H  
ATOM    205  HB  ILE A  14       1.523  -6.097  -0.868  1.00  0.00           H  
ATOM    206 1HG1 ILE A  14       2.734  -8.849  -0.552  1.00  0.00           H  
ATOM    207 2HG1 ILE A  14       3.443  -7.391   0.125  1.00  0.00           H  
ATOM    208 1HG2 ILE A  14      -0.030  -7.984  -1.165  1.00  0.00           H  
ATOM    209 2HG2 ILE A  14       0.251  -7.139  -2.705  1.00  0.00           H  
ATOM    210 3HG2 ILE A  14       1.057  -8.692  -2.383  1.00  0.00           H  
ATOM    211 1HD1 ILE A  14       2.126  -8.579   1.788  1.00  0.00           H  
ATOM    212 2HD1 ILE A  14       1.404  -6.990   1.435  1.00  0.00           H  
ATOM    213 3HD1 ILE A  14       0.685  -8.468   0.751  1.00  0.00           H  
ATOM    214  N   THR A  15       1.866  -4.865  -3.554  1.00  0.00           N  
ATOM    215  CA  THR A  15       1.200  -4.204  -4.669  1.00  0.00           C  
ATOM    216  C   THR A  15       2.077  -4.206  -5.915  1.00  0.00           C  
ATOM    217  O   THR A  15       1.609  -4.497  -7.015  1.00  0.00           O  
ATOM    218  CB  THR A  15       0.818  -2.756  -4.308  1.00  0.00           C  
ATOM    219  OG1 THR A  15      -0.063  -2.759  -3.178  1.00  0.00           O  
ATOM    220  CG2 THR A  15       0.129  -2.078  -5.482  1.00  0.00           C  
ATOM    221  H   THR A  15       2.037  -4.345  -2.705  1.00  0.00           H  
ATOM    222  HA  THR A  15       0.286  -4.752  -4.901  1.00  0.00           H  
ATOM    223  HB  THR A  15       1.717  -2.197  -4.050  1.00  0.00           H  
ATOM    224  HG1 THR A  15       0.409  -3.079  -2.405  1.00  0.00           H  
ATOM    225 1HG2 THR A  15      -0.133  -1.056  -5.209  1.00  0.00           H  
ATOM    226 2HG2 THR A  15       0.801  -2.063  -6.340  1.00  0.00           H  
ATOM    227 3HG2 THR A  15      -0.776  -2.627  -5.739  1.00  0.00           H  
ATOM    228  N   LEU A  16       3.353  -3.880  -5.734  1.00  0.00           N  
ATOM    229  CA  LEU A  16       4.289  -3.805  -6.849  1.00  0.00           C  
ATOM    230  C   LEU A  16       4.420  -5.151  -7.550  1.00  0.00           C  
ATOM    231  O   LEU A  16       4.574  -5.214  -8.770  1.00  0.00           O  
ATOM    232  CB  LEU A  16       5.666  -3.343  -6.355  1.00  0.00           C  
ATOM    233  CG  LEU A  16       5.756  -1.877  -5.912  1.00  0.00           C  
ATOM    234  CD1 LEU A  16       7.110  -1.625  -5.262  1.00  0.00           C  
ATOM    235  CD2 LEU A  16       5.550  -0.970  -7.115  1.00  0.00           C  
ATOM    236  H   LEU A  16       3.682  -3.679  -4.801  1.00  0.00           H  
ATOM    237  HA  LEU A  16       3.913  -3.078  -7.568  1.00  0.00           H  
ATOM    238 1HB  LEU A  16       5.957  -3.963  -5.509  1.00  0.00           H  
ATOM    239 2HB  LEU A  16       6.391  -3.493  -7.155  1.00  0.00           H  
ATOM    240  HG  LEU A  16       4.986  -1.674  -5.167  1.00  0.00           H  
ATOM    241 1HD1 LEU A  16       7.174  -0.584  -4.947  1.00  0.00           H  
ATOM    242 2HD1 LEU A  16       7.223  -2.274  -4.393  1.00  0.00           H  
ATOM    243 3HD1 LEU A  16       7.902  -1.837  -5.979  1.00  0.00           H  
ATOM    244 1HD2 LEU A  16       5.613   0.072  -6.800  1.00  0.00           H  
ATOM    245 2HD2 LEU A  16       6.320  -1.171  -7.860  1.00  0.00           H  
ATOM    246 3HD2 LEU A  16       4.567  -1.158  -7.549  1.00  0.00           H  
ATOM    247  N   VAL A  17       4.357  -6.226  -6.772  1.00  0.00           N  
ATOM    248  CA  VAL A  17       4.377  -7.575  -7.326  1.00  0.00           C  
ATOM    249  C   VAL A  17       3.099  -7.871  -8.100  1.00  0.00           C  
ATOM    250  O   VAL A  17       3.138  -8.461  -9.180  1.00  0.00           O  
ATOM    251  CB  VAL A  17       4.544  -8.612  -6.200  1.00  0.00           C  
ATOM    252  CG1 VAL A  17       4.351 -10.021  -6.742  1.00  0.00           C  
ATOM    253  CG2 VAL A  17       5.915  -8.464  -5.558  1.00  0.00           C  
ATOM    254  H   VAL A  17       4.294  -6.106  -5.772  1.00  0.00           H  
ATOM    255  HA  VAL A  17       5.225  -7.657  -8.007  1.00  0.00           H  
ATOM    256  HB  VAL A  17       3.770  -8.448  -5.450  1.00  0.00           H  
ATOM    257 1HG1 VAL A  17       4.472 -10.742  -5.932  1.00  0.00           H  
ATOM    258 2HG1 VAL A  17       3.351 -10.115  -7.164  1.00  0.00           H  
ATOM    259 3HG1 VAL A  17       5.093 -10.218  -7.516  1.00  0.00           H  
ATOM    260 1HG2 VAL A  17       6.025  -9.200  -4.763  1.00  0.00           H  
ATOM    261 2HG2 VAL A  17       6.688  -8.623  -6.311  1.00  0.00           H  
ATOM    262 3HG2 VAL A  17       6.015  -7.462  -5.141  1.00  0.00           H  
ATOM    263  N   MET A  18       1.966  -7.459  -7.542  1.00  0.00           N  
ATOM    264  CA  MET A  18       0.671  -7.706  -8.165  1.00  0.00           C  
ATOM    265  C   MET A  18       0.537  -6.947  -9.478  1.00  0.00           C  
ATOM    266  O   MET A  18      -0.044  -7.449 -10.440  1.00  0.00           O  
ATOM    267  CB  MET A  18      -0.456  -7.321  -7.209  1.00  0.00           C  
ATOM    268  CG  MET A  18      -0.588  -8.226  -5.992  1.00  0.00           C  
ATOM    269  SD  MET A  18      -1.803  -7.623  -4.804  1.00  0.00           S  
ATOM    270  CE  MET A  18      -3.325  -7.910  -5.702  1.00  0.00           C  
ATOM    271  H   MET A  18       2.003  -6.961  -6.664  1.00  0.00           H  
ATOM    272  HA  MET A  18       0.592  -8.770  -8.389  1.00  0.00           H  
ATOM    273 1HB  MET A  18      -0.299  -6.304  -6.852  1.00  0.00           H  
ATOM    274 2HB  MET A  18      -1.408  -7.337  -7.742  1.00  0.00           H  
ATOM    275 1HG  MET A  18      -0.884  -9.224  -6.312  1.00  0.00           H  
ATOM    276 2HG  MET A  18       0.376  -8.302  -5.490  1.00  0.00           H  
ATOM    277 1HE  MET A  18      -4.172  -7.586  -5.096  1.00  0.00           H  
ATOM    278 2HE  MET A  18      -3.309  -7.345  -6.635  1.00  0.00           H  
ATOM    279 3HE  MET A  18      -3.423  -8.973  -5.923  1.00  0.00           H  
ATOM    280  N   LEU A  19       1.077  -5.733  -9.512  1.00  0.00           N  
ATOM    281  CA  LEU A  19       0.967  -4.878 -10.688  1.00  0.00           C  
ATOM    282  C   LEU A  19       1.706  -5.479 -11.877  1.00  0.00           C  
ATOM    283  O   LEU A  19       1.194  -6.350 -12.524  1.00  0.00           O  
ATOM    284  OXT LEU A  19       2.800  -5.080 -12.167  1.00  0.00           O  
ATOM    285  CB  LEU A  19       1.525  -3.483 -10.383  1.00  0.00           C  
ATOM    286  CG  LEU A  19       0.679  -2.620  -9.438  1.00  0.00           C  
ATOM    287  CD1 LEU A  19       1.461  -1.371  -9.053  1.00  0.00           C  
ATOM    288  CD2 LEU A  19      -0.632  -2.257 -10.119  1.00  0.00           C  
ATOM    289  H   LEU A  19       1.577  -5.395  -8.703  1.00  0.00           H  
ATOM    290  HA  LEU A  19      -0.086  -4.785 -10.950  1.00  0.00           H  
ATOM    291 1HB  LEU A  19       2.512  -3.594  -9.935  1.00  0.00           H  
ATOM    292 2HB  LEU A  19       1.634  -2.939 -11.321  1.00  0.00           H  
ATOM    293  HG  LEU A  19       0.471  -3.177  -8.524  1.00  0.00           H  
ATOM    294 1HD1 LEU A  19       0.860  -0.758  -8.382  1.00  0.00           H  
ATOM    295 2HD1 LEU A  19       2.384  -1.659  -8.551  1.00  0.00           H  
ATOM    296 3HD1 LEU A  19       1.698  -0.800  -9.950  1.00  0.00           H  
ATOM    297 1HD2 LEU A  19      -1.233  -1.644  -9.447  1.00  0.00           H  
ATOM    298 2HD2 LEU A  19      -0.425  -1.698 -11.032  1.00  0.00           H  
ATOM    299 3HD2 LEU A  19      -1.178  -3.167 -10.366  1.00  0.00           H  
TER                                                                             
ATOM    301  N   LEU B  20      -4.906  -5.095  14.855  1.00  0.00           N  
ATOM    302  CA  LEU B  20      -4.629  -3.697  15.161  1.00  0.00           C  
ATOM    303  C   LEU B  20      -5.453  -2.767  14.281  1.00  0.00           C  
ATOM    304  O   LEU B  20      -5.332  -2.787  13.056  1.00  0.00           O  
ATOM    305  CB  LEU B  20      -3.136  -3.400  14.974  1.00  0.00           C  
ATOM    306  CG  LEU B  20      -2.711  -1.947  15.221  1.00  0.00           C  
ATOM    307  CD1 LEU B  20      -2.938  -1.593  16.685  1.00  0.00           C  
ATOM    308  CD2 LEU B  20      -1.249  -1.772  14.837  1.00  0.00           C  
ATOM    309 1H   LEU B  20      -4.353  -5.683  15.446  1.00  0.00           H  
ATOM    310 2H   LEU B  20      -5.876  -5.285  15.010  1.00  0.00           H  
ATOM    311 3H   LEU B  20      -4.680  -5.279  13.899  1.00  0.00           H  
ATOM    312  HA  LEU B  20      -4.896  -3.512  16.201  1.00  0.00           H  
ATOM    313 1HB  LEU B  20      -2.568  -4.031  15.655  1.00  0.00           H  
ATOM    314 2HB  LEU B  20      -2.855  -3.658  13.953  1.00  0.00           H  
ATOM    315  HG  LEU B  20      -3.327  -1.280  14.618  1.00  0.00           H  
ATOM    316 1HD1 LEU B  20      -2.636  -0.560  16.861  1.00  0.00           H  
ATOM    317 2HD1 LEU B  20      -3.994  -1.707  16.928  1.00  0.00           H  
ATOM    318 3HD1 LEU B  20      -2.346  -2.255  17.315  1.00  0.00           H  
ATOM    319 1HD2 LEU B  20      -0.947  -0.739  15.012  1.00  0.00           H  
ATOM    320 2HD2 LEU B  20      -0.632  -2.438  15.441  1.00  0.00           H  
ATOM    321 3HD2 LEU B  20      -1.119  -2.015  13.782  1.00  0.00           H  
ATOM    322  N   MET B  21      -6.290  -1.951  14.912  1.00  0.00           N  
ATOM    323  CA  MET B  21      -7.126  -1.001  14.187  1.00  0.00           C  
ATOM    324  C   MET B  21      -6.287  -0.106  13.284  1.00  0.00           C  
ATOM    325  O   MET B  21      -6.636   0.126  12.127  1.00  0.00           O  
ATOM    326  CB  MET B  21      -7.939  -0.158  15.168  1.00  0.00           C  
ATOM    327  CG  MET B  21      -8.838   0.880  14.512  1.00  0.00           C  
ATOM    328  SD  MET B  21      -7.957   2.396  14.090  1.00  0.00           S  
ATOM    329  CE  MET B  21      -7.609   3.050  15.720  1.00  0.00           C  
ATOM    330  H   MET B  21      -6.350  -1.990  15.919  1.00  0.00           H  
ATOM    331  HA  MET B  21      -7.813  -1.560  13.552  1.00  0.00           H  
ATOM    332 1HB  MET B  21      -8.568  -0.809  15.773  1.00  0.00           H  
ATOM    333 2HB  MET B  21      -7.263   0.366  15.845  1.00  0.00           H  
ATOM    334 1HG  MET B  21      -9.267   0.465  13.600  1.00  0.00           H  
ATOM    335 2HG  MET B  21      -9.655   1.133  15.187  1.00  0.00           H  
ATOM    336 1HE  MET B  21      -7.066   3.991  15.627  1.00  0.00           H  
ATOM    337 2HE  MET B  21      -8.547   3.223  16.251  1.00  0.00           H  
ATOM    338 3HE  MET B  21      -7.004   2.335  16.278  1.00  0.00           H  
ATOM    339  N   VAL B  22      -5.180   0.396  13.821  1.00  0.00           N  
ATOM    340  CA  VAL B  22      -4.305   1.292  13.075  1.00  0.00           C  
ATOM    341  C   VAL B  22      -3.798   0.632  11.800  1.00  0.00           C  
ATOM    342  O   VAL B  22      -3.740   1.262  10.743  1.00  0.00           O  
ATOM    343  CB  VAL B  22      -3.106   1.714  13.944  1.00  0.00           C  
ATOM    344  CG1 VAL B  22      -2.091   2.485  13.113  1.00  0.00           C  
ATOM    345  CG2 VAL B  22      -3.586   2.550  15.120  1.00  0.00           C  
ATOM    346  H   VAL B  22      -4.938   0.150  14.770  1.00  0.00           H  
ATOM    347  HA  VAL B  22      -4.873   2.184  12.805  1.00  0.00           H  
ATOM    348  HB  VAL B  22      -2.605   0.819  14.314  1.00  0.00           H  
ATOM    349 1HG1 VAL B  22      -1.249   2.774  13.743  1.00  0.00           H  
ATOM    350 2HG1 VAL B  22      -1.734   1.854  12.298  1.00  0.00           H  
ATOM    351 3HG1 VAL B  22      -2.560   3.378  12.702  1.00  0.00           H  
ATOM    352 1HG2 VAL B  22      -2.733   2.844  15.730  1.00  0.00           H  
ATOM    353 2HG2 VAL B  22      -4.092   3.442  14.749  1.00  0.00           H  
ATOM    354 3HG2 VAL B  22      -4.279   1.964  15.724  1.00  0.00           H  
ATOM    355  N   GLY B  23      -3.431  -0.641  11.904  1.00  0.00           N  
ATOM    356  CA  GLY B  23      -2.944  -1.395  10.755  1.00  0.00           C  
ATOM    357  C   GLY B  23      -3.942  -1.352   9.605  1.00  0.00           C  
ATOM    358  O   GLY B  23      -3.583  -1.044   8.469  1.00  0.00           O  
ATOM    359  H   GLY B  23      -3.490  -1.098  12.803  1.00  0.00           H  
ATOM    360 1HA  GLY B  23      -1.989  -0.984  10.428  1.00  0.00           H  
ATOM    361 2HA  GLY B  23      -2.765  -2.429  11.048  1.00  0.00           H  
ATOM    362  N   GLY B  24      -5.199  -1.663   9.907  1.00  0.00           N  
ATOM    363  CA  GLY B  24      -6.252  -1.657   8.900  1.00  0.00           C  
ATOM    364  C   GLY B  24      -6.365  -0.295   8.227  1.00  0.00           C  
ATOM    365  O   GLY B  24      -6.552  -0.204   7.014  1.00  0.00           O  
ATOM    366  H   GLY B  24      -5.429  -1.909  10.859  1.00  0.00           H  
ATOM    367 1HA  GLY B  24      -6.043  -2.421   8.150  1.00  0.00           H  
ATOM    368 2HA  GLY B  24      -7.202  -1.916   9.366  1.00  0.00           H  
ATOM    369  N   VAL B  25      -6.250   0.763   9.023  1.00  0.00           N  
ATOM    370  CA  VAL B  25      -6.309   2.123   8.502  1.00  0.00           C  
ATOM    371  C   VAL B  25      -5.120   2.419   7.596  1.00  0.00           C  
ATOM    372  O   VAL B  25      -5.278   2.973   6.508  1.00  0.00           O  
ATOM    373  CB  VAL B  25      -6.333   3.139   9.660  1.00  0.00           C  
ATOM    374  CG1 VAL B  25      -6.199   4.558   9.127  1.00  0.00           C  
ATOM    375  CG2 VAL B  25      -7.618   2.982  10.459  1.00  0.00           C  
ATOM    376  H   VAL B  25      -6.118   0.621  10.014  1.00  0.00           H  
ATOM    377  HA  VAL B  25      -7.226   2.232   7.921  1.00  0.00           H  
ATOM    378  HB  VAL B  25      -5.476   2.957  10.308  1.00  0.00           H  
ATOM    379 1HG1 VAL B  25      -6.218   5.262   9.959  1.00  0.00           H  
ATOM    380 2HG1 VAL B  25      -5.257   4.657   8.589  1.00  0.00           H  
ATOM    381 3HG1 VAL B  25      -7.028   4.772   8.452  1.00  0.00           H  
ATOM    382 1HG2 VAL B  25      -7.628   3.702  11.276  1.00  0.00           H  
ATOM    383 2HG2 VAL B  25      -8.475   3.158   9.809  1.00  0.00           H  
ATOM    384 3HG2 VAL B  25      -7.672   1.971  10.865  1.00  0.00           H  
ATOM    385  N   VAL B  26      -3.929   2.045   8.051  1.00  0.00           N  
ATOM    386  CA  VAL B  26      -2.711   2.263   7.280  1.00  0.00           C  
ATOM    387  C   VAL B  26      -2.765   1.527   5.947  1.00  0.00           C  
ATOM    388  O   VAL B  26      -2.420   2.085   4.905  1.00  0.00           O  
ATOM    389  CB  VAL B  26      -1.482   1.787   8.076  1.00  0.00           C  
ATOM    390  CG1 VAL B  26      -0.250   1.750   7.183  1.00  0.00           C  
ATOM    391  CG2 VAL B  26      -1.254   2.701   9.271  1.00  0.00           C  
ATOM    392  H   VAL B  26      -3.865   1.600   8.955  1.00  0.00           H  
ATOM    393  HA  VAL B  26      -2.611   3.332   7.086  1.00  0.00           H  
ATOM    394  HB  VAL B  26      -1.657   0.769   8.424  1.00  0.00           H  
ATOM    395 1HG1 VAL B  26       0.609   1.412   7.763  1.00  0.00           H  
ATOM    396 2HG1 VAL B  26      -0.422   1.063   6.355  1.00  0.00           H  
ATOM    397 3HG1 VAL B  26      -0.053   2.748   6.793  1.00  0.00           H  
ATOM    398 1HG2 VAL B  26      -0.384   2.358   9.830  1.00  0.00           H  
ATOM    399 2HG2 VAL B  26      -1.084   3.720   8.923  1.00  0.00           H  
ATOM    400 3HG2 VAL B  26      -2.131   2.680   9.918  1.00  0.00           H  
ATOM    401  N   ILE B  27      -3.199   0.272   5.987  1.00  0.00           N  
ATOM    402  CA  ILE B  27      -3.274  -0.551   4.786  1.00  0.00           C  
ATOM    403  C   ILE B  27      -4.172   0.089   3.735  1.00  0.00           C  
ATOM    404  O   ILE B  27      -3.781   0.238   2.577  1.00  0.00           O  
ATOM    405  CB  ILE B  27      -3.796  -1.961   5.118  1.00  0.00           C  
ATOM    406  CG1 ILE B  27      -2.765  -2.730   5.948  1.00  0.00           C  
ATOM    407  CG2 ILE B  27      -4.130  -2.719   3.842  1.00  0.00           C  
ATOM    408  CD1 ILE B  27      -3.307  -3.992   6.579  1.00  0.00           C  
ATOM    409  H   ILE B  27      -3.485  -0.122   6.872  1.00  0.00           H  
ATOM    410  HA  ILE B  27      -2.273  -0.644   4.367  1.00  0.00           H  
ATOM    411  HB  ILE B  27      -4.695  -1.881   5.728  1.00  0.00           H  
ATOM    412 1HG1 ILE B  27      -1.918  -3.000   5.317  1.00  0.00           H  
ATOM    413 2HG1 ILE B  27      -2.386  -2.088   6.744  1.00  0.00           H  
ATOM    414 1HG2 ILE B  27      -4.496  -3.713   4.095  1.00  0.00           H  
ATOM    415 2HG2 ILE B  27      -4.897  -2.179   3.289  1.00  0.00           H  
ATOM    416 3HG2 ILE B  27      -3.234  -2.808   3.227  1.00  0.00           H  
ATOM    417 1HD1 ILE B  27      -2.518  -4.481   7.150  1.00  0.00           H  
ATOM    418 2HD1 ILE B  27      -4.134  -3.740   7.243  1.00  0.00           H  
ATOM    419 3HD1 ILE B  27      -3.660  -4.666   5.799  1.00  0.00           H  
ATOM    420  N   ALA B  28      -5.379   0.466   4.145  1.00  0.00           N  
ATOM    421  CA  ALA B  28      -6.324   1.119   3.247  1.00  0.00           C  
ATOM    422  C   ALA B  28      -5.758   2.426   2.706  1.00  0.00           C  
ATOM    423  O   ALA B  28      -5.909   2.737   1.525  1.00  0.00           O  
ATOM    424  CB  ALA B  28      -7.645   1.369   3.959  1.00  0.00           C  
ATOM    425  H   ALA B  28      -5.648   0.296   5.103  1.00  0.00           H  
ATOM    426  HA  ALA B  28      -6.499   0.455   2.400  1.00  0.00           H  
ATOM    427 1HB  ALA B  28      -8.340   1.857   3.275  1.00  0.00           H  
ATOM    428 2HB  ALA B  28      -8.066   0.419   4.288  1.00  0.00           H  
ATOM    429 3HB  ALA B  28      -7.477   2.010   4.823  1.00  0.00           H  
ATOM    430  N   THR B  29      -5.106   3.187   3.578  1.00  0.00           N  
ATOM    431  CA  THR B  29      -4.559   4.486   3.203  1.00  0.00           C  
ATOM    432  C   THR B  29      -3.523   4.348   2.094  1.00  0.00           C  
ATOM    433  O   THR B  29      -3.566   5.071   1.099  1.00  0.00           O  
ATOM    434  CB  THR B  29      -3.928   5.193   4.416  1.00  0.00           C  
ATOM    435  OG1 THR B  29      -4.930   5.419   5.416  1.00  0.00           O  
ATOM    436  CG2 THR B  29      -3.322   6.526   4.001  1.00  0.00           C  
ATOM    437  H   THR B  29      -4.985   2.858   4.525  1.00  0.00           H  
ATOM    438  HA  THR B  29      -5.372   5.108   2.828  1.00  0.00           H  
ATOM    439  HB  THR B  29      -3.147   4.562   4.839  1.00  0.00           H  
ATOM    440  HG1 THR B  29      -5.264   4.575   5.729  1.00  0.00           H  
ATOM    441 1HG2 THR B  29      -2.880   7.011   4.871  1.00  0.00           H  
ATOM    442 2HG2 THR B  29      -2.552   6.356   3.249  1.00  0.00           H  
ATOM    443 3HG2 THR B  29      -4.100   7.165   3.585  1.00  0.00           H  
ATOM    444  N   VAL B  30      -2.593   3.416   2.273  1.00  0.00           N  
ATOM    445  CA  VAL B  30      -1.534   3.194   1.297  1.00  0.00           C  
ATOM    446  C   VAL B  30      -2.105   2.763  -0.048  1.00  0.00           C  
ATOM    447  O   VAL B  30      -1.657   3.220  -1.099  1.00  0.00           O  
ATOM    448  CB  VAL B  30      -0.556   2.118   1.805  1.00  0.00           C  
ATOM    449  CG1 VAL B  30       0.413   1.716   0.703  1.00  0.00           C  
ATOM    450  CG2 VAL B  30       0.197   2.636   3.021  1.00  0.00           C  
ATOM    451  H   VAL B  30      -2.621   2.847   3.107  1.00  0.00           H  
ATOM    452  HA  VAL B  30      -0.987   4.128   1.161  1.00  0.00           H  
ATOM    453  HB  VAL B  30      -1.121   1.227   2.078  1.00  0.00           H  
ATOM    454 1HG1 VAL B  30       1.096   0.954   1.079  1.00  0.00           H  
ATOM    455 2HG1 VAL B  30      -0.145   1.315  -0.143  1.00  0.00           H  
ATOM    456 3HG1 VAL B  30       0.983   2.588   0.383  1.00  0.00           H  
ATOM    457 1HG2 VAL B  30       0.886   1.870   3.376  1.00  0.00           H  
ATOM    458 2HG2 VAL B  30       0.757   3.530   2.750  1.00  0.00           H  
ATOM    459 3HG2 VAL B  30      -0.513   2.878   3.812  1.00  0.00           H  
ATOM    460  N   ILE B  31      -3.096   1.879  -0.008  1.00  0.00           N  
ATOM    461  CA  ILE B  31      -3.724   1.376  -1.224  1.00  0.00           C  
ATOM    462  C   ILE B  31      -4.393   2.499  -2.004  1.00  0.00           C  
ATOM    463  O   ILE B  31      -4.189   2.639  -3.210  1.00  0.00           O  
ATOM    464  CB  ILE B  31      -4.762   0.287  -0.896  1.00  0.00           C  
ATOM    465  CG1 ILE B  31      -4.069  -0.968  -0.361  1.00  0.00           C  
ATOM    466  CG2 ILE B  31      -5.593  -0.043  -2.126  1.00  0.00           C  
ATOM    467  CD1 ILE B  31      -5.014  -1.965   0.271  1.00  0.00           C  
ATOM    468  H   ILE B  31      -3.424   1.548   0.888  1.00  0.00           H  
ATOM    469  HA  ILE B  31      -2.952   0.936  -1.854  1.00  0.00           H  
ATOM    470  HB  ILE B  31      -5.424   0.643  -0.107  1.00  0.00           H  
ATOM    471 1HG1 ILE B  31      -3.540  -1.466  -1.173  1.00  0.00           H  
ATOM    472 2HG1 ILE B  31      -3.327  -0.684   0.386  1.00  0.00           H  
ATOM    473 1HG2 ILE B  31      -6.322  -0.814  -1.877  1.00  0.00           H  
ATOM    474 2HG2 ILE B  31      -6.114   0.852  -2.464  1.00  0.00           H  
ATOM    475 3HG2 ILE B  31      -4.939  -0.404  -2.920  1.00  0.00           H  
ATOM    476 1HD1 ILE B  31      -4.449  -2.827   0.626  1.00  0.00           H  
ATOM    477 2HD1 ILE B  31      -5.529  -1.497   1.110  1.00  0.00           H  
ATOM    478 3HD1 ILE B  31      -5.745  -2.291  -0.468  1.00  0.00           H  
ATOM    479  N   VAL B  32      -5.195   3.300  -1.309  1.00  0.00           N  
ATOM    480  CA  VAL B  32      -5.928   4.388  -1.943  1.00  0.00           C  
ATOM    481  C   VAL B  32      -4.979   5.384  -2.598  1.00  0.00           C  
ATOM    482  O   VAL B  32      -5.186   5.794  -3.740  1.00  0.00           O  
ATOM    483  CB  VAL B  32      -6.800   5.121  -0.906  1.00  0.00           C  
ATOM    484  CG1 VAL B  32      -7.346   6.416  -1.489  1.00  0.00           C  
ATOM    485  CG2 VAL B  32      -7.933   4.215  -0.450  1.00  0.00           C  
ATOM    486  H   VAL B  32      -5.298   3.150  -0.315  1.00  0.00           H  
ATOM    487  HA  VAL B  32      -6.577   3.967  -2.711  1.00  0.00           H  
ATOM    488  HB  VAL B  32      -6.181   5.389  -0.050  1.00  0.00           H  
ATOM    489 1HG1 VAL B  32      -7.960   6.921  -0.742  1.00  0.00           H  
ATOM    490 2HG1 VAL B  32      -6.517   7.064  -1.775  1.00  0.00           H  
ATOM    491 3HG1 VAL B  32      -7.953   6.193  -2.366  1.00  0.00           H  
ATOM    492 1HG2 VAL B  32      -8.545   4.739   0.284  1.00  0.00           H  
ATOM    493 2HG2 VAL B  32      -8.549   3.942  -1.308  1.00  0.00           H  
ATOM    494 3HG2 VAL B  32      -7.519   3.313   0.001  1.00  0.00           H  
ATOM    495  N   ILE B  33      -3.938   5.769  -1.869  1.00  0.00           N  
ATOM    496  CA  ILE B  33      -2.940   6.697  -2.387  1.00  0.00           C  
ATOM    497  C   ILE B  33      -2.254   6.133  -3.625  1.00  0.00           C  
ATOM    498  O   ILE B  33      -2.079   6.833  -4.622  1.00  0.00           O  
ATOM    499  CB  ILE B  33      -1.883   7.022  -1.316  1.00  0.00           C  
ATOM    500  CG1 ILE B  33      -2.504   7.848  -0.187  1.00  0.00           C  
ATOM    501  CG2 ILE B  33      -0.707   7.761  -1.936  1.00  0.00           C  
ATOM    502  CD1 ILE B  33      -1.618   7.980   1.031  1.00  0.00           C  
ATOM    503  H   ILE B  33      -3.834   5.409  -0.931  1.00  0.00           H  
ATOM    504  HA  ILE B  33      -3.442   7.622  -2.668  1.00  0.00           H  
ATOM    505  HB  ILE B  33      -1.523   6.097  -0.868  1.00  0.00           H  
ATOM    506 1HG1 ILE B  33      -2.734   8.849  -0.552  1.00  0.00           H  
ATOM    507 2HG1 ILE B  33      -3.443   7.391   0.125  1.00  0.00           H  
ATOM    508 1HG2 ILE B  33       0.030   7.984  -1.165  1.00  0.00           H  
ATOM    509 2HG2 ILE B  33      -0.252   7.139  -2.705  1.00  0.00           H  
ATOM    510 3HG2 ILE B  33      -1.057   8.692  -2.383  1.00  0.00           H  
ATOM    511 1HD1 ILE B  33      -2.126   8.579   1.788  1.00  0.00           H  
ATOM    512 2HD1 ILE B  33      -1.404   6.990   1.435  1.00  0.00           H  
ATOM    513 3HD1 ILE B  33      -0.685   8.468   0.751  1.00  0.00           H  
ATOM    514  N   THR B  34      -1.866   4.865  -3.554  1.00  0.00           N  
ATOM    515  CA  THR B  34      -1.200   4.204  -4.669  1.00  0.00           C  
ATOM    516  C   THR B  34      -2.077   4.206  -5.915  1.00  0.00           C  
ATOM    517  O   THR B  34      -1.609   4.497  -7.015  1.00  0.00           O  
ATOM    518  CB  THR B  34      -0.818   2.756  -4.308  1.00  0.00           C  
ATOM    519  OG1 THR B  34       0.061   2.759  -3.176  1.00  0.00           O  
ATOM    520  CG2 THR B  34      -0.126   2.078  -5.481  1.00  0.00           C  
ATOM    521  H   THR B  34      -2.037   4.344  -2.705  1.00  0.00           H  
ATOM    522  HA  THR B  34      -0.286   4.752  -4.901  1.00  0.00           H  
ATOM    523  HB  THR B  34      -1.717   2.196  -4.052  1.00  0.00           H  
ATOM    524  HG1 THR B  34      -0.412   3.084  -2.406  1.00  0.00           H  
ATOM    525 1HG2 THR B  34       0.136   1.056  -5.208  1.00  0.00           H  
ATOM    526 2HG2 THR B  34      -0.796   2.064  -6.340  1.00  0.00           H  
ATOM    527 3HG2 THR B  34       0.779   2.628  -5.736  1.00  0.00           H  
ATOM    528  N   LEU B  35      -3.353   3.880  -5.734  1.00  0.00           N  
ATOM    529  CA  LEU B  35      -4.289   3.805  -6.849  1.00  0.00           C  
ATOM    530  C   LEU B  35      -4.420   5.151  -7.550  1.00  0.00           C  
ATOM    531  O   LEU B  35      -4.574   5.214  -8.770  1.00  0.00           O  
ATOM    532  CB  LEU B  35      -5.666   3.343  -6.355  1.00  0.00           C  
ATOM    533  CG  LEU B  35      -5.756   1.877  -5.912  1.00  0.00           C  
ATOM    534  CD1 LEU B  35      -7.110   1.625  -5.262  1.00  0.00           C  
ATOM    535  CD2 LEU B  35      -5.550   0.969  -7.115  1.00  0.00           C  
ATOM    536  H   LEU B  35      -3.682   3.679  -4.801  1.00  0.00           H  
ATOM    537  HA  LEU B  35      -3.913   3.078  -7.568  1.00  0.00           H  
ATOM    538 1HB  LEU B  35      -5.957   3.963  -5.509  1.00  0.00           H  
ATOM    539 2HB  LEU B  35      -6.391   3.493  -7.155  1.00  0.00           H  
ATOM    540  HG  LEU B  35      -4.986   1.674  -5.167  1.00  0.00           H  
ATOM    541 1HD1 LEU B  35      -7.174   0.584  -4.947  1.00  0.00           H  
ATOM    542 2HD1 LEU B  35      -7.223   2.274  -4.393  1.00  0.00           H  
ATOM    543 3HD1 LEU B  35      -7.902   1.837  -5.979  1.00  0.00           H  
ATOM    544 1HD2 LEU B  35      -5.613  -0.073  -6.800  1.00  0.00           H  
ATOM    545 2HD2 LEU B  35      -6.320   1.171  -7.860  1.00  0.00           H  
ATOM    546 3HD2 LEU B  35      -4.567   1.158  -7.549  1.00  0.00           H  
ATOM    547  N   VAL B  36      -4.357   6.226  -6.773  1.00  0.00           N  
ATOM    548  CA  VAL B  36      -4.377   7.575  -7.326  1.00  0.00           C  
ATOM    549  C   VAL B  36      -3.099   7.871  -8.101  1.00  0.00           C  
ATOM    550  O   VAL B  36      -3.138   8.461  -9.180  1.00  0.00           O  
ATOM    551  CB  VAL B  36      -4.544   8.612  -6.200  1.00  0.00           C  
ATOM    552  CG1 VAL B  36      -4.351  10.021  -6.742  1.00  0.00           C  
ATOM    553  CG2 VAL B  36      -5.915   8.464  -5.559  1.00  0.00           C  
ATOM    554  H   VAL B  36      -4.294   6.106  -5.772  1.00  0.00           H  
ATOM    555  HA  VAL B  36      -5.225   7.657  -8.007  1.00  0.00           H  
ATOM    556  HB  VAL B  36      -3.770   8.448  -5.450  1.00  0.00           H  
ATOM    557 1HG1 VAL B  36      -4.472  10.742  -5.932  1.00  0.00           H  
ATOM    558 2HG1 VAL B  36      -3.351  10.115  -7.164  1.00  0.00           H  
ATOM    559 3HG1 VAL B  36      -5.093  10.218  -7.516  1.00  0.00           H  
ATOM    560 1HG2 VAL B  36      -6.025   9.200  -4.763  1.00  0.00           H  
ATOM    561 2HG2 VAL B  36      -6.688   8.623  -6.311  1.00  0.00           H  
ATOM    562 3HG2 VAL B  36      -6.015   7.462  -5.142  1.00  0.00           H  
ATOM    563  N   MET B  37      -1.966   7.458  -7.542  1.00  0.00           N  
ATOM    564  CA  MET B  37      -0.671   7.706  -8.165  1.00  0.00           C  
ATOM    565  C   MET B  37      -0.536   6.946  -9.478  1.00  0.00           C  
ATOM    566  O   MET B  37       0.044   7.449 -10.440  1.00  0.00           O  
ATOM    567  CB  MET B  37       0.456   7.321  -7.209  1.00  0.00           C  
ATOM    568  CG  MET B  37       0.588   8.226  -5.992  1.00  0.00           C  
ATOM    569  SD  MET B  37       1.803   7.623  -4.804  1.00  0.00           S  
ATOM    570  CE  MET B  37       3.326   7.909  -5.702  1.00  0.00           C  
ATOM    571  H   MET B  37      -2.003   6.961  -6.664  1.00  0.00           H  
ATOM    572  HA  MET B  37      -0.592   8.770  -8.389  1.00  0.00           H  
ATOM    573 1HB  MET B  37       0.299   6.304  -6.852  1.00  0.00           H  
ATOM    574 2HB  MET B  37       1.408   7.337  -7.742  1.00  0.00           H  
ATOM    575 1HG  MET B  37       0.884   9.224  -6.312  1.00  0.00           H  
ATOM    576 2HG  MET B  37      -0.376   8.302  -5.490  1.00  0.00           H  
ATOM    577 1HE  MET B  37       4.172   7.586  -5.096  1.00  0.00           H  
ATOM    578 2HE  MET B  37       3.309   7.345  -6.635  1.00  0.00           H  
ATOM    579 3HE  MET B  37       3.423   8.973  -5.923  1.00  0.00           H  
ATOM    580  N   LEU B  38      -1.077   5.733  -9.512  1.00  0.00           N  
ATOM    581  CA  LEU B  38      -0.967   4.878 -10.688  1.00  0.00           C  
ATOM    582  C   LEU B  38      -1.706   5.478 -11.877  1.00  0.00           C  
ATOM    583  O   LEU B  38      -1.194   6.350 -12.524  1.00  0.00           O  
ATOM    584  OXT LEU B  38      -2.800   5.079 -12.167  1.00  0.00           O  
ATOM    585  CB  LEU B  38      -1.525   3.483 -10.383  1.00  0.00           C  
ATOM    586  CG  LEU B  38      -0.679   2.620  -9.438  1.00  0.00           C  
ATOM    587  CD1 LEU B  38      -1.461   1.371  -9.053  1.00  0.00           C  
ATOM    588  CD2 LEU B  38       0.632   2.256 -10.119  1.00  0.00           C  
ATOM    589  H   LEU B  38      -1.577   5.395  -8.703  1.00  0.00           H  
ATOM    590  HA  LEU B  38       0.086   4.785 -10.950  1.00  0.00           H  
ATOM    591 1HB  LEU B  38      -2.512   3.593  -9.935  1.00  0.00           H  
ATOM    592 2HB  LEU B  38      -1.633   2.938 -11.321  1.00  0.00           H  
ATOM    593  HG  LEU B  38      -0.471   3.177  -8.524  1.00  0.00           H  
ATOM    594 1HD1 LEU B  38      -0.860   0.758  -8.381  1.00  0.00           H  
ATOM    595 2HD1 LEU B  38      -2.384   1.660  -8.551  1.00  0.00           H  
ATOM    596 3HD1 LEU B  38      -1.698   0.800  -9.950  1.00  0.00           H  
ATOM    597 1HD2 LEU B  38       1.233   1.644  -9.447  1.00  0.00           H  
ATOM    598 2HD2 LEU B  38       0.425   1.697 -11.032  1.00  0.00           H  
ATOM    599 3HD2 LEU B  38       1.178   3.167 -10.366  1.00  0.00           H  
TER                                                                             
HETATM  601 THKN MEM C  41      15.000   0.000   0.000  1.00  0.00           X  
HETATM  602 CNTR MEM C  41       0.000   0.000   0.000  1.00  0.00           X  
HETATM  603 NORM MEM C  41      -0.000  -0.000   1.000  1.00  0.00           X  
TER                                                                             
CONECT  601  602                                                                
CONECT  602  601  603                                                           
CONECT  603  602                                                                
a_angle_1 0.773
a_angle_2 19.167
a_bind 0
a_ddg -16.356
a_helicality 0.041
a_helicality_symm 0.041
a_hha_ang -40.819
a_hha_dst_atm 5.898
a_hha_dst_vec 9.113
a_marl -11.348
a_pack 0.651
a_res_lipo -39.299
a_rmsd 4.305
a_sasa 672.715
a_shape 0.523
a_span_topo 0.474
a_tms_span 1
a_tms_span_fa 1
a_unsat 0
maxsub 32
rms 4.305
score -101.006
silent_score -101.006
time 30
total -101.004

#MODEL 3
ATOM      1  N   LEU A   1      -0.663   7.188  13.240  1.00  0.00           N  
ATOM      2  CA  LEU A   1       0.444   7.664  12.419  1.00  0.00           C  
ATOM      3  C   LEU A   1       1.088   6.521  11.645  1.00  0.00           C  
ATOM      4  O   LEU A   1       1.484   6.686  10.491  1.00  0.00           O  
ATOM      5  CB  LEU A   1       1.497   8.352  13.297  1.00  0.00           C  
ATOM      6  CG  LEU A   1       1.027   9.609  14.039  1.00  0.00           C  
ATOM      7  CD1 LEU A   1       2.136  10.102  14.959  1.00  0.00           C  
ATOM      8  CD2 LEU A   1       0.637  10.679  13.030  1.00  0.00           C  
ATOM      9 1H   LEU A   1      -1.065   7.957  13.736  1.00  0.00           H  
ATOM     10 2H   LEU A   1      -1.357   6.769  12.654  1.00  0.00           H  
ATOM     11 3H   LEU A   1      -0.326   6.510  13.894  1.00  0.00           H  
ATOM     12  HA  LEU A   1       0.057   8.389  11.704  1.00  0.00           H  
ATOM     13 1HB  LEU A   1       1.848   7.639  14.042  1.00  0.00           H  
ATOM     14 2HB  LEU A   1       2.342   8.635  12.669  1.00  0.00           H  
ATOM     15  HG  LEU A   1       0.164   9.364  14.659  1.00  0.00           H  
ATOM     16 1HD1 LEU A   1       1.801  10.995  15.486  1.00  0.00           H  
ATOM     17 2HD1 LEU A   1       2.381   9.324  15.682  1.00  0.00           H  
ATOM     18 3HD1 LEU A   1       3.019  10.340  14.367  1.00  0.00           H  
ATOM     19 1HD2 LEU A   1       0.302  11.572  13.558  1.00  0.00           H  
ATOM     20 2HD2 LEU A   1       1.500  10.926  12.410  1.00  0.00           H  
ATOM     21 3HD2 LEU A   1      -0.169  10.307  12.398  1.00  0.00           H  
ATOM     22  N   MET A   2       1.189   5.362  12.286  1.00  0.00           N  
ATOM     23  CA  MET A   2       1.869   4.216  11.694  1.00  0.00           C  
ATOM     24  C   MET A   2       1.229   3.819  10.370  1.00  0.00           C  
ATOM     25  O   MET A   2       1.923   3.490   9.408  1.00  0.00           O  
ATOM     26  CB  MET A   2       1.860   3.038  12.666  1.00  0.00           C  
ATOM     27  CG  MET A   2       2.472   1.759  12.111  1.00  0.00           C  
ATOM     28  SD  MET A   2       1.301   0.791  11.139  1.00  0.00           S  
ATOM     29  CE  MET A   2       0.209   0.191  12.425  1.00  0.00           C  
ATOM     30  H   MET A   2       0.784   5.272  13.207  1.00  0.00           H  
ATOM     31  HA  MET A   2       2.903   4.495  11.491  1.00  0.00           H  
ATOM     32 1HB  MET A   2       2.407   3.306  13.568  1.00  0.00           H  
ATOM     33 2HB  MET A   2       0.833   2.816  12.959  1.00  0.00           H  
ATOM     34 1HG  MET A   2       3.323   2.009  11.477  1.00  0.00           H  
ATOM     35 2HG  MET A   2       2.831   1.141  12.933  1.00  0.00           H  
ATOM     36 1HE  MET A   2      -0.572  -0.426  11.981  1.00  0.00           H  
ATOM     37 2HE  MET A   2       0.781  -0.404  13.139  1.00  0.00           H  
ATOM     38 3HE  MET A   2      -0.246   1.037  12.941  1.00  0.00           H  
ATOM     39  N   VAL A   3      -0.099   3.852  10.327  1.00  0.00           N  
ATOM     40  CA  VAL A   3      -0.837   3.440   9.139  1.00  0.00           C  
ATOM     41  C   VAL A   3      -0.424   4.258   7.923  1.00  0.00           C  
ATOM     42  O   VAL A   3      -0.202   3.713   6.842  1.00  0.00           O  
ATOM     43  CB  VAL A   3      -2.352   3.598   9.370  1.00  0.00           C  
ATOM     44  CG1 VAL A   3      -3.115   3.365   8.075  1.00  0.00           C  
ATOM     45  CG2 VAL A   3      -2.814   2.632  10.450  1.00  0.00           C  
ATOM     46  H   VAL A   3      -0.609   4.171  11.138  1.00  0.00           H  
ATOM     47  HA  VAL A   3      -0.620   2.389   8.944  1.00  0.00           H  
ATOM     48  HB  VAL A   3      -2.557   4.621   9.685  1.00  0.00           H  
ATOM     49 1HG1 VAL A   3      -4.184   3.481   8.257  1.00  0.00           H  
ATOM     50 2HG1 VAL A   3      -2.794   4.091   7.328  1.00  0.00           H  
ATOM     51 3HG1 VAL A   3      -2.917   2.357   7.712  1.00  0.00           H  
ATOM     52 1HG2 VAL A   3      -3.886   2.750  10.609  1.00  0.00           H  
ATOM     53 2HG2 VAL A   3      -2.603   1.609  10.138  1.00  0.00           H  
ATOM     54 3HG2 VAL A   3      -2.285   2.844  11.379  1.00  0.00           H  
ATOM     55  N   GLY A   4      -0.322   5.571   8.105  1.00  0.00           N  
ATOM     56  CA  GLY A   4       0.084   6.465   7.027  1.00  0.00           C  
ATOM     57  C   GLY A   4       1.437   6.061   6.456  1.00  0.00           C  
ATOM     58  O   GLY A   4       1.599   5.945   5.241  1.00  0.00           O  
ATOM     59  H   GLY A   4      -0.531   5.958   9.014  1.00  0.00           H  
ATOM     60 1HA  GLY A   4      -0.668   6.448   6.238  1.00  0.00           H  
ATOM     61 2HA  GLY A   4       0.133   7.486   7.402  1.00  0.00           H  
ATOM     62  N   GLY A   5       2.406   5.847   7.339  1.00  0.00           N  
ATOM     63  CA  GLY A   5       3.753   5.475   6.923  1.00  0.00           C  
ATOM     64  C   GLY A   5       3.743   4.184   6.115  1.00  0.00           C  
ATOM     65  O   GLY A   5       4.447   4.062   5.113  1.00  0.00           O  
ATOM     66  H   GLY A   5       2.205   5.945   8.324  1.00  0.00           H  
ATOM     67 1HA  GLY A   5       4.185   6.278   6.327  1.00  0.00           H  
ATOM     68 2HA  GLY A   5       4.384   5.352   7.802  1.00  0.00           H  
ATOM     69  N   VAL A   6       2.939   3.222   6.556  1.00  0.00           N  
ATOM     70  CA  VAL A   6       2.843   1.934   5.879  1.00  0.00           C  
ATOM     71  C   VAL A   6       2.236   2.085   4.491  1.00  0.00           C  
ATOM     72  O   VAL A   6       2.735   1.517   3.519  1.00  0.00           O  
ATOM     73  CB  VAL A   6       1.986   0.958   6.708  1.00  0.00           C  
ATOM     74  CG1 VAL A   6       1.686  -0.300   5.906  1.00  0.00           C  
ATOM     75  CG2 VAL A   6       2.702   0.613   8.005  1.00  0.00           C  
ATOM     76  H   VAL A   6       2.381   3.387   7.381  1.00  0.00           H  
ATOM     77  HA  VAL A   6       3.847   1.520   5.779  1.00  0.00           H  
ATOM     78  HB  VAL A   6       1.030   1.430   6.934  1.00  0.00           H  
ATOM     79 1HG1 VAL A   6       1.079  -0.978   6.506  1.00  0.00           H  
ATOM     80 2HG1 VAL A   6       1.142  -0.033   5.000  1.00  0.00           H  
ATOM     81 3HG1 VAL A   6       2.621  -0.792   5.637  1.00  0.00           H  
ATOM     82 1HG2 VAL A   6       2.090  -0.077   8.585  1.00  0.00           H  
ATOM     83 2HG2 VAL A   6       3.660   0.146   7.778  1.00  0.00           H  
ATOM     84 3HG2 VAL A   6       2.869   1.523   8.581  1.00  0.00           H  
ATOM     85  N   VAL A   7       1.156   2.854   4.403  1.00  0.00           N  
ATOM     86  CA  VAL A   7       0.495   3.104   3.128  1.00  0.00           C  
ATOM     87  C   VAL A   7       1.434   3.793   2.146  1.00  0.00           C  
ATOM     88  O   VAL A   7       1.536   3.394   0.986  1.00  0.00           O  
ATOM     89  CB  VAL A   7      -0.756   3.978   3.337  1.00  0.00           C  
ATOM     90  CG1 VAL A   7      -1.307   4.448   1.998  1.00  0.00           C  
ATOM     91  CG2 VAL A   7      -1.809   3.200   4.110  1.00  0.00           C  
ATOM     92  H   VAL A   7       0.783   3.276   5.242  1.00  0.00           H  
ATOM     93  HA  VAL A   7       0.186   2.147   2.704  1.00  0.00           H  
ATOM     94  HB  VAL A   7      -0.475   4.869   3.899  1.00  0.00           H  
ATOM     95 1HG1 VAL A   7      -2.190   5.065   2.165  1.00  0.00           H  
ATOM     96 2HG1 VAL A   7      -0.549   5.034   1.478  1.00  0.00           H  
ATOM     97 3HG1 VAL A   7      -1.578   3.584   1.393  1.00  0.00           H  
ATOM     98 1HG2 VAL A   7      -2.690   3.824   4.255  1.00  0.00           H  
ATOM     99 2HG2 VAL A   7      -2.085   2.306   3.550  1.00  0.00           H  
ATOM    100 3HG2 VAL A   7      -1.407   2.910   5.081  1.00  0.00           H  
ATOM    101  N   ILE A   8       2.119   4.829   2.618  1.00  0.00           N  
ATOM    102  CA  ILE A   8       3.043   5.583   1.779  1.00  0.00           C  
ATOM    103  C   ILE A   8       4.164   4.694   1.258  1.00  0.00           C  
ATOM    104  O   ILE A   8       4.473   4.702   0.066  1.00  0.00           O  
ATOM    105  CB  ILE A   8       3.645   6.769   2.554  1.00  0.00           C  
ATOM    106  CG1 ILE A   8       2.569   7.819   2.844  1.00  0.00           C  
ATOM    107  CG2 ILE A   8       4.797   7.383   1.775  1.00  0.00           C  
ATOM    108  CD1 ILE A   8       2.986   8.855   3.863  1.00  0.00           C  
ATOM    109  H   ILE A   8       1.996   5.101   3.583  1.00  0.00           H  
ATOM    110  HA  ILE A   8       2.493   5.974   0.924  1.00  0.00           H  
ATOM    111  HB  ILE A   8       4.015   6.423   3.519  1.00  0.00           H  
ATOM    112 1HG1 ILE A   8       2.307   8.335   1.920  1.00  0.00           H  
ATOM    113 2HG1 ILE A   8       1.668   7.326   3.209  1.00  0.00           H  
ATOM    114 1HG2 ILE A   8       5.211   8.221   2.336  1.00  0.00           H  
ATOM    115 2HG2 ILE A   8       5.572   6.633   1.619  1.00  0.00           H  
ATOM    116 3HG2 ILE A   8       4.436   7.738   0.809  1.00  0.00           H  
ATOM    117 1HD1 ILE A   8       2.172   9.564   4.015  1.00  0.00           H  
ATOM    118 2HD1 ILE A   8       3.220   8.363   4.807  1.00  0.00           H  
ATOM    119 3HD1 ILE A   8       3.866   9.386   3.502  1.00  0.00           H  
ATOM    120  N   ALA A   9       4.772   3.927   2.158  1.00  0.00           N  
ATOM    121  CA  ALA A   9       5.838   3.006   1.784  1.00  0.00           C  
ATOM    122  C   ALA A   9       5.357   1.997   0.749  1.00  0.00           C  
ATOM    123  O   ALA A   9       6.069   1.685  -0.205  1.00  0.00           O  
ATOM    124  CB  ALA A   9       6.372   2.287   3.015  1.00  0.00           C  
ATOM    125  H   ALA A   9       4.487   3.984   3.125  1.00  0.00           H  
ATOM    126  HA  ALA A   9       6.645   3.585   1.336  1.00  0.00           H  
ATOM    127 1HB  ALA A   9       7.168   1.603   2.720  1.00  0.00           H  
ATOM    128 2HB  ALA A   9       6.766   3.019   3.721  1.00  0.00           H  
ATOM    129 3HB  ALA A   9       5.567   1.726   3.486  1.00  0.00           H  
ATOM    130  N   THR A  10       4.145   1.489   0.944  1.00  0.00           N  
ATOM    131  CA  THR A  10       3.561   0.523   0.021  1.00  0.00           C  
ATOM    132  C   THR A  10       3.431   1.109  -1.379  1.00  0.00           C  
ATOM    133  O   THR A  10       3.788   0.467  -2.367  1.00  0.00           O  
ATOM    134  CB  THR A  10       2.182   0.049   0.514  1.00  0.00           C  
ATOM    135  OG1 THR A  10       2.316  -0.563   1.803  1.00  0.00           O  
ATOM    136  CG2 THR A  10       1.584  -0.955  -0.460  1.00  0.00           C  
ATOM    137  H   THR A  10       3.614   1.780   1.753  1.00  0.00           H  
ATOM    138  HA  THR A  10       4.221  -0.343  -0.037  1.00  0.00           H  
ATOM    139  HB  THR A  10       1.512   0.905   0.601  1.00  0.00           H  
ATOM    140  HG1 THR A  10       2.639   0.086   2.433  1.00  0.00           H  
ATOM    141 1HG2 THR A  10       0.609  -1.279  -0.095  1.00  0.00           H  
ATOM    142 2HG2 THR A  10       1.469  -0.489  -1.438  1.00  0.00           H  
ATOM    143 3HG2 THR A  10       2.244  -1.817  -0.544  1.00  0.00           H  
ATOM    144  N   VAL A  11       2.917   2.332  -1.458  1.00  0.00           N  
ATOM    145  CA  VAL A  11       2.754   3.013  -2.737  1.00  0.00           C  
ATOM    146  C   VAL A  11       4.095   3.209  -3.431  1.00  0.00           C  
ATOM    147  O   VAL A  11       4.212   3.015  -4.641  1.00  0.00           O  
ATOM    148  CB  VAL A  11       2.081   4.383  -2.530  1.00  0.00           C  
ATOM    149  CG1 VAL A  11       2.130   5.200  -3.813  1.00  0.00           C  
ATOM    150  CG2 VAL A  11       0.644   4.190  -2.069  1.00  0.00           C  
ATOM    151  H   VAL A  11       2.632   2.801  -0.610  1.00  0.00           H  
ATOM    152  HA  VAL A  11       2.115   2.402  -3.376  1.00  0.00           H  
ATOM    153  HB  VAL A  11       2.634   4.939  -1.773  1.00  0.00           H  
ATOM    154 1HG1 VAL A  11       1.651   6.165  -3.648  1.00  0.00           H  
ATOM    155 2HG1 VAL A  11       3.169   5.356  -4.104  1.00  0.00           H  
ATOM    156 3HG1 VAL A  11       1.607   4.665  -4.605  1.00  0.00           H  
ATOM    157 1HG2 VAL A  11       0.175   5.162  -1.924  1.00  0.00           H  
ATOM    158 2HG2 VAL A  11       0.092   3.629  -2.824  1.00  0.00           H  
ATOM    159 3HG2 VAL A  11       0.635   3.639  -1.128  1.00  0.00           H  
ATOM    160  N   ILE A  12       5.105   3.595  -2.659  1.00  0.00           N  
ATOM    161  CA  ILE A  12       6.441   3.818  -3.199  1.00  0.00           C  
ATOM    162  C   ILE A  12       7.010   2.541  -3.804  1.00  0.00           C  
ATOM    163  O   ILE A  12       7.523   2.548  -4.923  1.00  0.00           O  
ATOM    164  CB  ILE A  12       7.394   4.339  -2.108  1.00  0.00           C  
ATOM    165  CG1 ILE A  12       7.000   5.758  -1.688  1.00  0.00           C  
ATOM    166  CG2 ILE A  12       8.833   4.307  -2.600  1.00  0.00           C  
ATOM    167  CD1 ILE A  12       7.681   6.232  -0.425  1.00  0.00           C  
ATOM    168  H   ILE A  12       4.943   3.738  -1.672  1.00  0.00           H  
ATOM    169  HA  ILE A  12       6.375   4.568  -3.986  1.00  0.00           H  
ATOM    170  HB  ILE A  12       7.309   3.713  -1.221  1.00  0.00           H  
ATOM    171 1HG1 ILE A  12       7.242   6.455  -2.489  1.00  0.00           H  
ATOM    172 2HG1 ILE A  12       5.922   5.804  -1.531  1.00  0.00           H  
ATOM    173 1HG2 ILE A  12       9.493   4.679  -1.817  1.00  0.00           H  
ATOM    174 2HG2 ILE A  12       9.109   3.284  -2.850  1.00  0.00           H  
ATOM    175 3HG2 ILE A  12       8.929   4.936  -3.485  1.00  0.00           H  
ATOM    176 1HD1 ILE A  12       7.351   7.245  -0.192  1.00  0.00           H  
ATOM    177 2HD1 ILE A  12       7.423   5.567   0.400  1.00  0.00           H  
ATOM    178 3HD1 ILE A  12       8.761   6.228  -0.571  1.00  0.00           H  
ATOM    179  N   VAL A  13       6.917   1.446  -3.058  1.00  0.00           N  
ATOM    180  CA  VAL A  13       7.430   0.160  -3.516  1.00  0.00           C  
ATOM    181  C   VAL A  13       6.744  -0.280  -4.803  1.00  0.00           C  
ATOM    182  O   VAL A  13       7.399  -0.712  -5.751  1.00  0.00           O  
ATOM    183  CB  VAL A  13       7.222  -0.915  -2.433  1.00  0.00           C  
ATOM    184  CG1 VAL A  13       7.508  -2.299  -2.995  1.00  0.00           C  
ATOM    185  CG2 VAL A  13       8.115  -0.624  -1.236  1.00  0.00           C  
ATOM    186  H   VAL A  13       6.479   1.505  -2.150  1.00  0.00           H  
ATOM    187  HA  VAL A  13       8.499   0.263  -3.707  1.00  0.00           H  
ATOM    188  HB  VAL A  13       6.178  -0.905  -2.120  1.00  0.00           H  
ATOM    189 1HG1 VAL A  13       7.356  -3.047  -2.217  1.00  0.00           H  
ATOM    190 2HG1 VAL A  13       6.833  -2.500  -3.827  1.00  0.00           H  
ATOM    191 3HG1 VAL A  13       8.540  -2.344  -3.344  1.00  0.00           H  
ATOM    192 1HG2 VAL A  13       7.962  -1.387  -0.474  1.00  0.00           H  
ATOM    193 2HG2 VAL A  13       9.159  -0.628  -1.551  1.00  0.00           H  
ATOM    194 3HG2 VAL A  13       7.864   0.354  -0.825  1.00  0.00           H  
ATOM    195  N   ILE A  14       5.420  -0.166  -4.830  1.00  0.00           N  
ATOM    196  CA  ILE A  14       4.647  -0.497  -6.021  1.00  0.00           C  
ATOM    197  C   ILE A  14       5.063   0.366  -7.205  1.00  0.00           C  
ATOM    198  O   ILE A  14       5.259  -0.135  -8.312  1.00  0.00           O  
ATOM    199  CB  ILE A  14       3.139  -0.324  -5.763  1.00  0.00           C  
ATOM    200  CG1 ILE A  14       2.641  -1.383  -4.776  1.00  0.00           C  
ATOM    201  CG2 ILE A  14       2.363  -0.401  -7.069  1.00  0.00           C  
ATOM    202  CD1 ILE A  14       1.253  -1.115  -4.241  1.00  0.00           C  
ATOM    203  H   ILE A  14       4.937   0.157  -4.004  1.00  0.00           H  
ATOM    204  HA  ILE A  14       4.835  -1.539  -6.277  1.00  0.00           H  
ATOM    205  HB  ILE A  14       2.958   0.646  -5.301  1.00  0.00           H  
ATOM    206 1HG1 ILE A  14       2.637  -2.359  -5.262  1.00  0.00           H  
ATOM    207 2HG1 ILE A  14       3.325  -1.443  -3.930  1.00  0.00           H  
ATOM    208 1HG2 ILE A  14       1.300  -0.277  -6.868  1.00  0.00           H  
ATOM    209 2HG2 ILE A  14       2.700   0.389  -7.739  1.00  0.00           H  
ATOM    210 3HG2 ILE A  14       2.534  -1.371  -7.536  1.00  0.00           H  
ATOM    211 1HD1 ILE A  14       0.970  -1.908  -3.549  1.00  0.00           H  
ATOM    212 2HD1 ILE A  14       1.243  -0.157  -3.720  1.00  0.00           H  
ATOM    213 3HD1 ILE A  14       0.544  -1.085  -5.068  1.00  0.00           H  
ATOM    214  N   THR A  15       5.196   1.666  -6.965  1.00  0.00           N  
ATOM    215  CA  THR A  15       5.602   2.600  -8.008  1.00  0.00           C  
ATOM    216  C   THR A  15       6.941   2.200  -8.615  1.00  0.00           C  
ATOM    217  O   THR A  15       7.100   2.180  -9.835  1.00  0.00           O  
ATOM    218  CB  THR A  15       5.691   4.037  -7.462  1.00  0.00           C  
ATOM    219  OG1 THR A  15       4.407   4.444  -6.970  1.00  0.00           O  
ATOM    220  CG2 THR A  15       6.138   4.996  -8.554  1.00  0.00           C  
ATOM    221  H   THR A  15       5.011   2.016  -6.036  1.00  0.00           H  
ATOM    222  HA  THR A  15       4.854   2.580  -8.801  1.00  0.00           H  
ATOM    223  HB  THR A  15       6.407   4.071  -6.641  1.00  0.00           H  
ATOM    224  HG1 THR A  15       4.165   3.897  -6.219  1.00  0.00           H  
ATOM    225 1HG2 THR A  15       6.196   6.007  -8.150  1.00  0.00           H  
ATOM    226 2HG2 THR A  15       7.119   4.696  -8.923  1.00  0.00           H  
ATOM    227 3HG2 THR A  15       5.421   4.974  -9.374  1.00  0.00           H  
ATOM    228  N   LEU A  16       7.903   1.881  -7.755  1.00  0.00           N  
ATOM    229  CA  LEU A  16       9.245   1.531  -8.203  1.00  0.00           C  
ATOM    230  C   LEU A  16       9.226   0.290  -9.086  1.00  0.00           C  
ATOM    231  O   LEU A  16       9.997   0.182 -10.039  1.00  0.00           O  
ATOM    232  CB  LEU A  16      10.161   1.291  -6.996  1.00  0.00           C  
ATOM    233  CG  LEU A  16      10.518   2.537  -6.174  1.00  0.00           C  
ATOM    234  CD1 LEU A  16      11.260   2.118  -4.912  1.00  0.00           C  
ATOM    235  CD2 LEU A  16      11.365   3.477  -7.020  1.00  0.00           C  
ATOM    236  H   LEU A  16       7.698   1.881  -6.766  1.00  0.00           H  
ATOM    237  HA  LEU A  16       9.643   2.361  -8.785  1.00  0.00           H  
ATOM    238 1HB  LEU A  16       9.676   0.582  -6.327  1.00  0.00           H  
ATOM    239 2HB  LEU A  16      11.092   0.848  -7.348  1.00  0.00           H  
ATOM    240  HG  LEU A  16       9.604   3.047  -5.870  1.00  0.00           H  
ATOM    241 1HD1 LEU A  16      11.513   3.003  -4.328  1.00  0.00           H  
ATOM    242 2HD1 LEU A  16      10.624   1.462  -4.317  1.00  0.00           H  
ATOM    243 3HD1 LEU A  16      12.172   1.590  -5.185  1.00  0.00           H  
ATOM    244 1HD2 LEU A  16      11.619   4.362  -6.436  1.00  0.00           H  
ATOM    245 2HD2 LEU A  16      12.281   2.968  -7.323  1.00  0.00           H  
ATOM    246 3HD2 LEU A  16      10.805   3.774  -7.906  1.00  0.00           H  
ATOM    247  N   VAL A  17       8.338  -0.645  -8.765  1.00  0.00           N  
ATOM    248  CA  VAL A  17       8.164  -1.846  -9.573  1.00  0.00           C  
ATOM    249  C   VAL A  17       7.540  -1.516 -10.923  1.00  0.00           C  
ATOM    250  O   VAL A  17       7.960  -2.038 -11.956  1.00  0.00           O  
ATOM    251  CB  VAL A  17       7.273  -2.863  -8.834  1.00  0.00           C  
ATOM    252  CG1 VAL A  17       6.906  -4.017  -9.754  1.00  0.00           C  
ATOM    253  CG2 VAL A  17       7.988  -3.370  -7.591  1.00  0.00           C  
ATOM    254  H   VAL A  17       7.770  -0.521  -7.939  1.00  0.00           H  
ATOM    255  HA  VAL A  17       9.143  -2.296  -9.740  1.00  0.00           H  
ATOM    256  HB  VAL A  17       6.343  -2.374  -8.545  1.00  0.00           H  
ATOM    257 1HG1 VAL A  17       6.276  -4.726  -9.216  1.00  0.00           H  
ATOM    258 2HG1 VAL A  17       6.364  -3.635 -10.619  1.00  0.00           H  
ATOM    259 3HG1 VAL A  17       7.814  -4.520 -10.087  1.00  0.00           H  
ATOM    260 1HG2 VAL A  17       7.352  -4.087  -7.073  1.00  0.00           H  
ATOM    261 2HG2 VAL A  17       8.921  -3.853  -7.880  1.00  0.00           H  
ATOM    262 3HG2 VAL A  17       8.203  -2.532  -6.928  1.00  0.00           H  
ATOM    263  N   MET A  18       6.536  -0.647 -10.908  1.00  0.00           N  
ATOM    264  CA  MET A  18       5.827  -0.274 -12.127  1.00  0.00           C  
ATOM    265  C   MET A  18       6.739   0.479 -13.086  1.00  0.00           C  
ATOM    266  O   MET A  18       6.648   0.315 -14.303  1.00  0.00           O  
ATOM    267  CB  MET A  18       4.599   0.568 -11.787  1.00  0.00           C  
ATOM    268  CG  MET A  18       3.481  -0.200 -11.096  1.00  0.00           C  
ATOM    269  SD  MET A  18       2.119   0.866 -10.584  1.00  0.00           S  
ATOM    270  CE  MET A  18       1.419   1.307 -12.172  1.00  0.00           C  
ATOM    271  H   MET A  18       6.256  -0.233 -10.031  1.00  0.00           H  
ATOM    272  HA  MET A  18       5.500  -1.185 -12.629  1.00  0.00           H  
ATOM    273 1HB  MET A  18       4.891   1.390 -11.135  1.00  0.00           H  
ATOM    274 2HB  MET A  18       4.191   1.002 -12.700  1.00  0.00           H  
ATOM    275 1HG  MET A  18       3.089  -0.959 -11.772  1.00  0.00           H  
ATOM    276 2HG  MET A  18       3.876  -0.702 -10.212  1.00  0.00           H  
ATOM    277 1HE  MET A  18       0.564   1.967 -12.022  1.00  0.00           H  
ATOM    278 2HE  MET A  18       2.173   1.819 -12.772  1.00  0.00           H  
ATOM    279 3HE  MET A  18       1.095   0.405 -12.690  1.00  0.00           H  
ATOM    280  N   LEU A  19       7.619   1.306 -12.532  1.00  0.00           N  
ATOM    281  CA  LEU A  19       8.515   2.125 -13.339  1.00  0.00           C  
ATOM    282  C   LEU A  19       9.522   1.264 -14.090  1.00  0.00           C  
ATOM    283  O   LEU A  19       9.198   0.707 -15.103  1.00  0.00           O  
ATOM    284  OXT LEU A  19      10.639   1.143 -13.670  1.00  0.00           O  
ATOM    285  CB  LEU A  19       9.256   3.133 -12.452  1.00  0.00           C  
ATOM    286  CG  LEU A  19       8.402   4.275 -11.886  1.00  0.00           C  
ATOM    287  CD1 LEU A  19       9.220   5.070 -10.878  1.00  0.00           C  
ATOM    288  CD2 LEU A  19       7.923   5.164 -13.024  1.00  0.00           C  
ATOM    289  H   LEU A  19       7.669   1.369 -11.525  1.00  0.00           H  
ATOM    290  HA  LEU A  19       7.919   2.673 -14.069  1.00  0.00           H  
ATOM    291 1HB  LEU A  19       9.694   2.599 -11.610  1.00  0.00           H  
ATOM    292 2HB  LEU A  19      10.063   3.580 -13.032  1.00  0.00           H  
ATOM    293  HG  LEU A  19       7.540   3.860 -11.362  1.00  0.00           H  
ATOM    294 1HD1 LEU A  19       8.613   5.882 -10.475  1.00  0.00           H  
ATOM    295 2HD1 LEU A  19       9.533   4.415 -10.065  1.00  0.00           H  
ATOM    296 3HD1 LEU A  19      10.099   5.485 -11.369  1.00  0.00           H  
ATOM    297 1HD2 LEU A  19       7.315   5.975 -12.622  1.00  0.00           H  
ATOM    298 2HD2 LEU A  19       8.784   5.580 -13.547  1.00  0.00           H  
ATOM    299 3HD2 LEU A  19       7.326   4.574 -13.720  1.00  0.00           H  
TER                                                                             
ATOM    301  N   LEU B  20       0.662  -7.188  13.240  1.00  0.00           N  
ATOM    302  CA  LEU B  20      -0.445  -7.665  12.419  1.00  0.00           C  
ATOM    303  C   LEU B  20      -1.088  -6.522  11.645  1.00  0.00           C  
ATOM    304  O   LEU B  20      -1.484  -6.687  10.491  1.00  0.00           O  
ATOM    305  CB  LEU B  20      -1.498  -8.352  13.297  1.00  0.00           C  
ATOM    306  CG  LEU B  20      -1.027  -9.609  14.040  1.00  0.00           C  
ATOM    307  CD1 LEU B  20      -2.136 -10.102  14.959  1.00  0.00           C  
ATOM    308  CD2 LEU B  20      -0.637 -10.679  13.031  1.00  0.00           C  
ATOM    309 1H   LEU B  20       1.065  -7.957  13.736  1.00  0.00           H  
ATOM    310 2H   LEU B  20       1.356  -6.770  12.654  1.00  0.00           H  
ATOM    311 3H   LEU B  20       0.325  -6.510  13.894  1.00  0.00           H  
ATOM    312  HA  LEU B  20      -0.057  -8.389  11.704  1.00  0.00           H  
ATOM    313 1HB  LEU B  20      -1.848  -7.640  14.042  1.00  0.00           H  
ATOM    314 2HB  LEU B  20      -2.343  -8.635  12.669  1.00  0.00           H  
ATOM    315  HG  LEU B  20      -0.164  -9.364  14.660  1.00  0.00           H  
ATOM    316 1HD1 LEU B  20      -1.802 -10.995  15.487  1.00  0.00           H  
ATOM    317 2HD1 LEU B  20      -2.382  -9.324  15.682  1.00  0.00           H  
ATOM    318 3HD1 LEU B  20      -3.020 -10.340  14.368  1.00  0.00           H  
ATOM    319 1HD2 LEU B  20      -0.302 -11.573  13.559  1.00  0.00           H  
ATOM    320 2HD2 LEU B  20      -1.500 -10.926  12.411  1.00  0.00           H  
ATOM    321 3HD2 LEU B  20       0.169 -10.307  12.399  1.00  0.00           H  
ATOM    322  N   MET B  21      -1.189  -5.362  12.286  1.00  0.00           N  
ATOM    323  CA  MET B  21      -1.869  -4.216  11.694  1.00  0.00           C  
ATOM    324  C   MET B  21      -1.229  -3.819  10.370  1.00  0.00           C  
ATOM    325  O   MET B  21      -1.923  -3.490   9.408  1.00  0.00           O  
ATOM    326  CB  MET B  21      -1.860  -3.038  12.666  1.00  0.00           C  
ATOM    327  CG  MET B  21      -2.736  -3.229  13.896  1.00  0.00           C  
ATOM    328  SD  MET B  21      -2.575  -1.878  15.080  1.00  0.00           S  
ATOM    329  CE  MET B  21      -3.344  -0.539  14.174  1.00  0.00           C  
ATOM    330  H   MET B  21      -0.785  -5.273  13.207  1.00  0.00           H  
ATOM    331  HA  MET B  21      -2.903  -4.495  11.491  1.00  0.00           H  
ATOM    332 1HB  MET B  21      -0.842  -2.855  13.006  1.00  0.00           H  
ATOM    333 2HB  MET B  21      -2.199  -2.138  12.150  1.00  0.00           H  
ATOM    334 1HG  MET B  21      -3.780  -3.298  13.592  1.00  0.00           H  
ATOM    335 2HG  MET B  21      -2.465  -4.159  14.395  1.00  0.00           H  
ATOM    336 1HE  MET B  21      -3.322   0.368  14.778  1.00  0.00           H  
ATOM    337 2HE  MET B  21      -2.802  -0.371  13.243  1.00  0.00           H  
ATOM    338 3HE  MET B  21      -4.379  -0.800  13.949  1.00  0.00           H  
ATOM    339  N   VAL B  22       0.098  -3.852  10.327  1.00  0.00           N  
ATOM    340  CA  VAL B  22       0.837  -3.441   9.139  1.00  0.00           C  
ATOM    341  C   VAL B  22       0.424  -4.259   7.923  1.00  0.00           C  
ATOM    342  O   VAL B  22       0.202  -3.713   6.842  1.00  0.00           O  
ATOM    343  CB  VAL B  22       2.351  -3.599   9.370  1.00  0.00           C  
ATOM    344  CG1 VAL B  22       3.115  -3.370   8.074  1.00  0.00           C  
ATOM    345  CG2 VAL B  22       2.815  -2.630  10.448  1.00  0.00           C  
ATOM    346  H   VAL B  22       0.609  -4.171  11.138  1.00  0.00           H  
ATOM    347  HA  VAL B  22       0.620  -2.390   8.944  1.00  0.00           H  
ATOM    348  HB  VAL B  22       2.556  -4.621   9.688  1.00  0.00           H  
ATOM    349 1HG1 VAL B  22       4.183  -3.486   8.256  1.00  0.00           H  
ATOM    350 2HG1 VAL B  22       2.793  -4.097   7.329  1.00  0.00           H  
ATOM    351 3HG1 VAL B  22       2.917  -2.362   7.709  1.00  0.00           H  
ATOM    352 1HG2 VAL B  22       3.886  -2.748  10.606  1.00  0.00           H  
ATOM    353 2HG2 VAL B  22       2.604  -1.608  10.133  1.00  0.00           H  
ATOM    354 3HG2 VAL B  22       2.285  -2.839  11.377  1.00  0.00           H  
ATOM    355  N   GLY B  23       0.322  -5.571   8.105  1.00  0.00           N  
ATOM    356  CA  GLY B  23      -0.084  -6.465   7.027  1.00  0.00           C  
ATOM    357  C   GLY B  23      -1.437  -6.061   6.456  1.00  0.00           C  
ATOM    358  O   GLY B  23      -1.599  -5.945   5.241  1.00  0.00           O  
ATOM    359  H   GLY B  23       0.531  -5.959   9.014  1.00  0.00           H  
ATOM    360 1HA  GLY B  23       0.668  -6.448   6.238  1.00  0.00           H  
ATOM    361 2HA  GLY B  23      -0.134  -7.487   7.402  1.00  0.00           H  
ATOM    362  N   GLY B  24      -2.406  -5.847   7.339  1.00  0.00           N  
ATOM    363  CA  GLY B  24      -3.753  -5.475   6.923  1.00  0.00           C  
ATOM    364  C   GLY B  24      -3.743  -4.184   6.115  1.00  0.00           C  
ATOM    365  O   GLY B  24      -4.448  -4.062   5.113  1.00  0.00           O  
ATOM    366  H   GLY B  24      -2.205  -5.945   8.324  1.00  0.00           H  
ATOM    367 1HA  GLY B  24      -4.185  -6.279   6.327  1.00  0.00           H  
ATOM    368 2HA  GLY B  24      -4.385  -5.353   7.802  1.00  0.00           H  
ATOM    369  N   VAL B  25      -2.939  -3.222   6.556  1.00  0.00           N  
ATOM    370  CA  VAL B  25      -2.843  -1.934   5.879  1.00  0.00           C  
ATOM    371  C   VAL B  25      -2.236  -2.085   4.491  1.00  0.00           C  
ATOM    372  O   VAL B  25      -2.735  -1.518   3.519  1.00  0.00           O  
ATOM    373  CB  VAL B  25      -1.986  -0.958   6.708  1.00  0.00           C  
ATOM    374  CG1 VAL B  25      -1.704   0.309   5.914  1.00  0.00           C  
ATOM    375  CG2 VAL B  25      -2.692  -0.630   8.015  1.00  0.00           C  
ATOM    376  H   VAL B  25      -2.381  -3.387   7.381  1.00  0.00           H  
ATOM    377  HA  VAL B  25      -3.847  -1.520   5.779  1.00  0.00           H  
ATOM    378  HB  VAL B  25      -1.024  -1.425   6.920  1.00  0.00           H  
ATOM    379 1HG1 VAL B  25      -1.097   0.987   6.514  1.00  0.00           H  
ATOM    380 2HG1 VAL B  25      -1.167   0.054   5.001  1.00  0.00           H  
ATOM    381 3HG1 VAL B  25      -2.646   0.795   5.659  1.00  0.00           H  
ATOM    382 1HG2 VAL B  25      -2.080   0.059   8.595  1.00  0.00           H  
ATOM    383 2HG2 VAL B  25      -3.656  -0.169   7.801  1.00  0.00           H  
ATOM    384 3HG2 VAL B  25      -2.846  -1.547   8.585  1.00  0.00           H  
ATOM    385  N   VAL B  26      -1.156  -2.854   4.403  1.00  0.00           N  
ATOM    386  CA  VAL B  26      -0.495  -3.104   3.128  1.00  0.00           C  
ATOM    387  C   VAL B  26      -1.434  -3.793   2.146  1.00  0.00           C  
ATOM    388  O   VAL B  26      -1.536  -3.394   0.986  1.00  0.00           O  
ATOM    389  CB  VAL B  26       0.756  -3.979   3.337  1.00  0.00           C  
ATOM    390  CG1 VAL B  26       1.307  -4.449   1.998  1.00  0.00           C  
ATOM    391  CG2 VAL B  26       1.809  -3.200   4.110  1.00  0.00           C  
ATOM    392  H   VAL B  26      -0.783  -3.276   5.241  1.00  0.00           H  
ATOM    393  HA  VAL B  26      -0.186  -2.148   2.704  1.00  0.00           H  
ATOM    394  HB  VAL B  26       0.475  -4.870   3.899  1.00  0.00           H  
ATOM    395 1HG1 VAL B  26       2.190  -5.066   2.165  1.00  0.00           H  
ATOM    396 2HG1 VAL B  26       0.549  -5.034   1.478  1.00  0.00           H  
ATOM    397 3HG1 VAL B  26       1.578  -3.584   1.393  1.00  0.00           H  
ATOM    398 1HG2 VAL B  26       2.690  -3.825   4.255  1.00  0.00           H  
ATOM    399 2HG2 VAL B  26       2.085  -2.307   3.550  1.00  0.00           H  
ATOM    400 3HG2 VAL B  26       1.407  -2.910   5.081  1.00  0.00           H  
ATOM    401  N   ILE B  27      -2.119  -4.829   2.618  1.00  0.00           N  
ATOM    402  CA  ILE B  27      -3.043  -5.583   1.779  1.00  0.00           C  
ATOM    403  C   ILE B  27      -4.165  -4.694   1.258  1.00  0.00           C  
ATOM    404  O   ILE B  27      -4.473  -4.702   0.066  1.00  0.00           O  
ATOM    405  CB  ILE B  27      -3.645  -6.769   2.554  1.00  0.00           C  
ATOM    406  CG1 ILE B  27      -2.570  -7.819   2.843  1.00  0.00           C  
ATOM    407  CG2 ILE B  27      -4.798  -7.383   1.774  1.00  0.00           C  
ATOM    408  CD1 ILE B  27      -2.986  -8.855   3.863  1.00  0.00           C  
ATOM    409  H   ILE B  27      -1.997  -5.101   3.583  1.00  0.00           H  
ATOM    410  HA  ILE B  27      -2.493  -5.974   0.924  1.00  0.00           H  
ATOM    411  HB  ILE B  27      -4.015  -6.423   3.519  1.00  0.00           H  
ATOM    412 1HG1 ILE B  27      -2.307  -8.335   1.920  1.00  0.00           H  
ATOM    413 2HG1 ILE B  27      -1.669  -7.326   3.209  1.00  0.00           H  
ATOM    414 1HG2 ILE B  27      -5.212  -8.221   2.336  1.00  0.00           H  
ATOM    415 2HG2 ILE B  27      -5.572  -6.633   1.619  1.00  0.00           H  
ATOM    416 3HG2 ILE B  27      -4.436  -7.738   0.809  1.00  0.00           H  
ATOM    417 1HD1 ILE B  27      -2.172  -9.564   4.015  1.00  0.00           H  
ATOM    418 2HD1 ILE B  27      -3.220  -8.363   4.807  1.00  0.00           H  
ATOM    419 3HD1 ILE B  27      -3.866  -9.386   3.502  1.00  0.00           H  
ATOM    420  N   ALA B  28      -4.772  -3.927   2.158  1.00  0.00           N  
ATOM    421  CA  ALA B  28      -5.838  -3.006   1.784  1.00  0.00           C  
ATOM    422  C   ALA B  28      -5.357  -1.997   0.749  1.00  0.00           C  
ATOM    423  O   ALA B  28      -6.069  -1.685  -0.205  1.00  0.00           O  
ATOM    424  CB  ALA B  28      -6.372  -2.287   3.015  1.00  0.00           C  
ATOM    425  H   ALA B  28      -4.487  -3.984   3.125  1.00  0.00           H  
ATOM    426  HA  ALA B  28      -6.645  -3.585   1.336  1.00  0.00           H  
ATOM    427 1HB  ALA B  28      -7.168  -1.603   2.720  1.00  0.00           H  
ATOM    428 2HB  ALA B  28      -6.766  -3.019   3.721  1.00  0.00           H  
ATOM    429 3HB  ALA B  28      -5.567  -1.726   3.486  1.00  0.00           H  
ATOM    430  N   THR B  29      -4.145  -1.489   0.944  1.00  0.00           N  
ATOM    431  CA  THR B  29      -3.561  -0.523   0.021  1.00  0.00           C  
ATOM    432  C   THR B  29      -3.431  -1.109  -1.379  1.00  0.00           C  
ATOM    433  O   THR B  29      -3.788  -0.467  -2.367  1.00  0.00           O  
ATOM    434  CB  THR B  29      -2.182  -0.049   0.514  1.00  0.00           C  
ATOM    435  OG1 THR B  29      -2.317   0.564   1.803  1.00  0.00           O  
ATOM    436  CG2 THR B  29      -1.583   0.954  -0.460  1.00  0.00           C  
ATOM    437  H   THR B  29      -3.614  -1.780   1.753  1.00  0.00           H  
ATOM    438  HA  THR B  29      -4.221   0.342  -0.037  1.00  0.00           H  
ATOM    439  HB  THR B  29      -1.513  -0.905   0.602  1.00  0.00           H  
ATOM    440  HG1 THR B  29      -2.638  -0.085   2.433  1.00  0.00           H  
ATOM    441 1HG2 THR B  29      -0.608   1.277  -0.096  1.00  0.00           H  
ATOM    442 2HG2 THR B  29      -1.468   0.487  -1.439  1.00  0.00           H  
ATOM    443 3HG2 THR B  29      -2.243   1.816  -0.546  1.00  0.00           H  
ATOM    444  N   VAL B  30      -2.917  -2.332  -1.458  1.00  0.00           N  
ATOM    445  CA  VAL B  30      -2.754  -3.013  -2.737  1.00  0.00           C  
ATOM    446  C   VAL B  30      -4.095  -3.209  -3.431  1.00  0.00           C  
ATOM    447  O   VAL B  30      -4.213  -3.015  -4.641  1.00  0.00           O  
ATOM    448  CB  VAL B  30      -2.081  -4.383  -2.530  1.00  0.00           C  
ATOM    449  CG1 VAL B  30      -2.131  -5.200  -3.813  1.00  0.00           C  
ATOM    450  CG2 VAL B  30      -0.644  -4.190  -2.069  1.00  0.00           C  
ATOM    451  H   VAL B  30      -2.632  -2.801  -0.610  1.00  0.00           H  
ATOM    452  HA  VAL B  30      -2.115  -2.402  -3.375  1.00  0.00           H  
ATOM    453  HB  VAL B  30      -2.634  -4.939  -1.773  1.00  0.00           H  
ATOM    454 1HG1 VAL B  30      -1.651  -6.165  -3.648  1.00  0.00           H  
ATOM    455 2HG1 VAL B  30      -3.169  -5.356  -4.104  1.00  0.00           H  
ATOM    456 3HG1 VAL B  30      -1.607  -4.665  -4.605  1.00  0.00           H  
ATOM    457 1HG2 VAL B  30      -0.175  -5.162  -1.924  1.00  0.00           H  
ATOM    458 2HG2 VAL B  30      -0.092  -3.629  -2.823  1.00  0.00           H  
ATOM    459 3HG2 VAL B  30      -0.635  -3.639  -1.128  1.00  0.00           H  
ATOM    460  N   ILE B  31      -5.105  -3.595  -2.659  1.00  0.00           N  
ATOM    461  CA  ILE B  31      -6.441  -3.818  -3.199  1.00  0.00           C  
ATOM    462  C   ILE B  31      -7.010  -2.541  -3.804  1.00  0.00           C  
ATOM    463  O   ILE B  31      -7.523  -2.548  -4.923  1.00  0.00           O  
ATOM    464  CB  ILE B  31      -7.394  -4.339  -2.108  1.00  0.00           C  
ATOM    465  CG1 ILE B  31      -7.000  -5.758  -1.688  1.00  0.00           C  
ATOM    466  CG2 ILE B  31      -8.833  -4.307  -2.600  1.00  0.00           C  
ATOM    467  CD1 ILE B  31      -7.681  -6.232  -0.425  1.00  0.00           C  
ATOM    468  H   ILE B  31      -4.943  -3.738  -1.672  1.00  0.00           H  
ATOM    469  HA  ILE B  31      -6.375  -4.568  -3.986  1.00  0.00           H  
ATOM    470  HB  ILE B  31      -7.309  -3.713  -1.221  1.00  0.00           H  
ATOM    471 1HG1 ILE B  31      -7.242  -6.455  -2.489  1.00  0.00           H  
ATOM    472 2HG1 ILE B  31      -5.922  -5.804  -1.531  1.00  0.00           H  
ATOM    473 1HG2 ILE B  31      -9.493  -4.679  -1.817  1.00  0.00           H  
ATOM    474 2HG2 ILE B  31      -9.109  -3.284  -2.850  1.00  0.00           H  
ATOM    475 3HG2 ILE B  31      -8.930  -4.936  -3.485  1.00  0.00           H  
ATOM    476 1HD1 ILE B  31      -7.351  -7.245  -0.192  1.00  0.00           H  
ATOM    477 2HD1 ILE B  31      -7.423  -5.567   0.400  1.00  0.00           H  
ATOM    478 3HD1 ILE B  31      -8.761  -6.228  -0.571  1.00  0.00           H  
ATOM    479  N   VAL B  32      -6.917  -1.446  -3.058  1.00  0.00           N  
ATOM    480  CA  VAL B  32      -7.430  -0.161  -3.516  1.00  0.00           C  
ATOM    481  C   VAL B  32      -6.744   0.280  -4.803  1.00  0.00           C  
ATOM    482  O   VAL B  32      -7.399   0.712  -5.751  1.00  0.00           O  
ATOM    483  CB  VAL B  32      -7.222   0.915  -2.433  1.00  0.00           C  
ATOM    484  CG1 VAL B  32      -7.508   2.299  -2.995  1.00  0.00           C  
ATOM    485  CG2 VAL B  32      -8.115   0.624  -1.236  1.00  0.00           C  
ATOM    486  H   VAL B  32      -6.479  -1.505  -2.150  1.00  0.00           H  
ATOM    487  HA  VAL B  32      -8.499  -0.263  -3.707  1.00  0.00           H  
ATOM    488  HB  VAL B  32      -6.178   0.904  -2.120  1.00  0.00           H  
ATOM    489 1HG1 VAL B  32      -7.356   3.047  -2.217  1.00  0.00           H  
ATOM    490 2HG1 VAL B  32      -6.833   2.500  -3.827  1.00  0.00           H  
ATOM    491 3HG1 VAL B  32      -8.540   2.344  -3.344  1.00  0.00           H  
ATOM    492 1HG2 VAL B  32      -7.962   1.387  -0.474  1.00  0.00           H  
ATOM    493 2HG2 VAL B  32      -9.159   0.628  -1.551  1.00  0.00           H  
ATOM    494 3HG2 VAL B  32      -7.865  -0.354  -0.825  1.00  0.00           H  
ATOM    495  N   ILE B  33      -5.420   0.166  -4.830  1.00  0.00           N  
ATOM    496  CA  ILE B  33      -4.647   0.497  -6.021  1.00  0.00           C  
ATOM    497  C   ILE B  33      -5.063  -0.366  -7.205  1.00  0.00           C  
ATOM    498  O   ILE B  33      -5.259   0.135  -8.312  1.00  0.00           O  
ATOM    499  CB  ILE B  33      -3.139   0.324  -5.763  1.00  0.00           C  
ATOM    500  CG1 ILE B  33      -2.641   1.383  -4.776  1.00  0.00           C  
ATOM    501  CG2 ILE B  33      -2.364   0.401  -7.069  1.00  0.00           C  
ATOM    502  CD1 ILE B  33      -1.253   1.115  -4.241  1.00  0.00           C  
ATOM    503  H   ILE B  33      -4.937  -0.157  -4.004  1.00  0.00           H  
ATOM    504  HA  ILE B  33      -4.835   1.539  -6.277  1.00  0.00           H  
ATOM    505  HB  ILE B  33      -2.958  -0.646  -5.301  1.00  0.00           H  
ATOM    506 1HG1 ILE B  33      -2.637   2.359  -5.262  1.00  0.00           H  
ATOM    507 2HG1 ILE B  33      -3.325   1.443  -3.930  1.00  0.00           H  
ATOM    508 1HG2 ILE B  33      -1.300   0.277  -6.868  1.00  0.00           H  
ATOM    509 2HG2 ILE B  33      -2.701  -0.388  -7.739  1.00  0.00           H  
ATOM    510 3HG2 ILE B  33      -2.534   1.371  -7.536  1.00  0.00           H  
ATOM    511 1HD1 ILE B  33      -0.970   1.908  -3.549  1.00  0.00           H  
ATOM    512 2HD1 ILE B  33      -1.242   0.157  -3.720  1.00  0.00           H  
ATOM    513 3HD1 ILE B  33      -0.544   1.086  -5.068  1.00  0.00           H  
ATOM    514  N   THR B  34      -5.196  -1.666  -6.965  1.00  0.00           N  
ATOM    515  CA  THR B  34      -5.602  -2.600  -8.008  1.00  0.00           C  
ATOM    516  C   THR B  34      -6.941  -2.200  -8.615  1.00  0.00           C  
ATOM    517  O   THR B  34      -7.100  -2.180  -9.835  1.00  0.00           O  
ATOM    518  CB  THR B  34      -5.691  -4.037  -7.462  1.00  0.00           C  
ATOM    519  OG1 THR B  34      -4.408  -4.444  -6.970  1.00  0.00           O  
ATOM    520  CG2 THR B  34      -6.138  -4.996  -8.554  1.00  0.00           C  
ATOM    521  H   THR B  34      -5.011  -2.016  -6.036  1.00  0.00           H  
ATOM    522  HA  THR B  34      -4.855  -2.580  -8.801  1.00  0.00           H  
ATOM    523  HB  THR B  34      -6.407  -4.071  -6.641  1.00  0.00           H  
ATOM    524  HG1 THR B  34      -4.165  -3.897  -6.219  1.00  0.00           H  
ATOM    525 1HG2 THR B  34      -6.196  -6.007  -8.150  1.00  0.00           H  
ATOM    526 2HG2 THR B  34      -7.119  -4.696  -8.923  1.00  0.00           H  
ATOM    527 3HG2 THR B  34      -5.421  -4.974  -9.374  1.00  0.00           H  
ATOM    528  N   LEU B  35      -7.903  -1.881  -7.755  1.00  0.00           N  
ATOM    529  CA  LEU B  35      -9.246  -1.531  -8.203  1.00  0.00           C  
ATOM    530  C   LEU B  35      -9.226  -0.290  -9.087  1.00  0.00           C  
ATOM    531  O   LEU B  35      -9.997  -0.182 -10.039  1.00  0.00           O  
ATOM    532  CB  LEU B  35     -10.161  -1.291  -6.996  1.00  0.00           C  
ATOM    533  CG  LEU B  35     -10.518  -2.537  -6.174  1.00  0.00           C  
ATOM    534  CD1 LEU B  35     -11.260  -2.118  -4.912  1.00  0.00           C  
ATOM    535  CD2 LEU B  35     -11.365  -3.477  -7.020  1.00  0.00           C  
ATOM    536  H   LEU B  35      -7.698  -1.881  -6.766  1.00  0.00           H  
ATOM    537  HA  LEU B  35      -9.643  -2.361  -8.785  1.00  0.00           H  
ATOM    538 1HB  LEU B  35      -9.676  -0.582  -6.327  1.00  0.00           H  
ATOM    539 2HB  LEU B  35     -11.092  -0.848  -7.348  1.00  0.00           H  
ATOM    540  HG  LEU B  35      -9.604  -3.047  -5.870  1.00  0.00           H  
ATOM    541 1HD1 LEU B  35     -11.513  -3.003  -4.329  1.00  0.00           H  
ATOM    542 2HD1 LEU B  35     -10.624  -1.462  -4.317  1.00  0.00           H  
ATOM    543 3HD1 LEU B  35     -12.173  -1.590  -5.185  1.00  0.00           H  
ATOM    544 1HD2 LEU B  35     -11.619  -4.362  -6.436  1.00  0.00           H  
ATOM    545 2HD2 LEU B  35     -12.281  -2.968  -7.323  1.00  0.00           H  
ATOM    546 3HD2 LEU B  35     -10.805  -3.774  -7.906  1.00  0.00           H  
ATOM    547  N   VAL B  36      -8.338   0.645  -8.765  1.00  0.00           N  
ATOM    548  CA  VAL B  36      -8.164   1.846  -9.573  1.00  0.00           C  
ATOM    549  C   VAL B  36      -7.540   1.516 -10.923  1.00  0.00           C  
ATOM    550  O   VAL B  36      -7.960   2.038 -11.956  1.00  0.00           O  
ATOM    551  CB  VAL B  36      -7.273   2.863  -8.834  1.00  0.00           C  
ATOM    552  CG1 VAL B  36      -6.906   4.017  -9.754  1.00  0.00           C  
ATOM    553  CG2 VAL B  36      -7.988   3.370  -7.591  1.00  0.00           C  
ATOM    554  H   VAL B  36      -7.770   0.521  -7.939  1.00  0.00           H  
ATOM    555  HA  VAL B  36      -9.143   2.296  -9.740  1.00  0.00           H  
ATOM    556  HB  VAL B  36      -6.342   2.374  -8.545  1.00  0.00           H  
ATOM    557 1HG1 VAL B  36      -6.276   4.726  -9.216  1.00  0.00           H  
ATOM    558 2HG1 VAL B  36      -6.364   3.635 -10.619  1.00  0.00           H  
ATOM    559 3HG1 VAL B  36      -7.814   4.520 -10.087  1.00  0.00           H  
ATOM    560 1HG2 VAL B  36      -7.352   4.087  -7.073  1.00  0.00           H  
ATOM    561 2HG2 VAL B  36      -8.921   3.853  -7.880  1.00  0.00           H  
ATOM    562 3HG2 VAL B  36      -8.203   2.532  -6.928  1.00  0.00           H  
ATOM    563  N   MET B  37      -6.536   0.647 -10.908  1.00  0.00           N  
ATOM    564  CA  MET B  37      -5.827   0.274 -12.127  1.00  0.00           C  
ATOM    565  C   MET B  37      -6.739  -0.479 -13.086  1.00  0.00           C  
ATOM    566  O   MET B  37      -6.647  -0.315 -14.303  1.00  0.00           O  
ATOM    567  CB  MET B  37      -4.599  -0.568 -11.787  1.00  0.00           C  
ATOM    568  CG  MET B  37      -3.481   0.200 -11.095  1.00  0.00           C  
ATOM    569  SD  MET B  37      -2.118  -0.866 -10.585  1.00  0.00           S  
ATOM    570  CE  MET B  37      -1.419  -1.304 -12.174  1.00  0.00           C  
ATOM    571  H   MET B  37      -6.256   0.233 -10.031  1.00  0.00           H  
ATOM    572  HA  MET B  37      -5.500   1.185 -12.629  1.00  0.00           H  
ATOM    573 1HB  MET B  37      -4.891  -1.391 -11.136  1.00  0.00           H  
ATOM    574 2HB  MET B  37      -4.190  -1.001 -12.700  1.00  0.00           H  
ATOM    575 1HG  MET B  37      -3.090   0.961 -11.769  1.00  0.00           H  
ATOM    576 2HG  MET B  37      -3.876   0.700 -10.210  1.00  0.00           H  
ATOM    577 1HE  MET B  37      -0.563  -1.962 -12.026  1.00  0.00           H  
ATOM    578 2HE  MET B  37      -2.172  -1.815 -12.775  1.00  0.00           H  
ATOM    579 3HE  MET B  37      -1.095  -0.399 -12.691  1.00  0.00           H  
ATOM    580  N   LEU B  38      -7.619  -1.306 -12.532  1.00  0.00           N  
ATOM    581  CA  LEU B  38      -8.515  -2.125 -13.339  1.00  0.00           C  
ATOM    582  C   LEU B  38      -9.522  -1.264 -14.090  1.00  0.00           C  
ATOM    583  O   LEU B  38      -9.198  -0.707 -15.103  1.00  0.00           O  
ATOM    584  OXT LEU B  38     -10.639  -1.143 -13.670  1.00  0.00           O  
ATOM    585  CB  LEU B  38      -9.256  -3.133 -12.452  1.00  0.00           C  
ATOM    586  CG  LEU B  38      -8.402  -4.275 -11.886  1.00  0.00           C  
ATOM    587  CD1 LEU B  38      -9.220  -5.070 -10.877  1.00  0.00           C  
ATOM    588  CD2 LEU B  38      -7.923  -5.164 -13.024  1.00  0.00           C  
ATOM    589  H   LEU B  38      -7.669  -1.369 -11.525  1.00  0.00           H  
ATOM    590  HA  LEU B  38      -7.919  -2.672 -14.069  1.00  0.00           H  
ATOM    591 1HB  LEU B  38      -9.694  -2.599 -11.610  1.00  0.00           H  
ATOM    592 2HB  LEU B  38     -10.063  -3.580 -13.032  1.00  0.00           H  
ATOM    593  HG  LEU B  38      -7.540  -3.860 -11.362  1.00  0.00           H  
ATOM    594 1HD1 LEU B  38      -8.613  -5.881 -10.475  1.00  0.00           H  
ATOM    595 2HD1 LEU B  38      -9.533  -4.415 -10.065  1.00  0.00           H  
ATOM    596 3HD1 LEU B  38     -10.099  -5.485 -11.369  1.00  0.00           H  
ATOM    597 1HD2 LEU B  38      -7.315  -5.975 -12.622  1.00  0.00           H  
ATOM    598 2HD2 LEU B  38      -8.784  -5.580 -13.547  1.00  0.00           H  
ATOM    599 3HD2 LEU B  38      -7.326  -4.574 -13.720  1.00  0.00           H  
TER                                                                             
HETATM  601 THKN MEM C  41      15.000   0.000   0.000  1.00  0.00           X  
HETATM  602 CNTR MEM C  41       0.000   0.000   0.000  1.00  0.00           X  
HETATM  603 NORM MEM C  41      -0.000  -0.000   1.000  1.00  0.00           X  
TER                                                                             
CONECT  601  602                                                                
CONECT  602  601  603                                                           
CONECT  603  602                                                                
a_angle_1 0.801
a_angle_2 22.266
a_bind 0.251
a_ddg -25.494
a_helicality 0.067
a_helicality_symm 0.067
a_hha_ang -44.532
a_hha_dst_atm 5.652
a_hha_dst_vec 9.26
a_marl -14.955
a_pack 0.611
a_res_lipo -44.447
a_rmsd 4.16
a_sasa 675.937
a_shape 0.683
a_span_topo 0.5
a_tms_span 1
a_tms_span_fa 1
a_unsat 0
maxsub 36
rms 4.16
score -99.815
silent_score -99.815
time 37
total -99.814

#MODEL 4
ATOM      1  N   GLY A   1       6.014   5.388  11.999  1.00  0.00           N  
ATOM      2  CA  GLY A   1       6.080   3.932  12.033  1.00  0.00           C  
ATOM      3  C   GLY A   1       5.017   3.311  11.136  1.00  0.00           C  
ATOM      4  O   GLY A   1       5.320   2.475  10.285  1.00  0.00           O  
ATOM      5 1H   GLY A   1       6.721   5.768  12.596  1.00  0.00           H  
ATOM      6 2H   GLY A   1       6.161   5.707  11.063  1.00  0.00           H  
ATOM      7 3H   GLY A   1       5.114   5.688  12.316  1.00  0.00           H  
ATOM      8 1HA  GLY A   1       7.069   3.605  11.711  1.00  0.00           H  
ATOM      9 2HA  GLY A   1       5.944   3.585  13.057  1.00  0.00           H  
ATOM     10  N   LEU A   2       3.770   3.726  11.330  1.00  0.00           N  
ATOM     11  CA  LEU A   2       2.644   3.129  10.621  1.00  0.00           C  
ATOM     12  C   LEU A   2       2.794   3.293   9.114  1.00  0.00           C  
ATOM     13  O   LEU A   2       2.591   2.346   8.354  1.00  0.00           O  
ATOM     14  CB  LEU A   2       1.328   3.768  11.082  1.00  0.00           C  
ATOM     15  CG  LEU A   2       0.065   3.289  10.355  1.00  0.00           C  
ATOM     16  CD1 LEU A   2      -0.115   1.794  10.582  1.00  0.00           C  
ATOM     17  CD2 LEU A   2      -1.139   4.068  10.862  1.00  0.00           C  
ATOM     18  H   LEU A   2       3.597   4.473  11.987  1.00  0.00           H  
ATOM     19  HA  LEU A   2       2.616   2.065  10.849  1.00  0.00           H  
ATOM     20 1HB  LEU A   2       1.197   3.564  12.144  1.00  0.00           H  
ATOM     21 2HB  LEU A   2       1.399   4.847  10.947  1.00  0.00           H  
ATOM     22  HG  LEU A   2       0.178   3.452   9.283  1.00  0.00           H  
ATOM     23 1HD1 LEU A   2      -1.012   1.453  10.065  1.00  0.00           H  
ATOM     24 2HD1 LEU A   2       0.752   1.260  10.192  1.00  0.00           H  
ATOM     25 3HD1 LEU A   2      -0.214   1.597  11.648  1.00  0.00           H  
ATOM     26 1HD2 LEU A   2      -2.037   3.728  10.345  1.00  0.00           H  
ATOM     27 2HD2 LEU A   2      -1.254   3.904  11.934  1.00  0.00           H  
ATOM     28 3HD2 LEU A   2      -0.991   5.131  10.671  1.00  0.00           H  
ATOM     29  N   MET A   3       3.151   4.500   8.687  1.00  0.00           N  
ATOM     30  CA  MET A   3       3.273   4.806   7.267  1.00  0.00           C  
ATOM     31  C   MET A   3       4.304   3.907   6.596  1.00  0.00           C  
ATOM     32  O   MET A   3       4.115   3.467   5.463  1.00  0.00           O  
ATOM     33  CB  MET A   3       3.640   6.276   7.073  1.00  0.00           C  
ATOM     34  CG  MET A   3       2.539   7.255   7.456  1.00  0.00           C  
ATOM     35  SD  MET A   3       1.002   6.958   6.559  1.00  0.00           S  
ATOM     36  CE  MET A   3       1.508   7.338   4.885  1.00  0.00           C  
ATOM     37  H   MET A   3       3.344   5.224   9.365  1.00  0.00           H  
ATOM     38  HA  MET A   3       2.311   4.618   6.789  1.00  0.00           H  
ATOM     39 1HB  MET A   3       4.519   6.512   7.670  1.00  0.00           H  
ATOM     40 2HB  MET A   3       3.896   6.452   6.028  1.00  0.00           H  
ATOM     41 1HG  MET A   3       2.336   7.175   8.523  1.00  0.00           H  
ATOM     42 2HG  MET A   3       2.868   8.272   7.246  1.00  0.00           H  
ATOM     43 1HE  MET A   3       0.663   7.201   4.209  1.00  0.00           H  
ATOM     44 2HE  MET A   3       1.851   8.372   4.834  1.00  0.00           H  
ATOM     45 3HE  MET A   3       2.320   6.672   4.590  1.00  0.00           H  
ATOM     46  N   VAL A   4       5.397   3.639   7.304  1.00  0.00           N  
ATOM     47  CA  VAL A   4       6.452   2.776   6.786  1.00  0.00           C  
ATOM     48  C   VAL A   4       5.944   1.357   6.566  1.00  0.00           C  
ATOM     49  O   VAL A   4       6.203   0.749   5.527  1.00  0.00           O  
ATOM     50  CB  VAL A   4       7.644   2.746   7.761  1.00  0.00           C  
ATOM     51  CG1 VAL A   4       8.664   1.706   7.323  1.00  0.00           C  
ATOM     52  CG2 VAL A   4       8.281   4.125   7.842  1.00  0.00           C  
ATOM     53  H   VAL A   4       5.499   4.044   8.223  1.00  0.00           H  
ATOM     54  HA  VAL A   4       6.791   3.179   5.831  1.00  0.00           H  
ATOM     55  HB  VAL A   4       7.287   2.451   8.748  1.00  0.00           H  
ATOM     56 1HG1 VAL A   4       9.500   1.698   8.023  1.00  0.00           H  
ATOM     57 2HG1 VAL A   4       8.196   0.722   7.307  1.00  0.00           H  
ATOM     58 3HG1 VAL A   4       9.029   1.951   6.326  1.00  0.00           H  
ATOM     59 1HG2 VAL A   4       9.123   4.097   8.534  1.00  0.00           H  
ATOM     60 2HG2 VAL A   4       8.633   4.422   6.854  1.00  0.00           H  
ATOM     61 3HG2 VAL A   4       7.544   4.846   8.197  1.00  0.00           H  
ATOM     62  N   GLY A   5       5.219   0.834   7.549  1.00  0.00           N  
ATOM     63  CA  GLY A   5       4.578  -0.469   7.419  1.00  0.00           C  
ATOM     64  C   GLY A   5       3.579  -0.478   6.269  1.00  0.00           C  
ATOM     65  O   GLY A   5       3.432  -1.481   5.570  1.00  0.00           O  
ATOM     66  H   GLY A   5       5.110   1.352   8.409  1.00  0.00           H  
ATOM     67 1HA  GLY A   5       5.337  -1.233   7.252  1.00  0.00           H  
ATOM     68 2HA  GLY A   5       4.069  -0.718   8.349  1.00  0.00           H  
ATOM     69  N   GLY A   6       2.895   0.644   6.076  1.00  0.00           N  
ATOM     70  CA  GLY A   6       1.928   0.776   4.993  1.00  0.00           C  
ATOM     71  C   GLY A   6       2.600   0.631   3.634  1.00  0.00           C  
ATOM     72  O   GLY A   6       2.052   0.011   2.723  1.00  0.00           O  
ATOM     73  H   GLY A   6       3.049   1.427   6.697  1.00  0.00           H  
ATOM     74 1HA  GLY A   6       1.153   0.018   5.103  1.00  0.00           H  
ATOM     75 2HA  GLY A   6       1.438   1.747   5.059  1.00  0.00           H  
ATOM     76  N   VAL A   7       3.790   1.207   3.504  1.00  0.00           N  
ATOM     77  CA  VAL A   7       4.575   1.077   2.282  1.00  0.00           C  
ATOM     78  C   VAL A   7       4.955  -0.375   2.023  1.00  0.00           C  
ATOM     79  O   VAL A   7       4.855  -0.862   0.897  1.00  0.00           O  
ATOM     80  CB  VAL A   7       5.853   1.931   2.374  1.00  0.00           C  
ATOM     81  CG1 VAL A   7       6.786   1.620   1.212  1.00  0.00           C  
ATOM     82  CG2 VAL A   7       5.489   3.408   2.393  1.00  0.00           C  
ATOM     83  H   VAL A   7       4.162   1.749   4.271  1.00  0.00           H  
ATOM     84  HA  VAL A   7       3.973   1.435   1.445  1.00  0.00           H  
ATOM     85  HB  VAL A   7       6.385   1.675   3.290  1.00  0.00           H  
ATOM     86 1HG1 VAL A   7       7.684   2.232   1.293  1.00  0.00           H  
ATOM     87 2HG1 VAL A   7       7.062   0.566   1.240  1.00  0.00           H  
ATOM     88 3HG1 VAL A   7       6.281   1.840   0.272  1.00  0.00           H  
ATOM     89 1HG2 VAL A   7       6.397   4.005   2.458  1.00  0.00           H  
ATOM     90 2HG2 VAL A   7       4.952   3.662   1.478  1.00  0.00           H  
ATOM     91 3HG2 VAL A   7       4.855   3.615   3.255  1.00  0.00           H  
ATOM     92  N   VAL A   8       5.392  -1.063   3.073  1.00  0.00           N  
ATOM     93  CA  VAL A   8       5.745  -2.474   2.971  1.00  0.00           C  
ATOM     94  C   VAL A   8       4.548  -3.311   2.538  1.00  0.00           C  
ATOM     95  O   VAL A   8       4.653  -4.140   1.634  1.00  0.00           O  
ATOM     96  CB  VAL A   8       6.268  -2.993   4.324  1.00  0.00           C  
ATOM     97  CG1 VAL A   8       6.436  -4.504   4.286  1.00  0.00           C  
ATOM     98  CG2 VAL A   8       7.584  -2.311   4.666  1.00  0.00           C  
ATOM     99  H   VAL A   8       5.482  -0.596   3.964  1.00  0.00           H  
ATOM    100  HA  VAL A   8       6.534  -2.581   2.227  1.00  0.00           H  
ATOM    101  HB  VAL A   8       5.531  -2.771   5.097  1.00  0.00           H  
ATOM    102 1HG1 VAL A   8       6.806  -4.854   5.250  1.00  0.00           H  
ATOM    103 2HG1 VAL A   8       5.475  -4.972   4.075  1.00  0.00           H  
ATOM    104 3HG1 VAL A   8       7.150  -4.771   3.506  1.00  0.00           H  
ATOM    105 1HG2 VAL A   8       7.947  -2.682   5.624  1.00  0.00           H  
ATOM    106 2HG2 VAL A   8       8.318  -2.529   3.890  1.00  0.00           H  
ATOM    107 3HG2 VAL A   8       7.430  -1.234   4.729  1.00  0.00           H  
ATOM    108  N   ILE A   9       3.411  -3.090   3.189  1.00  0.00           N  
ATOM    109  CA  ILE A   9       2.180  -3.788   2.839  1.00  0.00           C  
ATOM    110  C   ILE A   9       1.724  -3.430   1.430  1.00  0.00           C  
ATOM    111  O   ILE A   9       1.274  -4.291   0.675  1.00  0.00           O  
ATOM    112  CB  ILE A   9       1.058  -3.460   3.841  1.00  0.00           C  
ATOM    113  CG1 ILE A   9       1.377  -4.057   5.214  1.00  0.00           C  
ATOM    114  CG2 ILE A   9      -0.279  -3.975   3.331  1.00  0.00           C  
ATOM    115  CD1 ILE A   9       0.512  -3.518   6.330  1.00  0.00           C  
ATOM    116  H   ILE A   9       3.399  -2.421   3.945  1.00  0.00           H  
ATOM    117  HA  ILE A   9       2.369  -4.861   2.873  1.00  0.00           H  
ATOM    118  HB  ILE A   9       0.994  -2.380   3.974  1.00  0.00           H  
ATOM    119 1HG1 ILE A   9       1.254  -5.139   5.178  1.00  0.00           H  
ATOM    120 2HG1 ILE A   9       2.419  -3.856   5.465  1.00  0.00           H  
ATOM    121 1HG2 ILE A   9      -1.060  -3.735   4.052  1.00  0.00           H  
ATOM    122 2HG2 ILE A   9      -0.509  -3.504   2.376  1.00  0.00           H  
ATOM    123 3HG2 ILE A   9      -0.226  -5.056   3.200  1.00  0.00           H  
ATOM    124 1HD1 ILE A   9       0.798  -3.988   7.272  1.00  0.00           H  
ATOM    125 2HD1 ILE A   9       0.647  -2.439   6.408  1.00  0.00           H  
ATOM    126 3HD1 ILE A   9      -0.533  -3.739   6.119  1.00  0.00           H  
ATOM    127  N   ALA A  10       1.844  -2.153   1.082  1.00  0.00           N  
ATOM    128  CA  ALA A  10       1.482  -1.685  -0.250  1.00  0.00           C  
ATOM    129  C   ALA A  10       2.250  -2.441  -1.327  1.00  0.00           C  
ATOM    130  O   ALA A  10       1.690  -2.807  -2.360  1.00  0.00           O  
ATOM    131  CB  ALA A  10       1.733  -0.189  -0.373  1.00  0.00           C  
ATOM    132  H   ALA A  10       2.195  -1.490   1.758  1.00  0.00           H  
ATOM    133  HA  ALA A  10       0.420  -1.878  -0.400  1.00  0.00           H  
ATOM    134 1HB  ALA A  10       1.458   0.146  -1.373  1.00  0.00           H  
ATOM    135 2HB  ALA A  10       1.133   0.343   0.366  1.00  0.00           H  
ATOM    136 3HB  ALA A  10       2.788   0.018  -0.199  1.00  0.00           H  
ATOM    137  N   THR A  11       3.535  -2.671  -1.079  1.00  0.00           N  
ATOM    138  CA  THR A  11       4.370  -3.426  -2.005  1.00  0.00           C  
ATOM    139  C   THR A  11       3.853  -4.848  -2.179  1.00  0.00           C  
ATOM    140  O   THR A  11       3.764  -5.354  -3.298  1.00  0.00           O  
ATOM    141  CB  THR A  11       5.834  -3.463  -1.527  1.00  0.00           C  
ATOM    142  OG1 THR A  11       6.355  -2.129  -1.472  1.00  0.00           O  
ATOM    143  CG2 THR A  11       6.683  -4.297  -2.474  1.00  0.00           C  
ATOM    144  H   THR A  11       3.943  -2.313  -0.228  1.00  0.00           H  
ATOM    145  HA  THR A  11       4.339  -2.936  -2.978  1.00  0.00           H  
ATOM    146  HB  THR A  11       5.879  -3.898  -0.529  1.00  0.00           H  
ATOM    147  HG1 THR A  11       5.858  -1.618  -0.828  1.00  0.00           H  
ATOM    148 1HG2 THR A  11       7.714  -4.312  -2.120  1.00  0.00           H  
ATOM    149 2HG2 THR A  11       6.296  -5.315  -2.509  1.00  0.00           H  
ATOM    150 3HG2 THR A  11       6.649  -3.862  -3.472  1.00  0.00           H  
ATOM    151  N   VAL A  12       3.512  -5.489  -1.066  1.00  0.00           N  
ATOM    152  CA  VAL A  12       2.961  -6.838  -1.097  1.00  0.00           C  
ATOM    153  C   VAL A  12       1.664  -6.886  -1.895  1.00  0.00           C  
ATOM    154  O   VAL A  12       1.440  -7.808  -2.679  1.00  0.00           O  
ATOM    155  CB  VAL A  12       2.698  -7.341   0.335  1.00  0.00           C  
ATOM    156  CG1 VAL A  12       1.928  -8.653   0.306  1.00  0.00           C  
ATOM    157  CG2 VAL A  12       4.016  -7.505   1.077  1.00  0.00           C  
ATOM    158  H   VAL A  12       3.638  -5.029  -0.175  1.00  0.00           H  
ATOM    159  HA  VAL A  12       3.688  -7.498  -1.571  1.00  0.00           H  
ATOM    160  HB  VAL A  12       2.075  -6.614   0.857  1.00  0.00           H  
ATOM    161 1HG1 VAL A  12       1.750  -8.993   1.327  1.00  0.00           H  
ATOM    162 2HG1 VAL A  12       0.973  -8.503  -0.197  1.00  0.00           H  
ATOM    163 3HG1 VAL A  12       2.508  -9.403  -0.230  1.00  0.00           H  
ATOM    164 1HG2 VAL A  12       3.822  -7.860   2.088  1.00  0.00           H  
ATOM    165 2HG2 VAL A  12       4.641  -8.228   0.552  1.00  0.00           H  
ATOM    166 3HG2 VAL A  12       4.530  -6.545   1.121  1.00  0.00           H  
ATOM    167  N   ILE A  13       0.813  -5.887  -1.690  1.00  0.00           N  
ATOM    168  CA  ILE A  13      -0.457  -5.805  -2.402  1.00  0.00           C  
ATOM    169  C   ILE A  13      -0.240  -5.725  -3.908  1.00  0.00           C  
ATOM    170  O   ILE A  13      -0.888  -6.435  -4.676  1.00  0.00           O  
ATOM    171  CB  ILE A  13      -1.271  -4.584  -1.935  1.00  0.00           C  
ATOM    172  CG1 ILE A  13      -1.757  -4.785  -0.497  1.00  0.00           C  
ATOM    173  CG2 ILE A  13      -2.446  -4.340  -2.868  1.00  0.00           C  
ATOM    174  CD1 ILE A  13      -2.301  -3.529   0.145  1.00  0.00           C  
ATOM    175  H   ILE A  13       1.051  -5.166  -1.024  1.00  0.00           H  
ATOM    176  HA  ILE A  13      -1.032  -6.705  -2.188  1.00  0.00           H  
ATOM    177  HB  ILE A  13      -0.632  -3.701  -1.931  1.00  0.00           H  
ATOM    178 1HG1 ILE A  13      -2.539  -5.543  -0.480  1.00  0.00           H  
ATOM    179 2HG1 ILE A  13      -0.934  -5.152   0.117  1.00  0.00           H  
ATOM    180 1HG2 ILE A  13      -3.011  -3.474  -2.523  1.00  0.00           H  
ATOM    181 2HG2 ILE A  13      -2.078  -4.154  -3.876  1.00  0.00           H  
ATOM    182 3HG2 ILE A  13      -3.094  -5.216  -2.875  1.00  0.00           H  
ATOM    183 1HD1 ILE A  13      -2.624  -3.752   1.162  1.00  0.00           H  
ATOM    184 2HD1 ILE A  13      -1.521  -2.767   0.171  1.00  0.00           H  
ATOM    185 3HD1 ILE A  13      -3.148  -3.163  -0.433  1.00  0.00           H  
ATOM    186  N   VAL A  14       0.675  -4.856  -4.323  1.00  0.00           N  
ATOM    187  CA  VAL A  14       0.982  -4.684  -5.738  1.00  0.00           C  
ATOM    188  C   VAL A  14       1.518  -5.973  -6.346  1.00  0.00           C  
ATOM    189  O   VAL A  14       1.126  -6.363  -7.446  1.00  0.00           O  
ATOM    190  CB  VAL A  14       2.018  -3.560  -5.928  1.00  0.00           C  
ATOM    191  CG1 VAL A  14       2.532  -3.546  -7.360  1.00  0.00           C  
ATOM    192  CG2 VAL A  14       1.400  -2.219  -5.563  1.00  0.00           C  
ATOM    193  H   VAL A  14       1.171  -4.300  -3.641  1.00  0.00           H  
ATOM    194  HA  VAL A  14       0.065  -4.407  -6.260  1.00  0.00           H  
ATOM    195  HB  VAL A  14       2.874  -3.755  -5.281  1.00  0.00           H  
ATOM    196 1HG1 VAL A  14       3.264  -2.746  -7.476  1.00  0.00           H  
ATOM    197 2HG1 VAL A  14       3.002  -4.502  -7.587  1.00  0.00           H  
ATOM    198 3HG1 VAL A  14       1.700  -3.377  -8.043  1.00  0.00           H  
ATOM    199 1HG2 VAL A  14       2.138  -1.429  -5.698  1.00  0.00           H  
ATOM    200 2HG2 VAL A  14       0.541  -2.027  -6.206  1.00  0.00           H  
ATOM    201 3HG2 VAL A  14       1.077  -2.239  -4.522  1.00  0.00           H  
ATOM    202  N   ILE A  15       2.418  -6.633  -5.624  1.00  0.00           N  
ATOM    203  CA  ILE A  15       2.968  -7.909  -6.065  1.00  0.00           C  
ATOM    204  C   ILE A  15       1.872  -8.953  -6.232  1.00  0.00           C  
ATOM    205  O   ILE A  15       1.864  -9.709  -7.203  1.00  0.00           O  
ATOM    206  CB  ILE A  15       4.023  -8.425  -5.069  1.00  0.00           C  
ATOM    207  CG1 ILE A  15       5.272  -7.541  -5.107  1.00  0.00           C  
ATOM    208  CG2 ILE A  15       4.381  -9.871  -5.376  1.00  0.00           C  
ATOM    209  CD1 ILE A  15       6.232  -7.790  -3.966  1.00  0.00           C  
ATOM    210  H   ILE A  15       2.729  -6.239  -4.747  1.00  0.00           H  
ATOM    211  HA  ILE A  15       3.449  -7.763  -7.031  1.00  0.00           H  
ATOM    212  HB  ILE A  15       3.626  -8.366  -4.056  1.00  0.00           H  
ATOM    213 1HG1 ILE A  15       5.805  -7.705  -6.043  1.00  0.00           H  
ATOM    214 2HG1 ILE A  15       4.976  -6.492  -5.080  1.00  0.00           H  
ATOM    215 1HG2 ILE A  15       5.128 -10.220  -4.663  1.00  0.00           H  
ATOM    216 2HG2 ILE A  15       3.488 -10.491  -5.299  1.00  0.00           H  
ATOM    217 3HG2 ILE A  15       4.784  -9.940  -6.386  1.00  0.00           H  
ATOM    218 1HD1 ILE A  15       7.091  -7.126  -4.062  1.00  0.00           H  
ATOM    219 2HD1 ILE A  15       5.728  -7.597  -3.018  1.00  0.00           H  
ATOM    220 3HD1 ILE A  15       6.569  -8.825  -3.994  1.00  0.00           H  
ATOM    221  N   THR A  16       0.947  -8.990  -5.279  1.00  0.00           N  
ATOM    222  CA  THR A  16      -0.175  -9.919  -5.336  1.00  0.00           C  
ATOM    223  C   THR A  16      -1.044  -9.658  -6.560  1.00  0.00           C  
ATOM    224  O   THR A  16      -1.445 -10.589  -7.258  1.00  0.00           O  
ATOM    225  CB  THR A  16      -1.036  -9.828  -4.062  1.00  0.00           C  
ATOM    226  OG1 THR A  16      -0.240 -10.172  -2.920  1.00  0.00           O  
ATOM    227  CG2 THR A  16      -2.223 -10.775  -4.152  1.00  0.00           C  
ATOM    228  H   THR A  16       1.023  -8.359  -4.494  1.00  0.00           H  
ATOM    229  HA  THR A  16       0.218 -10.933  -5.413  1.00  0.00           H  
ATOM    230  HB  THR A  16      -1.400  -8.808  -3.941  1.00  0.00           H  
ATOM    231  HG1 THR A  16       0.486  -9.549  -2.837  1.00  0.00           H  
ATOM    232 1HG2 THR A  16      -2.820 -10.697  -3.243  1.00  0.00           H  
ATOM    233 2HG2 THR A  16      -2.836 -10.509  -5.013  1.00  0.00           H  
ATOM    234 3HG2 THR A  16      -1.865 -11.797  -4.264  1.00  0.00           H  
ATOM    235  N   LEU A  17      -1.332  -8.386  -6.814  1.00  0.00           N  
ATOM    236  CA  LEU A  17      -2.160  -8.000  -7.951  1.00  0.00           C  
ATOM    237  C   LEU A  17      -1.523  -8.428  -9.267  1.00  0.00           C  
ATOM    238  O   LEU A  17      -2.206  -8.909 -10.171  1.00  0.00           O  
ATOM    239  CB  LEU A  17      -2.384  -6.483  -7.953  1.00  0.00           C  
ATOM    240  CG  LEU A  17      -3.286  -5.942  -6.836  1.00  0.00           C  
ATOM    241  CD1 LEU A  17      -3.252  -4.420  -6.847  1.00  0.00           C  
ATOM    242  CD2 LEU A  17      -4.704  -6.459  -7.033  1.00  0.00           C  
ATOM    243  H   LEU A  17      -0.967  -7.668  -6.205  1.00  0.00           H  
ATOM    244  HA  LEU A  17      -3.125  -8.497  -7.859  1.00  0.00           H  
ATOM    245 1HB  LEU A  17      -1.418  -5.989  -7.866  1.00  0.00           H  
ATOM    246 2HB  LEU A  17      -2.830  -6.199  -8.906  1.00  0.00           H  
ATOM    247  HG  LEU A  17      -2.909  -6.277  -5.869  1.00  0.00           H  
ATOM    248 1HD1 LEU A  17      -3.893  -4.036  -6.054  1.00  0.00           H  
ATOM    249 2HD1 LEU A  17      -2.230  -4.078  -6.685  1.00  0.00           H  
ATOM    250 3HD1 LEU A  17      -3.609  -4.056  -7.810  1.00  0.00           H  
ATOM    251 1HD2 LEU A  17      -5.345  -6.075  -6.239  1.00  0.00           H  
ATOM    252 2HD2 LEU A  17      -5.082  -6.124  -7.999  1.00  0.00           H  
ATOM    253 3HD2 LEU A  17      -4.701  -7.549  -7.003  1.00  0.00           H  
ATOM    254  N   VAL A  18      -0.210  -8.249  -9.368  1.00  0.00           N  
ATOM    255  CA  VAL A  18       0.535  -8.692 -10.541  1.00  0.00           C  
ATOM    256  C   VAL A  18       0.461 -10.205 -10.701  1.00  0.00           C  
ATOM    257  O   VAL A  18       0.256 -10.713 -11.803  1.00  0.00           O  
ATOM    258  CB  VAL A  18       2.010  -8.262 -10.430  1.00  0.00           C  
ATOM    259  CG1 VAL A  18       2.841  -8.927 -11.517  1.00  0.00           C  
ATOM    260  CG2 VAL A  18       2.116  -6.747 -10.521  1.00  0.00           C  
ATOM    261  H   VAL A  18       0.284  -7.794  -8.614  1.00  0.00           H  
ATOM    262  HA  VAL A  18       0.099  -8.225 -11.425  1.00  0.00           H  
ATOM    263  HB  VAL A  18       2.406  -8.598  -9.472  1.00  0.00           H  
ATOM    264 1HG1 VAL A  18       3.881  -8.612 -11.424  1.00  0.00           H  
ATOM    265 2HG1 VAL A  18       2.780 -10.010 -11.411  1.00  0.00           H  
ATOM    266 3HG1 VAL A  18       2.461  -8.635 -12.496  1.00  0.00           H  
ATOM    267 1HG2 VAL A  18       3.161  -6.450 -10.441  1.00  0.00           H  
ATOM    268 2HG2 VAL A  18       1.714  -6.411 -11.477  1.00  0.00           H  
ATOM    269 3HG2 VAL A  18       1.547  -6.293  -9.709  1.00  0.00           H  
ATOM    270  N   MET A  19       0.628 -10.921  -9.594  1.00  0.00           N  
ATOM    271  CA  MET A  19       0.511 -12.374  -9.597  1.00  0.00           C  
ATOM    272  C   MET A  19      -0.866 -12.815 -10.076  1.00  0.00           C  
ATOM    273  O   MET A  19      -0.987 -13.728 -10.892  1.00  0.00           O  
ATOM    274  CB  MET A  19       0.793 -12.929  -8.202  1.00  0.00           C  
ATOM    275  CG  MET A  19       0.654 -14.440  -8.085  1.00  0.00           C  
ATOM    276  SD  MET A  19      -1.051 -14.961  -7.810  1.00  0.00           S  
ATOM    277  CE  MET A  19      -1.347 -14.302  -6.172  1.00  0.00           C  
ATOM    278  H   MET A  19       0.842 -10.446  -8.729  1.00  0.00           H  
ATOM    279  HA  MET A  19       1.248 -12.779 -10.290  1.00  0.00           H  
ATOM    280 1HB  MET A  19       1.806 -12.663  -7.903  1.00  0.00           H  
ATOM    281 2HB  MET A  19       0.110 -12.473  -7.484  1.00  0.00           H  
ATOM    282 1HG  MET A  19       1.015 -14.910  -8.998  1.00  0.00           H  
ATOM    283 2HG  MET A  19       1.261 -14.798  -7.254  1.00  0.00           H  
ATOM    284 1HE  MET A  19      -2.364 -14.543  -5.861  1.00  0.00           H  
ATOM    285 2HE  MET A  19      -0.638 -14.741  -5.469  1.00  0.00           H  
ATOM    286 3HE  MET A  19      -1.220 -13.219  -6.187  1.00  0.00           H  
ATOM    287  N   LEU A  20      -1.902 -12.161  -9.563  1.00  0.00           N  
ATOM    288  CA  LEU A  20      -3.276 -12.515  -9.902  1.00  0.00           C  
ATOM    289  C   LEU A  20      -3.571 -12.231 -11.369  1.00  0.00           C  
ATOM    290  O   LEU A  20      -4.277 -12.993 -12.029  1.00  0.00           O  
ATOM    291  CB  LEU A  20      -4.257 -11.738  -9.016  1.00  0.00           C  
ATOM    292  CG  LEU A  20      -4.276 -12.137  -7.535  1.00  0.00           C  
ATOM    293  CD1 LEU A  20      -5.124 -11.144  -6.751  1.00  0.00           C  
ATOM    294  CD2 LEU A  20      -4.821 -13.551  -7.397  1.00  0.00           C  
ATOM    295  H   LEU A  20      -1.735 -11.399  -8.921  1.00  0.00           H  
ATOM    296  HA  LEU A  20      -3.412 -13.581  -9.725  1.00  0.00           H  
ATOM    297 1HB  LEU A  20      -4.011 -10.679  -9.070  1.00  0.00           H  
ATOM    298 2HB  LEU A  20      -5.265 -11.876  -9.409  1.00  0.00           H  
ATOM    299  HG  LEU A  20      -3.263 -12.098  -7.135  1.00  0.00           H  
ATOM    300 1HD1 LEU A  20      -5.137 -11.428  -5.699  1.00  0.00           H  
ATOM    301 2HD1 LEU A  20      -4.701 -10.145  -6.852  1.00  0.00           H  
ATOM    302 3HD1 LEU A  20      -6.142 -11.149  -7.141  1.00  0.00           H  
ATOM    303 1HD2 LEU A  20      -4.834 -13.835  -6.344  1.00  0.00           H  
ATOM    304 2HD2 LEU A  20      -5.835 -13.590  -7.795  1.00  0.00           H  
ATOM    305 3HD2 LEU A  20      -4.186 -14.242  -7.951  1.00  0.00           H  
ATOM    306  N   LYS A  21      -3.028 -11.128 -11.874  1.00  0.00           N  
ATOM    307  CA  LYS A  21      -3.311 -10.689 -13.235  1.00  0.00           C  
ATOM    308  C   LYS A  21      -2.906 -11.749 -14.251  1.00  0.00           C  
ATOM    309  O   LYS A  21      -3.624 -12.688 -14.458  1.00  0.00           O  
ATOM    310  OXT LYS A  21      -1.869 -11.644 -14.846  1.00  0.00           O  
ATOM    311  CB  LYS A  21      -2.592  -9.372 -13.533  1.00  0.00           C  
ATOM    312  CG  LYS A  21      -2.906  -8.780 -14.901  1.00  0.00           C  
ATOM    313  CD  LYS A  21      -2.217  -7.437 -15.092  1.00  0.00           C  
ATOM    314  CE  LYS A  21      -2.523  -6.848 -16.462  1.00  0.00           C  
ATOM    315  NZ  LYS A  21      -1.856  -5.533 -16.663  1.00  0.00           N  
ATOM    316  H   LYS A  21      -2.403 -10.581 -11.300  1.00  0.00           H  
ATOM    317  HA  LYS A  21      -4.385 -10.529 -13.330  1.00  0.00           H  
ATOM    318 1HB  LYS A  21      -2.860  -8.632 -12.779  1.00  0.00           H  
ATOM    319 2HB  LYS A  21      -1.514  -9.524 -13.474  1.00  0.00           H  
ATOM    320 1HG  LYS A  21      -2.570  -9.465 -15.680  1.00  0.00           H  
ATOM    321 2HG  LYS A  21      -3.982  -8.644 -15.000  1.00  0.00           H  
ATOM    322 1HD  LYS A  21      -2.555  -6.741 -14.323  1.00  0.00           H  
ATOM    323 2HD  LYS A  21      -1.139  -7.563 -14.995  1.00  0.00           H  
ATOM    324 1HE  LYS A  21      -2.186  -7.535 -17.236  1.00  0.00           H  
ATOM    325 2HE  LYS A  21      -3.599  -6.714 -16.568  1.00  0.00           H  
ATOM    326 1HZ  LYS A  21      -2.083  -5.176 -17.581  1.00  0.00           H  
ATOM    327 2HZ  LYS A  21      -2.175  -4.881 -15.960  1.00  0.00           H  
ATOM    328 3HZ  LYS A  21      -0.855  -5.647 -16.586  1.00  0.00           H  
TER                                                                             
ATOM    330  N   GLY B  22      -6.013  -5.387  11.999  1.00  0.00           N  
ATOM    331  CA  GLY B  22      -6.079  -3.931  12.033  1.00  0.00           C  
ATOM    332  C   GLY B  22      -5.016  -3.310  11.136  1.00  0.00           C  
ATOM    333  O   GLY B  22      -5.320  -2.474  10.285  1.00  0.00           O  
ATOM    334 1H   GLY B  22      -6.720  -5.767  12.596  1.00  0.00           H  
ATOM    335 2H   GLY B  22      -6.160  -5.706  11.063  1.00  0.00           H  
ATOM    336 3H   GLY B  22      -5.114  -5.688  12.316  1.00  0.00           H  
ATOM    337 1HA  GLY B  22      -7.068  -3.604  11.712  1.00  0.00           H  
ATOM    338 2HA  GLY B  22      -5.944  -3.584  13.057  1.00  0.00           H  
ATOM    339  N   LEU B  23      -3.769  -3.725  11.330  1.00  0.00           N  
ATOM    340  CA  LEU B  23      -2.644  -3.129  10.621  1.00  0.00           C  
ATOM    341  C   LEU B  23      -2.794  -3.292   9.114  1.00  0.00           C  
ATOM    342  O   LEU B  23      -2.591  -2.346   8.354  1.00  0.00           O  
ATOM    343  CB  LEU B  23      -1.328  -3.767  11.082  1.00  0.00           C  
ATOM    344  CG  LEU B  23      -0.065  -3.288  10.355  1.00  0.00           C  
ATOM    345  CD1 LEU B  23       0.116  -1.793  10.581  1.00  0.00           C  
ATOM    346  CD2 LEU B  23       1.140  -4.067  10.861  1.00  0.00           C  
ATOM    347  H   LEU B  23      -3.596  -4.472  11.987  1.00  0.00           H  
ATOM    348  HA  LEU B  23      -2.616  -2.064  10.849  1.00  0.00           H  
ATOM    349 1HB  LEU B  23      -1.196  -3.563  12.143  1.00  0.00           H  
ATOM    350 2HB  LEU B  23      -1.399  -4.846  10.947  1.00  0.00           H  
ATOM    351  HG  LEU B  23      -0.178  -3.451   9.283  1.00  0.00           H  
ATOM    352 1HD1 LEU B  23       1.013  -1.452  10.064  1.00  0.00           H  
ATOM    353 2HD1 LEU B  23      -0.751  -1.259  10.192  1.00  0.00           H  
ATOM    354 3HD1 LEU B  23       0.215  -1.596  11.648  1.00  0.00           H  
ATOM    355 1HD2 LEU B  23       2.037  -3.727  10.344  1.00  0.00           H  
ATOM    356 2HD2 LEU B  23       1.254  -3.903  11.933  1.00  0.00           H  
ATOM    357 3HD2 LEU B  23       0.992  -5.130  10.671  1.00  0.00           H  
ATOM    358  N   MET B  24      -3.151  -4.499   8.687  1.00  0.00           N  
ATOM    359  CA  MET B  24      -3.273  -4.805   7.267  1.00  0.00           C  
ATOM    360  C   MET B  24      -4.304  -3.907   6.597  1.00  0.00           C  
ATOM    361  O   MET B  24      -4.114  -3.466   5.463  1.00  0.00           O  
ATOM    362  CB  MET B  24      -3.639  -6.275   7.073  1.00  0.00           C  
ATOM    363  CG  MET B  24      -2.537  -7.254   7.452  1.00  0.00           C  
ATOM    364  SD  MET B  24      -1.003  -6.957   6.550  1.00  0.00           S  
ATOM    365  CE  MET B  24      -1.515  -7.339   4.878  1.00  0.00           C  
ATOM    366  H   MET B  24      -3.343  -5.223   9.365  1.00  0.00           H  
ATOM    367  HA  MET B  24      -2.311  -4.617   6.789  1.00  0.00           H  
ATOM    368 1HB  MET B  24      -4.517  -6.512   7.672  1.00  0.00           H  
ATOM    369 2HB  MET B  24      -3.898  -6.451   6.028  1.00  0.00           H  
ATOM    370 1HG  MET B  24      -2.330  -7.174   8.519  1.00  0.00           H  
ATOM    371 2HG  MET B  24      -2.867  -8.271   7.244  1.00  0.00           H  
ATOM    372 1HE  MET B  24      -0.673  -7.202   4.199  1.00  0.00           H  
ATOM    373 2HE  MET B  24      -1.857  -8.373   4.829  1.00  0.00           H  
ATOM    374 3HE  MET B  24      -2.328  -6.674   4.585  1.00  0.00           H  
ATOM    375  N   VAL B  25      -5.397  -3.639   7.304  1.00  0.00           N  
ATOM    376  CA  VAL B  25      -6.452  -2.776   6.786  1.00  0.00           C  
ATOM    377  C   VAL B  25      -5.944  -1.357   6.566  1.00  0.00           C  
ATOM    378  O   VAL B  25      -6.203  -0.748   5.527  1.00  0.00           O  
ATOM    379  CB  VAL B  25      -7.644  -2.746   7.761  1.00  0.00           C  
ATOM    380  CG1 VAL B  25      -8.664  -1.705   7.323  1.00  0.00           C  
ATOM    381  CG2 VAL B  25      -8.281  -4.125   7.842  1.00  0.00           C  
ATOM    382  H   VAL B  25      -5.499  -4.043   8.223  1.00  0.00           H  
ATOM    383  HA  VAL B  25      -6.791  -3.178   5.831  1.00  0.00           H  
ATOM    384  HB  VAL B  25      -7.287  -2.451   8.748  1.00  0.00           H  
ATOM    385 1HG1 VAL B  25      -9.500  -1.698   8.023  1.00  0.00           H  
ATOM    386 2HG1 VAL B  25      -8.196  -0.721   7.307  1.00  0.00           H  
ATOM    387 3HG1 VAL B  25      -9.029  -1.951   6.326  1.00  0.00           H  
ATOM    388 1HG2 VAL B  25      -9.123  -4.096   8.534  1.00  0.00           H  
ATOM    389 2HG2 VAL B  25      -8.632  -4.422   6.854  1.00  0.00           H  
ATOM    390 3HG2 VAL B  25      -7.544  -4.846   8.197  1.00  0.00           H  
ATOM    391  N   GLY B  26      -5.220  -0.834   7.549  1.00  0.00           N  
ATOM    392  CA  GLY B  26      -4.578   0.469   7.419  1.00  0.00           C  
ATOM    393  C   GLY B  26      -3.579   0.479   6.269  1.00  0.00           C  
ATOM    394  O   GLY B  26      -3.432   1.482   5.570  1.00  0.00           O  
ATOM    395  H   GLY B  26      -5.110  -1.352   8.409  1.00  0.00           H  
ATOM    396 1HA  GLY B  26      -5.337   1.234   7.252  1.00  0.00           H  
ATOM    397 2HA  GLY B  26      -4.069   0.719   8.349  1.00  0.00           H  
ATOM    398  N   GLY B  27      -2.895  -0.644   6.076  1.00  0.00           N  
ATOM    399  CA  GLY B  27      -1.928  -0.776   4.993  1.00  0.00           C  
ATOM    400  C   GLY B  27      -2.600  -0.630   3.634  1.00  0.00           C  
ATOM    401  O   GLY B  27      -2.052  -0.010   2.723  1.00  0.00           O  
ATOM    402  H   GLY B  27      -3.049  -1.426   6.697  1.00  0.00           H  
ATOM    403 1HA  GLY B  27      -1.153  -0.017   5.103  1.00  0.00           H  
ATOM    404 2HA  GLY B  27      -1.438  -1.746   5.059  1.00  0.00           H  
ATOM    405  N   VAL B  28      -3.790  -1.206   3.504  1.00  0.00           N  
ATOM    406  CA  VAL B  28      -4.575  -1.076   2.282  1.00  0.00           C  
ATOM    407  C   VAL B  28      -4.955   0.376   2.023  1.00  0.00           C  
ATOM    408  O   VAL B  28      -4.855   0.863   0.897  1.00  0.00           O  
ATOM    409  CB  VAL B  28      -5.853  -1.930   2.374  1.00  0.00           C  
ATOM    410  CG1 VAL B  28      -6.786  -1.620   1.212  1.00  0.00           C  
ATOM    411  CG2 VAL B  28      -5.489  -3.407   2.393  1.00  0.00           C  
ATOM    412  H   VAL B  28      -4.162  -1.748   4.271  1.00  0.00           H  
ATOM    413  HA  VAL B  28      -3.974  -1.434   1.445  1.00  0.00           H  
ATOM    414  HB  VAL B  28      -6.385  -1.675   3.290  1.00  0.00           H  
ATOM    415 1HG1 VAL B  28      -7.684  -2.232   1.293  1.00  0.00           H  
ATOM    416 2HG1 VAL B  28      -7.062  -0.566   1.240  1.00  0.00           H  
ATOM    417 3HG1 VAL B  28      -6.281  -1.840   0.272  1.00  0.00           H  
ATOM    418 1HG2 VAL B  28      -6.397  -4.005   2.459  1.00  0.00           H  
ATOM    419 2HG2 VAL B  28      -4.952  -3.661   1.479  1.00  0.00           H  
ATOM    420 3HG2 VAL B  28      -4.855  -3.614   3.255  1.00  0.00           H  
ATOM    421  N   VAL B  29      -5.392   1.064   3.073  1.00  0.00           N  
ATOM    422  CA  VAL B  29      -5.745   2.475   2.971  1.00  0.00           C  
ATOM    423  C   VAL B  29      -4.549   3.312   2.538  1.00  0.00           C  
ATOM    424  O   VAL B  29      -4.654   4.140   1.633  1.00  0.00           O  
ATOM    425  CB  VAL B  29      -6.268   2.993   4.324  1.00  0.00           C  
ATOM    426  CG1 VAL B  29      -6.437   4.505   4.286  1.00  0.00           C  
ATOM    427  CG2 VAL B  29      -7.584   2.312   4.666  1.00  0.00           C  
ATOM    428  H   VAL B  29      -5.482   0.597   3.964  1.00  0.00           H  
ATOM    429  HA  VAL B  29      -6.535   2.581   2.227  1.00  0.00           H  
ATOM    430  HB  VAL B  29      -5.532   2.772   5.097  1.00  0.00           H  
ATOM    431 1HG1 VAL B  29      -6.807   4.854   5.250  1.00  0.00           H  
ATOM    432 2HG1 VAL B  29      -5.476   4.973   4.075  1.00  0.00           H  
ATOM    433 3HG1 VAL B  29      -7.150   4.771   3.506  1.00  0.00           H  
ATOM    434 1HG2 VAL B  29      -7.948   2.683   5.624  1.00  0.00           H  
ATOM    435 2HG2 VAL B  29      -8.319   2.529   3.890  1.00  0.00           H  
ATOM    436 3HG2 VAL B  29      -7.431   1.234   4.729  1.00  0.00           H  
ATOM    437  N   ILE B  30      -3.412   3.091   3.189  1.00  0.00           N  
ATOM    438  CA  ILE B  30      -2.180   3.789   2.839  1.00  0.00           C  
ATOM    439  C   ILE B  30      -1.725   3.430   1.430  1.00  0.00           C  
ATOM    440  O   ILE B  30      -1.275   4.292   0.675  1.00  0.00           O  
ATOM    441  CB  ILE B  30      -1.059   3.461   3.841  1.00  0.00           C  
ATOM    442  CG1 ILE B  30      -1.378   4.058   5.214  1.00  0.00           C  
ATOM    443  CG2 ILE B  30       0.278   3.975   3.330  1.00  0.00           C  
ATOM    444  CD1 ILE B  30      -0.510   3.522   6.330  1.00  0.00           C  
ATOM    445  H   ILE B  30      -3.400   2.422   3.945  1.00  0.00           H  
ATOM    446  HA  ILE B  30      -2.370   4.861   2.873  1.00  0.00           H  
ATOM    447  HB  ILE B  30      -0.995   2.381   3.974  1.00  0.00           H  
ATOM    448 1HG1 ILE B  30      -1.256   5.140   5.177  1.00  0.00           H  
ATOM    449 2HG1 ILE B  30      -2.419   3.856   5.466  1.00  0.00           H  
ATOM    450 1HG2 ILE B  30       1.060   3.735   4.051  1.00  0.00           H  
ATOM    451 2HG2 ILE B  30       0.508   3.505   2.376  1.00  0.00           H  
ATOM    452 3HG2 ILE B  30       0.226   5.056   3.199  1.00  0.00           H  
ATOM    453 1HD1 ILE B  30      -0.796   3.992   7.271  1.00  0.00           H  
ATOM    454 2HD1 ILE B  30      -0.644   2.442   6.408  1.00  0.00           H  
ATOM    455 3HD1 ILE B  30       0.534   3.744   6.117  1.00  0.00           H  
ATOM    456  N   ALA B  31      -1.845   2.154   1.082  1.00  0.00           N  
ATOM    457  CA  ALA B  31      -1.483   1.686  -0.250  1.00  0.00           C  
ATOM    458  C   ALA B  31      -2.250   2.441  -1.327  1.00  0.00           C  
ATOM    459  O   ALA B  31      -1.691   2.808  -2.360  1.00  0.00           O  
ATOM    460  CB  ALA B  31      -1.734   0.190  -0.373  1.00  0.00           C  
ATOM    461  H   ALA B  31      -2.195   1.490   1.758  1.00  0.00           H  
ATOM    462  HA  ALA B  31      -0.420   1.879  -0.400  1.00  0.00           H  
ATOM    463 1HB  ALA B  31      -1.459  -0.145  -1.373  1.00  0.00           H  
ATOM    464 2HB  ALA B  31      -1.133  -0.342   0.366  1.00  0.00           H  
ATOM    465 3HB  ALA B  31      -2.789  -0.017  -0.199  1.00  0.00           H  
ATOM    466  N   THR B  32      -3.535   2.671  -1.079  1.00  0.00           N  
ATOM    467  CA  THR B  32      -4.371   3.427  -2.005  1.00  0.00           C  
ATOM    468  C   THR B  32      -3.853   4.849  -2.179  1.00  0.00           C  
ATOM    469  O   THR B  32      -3.765   5.355  -3.298  1.00  0.00           O  
ATOM    470  CB  THR B  32      -5.834   3.464  -1.527  1.00  0.00           C  
ATOM    471  OG1 THR B  32      -6.356   2.129  -1.472  1.00  0.00           O  
ATOM    472  CG2 THR B  32      -6.684   4.297  -2.474  1.00  0.00           C  
ATOM    473  H   THR B  32      -3.944   2.314  -0.228  1.00  0.00           H  
ATOM    474  HA  THR B  32      -4.340   2.936  -2.978  1.00  0.00           H  
ATOM    475  HB  THR B  32      -5.880   3.898  -0.529  1.00  0.00           H  
ATOM    476  HG1 THR B  32      -5.859   1.619  -0.828  1.00  0.00           H  
ATOM    477 1HG2 THR B  32      -7.715   4.313  -2.120  1.00  0.00           H  
ATOM    478 2HG2 THR B  32      -6.297   5.316  -2.509  1.00  0.00           H  
ATOM    479 3HG2 THR B  32      -6.650   3.862  -3.472  1.00  0.00           H  
ATOM    480  N   VAL B  33      -3.513   5.489  -1.066  1.00  0.00           N  
ATOM    481  CA  VAL B  33      -2.962   6.839  -1.097  1.00  0.00           C  
ATOM    482  C   VAL B  33      -1.665   6.887  -1.895  1.00  0.00           C  
ATOM    483  O   VAL B  33      -1.442   7.809  -2.679  1.00  0.00           O  
ATOM    484  CB  VAL B  33      -2.699   7.342   0.335  1.00  0.00           C  
ATOM    485  CG1 VAL B  33      -1.929   8.654   0.306  1.00  0.00           C  
ATOM    486  CG2 VAL B  33      -4.017   7.506   1.076  1.00  0.00           C  
ATOM    487  H   VAL B  33      -3.638   5.030  -0.176  1.00  0.00           H  
ATOM    488  HA  VAL B  33      -3.689   7.499  -1.572  1.00  0.00           H  
ATOM    489  HB  VAL B  33      -2.076   6.615   0.857  1.00  0.00           H  
ATOM    490 1HG1 VAL B  33      -1.751   8.994   1.326  1.00  0.00           H  
ATOM    491 2HG1 VAL B  33      -0.974   8.504  -0.197  1.00  0.00           H  
ATOM    492 3HG1 VAL B  33      -2.509   9.404  -0.230  1.00  0.00           H  
ATOM    493 1HG2 VAL B  33      -3.823   7.861   2.088  1.00  0.00           H  
ATOM    494 2HG2 VAL B  33      -4.642   8.229   0.551  1.00  0.00           H  
ATOM    495 3HG2 VAL B  33      -4.531   6.546   1.121  1.00  0.00           H  
ATOM    496  N   ILE B  34      -0.813   5.888  -1.690  1.00  0.00           N  
ATOM    497  CA  ILE B  34       0.456   5.806  -2.402  1.00  0.00           C  
ATOM    498  C   ILE B  34       0.239   5.726  -3.908  1.00  0.00           C  
ATOM    499  O   ILE B  34       0.887   6.436  -4.677  1.00  0.00           O  
ATOM    500  CB  ILE B  34       1.270   4.585  -1.935  1.00  0.00           C  
ATOM    501  CG1 ILE B  34       1.756   4.786  -0.497  1.00  0.00           C  
ATOM    502  CG2 ILE B  34       2.446   4.341  -2.868  1.00  0.00           C  
ATOM    503  CD1 ILE B  34       2.300   3.531   0.145  1.00  0.00           C  
ATOM    504  H   ILE B  34      -1.052   5.167  -1.024  1.00  0.00           H  
ATOM    505  HA  ILE B  34       1.031   6.706  -2.189  1.00  0.00           H  
ATOM    506  HB  ILE B  34       0.632   3.702  -1.931  1.00  0.00           H  
ATOM    507 1HG1 ILE B  34       2.538   5.545  -0.481  1.00  0.00           H  
ATOM    508 2HG1 ILE B  34       0.933   5.153   0.117  1.00  0.00           H  
ATOM    509 1HG2 ILE B  34       3.010   3.475  -2.523  1.00  0.00           H  
ATOM    510 2HG2 ILE B  34       2.077   4.155  -3.876  1.00  0.00           H  
ATOM    511 3HG2 ILE B  34       3.093   5.217  -2.875  1.00  0.00           H  
ATOM    512 1HD1 ILE B  34       2.624   3.753   1.162  1.00  0.00           H  
ATOM    513 2HD1 ILE B  34       1.521   2.768   0.171  1.00  0.00           H  
ATOM    514 3HD1 ILE B  34       3.147   3.164  -0.433  1.00  0.00           H  
ATOM    515  N   VAL B  35      -0.676   4.857  -4.323  1.00  0.00           N  
ATOM    516  CA  VAL B  35      -0.983   4.685  -5.738  1.00  0.00           C  
ATOM    517  C   VAL B  35      -1.520   5.974  -6.346  1.00  0.00           C  
ATOM    518  O   VAL B  35      -1.127   6.363  -7.446  1.00  0.00           O  
ATOM    519  CB  VAL B  35      -2.019   3.561  -5.928  1.00  0.00           C  
ATOM    520  CG1 VAL B  35      -2.533   3.546  -7.360  1.00  0.00           C  
ATOM    521  CG2 VAL B  35      -1.401   2.220  -5.563  1.00  0.00           C  
ATOM    522  H   VAL B  35      -1.172   4.301  -3.641  1.00  0.00           H  
ATOM    523  HA  VAL B  35      -0.066   4.407  -6.260  1.00  0.00           H  
ATOM    524  HB  VAL B  35      -2.875   3.755  -5.281  1.00  0.00           H  
ATOM    525 1HG1 VAL B  35      -3.264   2.746  -7.476  1.00  0.00           H  
ATOM    526 2HG1 VAL B  35      -3.003   4.503  -7.587  1.00  0.00           H  
ATOM    527 3HG1 VAL B  35      -1.701   3.378  -8.043  1.00  0.00           H  
ATOM    528 1HG2 VAL B  35      -2.139   1.430  -5.699  1.00  0.00           H  
ATOM    529 2HG2 VAL B  35      -0.541   2.028  -6.206  1.00  0.00           H  
ATOM    530 3HG2 VAL B  35      -1.078   2.239  -4.522  1.00  0.00           H  
ATOM    531  N   ILE B  36      -2.419   6.633  -5.624  1.00  0.00           N  
ATOM    532  CA  ILE B  36      -2.970   7.909  -6.065  1.00  0.00           C  
ATOM    533  C   ILE B  36      -1.873   8.954  -6.232  1.00  0.00           C  
ATOM    534  O   ILE B  36      -1.866   9.710  -7.204  1.00  0.00           O  
ATOM    535  CB  ILE B  36      -4.024   8.426  -5.069  1.00  0.00           C  
ATOM    536  CG1 ILE B  36      -5.273   7.541  -5.107  1.00  0.00           C  
ATOM    537  CG2 ILE B  36      -4.382   9.872  -5.376  1.00  0.00           C  
ATOM    538  CD1 ILE B  36      -6.233   7.790  -3.966  1.00  0.00           C  
ATOM    539  H   ILE B  36      -2.730   6.240  -4.747  1.00  0.00           H  
ATOM    540  HA  ILE B  36      -3.451   7.763  -7.031  1.00  0.00           H  
ATOM    541  HB  ILE B  36      -3.627   8.367  -4.056  1.00  0.00           H  
ATOM    542 1HG1 ILE B  36      -5.806   7.705  -6.043  1.00  0.00           H  
ATOM    543 2HG1 ILE B  36      -4.977   6.492  -5.080  1.00  0.00           H  
ATOM    544 1HG2 ILE B  36      -5.129  10.221  -4.663  1.00  0.00           H  
ATOM    545 2HG2 ILE B  36      -3.490  10.492  -5.299  1.00  0.00           H  
ATOM    546 3HG2 ILE B  36      -4.785   9.940  -6.387  1.00  0.00           H  
ATOM    547 1HD1 ILE B  36      -7.092   7.126  -4.062  1.00  0.00           H  
ATOM    548 2HD1 ILE B  36      -5.729   7.598  -3.018  1.00  0.00           H  
ATOM    549 3HD1 ILE B  36      -6.570   8.825  -3.994  1.00  0.00           H  
ATOM    550  N   THR B  37      -0.948   8.991  -5.279  1.00  0.00           N  
ATOM    551  CA  THR B  37       0.174   9.920  -5.336  1.00  0.00           C  
ATOM    552  C   THR B  37       1.043   9.659  -6.560  1.00  0.00           C  
ATOM    553  O   THR B  37       1.444  10.590  -7.259  1.00  0.00           O  
ATOM    554  CB  THR B  37       1.034   9.829  -4.062  1.00  0.00           C  
ATOM    555  OG1 THR B  37       0.239  10.173  -2.920  1.00  0.00           O  
ATOM    556  CG2 THR B  37       2.222  10.776  -4.152  1.00  0.00           C  
ATOM    557  H   THR B  37      -1.025   8.360  -4.494  1.00  0.00           H  
ATOM    558  HA  THR B  37      -0.220  10.934  -5.413  1.00  0.00           H  
ATOM    559  HB  THR B  37       1.398   8.809  -3.941  1.00  0.00           H  
ATOM    560  HG1 THR B  37      -0.487   9.550  -2.838  1.00  0.00           H  
ATOM    561 1HG2 THR B  37       2.818  10.698  -3.244  1.00  0.00           H  
ATOM    562 2HG2 THR B  37       2.835  10.510  -5.013  1.00  0.00           H  
ATOM    563 3HG2 THR B  37       1.864  11.798  -4.264  1.00  0.00           H  
ATOM    564  N   LEU B  38       1.330   8.387  -6.815  1.00  0.00           N  
ATOM    565  CA  LEU B  38       2.159   8.001  -7.951  1.00  0.00           C  
ATOM    566  C   LEU B  38       1.522   8.428  -9.267  1.00  0.00           C  
ATOM    567  O   LEU B  38       2.204   8.910 -10.171  1.00  0.00           O  
ATOM    568  CB  LEU B  38       2.383   6.484  -7.953  1.00  0.00           C  
ATOM    569  CG  LEU B  38       3.285   5.944  -6.837  1.00  0.00           C  
ATOM    570  CD1 LEU B  38       3.251   4.421  -6.848  1.00  0.00           C  
ATOM    571  CD2 LEU B  38       4.703   6.460  -7.034  1.00  0.00           C  
ATOM    572  H   LEU B  38       0.966   7.669  -6.206  1.00  0.00           H  
ATOM    573  HA  LEU B  38       3.124   8.498  -7.860  1.00  0.00           H  
ATOM    574 1HB  LEU B  38       1.417   5.990  -7.866  1.00  0.00           H  
ATOM    575 2HB  LEU B  38       2.829   6.200  -8.906  1.00  0.00           H  
ATOM    576  HG  LEU B  38       2.908   6.278  -5.870  1.00  0.00           H  
ATOM    577 1HD1 LEU B  38       3.892   4.037  -6.054  1.00  0.00           H  
ATOM    578 2HD1 LEU B  38       2.229   4.079  -6.685  1.00  0.00           H  
ATOM    579 3HD1 LEU B  38       3.608   4.057  -7.810  1.00  0.00           H  
ATOM    580 1HD2 LEU B  38       5.344   6.077  -6.240  1.00  0.00           H  
ATOM    581 2HD2 LEU B  38       5.081   6.125  -8.000  1.00  0.00           H  
ATOM    582 3HD2 LEU B  38       4.700   7.550  -7.004  1.00  0.00           H  
ATOM    583  N   VAL B  39       0.209   8.249  -9.369  1.00  0.00           N  
ATOM    584  CA  VAL B  39      -0.536   8.693 -10.541  1.00  0.00           C  
ATOM    585  C   VAL B  39      -0.462  10.206 -10.701  1.00  0.00           C  
ATOM    586  O   VAL B  39      -0.258  10.713 -11.804  1.00  0.00           O  
ATOM    587  CB  VAL B  39      -2.011   8.262 -10.431  1.00  0.00           C  
ATOM    588  CG1 VAL B  39      -2.843   8.927 -11.517  1.00  0.00           C  
ATOM    589  CG2 VAL B  39      -2.117   6.748 -10.521  1.00  0.00           C  
ATOM    590  H   VAL B  39      -0.285   7.794  -8.615  1.00  0.00           H  
ATOM    591  HA  VAL B  39      -0.101   8.226 -11.425  1.00  0.00           H  
ATOM    592  HB  VAL B  39      -2.407   8.598  -9.472  1.00  0.00           H  
ATOM    593 1HG1 VAL B  39      -3.882   8.612 -11.424  1.00  0.00           H  
ATOM    594 2HG1 VAL B  39      -2.781  10.010 -11.411  1.00  0.00           H  
ATOM    595 3HG1 VAL B  39      -2.462   8.635 -12.496  1.00  0.00           H  
ATOM    596 1HG2 VAL B  39      -3.162   6.451 -10.442  1.00  0.00           H  
ATOM    597 2HG2 VAL B  39      -1.715   6.411 -11.477  1.00  0.00           H  
ATOM    598 3HG2 VAL B  39      -1.548   6.294  -9.709  1.00  0.00           H  
ATOM    599  N   MET B  40      -0.630  10.921  -9.594  1.00  0.00           N  
ATOM    600  CA  MET B  40      -0.513  12.375  -9.597  1.00  0.00           C  
ATOM    601  C   MET B  40       0.864  12.816 -10.076  1.00  0.00           C  
ATOM    602  O   MET B  40       0.985  13.729 -10.893  1.00  0.00           O  
ATOM    603  CB  MET B  40      -0.795  12.929  -8.202  1.00  0.00           C  
ATOM    604  CG  MET B  40      -0.655  14.441  -8.085  1.00  0.00           C  
ATOM    605  SD  MET B  40       1.049  14.962  -7.811  1.00  0.00           S  
ATOM    606  CE  MET B  40       1.345  14.303  -6.173  1.00  0.00           C  
ATOM    607  H   MET B  40      -0.844  10.447  -8.729  1.00  0.00           H  
ATOM    608  HA  MET B  40      -1.249  12.780 -10.291  1.00  0.00           H  
ATOM    609 1HB  MET B  40      -1.808  12.664  -7.903  1.00  0.00           H  
ATOM    610 2HB  MET B  40      -0.112  12.474  -7.484  1.00  0.00           H  
ATOM    611 1HG  MET B  40      -1.017  14.911  -8.999  1.00  0.00           H  
ATOM    612 2HG  MET B  40      -1.263  14.799  -7.254  1.00  0.00           H  
ATOM    613 1HE  MET B  40       2.362  14.544  -5.861  1.00  0.00           H  
ATOM    614 2HE  MET B  40       0.636  14.741  -5.470  1.00  0.00           H  
ATOM    615 3HE  MET B  40       1.218  13.220  -6.188  1.00  0.00           H  
ATOM    616  N   LEU B  41       1.901  12.162  -9.563  1.00  0.00           N  
ATOM    617  CA  LEU B  41       3.274  12.516  -9.902  1.00  0.00           C  
ATOM    618  C   LEU B  41       3.570  12.232 -11.369  1.00  0.00           C  
ATOM    619  O   LEU B  41       4.275  12.994 -12.030  1.00  0.00           O  
ATOM    620  CB  LEU B  41       4.256  11.739  -9.016  1.00  0.00           C  
ATOM    621  CG  LEU B  41       4.274  12.138  -7.535  1.00  0.00           C  
ATOM    622  CD1 LEU B  41       5.122  11.145  -6.752  1.00  0.00           C  
ATOM    623  CD2 LEU B  41       4.818  13.552  -7.396  1.00  0.00           C  
ATOM    624  H   LEU B  41       1.733  11.400  -8.922  1.00  0.00           H  
ATOM    625  HA  LEU B  41       3.410  13.582  -9.725  1.00  0.00           H  
ATOM    626 1HB  LEU B  41       4.010  10.680  -9.071  1.00  0.00           H  
ATOM    627 2HB  LEU B  41       5.263  11.878  -9.409  1.00  0.00           H  
ATOM    628  HG  LEU B  41       3.260  12.098  -7.135  1.00  0.00           H  
ATOM    629 1HD1 LEU B  41       5.135  11.428  -5.699  1.00  0.00           H  
ATOM    630 2HD1 LEU B  41       4.699  10.146  -6.853  1.00  0.00           H  
ATOM    631 3HD1 LEU B  41       6.140  11.150  -7.141  1.00  0.00           H  
ATOM    632 1HD2 LEU B  41       4.830  13.835  -6.343  1.00  0.00           H  
ATOM    633 2HD2 LEU B  41       5.832  13.592  -7.794  1.00  0.00           H  
ATOM    634 3HD2 LEU B  41       4.182  14.242  -7.951  1.00  0.00           H  
ATOM    635  N   LYS B  42       3.026  11.129 -11.874  1.00  0.00           N  
ATOM    636  CA  LYS B  42       3.309  10.690 -13.235  1.00  0.00           C  
ATOM    637  C   LYS B  42       2.904  11.749 -14.252  1.00  0.00           C  
ATOM    638  O   LYS B  42       3.622  12.689 -14.458  1.00  0.00           O  
ATOM    639  OXT LYS B  42       1.867  11.645 -14.847  1.00  0.00           O  
ATOM    640  CB  LYS B  42       2.591   9.373 -13.534  1.00  0.00           C  
ATOM    641  CG  LYS B  42       2.904   8.781 -14.901  1.00  0.00           C  
ATOM    642  CD  LYS B  42       2.216   7.438 -15.093  1.00  0.00           C  
ATOM    643  CE  LYS B  42       2.522   6.848 -16.462  1.00  0.00           C  
ATOM    644  NZ  LYS B  42       1.854   5.534 -16.664  1.00  0.00           N  
ATOM    645  H   LYS B  42       2.401  10.582 -11.301  1.00  0.00           H  
ATOM    646  HA  LYS B  42       4.384  10.530 -13.331  1.00  0.00           H  
ATOM    647 1HB  LYS B  42       2.859   8.633 -12.779  1.00  0.00           H  
ATOM    648 2HB  LYS B  42       1.513   9.525 -13.474  1.00  0.00           H  
ATOM    649 1HG  LYS B  42       2.569   9.466 -15.680  1.00  0.00           H  
ATOM    650 2HG  LYS B  42       3.981   8.645 -15.001  1.00  0.00           H  
ATOM    651 1HD  LYS B  42       2.554   6.742 -14.323  1.00  0.00           H  
ATOM    652 2HD  LYS B  42       1.138   7.564 -14.995  1.00  0.00           H  
ATOM    653 1HE  LYS B  42       2.185   7.536 -17.237  1.00  0.00           H  
ATOM    654 2HE  LYS B  42       3.598   6.715 -16.569  1.00  0.00           H  
ATOM    655 1HZ  LYS B  42       2.082   5.177 -17.581  1.00  0.00           H  
ATOM    656 2HZ  LYS B  42       2.174   4.882 -15.961  1.00  0.00           H  
ATOM    657 3HZ  LYS B  42       0.854   5.648 -16.586  1.00  0.00           H  
TER                                                                             
HETATM  659 THKN MEM C  45      15.000   0.000   0.000  1.00  0.00           X  
HETATM  660 CNTR MEM C  45       0.000   0.000   0.000  1.00  0.00           X  
HETATM  661 NORM MEM C  45      -0.000  -0.000   1.000  1.00  0.00           X  
TER                                                                             
CONECT  659  660                                                                
CONECT  660  659  661                                                           
CONECT  661  660                                                                
a_angle_1 1.91
a_angle_2 38.284
a_bind 0.623
a_ddg -20.507
a_helicality 0.027
a_helicality_symm 0.027
a_hha_ang -76.567
a_hha_dst_atm 4.104
a_hha_dst_vec 6.877
a_marl -12.313
a_pack 0.613
a_res_lipo -39.842
a_rmsd 4.58
a_sasa 714.559
a_shape 0.688
a_span_topo 0.5
a_tms_span 1
a_tms_span_fa 1
a_unsat 0
maxsub 36
rms 4.58
score -104.347
silent_score -104.347
time 35
total -104.346
