# Supplementary material for: A lipophilicity-based energy function for membrane-protein modelling and design
Source: PLoS Comput Biol. 2019 Aug 28;15(8):e1007318. doi: 10.1371/journal.pcbi.1007318 (PMC6736313; doi:10.1371/journal.pcbi.1007318)
Supplement: S2 File — (GZ) [file pcbi.1007318.s008.tar.gz › 2LZL_all.pdb]

#MODEL 0
ATOM      1  N   ILE A   1       4.680   2.893  13.889  1.00  0.00           N  
ATOM      2  CA  ILE A   1       4.138   1.557  13.673  1.00  0.00           C  
ATOM      3  C   ILE A   1       4.879   0.837  12.554  1.00  0.00           C  
ATOM      4  O   ILE A   1       4.899   1.298  11.413  1.00  0.00           O  
ATOM      5  CB  ILE A   1       2.637   1.621  13.338  1.00  0.00           C  
ATOM      6  CG1 ILE A   1       1.859   2.264  14.489  1.00  0.00           C  
ATOM      7  CG2 ILE A   1       2.099   0.230  13.039  1.00  0.00           C  
ATOM      8  CD1 ILE A   1       0.420   2.580  14.153  1.00  0.00           C  
ATOM      9 1H   ILE A   1       4.176   3.342  14.628  1.00  0.00           H  
ATOM     10 2H   ILE A   1       5.646   2.825  14.139  1.00  0.00           H  
ATOM     11 3H   ILE A   1       4.590   3.430  13.051  1.00  0.00           H  
ATOM     12  HA  ILE A   1       4.262   0.981  14.589  1.00  0.00           H  
ATOM     13  HB  ILE A   1       2.486   2.254  12.464  1.00  0.00           H  
ATOM     14 1HG1 ILE A   1       1.870   1.598  15.352  1.00  0.00           H  
ATOM     15 2HG1 ILE A   1       2.350   3.191  14.787  1.00  0.00           H  
ATOM     16 1HG2 ILE A   1       1.036   0.294  12.804  1.00  0.00           H  
ATOM     17 2HG2 ILE A   1       2.633  -0.191  12.188  1.00  0.00           H  
ATOM     18 3HG2 ILE A   1       2.240  -0.410  13.910  1.00  0.00           H  
ATOM     19 1HD1 ILE A   1      -0.065   3.033  15.018  1.00  0.00           H  
ATOM     20 2HD1 ILE A   1       0.386   3.274  13.313  1.00  0.00           H  
ATOM     21 3HD1 ILE A   1      -0.101   1.661  13.886  1.00  0.00           H  
ATOM     22  N   LEU A   2       5.487  -0.297  12.887  1.00  0.00           N  
ATOM     23  CA  LEU A   2       6.312  -1.032  11.936  1.00  0.00           C  
ATOM     24  C   LEU A   2       5.474  -1.577  10.787  1.00  0.00           C  
ATOM     25  O   LEU A   2       5.874  -1.502   9.625  1.00  0.00           O  
ATOM     26  CB  LEU A   2       7.034  -2.186  12.643  1.00  0.00           C  
ATOM     27  CG  LEU A   2       7.931  -3.055  11.751  1.00  0.00           C  
ATOM     28  CD1 LEU A   2       9.005  -2.186  11.111  1.00  0.00           C  
ATOM     29  CD2 LEU A   2       8.552  -4.166  12.585  1.00  0.00           C  
ATOM     30  H   LEU A   2       5.375  -0.658  13.824  1.00  0.00           H  
ATOM     31  HA  LEU A   2       7.057  -0.351  11.526  1.00  0.00           H  
ATOM     32 1HB  LEU A   2       7.656  -1.773  13.436  1.00  0.00           H  
ATOM     33 2HB  LEU A   2       6.288  -2.837  13.097  1.00  0.00           H  
ATOM     34  HG  LEU A   2       7.334  -3.492  10.951  1.00  0.00           H  
ATOM     35 1HD1 LEU A   2       9.642  -2.803  10.477  1.00  0.00           H  
ATOM     36 2HD1 LEU A   2       8.533  -1.412  10.505  1.00  0.00           H  
ATOM     37 3HD1 LEU A   2       9.609  -1.721  11.889  1.00  0.00           H  
ATOM     38 1HD2 LEU A   2       9.189  -4.784  11.951  1.00  0.00           H  
ATOM     39 2HD2 LEU A   2       9.150  -3.730  13.385  1.00  0.00           H  
ATOM     40 3HD2 LEU A   2       7.763  -4.781  13.016  1.00  0.00           H  
ATOM     41  N   SER A   3       4.310  -2.126  11.118  1.00  0.00           N  
ATOM     42  CA  SER A   3       3.442  -2.741  10.121  1.00  0.00           C  
ATOM     43  C   SER A   3       3.031  -1.736   9.054  1.00  0.00           C  
ATOM     44  O   SER A   3       3.056  -2.037   7.860  1.00  0.00           O  
ATOM     45  CB  SER A   3       2.208  -3.318  10.788  1.00  0.00           C  
ATOM     46  OG  SER A   3       2.547  -4.377  11.640  1.00  0.00           O  
ATOM     47  H   SER A   3       4.020  -2.117  12.085  1.00  0.00           H  
ATOM     48  HA  SER A   3       3.990  -3.550   9.636  1.00  0.00           H  
ATOM     49 1HB  SER A   3       1.704  -2.537  11.356  1.00  0.00           H  
ATOM     50 2HB  SER A   3       1.514  -3.669  10.026  1.00  0.00           H  
ATOM     51  HG  SER A   3       1.792  -4.971  11.638  1.00  0.00           H  
ATOM     52  N   TYR A   4       2.651  -0.539   9.490  1.00  0.00           N  
ATOM     53  CA  TYR A   4       2.301   0.536   8.569  1.00  0.00           C  
ATOM     54  C   TYR A   4       3.503   0.960   7.735  1.00  0.00           C  
ATOM     55  O   TYR A   4       3.402   1.114   6.517  1.00  0.00           O  
ATOM     56  CB  TYR A   4       1.738   1.735   9.336  1.00  0.00           C  
ATOM     57  CG  TYR A   4       1.352   2.899   8.451  1.00  0.00           C  
ATOM     58  CD1 TYR A   4       0.163   2.864   7.737  1.00  0.00           C  
ATOM     59  CD2 TYR A   4       2.188   4.002   8.352  1.00  0.00           C  
ATOM     60  CE1 TYR A   4      -0.189   3.928   6.929  1.00  0.00           C  
ATOM     61  CE2 TYR A   4       1.836   5.065   7.544  1.00  0.00           C  
ATOM     62  CZ  TYR A   4       0.653   5.030   6.834  1.00  0.00           C  
ATOM     63  OH  TYR A   4       0.303   6.090   6.029  1.00  0.00           O  
ATOM     64  H   TYR A   4       2.605  -0.370  10.484  1.00  0.00           H  
ATOM     65  HA  TYR A   4       1.536   0.169   7.884  1.00  0.00           H  
ATOM     66 1HB  TYR A   4       0.854   1.426   9.896  1.00  0.00           H  
ATOM     67 2HB  TYR A   4       2.476   2.085  10.057  1.00  0.00           H  
ATOM     68  HD1 TYR A   4      -0.494   1.998   7.815  1.00  0.00           H  
ATOM     69  HD2 TYR A   4       3.123   4.028   8.912  1.00  0.00           H  
ATOM     70  HE1 TYR A   4      -1.123   3.901   6.369  1.00  0.00           H  
ATOM     71  HE2 TYR A   4       2.494   5.931   7.466  1.00  0.00           H  
ATOM     72  HH  TYR A   4       1.013   6.736   6.025  1.00  0.00           H  
ATOM     73  N   GLY A   5       4.639   1.148   8.396  1.00  0.00           N  
ATOM     74  CA  GLY A   5       5.840   1.643   7.732  1.00  0.00           C  
ATOM     75  C   GLY A   5       6.216   0.762   6.548  1.00  0.00           C  
ATOM     76  O   GLY A   5       6.588   1.259   5.485  1.00  0.00           O  
ATOM     77  H   GLY A   5       4.673   0.944   9.385  1.00  0.00           H  
ATOM     78 1HA  GLY A   5       5.672   2.665   7.392  1.00  0.00           H  
ATOM     79 2HA  GLY A   5       6.663   1.672   8.445  1.00  0.00           H  
ATOM     80  N   VAL A   6       6.118  -0.550   6.738  1.00  0.00           N  
ATOM     81  CA  VAL A   6       6.417  -1.502   5.675  1.00  0.00           C  
ATOM     82  C   VAL A   6       5.409  -1.393   4.538  1.00  0.00           C  
ATOM     83  O   VAL A   6       5.784  -1.304   3.369  1.00  0.00           O  
ATOM     84  CB  VAL A   6       6.410  -2.940   6.228  1.00  0.00           C  
ATOM     85  CG1 VAL A   6       6.521  -3.947   5.094  1.00  0.00           C  
ATOM     86  CG2 VAL A   6       7.547  -3.118   7.222  1.00  0.00           C  
ATOM     87  H   VAL A   6       5.829  -0.896   7.642  1.00  0.00           H  
ATOM     88  HA  VAL A   6       7.411  -1.283   5.283  1.00  0.00           H  
ATOM     89  HB  VAL A   6       5.458  -3.122   6.727  1.00  0.00           H  
ATOM     90 1HG1 VAL A   6       6.514  -4.958   5.503  1.00  0.00           H  
ATOM     91 2HG1 VAL A   6       5.678  -3.825   4.414  1.00  0.00           H  
ATOM     92 3HG1 VAL A   6       7.452  -3.783   4.551  1.00  0.00           H  
ATOM     93 1HG2 VAL A   6       7.536  -4.136   7.609  1.00  0.00           H  
ATOM     94 2HG2 VAL A   6       8.499  -2.930   6.724  1.00  0.00           H  
ATOM     95 3HG2 VAL A   6       7.424  -2.415   8.046  1.00  0.00           H  
ATOM     96  N   GLY A   7       4.127  -1.401   4.888  1.00  0.00           N  
ATOM     97  CA  GLY A   7       3.062  -1.284   3.900  1.00  0.00           C  
ATOM     98  C   GLY A   7       3.153   0.036   3.145  1.00  0.00           C  
ATOM     99  O   GLY A   7       2.912   0.091   1.939  1.00  0.00           O  
ATOM    100  H   GLY A   7       3.884  -1.490   5.865  1.00  0.00           H  
ATOM    101 1HA  GLY A   7       3.126  -2.115   3.196  1.00  0.00           H  
ATOM    102 2HA  GLY A   7       2.095  -1.357   4.396  1.00  0.00           H  
ATOM    103  N   PHE A   8       3.503   1.098   3.863  1.00  0.00           N  
ATOM    104  CA  PHE A   8       3.613   2.424   3.265  1.00  0.00           C  
ATOM    105  C   PHE A   8       4.766   2.485   2.270  1.00  0.00           C  
ATOM    106  O   PHE A   8       4.615   2.999   1.162  1.00  0.00           O  
ATOM    107  CB  PHE A   8       3.812   3.484   4.349  1.00  0.00           C  
ATOM    108  CG  PHE A   8       3.815   4.892   3.826  1.00  0.00           C  
ATOM    109  CD1 PHE A   8       2.643   5.486   3.384  1.00  0.00           C  
ATOM    110  CD2 PHE A   8       4.991   5.626   3.775  1.00  0.00           C  
ATOM    111  CE1 PHE A   8       2.645   6.782   2.902  1.00  0.00           C  
ATOM    112  CE2 PHE A   8       4.996   6.922   3.296  1.00  0.00           C  
ATOM    113  CZ  PHE A   8       3.821   7.500   2.858  1.00  0.00           C  
ATOM    114  H   PHE A   8       3.697   0.985   4.847  1.00  0.00           H  
ATOM    115  HA  PHE A   8       2.688   2.641   2.730  1.00  0.00           H  
ATOM    116 1HB  PHE A   8       3.019   3.399   5.091  1.00  0.00           H  
ATOM    117 2HB  PHE A   8       4.758   3.309   4.860  1.00  0.00           H  
ATOM    118  HD1 PHE A   8       1.712   4.919   3.419  1.00  0.00           H  
ATOM    119  HD2 PHE A   8       5.919   5.169   4.121  1.00  0.00           H  
ATOM    120  HE1 PHE A   8       1.716   7.236   2.557  1.00  0.00           H  
ATOM    121  HE2 PHE A   8       5.927   7.488   3.262  1.00  0.00           H  
ATOM    122  HZ  PHE A   8       3.824   8.520   2.478  1.00  0.00           H  
ATOM    123  N   PHE A   9       5.917   1.958   2.673  1.00  0.00           N  
ATOM    124  CA  PHE A   9       7.068   1.862   1.784  1.00  0.00           C  
ATOM    125  C   PHE A   9       6.711   1.131   0.497  1.00  0.00           C  
ATOM    126  O   PHE A   9       6.963   1.628  -0.601  1.00  0.00           O  
ATOM    127  CB  PHE A   9       8.224   1.142   2.482  1.00  0.00           C  
ATOM    128  CG  PHE A   9       9.397   0.869   1.585  1.00  0.00           C  
ATOM    129  CD1 PHE A   9      10.273   1.886   1.236  1.00  0.00           C  
ATOM    130  CD2 PHE A   9       9.629  -0.405   1.088  1.00  0.00           C  
ATOM    131  CE1 PHE A   9      11.353   1.636   0.411  1.00  0.00           C  
ATOM    132  CE2 PHE A   9      10.708  -0.658   0.264  1.00  0.00           C  
ATOM    133  CZ  PHE A   9      11.571   0.365  -0.075  1.00  0.00           C  
ATOM    134  H   PHE A   9       5.996   1.615   3.620  1.00  0.00           H  
ATOM    135  HA  PHE A   9       7.392   2.872   1.526  1.00  0.00           H  
ATOM    136 1HB  PHE A   9       8.570   1.740   3.323  1.00  0.00           H  
ATOM    137 2HB  PHE A   9       7.872   0.191   2.880  1.00  0.00           H  
ATOM    138  HD1 PHE A   9      10.101   2.892   1.621  1.00  0.00           H  
ATOM    139  HD2 PHE A   9       8.946  -1.213   1.356  1.00  0.00           H  
ATOM    140  HE1 PHE A   9      12.033   2.445   0.144  1.00  0.00           H  
ATOM    141  HE2 PHE A   9      10.879  -1.664  -0.119  1.00  0.00           H  
ATOM    142  HZ  PHE A   9      12.421   0.167  -0.726  1.00  0.00           H  
ATOM    143  N   LEU A  10       6.122  -0.051   0.638  1.00  0.00           N  
ATOM    144  CA  LEU A  10       5.730  -0.854  -0.515  1.00  0.00           C  
ATOM    145  C   LEU A  10       4.644  -0.159  -1.327  1.00  0.00           C  
ATOM    146  O   LEU A  10       4.648  -0.209  -2.557  1.00  0.00           O  
ATOM    147  CB  LEU A  10       5.232  -2.231  -0.056  1.00  0.00           C  
ATOM    148  CG  LEU A  10       6.289  -3.143   0.579  1.00  0.00           C  
ATOM    149  CD1 LEU A  10       5.619  -4.401   1.115  1.00  0.00           C  
ATOM    150  CD2 LEU A  10       7.350  -3.487  -0.456  1.00  0.00           C  
ATOM    151  H   LEU A  10       5.941  -0.403   1.567  1.00  0.00           H  
ATOM    152  HA  LEU A  10       6.602  -0.992  -1.153  1.00  0.00           H  
ATOM    153 1HB  LEU A  10       4.437  -2.087   0.673  1.00  0.00           H  
ATOM    154 2HB  LEU A  10       4.816  -2.754  -0.917  1.00  0.00           H  
ATOM    155  HG  LEU A  10       6.755  -2.629   1.420  1.00  0.00           H  
ATOM    156 1HD1 LEU A  10       6.370  -5.049   1.566  1.00  0.00           H  
ATOM    157 2HD1 LEU A  10       4.878  -4.127   1.866  1.00  0.00           H  
ATOM    158 3HD1 LEU A  10       5.129  -4.929   0.297  1.00  0.00           H  
ATOM    159 1HD2 LEU A  10       8.102  -4.135  -0.004  1.00  0.00           H  
ATOM    160 2HD2 LEU A  10       6.885  -4.002  -1.297  1.00  0.00           H  
ATOM    161 3HD2 LEU A  10       7.825  -2.572  -0.808  1.00  0.00           H  
ATOM    162  N   PHE A  11       3.716   0.489  -0.631  1.00  0.00           N  
ATOM    163  CA  PHE A  11       2.621   1.194  -1.287  1.00  0.00           C  
ATOM    164  C   PHE A  11       3.142   2.167  -2.336  1.00  0.00           C  
ATOM    165  O   PHE A  11       2.687   2.163  -3.480  1.00  0.00           O  
ATOM    166  CB  PHE A  11       1.779   1.949  -0.257  1.00  0.00           C  
ATOM    167  CG  PHE A  11       0.609   2.682  -0.850  1.00  0.00           C  
ATOM    168  CD1 PHE A  11      -0.583   2.022  -1.107  1.00  0.00           C  
ATOM    169  CD2 PHE A  11       0.699   4.032  -1.153  1.00  0.00           C  
ATOM    170  CE1 PHE A  11      -1.660   2.695  -1.653  1.00  0.00           C  
ATOM    171  CE2 PHE A  11      -0.376   4.708  -1.697  1.00  0.00           C  
ATOM    172  CZ  PHE A  11      -1.556   4.038  -1.948  1.00  0.00           C  
ATOM    173  H   PHE A  11       3.770   0.494   0.377  1.00  0.00           H  
ATOM    174  HA  PHE A  11       1.986   0.460  -1.786  1.00  0.00           H  
ATOM    175 1HB  PHE A  11       1.400   1.248   0.487  1.00  0.00           H  
ATOM    176 2HB  PHE A  11       2.404   2.672   0.265  1.00  0.00           H  
ATOM    177  HD1 PHE A  11      -0.666   0.960  -0.873  1.00  0.00           H  
ATOM    178  HD2 PHE A  11       1.632   4.561  -0.955  1.00  0.00           H  
ATOM    179  HE1 PHE A  11      -2.591   2.164  -1.850  1.00  0.00           H  
ATOM    180  HE2 PHE A  11      -0.292   5.769  -1.930  1.00  0.00           H  
ATOM    181  HZ  PHE A  11      -2.404   4.569  -2.379  1.00  0.00           H  
ATOM    182  N   ILE A  12       4.097   3.001  -1.940  1.00  0.00           N  
ATOM    183  CA  ILE A  12       4.656   4.007  -2.835  1.00  0.00           C  
ATOM    184  C   ILE A  12       5.271   3.364  -4.071  1.00  0.00           C  
ATOM    185  O   ILE A  12       5.076   3.838  -5.191  1.00  0.00           O  
ATOM    186  CB  ILE A  12       5.720   4.854  -2.113  1.00  0.00           C  
ATOM    187  CG1 ILE A  12       5.066   5.740  -1.050  1.00  0.00           C  
ATOM    188  CG2 ILE A  12       6.494   5.700  -3.112  1.00  0.00           C  
ATOM    189  CD1 ILE A  12       6.052   6.388  -0.104  1.00  0.00           C  
ATOM    190  H   ILE A  12       4.446   2.936  -0.994  1.00  0.00           H  
ATOM    191  HA  ILE A  12       3.852   4.667  -3.158  1.00  0.00           H  
ATOM    192  HB  ILE A  12       6.415   4.197  -1.592  1.00  0.00           H  
ATOM    193 1HG1 ILE A  12       4.491   6.528  -1.536  1.00  0.00           H  
ATOM    194 2HG1 ILE A  12       4.369   5.145  -0.459  1.00  0.00           H  
ATOM    195 1HG2 ILE A  12       7.241   6.293  -2.585  1.00  0.00           H  
ATOM    196 2HG2 ILE A  12       6.989   5.050  -3.833  1.00  0.00           H  
ATOM    197 3HG2 ILE A  12       5.807   6.365  -3.636  1.00  0.00           H  
ATOM    198 1HD1 ILE A  12       5.513   6.999   0.621  1.00  0.00           H  
ATOM    199 2HD1 ILE A  12       6.614   5.615   0.421  1.00  0.00           H  
ATOM    200 3HD1 ILE A  12       6.738   7.017  -0.669  1.00  0.00           H  
ATOM    201  N   LEU A  13       6.013   2.282  -3.862  1.00  0.00           N  
ATOM    202  CA  LEU A  13       6.686   1.591  -4.956  1.00  0.00           C  
ATOM    203  C   LEU A  13       5.682   1.055  -5.968  1.00  0.00           C  
ATOM    204  O   LEU A  13       5.912   1.114  -7.176  1.00  0.00           O  
ATOM    205  CB  LEU A  13       7.537   0.438  -4.411  1.00  0.00           C  
ATOM    206  CG  LEU A  13       8.762   0.848  -3.584  1.00  0.00           C  
ATOM    207  CD1 LEU A  13       9.428  -0.396  -3.010  1.00  0.00           C  
ATOM    208  CD2 LEU A  13       9.728   1.630  -4.461  1.00  0.00           C  
ATOM    209  H   LEU A  13       6.115   1.930  -2.921  1.00  0.00           H  
ATOM    210  HA  LEU A  13       7.339   2.300  -5.463  1.00  0.00           H  
ATOM    211 1HB  LEU A  13       6.908  -0.191  -3.782  1.00  0.00           H  
ATOM    212 2HB  LEU A  13       7.889  -0.161  -5.250  1.00  0.00           H  
ATOM    213  HG  LEU A  13       8.444   1.472  -2.748  1.00  0.00           H  
ATOM    214 1HD1 LEU A  13      10.298  -0.104  -2.423  1.00  0.00           H  
ATOM    215 2HD1 LEU A  13       8.721  -0.925  -2.372  1.00  0.00           H  
ATOM    216 3HD1 LEU A  13       9.742  -1.048  -3.824  1.00  0.00           H  
ATOM    217 1HD2 LEU A  13      10.598   1.923  -3.873  1.00  0.00           H  
ATOM    218 2HD2 LEU A  13      10.047   1.007  -5.296  1.00  0.00           H  
ATOM    219 3HD2 LEU A  13       9.232   2.523  -4.843  1.00  0.00           H  
ATOM    220  N   VAL A  14       4.567   0.533  -5.469  1.00  0.00           N  
ATOM    221  CA  VAL A  14       3.528  -0.021  -6.329  1.00  0.00           C  
ATOM    222  C   VAL A  14       2.792   1.080  -7.082  1.00  0.00           C  
ATOM    223  O   VAL A  14       2.474   0.932  -8.262  1.00  0.00           O  
ATOM    224  CB  VAL A  14       2.519  -0.831  -5.494  1.00  0.00           C  
ATOM    225  CG1 VAL A  14       1.364  -1.303  -6.365  1.00  0.00           C  
ATOM    226  CG2 VAL A  14       3.218  -2.013  -4.840  1.00  0.00           C  
ATOM    227  H   VAL A  14       4.436   0.519  -4.468  1.00  0.00           H  
ATOM    228  HA  VAL A  14       3.997  -0.687  -7.054  1.00  0.00           H  
ATOM    229  HB  VAL A  14       2.097  -0.185  -4.724  1.00  0.00           H  
ATOM    230 1HG1 VAL A  14       0.660  -1.874  -5.759  1.00  0.00           H  
ATOM    231 2HG1 VAL A  14       0.855  -0.440  -6.794  1.00  0.00           H  
ATOM    232 3HG1 VAL A  14       1.747  -1.935  -7.166  1.00  0.00           H  
ATOM    233 1HG2 VAL A  14       2.499  -2.581  -4.250  1.00  0.00           H  
ATOM    234 2HG2 VAL A  14       3.645  -2.655  -5.610  1.00  0.00           H  
ATOM    235 3HG2 VAL A  14       4.014  -1.650  -4.189  1.00  0.00           H  
ATOM    236  N   VAL A  15       2.523   2.184  -6.393  1.00  0.00           N  
ATOM    237  CA  VAL A  15       1.935   3.358  -7.026  1.00  0.00           C  
ATOM    238  C   VAL A  15       2.791   3.842  -8.190  1.00  0.00           C  
ATOM    239  O   VAL A  15       2.271   4.202  -9.247  1.00  0.00           O  
ATOM    240  CB  VAL A  15       1.778   4.496  -6.000  1.00  0.00           C  
ATOM    241  CG1 VAL A  15       1.466   5.808  -6.704  1.00  0.00           C  
ATOM    242  CG2 VAL A  15       0.684   4.146  -5.003  1.00  0.00           C  
ATOM    243  H   VAL A  15       2.732   2.210  -5.405  1.00  0.00           H  
ATOM    244  HA  VAL A  15       0.949   3.089  -7.406  1.00  0.00           H  
ATOM    245  HB  VAL A  15       2.722   4.630  -5.473  1.00  0.00           H  
ATOM    246 1HG1 VAL A  15       1.358   6.601  -5.964  1.00  0.00           H  
ATOM    247 2HG1 VAL A  15       2.279   6.057  -7.386  1.00  0.00           H  
ATOM    248 3HG1 VAL A  15       0.537   5.708  -7.265  1.00  0.00           H  
ATOM    249 1HG2 VAL A  15       0.579   4.954  -4.280  1.00  0.00           H  
ATOM    250 2HG2 VAL A  15      -0.259   4.005  -5.531  1.00  0.00           H  
ATOM    251 3HG2 VAL A  15       0.949   3.225  -4.481  1.00  0.00           H  
ATOM    252  N   ALA A  16       4.104   3.849  -7.990  1.00  0.00           N  
ATOM    253  CA  ALA A  16       5.039   4.192  -9.055  1.00  0.00           C  
ATOM    254  C   ALA A  16       4.880   3.261 -10.249  1.00  0.00           C  
ATOM    255  O   ALA A  16       4.954   3.692 -11.400  1.00  0.00           O  
ATOM    256  CB  ALA A  16       6.470   4.149  -8.537  1.00  0.00           C  
ATOM    257  H   ALA A  16       4.464   3.610  -7.077  1.00  0.00           H  
ATOM    258  HA  ALA A  16       4.815   5.205  -9.389  1.00  0.00           H  
ATOM    259 1HB  ALA A  16       7.156   4.407  -9.344  1.00  0.00           H  
ATOM    260 2HB  ALA A  16       6.583   4.863  -7.721  1.00  0.00           H  
ATOM    261 3HB  ALA A  16       6.696   3.147  -8.176  1.00  0.00           H  
ATOM    262  N   ALA A  17       4.661   1.980  -9.970  1.00  0.00           N  
ATOM    263  CA  ALA A  17       4.455   0.991 -11.021  1.00  0.00           C  
ATOM    264  C   ALA A  17       3.232   1.329 -11.863  1.00  0.00           C  
ATOM    265  O   ALA A  17       3.239   1.158 -13.082  1.00  0.00           O  
ATOM    266  CB  ALA A  17       4.314  -0.400 -10.419  1.00  0.00           C  
ATOM    267  H   ALA A  17       4.637   1.685  -9.004  1.00  0.00           H  
ATOM    268  HA  ALA A  17       5.326   1.006 -11.676  1.00  0.00           H  
ATOM    269 1HB  ALA A  17       4.161  -1.127 -11.216  1.00  0.00           H  
ATOM    270 2HB  ALA A  17       5.221  -0.651  -9.868  1.00  0.00           H  
ATOM    271 3HB  ALA A  17       3.462  -0.418  -9.742  1.00  0.00           H  
ATOM    272  N   VAL A  18       2.182   1.810 -11.206  1.00  0.00           N  
ATOM    273  CA  VAL A  18       0.965   2.218 -11.899  1.00  0.00           C  
ATOM    274  C   VAL A  18       1.249   3.330 -12.901  1.00  0.00           C  
ATOM    275  O   VAL A  18       0.743   3.310 -14.024  1.00  0.00           O  
ATOM    276  CB  VAL A  18      -0.090   2.701 -10.886  1.00  0.00           C  
ATOM    277  CG1 VAL A  18      -1.284   3.307 -11.610  1.00  0.00           C  
ATOM    278  CG2 VAL A  18      -0.526   1.543 -10.002  1.00  0.00           C  
ATOM    279  H   VAL A  18       2.227   1.896 -10.201  1.00  0.00           H  
ATOM    280  HA  VAL A  18       0.567   1.356 -12.436  1.00  0.00           H  
ATOM    281  HB  VAL A  18       0.345   3.487 -10.269  1.00  0.00           H  
ATOM    282 1HG1 VAL A  18      -2.020   3.643 -10.879  1.00  0.00           H  
ATOM    283 2HG1 VAL A  18      -0.954   4.156 -12.208  1.00  0.00           H  
ATOM    284 3HG1 VAL A  18      -1.735   2.557 -12.259  1.00  0.00           H  
ATOM    285 1HG2 VAL A  18      -1.272   1.892  -9.288  1.00  0.00           H  
ATOM    286 2HG2 VAL A  18      -0.956   0.755 -10.620  1.00  0.00           H  
ATOM    287 3HG2 VAL A  18       0.337   1.152  -9.462  1.00  0.00           H  
ATOM    288  N   THR A  19       2.060   4.298 -12.490  1.00  0.00           N  
ATOM    289  CA  THR A  19       2.476   5.378 -13.377  1.00  0.00           C  
ATOM    290  C   THR A  19       3.339   4.852 -14.517  1.00  0.00           C  
ATOM    291  O   THR A  19       3.199   5.280 -15.662  1.00  0.00           O  
ATOM    292  CB  THR A  19       3.246   6.465 -12.604  1.00  0.00           C  
ATOM    293  OG1 THR A  19       2.398   7.027 -11.593  1.00  0.00           O  
ATOM    294  CG2 THR A  19       3.703   7.567 -13.547  1.00  0.00           C  
ATOM    295  H   THR A  19       2.397   4.286 -11.538  1.00  0.00           H  
ATOM    296  HA  THR A  19       1.585   5.831 -13.811  1.00  0.00           H  
ATOM    297  HB  THR A  19       4.117   6.021 -12.123  1.00  0.00           H  
ATOM    298  HG1 THR A  19       2.165   6.346 -10.957  1.00  0.00           H  
ATOM    299 1HG2 THR A  19       4.246   8.326 -12.984  1.00  0.00           H  
ATOM    300 2HG2 THR A  19       4.357   7.145 -14.310  1.00  0.00           H  
ATOM    301 3HG2 THR A  19       2.836   8.021 -14.024  1.00  0.00           H  
ATOM    302  N   LEU A  20       4.233   3.923 -14.195  1.00  0.00           N  
ATOM    303  CA  LEU A  20       5.159   3.377 -15.181  1.00  0.00           C  
ATOM    304  C   LEU A  20       4.422   2.573 -16.244  1.00  0.00           C  
ATOM    305  O   LEU A  20       4.718   2.681 -17.434  1.00  0.00           O  
ATOM    306  CB  LEU A  20       6.204   2.490 -14.492  1.00  0.00           C  
ATOM    307  CG  LEU A  20       7.238   3.227 -13.630  1.00  0.00           C  
ATOM    308  CD1 LEU A  20       8.058   2.213 -12.844  1.00  0.00           C  
ATOM    309  CD2 LEU A  20       8.129   4.077 -14.522  1.00  0.00           C  
ATOM    310  H   LEU A  20       4.271   3.585 -13.244  1.00  0.00           H  
ATOM    311  HA  LEU A  20       5.670   4.206 -15.670  1.00  0.00           H  
ATOM    312 1HB  LEU A  20       5.686   1.778 -13.852  1.00  0.00           H  
ATOM    313 2HB  LEU A  20       6.746   1.934 -15.256  1.00  0.00           H  
ATOM    314  HG  LEU A  20       6.724   3.868 -12.913  1.00  0.00           H  
ATOM    315 1HD1 LEU A  20       8.793   2.736 -12.231  1.00  0.00           H  
ATOM    316 2HD1 LEU A  20       7.398   1.632 -12.200  1.00  0.00           H  
ATOM    317 3HD1 LEU A  20       8.572   1.546 -13.535  1.00  0.00           H  
ATOM    318 1HD2 LEU A  20       8.863   4.601 -13.910  1.00  0.00           H  
ATOM    319 2HD2 LEU A  20       8.644   3.437 -15.239  1.00  0.00           H  
ATOM    320 3HD2 LEU A  20       7.519   4.804 -15.059  1.00  0.00           H  
ATOM    321  N   CYS A  21       3.461   1.766 -15.807  1.00  0.00           N  
ATOM    322  CA  CYS A  21       2.751   0.864 -16.706  1.00  0.00           C  
ATOM    323  C   CYS A  21       2.011   1.637 -17.791  1.00  0.00           C  
ATOM    324  O   CYS A  21       2.607   2.045 -18.749  1.00  0.00           O  
ATOM    325  OXT CYS A  21       0.833   1.838 -17.686  1.00  0.00           O  
ATOM    326  CB  CYS A  21       1.753   0.005 -15.929  1.00  0.00           C  
ATOM    327  SG  CYS A  21       2.522  -1.185 -14.804  1.00  0.00           S  
ATOM    328  H   CYS A  21       3.216   1.778 -14.828  1.00  0.00           H  
ATOM    329  HA  CYS A  21       3.479   0.207 -17.182  1.00  0.00           H  
ATOM    330 1HB  CYS A  21       1.098   0.649 -15.342  1.00  0.00           H  
ATOM    331 2HB  CYS A  21       1.127  -0.548 -16.629  1.00  0.00           H  
ATOM    332  HG  CYS A  21       3.061  -0.280 -13.993  1.00  0.00           H  
TER                                                                             
ATOM    334  N   ILE B  22      -4.680  -2.893  13.889  1.00  0.00           N  
ATOM    335  CA  ILE B  22      -4.138  -1.557  13.673  1.00  0.00           C  
ATOM    336  C   ILE B  22      -4.879  -0.837  12.554  1.00  0.00           C  
ATOM    337  O   ILE B  22      -4.899  -1.298  11.413  1.00  0.00           O  
ATOM    338  CB  ILE B  22      -2.637  -1.621  13.338  1.00  0.00           C  
ATOM    339  CG1 ILE B  22      -1.859  -2.264  14.489  1.00  0.00           C  
ATOM    340  CG2 ILE B  22      -2.099  -0.230  13.039  1.00  0.00           C  
ATOM    341  CD1 ILE B  22      -0.420  -2.579  14.153  1.00  0.00           C  
ATOM    342 1H   ILE B  22      -4.176  -3.342  14.628  1.00  0.00           H  
ATOM    343 2H   ILE B  22      -5.646  -2.825  14.139  1.00  0.00           H  
ATOM    344 3H   ILE B  22      -4.590  -3.430  13.051  1.00  0.00           H  
ATOM    345  HA  ILE B  22      -4.262  -0.981  14.589  1.00  0.00           H  
ATOM    346  HB  ILE B  22      -2.486  -2.254  12.464  1.00  0.00           H  
ATOM    347 1HG1 ILE B  22      -1.870  -1.598  15.352  1.00  0.00           H  
ATOM    348 2HG1 ILE B  22      -2.350  -3.191  14.787  1.00  0.00           H  
ATOM    349 1HG2 ILE B  22      -1.036  -0.294  12.804  1.00  0.00           H  
ATOM    350 2HG2 ILE B  22      -2.633   0.191  12.188  1.00  0.00           H  
ATOM    351 3HG2 ILE B  22      -2.240   0.410  13.910  1.00  0.00           H  
ATOM    352 1HD1 ILE B  22       0.065  -3.033  15.018  1.00  0.00           H  
ATOM    353 2HD1 ILE B  22      -0.386  -3.274  13.313  1.00  0.00           H  
ATOM    354 3HD1 ILE B  22       0.101  -1.661  13.886  1.00  0.00           H  
ATOM    355  N   LEU B  23      -5.487   0.296  12.887  1.00  0.00           N  
ATOM    356  CA  LEU B  23      -6.312   1.032  11.936  1.00  0.00           C  
ATOM    357  C   LEU B  23      -5.474   1.577  10.787  1.00  0.00           C  
ATOM    358  O   LEU B  23      -5.873   1.502   9.625  1.00  0.00           O  
ATOM    359  CB  LEU B  23      -7.034   2.186  12.643  1.00  0.00           C  
ATOM    360  CG  LEU B  23      -7.931   3.055  11.751  1.00  0.00           C  
ATOM    361  CD1 LEU B  23      -9.005   2.186  11.111  1.00  0.00           C  
ATOM    362  CD2 LEU B  23      -8.552   4.166  12.585  1.00  0.00           C  
ATOM    363  H   LEU B  23      -5.375   0.658  13.824  1.00  0.00           H  
ATOM    364  HA  LEU B  23      -7.056   0.351  11.526  1.00  0.00           H  
ATOM    365 1HB  LEU B  23      -7.656   1.773  13.436  1.00  0.00           H  
ATOM    366 2HB  LEU B  23      -6.288   2.837  13.097  1.00  0.00           H  
ATOM    367  HG  LEU B  23      -7.334   3.492  10.951  1.00  0.00           H  
ATOM    368 1HD1 LEU B  23      -9.642   2.803  10.477  1.00  0.00           H  
ATOM    369 2HD1 LEU B  23      -8.533   1.412  10.505  1.00  0.00           H  
ATOM    370 3HD1 LEU B  23      -9.609   1.721  11.889  1.00  0.00           H  
ATOM    371 1HD2 LEU B  23      -9.188   4.784  11.951  1.00  0.00           H  
ATOM    372 2HD2 LEU B  23      -9.150   3.730  13.385  1.00  0.00           H  
ATOM    373 3HD2 LEU B  23      -7.762   4.781  13.016  1.00  0.00           H  
ATOM    374  N   SER B  24      -4.310   2.126  11.118  1.00  0.00           N  
ATOM    375  CA  SER B  24      -3.442   2.741  10.121  1.00  0.00           C  
ATOM    376  C   SER B  24      -3.030   1.736   9.054  1.00  0.00           C  
ATOM    377  O   SER B  24      -3.056   2.037   7.860  1.00  0.00           O  
ATOM    378  CB  SER B  24      -2.208   3.318  10.788  1.00  0.00           C  
ATOM    379  OG  SER B  24      -2.547   4.377  11.640  1.00  0.00           O  
ATOM    380  H   SER B  24      -4.019   2.117  12.085  1.00  0.00           H  
ATOM    381  HA  SER B  24      -3.990   3.550   9.636  1.00  0.00           H  
ATOM    382 1HB  SER B  24      -1.703   2.537  11.356  1.00  0.00           H  
ATOM    383 2HB  SER B  24      -1.513   3.668  10.026  1.00  0.00           H  
ATOM    384  HG  SER B  24      -1.760   4.922  11.710  1.00  0.00           H  
ATOM    385  N   TYR B  25      -2.651   0.539   9.490  1.00  0.00           N  
ATOM    386  CA  TYR B  25      -2.301  -0.536   8.569  1.00  0.00           C  
ATOM    387  C   TYR B  25      -3.503  -0.960   7.735  1.00  0.00           C  
ATOM    388  O   TYR B  25      -3.402  -1.114   6.517  1.00  0.00           O  
ATOM    389  CB  TYR B  25      -1.738  -1.735   9.336  1.00  0.00           C  
ATOM    390  CG  TYR B  25      -1.353  -2.899   8.451  1.00  0.00           C  
ATOM    391  CD1 TYR B  25      -0.165  -2.864   7.736  1.00  0.00           C  
ATOM    392  CD2 TYR B  25      -2.187  -4.003   8.354  1.00  0.00           C  
ATOM    393  CE1 TYR B  25       0.187  -3.927   6.927  1.00  0.00           C  
ATOM    394  CE2 TYR B  25      -1.836  -5.066   7.546  1.00  0.00           C  
ATOM    395  CZ  TYR B  25      -0.654  -5.031   6.834  1.00  0.00           C  
ATOM    396  OH  TYR B  25      -0.304  -6.090   6.029  1.00  0.00           O  
ATOM    397  H   TYR B  25      -2.605   0.370  10.484  1.00  0.00           H  
ATOM    398  HA  TYR B  25      -1.536  -0.170   7.884  1.00  0.00           H  
ATOM    399 1HB  TYR B  25      -0.854  -1.426   9.896  1.00  0.00           H  
ATOM    400 2HB  TYR B  25      -2.476  -2.085  10.057  1.00  0.00           H  
ATOM    401  HD1 TYR B  25       0.492  -1.996   7.811  1.00  0.00           H  
ATOM    402  HD2 TYR B  25      -3.122  -4.030   8.915  1.00  0.00           H  
ATOM    403  HE1 TYR B  25       1.120  -3.900   6.365  1.00  0.00           H  
ATOM    404  HE2 TYR B  25      -2.492  -5.933   7.469  1.00  0.00           H  
ATOM    405  HH  TYR B  25      -1.014  -6.736   6.025  1.00  0.00           H  
ATOM    406  N   GLY B  26      -4.639  -1.148   8.396  1.00  0.00           N  
ATOM    407  CA  GLY B  26      -5.840  -1.643   7.732  1.00  0.00           C  
ATOM    408  C   GLY B  26      -6.216  -0.762   6.548  1.00  0.00           C  
ATOM    409  O   GLY B  26      -6.588  -1.259   5.485  1.00  0.00           O  
ATOM    410  H   GLY B  26      -4.673  -0.944   9.385  1.00  0.00           H  
ATOM    411 1HA  GLY B  26      -5.672  -2.665   7.392  1.00  0.00           H  
ATOM    412 2HA  GLY B  26      -6.663  -1.672   8.445  1.00  0.00           H  
ATOM    413  N   VAL B  27      -6.118   0.550   6.738  1.00  0.00           N  
ATOM    414  CA  VAL B  27      -6.417   1.502   5.675  1.00  0.00           C  
ATOM    415  C   VAL B  27      -5.409   1.393   4.538  1.00  0.00           C  
ATOM    416  O   VAL B  27      -5.784   1.304   3.369  1.00  0.00           O  
ATOM    417  CB  VAL B  27      -6.410   2.940   6.228  1.00  0.00           C  
ATOM    418  CG1 VAL B  27      -6.521   3.947   5.094  1.00  0.00           C  
ATOM    419  CG2 VAL B  27      -7.547   3.118   7.222  1.00  0.00           C  
ATOM    420  H   VAL B  27      -5.829   0.896   7.642  1.00  0.00           H  
ATOM    421  HA  VAL B  27      -7.411   1.283   5.283  1.00  0.00           H  
ATOM    422  HB  VAL B  27      -5.458   3.122   6.727  1.00  0.00           H  
ATOM    423 1HG1 VAL B  27      -6.514   4.958   5.503  1.00  0.00           H  
ATOM    424 2HG1 VAL B  27      -5.678   3.825   4.414  1.00  0.00           H  
ATOM    425 3HG1 VAL B  27      -7.452   3.783   4.551  1.00  0.00           H  
ATOM    426 1HG2 VAL B  27      -7.535   4.136   7.609  1.00  0.00           H  
ATOM    427 2HG2 VAL B  27      -8.498   2.930   6.724  1.00  0.00           H  
ATOM    428 3HG2 VAL B  27      -7.424   2.415   8.046  1.00  0.00           H  
ATOM    429  N   GLY B  28      -4.127   1.401   4.888  1.00  0.00           N  
ATOM    430  CA  GLY B  28      -3.062   1.284   3.900  1.00  0.00           C  
ATOM    431  C   GLY B  28      -3.153  -0.036   3.145  1.00  0.00           C  
ATOM    432  O   GLY B  28      -2.912  -0.091   1.939  1.00  0.00           O  
ATOM    433  H   GLY B  28      -3.884   1.490   5.865  1.00  0.00           H  
ATOM    434 1HA  GLY B  28      -3.126   2.114   3.196  1.00  0.00           H  
ATOM    435 2HA  GLY B  28      -2.095   1.357   4.396  1.00  0.00           H  
ATOM    436  N   PHE B  29      -3.503  -1.099   3.862  1.00  0.00           N  
ATOM    437  CA  PHE B  29      -3.613  -2.424   3.265  1.00  0.00           C  
ATOM    438  C   PHE B  29      -4.766  -2.485   2.270  1.00  0.00           C  
ATOM    439  O   PHE B  29      -4.615  -2.999   1.162  1.00  0.00           O  
ATOM    440  CB  PHE B  29      -3.812  -3.484   4.349  1.00  0.00           C  
ATOM    441  CG  PHE B  29      -3.815  -4.893   3.826  1.00  0.00           C  
ATOM    442  CD1 PHE B  29      -2.642  -5.486   3.385  1.00  0.00           C  
ATOM    443  CD2 PHE B  29      -4.990  -5.626   3.774  1.00  0.00           C  
ATOM    444  CE1 PHE B  29      -2.643  -6.782   2.904  1.00  0.00           C  
ATOM    445  CE2 PHE B  29      -4.995  -6.922   3.295  1.00  0.00           C  
ATOM    446  CZ  PHE B  29      -3.819  -7.500   2.859  1.00  0.00           C  
ATOM    447  H   PHE B  29      -3.697  -0.985   4.847  1.00  0.00           H  
ATOM    448  HA  PHE B  29      -2.688  -2.641   2.730  1.00  0.00           H  
ATOM    449 1HB  PHE B  29      -3.019  -3.399   5.091  1.00  0.00           H  
ATOM    450 2HB  PHE B  29      -4.758  -3.309   4.860  1.00  0.00           H  
ATOM    451  HD1 PHE B  29      -1.711  -4.919   3.422  1.00  0.00           H  
ATOM    452  HD2 PHE B  29      -5.919  -5.169   4.118  1.00  0.00           H  
ATOM    453  HE1 PHE B  29      -1.714  -7.236   2.560  1.00  0.00           H  
ATOM    454  HE2 PHE B  29      -5.925  -7.488   3.259  1.00  0.00           H  
ATOM    455  HZ  PHE B  29      -3.822  -8.520   2.479  1.00  0.00           H  
ATOM    456  N   PHE B  30      -5.917  -1.958   2.673  1.00  0.00           N  
ATOM    457  CA  PHE B  30      -7.068  -1.862   1.784  1.00  0.00           C  
ATOM    458  C   PHE B  30      -6.711  -1.131   0.497  1.00  0.00           C  
ATOM    459  O   PHE B  30      -6.963  -1.628  -0.601  1.00  0.00           O  
ATOM    460  CB  PHE B  30      -8.224  -1.142   2.482  1.00  0.00           C  
ATOM    461  CG  PHE B  30      -9.397  -0.869   1.585  1.00  0.00           C  
ATOM    462  CD1 PHE B  30     -10.273  -1.886   1.235  1.00  0.00           C  
ATOM    463  CD2 PHE B  30      -9.628   0.405   1.088  1.00  0.00           C  
ATOM    464  CE1 PHE B  30     -11.353  -1.636   0.410  1.00  0.00           C  
ATOM    465  CE2 PHE B  30     -10.708   0.658   0.265  1.00  0.00           C  
ATOM    466  CZ  PHE B  30     -11.571  -0.364  -0.075  1.00  0.00           C  
ATOM    467  H   PHE B  30      -5.996  -1.615   3.620  1.00  0.00           H  
ATOM    468  HA  PHE B  30      -7.392  -2.872   1.526  1.00  0.00           H  
ATOM    469 1HB  PHE B  30      -8.570  -1.740   3.323  1.00  0.00           H  
ATOM    470 2HB  PHE B  30      -7.871  -0.191   2.880  1.00  0.00           H  
ATOM    471  HD1 PHE B  30     -10.101  -2.892   1.620  1.00  0.00           H  
ATOM    472  HD2 PHE B  30      -8.946   1.213   1.356  1.00  0.00           H  
ATOM    473  HE1 PHE B  30     -12.033  -2.445   0.143  1.00  0.00           H  
ATOM    474  HE2 PHE B  30     -10.878   1.664  -0.118  1.00  0.00           H  
ATOM    475  HZ  PHE B  30     -12.421  -0.166  -0.726  1.00  0.00           H  
ATOM    476  N   LEU B  31      -6.122   0.051   0.638  1.00  0.00           N  
ATOM    477  CA  LEU B  31      -5.730   0.854  -0.515  1.00  0.00           C  
ATOM    478  C   LEU B  31      -4.644   0.159  -1.327  1.00  0.00           C  
ATOM    479  O   LEU B  31      -4.648   0.209  -2.557  1.00  0.00           O  
ATOM    480  CB  LEU B  31      -5.232   2.231  -0.056  1.00  0.00           C  
ATOM    481  CG  LEU B  31      -6.289   3.143   0.578  1.00  0.00           C  
ATOM    482  CD1 LEU B  31      -5.619   4.401   1.114  1.00  0.00           C  
ATOM    483  CD2 LEU B  31      -7.350   3.487  -0.456  1.00  0.00           C  
ATOM    484  H   LEU B  31      -5.941   0.403   1.567  1.00  0.00           H  
ATOM    485  HA  LEU B  31      -6.602   0.991  -1.153  1.00  0.00           H  
ATOM    486 1HB  LEU B  31      -4.437   2.087   0.674  1.00  0.00           H  
ATOM    487 2HB  LEU B  31      -4.816   2.754  -0.917  1.00  0.00           H  
ATOM    488  HG  LEU B  31      -6.755   2.630   1.420  1.00  0.00           H  
ATOM    489 1HD1 LEU B  31      -6.370   5.049   1.566  1.00  0.00           H  
ATOM    490 2HD1 LEU B  31      -4.878   4.127   1.866  1.00  0.00           H  
ATOM    491 3HD1 LEU B  31      -5.128   4.928   0.297  1.00  0.00           H  
ATOM    492 1HD2 LEU B  31      -8.102   4.135  -0.004  1.00  0.00           H  
ATOM    493 2HD2 LEU B  31      -6.885   4.002  -1.297  1.00  0.00           H  
ATOM    494 3HD2 LEU B  31      -7.825   2.572  -0.809  1.00  0.00           H  
ATOM    495  N   PHE B  32      -3.716  -0.489  -0.631  1.00  0.00           N  
ATOM    496  CA  PHE B  32      -2.621  -1.194  -1.287  1.00  0.00           C  
ATOM    497  C   PHE B  32      -3.142  -2.167  -2.336  1.00  0.00           C  
ATOM    498  O   PHE B  32      -2.687  -2.164  -3.480  1.00  0.00           O  
ATOM    499  CB  PHE B  32      -1.779  -1.949  -0.257  1.00  0.00           C  
ATOM    500  CG  PHE B  32      -0.609  -2.682  -0.850  1.00  0.00           C  
ATOM    501  CD1 PHE B  32       0.583  -2.022  -1.107  1.00  0.00           C  
ATOM    502  CD2 PHE B  32      -0.699  -4.032  -1.153  1.00  0.00           C  
ATOM    503  CE1 PHE B  32       1.660  -2.695  -1.653  1.00  0.00           C  
ATOM    504  CE2 PHE B  32       0.376  -4.708  -1.697  1.00  0.00           C  
ATOM    505  CZ  PHE B  32       1.557  -4.038  -1.948  1.00  0.00           C  
ATOM    506  H   PHE B  32      -3.770  -0.494   0.377  1.00  0.00           H  
ATOM    507  HA  PHE B  32      -1.986  -0.460  -1.786  1.00  0.00           H  
ATOM    508 1HB  PHE B  32      -1.400  -1.249   0.487  1.00  0.00           H  
ATOM    509 2HB  PHE B  32      -2.404  -2.672   0.264  1.00  0.00           H  
ATOM    510  HD1 PHE B  32       0.665  -0.960  -0.873  1.00  0.00           H  
ATOM    511  HD2 PHE B  32      -1.632  -4.561  -0.955  1.00  0.00           H  
ATOM    512  HE1 PHE B  32       2.591  -2.164  -1.850  1.00  0.00           H  
ATOM    513  HE2 PHE B  32       0.292  -5.769  -1.930  1.00  0.00           H  
ATOM    514  HZ  PHE B  32       2.404  -4.569  -2.379  1.00  0.00           H  
ATOM    515  N   ILE B  33      -4.097  -3.001  -1.940  1.00  0.00           N  
ATOM    516  CA  ILE B  33      -4.656  -4.007  -2.835  1.00  0.00           C  
ATOM    517  C   ILE B  33      -5.271  -3.364  -4.071  1.00  0.00           C  
ATOM    518  O   ILE B  33      -5.076  -3.838  -5.191  1.00  0.00           O  
ATOM    519  CB  ILE B  33      -5.720  -4.854  -2.113  1.00  0.00           C  
ATOM    520  CG1 ILE B  33      -5.066  -5.740  -1.050  1.00  0.00           C  
ATOM    521  CG2 ILE B  33      -6.494  -5.700  -3.112  1.00  0.00           C  
ATOM    522  CD1 ILE B  33      -6.052  -6.388  -0.104  1.00  0.00           C  
ATOM    523  H   ILE B  33      -4.446  -2.936  -0.994  1.00  0.00           H  
ATOM    524  HA  ILE B  33      -3.852  -4.667  -3.158  1.00  0.00           H  
ATOM    525  HB  ILE B  33      -6.416  -4.197  -1.592  1.00  0.00           H  
ATOM    526 1HG1 ILE B  33      -4.491  -6.528  -1.536  1.00  0.00           H  
ATOM    527 2HG1 ILE B  33      -4.369  -5.145  -0.459  1.00  0.00           H  
ATOM    528 1HG2 ILE B  33      -7.242  -6.293  -2.585  1.00  0.00           H  
ATOM    529 2HG2 ILE B  33      -6.989  -5.050  -3.833  1.00  0.00           H  
ATOM    530 3HG2 ILE B  33      -5.807  -6.365  -3.636  1.00  0.00           H  
ATOM    531 1HD1 ILE B  33      -5.513  -7.000   0.620  1.00  0.00           H  
ATOM    532 2HD1 ILE B  33      -6.615  -5.616   0.420  1.00  0.00           H  
ATOM    533 3HD1 ILE B  33      -6.738  -7.017  -0.670  1.00  0.00           H  
ATOM    534  N   LEU B  34      -6.014  -2.282  -3.862  1.00  0.00           N  
ATOM    535  CA  LEU B  34      -6.686  -1.591  -4.956  1.00  0.00           C  
ATOM    536  C   LEU B  34      -5.682  -1.055  -5.968  1.00  0.00           C  
ATOM    537  O   LEU B  34      -5.912  -1.114  -7.176  1.00  0.00           O  
ATOM    538  CB  LEU B  34      -7.537  -0.438  -4.411  1.00  0.00           C  
ATOM    539  CG  LEU B  34      -8.762  -0.848  -3.584  1.00  0.00           C  
ATOM    540  CD1 LEU B  34      -9.428   0.395  -3.010  1.00  0.00           C  
ATOM    541  CD2 LEU B  34      -9.728  -1.630  -4.462  1.00  0.00           C  
ATOM    542  H   LEU B  34      -6.115  -1.930  -2.921  1.00  0.00           H  
ATOM    543  HA  LEU B  34      -7.339  -2.300  -5.463  1.00  0.00           H  
ATOM    544 1HB  LEU B  34      -6.908   0.190  -3.781  1.00  0.00           H  
ATOM    545 2HB  LEU B  34      -7.889   0.162  -5.250  1.00  0.00           H  
ATOM    546  HG  LEU B  34      -8.445  -1.472  -2.748  1.00  0.00           H  
ATOM    547 1HD1 LEU B  34     -10.298   0.104  -2.423  1.00  0.00           H  
ATOM    548 2HD1 LEU B  34      -8.721   0.925  -2.371  1.00  0.00           H  
ATOM    549 3HD1 LEU B  34      -9.742   1.048  -3.824  1.00  0.00           H  
ATOM    550 1HD2 LEU B  34     -10.599  -1.922  -3.874  1.00  0.00           H  
ATOM    551 2HD2 LEU B  34     -10.047  -1.006  -5.297  1.00  0.00           H  
ATOM    552 3HD2 LEU B  34      -9.232  -2.522  -4.844  1.00  0.00           H  
ATOM    553  N   VAL B  35      -4.567  -0.533  -5.469  1.00  0.00           N  
ATOM    554  CA  VAL B  35      -3.528   0.021  -6.329  1.00  0.00           C  
ATOM    555  C   VAL B  35      -2.792  -1.080  -7.082  1.00  0.00           C  
ATOM    556  O   VAL B  35      -2.474  -0.932  -8.262  1.00  0.00           O  
ATOM    557  CB  VAL B  35      -2.519   0.831  -5.494  1.00  0.00           C  
ATOM    558  CG1 VAL B  35      -1.364   1.303  -6.365  1.00  0.00           C  
ATOM    559  CG2 VAL B  35      -3.218   2.012  -4.840  1.00  0.00           C  
ATOM    560  H   VAL B  35      -4.436  -0.519  -4.468  1.00  0.00           H  
ATOM    561  HA  VAL B  35      -3.997   0.687  -7.054  1.00  0.00           H  
ATOM    562  HB  VAL B  35      -2.097   0.185  -4.724  1.00  0.00           H  
ATOM    563 1HG1 VAL B  35      -0.660   1.874  -5.759  1.00  0.00           H  
ATOM    564 2HG1 VAL B  35      -0.855   0.440  -6.794  1.00  0.00           H  
ATOM    565 3HG1 VAL B  35      -1.747   1.935  -7.166  1.00  0.00           H  
ATOM    566 1HG2 VAL B  35      -2.499   2.580  -4.250  1.00  0.00           H  
ATOM    567 2HG2 VAL B  35      -3.645   2.655  -5.610  1.00  0.00           H  
ATOM    568 3HG2 VAL B  35      -4.014   1.649  -4.189  1.00  0.00           H  
ATOM    569  N   VAL B  36      -2.523  -2.184  -6.393  1.00  0.00           N  
ATOM    570  CA  VAL B  36      -1.936  -3.358  -7.026  1.00  0.00           C  
ATOM    571  C   VAL B  36      -2.791  -3.843  -8.190  1.00  0.00           C  
ATOM    572  O   VAL B  36      -2.272  -4.203  -9.247  1.00  0.00           O  
ATOM    573  CB  VAL B  36      -1.778  -4.496  -6.000  1.00  0.00           C  
ATOM    574  CG1 VAL B  36      -1.466  -5.808  -6.704  1.00  0.00           C  
ATOM    575  CG2 VAL B  36      -0.685  -4.146  -5.003  1.00  0.00           C  
ATOM    576  H   VAL B  36      -2.732  -2.210  -5.405  1.00  0.00           H  
ATOM    577  HA  VAL B  36      -0.949  -3.089  -7.406  1.00  0.00           H  
ATOM    578  HB  VAL B  36      -2.723  -4.631  -5.473  1.00  0.00           H  
ATOM    579 1HG1 VAL B  36      -1.358  -6.602  -5.964  1.00  0.00           H  
ATOM    580 2HG1 VAL B  36      -2.279  -6.057  -7.386  1.00  0.00           H  
ATOM    581 3HG1 VAL B  36      -0.537  -5.708  -7.265  1.00  0.00           H  
ATOM    582 1HG2 VAL B  36      -0.579  -4.954  -4.280  1.00  0.00           H  
ATOM    583 2HG2 VAL B  36       0.259  -4.005  -5.531  1.00  0.00           H  
ATOM    584 3HG2 VAL B  36      -0.949  -3.225  -4.481  1.00  0.00           H  
ATOM    585  N   ALA B  37      -4.104  -3.849  -7.990  1.00  0.00           N  
ATOM    586  CA  ALA B  37      -5.040  -4.192  -9.055  1.00  0.00           C  
ATOM    587  C   ALA B  37      -4.880  -3.261 -10.249  1.00  0.00           C  
ATOM    588  O   ALA B  37      -4.954  -3.693 -11.400  1.00  0.00           O  
ATOM    589  CB  ALA B  37      -6.470  -4.149  -8.537  1.00  0.00           C  
ATOM    590  H   ALA B  37      -4.464  -3.610  -7.077  1.00  0.00           H  
ATOM    591  HA  ALA B  37      -4.815  -5.205  -9.389  1.00  0.00           H  
ATOM    592 1HB  ALA B  37      -7.157  -4.408  -9.344  1.00  0.00           H  
ATOM    593 2HB  ALA B  37      -6.583  -4.863  -7.721  1.00  0.00           H  
ATOM    594 3HB  ALA B  37      -6.696  -3.147  -8.176  1.00  0.00           H  
ATOM    595  N   ALA B  38      -4.661  -1.980  -9.970  1.00  0.00           N  
ATOM    596  CA  ALA B  38      -4.455  -0.991 -11.021  1.00  0.00           C  
ATOM    597  C   ALA B  38      -3.232  -1.330 -11.863  1.00  0.00           C  
ATOM    598  O   ALA B  38      -3.239  -1.159 -13.082  1.00  0.00           O  
ATOM    599  CB  ALA B  38      -4.314   0.400 -10.419  1.00  0.00           C  
ATOM    600  H   ALA B  38      -4.637  -1.685  -9.004  1.00  0.00           H  
ATOM    601  HA  ALA B  38      -5.326  -1.006 -11.676  1.00  0.00           H  
ATOM    602 1HB  ALA B  38      -4.161   1.127 -11.216  1.00  0.00           H  
ATOM    603 2HB  ALA B  38      -5.221   0.651  -9.868  1.00  0.00           H  
ATOM    604 3HB  ALA B  38      -3.462   0.418  -9.742  1.00  0.00           H  
ATOM    605  N   VAL B  39      -2.182  -1.811 -11.206  1.00  0.00           N  
ATOM    606  CA  VAL B  39      -0.966  -2.218 -11.899  1.00  0.00           C  
ATOM    607  C   VAL B  39      -1.249  -3.330 -12.901  1.00  0.00           C  
ATOM    608  O   VAL B  39      -0.744  -3.310 -14.024  1.00  0.00           O  
ATOM    609  CB  VAL B  39       0.090  -2.701 -10.887  1.00  0.00           C  
ATOM    610  CG1 VAL B  39       1.284  -3.307 -11.610  1.00  0.00           C  
ATOM    611  CG2 VAL B  39       0.526  -1.543 -10.002  1.00  0.00           C  
ATOM    612  H   VAL B  39      -2.227  -1.896 -10.201  1.00  0.00           H  
ATOM    613  HA  VAL B  39      -0.567  -1.356 -12.436  1.00  0.00           H  
ATOM    614  HB  VAL B  39      -0.345  -3.487 -10.269  1.00  0.00           H  
ATOM    615 1HG1 VAL B  39       2.020  -3.643 -10.879  1.00  0.00           H  
ATOM    616 2HG1 VAL B  39       0.954  -4.156 -12.208  1.00  0.00           H  
ATOM    617 3HG1 VAL B  39       1.735  -2.557 -12.259  1.00  0.00           H  
ATOM    618 1HG2 VAL B  39       1.272  -1.892  -9.288  1.00  0.00           H  
ATOM    619 2HG2 VAL B  39       0.956  -0.755 -10.620  1.00  0.00           H  
ATOM    620 3HG2 VAL B  39      -0.337  -1.152  -9.463  1.00  0.00           H  
ATOM    621  N   THR B  40      -2.060  -4.298 -12.490  1.00  0.00           N  
ATOM    622  CA  THR B  40      -2.476  -5.378 -13.377  1.00  0.00           C  
ATOM    623  C   THR B  40      -3.340  -4.852 -14.517  1.00  0.00           C  
ATOM    624  O   THR B  40      -3.199  -5.280 -15.662  1.00  0.00           O  
ATOM    625  CB  THR B  40      -3.246  -6.465 -12.604  1.00  0.00           C  
ATOM    626  OG1 THR B  40      -2.399  -7.027 -11.593  1.00  0.00           O  
ATOM    627  CG2 THR B  40      -3.704  -7.567 -13.547  1.00  0.00           C  
ATOM    628  H   THR B  40      -2.397  -4.286 -11.538  1.00  0.00           H  
ATOM    629  HA  THR B  40      -1.585  -5.831 -13.811  1.00  0.00           H  
ATOM    630  HB  THR B  40      -4.117  -6.021 -12.123  1.00  0.00           H  
ATOM    631  HG1 THR B  40      -2.166  -6.346 -10.957  1.00  0.00           H  
ATOM    632 1HG2 THR B  40      -4.246  -8.326 -12.984  1.00  0.00           H  
ATOM    633 2HG2 THR B  40      -4.357  -7.145 -14.310  1.00  0.00           H  
ATOM    634 3HG2 THR B  40      -2.836  -8.021 -14.024  1.00  0.00           H  
ATOM    635  N   LEU B  41      -4.233  -3.923 -14.196  1.00  0.00           N  
ATOM    636  CA  LEU B  41      -5.159  -3.378 -15.181  1.00  0.00           C  
ATOM    637  C   LEU B  41      -4.422  -2.573 -16.244  1.00  0.00           C  
ATOM    638  O   LEU B  41      -4.718  -2.681 -17.434  1.00  0.00           O  
ATOM    639  CB  LEU B  41      -6.204  -2.490 -14.492  1.00  0.00           C  
ATOM    640  CG  LEU B  41      -7.238  -3.227 -13.630  1.00  0.00           C  
ATOM    641  CD1 LEU B  41      -8.058  -2.213 -12.844  1.00  0.00           C  
ATOM    642  CD2 LEU B  41      -8.129  -4.078 -14.522  1.00  0.00           C  
ATOM    643  H   LEU B  41      -4.271  -3.585 -13.244  1.00  0.00           H  
ATOM    644  HA  LEU B  41      -5.671  -4.206 -15.670  1.00  0.00           H  
ATOM    645 1HB  LEU B  41      -5.686  -1.778 -13.852  1.00  0.00           H  
ATOM    646 2HB  LEU B  41      -6.746  -1.934 -15.256  1.00  0.00           H  
ATOM    647  HG  LEU B  41      -6.724  -3.868 -12.913  1.00  0.00           H  
ATOM    648 1HD1 LEU B  41      -8.793  -2.736 -12.231  1.00  0.00           H  
ATOM    649 2HD1 LEU B  41      -7.398  -1.632 -12.200  1.00  0.00           H  
ATOM    650 3HD1 LEU B  41      -8.572  -1.546 -13.535  1.00  0.00           H  
ATOM    651 1HD2 LEU B  41      -8.863  -4.601 -13.910  1.00  0.00           H  
ATOM    652 2HD2 LEU B  41      -8.644  -3.437 -15.239  1.00  0.00           H  
ATOM    653 3HD2 LEU B  41      -7.519  -4.804 -15.059  1.00  0.00           H  
ATOM    654  N   CYS B  42      -3.461  -1.766 -15.807  1.00  0.00           N  
ATOM    655  CA  CYS B  42      -2.751  -0.864 -16.706  1.00  0.00           C  
ATOM    656  C   CYS B  42      -2.011  -1.637 -17.791  1.00  0.00           C  
ATOM    657  O   CYS B  42      -2.607  -2.045 -18.749  1.00  0.00           O  
ATOM    658  OXT CYS B  42      -0.833  -1.838 -17.687  1.00  0.00           O  
ATOM    659  CB  CYS B  42      -1.753  -0.005 -15.929  1.00  0.00           C  
ATOM    660  SG  CYS B  42      -2.522   1.184 -14.804  1.00  0.00           S  
ATOM    661  H   CYS B  42      -3.216  -1.778 -14.828  1.00  0.00           H  
ATOM    662  HA  CYS B  42      -3.479  -0.207 -17.182  1.00  0.00           H  
ATOM    663 1HB  CYS B  42      -1.098  -0.650 -15.342  1.00  0.00           H  
ATOM    664 2HB  CYS B  42      -1.127   0.548 -16.629  1.00  0.00           H  
ATOM    665  HG  CYS B  42      -3.060   0.280 -13.992  1.00  0.00           H  
TER                                                                             
HETATM  667 THKN MEM C  45      15.000   0.000   0.000  1.00  0.00           X  
HETATM  668 CNTR MEM C  45       0.000   0.000   0.000  1.00  0.00           X  
HETATM  669 NORM MEM C  45      -0.000  -0.000   1.000  1.00  0.00           X  
TER                                                                             
CONECT  667  668                                                                
CONECT  668  667  669                                                           
CONECT  669  668                                                                
a_angle_1 0.521
a_angle_2 9.069
a_bind 1.009
a_ddg -28.629
a_helicality 0.034
a_helicality_symm 0.034
a_hha_ang 16.348
a_hha_dst_atm 4.725
a_hha_dst_vec 8.63
a_marl -15.699
a_pack 0.577
a_res_lipo -57.953
a_rmsd 4.716
a_sasa 972.544
a_shape 0.663
a_span_topo 0.5
a_tms_span 1
a_tms_span_fa 1
a_unsat 2
maxsub 22
rms 4.716
score -128.11
silent_score -128.11
time 26
total -128.112

#MODEL 1
ATOM      1  N   GLY A   1       3.852   5.175  16.189  1.00  0.00           N  
ATOM      2  CA  GLY A   1       3.802   3.737  15.953  1.00  0.00           C  
ATOM      3  C   GLY A   1       2.924   3.406  14.752  1.00  0.00           C  
ATOM      4  O   GLY A   1       3.313   2.625  13.884  1.00  0.00           O  
ATOM      5 1H   GLY A   1       4.433   5.363  16.980  1.00  0.00           H  
ATOM      6 2H   GLY A   1       4.228   5.632  15.383  1.00  0.00           H  
ATOM      7 3H   GLY A   1       2.929   5.516  16.365  1.00  0.00           H  
ATOM      8 1HA  GLY A   1       4.811   3.360  15.786  1.00  0.00           H  
ATOM      9 2HA  GLY A   1       3.415   3.236  16.839  1.00  0.00           H  
ATOM     10  N   ILE A   2       1.739   4.005  14.709  1.00  0.00           N  
ATOM     11  CA  ILE A   2       0.743   3.661  13.701  1.00  0.00           C  
ATOM     12  C   ILE A   2       1.269   3.922  12.295  1.00  0.00           C  
ATOM     13  O   ILE A   2       1.111   3.093  11.399  1.00  0.00           O  
ATOM     14  CB  ILE A   2      -0.557   4.456  13.920  1.00  0.00           C  
ATOM     15  CG1 ILE A   2      -1.248   4.005  15.209  1.00  0.00           C  
ATOM     16  CG2 ILE A   2      -1.487   4.292  12.728  1.00  0.00           C  
ATOM     17  CD1 ILE A   2      -2.386   4.902  15.638  1.00  0.00           C  
ATOM     18  H   ILE A   2       1.522   4.716  15.392  1.00  0.00           H  
ATOM     19  HA  ILE A   2       0.516   2.599  13.788  1.00  0.00           H  
ATOM     20  HB  ILE A   2      -0.321   5.512  14.042  1.00  0.00           H  
ATOM     21 1HG1 ILE A   2      -1.639   2.996  15.078  1.00  0.00           H  
ATOM     22 2HG1 ILE A   2      -0.519   3.969  16.019  1.00  0.00           H  
ATOM     23 1HG2 ILE A   2      -2.402   4.860  12.899  1.00  0.00           H  
ATOM     24 2HG2 ILE A   2      -0.995   4.660  11.829  1.00  0.00           H  
ATOM     25 3HG2 ILE A   2      -1.734   3.237  12.601  1.00  0.00           H  
ATOM     26 1HD1 ILE A   2      -2.825   4.518  16.559  1.00  0.00           H  
ATOM     27 2HD1 ILE A   2      -2.009   5.911  15.809  1.00  0.00           H  
ATOM     28 3HD1 ILE A   2      -3.145   4.926  14.857  1.00  0.00           H  
ATOM     29  N   LEU A   3       1.894   5.080  12.109  1.00  0.00           N  
ATOM     30  CA  LEU A   3       2.434   5.458  10.809  1.00  0.00           C  
ATOM     31  C   LEU A   3       3.461   4.443  10.322  1.00  0.00           C  
ATOM     32  O   LEU A   3       3.434   4.025   9.164  1.00  0.00           O  
ATOM     33  CB  LEU A   3       3.077   6.848  10.886  1.00  0.00           C  
ATOM     34  CG  LEU A   3       3.722   7.356   9.590  1.00  0.00           C  
ATOM     35  CD1 LEU A   3       2.666   7.445   8.497  1.00  0.00           C  
ATOM     36  CD2 LEU A   3       4.367   8.711   9.840  1.00  0.00           C  
ATOM     37  H   LEU A   3       1.998   5.714  12.888  1.00  0.00           H  
ATOM     38  HA  LEU A   3       1.615   5.490  10.090  1.00  0.00           H  
ATOM     39 1HB  LEU A   3       2.315   7.568  11.180  1.00  0.00           H  
ATOM     40 2HB  LEU A   3       3.848   6.832  11.656  1.00  0.00           H  
ATOM     41  HG  LEU A   3       4.483   6.647   9.261  1.00  0.00           H  
ATOM     42 1HD1 LEU A   3       3.124   7.806   7.576  1.00  0.00           H  
ATOM     43 2HD1 LEU A   3       2.235   6.459   8.325  1.00  0.00           H  
ATOM     44 3HD1 LEU A   3       1.881   8.135   8.806  1.00  0.00           H  
ATOM     45 1HD2 LEU A   3       4.826   9.071   8.919  1.00  0.00           H  
ATOM     46 2HD2 LEU A   3       3.606   9.420  10.168  1.00  0.00           H  
ATOM     47 3HD2 LEU A   3       5.130   8.614  10.612  1.00  0.00           H  
ATOM     48  N   SER A   4       4.365   4.050  11.212  1.00  0.00           N  
ATOM     49  CA  SER A   4       5.402   3.083  10.875  1.00  0.00           C  
ATOM     50  C   SER A   4       4.798   1.744  10.471  1.00  0.00           C  
ATOM     51  O   SER A   4       5.258   1.105   9.525  1.00  0.00           O  
ATOM     52  CB  SER A   4       6.339   2.890  12.052  1.00  0.00           C  
ATOM     53  OG  SER A   4       7.059   4.063  12.318  1.00  0.00           O  
ATOM     54  H   SER A   4       4.332   4.431  12.147  1.00  0.00           H  
ATOM     55  HA  SER A   4       5.974   3.469  10.030  1.00  0.00           H  
ATOM     56 1HB  SER A   4       5.763   2.606  12.932  1.00  0.00           H  
ATOM     57 2HB  SER A   4       7.031   2.077  11.837  1.00  0.00           H  
ATOM     58  HG  SER A   4       7.859   3.785  12.771  1.00  0.00           H  
ATOM     59  N   TYR A   5       3.765   1.326  11.194  1.00  0.00           N  
ATOM     60  CA  TYR A   5       3.030   0.114  10.849  1.00  0.00           C  
ATOM     61  C   TYR A   5       2.346   0.251   9.495  1.00  0.00           C  
ATOM     62  O   TYR A   5       2.336  -0.685   8.696  1.00  0.00           O  
ATOM     63  CB  TYR A   5       2.000  -0.213  11.933  1.00  0.00           C  
ATOM     64  CG  TYR A   5       2.613  -0.567  13.270  1.00  0.00           C  
ATOM     65  CD1 TYR A   5       2.007  -0.143  14.444  1.00  0.00           C  
ATOM     66  CD2 TYR A   5       3.780  -1.314  13.322  1.00  0.00           C  
ATOM     67  CE1 TYR A   5       2.566  -0.466  15.665  1.00  0.00           C  
ATOM     68  CE2 TYR A   5       4.339  -1.637  14.544  1.00  0.00           C  
ATOM     69  CZ  TYR A   5       3.737  -1.216  15.711  1.00  0.00           C  
ATOM     70  OH  TYR A   5       4.294  -1.537  16.928  1.00  0.00           O  
ATOM     71  H   TYR A   5       3.481   1.860  12.002  1.00  0.00           H  
ATOM     72  HA  TYR A   5       3.738  -0.712  10.780  1.00  0.00           H  
ATOM     73 1HB  TYR A   5       1.338   0.642  12.077  1.00  0.00           H  
ATOM     74 2HB  TYR A   5       1.385  -1.052  11.609  1.00  0.00           H  
ATOM     75  HD1 TYR A   5       1.089   0.444  14.403  1.00  0.00           H  
ATOM     76  HD2 TYR A   5       4.256  -1.646  12.400  1.00  0.00           H  
ATOM     77  HE1 TYR A   5       2.091  -0.134  16.588  1.00  0.00           H  
ATOM     78  HE2 TYR A   5       5.257  -2.224  14.585  1.00  0.00           H  
ATOM     79  HH  TYR A   5       5.091  -2.053  16.787  1.00  0.00           H  
ATOM     80  N   GLY A   6       1.773   1.424   9.243  1.00  0.00           N  
ATOM     81  CA  GLY A   6       1.122   1.699   7.968  1.00  0.00           C  
ATOM     82  C   GLY A   6       2.108   1.600   6.812  1.00  0.00           C  
ATOM     83  O   GLY A   6       1.886   0.858   5.855  1.00  0.00           O  
ATOM     84  H   GLY A   6       1.791   2.142   9.952  1.00  0.00           H  
ATOM     85 1HA  GLY A   6       0.305   0.993   7.817  1.00  0.00           H  
ATOM     86 2HA  GLY A   6       0.683   2.696   7.992  1.00  0.00           H  
ATOM     87  N   VAL A   7       3.200   2.351   6.906  1.00  0.00           N  
ATOM     88  CA  VAL A   7       4.189   2.403   5.836  1.00  0.00           C  
ATOM     89  C   VAL A   7       4.856   1.049   5.636  1.00  0.00           C  
ATOM     90  O   VAL A   7       5.053   0.603   4.506  1.00  0.00           O  
ATOM     91  CB  VAL A   7       5.264   3.460   6.153  1.00  0.00           C  
ATOM     92  CG1 VAL A   7       6.402   3.381   5.146  1.00  0.00           C  
ATOM     93  CG2 VAL A   7       4.641   4.848   6.155  1.00  0.00           C  
ATOM     94  H   VAL A   7       3.348   2.901   7.740  1.00  0.00           H  
ATOM     95  HA  VAL A   7       3.684   2.684   4.911  1.00  0.00           H  
ATOM     96  HB  VAL A   7       5.689   3.250   7.134  1.00  0.00           H  
ATOM     97 1HG1 VAL A   7       7.153   4.134   5.385  1.00  0.00           H  
ATOM     98 2HG1 VAL A   7       6.856   2.391   5.187  1.00  0.00           H  
ATOM     99 3HG1 VAL A   7       6.014   3.561   4.143  1.00  0.00           H  
ATOM    100 1HG2 VAL A   7       5.407   5.590   6.380  1.00  0.00           H  
ATOM    101 2HG2 VAL A   7       4.211   5.055   5.174  1.00  0.00           H  
ATOM    102 3HG2 VAL A   7       3.858   4.894   6.911  1.00  0.00           H  
ATOM    103  N   GLY A   8       5.202   0.397   6.741  1.00  0.00           N  
ATOM    104  CA  GLY A   8       5.863  -0.902   6.689  1.00  0.00           C  
ATOM    105  C   GLY A   8       5.029  -1.914   5.913  1.00  0.00           C  
ATOM    106  O   GLY A   8       5.536  -2.599   5.025  1.00  0.00           O  
ATOM    107  H   GLY A   8       5.002   0.811   7.640  1.00  0.00           H  
ATOM    108 1HA  GLY A   8       6.841  -0.795   6.220  1.00  0.00           H  
ATOM    109 2HA  GLY A   8       6.031  -1.265   7.703  1.00  0.00           H  
ATOM    110  N   PHE A   9       3.748  -2.002   6.253  1.00  0.00           N  
ATOM    111  CA  PHE A   9       2.824  -2.874   5.538  1.00  0.00           C  
ATOM    112  C   PHE A   9       2.733  -2.492   4.066  1.00  0.00           C  
ATOM    113  O   PHE A   9       2.805  -3.350   3.186  1.00  0.00           O  
ATOM    114  CB  PHE A   9       1.433  -2.814   6.172  1.00  0.00           C  
ATOM    115  CG  PHE A   9       0.438  -3.745   5.540  1.00  0.00           C  
ATOM    116  CD1 PHE A   9       0.330  -5.061   5.965  1.00  0.00           C  
ATOM    117  CD2 PHE A   9      -0.392  -3.308   4.518  1.00  0.00           C  
ATOM    118  CE1 PHE A   9      -0.585  -5.918   5.384  1.00  0.00           C  
ATOM    119  CE2 PHE A   9      -1.308  -4.163   3.937  1.00  0.00           C  
ATOM    120  CZ  PHE A   9      -1.404  -5.470   4.371  1.00  0.00           C  
ATOM    121  H   PHE A   9       3.405  -1.451   7.027  1.00  0.00           H  
ATOM    122  HA  PHE A   9       3.193  -3.898   5.603  1.00  0.00           H  
ATOM    123 1HB  PHE A   9       1.505  -3.061   7.230  1.00  0.00           H  
ATOM    124 2HB  PHE A   9       1.043  -1.799   6.098  1.00  0.00           H  
ATOM    125  HD1 PHE A   9       0.977  -5.415   6.768  1.00  0.00           H  
ATOM    126  HD2 PHE A   9      -0.316  -2.276   4.175  1.00  0.00           H  
ATOM    127  HE1 PHE A   9      -0.659  -6.950   5.729  1.00  0.00           H  
ATOM    128  HE2 PHE A   9      -1.955  -3.806   3.135  1.00  0.00           H  
ATOM    129  HZ  PHE A   9      -2.124  -6.145   3.912  1.00  0.00           H  
ATOM    130  N   PHE A  10       2.575  -1.198   3.804  1.00  0.00           N  
ATOM    131  CA  PHE A  10       2.473  -0.700   2.438  1.00  0.00           C  
ATOM    132  C   PHE A  10       3.659  -1.154   1.596  1.00  0.00           C  
ATOM    133  O   PHE A  10       3.487  -1.707   0.511  1.00  0.00           O  
ATOM    134  CB  PHE A  10       2.391   0.828   2.431  1.00  0.00           C  
ATOM    135  CG  PHE A  10       2.378   1.428   1.054  1.00  0.00           C  
ATOM    136  CD1 PHE A  10       1.219   1.428   0.293  1.00  0.00           C  
ATOM    137  CD2 PHE A  10       3.525   1.992   0.516  1.00  0.00           C  
ATOM    138  CE1 PHE A  10       1.205   1.979  -0.974  1.00  0.00           C  
ATOM    139  CE2 PHE A  10       3.514   2.545  -0.749  1.00  0.00           C  
ATOM    140  CZ  PHE A  10       2.352   2.538  -1.495  1.00  0.00           C  
ATOM    141  H   PHE A  10       2.524  -0.544   4.572  1.00  0.00           H  
ATOM    142  HA  PHE A  10       1.563  -1.100   1.990  1.00  0.00           H  
ATOM    143 1HB  PHE A  10       1.488   1.145   2.949  1.00  0.00           H  
ATOM    144 2HB  PHE A  10       3.241   1.240   2.973  1.00  0.00           H  
ATOM    145  HD1 PHE A  10       0.311   0.986   0.706  1.00  0.00           H  
ATOM    146  HD2 PHE A  10       4.442   1.997   1.105  1.00  0.00           H  
ATOM    147  HE1 PHE A  10       0.287   1.972  -1.561  1.00  0.00           H  
ATOM    148  HE2 PHE A  10       4.422   2.987  -1.160  1.00  0.00           H  
ATOM    149  HZ  PHE A  10       2.343   2.972  -2.494  1.00  0.00           H  
ATOM    150  N   LEU A  11       4.864  -0.916   2.104  1.00  0.00           N  
ATOM    151  CA  LEU A  11       6.082  -1.290   1.395  1.00  0.00           C  
ATOM    152  C   LEU A  11       6.197  -2.803   1.259  1.00  0.00           C  
ATOM    153  O   LEU A  11       6.631  -3.311   0.225  1.00  0.00           O  
ATOM    154  CB  LEU A  11       7.312  -0.742   2.129  1.00  0.00           C  
ATOM    155  CG  LEU A  11       7.453   0.786   2.141  1.00  0.00           C  
ATOM    156  CD1 LEU A  11       8.636   1.180   3.015  1.00  0.00           C  
ATOM    157  CD2 LEU A  11       7.633   1.291   0.717  1.00  0.00           C  
ATOM    158  H   LEU A  11       4.938  -0.464   3.004  1.00  0.00           H  
ATOM    159  HA  LEU A  11       6.047  -0.857   0.396  1.00  0.00           H  
ATOM    160 1HB  LEU A  11       7.279  -1.080   3.163  1.00  0.00           H  
ATOM    161 2HB  LEU A  11       8.207  -1.153   1.662  1.00  0.00           H  
ATOM    162  HG  LEU A  11       6.556   1.230   2.574  1.00  0.00           H  
ATOM    163 1HD1 LEU A  11       8.736   2.265   3.024  1.00  0.00           H  
ATOM    164 2HD1 LEU A  11       8.472   0.823   4.032  1.00  0.00           H  
ATOM    165 3HD1 LEU A  11       9.547   0.735   2.616  1.00  0.00           H  
ATOM    166 1HD2 LEU A  11       7.732   2.377   0.726  1.00  0.00           H  
ATOM    167 2HD2 LEU A  11       8.530   0.848   0.284  1.00  0.00           H  
ATOM    168 3HD2 LEU A  11       6.765   1.011   0.120  1.00  0.00           H  
ATOM    169  N   PHE A  12       5.805  -3.518   2.308  1.00  0.00           N  
ATOM    170  CA  PHE A  12       5.833  -4.976   2.295  1.00  0.00           C  
ATOM    171  C   PHE A  12       5.044  -5.532   1.117  1.00  0.00           C  
ATOM    172  O   PHE A  12       5.527  -6.396   0.386  1.00  0.00           O  
ATOM    173  CB  PHE A  12       5.269  -5.533   3.603  1.00  0.00           C  
ATOM    174  CG  PHE A  12       5.078  -7.023   3.595  1.00  0.00           C  
ATOM    175  CD1 PHE A  12       6.161  -7.876   3.746  1.00  0.00           C  
ATOM    176  CD2 PHE A  12       3.816  -7.575   3.436  1.00  0.00           C  
ATOM    177  CE1 PHE A  12       5.987  -9.247   3.739  1.00  0.00           C  
ATOM    178  CE2 PHE A  12       3.638  -8.944   3.429  1.00  0.00           C  
ATOM    179  CZ  PHE A  12       4.726  -9.781   3.581  1.00  0.00           C  
ATOM    180  H   PHE A  12       5.478  -3.040   3.135  1.00  0.00           H  
ATOM    181  HA  PHE A  12       6.870  -5.301   2.196  1.00  0.00           H  
ATOM    182 1HB  PHE A  12       5.937  -5.280   4.425  1.00  0.00           H  
ATOM    183 2HB  PHE A  12       4.306  -5.068   3.810  1.00  0.00           H  
ATOM    184  HD1 PHE A  12       7.158  -7.453   3.873  1.00  0.00           H  
ATOM    185  HD2 PHE A  12       2.957  -6.913   3.316  1.00  0.00           H  
ATOM    186  HE1 PHE A  12       6.846  -9.906   3.858  1.00  0.00           H  
ATOM    187  HE2 PHE A  12       2.641  -9.365   3.304  1.00  0.00           H  
ATOM    188  HZ  PHE A  12       4.588 -10.862   3.574  1.00  0.00           H  
ATOM    189  N   ILE A  13       3.826  -5.032   0.939  1.00  0.00           N  
ATOM    190  CA  ILE A  13       2.953  -5.502  -0.130  1.00  0.00           C  
ATOM    191  C   ILE A  13       3.582  -5.267  -1.498  1.00  0.00           C  
ATOM    192  O   ILE A  13       3.489  -6.112  -2.388  1.00  0.00           O  
ATOM    193  CB  ILE A  13       1.582  -4.804  -0.068  1.00  0.00           C  
ATOM    194  CG1 ILE A  13       0.835  -5.209   1.206  1.00  0.00           C  
ATOM    195  CG2 ILE A  13       0.758  -5.139  -1.301  1.00  0.00           C  
ATOM    196  CD1 ILE A  13       0.574  -6.694   1.315  1.00  0.00           C  
ATOM    197  H   ILE A  13       3.496  -4.307   1.560  1.00  0.00           H  
ATOM    198  HA  ILE A  13       2.801  -6.574  -0.006  1.00  0.00           H  
ATOM    199  HB  ILE A  13       1.725  -3.725  -0.019  1.00  0.00           H  
ATOM    200 1HG1 ILE A  13       1.409  -4.898   2.078  1.00  0.00           H  
ATOM    201 2HG1 ILE A  13      -0.124  -4.692   1.245  1.00  0.00           H  
ATOM    202 1HG2 ILE A  13      -0.208  -4.638  -1.240  1.00  0.00           H  
ATOM    203 2HG2 ILE A  13       1.286  -4.802  -2.193  1.00  0.00           H  
ATOM    204 3HG2 ILE A  13       0.605  -6.217  -1.356  1.00  0.00           H  
ATOM    205 1HD1 ILE A  13       0.041  -6.903   2.242  1.00  0.00           H  
ATOM    206 2HD1 ILE A  13      -0.030  -7.021   0.467  1.00  0.00           H  
ATOM    207 3HD1 ILE A  13       1.522  -7.231   1.313  1.00  0.00           H  
ATOM    208  N   LEU A  14       4.221  -4.113  -1.659  1.00  0.00           N  
ATOM    209  CA  LEU A  14       4.886  -3.774  -2.911  1.00  0.00           C  
ATOM    210  C   LEU A  14       6.015  -4.749  -3.217  1.00  0.00           C  
ATOM    211  O   LEU A  14       6.204  -5.155  -4.364  1.00  0.00           O  
ATOM    212  CB  LEU A  14       5.439  -2.345  -2.847  1.00  0.00           C  
ATOM    213  CG  LEU A  14       4.390  -1.225  -2.833  1.00  0.00           C  
ATOM    214  CD1 LEU A  14       5.085   0.121  -2.683  1.00  0.00           C  
ATOM    215  CD2 LEU A  14       3.572  -1.279  -4.114  1.00  0.00           C  
ATOM    216  H   LEU A  14       4.248  -3.455  -0.893  1.00  0.00           H  
ATOM    217  HA  LEU A  14       4.155  -3.831  -3.717  1.00  0.00           H  
ATOM    218 1HB  LEU A  14       6.042  -2.245  -1.946  1.00  0.00           H  
ATOM    219 2HB  LEU A  14       6.084  -2.183  -3.711  1.00  0.00           H  
ATOM    220  HG  LEU A  14       3.730  -1.357  -1.975  1.00  0.00           H  
ATOM    221 1HD1 LEU A  14       4.340   0.916  -2.672  1.00  0.00           H  
ATOM    222 2HD1 LEU A  14       5.647   0.138  -1.749  1.00  0.00           H  
ATOM    223 3HD1 LEU A  14       5.766   0.274  -3.519  1.00  0.00           H  
ATOM    224 1HD2 LEU A  14       2.826  -0.484  -4.103  1.00  0.00           H  
ATOM    225 2HD2 LEU A  14       4.231  -1.146  -4.972  1.00  0.00           H  
ATOM    226 3HD2 LEU A  14       3.072  -2.245  -4.187  1.00  0.00           H  
ATOM    227  N   VAL A  15       6.765  -5.121  -2.185  1.00  0.00           N  
ATOM    228  CA  VAL A  15       7.837  -6.099  -2.330  1.00  0.00           C  
ATOM    229  C   VAL A  15       7.286  -7.466  -2.716  1.00  0.00           C  
ATOM    230  O   VAL A  15       7.802  -8.120  -3.623  1.00  0.00           O  
ATOM    231  CB  VAL A  15       8.630  -6.221  -1.015  1.00  0.00           C  
ATOM    232  CG1 VAL A  15       9.595  -7.395  -1.083  1.00  0.00           C  
ATOM    233  CG2 VAL A  15       9.376  -4.925  -0.739  1.00  0.00           C  
ATOM    234  H   VAL A  15       6.588  -4.716  -1.277  1.00  0.00           H  
ATOM    235  HA  VAL A  15       8.512  -5.759  -3.116  1.00  0.00           H  
ATOM    236  HB  VAL A  15       7.935  -6.422  -0.200  1.00  0.00           H  
ATOM    237 1HG1 VAL A  15      10.147  -7.467  -0.145  1.00  0.00           H  
ATOM    238 2HG1 VAL A  15       9.036  -8.317  -1.245  1.00  0.00           H  
ATOM    239 3HG1 VAL A  15      10.295  -7.245  -1.904  1.00  0.00           H  
ATOM    240 1HG2 VAL A  15       9.935  -5.018   0.192  1.00  0.00           H  
ATOM    241 2HG2 VAL A  15      10.067  -4.721  -1.558  1.00  0.00           H  
ATOM    242 3HG2 VAL A  15       8.663  -4.105  -0.654  1.00  0.00           H  
ATOM    243  N   VAL A  16       6.236  -7.893  -2.023  1.00  0.00           N  
ATOM    244  CA  VAL A  16       5.588  -9.165  -2.319  1.00  0.00           C  
ATOM    245  C   VAL A  16       5.062  -9.195  -3.749  1.00  0.00           C  
ATOM    246  O   VAL A  16       5.241 -10.180  -4.466  1.00  0.00           O  
ATOM    247  CB  VAL A  16       4.423  -9.412  -1.342  1.00  0.00           C  
ATOM    248  CG1 VAL A  16       3.592 -10.603  -1.795  1.00  0.00           C  
ATOM    249  CG2 VAL A  16       4.964  -9.634   0.062  1.00  0.00           C  
ATOM    250  H   VAL A  16       5.878  -7.322  -1.271  1.00  0.00           H  
ATOM    251  HA  VAL A  16       6.321  -9.963  -2.200  1.00  0.00           H  
ATOM    252  HB  VAL A  16       3.767  -8.541  -1.346  1.00  0.00           H  
ATOM    253 1HG1 VAL A  16       2.773 -10.763  -1.093  1.00  0.00           H  
ATOM    254 2HG1 VAL A  16       3.185 -10.406  -2.787  1.00  0.00           H  
ATOM    255 3HG1 VAL A  16       4.219 -11.493  -1.828  1.00  0.00           H  
ATOM    256 1HG2 VAL A  16       4.136  -9.807   0.748  1.00  0.00           H  
ATOM    257 2HG2 VAL A  16       5.625 -10.501   0.064  1.00  0.00           H  
ATOM    258 3HG2 VAL A  16       5.521  -8.753   0.381  1.00  0.00           H  
ATOM    259  N   ALA A  17       4.413  -8.110  -4.158  1.00  0.00           N  
ATOM    260  CA  ALA A  17       3.906  -7.989  -5.519  1.00  0.00           C  
ATOM    261  C   ALA A  17       5.037  -8.054  -6.537  1.00  0.00           C  
ATOM    262  O   ALA A  17       4.924  -8.722  -7.564  1.00  0.00           O  
ATOM    263  CB  ALA A  17       3.123  -6.694  -5.680  1.00  0.00           C  
ATOM    264  H   ALA A  17       4.267  -7.350  -3.509  1.00  0.00           H  
ATOM    265  HA  ALA A  17       3.238  -8.830  -5.708  1.00  0.00           H  
ATOM    266 1HB  ALA A  17       2.751  -6.618  -6.702  1.00  0.00           H  
ATOM    267 2HB  ALA A  17       2.282  -6.688  -4.986  1.00  0.00           H  
ATOM    268 3HB  ALA A  17       3.774  -5.847  -5.468  1.00  0.00           H  
ATOM    269  N   ALA A  18       6.129  -7.355  -6.245  1.00  0.00           N  
ATOM    270  CA  ALA A  18       7.275  -7.313  -7.145  1.00  0.00           C  
ATOM    271  C   ALA A  18       7.854  -8.704  -7.366  1.00  0.00           C  
ATOM    272  O   ALA A  18       8.244  -9.055  -8.480  1.00  0.00           O  
ATOM    273  CB  ALA A  18       8.344  -6.377  -6.599  1.00  0.00           C  
ATOM    274  H   ALA A  18       6.166  -6.840  -5.377  1.00  0.00           H  
ATOM    275  HA  ALA A  18       6.935  -6.935  -8.109  1.00  0.00           H  
ATOM    276 1HB  ALA A  18       9.193  -6.356  -7.282  1.00  0.00           H  
ATOM    277 2HB  ALA A  18       7.932  -5.372  -6.501  1.00  0.00           H  
ATOM    278 3HB  ALA A  18       8.672  -6.731  -5.623  1.00  0.00           H  
ATOM    279  N   VAL A  19       7.906  -9.494  -6.299  1.00  0.00           N  
ATOM    280  CA  VAL A  19       8.398 -10.864  -6.384  1.00  0.00           C  
ATOM    281  C   VAL A  19       7.368 -11.781  -7.030  1.00  0.00           C  
ATOM    282  O   VAL A  19       7.707 -12.625  -7.859  1.00  0.00           O  
ATOM    283  CB  VAL A  19       8.745 -11.395  -4.980  1.00  0.00           C  
ATOM    284  CG1 VAL A  19       9.096 -12.874  -5.042  1.00  0.00           C  
ATOM    285  CG2 VAL A  19       9.895 -10.592  -4.392  1.00  0.00           C  
ATOM    286  H   VAL A  19       7.597  -9.137  -5.407  1.00  0.00           H  
ATOM    287  HA  VAL A  19       9.303 -10.870  -6.994  1.00  0.00           H  
ATOM    288  HB  VAL A  19       7.868 -11.299  -4.339  1.00  0.00           H  
ATOM    289 1HG1 VAL A  19       9.338 -13.233  -4.041  1.00  0.00           H  
ATOM    290 2HG1 VAL A  19       8.246 -13.434  -5.431  1.00  0.00           H  
ATOM    291 3HG1 VAL A  19       9.956 -13.017  -5.695  1.00  0.00           H  
ATOM    292 1HG2 VAL A  19      10.134 -10.972  -3.399  1.00  0.00           H  
ATOM    293 2HG2 VAL A  19      10.769 -10.683  -5.037  1.00  0.00           H  
ATOM    294 3HG2 VAL A  19       9.606  -9.543  -4.319  1.00  0.00           H  
ATOM    295  N   THR A  20       6.107 -11.610  -6.645  1.00  0.00           N  
ATOM    296  CA  THR A  20       5.040 -12.491  -7.105  1.00  0.00           C  
ATOM    297  C   THR A  20       4.834 -12.368  -8.609  1.00  0.00           C  
ATOM    298  O   THR A  20       4.727 -13.371  -9.315  1.00  0.00           O  
ATOM    299  CB  THR A  20       3.719 -12.188  -6.374  1.00  0.00           C  
ATOM    300  OG1 THR A  20       3.889 -12.396  -4.966  1.00  0.00           O  
ATOM    301  CG2 THR A  20       2.607 -13.092  -6.886  1.00  0.00           C  
ATOM    302  H   THR A  20       5.883 -10.851  -6.018  1.00  0.00           H  
ATOM    303  HA  THR A  20       5.324 -13.521  -6.887  1.00  0.00           H  
ATOM    304  HB  THR A  20       3.440 -11.148  -6.543  1.00  0.00           H  
ATOM    305  HG1 THR A  20       4.516 -11.754  -4.623  1.00  0.00           H  
ATOM    306 1HG2 THR A  20       1.681 -12.863  -6.359  1.00  0.00           H  
ATOM    307 2HG2 THR A  20       2.467 -12.928  -7.954  1.00  0.00           H  
ATOM    308 3HG2 THR A  20       2.876 -14.133  -6.711  1.00  0.00           H  
ATOM    309  N   LEU A  21       4.777 -11.132  -9.094  1.00  0.00           N  
ATOM    310  CA  LEU A  21       4.479 -10.873 -10.497  1.00  0.00           C  
ATOM    311  C   LEU A  21       5.639 -11.289 -11.393  1.00  0.00           C  
ATOM    312  O   LEU A  21       5.785 -12.443 -11.688  1.00  0.00           O  
ATOM    313  OXT LEU A  21       6.406 -10.463 -11.804  1.00  0.00           O  
ATOM    314  CB  LEU A  21       4.170  -9.386 -10.708  1.00  0.00           C  
ATOM    315  CG  LEU A  21       2.908  -8.863 -10.009  1.00  0.00           C  
ATOM    316  CD1 LEU A  21       2.834  -7.350 -10.159  1.00  0.00           C  
ATOM    317  CD2 LEU A  21       1.681  -9.533 -10.610  1.00  0.00           C  
ATOM    318  H   LEU A  21       4.946 -10.352  -8.475  1.00  0.00           H  
ATOM    319  HA  LEU A  21       3.602 -11.457 -10.778  1.00  0.00           H  
ATOM    320 1HB  LEU A  21       5.014  -8.801 -10.346  1.00  0.00           H  
ATOM    321 2HB  LEU A  21       4.058  -9.202 -11.776  1.00  0.00           H  
ATOM    322  HG  LEU A  21       2.961  -9.091  -8.944  1.00  0.00           H  
ATOM    323 1HD1 LEU A  21       1.937  -6.978  -9.663  1.00  0.00           H  
ATOM    324 2HD1 LEU A  21       3.714  -6.896  -9.704  1.00  0.00           H  
ATOM    325 3HD1 LEU A  21       2.797  -7.090 -11.217  1.00  0.00           H  
ATOM    326 1HD2 LEU A  21       0.784  -9.162 -10.113  1.00  0.00           H  
ATOM    327 2HD2 LEU A  21       1.626  -9.305 -11.675  1.00  0.00           H  
ATOM    328 3HD2 LEU A  21       1.752 -10.612 -10.473  1.00  0.00           H  
TER                                                                             
ATOM    330  N   GLY B  22      -3.851  -5.175  16.188  1.00  0.00           N  
ATOM    331  CA  GLY B  22      -3.801  -3.737  15.952  1.00  0.00           C  
ATOM    332  C   GLY B  22      -2.924  -3.406  14.752  1.00  0.00           C  
ATOM    333  O   GLY B  22      -3.312  -2.625  13.883  1.00  0.00           O  
ATOM    334 1H   GLY B  22      -4.432  -5.364  16.980  1.00  0.00           H  
ATOM    335 2H   GLY B  22      -4.227  -5.633  15.383  1.00  0.00           H  
ATOM    336 3H   GLY B  22      -2.928  -5.517  16.364  1.00  0.00           H  
ATOM    337 1HA  GLY B  22      -4.810  -3.361  15.785  1.00  0.00           H  
ATOM    338 2HA  GLY B  22      -3.414  -3.237  16.839  1.00  0.00           H  
ATOM    339  N   ILE B  23      -1.738  -4.005  14.708  1.00  0.00           N  
ATOM    340  CA  ILE B  23      -0.743  -3.661  13.701  1.00  0.00           C  
ATOM    341  C   ILE B  23      -1.268  -3.923  12.295  1.00  0.00           C  
ATOM    342  O   ILE B  23      -1.111  -3.094  11.399  1.00  0.00           O  
ATOM    343  CB  ILE B  23       0.558  -4.456  13.919  1.00  0.00           C  
ATOM    344  CG1 ILE B  23       1.248  -4.006  15.209  1.00  0.00           C  
ATOM    345  CG2 ILE B  23       1.488  -4.292  12.728  1.00  0.00           C  
ATOM    346  CD1 ILE B  23       2.389  -4.902  15.636  1.00  0.00           C  
ATOM    347  H   ILE B  23      -1.522  -4.717  15.391  1.00  0.00           H  
ATOM    348  HA  ILE B  23      -0.516  -2.599  13.787  1.00  0.00           H  
ATOM    349  HB  ILE B  23       0.322  -5.513  14.041  1.00  0.00           H  
ATOM    350 1HG1 ILE B  23       1.637  -2.996  15.080  1.00  0.00           H  
ATOM    351 2HG1 ILE B  23       0.520  -3.973  16.020  1.00  0.00           H  
ATOM    352 1HG2 ILE B  23       2.403  -4.860  12.899  1.00  0.00           H  
ATOM    353 2HG2 ILE B  23       0.996  -4.660  11.828  1.00  0.00           H  
ATOM    354 3HG2 ILE B  23       1.735  -3.237  12.601  1.00  0.00           H  
ATOM    355 1HD1 ILE B  23       2.828  -4.518  16.557  1.00  0.00           H  
ATOM    356 2HD1 ILE B  23       2.014  -5.912  15.805  1.00  0.00           H  
ATOM    357 3HD1 ILE B  23       3.147  -4.922  14.855  1.00  0.00           H  
ATOM    358  N   LEU B  24      -1.894  -5.080  12.109  1.00  0.00           N  
ATOM    359  CA  LEU B  24      -2.433  -5.458  10.808  1.00  0.00           C  
ATOM    360  C   LEU B  24      -3.460  -4.444  10.321  1.00  0.00           C  
ATOM    361  O   LEU B  24      -3.434  -4.026   9.164  1.00  0.00           O  
ATOM    362  CB  LEU B  24      -3.077  -6.849  10.885  1.00  0.00           C  
ATOM    363  CG  LEU B  24      -3.722  -7.356   9.589  1.00  0.00           C  
ATOM    364  CD1 LEU B  24      -2.665  -7.446   8.497  1.00  0.00           C  
ATOM    365  CD2 LEU B  24      -4.366  -8.712   9.840  1.00  0.00           C  
ATOM    366  H   LEU B  24      -1.998  -5.714  12.888  1.00  0.00           H  
ATOM    367  HA  LEU B  24      -1.615  -5.490  10.090  1.00  0.00           H  
ATOM    368 1HB  LEU B  24      -2.314  -7.568  11.179  1.00  0.00           H  
ATOM    369 2HB  LEU B  24      -3.848  -6.833  11.655  1.00  0.00           H  
ATOM    370  HG  LEU B  24      -4.483  -6.648   9.260  1.00  0.00           H  
ATOM    371 1HD1 LEU B  24      -3.124  -7.806   7.576  1.00  0.00           H  
ATOM    372 2HD1 LEU B  24      -2.235  -6.459   8.325  1.00  0.00           H  
ATOM    373 3HD1 LEU B  24      -1.881  -8.136   8.805  1.00  0.00           H  
ATOM    374 1HD2 LEU B  24      -4.825  -9.072   8.919  1.00  0.00           H  
ATOM    375 2HD2 LEU B  24      -3.606  -9.421  10.168  1.00  0.00           H  
ATOM    376 3HD2 LEU B  24      -5.129  -8.615  10.612  1.00  0.00           H  
ATOM    377  N   SER B  25      -4.364  -4.051  11.212  1.00  0.00           N  
ATOM    378  CA  SER B  25      -5.402  -3.084  10.875  1.00  0.00           C  
ATOM    379  C   SER B  25      -4.797  -1.745  10.471  1.00  0.00           C  
ATOM    380  O   SER B  25      -5.257  -1.105   9.525  1.00  0.00           O  
ATOM    381  CB  SER B  25      -6.338  -2.891  12.052  1.00  0.00           C  
ATOM    382  OG  SER B  25      -7.058  -4.063  12.317  1.00  0.00           O  
ATOM    383  H   SER B  25      -4.332  -4.431  12.147  1.00  0.00           H  
ATOM    384  HA  SER B  25      -5.974  -3.470  10.030  1.00  0.00           H  
ATOM    385 1HB  SER B  25      -5.763  -2.607  12.932  1.00  0.00           H  
ATOM    386 2HB  SER B  25      -7.030  -2.077  11.837  1.00  0.00           H  
ATOM    387  HG  SER B  25      -7.858  -3.786  12.770  1.00  0.00           H  
ATOM    388  N   TYR B  26      -3.764  -1.326  11.193  1.00  0.00           N  
ATOM    389  CA  TYR B  26      -3.029  -0.115  10.849  1.00  0.00           C  
ATOM    390  C   TYR B  26      -2.345  -0.252   9.495  1.00  0.00           C  
ATOM    391  O   TYR B  26      -2.336   0.685   8.696  1.00  0.00           O  
ATOM    392  CB  TYR B  26      -1.999   0.213  11.933  1.00  0.00           C  
ATOM    393  CG  TYR B  26      -2.610   0.529  13.280  1.00  0.00           C  
ATOM    394  CD1 TYR B  26      -1.960   0.146  14.444  1.00  0.00           C  
ATOM    395  CD2 TYR B  26      -3.821   1.203  13.351  1.00  0.00           C  
ATOM    396  CE1 TYR B  26      -2.519   0.434  15.674  1.00  0.00           C  
ATOM    397  CE2 TYR B  26      -4.379   1.492  14.581  1.00  0.00           C  
ATOM    398  CZ  TYR B  26      -3.732   1.110  15.739  1.00  0.00           C  
ATOM    399  OH  TYR B  26      -4.288   1.398  16.965  1.00  0.00           O  
ATOM    400  H   TYR B  26      -3.480  -1.861  12.002  1.00  0.00           H  
ATOM    401  HA  TYR B  26      -3.737   0.711  10.780  1.00  0.00           H  
ATOM    402 1HB  TYR B  26      -1.320  -0.632  12.057  1.00  0.00           H  
ATOM    403 2HB  TYR B  26      -1.403   1.069  11.621  1.00  0.00           H  
ATOM    404  HD1 TYR B  26      -1.009  -0.384  14.388  1.00  0.00           H  
ATOM    405  HD2 TYR B  26      -4.332   1.503  12.437  1.00  0.00           H  
ATOM    406  HE1 TYR B  26      -2.008   0.133  16.588  1.00  0.00           H  
ATOM    407  HE2 TYR B  26      -5.331   2.020  14.638  1.00  0.00           H  
ATOM    408  HH  TYR B  26      -5.114   1.871  16.837  1.00  0.00           H  
ATOM    409  N   GLY B  27      -1.773  -1.424   9.243  1.00  0.00           N  
ATOM    410  CA  GLY B  27      -1.121  -1.700   7.968  1.00  0.00           C  
ATOM    411  C   GLY B  27      -2.108  -1.600   6.812  1.00  0.00           C  
ATOM    412  O   GLY B  27      -1.885  -0.858   5.855  1.00  0.00           O  
ATOM    413  H   GLY B  27      -1.790  -2.143   9.952  1.00  0.00           H  
ATOM    414 1HA  GLY B  27      -0.305  -0.993   7.816  1.00  0.00           H  
ATOM    415 2HA  GLY B  27      -0.683  -2.697   7.992  1.00  0.00           H  
ATOM    416  N   VAL B  28      -3.200  -2.352   6.906  1.00  0.00           N  
ATOM    417  CA  VAL B  28      -4.189  -2.404   5.836  1.00  0.00           C  
ATOM    418  C   VAL B  28      -4.856  -1.049   5.636  1.00  0.00           C  
ATOM    419  O   VAL B  28      -5.053  -0.604   4.506  1.00  0.00           O  
ATOM    420  CB  VAL B  28      -5.264  -3.460   6.152  1.00  0.00           C  
ATOM    421  CG1 VAL B  28      -6.401  -3.381   5.145  1.00  0.00           C  
ATOM    422  CG2 VAL B  28      -4.641  -4.848   6.154  1.00  0.00           C  
ATOM    423  H   VAL B  28      -3.348  -2.902   7.740  1.00  0.00           H  
ATOM    424  HA  VAL B  28      -3.683  -2.684   4.911  1.00  0.00           H  
ATOM    425  HB  VAL B  28      -5.688  -3.250   7.134  1.00  0.00           H  
ATOM    426 1HG1 VAL B  28      -7.152  -4.135   5.385  1.00  0.00           H  
ATOM    427 2HG1 VAL B  28      -6.855  -2.391   5.187  1.00  0.00           H  
ATOM    428 3HG1 VAL B  28      -6.013  -3.562   4.143  1.00  0.00           H  
ATOM    429 1HG2 VAL B  28      -5.406  -5.590   6.380  1.00  0.00           H  
ATOM    430 2HG2 VAL B  28      -4.211  -5.055   5.174  1.00  0.00           H  
ATOM    431 3HG2 VAL B  28      -3.857  -4.894   6.911  1.00  0.00           H  
ATOM    432  N   GLY B  29      -5.202  -0.397   6.741  1.00  0.00           N  
ATOM    433  CA  GLY B  29      -5.862   0.902   6.689  1.00  0.00           C  
ATOM    434  C   GLY B  29      -5.029   1.913   5.913  1.00  0.00           C  
ATOM    435  O   GLY B  29      -5.536   2.599   5.025  1.00  0.00           O  
ATOM    436  H   GLY B  29      -5.002  -0.812   7.640  1.00  0.00           H  
ATOM    437 1HA  GLY B  29      -6.840   0.794   6.220  1.00  0.00           H  
ATOM    438 2HA  GLY B  29      -6.030   1.265   7.703  1.00  0.00           H  
ATOM    439  N   PHE B  30      -3.747   2.001   6.253  1.00  0.00           N  
ATOM    440  CA  PHE B  30      -2.823   2.873   5.537  1.00  0.00           C  
ATOM    441  C   PHE B  30      -2.733   2.491   4.066  1.00  0.00           C  
ATOM    442  O   PHE B  30      -2.804   3.349   3.186  1.00  0.00           O  
ATOM    443  CB  PHE B  30      -1.432   2.813   6.172  1.00  0.00           C  
ATOM    444  CG  PHE B  30      -0.437   3.745   5.539  1.00  0.00           C  
ATOM    445  CD1 PHE B  30      -0.328   5.060   5.966  1.00  0.00           C  
ATOM    446  CD2 PHE B  30       0.391   3.308   4.517  1.00  0.00           C  
ATOM    447  CE1 PHE B  30       0.587   5.917   5.385  1.00  0.00           C  
ATOM    448  CE2 PHE B  30       1.307   4.162   3.935  1.00  0.00           C  
ATOM    449  CZ  PHE B  30       1.404   5.469   4.370  1.00  0.00           C  
ATOM    450  H   PHE B  30      -3.404   1.450   7.027  1.00  0.00           H  
ATOM    451  HA  PHE B  30      -3.193   3.898   5.603  1.00  0.00           H  
ATOM    452 1HB  PHE B  30      -1.504   3.060   7.230  1.00  0.00           H  
ATOM    453 2HB  PHE B  30      -1.043   1.799   6.098  1.00  0.00           H  
ATOM    454  HD1 PHE B  30      -0.974   5.414   6.770  1.00  0.00           H  
ATOM    455  HD2 PHE B  30       0.314   2.276   4.173  1.00  0.00           H  
ATOM    456  HE1 PHE B  30       0.662   6.948   5.730  1.00  0.00           H  
ATOM    457  HE2 PHE B  30       1.953   3.807   3.132  1.00  0.00           H  
ATOM    458  HZ  PHE B  30       2.125   6.144   3.911  1.00  0.00           H  
ATOM    459  N   PHE B  31      -2.575   1.198   3.804  1.00  0.00           N  
ATOM    460  CA  PHE B  31      -2.473   0.700   2.438  1.00  0.00           C  
ATOM    461  C   PHE B  31      -3.659   1.153   1.596  1.00  0.00           C  
ATOM    462  O   PHE B  31      -3.487   1.707   0.510  1.00  0.00           O  
ATOM    463  CB  PHE B  31      -2.391  -0.828   2.431  1.00  0.00           C  
ATOM    464  CG  PHE B  31      -2.378  -1.428   1.054  1.00  0.00           C  
ATOM    465  CD1 PHE B  31      -1.219  -1.426   0.292  1.00  0.00           C  
ATOM    466  CD2 PHE B  31      -3.524  -1.994   0.517  1.00  0.00           C  
ATOM    467  CE1 PHE B  31      -1.206  -1.977  -0.975  1.00  0.00           C  
ATOM    468  CE2 PHE B  31      -3.514  -2.548  -0.749  1.00  0.00           C  
ATOM    469  CZ  PHE B  31      -2.353  -2.538  -1.496  1.00  0.00           C  
ATOM    470  H   PHE B  31      -2.524   0.544   4.572  1.00  0.00           H  
ATOM    471  HA  PHE B  31      -1.562   1.100   1.990  1.00  0.00           H  
ATOM    472 1HB  PHE B  31      -1.487  -1.146   2.949  1.00  0.00           H  
ATOM    473 2HB  PHE B  31      -3.241  -1.240   2.973  1.00  0.00           H  
ATOM    474  HD1 PHE B  31      -0.312  -0.983   0.704  1.00  0.00           H  
ATOM    475  HD2 PHE B  31      -4.441  -2.001   1.107  1.00  0.00           H  
ATOM    476  HE1 PHE B  31      -0.288  -1.969  -1.563  1.00  0.00           H  
ATOM    477  HE2 PHE B  31      -4.421  -2.990  -1.159  1.00  0.00           H  
ATOM    478  HZ  PHE B  31      -2.344  -2.972  -2.495  1.00  0.00           H  
ATOM    479  N   LEU B  32      -4.864   0.916   2.104  1.00  0.00           N  
ATOM    480  CA  LEU B  32      -6.081   1.290   1.395  1.00  0.00           C  
ATOM    481  C   LEU B  32      -6.196   2.803   1.259  1.00  0.00           C  
ATOM    482  O   LEU B  32      -6.631   3.311   0.225  1.00  0.00           O  
ATOM    483  CB  LEU B  32      -7.312   0.742   2.129  1.00  0.00           C  
ATOM    484  CG  LEU B  32      -7.453  -0.786   2.141  1.00  0.00           C  
ATOM    485  CD1 LEU B  32      -8.636  -1.180   3.015  1.00  0.00           C  
ATOM    486  CD2 LEU B  32      -7.633  -1.291   0.717  1.00  0.00           C  
ATOM    487  H   LEU B  32      -4.938   0.464   3.004  1.00  0.00           H  
ATOM    488  HA  LEU B  32      -6.047   0.857   0.396  1.00  0.00           H  
ATOM    489 1HB  LEU B  32      -7.278   1.079   3.163  1.00  0.00           H  
ATOM    490 2HB  LEU B  32      -8.207   1.153   1.662  1.00  0.00           H  
ATOM    491  HG  LEU B  32      -6.556  -1.231   2.573  1.00  0.00           H  
ATOM    492 1HD1 LEU B  32      -8.736  -2.265   3.024  1.00  0.00           H  
ATOM    493 2HD1 LEU B  32      -8.472  -0.823   4.032  1.00  0.00           H  
ATOM    494 3HD1 LEU B  32      -9.547  -0.735   2.616  1.00  0.00           H  
ATOM    495 1HD2 LEU B  32      -7.732  -2.377   0.726  1.00  0.00           H  
ATOM    496 2HD2 LEU B  32      -8.530  -0.848   0.284  1.00  0.00           H  
ATOM    497 3HD2 LEU B  32      -6.765  -1.011   0.120  1.00  0.00           H  
ATOM    498  N   PHE B  33      -5.804   3.518   2.308  1.00  0.00           N  
ATOM    499  CA  PHE B  33      -5.833   4.976   2.295  1.00  0.00           C  
ATOM    500  C   PHE B  33      -5.043   5.532   1.117  1.00  0.00           C  
ATOM    501  O   PHE B  33      -5.527   6.396   0.386  1.00  0.00           O  
ATOM    502  CB  PHE B  33      -5.268   5.532   3.603  1.00  0.00           C  
ATOM    503  CG  PHE B  33      -5.078   7.022   3.595  1.00  0.00           C  
ATOM    504  CD1 PHE B  33      -6.161   7.875   3.747  1.00  0.00           C  
ATOM    505  CD2 PHE B  33      -3.816   7.575   3.436  1.00  0.00           C  
ATOM    506  CE1 PHE B  33      -5.987   9.246   3.739  1.00  0.00           C  
ATOM    507  CE2 PHE B  33      -3.639   8.944   3.429  1.00  0.00           C  
ATOM    508  CZ  PHE B  33      -4.726   9.781   3.581  1.00  0.00           C  
ATOM    509  H   PHE B  33      -5.478   3.039   3.135  1.00  0.00           H  
ATOM    510  HA  PHE B  33      -6.870   5.300   2.196  1.00  0.00           H  
ATOM    511 1HB  PHE B  33      -5.937   5.279   4.425  1.00  0.00           H  
ATOM    512 2HB  PHE B  33      -4.305   5.068   3.810  1.00  0.00           H  
ATOM    513  HD1 PHE B  33      -7.158   7.452   3.873  1.00  0.00           H  
ATOM    514  HD2 PHE B  33      -2.957   6.913   3.315  1.00  0.00           H  
ATOM    515  HE1 PHE B  33      -6.847   9.905   3.859  1.00  0.00           H  
ATOM    516  HE2 PHE B  33      -2.641   9.365   3.304  1.00  0.00           H  
ATOM    517  HZ  PHE B  33      -4.588  10.861   3.574  1.00  0.00           H  
ATOM    518  N   ILE B  34      -3.826   5.032   0.939  1.00  0.00           N  
ATOM    519  CA  ILE B  34      -2.953   5.502  -0.130  1.00  0.00           C  
ATOM    520  C   ILE B  34      -3.582   5.267  -1.498  1.00  0.00           C  
ATOM    521  O   ILE B  34      -3.489   6.112  -2.388  1.00  0.00           O  
ATOM    522  CB  ILE B  34      -1.582   4.804  -0.068  1.00  0.00           C  
ATOM    523  CG1 ILE B  34      -0.835   5.209   1.205  1.00  0.00           C  
ATOM    524  CG2 ILE B  34      -0.758   5.139  -1.302  1.00  0.00           C  
ATOM    525  CD1 ILE B  34      -0.577   6.695   1.316  1.00  0.00           C  
ATOM    526  H   ILE B  34      -3.496   4.307   1.560  1.00  0.00           H  
ATOM    527  HA  ILE B  34      -2.800   6.573  -0.006  1.00  0.00           H  
ATOM    528  HB  ILE B  34      -1.725   3.725  -0.019  1.00  0.00           H  
ATOM    529 1HG1 ILE B  34      -1.407   4.896   2.078  1.00  0.00           H  
ATOM    530 2HG1 ILE B  34       0.125   4.694   1.243  1.00  0.00           H  
ATOM    531 1HG2 ILE B  34       0.208   4.638  -1.241  1.00  0.00           H  
ATOM    532 2HG2 ILE B  34      -1.286   4.802  -2.193  1.00  0.00           H  
ATOM    533 3HG2 ILE B  34      -0.605   6.217  -1.356  1.00  0.00           H  
ATOM    534 1HD1 ILE B  34      -0.043   6.903   2.243  1.00  0.00           H  
ATOM    535 2HD1 ILE B  34       0.026   7.023   0.468  1.00  0.00           H  
ATOM    536 3HD1 ILE B  34      -1.525   7.229   1.316  1.00  0.00           H  
ATOM    537  N   LEU B  35      -4.221   4.113  -1.659  1.00  0.00           N  
ATOM    538  CA  LEU B  35      -4.886   3.774  -2.911  1.00  0.00           C  
ATOM    539  C   LEU B  35      -6.015   4.749  -3.217  1.00  0.00           C  
ATOM    540  O   LEU B  35      -6.204   5.155  -4.364  1.00  0.00           O  
ATOM    541  CB  LEU B  35      -5.439   2.345  -2.847  1.00  0.00           C  
ATOM    542  CG  LEU B  35      -4.390   1.225  -2.834  1.00  0.00           C  
ATOM    543  CD1 LEU B  35      -5.085  -0.121  -2.685  1.00  0.00           C  
ATOM    544  CD2 LEU B  35      -3.573   1.279  -4.116  1.00  0.00           C  
ATOM    545  H   LEU B  35      -4.248   3.455  -0.893  1.00  0.00           H  
ATOM    546  HA  LEU B  35      -4.155   3.831  -3.717  1.00  0.00           H  
ATOM    547 1HB  LEU B  35      -6.041   2.245  -1.946  1.00  0.00           H  
ATOM    548 2HB  LEU B  35      -6.085   2.183  -3.710  1.00  0.00           H  
ATOM    549  HG  LEU B  35      -3.729   1.356  -1.977  1.00  0.00           H  
ATOM    550 1HD1 LEU B  35      -4.340  -0.916  -2.675  1.00  0.00           H  
ATOM    551 2HD1 LEU B  35      -5.646  -0.139  -1.750  1.00  0.00           H  
ATOM    552 3HD1 LEU B  35      -5.767  -0.273  -3.521  1.00  0.00           H  
ATOM    553 1HD2 LEU B  35      -2.827   0.484  -4.106  1.00  0.00           H  
ATOM    554 2HD2 LEU B  35      -4.233   1.147  -4.974  1.00  0.00           H  
ATOM    555 3HD2 LEU B  35      -3.073   2.245  -4.189  1.00  0.00           H  
ATOM    556  N   VAL B  36      -6.765   5.121  -2.185  1.00  0.00           N  
ATOM    557  CA  VAL B  36      -7.836   6.099  -2.330  1.00  0.00           C  
ATOM    558  C   VAL B  36      -7.286   7.466  -2.716  1.00  0.00           C  
ATOM    559  O   VAL B  36      -7.802   8.120  -3.622  1.00  0.00           O  
ATOM    560  CB  VAL B  36      -8.630   6.221  -1.015  1.00  0.00           C  
ATOM    561  CG1 VAL B  36      -9.595   7.395  -1.082  1.00  0.00           C  
ATOM    562  CG2 VAL B  36      -9.376   4.925  -0.739  1.00  0.00           C  
ATOM    563  H   VAL B  36      -6.588   4.716  -1.277  1.00  0.00           H  
ATOM    564  HA  VAL B  36      -8.511   5.759  -3.116  1.00  0.00           H  
ATOM    565  HB  VAL B  36      -7.935   6.422  -0.200  1.00  0.00           H  
ATOM    566 1HG1 VAL B  36     -10.147   7.467  -0.145  1.00  0.00           H  
ATOM    567 2HG1 VAL B  36      -9.035   8.317  -1.244  1.00  0.00           H  
ATOM    568 3HG1 VAL B  36     -10.294   7.245  -1.904  1.00  0.00           H  
ATOM    569 1HG2 VAL B  36      -9.934   5.017   0.192  1.00  0.00           H  
ATOM    570 2HG2 VAL B  36     -10.067   4.721  -1.558  1.00  0.00           H  
ATOM    571 3HG2 VAL B  36      -8.663   4.105  -0.654  1.00  0.00           H  
ATOM    572  N   VAL B  37      -6.236   7.893  -2.023  1.00  0.00           N  
ATOM    573  CA  VAL B  37      -5.588   9.165  -2.319  1.00  0.00           C  
ATOM    574  C   VAL B  37      -5.062   9.195  -3.749  1.00  0.00           C  
ATOM    575  O   VAL B  37      -5.241  10.180  -4.465  1.00  0.00           O  
ATOM    576  CB  VAL B  37      -4.423   9.412  -1.342  1.00  0.00           C  
ATOM    577  CG1 VAL B  37      -3.592  10.602  -1.794  1.00  0.00           C  
ATOM    578  CG2 VAL B  37      -4.964   9.634   0.062  1.00  0.00           C  
ATOM    579  H   VAL B  37      -5.878   7.322  -1.271  1.00  0.00           H  
ATOM    580  HA  VAL B  37      -6.321   9.963  -2.199  1.00  0.00           H  
ATOM    581  HB  VAL B  37      -3.767   8.541  -1.346  1.00  0.00           H  
ATOM    582 1HG1 VAL B  37      -2.773  10.762  -1.092  1.00  0.00           H  
ATOM    583 2HG1 VAL B  37      -3.185  10.406  -2.786  1.00  0.00           H  
ATOM    584 3HG1 VAL B  37      -4.219  11.493  -1.828  1.00  0.00           H  
ATOM    585 1HG2 VAL B  37      -4.135   9.807   0.748  1.00  0.00           H  
ATOM    586 2HG2 VAL B  37      -5.625  10.501   0.065  1.00  0.00           H  
ATOM    587 3HG2 VAL B  37      -5.521   8.753   0.382  1.00  0.00           H  
ATOM    588  N   ALA B  38      -4.413   8.110  -4.158  1.00  0.00           N  
ATOM    589  CA  ALA B  38      -3.906   7.989  -5.519  1.00  0.00           C  
ATOM    590  C   ALA B  38      -5.037   8.054  -6.537  1.00  0.00           C  
ATOM    591  O   ALA B  38      -4.924   8.722  -7.564  1.00  0.00           O  
ATOM    592  CB  ALA B  38      -3.123   6.694  -5.680  1.00  0.00           C  
ATOM    593  H   ALA B  38      -4.267   7.350  -3.509  1.00  0.00           H  
ATOM    594  HA  ALA B  38      -3.238   8.830  -5.708  1.00  0.00           H  
ATOM    595 1HB  ALA B  38      -2.751   6.618  -6.702  1.00  0.00           H  
ATOM    596 2HB  ALA B  38      -2.282   6.688  -4.986  1.00  0.00           H  
ATOM    597 3HB  ALA B  38      -3.774   5.847  -5.468  1.00  0.00           H  
ATOM    598  N   ALA B  39      -6.129   7.355  -6.245  1.00  0.00           N  
ATOM    599  CA  ALA B  39      -7.275   7.313  -7.145  1.00  0.00           C  
ATOM    600  C   ALA B  39      -7.854   8.705  -7.366  1.00  0.00           C  
ATOM    601  O   ALA B  39      -8.244   9.055  -8.480  1.00  0.00           O  
ATOM    602  CB  ALA B  39      -8.344   6.377  -6.599  1.00  0.00           C  
ATOM    603  H   ALA B  39      -6.166   6.840  -5.377  1.00  0.00           H  
ATOM    604  HA  ALA B  39      -6.935   6.935  -8.109  1.00  0.00           H  
ATOM    605 1HB  ALA B  39      -9.193   6.356  -7.282  1.00  0.00           H  
ATOM    606 2HB  ALA B  39      -7.932   5.372  -6.501  1.00  0.00           H  
ATOM    607 3HB  ALA B  39      -8.672   6.731  -5.623  1.00  0.00           H  
ATOM    608  N   VAL B  40      -7.906   9.495  -6.299  1.00  0.00           N  
ATOM    609  CA  VAL B  40      -8.398  10.864  -6.383  1.00  0.00           C  
ATOM    610  C   VAL B  40      -7.368  11.781  -7.030  1.00  0.00           C  
ATOM    611  O   VAL B  40      -7.707  12.625  -7.859  1.00  0.00           O  
ATOM    612  CB  VAL B  40      -8.745  11.395  -4.980  1.00  0.00           C  
ATOM    613  CG1 VAL B  40      -9.096  12.874  -5.041  1.00  0.00           C  
ATOM    614  CG2 VAL B  40      -9.895  10.592  -4.392  1.00  0.00           C  
ATOM    615  H   VAL B  40      -7.597   9.137  -5.407  1.00  0.00           H  
ATOM    616  HA  VAL B  40      -9.303  10.870  -6.993  1.00  0.00           H  
ATOM    617  HB  VAL B  40      -7.868  11.299  -4.339  1.00  0.00           H  
ATOM    618 1HG1 VAL B  40      -9.338  13.233  -4.040  1.00  0.00           H  
ATOM    619 2HG1 VAL B  40      -8.246  13.434  -5.431  1.00  0.00           H  
ATOM    620 3HG1 VAL B  40      -9.956  13.017  -5.695  1.00  0.00           H  
ATOM    621 1HG2 VAL B  40     -10.134  10.972  -3.399  1.00  0.00           H  
ATOM    622 2HG2 VAL B  40     -10.769  10.683  -5.036  1.00  0.00           H  
ATOM    623 3HG2 VAL B  40      -9.606   9.543  -4.319  1.00  0.00           H  
ATOM    624  N   THR B  41      -6.107  11.610  -6.645  1.00  0.00           N  
ATOM    625  CA  THR B  41      -5.040  12.491  -7.104  1.00  0.00           C  
ATOM    626  C   THR B  41      -4.834  12.368  -8.608  1.00  0.00           C  
ATOM    627  O   THR B  41      -4.728  13.371  -9.314  1.00  0.00           O  
ATOM    628  CB  THR B  41      -3.719  12.188  -6.374  1.00  0.00           C  
ATOM    629  OG1 THR B  41      -3.889  12.396  -4.966  1.00  0.00           O  
ATOM    630  CG2 THR B  41      -2.607  13.092  -6.886  1.00  0.00           C  
ATOM    631  H   THR B  41      -5.883  10.851  -6.018  1.00  0.00           H  
ATOM    632  HA  THR B  41      -5.324  13.521  -6.887  1.00  0.00           H  
ATOM    633  HB  THR B  41      -3.440  11.148  -6.543  1.00  0.00           H  
ATOM    634  HG1 THR B  41      -4.516  11.755  -4.622  1.00  0.00           H  
ATOM    635 1HG2 THR B  41      -1.681  12.863  -6.359  1.00  0.00           H  
ATOM    636 2HG2 THR B  41      -2.467  12.927  -7.954  1.00  0.00           H  
ATOM    637 3HG2 THR B  41      -2.876  14.133  -6.711  1.00  0.00           H  
ATOM    638  N   LEU B  42      -4.777  11.133  -9.094  1.00  0.00           N  
ATOM    639  CA  LEU B  42      -4.479  10.874 -10.497  1.00  0.00           C  
ATOM    640  C   LEU B  42      -5.639  11.289 -11.393  1.00  0.00           C  
ATOM    641  O   LEU B  42      -5.786  12.443 -11.688  1.00  0.00           O  
ATOM    642  OXT LEU B  42      -6.406  10.463 -11.804  1.00  0.00           O  
ATOM    643  CB  LEU B  42      -4.170   9.386 -10.708  1.00  0.00           C  
ATOM    644  CG  LEU B  42      -2.908   8.863 -10.009  1.00  0.00           C  
ATOM    645  CD1 LEU B  42      -2.834   7.350 -10.159  1.00  0.00           C  
ATOM    646  CD2 LEU B  42      -1.681   9.533 -10.610  1.00  0.00           C  
ATOM    647  H   LEU B  42      -4.946  10.353  -8.475  1.00  0.00           H  
ATOM    648  HA  LEU B  42      -3.602  11.457 -10.778  1.00  0.00           H  
ATOM    649 1HB  LEU B  42      -5.014   8.801 -10.346  1.00  0.00           H  
ATOM    650 2HB  LEU B  42      -4.058   9.202 -11.776  1.00  0.00           H  
ATOM    651  HG  LEU B  42      -2.961   9.091  -8.944  1.00  0.00           H  
ATOM    652 1HD1 LEU B  42      -1.937   6.978  -9.663  1.00  0.00           H  
ATOM    653 2HD1 LEU B  42      -3.714   6.896  -9.704  1.00  0.00           H  
ATOM    654 3HD1 LEU B  42      -2.797   7.091 -11.217  1.00  0.00           H  
ATOM    655 1HD2 LEU B  42      -0.784   9.162 -10.113  1.00  0.00           H  
ATOM    656 2HD2 LEU B  42      -1.627   9.305 -11.675  1.00  0.00           H  
ATOM    657 3HD2 LEU B  42      -1.752  10.612 -10.473  1.00  0.00           H  
TER                                                                             
HETATM  659 THKN MEM C  45      15.000   0.000   0.000  1.00  0.00           X  
HETATM  660 CNTR MEM C  45       0.000   0.000   0.000  1.00  0.00           X  
HETATM  661 NORM MEM C  45      -0.000  -0.000   1.000  1.00  0.00           X  
TER                                                                             
CONECT  659  660                                                                
CONECT  660  659  661                                                           
CONECT  661  660                                                                
a_angle_1 1.653
a_angle_2 36.596
a_bind 0.776
a_ddg -22.232
a_helicality 0.047
a_helicality_symm 0.047
a_hha_ang -70.945
a_hha_dst_atm 3.676
a_hha_dst_vec 7.348
a_marl -15.581
a_pack 0.559
a_res_lipo -53.784
a_rmsd 6.959
a_sasa 803.163
a_shape 0.679
a_span_topo 0.476
a_tms_span 1
a_tms_span_fa 1
a_unsat 0
maxsub 28
rms 6.959
score -126.595
silent_score -126.595
time 35
total -126.595

#MODEL 2
ATOM      1  N   ILE A   1       1.554  -4.307  13.407  1.00  0.00           N  
ATOM      2  CA  ILE A   1       1.027  -5.384  12.577  1.00  0.00           C  
ATOM      3  C   ILE A   1       1.808  -5.509  11.276  1.00  0.00           C  
ATOM      4  O   ILE A   1       2.007  -4.526  10.562  1.00  0.00           O  
ATOM      5  CB  ILE A   1      -0.463  -5.156  12.262  1.00  0.00           C  
ATOM      6  CG1 ILE A   1      -1.281  -5.107  13.555  1.00  0.00           C  
ATOM      7  CG2 ILE A   1      -0.984  -6.246  11.339  1.00  0.00           C  
ATOM      8  CD1 ILE A   1      -2.703  -4.633  13.361  1.00  0.00           C  
ATOM      9 1H   ILE A   1       1.024  -4.248  14.253  1.00  0.00           H  
ATOM     10 2H   ILE A   1       2.511  -4.494  13.627  1.00  0.00           H  
ATOM     11 3H   ILE A   1       1.489  -3.441  12.911  1.00  0.00           H  
ATOM     12  HA  ILE A   1       1.124  -6.321  13.124  1.00  0.00           H  
ATOM     13  HB  ILE A   1      -0.587  -4.189  11.774  1.00  0.00           H  
ATOM     14 1HG1 ILE A   1      -1.310  -6.099  14.004  1.00  0.00           H  
ATOM     15 2HG1 ILE A   1      -0.795  -4.441  14.268  1.00  0.00           H  
ATOM     16 1HG2 ILE A   1      -2.039  -6.070  11.127  1.00  0.00           H  
ATOM     17 2HG2 ILE A   1      -0.420  -6.234  10.407  1.00  0.00           H  
ATOM     18 3HG2 ILE A   1      -0.869  -7.217  11.821  1.00  0.00           H  
ATOM     19 1HD1 ILE A   1      -3.218  -4.625  14.321  1.00  0.00           H  
ATOM     20 2HD1 ILE A   1      -2.696  -3.625  12.944  1.00  0.00           H  
ATOM     21 3HD1 ILE A   1      -3.220  -5.305  12.678  1.00  0.00           H  
ATOM     22  N   LEU A   2       2.250  -6.725  10.971  1.00  0.00           N  
ATOM     23  CA  LEU A   2       3.082  -6.967   9.799  1.00  0.00           C  
ATOM     24  C   LEU A   2       2.401  -6.475   8.529  1.00  0.00           C  
ATOM     25  O   LEU A   2       3.016  -5.799   7.704  1.00  0.00           O  
ATOM     26  CB  LEU A   2       3.397  -8.462   9.671  1.00  0.00           C  
ATOM     27  CG  LEU A   2       4.225  -8.866   8.445  1.00  0.00           C  
ATOM     28  CD1 LEU A   2       5.585  -8.183   8.502  1.00  0.00           C  
ATOM     29  CD2 LEU A   2       4.374 -10.379   8.408  1.00  0.00           C  
ATOM     30  H   LEU A   2       2.003  -7.502  11.568  1.00  0.00           H  
ATOM     31  HA  LEU A   2       4.017  -6.421   9.920  1.00  0.00           H  
ATOM     32 1HB  LEU A   2       3.944  -8.779  10.558  1.00  0.00           H  
ATOM     33 2HB  LEU A   2       2.457  -9.013   9.633  1.00  0.00           H  
ATOM     34  HG  LEU A   2       3.721  -8.529   7.538  1.00  0.00           H  
ATOM     35 1HD1 LEU A   2       6.173  -8.470   7.630  1.00  0.00           H  
ATOM     36 2HD1 LEU A   2       5.449  -7.101   8.507  1.00  0.00           H  
ATOM     37 3HD1 LEU A   2       6.107  -8.488   9.408  1.00  0.00           H  
ATOM     38 1HD2 LEU A   2       4.962 -10.666   7.536  1.00  0.00           H  
ATOM     39 2HD2 LEU A   2       4.880 -10.717   9.313  1.00  0.00           H  
ATOM     40 3HD2 LEU A   2       3.388 -10.841   8.349  1.00  0.00           H  
ATOM     41  N   SER A   3       1.126  -6.817   8.377  1.00  0.00           N  
ATOM     42  CA  SER A   3       0.382  -6.485   7.167  1.00  0.00           C  
ATOM     43  C   SER A   3       0.352  -4.980   6.935  1.00  0.00           C  
ATOM     44  O   SER A   3       0.435  -4.517   5.797  1.00  0.00           O  
ATOM     45  CB  SER A   3      -1.034  -7.019   7.262  1.00  0.00           C  
ATOM     46  OG  SER A   3      -1.041  -8.420   7.300  1.00  0.00           O  
ATOM     47  H   SER A   3       0.660  -7.321   9.118  1.00  0.00           H  
ATOM     48  HA  SER A   3       0.878  -6.954   6.316  1.00  0.00           H  
ATOM     49 1HB  SER A   3      -1.512  -6.626   8.159  1.00  0.00           H  
ATOM     50 2HB  SER A   3      -1.611  -6.673   6.406  1.00  0.00           H  
ATOM     51  HG  SER A   3      -1.927  -8.687   7.044  1.00  0.00           H  
ATOM     52  N   TYR A   4       0.234  -4.221   8.019  1.00  0.00           N  
ATOM     53  CA  TYR A   4       0.201  -2.766   7.935  1.00  0.00           C  
ATOM     54  C   TYR A   4       1.584  -2.199   7.645  1.00  0.00           C  
ATOM     55  O   TYR A   4       1.722  -1.213   6.921  1.00  0.00           O  
ATOM     56  CB  TYR A   4      -0.357  -2.168   9.229  1.00  0.00           C  
ATOM     57  CG  TYR A   4      -1.854  -2.321   9.377  1.00  0.00           C  
ATOM     58  CD1 TYR A   4      -2.412  -3.583   9.526  1.00  0.00           C  
ATOM     59  CD2 TYR A   4      -2.670  -1.200   9.362  1.00  0.00           C  
ATOM     60  CE1 TYR A   4      -3.779  -3.722   9.661  1.00  0.00           C  
ATOM     61  CE2 TYR A   4      -4.038  -1.339   9.497  1.00  0.00           C  
ATOM     62  CZ  TYR A   4      -4.592  -2.594   9.646  1.00  0.00           C  
ATOM     63  OH  TYR A   4      -5.955  -2.733   9.780  1.00  0.00           O  
ATOM     64  H   TYR A   4       0.165  -4.664   8.924  1.00  0.00           H  
ATOM     65  HA  TYR A   4      -0.453  -2.482   7.110  1.00  0.00           H  
ATOM     66 1HB  TYR A   4       0.120  -2.646  10.086  1.00  0.00           H  
ATOM     67 2HB  TYR A   4      -0.117  -1.106   9.272  1.00  0.00           H  
ATOM     68  HD1 TYR A   4      -1.770  -4.464   9.537  1.00  0.00           H  
ATOM     69  HD2 TYR A   4      -2.233  -0.208   9.244  1.00  0.00           H  
ATOM     70  HE1 TYR A   4      -4.217  -4.713   9.778  1.00  0.00           H  
ATOM     71  HE2 TYR A   4      -4.680  -0.458   9.485  1.00  0.00           H  
ATOM     72  HH  TYR A   4      -6.174  -3.664   9.861  1.00  0.00           H  
ATOM     73  N   GLY A   5       2.607  -2.828   8.214  1.00  0.00           N  
ATOM     74  CA  GLY A   5       3.988  -2.464   7.921  1.00  0.00           C  
ATOM     75  C   GLY A   5       4.306  -2.653   6.443  1.00  0.00           C  
ATOM     76  O   GLY A   5       4.848  -1.757   5.795  1.00  0.00           O  
ATOM     77  H   GLY A   5       2.423  -3.577   8.866  1.00  0.00           H  
ATOM     78 1HA  GLY A   5       4.159  -1.426   8.204  1.00  0.00           H  
ATOM     79 2HA  GLY A   5       4.661  -3.076   8.522  1.00  0.00           H  
ATOM     80  N   VAL A   6       3.966  -3.824   5.914  1.00  0.00           N  
ATOM     81  CA  VAL A   6       4.172  -4.115   4.501  1.00  0.00           C  
ATOM     82  C   VAL A   6       3.362  -3.174   3.620  1.00  0.00           C  
ATOM     83  O   VAL A   6       3.858  -2.669   2.613  1.00  0.00           O  
ATOM     84  CB  VAL A   6       3.776  -5.571   4.192  1.00  0.00           C  
ATOM     85  CG1 VAL A   6       3.789  -5.820   2.691  1.00  0.00           C  
ATOM     86  CG2 VAL A   6       4.720  -6.527   4.905  1.00  0.00           C  
ATOM     87  H   VAL A   6       3.553  -4.530   6.507  1.00  0.00           H  
ATOM     88  HA  VAL A   6       5.231  -3.984   4.272  1.00  0.00           H  
ATOM     89  HB  VAL A   6       2.756  -5.742   4.537  1.00  0.00           H  
ATOM     90 1HG1 VAL A   6       3.507  -6.854   2.491  1.00  0.00           H  
ATOM     91 2HG1 VAL A   6       3.080  -5.150   2.205  1.00  0.00           H  
ATOM     92 3HG1 VAL A   6       4.790  -5.636   2.301  1.00  0.00           H  
ATOM     93 1HG2 VAL A   6       4.434  -7.555   4.683  1.00  0.00           H  
ATOM     94 2HG2 VAL A   6       5.741  -6.353   4.564  1.00  0.00           H  
ATOM     95 3HG2 VAL A   6       4.664  -6.359   5.981  1.00  0.00           H  
ATOM     96  N   GLY A   7       2.111  -2.941   4.005  1.00  0.00           N  
ATOM     97  CA  GLY A   7       1.249  -2.011   3.286  1.00  0.00           C  
ATOM     98  C   GLY A   7       1.863  -0.618   3.233  1.00  0.00           C  
ATOM     99  O   GLY A   7       1.897   0.016   2.179  1.00  0.00           O  
ATOM    100  H   GLY A   7       1.749  -3.421   4.817  1.00  0.00           H  
ATOM    101 1HA  GLY A   7       1.083  -2.378   2.273  1.00  0.00           H  
ATOM    102 2HA  GLY A   7       0.276  -1.965   3.774  1.00  0.00           H  
ATOM    103  N   PHE A   8       2.348  -0.147   4.377  1.00  0.00           N  
ATOM    104  CA  PHE A   8       3.014   1.147   4.452  1.00  0.00           C  
ATOM    105  C   PHE A   8       4.207   1.209   3.506  1.00  0.00           C  
ATOM    106  O   PHE A   8       4.373   2.177   2.764  1.00  0.00           O  
ATOM    107  CB  PHE A   8       3.477   1.429   5.883  1.00  0.00           C  
ATOM    108  CG  PHE A   8       4.228   2.721   6.034  1.00  0.00           C  
ATOM    109  CD1 PHE A   8       3.552   3.931   6.081  1.00  0.00           C  
ATOM    110  CD2 PHE A   8       5.611   2.729   6.128  1.00  0.00           C  
ATOM    111  CE1 PHE A   8       4.243   5.120   6.220  1.00  0.00           C  
ATOM    112  CE2 PHE A   8       6.304   3.916   6.267  1.00  0.00           C  
ATOM    113  CZ  PHE A   8       5.618   5.113   6.313  1.00  0.00           C  
ATOM    114  H   PHE A   8       2.253  -0.701   5.217  1.00  0.00           H  
ATOM    115  HA  PHE A   8       2.303   1.920   4.157  1.00  0.00           H  
ATOM    116 1HB  PHE A   8       2.613   1.459   6.545  1.00  0.00           H  
ATOM    117 2HB  PHE A   8       4.121   0.619   6.222  1.00  0.00           H  
ATOM    118  HD1 PHE A   8       2.464   3.937   6.008  1.00  0.00           H  
ATOM    119  HD2 PHE A   8       6.153   1.783   6.091  1.00  0.00           H  
ATOM    120  HE1 PHE A   8       3.699   6.064   6.256  1.00  0.00           H  
ATOM    121  HE2 PHE A   8       7.391   3.908   6.341  1.00  0.00           H  
ATOM    122  HZ  PHE A   8       6.163   6.050   6.422  1.00  0.00           H  
ATOM    123  N   PHE A   9       5.034   0.170   3.537  1.00  0.00           N  
ATOM    124  CA  PHE A   9       6.189   0.083   2.651  1.00  0.00           C  
ATOM    125  C   PHE A   9       5.780   0.258   1.194  1.00  0.00           C  
ATOM    126  O   PHE A   9       6.353   1.075   0.473  1.00  0.00           O  
ATOM    127  CB  PHE A   9       6.899  -1.260   2.829  1.00  0.00           C  
ATOM    128  CG  PHE A   9       8.074  -1.451   1.912  1.00  0.00           C  
ATOM    129  CD1 PHE A   9       9.267  -0.783   2.143  1.00  0.00           C  
ATOM    130  CD2 PHE A   9       7.988  -2.297   0.817  1.00  0.00           C  
ATOM    131  CE1 PHE A   9      10.349  -0.957   1.300  1.00  0.00           C  
ATOM    132  CE2 PHE A   9       9.067  -2.474  -0.027  1.00  0.00           C  
ATOM    133  CZ  PHE A   9      10.249  -1.802   0.215  1.00  0.00           C  
ATOM    134  H   PHE A   9       4.859  -0.580   4.191  1.00  0.00           H  
ATOM    135  HA  PHE A   9       6.884   0.883   2.910  1.00  0.00           H  
ATOM    136 1HB  PHE A   9       7.251  -1.353   3.856  1.00  0.00           H  
ATOM    137 2HB  PHE A   9       6.194  -2.071   2.650  1.00  0.00           H  
ATOM    138  HD1 PHE A   9       9.346  -0.115   3.001  1.00  0.00           H  
ATOM    139  HD2 PHE A   9       7.054  -2.827   0.625  1.00  0.00           H  
ATOM    140  HE1 PHE A   9      11.280  -0.426   1.493  1.00  0.00           H  
ATOM    141  HE2 PHE A   9       8.986  -3.142  -0.884  1.00  0.00           H  
ATOM    142  HZ  PHE A   9      11.100  -1.940  -0.450  1.00  0.00           H  
ATOM    143  N   LEU A  10       4.786  -0.513   0.767  1.00  0.00           N  
ATOM    144  CA  LEU A  10       4.251  -0.395  -0.584  1.00  0.00           C  
ATOM    145  C   LEU A  10       3.712   1.005  -0.843  1.00  0.00           C  
ATOM    146  O   LEU A  10       3.994   1.609  -1.878  1.00  0.00           O  
ATOM    147  CB  LEU A  10       3.139  -1.428  -0.805  1.00  0.00           C  
ATOM    148  CG  LEU A  10       2.430  -1.361  -2.165  1.00  0.00           C  
ATOM    149  CD1 LEU A  10       3.433  -1.649  -3.274  1.00  0.00           C  
ATOM    150  CD2 LEU A  10       1.285  -2.362  -2.190  1.00  0.00           C  
ATOM    151  H   LEU A  10       4.391  -1.199   1.395  1.00  0.00           H  
ATOM    152  HA  LEU A  10       5.056  -0.590  -1.292  1.00  0.00           H  
ATOM    153 1HB  LEU A  10       3.564  -2.424  -0.702  1.00  0.00           H  
ATOM    154 2HB  LEU A  10       2.383  -1.296  -0.031  1.00  0.00           H  
ATOM    155  HG  LEU A  10       2.038  -0.356  -2.322  1.00  0.00           H  
ATOM    156 1HD1 LEU A  10       2.929  -1.601  -4.240  1.00  0.00           H  
ATOM    157 2HD1 LEU A  10       4.231  -0.906  -3.245  1.00  0.00           H  
ATOM    158 3HD1 LEU A  10       3.855  -2.643  -3.134  1.00  0.00           H  
ATOM    159 1HD2 LEU A  10       0.781  -2.314  -3.156  1.00  0.00           H  
ATOM    160 2HD2 LEU A  10       1.676  -3.367  -2.034  1.00  0.00           H  
ATOM    161 3HD2 LEU A  10       0.575  -2.122  -1.398  1.00  0.00           H  
ATOM    162  N   PHE A  11       2.933   1.518   0.104  1.00  0.00           N  
ATOM    163  CA  PHE A  11       2.303   2.824  -0.046  1.00  0.00           C  
ATOM    164  C   PHE A  11       3.326   3.891  -0.415  1.00  0.00           C  
ATOM    165  O   PHE A  11       3.123   4.660  -1.355  1.00  0.00           O  
ATOM    166  CB  PHE A  11       1.586   3.224   1.245  1.00  0.00           C  
ATOM    167  CG  PHE A  11       0.928   4.572   1.180  1.00  0.00           C  
ATOM    168  CD1 PHE A  11      -0.291   4.735   0.539  1.00  0.00           C  
ATOM    169  CD2 PHE A  11       1.526   5.681   1.760  1.00  0.00           C  
ATOM    170  CE1 PHE A  11      -0.898   5.976   0.479  1.00  0.00           C  
ATOM    171  CE2 PHE A  11       0.922   6.922   1.702  1.00  0.00           C  
ATOM    172  CZ  PHE A  11      -0.292   7.069   1.061  1.00  0.00           C  
ATOM    173  H   PHE A  11       2.775   0.990   0.950  1.00  0.00           H  
ATOM    174  HA  PHE A  11       1.567   2.763  -0.849  1.00  0.00           H  
ATOM    175 1HB  PHE A  11       0.822   2.484   1.481  1.00  0.00           H  
ATOM    176 2HB  PHE A  11       2.299   3.232   2.069  1.00  0.00           H  
ATOM    177  HD1 PHE A  11      -0.771   3.870   0.080  1.00  0.00           H  
ATOM    178  HD2 PHE A  11       2.485   5.565   2.266  1.00  0.00           H  
ATOM    179  HE1 PHE A  11      -1.856   6.089  -0.028  1.00  0.00           H  
ATOM    180  HE2 PHE A  11       1.402   7.785   2.162  1.00  0.00           H  
ATOM    181  HZ  PHE A  11      -0.769   8.047   1.013  1.00  0.00           H  
ATOM    182  N   ILE A  12       4.425   3.932   0.329  1.00  0.00           N  
ATOM    183  CA  ILE A  12       5.464   4.930   0.107  1.00  0.00           C  
ATOM    184  C   ILE A  12       6.054   4.809  -1.292  1.00  0.00           C  
ATOM    185  O   ILE A  12       6.301   5.813  -1.961  1.00  0.00           O  
ATOM    186  CB  ILE A  12       6.588   4.796   1.151  1.00  0.00           C  
ATOM    187  CG1 ILE A  12       6.057   5.117   2.551  1.00  0.00           C  
ATOM    188  CG2 ILE A  12       7.754   5.707   0.799  1.00  0.00           C  
ATOM    189  CD1 ILE A  12       5.500   6.515   2.687  1.00  0.00           C  
ATOM    190  H   ILE A  12       4.544   3.254   1.069  1.00  0.00           H  
ATOM    191  HA  ILE A  12       5.020   5.920   0.205  1.00  0.00           H  
ATOM    192  HB  ILE A  12       6.939   3.765   1.176  1.00  0.00           H  
ATOM    193 1HG1 ILE A  12       5.271   4.409   2.813  1.00  0.00           H  
ATOM    194 2HG1 ILE A  12       6.859   4.997   3.280  1.00  0.00           H  
ATOM    195 1HG2 ILE A  12       8.538   5.600   1.547  1.00  0.00           H  
ATOM    196 2HG2 ILE A  12       8.146   5.433  -0.180  1.00  0.00           H  
ATOM    197 3HG2 ILE A  12       7.413   6.742   0.776  1.00  0.00           H  
ATOM    198 1HD1 ILE A  12       5.144   6.668   3.706  1.00  0.00           H  
ATOM    199 2HD1 ILE A  12       6.282   7.242   2.463  1.00  0.00           H  
ATOM    200 3HD1 ILE A  12       4.673   6.647   1.991  1.00  0.00           H  
ATOM    201  N   LEU A  13       6.277   3.575  -1.731  1.00  0.00           N  
ATOM    202  CA  LEU A  13       6.811   3.320  -3.063  1.00  0.00           C  
ATOM    203  C   LEU A  13       5.846   3.789  -4.143  1.00  0.00           C  
ATOM    204  O   LEU A  13       6.259   4.348  -5.159  1.00  0.00           O  
ATOM    205  CB  LEU A  13       7.099   1.824  -3.241  1.00  0.00           C  
ATOM    206  CG  LEU A  13       8.261   1.266  -2.408  1.00  0.00           C  
ATOM    207  CD1 LEU A  13       8.344  -0.242  -2.599  1.00  0.00           C  
ATOM    208  CD2 LEU A  13       9.557   1.943  -2.828  1.00  0.00           C  
ATOM    209  H   LEU A  13       6.070   2.793  -1.125  1.00  0.00           H  
ATOM    210  HA  LEU A  13       7.744   3.872  -3.173  1.00  0.00           H  
ATOM    211 1HB  LEU A  13       6.204   1.264  -2.976  1.00  0.00           H  
ATOM    212 2HB  LEU A  13       7.323   1.635  -4.290  1.00  0.00           H  
ATOM    213  HG  LEU A  13       8.076   1.459  -1.351  1.00  0.00           H  
ATOM    214 1HD1 LEU A  13       9.170  -0.639  -2.007  1.00  0.00           H  
ATOM    215 2HD1 LEU A  13       7.412  -0.703  -2.273  1.00  0.00           H  
ATOM    216 3HD1 LEU A  13       8.512  -0.467  -3.651  1.00  0.00           H  
ATOM    217 1HD2 LEU A  13      10.383   1.547  -2.235  1.00  0.00           H  
ATOM    218 2HD2 LEU A  13       9.743   1.750  -3.884  1.00  0.00           H  
ATOM    219 3HD2 LEU A  13       9.476   3.018  -2.664  1.00  0.00           H  
ATOM    220  N   VAL A  14       4.556   3.560  -3.918  1.00  0.00           N  
ATOM    221  CA  VAL A  14       3.527   3.984  -4.859  1.00  0.00           C  
ATOM    222  C   VAL A  14       3.459   5.503  -4.954  1.00  0.00           C  
ATOM    223  O   VAL A  14       3.429   6.065  -6.048  1.00  0.00           O  
ATOM    224  CB  VAL A  14       2.152   3.437  -4.429  1.00  0.00           C  
ATOM    225  CG1 VAL A  14       1.045   4.067  -5.261  1.00  0.00           C  
ATOM    226  CG2 VAL A  14       2.133   1.922  -4.562  1.00  0.00           C  
ATOM    227  H   VAL A  14       4.283   3.079  -3.073  1.00  0.00           H  
ATOM    228  HA  VAL A  14       3.771   3.582  -5.843  1.00  0.00           H  
ATOM    229  HB  VAL A  14       1.970   3.714  -3.390  1.00  0.00           H  
ATOM    230 1HG1 VAL A  14       0.080   3.669  -4.944  1.00  0.00           H  
ATOM    231 2HG1 VAL A  14       1.055   5.148  -5.122  1.00  0.00           H  
ATOM    232 3HG1 VAL A  14       1.204   3.833  -6.314  1.00  0.00           H  
ATOM    233 1HG2 VAL A  14       1.158   1.543  -4.256  1.00  0.00           H  
ATOM    234 2HG2 VAL A  14       2.320   1.646  -5.600  1.00  0.00           H  
ATOM    235 3HG2 VAL A  14       2.906   1.491  -3.926  1.00  0.00           H  
ATOM    236  N   VAL A  15       3.435   6.162  -3.800  1.00  0.00           N  
ATOM    237  CA  VAL A  15       3.390   7.618  -3.751  1.00  0.00           C  
ATOM    238  C   VAL A  15       4.612   8.230  -4.424  1.00  0.00           C  
ATOM    239  O   VAL A  15       4.497   9.187  -5.190  1.00  0.00           O  
ATOM    240  CB  VAL A  15       3.316   8.102  -2.291  1.00  0.00           C  
ATOM    241  CG1 VAL A  15       3.519   9.608  -2.217  1.00  0.00           C  
ATOM    242  CG2 VAL A  15       1.979   7.708  -1.682  1.00  0.00           C  
ATOM    243  H   VAL A  15       3.449   5.641  -2.935  1.00  0.00           H  
ATOM    244  HA  VAL A  15       2.496   7.955  -4.277  1.00  0.00           H  
ATOM    245  HB  VAL A  15       4.124   7.640  -1.723  1.00  0.00           H  
ATOM    246 1HG1 VAL A  15       3.464   9.932  -1.178  1.00  0.00           H  
ATOM    247 2HG1 VAL A  15       4.497   9.863  -2.625  1.00  0.00           H  
ATOM    248 3HG1 VAL A  15       2.742  10.108  -2.794  1.00  0.00           H  
ATOM    249 1HG2 VAL A  15       1.933   8.052  -0.649  1.00  0.00           H  
ATOM    250 2HG2 VAL A  15       1.170   8.164  -2.253  1.00  0.00           H  
ATOM    251 3HG2 VAL A  15       1.873   6.623  -1.708  1.00  0.00           H  
ATOM    252  N   ALA A  16       5.782   7.672  -4.134  1.00  0.00           N  
ATOM    253  CA  ALA A  16       7.023   8.129  -4.750  1.00  0.00           C  
ATOM    254  C   ALA A  16       6.972   7.983  -6.265  1.00  0.00           C  
ATOM    255  O   ALA A  16       7.375   8.885  -6.999  1.00  0.00           O  
ATOM    256  CB  ALA A  16       8.209   7.363  -4.184  1.00  0.00           C  
ATOM    257  H   ALA A  16       5.814   6.912  -3.470  1.00  0.00           H  
ATOM    258  HA  ALA A  16       7.145   9.188  -4.520  1.00  0.00           H  
ATOM    259 1HB  ALA A  16       9.127   7.715  -4.653  1.00  0.00           H  
ATOM    260 2HB  ALA A  16       8.267   7.524  -3.107  1.00  0.00           H  
ATOM    261 3HB  ALA A  16       8.084   6.300  -4.385  1.00  0.00           H  
ATOM    262  N   ALA A  17       6.473   6.842  -6.728  1.00  0.00           N  
ATOM    263  CA  ALA A  17       6.364   6.577  -8.157  1.00  0.00           C  
ATOM    264  C   ALA A  17       5.465   7.600  -8.840  1.00  0.00           C  
ATOM    265  O   ALA A  17       5.805   8.132  -9.896  1.00  0.00           O  
ATOM    266  CB  ALA A  17       5.839   5.169  -8.397  1.00  0.00           C  
ATOM    267  H   ALA A  17       6.162   6.139  -6.072  1.00  0.00           H  
ATOM    268  HA  ALA A  17       7.359   6.662  -8.594  1.00  0.00           H  
ATOM    269 1HB  ALA A  17       5.763   4.986  -9.469  1.00  0.00           H  
ATOM    270 2HB  ALA A  17       6.524   4.445  -7.953  1.00  0.00           H  
ATOM    271 3HB  ALA A  17       4.856   5.065  -7.941  1.00  0.00           H  
ATOM    272  N   VAL A  18       4.316   7.872  -8.229  1.00  0.00           N  
ATOM    273  CA  VAL A  18       3.381   8.856  -8.760  1.00  0.00           C  
ATOM    274  C   VAL A  18       3.991  10.252  -8.758  1.00  0.00           C  
ATOM    275  O   VAL A  18       3.802  11.023  -9.699  1.00  0.00           O  
ATOM    276  CB  VAL A  18       2.085   8.865  -7.927  1.00  0.00           C  
ATOM    277  CG1 VAL A  18       1.203  10.038  -8.326  1.00  0.00           C  
ATOM    278  CG2 VAL A  18       1.345   7.548  -8.107  1.00  0.00           C  
ATOM    279  H   VAL A  18       4.085   7.383  -7.376  1.00  0.00           H  
ATOM    280  HA  VAL A  18       3.136   8.582  -9.786  1.00  0.00           H  
ATOM    281  HB  VAL A  18       2.341   8.998  -6.876  1.00  0.00           H  
ATOM    282 1HG1 VAL A  18       0.292  10.029  -7.728  1.00  0.00           H  
ATOM    283 2HG1 VAL A  18       1.740  10.971  -8.155  1.00  0.00           H  
ATOM    284 3HG1 VAL A  18       0.944   9.956  -9.382  1.00  0.00           H  
ATOM    285 1HG2 VAL A  18       0.431   7.561  -7.515  1.00  0.00           H  
ATOM    286 2HG2 VAL A  18       1.095   7.412  -9.160  1.00  0.00           H  
ATOM    287 3HG2 VAL A  18       1.980   6.726  -7.777  1.00  0.00           H  
ATOM    288  N   THR A  19       4.723  10.571  -7.697  1.00  0.00           N  
ATOM    289  CA  THR A  19       5.401  11.858  -7.592  1.00  0.00           C  
ATOM    290  C   THR A  19       6.406  12.044  -8.721  1.00  0.00           C  
ATOM    291  O   THR A  19       6.489  13.115  -9.322  1.00  0.00           O  
ATOM    292  CB  THR A  19       6.114  12.000  -6.235  1.00  0.00           C  
ATOM    293  OG1 THR A  19       5.154  11.905  -5.175  1.00  0.00           O  
ATOM    294  CG2 THR A  19       6.830  13.339  -6.147  1.00  0.00           C  
ATOM    295  H   THR A  19       4.812   9.906  -6.942  1.00  0.00           H  
ATOM    296  HA  THR A  19       4.655  12.649  -7.673  1.00  0.00           H  
ATOM    297  HB  THR A  19       6.842  11.197  -6.121  1.00  0.00           H  
ATOM    298  HG1 THR A  19       4.746  11.036  -5.191  1.00  0.00           H  
ATOM    299 1HG2 THR A  19       7.329  13.422  -5.181  1.00  0.00           H  
ATOM    300 2HG2 THR A  19       7.569  13.410  -6.945  1.00  0.00           H  
ATOM    301 3HG2 THR A  19       6.106  14.146  -6.251  1.00  0.00           H  
ATOM    302  N   LEU A  20       7.170  10.994  -9.006  1.00  0.00           N  
ATOM    303  CA  LEU A  20       8.203  11.054 -10.033  1.00  0.00           C  
ATOM    304  C   LEU A  20       7.593  11.223 -11.418  1.00  0.00           C  
ATOM    305  O   LEU A  20       8.097  11.989 -12.239  1.00  0.00           O  
ATOM    306  CB  LEU A  20       9.060   9.782  -9.996  1.00  0.00           C  
ATOM    307  CG  LEU A  20       9.975   9.632  -8.774  1.00  0.00           C  
ATOM    308  CD1 LEU A  20      10.569   8.230  -8.753  1.00  0.00           C  
ATOM    309  CD2 LEU A  20      11.069  10.688  -8.825  1.00  0.00           C  
ATOM    310  H   LEU A  20       7.030  10.132  -8.497  1.00  0.00           H  
ATOM    311  HA  LEU A  20       8.841  11.913  -9.831  1.00  0.00           H  
ATOM    312 1HB  LEU A  20       8.400   8.917 -10.024  1.00  0.00           H  
ATOM    313 2HB  LEU A  20       9.690   9.762 -10.886  1.00  0.00           H  
ATOM    314  HG  LEU A  20       9.389   9.759  -7.863  1.00  0.00           H  
ATOM    315 1HD1 LEU A  20      11.219   8.123  -7.884  1.00  0.00           H  
ATOM    316 2HD1 LEU A  20       9.765   7.495  -8.697  1.00  0.00           H  
ATOM    317 3HD1 LEU A  20      11.148   8.066  -9.661  1.00  0.00           H  
ATOM    318 1HD2 LEU A  20      11.719  10.582  -7.955  1.00  0.00           H  
ATOM    319 2HD2 LEU A  20      11.656  10.560  -9.734  1.00  0.00           H  
ATOM    320 3HD2 LEU A  20      10.617  11.680  -8.821  1.00  0.00           H  
ATOM    321  N   CYS A  21       6.506  10.502 -11.673  1.00  0.00           N  
ATOM    322  CA  CYS A  21       5.833  10.561 -12.965  1.00  0.00           C  
ATOM    323  C   CYS A  21       4.504   9.818 -12.928  1.00  0.00           C  
ATOM    324  O   CYS A  21       3.535  10.343 -12.454  1.00  0.00           O  
ATOM    325  OXT CYS A  21       4.426   8.706 -13.373  1.00  0.00           O  
ATOM    326  CB  CYS A  21       6.716   9.963 -14.060  1.00  0.00           C  
ATOM    327  SG  CYS A  21       6.013  10.080 -15.722  1.00  0.00           S  
ATOM    328  H   CYS A  21       6.137   9.898 -10.953  1.00  0.00           H  
ATOM    329  HA  CYS A  21       5.640  11.607 -13.207  1.00  0.00           H  
ATOM    330 1HB  CYS A  21       7.682  10.469 -14.065  1.00  0.00           H  
ATOM    331 2HB  CYS A  21       6.900   8.910 -13.844  1.00  0.00           H  
ATOM    332  HG  CYS A  21       5.962  11.408 -15.758  1.00  0.00           H  
TER                                                                             
ATOM    334  N   ILE B  22      -1.554   4.307  13.407  1.00  0.00           N  
ATOM    335  CA  ILE B  22      -1.027   5.384  12.577  1.00  0.00           C  
ATOM    336  C   ILE B  22      -1.808   5.509  11.276  1.00  0.00           C  
ATOM    337  O   ILE B  22      -2.007   4.526  10.562  1.00  0.00           O  
ATOM    338  CB  ILE B  22       0.463   5.156  12.262  1.00  0.00           C  
ATOM    339  CG1 ILE B  22       1.281   5.107  13.555  1.00  0.00           C  
ATOM    340  CG2 ILE B  22       0.984   6.246  11.339  1.00  0.00           C  
ATOM    341  CD1 ILE B  22       2.703   4.633  13.361  1.00  0.00           C  
ATOM    342 1H   ILE B  22      -1.024   4.248  14.253  1.00  0.00           H  
ATOM    343 2H   ILE B  22      -2.511   4.494  13.627  1.00  0.00           H  
ATOM    344 3H   ILE B  22      -1.489   3.441  12.911  1.00  0.00           H  
ATOM    345  HA  ILE B  22      -1.124   6.321  13.124  1.00  0.00           H  
ATOM    346  HB  ILE B  22       0.587   4.189  11.774  1.00  0.00           H  
ATOM    347 1HG1 ILE B  22       1.310   6.099  14.004  1.00  0.00           H  
ATOM    348 2HG1 ILE B  22       0.795   4.441  14.268  1.00  0.00           H  
ATOM    349 1HG2 ILE B  22       2.039   6.070  11.127  1.00  0.00           H  
ATOM    350 2HG2 ILE B  22       0.420   6.234  10.407  1.00  0.00           H  
ATOM    351 3HG2 ILE B  22       0.869   7.217  11.821  1.00  0.00           H  
ATOM    352 1HD1 ILE B  22       3.218   4.625  14.321  1.00  0.00           H  
ATOM    353 2HD1 ILE B  22       2.696   3.625  12.944  1.00  0.00           H  
ATOM    354 3HD1 ILE B  22       3.220   5.305  12.678  1.00  0.00           H  
ATOM    355  N   LEU B  23      -2.250   6.725  10.971  1.00  0.00           N  
ATOM    356  CA  LEU B  23      -3.082   6.967   9.799  1.00  0.00           C  
ATOM    357  C   LEU B  23      -2.401   6.475   8.529  1.00  0.00           C  
ATOM    358  O   LEU B  23      -3.016   5.799   7.704  1.00  0.00           O  
ATOM    359  CB  LEU B  23      -3.397   8.462   9.671  1.00  0.00           C  
ATOM    360  CG  LEU B  23      -4.225   8.866   8.445  1.00  0.00           C  
ATOM    361  CD1 LEU B  23      -5.585   8.183   8.502  1.00  0.00           C  
ATOM    362  CD2 LEU B  23      -4.374  10.379   8.408  1.00  0.00           C  
ATOM    363  H   LEU B  23      -2.003   7.502  11.568  1.00  0.00           H  
ATOM    364  HA  LEU B  23      -4.017   6.421   9.920  1.00  0.00           H  
ATOM    365 1HB  LEU B  23      -3.944   8.779  10.558  1.00  0.00           H  
ATOM    366 2HB  LEU B  23      -2.457   9.013   9.633  1.00  0.00           H  
ATOM    367  HG  LEU B  23      -3.721   8.529   7.538  1.00  0.00           H  
ATOM    368 1HD1 LEU B  23      -6.173   8.470   7.630  1.00  0.00           H  
ATOM    369 2HD1 LEU B  23      -5.449   7.101   8.507  1.00  0.00           H  
ATOM    370 3HD1 LEU B  23      -6.107   8.488   9.408  1.00  0.00           H  
ATOM    371 1HD2 LEU B  23      -4.962  10.666   7.536  1.00  0.00           H  
ATOM    372 2HD2 LEU B  23      -4.880  10.717   9.313  1.00  0.00           H  
ATOM    373 3HD2 LEU B  23      -3.388  10.841   8.349  1.00  0.00           H  
ATOM    374  N   SER B  24      -1.126   6.817   8.377  1.00  0.00           N  
ATOM    375  CA  SER B  24      -0.382   6.485   7.167  1.00  0.00           C  
ATOM    376  C   SER B  24      -0.352   4.980   6.935  1.00  0.00           C  
ATOM    377  O   SER B  24      -0.435   4.517   5.797  1.00  0.00           O  
ATOM    378  CB  SER B  24       1.034   7.019   7.262  1.00  0.00           C  
ATOM    379  OG  SER B  24       1.041   8.420   7.300  1.00  0.00           O  
ATOM    380  H   SER B  24      -0.660   7.321   9.118  1.00  0.00           H  
ATOM    381  HA  SER B  24      -0.878   6.954   6.316  1.00  0.00           H  
ATOM    382 1HB  SER B  24       1.512   6.626   8.159  1.00  0.00           H  
ATOM    383 2HB  SER B  24       1.611   6.673   6.406  1.00  0.00           H  
ATOM    384  HG  SER B  24       1.927   8.687   7.044  1.00  0.00           H  
ATOM    385  N   TYR B  25      -0.234   4.221   8.019  1.00  0.00           N  
ATOM    386  CA  TYR B  25      -0.201   2.766   7.935  1.00  0.00           C  
ATOM    387  C   TYR B  25      -1.584   2.199   7.645  1.00  0.00           C  
ATOM    388  O   TYR B  25      -1.722   1.213   6.921  1.00  0.00           O  
ATOM    389  CB  TYR B  25       0.357   2.168   9.229  1.00  0.00           C  
ATOM    390  CG  TYR B  25       1.854   2.321   9.377  1.00  0.00           C  
ATOM    391  CD1 TYR B  25       2.412   3.582   9.526  1.00  0.00           C  
ATOM    392  CD2 TYR B  25       2.670   1.200   9.362  1.00  0.00           C  
ATOM    393  CE1 TYR B  25       3.779   3.722   9.661  1.00  0.00           C  
ATOM    394  CE2 TYR B  25       4.038   1.339   9.497  1.00  0.00           C  
ATOM    395  CZ  TYR B  25       4.592   2.594   9.646  1.00  0.00           C  
ATOM    396  OH  TYR B  25       5.955   2.733   9.780  1.00  0.00           O  
ATOM    397  H   TYR B  25      -0.166   4.664   8.924  1.00  0.00           H  
ATOM    398  HA  TYR B  25       0.453   2.482   7.110  1.00  0.00           H  
ATOM    399 1HB  TYR B  25      -0.120   2.646  10.086  1.00  0.00           H  
ATOM    400 2HB  TYR B  25       0.117   1.106   9.272  1.00  0.00           H  
ATOM    401  HD1 TYR B  25       1.770   4.464   9.538  1.00  0.00           H  
ATOM    402  HD2 TYR B  25       2.233   0.208   9.244  1.00  0.00           H  
ATOM    403  HE1 TYR B  25       4.217   4.713   9.779  1.00  0.00           H  
ATOM    404  HE2 TYR B  25       4.680   0.458   9.485  1.00  0.00           H  
ATOM    405  HH  TYR B  25       6.174   3.664   9.861  1.00  0.00           H  
ATOM    406  N   GLY B  26      -2.607   2.828   8.214  1.00  0.00           N  
ATOM    407  CA  GLY B  26      -3.988   2.464   7.921  1.00  0.00           C  
ATOM    408  C   GLY B  26      -4.306   2.653   6.443  1.00  0.00           C  
ATOM    409  O   GLY B  26      -4.848   1.757   5.795  1.00  0.00           O  
ATOM    410  H   GLY B  26      -2.423   3.577   8.866  1.00  0.00           H  
ATOM    411 1HA  GLY B  26      -4.159   1.426   8.204  1.00  0.00           H  
ATOM    412 2HA  GLY B  26      -4.661   3.076   8.522  1.00  0.00           H  
ATOM    413  N   VAL B  27      -3.966   3.824   5.914  1.00  0.00           N  
ATOM    414  CA  VAL B  27      -4.172   4.115   4.501  1.00  0.00           C  
ATOM    415  C   VAL B  27      -3.362   3.174   3.620  1.00  0.00           C  
ATOM    416  O   VAL B  27      -3.858   2.669   2.613  1.00  0.00           O  
ATOM    417  CB  VAL B  27      -3.776   5.571   4.192  1.00  0.00           C  
ATOM    418  CG1 VAL B  27      -3.789   5.820   2.691  1.00  0.00           C  
ATOM    419  CG2 VAL B  27      -4.720   6.527   4.905  1.00  0.00           C  
ATOM    420  H   VAL B  27      -3.553   4.530   6.507  1.00  0.00           H  
ATOM    421  HA  VAL B  27      -5.231   3.984   4.272  1.00  0.00           H  
ATOM    422  HB  VAL B  27      -2.756   5.742   4.537  1.00  0.00           H  
ATOM    423 1HG1 VAL B  27      -3.507   6.854   2.491  1.00  0.00           H  
ATOM    424 2HG1 VAL B  27      -3.080   5.150   2.205  1.00  0.00           H  
ATOM    425 3HG1 VAL B  27      -4.790   5.636   2.301  1.00  0.00           H  
ATOM    426 1HG2 VAL B  27      -4.434   7.555   4.683  1.00  0.00           H  
ATOM    427 2HG2 VAL B  27      -5.741   6.353   4.564  1.00  0.00           H  
ATOM    428 3HG2 VAL B  27      -4.664   6.359   5.981  1.00  0.00           H  
ATOM    429  N   GLY B  28      -2.111   2.941   4.005  1.00  0.00           N  
ATOM    430  CA  GLY B  28      -1.249   2.011   3.286  1.00  0.00           C  
ATOM    431  C   GLY B  28      -1.863   0.618   3.233  1.00  0.00           C  
ATOM    432  O   GLY B  28      -1.897  -0.016   2.179  1.00  0.00           O  
ATOM    433  H   GLY B  28      -1.749   3.421   4.817  1.00  0.00           H  
ATOM    434 1HA  GLY B  28      -1.083   2.378   2.273  1.00  0.00           H  
ATOM    435 2HA  GLY B  28      -0.276   1.965   3.774  1.00  0.00           H  
ATOM    436  N   PHE B  29      -2.348   0.147   4.377  1.00  0.00           N  
ATOM    437  CA  PHE B  29      -3.014  -1.147   4.452  1.00  0.00           C  
ATOM    438  C   PHE B  29      -4.207  -1.209   3.506  1.00  0.00           C  
ATOM    439  O   PHE B  29      -4.373  -2.177   2.764  1.00  0.00           O  
ATOM    440  CB  PHE B  29      -3.477  -1.429   5.883  1.00  0.00           C  
ATOM    441  CG  PHE B  29      -4.228  -2.721   6.033  1.00  0.00           C  
ATOM    442  CD1 PHE B  29      -3.553  -3.931   6.079  1.00  0.00           C  
ATOM    443  CD2 PHE B  29      -5.612  -2.728   6.130  1.00  0.00           C  
ATOM    444  CE1 PHE B  29      -4.244  -5.120   6.217  1.00  0.00           C  
ATOM    445  CE2 PHE B  29      -6.304  -3.915   6.270  1.00  0.00           C  
ATOM    446  CZ  PHE B  29      -5.619  -5.113   6.313  1.00  0.00           C  
ATOM    447  H   PHE B  29      -2.253   0.701   5.217  1.00  0.00           H  
ATOM    448  HA  PHE B  29      -2.303  -1.920   4.157  1.00  0.00           H  
ATOM    449 1HB  PHE B  29      -2.612  -1.459   6.545  1.00  0.00           H  
ATOM    450 2HB  PHE B  29      -4.121  -0.619   6.222  1.00  0.00           H  
ATOM    451  HD1 PHE B  29      -2.465  -3.937   6.004  1.00  0.00           H  
ATOM    452  HD2 PHE B  29      -6.153  -1.782   6.095  1.00  0.00           H  
ATOM    453  HE1 PHE B  29      -3.700  -6.065   6.251  1.00  0.00           H  
ATOM    454  HE2 PHE B  29      -7.391  -3.907   6.345  1.00  0.00           H  
ATOM    455  HZ  PHE B  29      -6.164  -6.049   6.421  1.00  0.00           H  
ATOM    456  N   PHE B  30      -5.034  -0.170   3.537  1.00  0.00           N  
ATOM    457  CA  PHE B  30      -6.189  -0.083   2.651  1.00  0.00           C  
ATOM    458  C   PHE B  30      -5.780  -0.258   1.194  1.00  0.00           C  
ATOM    459  O   PHE B  30      -6.353  -1.075   0.473  1.00  0.00           O  
ATOM    460  CB  PHE B  30      -6.899   1.260   2.829  1.00  0.00           C  
ATOM    461  CG  PHE B  30      -8.073   1.451   1.911  1.00  0.00           C  
ATOM    462  CD1 PHE B  30      -9.267   0.784   2.142  1.00  0.00           C  
ATOM    463  CD2 PHE B  30      -7.986   2.297   0.816  1.00  0.00           C  
ATOM    464  CE1 PHE B  30     -10.348   0.958   1.298  1.00  0.00           C  
ATOM    465  CE2 PHE B  30      -9.065   2.474  -0.028  1.00  0.00           C  
ATOM    466  CZ  PHE B  30     -10.247   1.804   0.214  1.00  0.00           C  
ATOM    467  H   PHE B  30      -4.859   0.580   4.191  1.00  0.00           H  
ATOM    468  HA  PHE B  30      -6.884  -0.883   2.910  1.00  0.00           H  
ATOM    469 1HB  PHE B  30      -7.251   1.352   3.855  1.00  0.00           H  
ATOM    470 2HB  PHE B  30      -6.193   2.071   2.651  1.00  0.00           H  
ATOM    471  HD1 PHE B  30      -9.347   0.116   3.000  1.00  0.00           H  
ATOM    472  HD2 PHE B  30      -7.052   2.826   0.625  1.00  0.00           H  
ATOM    473  HE1 PHE B  30     -11.280   0.428   1.491  1.00  0.00           H  
ATOM    474  HE2 PHE B  30      -8.984   3.142  -0.885  1.00  0.00           H  
ATOM    475  HZ  PHE B  30     -11.098   1.941  -0.452  1.00  0.00           H  
ATOM    476  N   LEU B  31      -4.786   0.513   0.767  1.00  0.00           N  
ATOM    477  CA  LEU B  31      -4.251   0.395  -0.584  1.00  0.00           C  
ATOM    478  C   LEU B  31      -3.712  -1.005  -0.843  1.00  0.00           C  
ATOM    479  O   LEU B  31      -3.994  -1.609  -1.878  1.00  0.00           O  
ATOM    480  CB  LEU B  31      -3.139   1.428  -0.805  1.00  0.00           C  
ATOM    481  CG  LEU B  31      -2.431   1.361  -2.165  1.00  0.00           C  
ATOM    482  CD1 LEU B  31      -3.433   1.649  -3.274  1.00  0.00           C  
ATOM    483  CD2 LEU B  31      -1.285   2.362  -2.190  1.00  0.00           C  
ATOM    484  H   LEU B  31      -4.391   1.199   1.395  1.00  0.00           H  
ATOM    485  HA  LEU B  31      -5.056   0.590  -1.292  1.00  0.00           H  
ATOM    486 1HB  LEU B  31      -3.564   2.424  -0.702  1.00  0.00           H  
ATOM    487 2HB  LEU B  31      -2.383   1.296  -0.031  1.00  0.00           H  
ATOM    488  HG  LEU B  31      -2.038   0.356  -2.322  1.00  0.00           H  
ATOM    489 1HD1 LEU B  31      -2.930   1.602  -4.240  1.00  0.00           H  
ATOM    490 2HD1 LEU B  31      -4.231   0.907  -3.245  1.00  0.00           H  
ATOM    491 3HD1 LEU B  31      -3.855   2.643  -3.134  1.00  0.00           H  
ATOM    492 1HD2 LEU B  31      -0.781   2.314  -3.156  1.00  0.00           H  
ATOM    493 2HD2 LEU B  31      -1.676   3.367  -2.034  1.00  0.00           H  
ATOM    494 3HD2 LEU B  31      -0.575   2.122  -1.398  1.00  0.00           H  
ATOM    495  N   PHE B  32      -2.933  -1.518   0.104  1.00  0.00           N  
ATOM    496  CA  PHE B  32      -2.303  -2.824  -0.046  1.00  0.00           C  
ATOM    497  C   PHE B  32      -3.326  -3.891  -0.415  1.00  0.00           C  
ATOM    498  O   PHE B  32      -3.123  -4.660  -1.355  1.00  0.00           O  
ATOM    499  CB  PHE B  32      -1.586  -3.224   1.245  1.00  0.00           C  
ATOM    500  CG  PHE B  32      -0.928  -4.573   1.181  1.00  0.00           C  
ATOM    501  CD1 PHE B  32       0.291  -4.735   0.540  1.00  0.00           C  
ATOM    502  CD2 PHE B  32      -1.527  -5.681   1.760  1.00  0.00           C  
ATOM    503  CE1 PHE B  32       0.897  -5.976   0.480  1.00  0.00           C  
ATOM    504  CE2 PHE B  32      -0.922  -6.922   1.702  1.00  0.00           C  
ATOM    505  CZ  PHE B  32       0.291  -7.069   1.061  1.00  0.00           C  
ATOM    506  H   PHE B  32      -2.775  -0.990   0.950  1.00  0.00           H  
ATOM    507  HA  PHE B  32      -1.567  -2.763  -0.849  1.00  0.00           H  
ATOM    508 1HB  PHE B  32      -0.822  -2.484   1.481  1.00  0.00           H  
ATOM    509 2HB  PHE B  32      -2.298  -3.232   2.069  1.00  0.00           H  
ATOM    510  HD1 PHE B  32       0.771  -3.871   0.081  1.00  0.00           H  
ATOM    511  HD2 PHE B  32      -2.485  -5.565   2.266  1.00  0.00           H  
ATOM    512  HE1 PHE B  32       1.855  -6.090  -0.027  1.00  0.00           H  
ATOM    513  HE2 PHE B  32      -1.403  -7.785   2.162  1.00  0.00           H  
ATOM    514  HZ  PHE B  32       0.768  -8.047   1.013  1.00  0.00           H  
ATOM    515  N   ILE B  33      -4.425  -3.932   0.329  1.00  0.00           N  
ATOM    516  CA  ILE B  33      -5.464  -4.930   0.107  1.00  0.00           C  
ATOM    517  C   ILE B  33      -6.054  -4.809  -1.292  1.00  0.00           C  
ATOM    518  O   ILE B  33      -6.301  -5.813  -1.961  1.00  0.00           O  
ATOM    519  CB  ILE B  33      -6.588  -4.796   1.151  1.00  0.00           C  
ATOM    520  CG1 ILE B  33      -6.057  -5.117   2.551  1.00  0.00           C  
ATOM    521  CG2 ILE B  33      -7.754  -5.707   0.799  1.00  0.00           C  
ATOM    522  CD1 ILE B  33      -5.501  -6.516   2.687  1.00  0.00           C  
ATOM    523  H   ILE B  33      -4.544  -3.254   1.069  1.00  0.00           H  
ATOM    524  HA  ILE B  33      -5.020  -5.920   0.205  1.00  0.00           H  
ATOM    525  HB  ILE B  33      -6.939  -3.765   1.176  1.00  0.00           H  
ATOM    526 1HG1 ILE B  33      -5.271  -4.410   2.812  1.00  0.00           H  
ATOM    527 2HG1 ILE B  33      -6.859  -4.997   3.280  1.00  0.00           H  
ATOM    528 1HG2 ILE B  33      -8.538  -5.600   1.547  1.00  0.00           H  
ATOM    529 2HG2 ILE B  33      -8.146  -5.433  -0.180  1.00  0.00           H  
ATOM    530 3HG2 ILE B  33      -7.413  -6.742   0.776  1.00  0.00           H  
ATOM    531 1HD1 ILE B  33      -5.145  -6.668   3.706  1.00  0.00           H  
ATOM    532 2HD1 ILE B  33      -6.283  -7.242   2.463  1.00  0.00           H  
ATOM    533 3HD1 ILE B  33      -4.673  -6.647   1.991  1.00  0.00           H  
ATOM    534  N   LEU B  34      -6.277  -3.575  -1.731  1.00  0.00           N  
ATOM    535  CA  LEU B  34      -6.811  -3.320  -3.063  1.00  0.00           C  
ATOM    536  C   LEU B  34      -5.846  -3.789  -4.143  1.00  0.00           C  
ATOM    537  O   LEU B  34      -6.259  -4.348  -5.159  1.00  0.00           O  
ATOM    538  CB  LEU B  34      -7.099  -1.824  -3.241  1.00  0.00           C  
ATOM    539  CG  LEU B  34      -8.261  -1.266  -2.408  1.00  0.00           C  
ATOM    540  CD1 LEU B  34      -8.345   0.242  -2.599  1.00  0.00           C  
ATOM    541  CD2 LEU B  34      -9.557  -1.943  -2.828  1.00  0.00           C  
ATOM    542  H   LEU B  34      -6.070  -2.793  -1.125  1.00  0.00           H  
ATOM    543  HA  LEU B  34      -7.744  -3.872  -3.173  1.00  0.00           H  
ATOM    544 1HB  LEU B  34      -6.204  -1.264  -2.976  1.00  0.00           H  
ATOM    545 2HB  LEU B  34      -7.323  -1.635  -4.290  1.00  0.00           H  
ATOM    546  HG  LEU B  34      -8.077  -1.459  -1.351  1.00  0.00           H  
ATOM    547 1HD1 LEU B  34      -9.170   0.638  -2.008  1.00  0.00           H  
ATOM    548 2HD1 LEU B  34      -7.412   0.703  -2.273  1.00  0.00           H  
ATOM    549 3HD1 LEU B  34      -8.513   0.467  -3.652  1.00  0.00           H  
ATOM    550 1HD2 LEU B  34     -10.383  -1.548  -2.236  1.00  0.00           H  
ATOM    551 2HD2 LEU B  34      -9.743  -1.750  -3.885  1.00  0.00           H  
ATOM    552 3HD2 LEU B  34      -9.476  -3.018  -2.665  1.00  0.00           H  
ATOM    553  N   VAL B  35      -4.556  -3.560  -3.918  1.00  0.00           N  
ATOM    554  CA  VAL B  35      -3.527  -3.984  -4.859  1.00  0.00           C  
ATOM    555  C   VAL B  35      -3.459  -5.503  -4.954  1.00  0.00           C  
ATOM    556  O   VAL B  35      -3.429  -6.065  -6.048  1.00  0.00           O  
ATOM    557  CB  VAL B  35      -2.152  -3.437  -4.429  1.00  0.00           C  
ATOM    558  CG1 VAL B  35      -1.045  -4.067  -5.261  1.00  0.00           C  
ATOM    559  CG2 VAL B  35      -2.133  -1.922  -4.562  1.00  0.00           C  
ATOM    560  H   VAL B  35      -4.283  -3.079  -3.073  1.00  0.00           H  
ATOM    561  HA  VAL B  35      -3.771  -3.582  -5.843  1.00  0.00           H  
ATOM    562  HB  VAL B  35      -1.970  -3.714  -3.390  1.00  0.00           H  
ATOM    563 1HG1 VAL B  35      -0.080  -3.669  -4.944  1.00  0.00           H  
ATOM    564 2HG1 VAL B  35      -1.055  -5.148  -5.122  1.00  0.00           H  
ATOM    565 3HG1 VAL B  35      -1.204  -3.833  -6.314  1.00  0.00           H  
ATOM    566 1HG2 VAL B  35      -1.158  -1.543  -4.256  1.00  0.00           H  
ATOM    567 2HG2 VAL B  35      -2.320  -1.646  -5.600  1.00  0.00           H  
ATOM    568 3HG2 VAL B  35      -2.906  -1.491  -3.926  1.00  0.00           H  
ATOM    569  N   VAL B  36      -3.435  -6.162  -3.800  1.00  0.00           N  
ATOM    570  CA  VAL B  36      -3.390  -7.618  -3.751  1.00  0.00           C  
ATOM    571  C   VAL B  36      -4.612  -8.230  -4.424  1.00  0.00           C  
ATOM    572  O   VAL B  36      -4.497  -9.187  -5.190  1.00  0.00           O  
ATOM    573  CB  VAL B  36      -3.316  -8.102  -2.291  1.00  0.00           C  
ATOM    574  CG1 VAL B  36      -3.519  -9.608  -2.217  1.00  0.00           C  
ATOM    575  CG2 VAL B  36      -1.978  -7.708  -1.682  1.00  0.00           C  
ATOM    576  H   VAL B  36      -3.449  -5.641  -2.935  1.00  0.00           H  
ATOM    577  HA  VAL B  36      -2.496  -7.955  -4.277  1.00  0.00           H  
ATOM    578  HB  VAL B  36      -4.124  -7.640  -1.723  1.00  0.00           H  
ATOM    579 1HG1 VAL B  36      -3.464  -9.932  -1.178  1.00  0.00           H  
ATOM    580 2HG1 VAL B  36      -4.497  -9.863  -2.625  1.00  0.00           H  
ATOM    581 3HG1 VAL B  36      -2.742 -10.108  -2.794  1.00  0.00           H  
ATOM    582 1HG2 VAL B  36      -1.933  -8.052  -0.649  1.00  0.00           H  
ATOM    583 2HG2 VAL B  36      -1.170  -8.164  -2.253  1.00  0.00           H  
ATOM    584 3HG2 VAL B  36      -1.873  -6.623  -1.708  1.00  0.00           H  
ATOM    585  N   ALA B  37      -5.782  -7.672  -4.134  1.00  0.00           N  
ATOM    586  CA  ALA B  37      -7.022  -8.129  -4.750  1.00  0.00           C  
ATOM    587  C   ALA B  37      -6.972  -7.983  -6.265  1.00  0.00           C  
ATOM    588  O   ALA B  37      -7.375  -8.885  -6.999  1.00  0.00           O  
ATOM    589  CB  ALA B  37      -8.209  -7.362  -4.184  1.00  0.00           C  
ATOM    590  H   ALA B  37      -5.814  -6.912  -3.470  1.00  0.00           H  
ATOM    591  HA  ALA B  37      -7.145  -9.188  -4.520  1.00  0.00           H  
ATOM    592 1HB  ALA B  37      -9.127  -7.715  -4.653  1.00  0.00           H  
ATOM    593 2HB  ALA B  37      -8.267  -7.524  -3.107  1.00  0.00           H  
ATOM    594 3HB  ALA B  37      -8.084  -6.300  -4.385  1.00  0.00           H  
ATOM    595  N   ALA B  38      -6.473  -6.842  -6.728  1.00  0.00           N  
ATOM    596  CA  ALA B  38      -6.364  -6.577  -8.157  1.00  0.00           C  
ATOM    597  C   ALA B  38      -5.465  -7.600  -8.840  1.00  0.00           C  
ATOM    598  O   ALA B  38      -5.805  -8.132  -9.896  1.00  0.00           O  
ATOM    599  CB  ALA B  38      -5.839  -5.169  -8.397  1.00  0.00           C  
ATOM    600  H   ALA B  38      -6.162  -6.139  -6.072  1.00  0.00           H  
ATOM    601  HA  ALA B  38      -7.359  -6.662  -8.594  1.00  0.00           H  
ATOM    602 1HB  ALA B  38      -5.763  -4.986  -9.469  1.00  0.00           H  
ATOM    603 2HB  ALA B  38      -6.523  -4.445  -7.953  1.00  0.00           H  
ATOM    604 3HB  ALA B  38      -4.856  -5.065  -7.941  1.00  0.00           H  
ATOM    605  N   VAL B  39      -4.316  -7.871  -8.229  1.00  0.00           N  
ATOM    606  CA  VAL B  39      -3.381  -8.856  -8.760  1.00  0.00           C  
ATOM    607  C   VAL B  39      -3.991 -10.252  -8.758  1.00  0.00           C  
ATOM    608  O   VAL B  39      -3.802 -11.023  -9.699  1.00  0.00           O  
ATOM    609  CB  VAL B  39      -2.085  -8.865  -7.927  1.00  0.00           C  
ATOM    610  CG1 VAL B  39      -1.203 -10.038  -8.326  1.00  0.00           C  
ATOM    611  CG2 VAL B  39      -1.345  -7.548  -8.107  1.00  0.00           C  
ATOM    612  H   VAL B  39      -4.085  -7.383  -7.376  1.00  0.00           H  
ATOM    613  HA  VAL B  39      -3.136  -8.582  -9.786  1.00  0.00           H  
ATOM    614  HB  VAL B  39      -2.341  -8.998  -6.876  1.00  0.00           H  
ATOM    615 1HG1 VAL B  39      -0.292 -10.029  -7.728  1.00  0.00           H  
ATOM    616 2HG1 VAL B  39      -1.740 -10.971  -8.155  1.00  0.00           H  
ATOM    617 3HG1 VAL B  39      -0.944  -9.956  -9.382  1.00  0.00           H  
ATOM    618 1HG2 VAL B  39      -0.430  -7.561  -7.515  1.00  0.00           H  
ATOM    619 2HG2 VAL B  39      -1.095  -7.412  -9.160  1.00  0.00           H  
ATOM    620 3HG2 VAL B  39      -1.980  -6.726  -7.777  1.00  0.00           H  
ATOM    621  N   THR B  40      -4.723 -10.571  -7.697  1.00  0.00           N  
ATOM    622  CA  THR B  40      -5.401 -11.858  -7.592  1.00  0.00           C  
ATOM    623  C   THR B  40      -6.406 -12.044  -8.721  1.00  0.00           C  
ATOM    624  O   THR B  40      -6.489 -13.115  -9.322  1.00  0.00           O  
ATOM    625  CB  THR B  40      -6.114 -12.000  -6.235  1.00  0.00           C  
ATOM    626  OG1 THR B  40      -5.154 -11.905  -5.175  1.00  0.00           O  
ATOM    627  CG2 THR B  40      -6.830 -13.339  -6.147  1.00  0.00           C  
ATOM    628  H   THR B  40      -4.812  -9.906  -6.942  1.00  0.00           H  
ATOM    629  HA  THR B  40      -4.655 -12.649  -7.673  1.00  0.00           H  
ATOM    630  HB  THR B  40      -6.842 -11.197  -6.121  1.00  0.00           H  
ATOM    631  HG1 THR B  40      -4.746 -11.036  -5.191  1.00  0.00           H  
ATOM    632 1HG2 THR B  40      -7.329 -13.422  -5.181  1.00  0.00           H  
ATOM    633 2HG2 THR B  40      -7.569 -13.410  -6.945  1.00  0.00           H  
ATOM    634 3HG2 THR B  40      -6.106 -14.146  -6.251  1.00  0.00           H  
ATOM    635  N   LEU B  41      -7.170 -10.994  -9.006  1.00  0.00           N  
ATOM    636  CA  LEU B  41      -8.203 -11.054 -10.033  1.00  0.00           C  
ATOM    637  C   LEU B  41      -7.593 -11.223 -11.418  1.00  0.00           C  
ATOM    638  O   LEU B  41      -8.097 -11.989 -12.239  1.00  0.00           O  
ATOM    639  CB  LEU B  41      -9.060  -9.782  -9.996  1.00  0.00           C  
ATOM    640  CG  LEU B  41      -9.975  -9.632  -8.774  1.00  0.00           C  
ATOM    641  CD1 LEU B  41     -10.569  -8.230  -8.753  1.00  0.00           C  
ATOM    642  CD2 LEU B  41     -11.069 -10.688  -8.825  1.00  0.00           C  
ATOM    643  H   LEU B  41      -7.030 -10.132  -8.497  1.00  0.00           H  
ATOM    644  HA  LEU B  41      -8.841 -11.913  -9.831  1.00  0.00           H  
ATOM    645 1HB  LEU B  41      -8.400  -8.917 -10.024  1.00  0.00           H  
ATOM    646 2HB  LEU B  41      -9.690  -9.762 -10.886  1.00  0.00           H  
ATOM    647  HG  LEU B  41      -9.389  -9.759  -7.863  1.00  0.00           H  
ATOM    648 1HD1 LEU B  41     -11.219  -8.123  -7.884  1.00  0.00           H  
ATOM    649 2HD1 LEU B  41      -9.765  -7.495  -8.697  1.00  0.00           H  
ATOM    650 3HD1 LEU B  41     -11.148  -8.066  -9.661  1.00  0.00           H  
ATOM    651 1HD2 LEU B  41     -11.718 -10.582  -7.955  1.00  0.00           H  
ATOM    652 2HD2 LEU B  41     -11.656 -10.560  -9.734  1.00  0.00           H  
ATOM    653 3HD2 LEU B  41     -10.617 -11.680  -8.821  1.00  0.00           H  
ATOM    654  N   CYS B  42      -6.506 -10.502 -11.673  1.00  0.00           N  
ATOM    655  CA  CYS B  42      -5.833 -10.561 -12.965  1.00  0.00           C  
ATOM    656  C   CYS B  42      -4.504  -9.818 -12.928  1.00  0.00           C  
ATOM    657  O   CYS B  42      -3.535 -10.343 -12.454  1.00  0.00           O  
ATOM    658  OXT CYS B  42      -4.426  -8.706 -13.373  1.00  0.00           O  
ATOM    659  CB  CYS B  42      -6.716  -9.963 -14.060  1.00  0.00           C  
ATOM    660  SG  CYS B  42      -6.013 -10.080 -15.722  1.00  0.00           S  
ATOM    661  H   CYS B  42      -6.137  -9.898 -10.953  1.00  0.00           H  
ATOM    662  HA  CYS B  42      -5.640 -11.607 -13.207  1.00  0.00           H  
ATOM    663 1HB  CYS B  42      -7.682 -10.469 -14.065  1.00  0.00           H  
ATOM    664 2HB  CYS B  42      -6.900  -8.910 -13.844  1.00  0.00           H  
ATOM    665  HG  CYS B  42      -5.962 -11.408 -15.758  1.00  0.00           H  
TER                                                                             
HETATM  667 THKN MEM C  45      15.000   0.000   0.000  1.00  0.00           X  
HETATM  668 CNTR MEM C  45       0.000   0.000   0.000  1.00  0.00           X  
HETATM  669 NORM MEM C  45      -0.000  -0.000   1.000  1.00  0.00           X  
TER                                                                             
CONECT  667  668                                                                
CONECT  668  667  669                                                           
CONECT  669  668                                                                
a_angle_1 2.181
a_angle_2 39.801
a_bind 1.808
a_ddg -25.245
a_helicality 0.049
a_helicality_symm 0.049
a_hha_ang 79.603
a_hha_dst_atm 3.794
a_hha_dst_vec 6.632
a_marl -14.029
a_pack 0.611
a_res_lipo -55.479
a_rmsd 5.877
a_sasa 888.75
a_shape 0.793
a_span_topo 0.5
a_tms_span 1
a_tms_span_fa 1
a_unsat 0
maxsub 25
rms 5.877
score -124.074
silent_score -124.074
time 46
total -124.075

#MODEL 3
ATOM      1  N   LEU A   1       3.635  -2.468  14.973  1.00  0.00           N  
ATOM      2  CA  LEU A   1       2.595  -3.148  14.211  1.00  0.00           C  
ATOM      3  C   LEU A   1       3.079  -3.502  12.811  1.00  0.00           C  
ATOM      4  O   LEU A   1       3.563  -2.641  12.075  1.00  0.00           O  
ATOM      5  CB  LEU A   1       1.343  -2.266  14.119  1.00  0.00           C  
ATOM      6  CG  LEU A   1       0.175  -2.852  13.315  1.00  0.00           C  
ATOM      7  CD1 LEU A   1      -0.350  -4.097  14.015  1.00  0.00           C  
ATOM      8  CD2 LEU A   1      -0.918  -1.803  13.171  1.00  0.00           C  
ATOM      9 1H   LEU A   1       3.291  -2.248  15.885  1.00  0.00           H  
ATOM     10 2H   LEU A   1       4.434  -3.064  15.052  1.00  0.00           H  
ATOM     11 3H   LEU A   1       3.895  -1.624  14.503  1.00  0.00           H  
ATOM     12  HA  LEU A   1       2.336  -4.072  14.728  1.00  0.00           H  
ATOM     13 1HB  LEU A   1       0.984  -2.067  15.127  1.00  0.00           H  
ATOM     14 2HB  LEU A   1       1.619  -1.318  13.659  1.00  0.00           H  
ATOM     15  HG  LEU A   1       0.526  -3.148  12.326  1.00  0.00           H  
ATOM     16 1HD1 LEU A   1      -1.180  -4.513  13.444  1.00  0.00           H  
ATOM     17 2HD1 LEU A   1       0.446  -4.838  14.087  1.00  0.00           H  
ATOM     18 3HD1 LEU A   1      -0.694  -3.835  15.015  1.00  0.00           H  
ATOM     19 1HD2 LEU A   1      -1.748  -2.219  12.599  1.00  0.00           H  
ATOM     20 2HD2 LEU A   1      -1.271  -1.507  14.159  1.00  0.00           H  
ATOM     21 3HD2 LEU A   1      -0.520  -0.931  12.652  1.00  0.00           H  
ATOM     22  N   SER A   2       2.946  -4.773  12.447  1.00  0.00           N  
ATOM     23  CA  SER A   2       3.423  -5.255  11.156  1.00  0.00           C  
ATOM     24  C   SER A   2       2.751  -4.512  10.009  1.00  0.00           C  
ATOM     25  O   SER A   2       3.393  -4.178   9.013  1.00  0.00           O  
ATOM     26  CB  SER A   2       3.165  -6.743  11.027  1.00  0.00           C  
ATOM     27  OG  SER A   2       3.921  -7.466  11.959  1.00  0.00           O  
ATOM     28  H   SER A   2       2.502  -5.422  13.081  1.00  0.00           H  
ATOM     29  HA  SER A   2       4.498  -5.077  11.097  1.00  0.00           H  
ATOM     30 1HB  SER A   2       2.105  -6.943  11.181  1.00  0.00           H  
ATOM     31 2HB  SER A   2       3.417  -7.070  10.019  1.00  0.00           H  
ATOM     32  HG  SER A   2       4.230  -8.250  11.499  1.00  0.00           H  
ATOM     33  N   TYR A   3       1.455  -4.256  10.154  1.00  0.00           N  
ATOM     34  CA  TYR A   3       0.702  -3.522   9.145  1.00  0.00           C  
ATOM     35  C   TYR A   3       1.260  -2.117   8.954  1.00  0.00           C  
ATOM     36  O   TYR A   3       1.343  -1.619   7.832  1.00  0.00           O  
ATOM     37  CB  TYR A   3      -0.779  -3.457   9.525  1.00  0.00           C  
ATOM     38  CG  TYR A   3      -1.443  -4.812   9.628  1.00  0.00           C  
ATOM     39  CD1 TYR A   3      -2.622  -4.954  10.344  1.00  0.00           C  
ATOM     40  CD2 TYR A   3      -0.872  -5.913   9.007  1.00  0.00           C  
ATOM     41  CE1 TYR A   3      -3.228  -6.192  10.439  1.00  0.00           C  
ATOM     42  CE2 TYR A   3      -1.478  -7.151   9.101  1.00  0.00           C  
ATOM     43  CZ  TYR A   3      -2.651  -7.292   9.814  1.00  0.00           C  
ATOM     44  OH  TYR A   3      -3.255  -8.525   9.908  1.00  0.00           O  
ATOM     45  H   TYR A   3       0.980  -4.579  10.985  1.00  0.00           H  
ATOM     46  HA  TYR A   3       0.795  -4.046   8.193  1.00  0.00           H  
ATOM     47 1HB  TYR A   3      -0.887  -2.951  10.485  1.00  0.00           H  
ATOM     48 2HB  TYR A   3      -1.320  -2.869   8.783  1.00  0.00           H  
ATOM     49  HD1 TYR A   3      -3.071  -4.089  10.833  1.00  0.00           H  
ATOM     50  HD2 TYR A   3       0.055  -5.802   8.445  1.00  0.00           H  
ATOM     51  HE1 TYR A   3      -4.155  -6.304  11.001  1.00  0.00           H  
ATOM     52  HE2 TYR A   3      -1.029  -8.016   8.613  1.00  0.00           H  
ATOM     53  HH  TYR A   3      -4.055  -8.449  10.433  1.00  0.00           H  
ATOM     54  N   GLY A   4       1.642  -1.483  10.058  1.00  0.00           N  
ATOM     55  CA  GLY A   4       2.226  -0.148  10.011  1.00  0.00           C  
ATOM     56  C   GLY A   4       3.512  -0.139   9.195  1.00  0.00           C  
ATOM     57  O   GLY A   4       3.762   0.787   8.422  1.00  0.00           O  
ATOM     58  H   GLY A   4       1.524  -1.938  10.952  1.00  0.00           H  
ATOM     59 1HA  GLY A   4       1.509   0.548   9.575  1.00  0.00           H  
ATOM     60 2HA  GLY A   4       2.432   0.195  11.024  1.00  0.00           H  
ATOM     61  N   VAL A   5       4.327  -1.173   9.371  1.00  0.00           N  
ATOM     62  CA  VAL A   5       5.540  -1.337   8.579  1.00  0.00           C  
ATOM     63  C   VAL A   5       5.214  -1.532   7.104  1.00  0.00           C  
ATOM     64  O   VAL A   5       5.851  -0.939   6.234  1.00  0.00           O  
ATOM     65  CB  VAL A   5       6.351  -2.544   9.087  1.00  0.00           C  
ATOM     66  CG1 VAL A   5       7.519  -2.831   8.155  1.00  0.00           C  
ATOM     67  CG2 VAL A   5       6.842  -2.280  10.502  1.00  0.00           C  
ATOM     68  H   VAL A   5       4.100  -1.865  10.071  1.00  0.00           H  
ATOM     69  HA  VAL A   5       6.148  -0.437   8.687  1.00  0.00           H  
ATOM     70  HB  VAL A   5       5.712  -3.427   9.082  1.00  0.00           H  
ATOM     71 1HG1 VAL A   5       8.081  -3.688   8.529  1.00  0.00           H  
ATOM     72 2HG1 VAL A   5       7.142  -3.053   7.157  1.00  0.00           H  
ATOM     73 3HG1 VAL A   5       8.173  -1.960   8.112  1.00  0.00           H  
ATOM     74 1HG2 VAL A   5       7.413  -3.138  10.855  1.00  0.00           H  
ATOM     75 2HG2 VAL A   5       7.476  -1.394  10.507  1.00  0.00           H  
ATOM     76 3HG2 VAL A   5       5.987  -2.119  11.159  1.00  0.00           H  
ATOM     77  N   GLY A   6       4.217  -2.367   6.830  1.00  0.00           N  
ATOM     78  CA  GLY A   6       3.773  -2.607   5.462  1.00  0.00           C  
ATOM     79  C   GLY A   6       3.353  -1.309   4.784  1.00  0.00           C  
ATOM     80  O   GLY A   6       3.672  -1.074   3.618  1.00  0.00           O  
ATOM     81  H   GLY A   6       3.755  -2.848   7.588  1.00  0.00           H  
ATOM     82 1HA  GLY A   6       4.578  -3.073   4.894  1.00  0.00           H  
ATOM     83 2HA  GLY A   6       2.938  -3.305   5.468  1.00  0.00           H  
ATOM     84  N   PHE A   7       2.634  -0.468   5.520  1.00  0.00           N  
ATOM     85  CA  PHE A   7       2.245   0.846   5.023  1.00  0.00           C  
ATOM     86  C   PHE A   7       3.465   1.673   4.639  1.00  0.00           C  
ATOM     87  O   PHE A   7       3.541   2.208   3.533  1.00  0.00           O  
ATOM     88  CB  PHE A   7       1.425   1.594   6.076  1.00  0.00           C  
ATOM     89  CG  PHE A   7       1.091   3.008   5.691  1.00  0.00           C  
ATOM     90  CD1 PHE A   7      -0.029   3.286   4.923  1.00  0.00           C  
ATOM     91  CD2 PHE A   7       1.897   4.061   6.097  1.00  0.00           C  
ATOM     92  CE1 PHE A   7      -0.337   4.586   4.568  1.00  0.00           C  
ATOM     93  CE2 PHE A   7       1.591   5.361   5.745  1.00  0.00           C  
ATOM     94  CZ  PHE A   7       0.472   5.624   4.980  1.00  0.00           C  
ATOM     95  H   PHE A   7       2.351  -0.747   6.449  1.00  0.00           H  
ATOM     96  HA  PHE A   7       1.629   0.710   4.133  1.00  0.00           H  
ATOM     97 1HB  PHE A   7       0.493   1.062   6.257  1.00  0.00           H  
ATOM     98 2HB  PHE A   7       1.976   1.619   7.015  1.00  0.00           H  
ATOM     99  HD1 PHE A   7      -0.670   2.466   4.598  1.00  0.00           H  
ATOM    100  HD2 PHE A   7       2.780   3.854   6.701  1.00  0.00           H  
ATOM    101  HE1 PHE A   7      -1.220   4.791   3.964  1.00  0.00           H  
ATOM    102  HE2 PHE A   7       2.231   6.180   6.071  1.00  0.00           H  
ATOM    103  HZ  PHE A   7       0.231   6.648   4.700  1.00  0.00           H  
ATOM    104  N   PHE A   8       4.418   1.775   5.559  1.00  0.00           N  
ATOM    105  CA  PHE A   8       5.639   2.533   5.317  1.00  0.00           C  
ATOM    106  C   PHE A   8       6.346   2.051   4.056  1.00  0.00           C  
ATOM    107  O   PHE A   8       6.771   2.855   3.226  1.00  0.00           O  
ATOM    108  CB  PHE A   8       6.586   2.419   6.513  1.00  0.00           C  
ATOM    109  CG  PHE A   8       7.918   3.078   6.297  1.00  0.00           C  
ATOM    110  CD1 PHE A   8       8.035   4.460   6.307  1.00  0.00           C  
ATOM    111  CD2 PHE A   8       9.058   2.317   6.082  1.00  0.00           C  
ATOM    112  CE1 PHE A   8       9.261   5.067   6.108  1.00  0.00           C  
ATOM    113  CE2 PHE A   8      10.284   2.921   5.884  1.00  0.00           C  
ATOM    114  CZ  PHE A   8      10.385   4.298   5.897  1.00  0.00           C  
ATOM    115  H   PHE A   8       4.293   1.315   6.450  1.00  0.00           H  
ATOM    116  HA  PHE A   8       5.374   3.583   5.181  1.00  0.00           H  
ATOM    117 1HB  PHE A   8       6.121   2.871   7.389  1.00  0.00           H  
ATOM    118 2HB  PHE A   8       6.759   1.368   6.741  1.00  0.00           H  
ATOM    119  HD1 PHE A   8       7.146   5.068   6.476  1.00  0.00           H  
ATOM    120  HD2 PHE A   8       8.978   1.230   6.071  1.00  0.00           H  
ATOM    121  HE1 PHE A   8       9.338   6.154   6.119  1.00  0.00           H  
ATOM    122  HE2 PHE A   8      11.172   2.312   5.716  1.00  0.00           H  
ATOM    123  HZ  PHE A   8      11.351   4.775   5.739  1.00  0.00           H  
ATOM    124  N   LEU A   9       6.468   0.736   3.919  1.00  0.00           N  
ATOM    125  CA  LEU A   9       7.121   0.144   2.757  1.00  0.00           C  
ATOM    126  C   LEU A   9       6.374   0.483   1.474  1.00  0.00           C  
ATOM    127  O   LEU A   9       6.986   0.758   0.442  1.00  0.00           O  
ATOM    128  CB  LEU A   9       7.209  -1.379   2.918  1.00  0.00           C  
ATOM    129  CG  LEU A   9       8.147  -1.878   4.024  1.00  0.00           C  
ATOM    130  CD1 LEU A   9       8.007  -3.387   4.168  1.00  0.00           C  
ATOM    131  CD2 LEU A   9       9.580  -1.492   3.688  1.00  0.00           C  
ATOM    132  H   LEU A   9       6.099   0.130   4.638  1.00  0.00           H  
ATOM    133  HA  LEU A   9       8.130   0.548   2.684  1.00  0.00           H  
ATOM    134 1HB  LEU A   9       6.213  -1.765   3.129  1.00  0.00           H  
ATOM    135 2HB  LEU A   9       7.550  -1.809   1.976  1.00  0.00           H  
ATOM    136  HG  LEU A   9       7.863  -1.425   4.974  1.00  0.00           H  
ATOM    137 1HD1 LEU A   9       8.673  -3.742   4.954  1.00  0.00           H  
ATOM    138 2HD1 LEU A   9       6.977  -3.634   4.427  1.00  0.00           H  
ATOM    139 3HD1 LEU A   9       8.269  -3.868   3.226  1.00  0.00           H  
ATOM    140 1HD2 LEU A   9      10.247  -1.846   4.475  1.00  0.00           H  
ATOM    141 2HD2 LEU A   9       9.866  -1.945   2.739  1.00  0.00           H  
ATOM    142 3HD2 LEU A   9       9.656  -0.407   3.609  1.00  0.00           H  
ATOM    143  N   PHE A  10       5.047   0.461   1.544  1.00  0.00           N  
ATOM    144  CA  PHE A  10       4.213   0.797   0.396  1.00  0.00           C  
ATOM    145  C   PHE A  10       4.424   2.243  -0.034  1.00  0.00           C  
ATOM    146  O   PHE A  10       4.463   2.547  -1.226  1.00  0.00           O  
ATOM    147  CB  PHE A  10       2.737   0.567   0.722  1.00  0.00           C  
ATOM    148  CG  PHE A  10       1.817   0.779  -0.447  1.00  0.00           C  
ATOM    149  CD1 PHE A  10       1.519  -0.264  -1.311  1.00  0.00           C  
ATOM    150  CD2 PHE A  10       1.250   2.021  -0.685  1.00  0.00           C  
ATOM    151  CE1 PHE A  10       0.674  -0.070  -2.387  1.00  0.00           C  
ATOM    152  CE2 PHE A  10       0.403   2.218  -1.759  1.00  0.00           C  
ATOM    153  CZ  PHE A  10       0.116   1.170  -2.611  1.00  0.00           C  
ATOM    154  H   PHE A  10       4.604   0.205   2.415  1.00  0.00           H  
ATOM    155  HA  PHE A  10       4.492   0.148  -0.436  1.00  0.00           H  
ATOM    156 1HB  PHE A  10       2.598  -0.451   1.083  1.00  0.00           H  
ATOM    157 2HB  PHE A  10       2.431   1.241   1.521  1.00  0.00           H  
ATOM    158  HD1 PHE A  10       1.960  -1.245  -1.133  1.00  0.00           H  
ATOM    159  HD2 PHE A  10       1.477   2.849  -0.012  1.00  0.00           H  
ATOM    160  HE1 PHE A  10       0.448  -0.898  -3.059  1.00  0.00           H  
ATOM    161  HE2 PHE A  10      -0.037   3.199  -1.935  1.00  0.00           H  
ATOM    162  HZ  PHE A  10      -0.550   1.324  -3.460  1.00  0.00           H  
ATOM    163  N   ILE A  11       4.560   3.132   0.944  1.00  0.00           N  
ATOM    164  CA  ILE A  11       4.804   4.543   0.669  1.00  0.00           C  
ATOM    165  C   ILE A  11       6.120   4.740  -0.072  1.00  0.00           C  
ATOM    166  O   ILE A  11       6.214   5.565  -0.981  1.00  0.00           O  
ATOM    167  CB  ILE A  11       4.821   5.361   1.973  1.00  0.00           C  
ATOM    168  CG1 ILE A  11       3.429   5.383   2.609  1.00  0.00           C  
ATOM    169  CG2 ILE A  11       5.310   6.777   1.706  1.00  0.00           C  
ATOM    170  CD1 ILE A  11       2.356   5.954   1.710  1.00  0.00           C  
ATOM    171  H   ILE A  11       4.492   2.822   1.903  1.00  0.00           H  
ATOM    172  HA  ILE A  11       3.998   4.916   0.039  1.00  0.00           H  
ATOM    173  HB  ILE A  11       5.488   4.887   2.692  1.00  0.00           H  
ATOM    174 1HG1 ILE A  11       3.139   4.369   2.884  1.00  0.00           H  
ATOM    175 2HG1 ILE A  11       3.456   5.974   3.524  1.00  0.00           H  
ATOM    176 1HG2 ILE A  11       5.315   7.342   2.638  1.00  0.00           H  
ATOM    177 2HG2 ILE A  11       6.319   6.742   1.297  1.00  0.00           H  
ATOM    178 3HG2 ILE A  11       4.645   7.262   0.991  1.00  0.00           H  
ATOM    179 1HD1 ILE A  11       1.398   5.936   2.230  1.00  0.00           H  
ATOM    180 2HD1 ILE A  11       2.609   6.983   1.450  1.00  0.00           H  
ATOM    181 3HD1 ILE A  11       2.286   5.357   0.802  1.00  0.00           H  
ATOM    182  N   LEU A  12       7.135   3.977   0.320  1.00  0.00           N  
ATOM    183  CA  LEU A  12       8.434   4.031  -0.340  1.00  0.00           C  
ATOM    184  C   LEU A  12       8.325   3.624  -1.804  1.00  0.00           C  
ATOM    185  O   LEU A  12       8.968   4.214  -2.671  1.00  0.00           O  
ATOM    186  CB  LEU A  12       9.432   3.115   0.380  1.00  0.00           C  
ATOM    187  CG  LEU A  12       9.855   3.565   1.784  1.00  0.00           C  
ATOM    188  CD1 LEU A  12      10.778   2.520   2.396  1.00  0.00           C  
ATOM    189  CD2 LEU A  12      10.543   4.919   1.697  1.00  0.00           C  
ATOM    190  H   LEU A  12       7.003   3.343   1.096  1.00  0.00           H  
ATOM    191  HA  LEU A  12       8.802   5.055  -0.294  1.00  0.00           H  
ATOM    192 1HB  LEU A  12       8.991   2.123   0.468  1.00  0.00           H  
ATOM    193 2HB  LEU A  12      10.333   3.037  -0.229  1.00  0.00           H  
ATOM    194  HG  LEU A  12       8.974   3.646   2.421  1.00  0.00           H  
ATOM    195 1HD1 LEU A  12      11.079   2.840   3.394  1.00  0.00           H  
ATOM    196 2HD1 LEU A  12      10.254   1.567   2.464  1.00  0.00           H  
ATOM    197 3HD1 LEU A  12      11.663   2.405   1.770  1.00  0.00           H  
ATOM    198 1HD2 LEU A  12      10.843   5.239   2.695  1.00  0.00           H  
ATOM    199 2HD2 LEU A  12      11.425   4.839   1.061  1.00  0.00           H  
ATOM    200 3HD2 LEU A  12       9.855   5.651   1.273  1.00  0.00           H  
ATOM    201  N   VAL A  13       7.508   2.611  -2.072  1.00  0.00           N  
ATOM    202  CA  VAL A  13       7.259   2.169  -3.439  1.00  0.00           C  
ATOM    203  C   VAL A  13       6.566   3.255  -4.251  1.00  0.00           C  
ATOM    204  O   VAL A  13       6.954   3.540  -5.384  1.00  0.00           O  
ATOM    205  CB  VAL A  13       6.389   0.898  -3.439  1.00  0.00           C  
ATOM    206  CG1 VAL A  13       5.949   0.554  -4.854  1.00  0.00           C  
ATOM    207  CG2 VAL A  13       7.159  -0.257  -2.818  1.00  0.00           C  
ATOM    208  H   VAL A  13       7.048   2.135  -1.309  1.00  0.00           H  
ATOM    209  HA  VAL A  13       8.216   1.938  -3.908  1.00  0.00           H  
ATOM    210  HB  VAL A  13       5.485   1.087  -2.859  1.00  0.00           H  
ATOM    211 1HG1 VAL A  13       5.335  -0.347  -4.836  1.00  0.00           H  
ATOM    212 2HG1 VAL A  13       5.369   1.380  -5.266  1.00  0.00           H  
ATOM    213 3HG1 VAL A  13       6.827   0.381  -5.476  1.00  0.00           H  
ATOM    214 1HG2 VAL A  13       6.538  -1.152  -2.821  1.00  0.00           H  
ATOM    215 2HG2 VAL A  13       8.065  -0.442  -3.395  1.00  0.00           H  
ATOM    216 3HG2 VAL A  13       7.428  -0.005  -1.792  1.00  0.00           H  
ATOM    217  N   VAL A  14       5.538   3.860  -3.666  1.00  0.00           N  
ATOM    218  CA  VAL A  14       4.821   4.952  -4.313  1.00  0.00           C  
ATOM    219  C   VAL A  14       5.749   6.125  -4.601  1.00  0.00           C  
ATOM    220  O   VAL A  14       5.704   6.715  -5.680  1.00  0.00           O  
ATOM    221  CB  VAL A  14       3.657   5.429  -3.424  1.00  0.00           C  
ATOM    222  CG1 VAL A  14       3.056   6.713  -3.977  1.00  0.00           C  
ATOM    223  CG2 VAL A  14       2.601   4.338  -3.326  1.00  0.00           C  
ATOM    224  H   VAL A  14       5.245   3.555  -2.749  1.00  0.00           H  
ATOM    225  HA  VAL A  14       4.415   4.588  -5.257  1.00  0.00           H  
ATOM    226  HB  VAL A  14       4.040   5.655  -2.430  1.00  0.00           H  
ATOM    227 1HG1 VAL A  14       2.235   7.035  -3.336  1.00  0.00           H  
ATOM    228 2HG1 VAL A  14       3.820   7.489  -4.005  1.00  0.00           H  
ATOM    229 3HG1 VAL A  14       2.681   6.535  -4.984  1.00  0.00           H  
ATOM    230 1HG2 VAL A  14       1.781   4.681  -2.695  1.00  0.00           H  
ATOM    231 2HG2 VAL A  14       2.222   4.107  -4.322  1.00  0.00           H  
ATOM    232 3HG2 VAL A  14       3.043   3.442  -2.890  1.00  0.00           H  
ATOM    233  N   ALA A  15       6.591   6.460  -3.629  1.00  0.00           N  
ATOM    234  CA  ALA A  15       7.571   7.526  -3.796  1.00  0.00           C  
ATOM    235  C   ALA A  15       8.526   7.222  -4.943  1.00  0.00           C  
ATOM    236  O   ALA A  15       8.841   8.096  -5.750  1.00  0.00           O  
ATOM    237  CB  ALA A  15       8.346   7.741  -2.505  1.00  0.00           C  
ATOM    238  H   ALA A  15       6.551   5.962  -2.751  1.00  0.00           H  
ATOM    239  HA  ALA A  15       7.034   8.443  -4.043  1.00  0.00           H  
ATOM    240 1HB  ALA A  15       9.074   8.541  -2.646  1.00  0.00           H  
ATOM    241 2HB  ALA A  15       7.656   8.016  -1.707  1.00  0.00           H  
ATOM    242 3HB  ALA A  15       8.865   6.823  -2.235  1.00  0.00           H  
ATOM    243  N   ALA A  16       8.984   5.976  -5.010  1.00  0.00           N  
ATOM    244  CA  ALA A  16       9.898   5.552  -6.063  1.00  0.00           C  
ATOM    245  C   ALA A  16       9.270   5.725  -7.440  1.00  0.00           C  
ATOM    246  O   ALA A  16       9.919   6.196  -8.374  1.00  0.00           O  
ATOM    247  CB  ALA A  16      10.315   4.104  -5.851  1.00  0.00           C  
ATOM    248  H   ALA A  16       8.691   5.306  -4.313  1.00  0.00           H  
ATOM    249  HA  ALA A  16      10.784   6.185  -6.018  1.00  0.00           H  
ATOM    250 1HB  ALA A  16      10.998   3.802  -6.645  1.00  0.00           H  
ATOM    251 2HB  ALA A  16      10.815   4.007  -4.887  1.00  0.00           H  
ATOM    252 3HB  ALA A  16       9.434   3.465  -5.868  1.00  0.00           H  
ATOM    253  N   VAL A  17       8.004   5.342  -7.560  1.00  0.00           N  
ATOM    254  CA  VAL A  17       7.270   5.502  -8.810  1.00  0.00           C  
ATOM    255  C   VAL A  17       7.121   6.973  -9.177  1.00  0.00           C  
ATOM    256  O   VAL A  17       7.319   7.358 -10.329  1.00  0.00           O  
ATOM    257  CB  VAL A  17       5.874   4.861  -8.695  1.00  0.00           C  
ATOM    258  CG1 VAL A  17       5.023   5.217  -9.905  1.00  0.00           C  
ATOM    259  CG2 VAL A  17       6.007   3.352  -8.555  1.00  0.00           C  
ATOM    260  H   VAL A  17       7.537   4.929  -6.765  1.00  0.00           H  
ATOM    261  HA  VAL A  17       7.823   4.998  -9.603  1.00  0.00           H  
ATOM    262  HB  VAL A  17       5.369   5.265  -7.818  1.00  0.00           H  
ATOM    263 1HG1 VAL A  17       4.040   4.756  -9.808  1.00  0.00           H  
ATOM    264 2HG1 VAL A  17       4.911   6.300  -9.965  1.00  0.00           H  
ATOM    265 3HG1 VAL A  17       5.507   4.850 -10.811  1.00  0.00           H  
ATOM    266 1HG2 VAL A  17       5.016   2.905  -8.474  1.00  0.00           H  
ATOM    267 2HG2 VAL A  17       6.517   2.949  -9.430  1.00  0.00           H  
ATOM    268 3HG2 VAL A  17       6.584   3.119  -7.660  1.00  0.00           H  
ATOM    269  N   THR A  18       6.771   7.791  -8.190  1.00  0.00           N  
ATOM    270  CA  THR A  18       6.606   9.224  -8.405  1.00  0.00           C  
ATOM    271  C   THR A  18       7.899   9.858  -8.903  1.00  0.00           C  
ATOM    272  O   THR A  18       7.882  10.706  -9.795  1.00  0.00           O  
ATOM    273  CB  THR A  18       6.146   9.929  -7.116  1.00  0.00           C  
ATOM    274  OG1 THR A  18       4.869   9.415  -6.717  1.00  0.00           O  
ATOM    275  CG2 THR A  18       6.039  11.429  -7.337  1.00  0.00           C  
ATOM    276  H   THR A  18       6.615   7.411  -7.268  1.00  0.00           H  
ATOM    277  HA  THR A  18       5.842   9.373  -9.169  1.00  0.00           H  
ATOM    278  HB  THR A  18       6.865   9.735  -6.320  1.00  0.00           H  
ATOM    279  HG1 THR A  18       4.979   8.535  -6.349  1.00  0.00           H  
ATOM    280 1HG2 THR A  18       5.714  11.911  -6.416  1.00  0.00           H  
ATOM    281 2HG2 THR A  18       7.012  11.825  -7.630  1.00  0.00           H  
ATOM    282 3HG2 THR A  18       5.315  11.630  -8.126  1.00  0.00           H  
ATOM    283  N   LEU A  19       9.018   9.443  -8.319  1.00  0.00           N  
ATOM    284  CA  LEU A  19      10.327   9.927  -8.742  1.00  0.00           C  
ATOM    285  C   LEU A  19      10.645   9.484 -10.165  1.00  0.00           C  
ATOM    286  O   LEU A  19      11.256  10.225 -10.934  1.00  0.00           O  
ATOM    287  CB  LEU A  19      11.414   9.419  -7.787  1.00  0.00           C  
ATOM    288  CG  LEU A  19      11.390  10.016  -6.374  1.00  0.00           C  
ATOM    289  CD1 LEU A  19      12.369   9.260  -5.486  1.00  0.00           C  
ATOM    290  CD2 LEU A  19      11.744  11.495  -6.443  1.00  0.00           C  
ATOM    291  H   LEU A  19       8.961   8.776  -7.564  1.00  0.00           H  
ATOM    292  HA  LEU A  19      10.318  11.016  -8.716  1.00  0.00           H  
ATOM    293 1HB  LEU A  19      11.314   8.339  -7.691  1.00  0.00           H  
ATOM    294 2HB  LEU A  19      12.389   9.636  -8.223  1.00  0.00           H  
ATOM    295  HG  LEU A  19      10.394   9.901  -5.947  1.00  0.00           H  
ATOM    296 1HD1 LEU A  19      12.352   9.685  -4.482  1.00  0.00           H  
ATOM    297 2HD1 LEU A  19      12.082   8.210  -5.440  1.00  0.00           H  
ATOM    298 3HD1 LEU A  19      13.374   9.344  -5.899  1.00  0.00           H  
ATOM    299 1HD2 LEU A  19      11.726  11.920  -5.439  1.00  0.00           H  
ATOM    300 2HD2 LEU A  19      12.740  11.611  -6.869  1.00  0.00           H  
ATOM    301 3HD2 LEU A  19      11.018  12.014  -7.069  1.00  0.00           H  
ATOM    302  N   CYS A  20      10.226   8.270 -10.508  1.00  0.00           N  
ATOM    303  CA  CYS A  20      10.478   7.720 -11.835  1.00  0.00           C  
ATOM    304  C   CYS A  20       9.695   8.474 -12.902  1.00  0.00           C  
ATOM    305  O   CYS A  20      10.191   8.704 -14.004  1.00  0.00           O  
ATOM    306  CB  CYS A  20      10.100   6.240 -11.884  1.00  0.00           C  
ATOM    307  SG  CYS A  20      11.181   5.169 -10.905  1.00  0.00           S  
ATOM    308  H   CYS A  20       9.721   7.715  -9.833  1.00  0.00           H  
ATOM    309  HA  CYS A  20      11.542   7.815 -12.052  1.00  0.00           H  
ATOM    310 1HB  CYS A  20       9.080   6.112 -11.521  1.00  0.00           H  
ATOM    311 2HB  CYS A  20      10.126   5.891 -12.916  1.00  0.00           H  
ATOM    312  HG  CYS A  20      10.902   5.727  -9.731  1.00  0.00           H  
ATOM    313  N   ARG A  21       8.467   8.858 -12.567  1.00  0.00           N  
ATOM    314  CA  ARG A  21       7.581   9.512 -13.523  1.00  0.00           C  
ATOM    315  C   ARG A  21       8.013  10.950 -13.780  1.00  0.00           C  
ATOM    316  O   ARG A  21       8.917  11.179 -14.535  1.00  0.00           O  
ATOM    317  OXT ARG A  21       7.449  11.853 -13.227  1.00  0.00           O  
ATOM    318  CB  ARG A  21       6.146   9.499 -13.018  1.00  0.00           C  
ATOM    319  CG  ARG A  21       5.490   8.128 -12.991  1.00  0.00           C  
ATOM    320  CD  ARG A  21       4.081   8.202 -12.525  1.00  0.00           C  
ATOM    321  NE  ARG A  21       3.994   8.555 -11.118  1.00  0.00           N  
ATOM    322  CZ  ARG A  21       2.847   8.845 -10.471  1.00  0.00           C  
ATOM    323  NH1 ARG A  21       1.703   8.818 -11.118  1.00  0.00           N  
ATOM    324  NH2 ARG A  21       2.873   9.155  -9.187  1.00  0.00           N  
ATOM    325  H   ARG A  21       8.140   8.693 -11.626  1.00  0.00           H  
ATOM    326  HA  ARG A  21       7.623   8.963 -14.464  1.00  0.00           H  
ATOM    327 1HB  ARG A  21       6.113   9.900 -12.006  1.00  0.00           H  
ATOM    328 2HB  ARG A  21       5.534  10.146 -13.646  1.00  0.00           H  
ATOM    329 1HG  ARG A  21       5.497   7.701 -13.995  1.00  0.00           H  
ATOM    330 2HG  ARG A  21       6.041   7.473 -12.315  1.00  0.00           H  
ATOM    331 1HD  ARG A  21       3.547   8.958 -13.101  1.00  0.00           H  
ATOM    332 2HD  ARG A  21       3.601   7.234 -12.664  1.00  0.00           H  
ATOM    333  HE  ARG A  21       4.854   8.587 -10.586  1.00  0.00           H  
ATOM    334 1HH1 ARG A  21       1.684   8.580 -12.100  1.00  0.00           H  
ATOM    335 2HH1 ARG A  21       0.844   9.034 -10.634  1.00  0.00           H  
ATOM    336 1HH2 ARG A  21       3.753   9.176  -8.690  1.00  0.00           H  
ATOM    337 2HH2 ARG A  21       2.014   9.372  -8.703  1.00  0.00           H  
TER                                                                             
ATOM    339  N   LEU B  22      -3.628   2.466  14.972  1.00  0.00           N  
ATOM    340  CA  LEU B  22      -2.587   3.147  14.210  1.00  0.00           C  
ATOM    341  C   LEU B  22      -3.072   3.500  12.810  1.00  0.00           C  
ATOM    342  O   LEU B  22      -3.557   2.640  12.074  1.00  0.00           O  
ATOM    343  CB  LEU B  22      -1.336   2.265  14.117  1.00  0.00           C  
ATOM    344  CG  LEU B  22      -0.169   2.850  13.311  1.00  0.00           C  
ATOM    345  CD1 LEU B  22       0.358   4.095  14.011  1.00  0.00           C  
ATOM    346  CD2 LEU B  22       0.924   1.801  13.166  1.00  0.00           C  
ATOM    347 1H   LEU B  22      -3.283   2.247  15.884  1.00  0.00           H  
ATOM    348 2H   LEU B  22      -4.427   3.062  15.052  1.00  0.00           H  
ATOM    349 3H   LEU B  22      -3.888   1.623  14.502  1.00  0.00           H  
ATOM    350  HA  LEU B  22      -2.328   4.070  14.727  1.00  0.00           H  
ATOM    351 1HB  LEU B  22      -0.976   2.066  15.125  1.00  0.00           H  
ATOM    352 2HB  LEU B  22      -1.613   1.316  13.658  1.00  0.00           H  
ATOM    353  HG  LEU B  22      -0.521   3.146  12.323  1.00  0.00           H  
ATOM    354 1HD1 LEU B  22       1.187   4.511  13.438  1.00  0.00           H  
ATOM    355 2HD1 LEU B  22      -0.439   4.836  14.084  1.00  0.00           H  
ATOM    356 3HD1 LEU B  22       0.703   3.833  15.010  1.00  0.00           H  
ATOM    357 1HD2 LEU B  22       1.754   2.216  12.593  1.00  0.00           H  
ATOM    358 2HD2 LEU B  22       1.278   1.505  14.154  1.00  0.00           H  
ATOM    359 3HD2 LEU B  22       0.525   0.929  12.648  1.00  0.00           H  
ATOM    360  N   SER B  23      -2.939   4.771  12.446  1.00  0.00           N  
ATOM    361  CA  SER B  23      -3.417   5.253  11.156  1.00  0.00           C  
ATOM    362  C   SER B  23      -2.746   4.511  10.008  1.00  0.00           C  
ATOM    363  O   SER B  23      -3.389   4.177   9.012  1.00  0.00           O  
ATOM    364  CB  SER B  23      -3.160   6.742  11.027  1.00  0.00           C  
ATOM    365  OG  SER B  23      -3.915   7.465  11.960  1.00  0.00           O  
ATOM    366  H   SER B  23      -2.495   5.420  13.080  1.00  0.00           H  
ATOM    367  HA  SER B  23      -4.492   5.076  11.097  1.00  0.00           H  
ATOM    368 1HB  SER B  23      -2.099   6.942  11.180  1.00  0.00           H  
ATOM    369 2HB  SER B  23      -3.412   7.069  10.019  1.00  0.00           H  
ATOM    370  HG  SER B  23      -4.224   8.249  11.499  1.00  0.00           H  
ATOM    371  N   TYR B  24      -1.450   4.255  10.152  1.00  0.00           N  
ATOM    372  CA  TYR B  24      -0.697   3.521   9.142  1.00  0.00           C  
ATOM    373  C   TYR B  24      -1.256   2.116   8.952  1.00  0.00           C  
ATOM    374  O   TYR B  24      -1.339   1.618   7.829  1.00  0.00           O  
ATOM    375  CB  TYR B  24       0.784   3.456   9.522  1.00  0.00           C  
ATOM    376  CG  TYR B  24       1.451   4.811   9.613  1.00  0.00           C  
ATOM    377  CD1 TYR B  24       2.620   4.960  10.344  1.00  0.00           C  
ATOM    378  CD2 TYR B  24       0.892   5.903   8.967  1.00  0.00           C  
ATOM    379  CE1 TYR B  24       3.229   6.197  10.428  1.00  0.00           C  
ATOM    380  CE2 TYR B  24       1.501   7.141   9.051  1.00  0.00           C  
ATOM    381  CZ  TYR B  24       2.665   7.289   9.778  1.00  0.00           C  
ATOM    382  OH  TYR B  24       3.271   8.522   9.861  1.00  0.00           O  
ATOM    383  H   TYR B  24      -0.975   4.578  10.983  1.00  0.00           H  
ATOM    384  HA  TYR B  24      -0.791   4.045   8.191  1.00  0.00           H  
ATOM    385 1HB  TYR B  24       0.892   2.957  10.486  1.00  0.00           H  
ATOM    386 2HB  TYR B  24       1.322   2.861   8.784  1.00  0.00           H  
ATOM    387  HD1 TYR B  24       3.059   4.101  10.852  1.00  0.00           H  
ATOM    388  HD2 TYR B  24      -0.027   5.786   8.393  1.00  0.00           H  
ATOM    389  HE1 TYR B  24       4.148   6.315  11.002  1.00  0.00           H  
ATOM    390  HE2 TYR B  24       1.062   8.000   8.543  1.00  0.00           H  
ATOM    391  HH  TYR B  24       4.063   8.452  10.400  1.00  0.00           H  
ATOM    392  N   GLY B  25      -1.637   1.482  10.056  1.00  0.00           N  
ATOM    393  CA  GLY B  25      -2.222   0.147  10.009  1.00  0.00           C  
ATOM    394  C   GLY B  25      -3.508   0.138   9.194  1.00  0.00           C  
ATOM    395  O   GLY B  25      -3.758  -0.788   8.421  1.00  0.00           O  
ATOM    396  H   GLY B  25      -1.519   1.936  10.950  1.00  0.00           H  
ATOM    397 1HA  GLY B  25      -1.505  -0.549   9.573  1.00  0.00           H  
ATOM    398 2HA  GLY B  25      -2.426  -0.196  11.022  1.00  0.00           H  
ATOM    399  N   VAL B  26      -4.323   1.173   9.370  1.00  0.00           N  
ATOM    400  CA  VAL B  26      -5.536   1.336   8.579  1.00  0.00           C  
ATOM    401  C   VAL B  26      -5.211   1.532   7.104  1.00  0.00           C  
ATOM    402  O   VAL B  26      -5.848   0.939   6.234  1.00  0.00           O  
ATOM    403  CB  VAL B  26      -6.347   2.544   9.088  1.00  0.00           C  
ATOM    404  CG1 VAL B  26      -7.515   2.831   8.157  1.00  0.00           C  
ATOM    405  CG2 VAL B  26      -6.837   2.279  10.503  1.00  0.00           C  
ATOM    406  H   VAL B  26      -4.095   1.864  10.071  1.00  0.00           H  
ATOM    407  HA  VAL B  26      -6.144   0.437   8.687  1.00  0.00           H  
ATOM    408  HB  VAL B  26      -5.707   3.427   9.083  1.00  0.00           H  
ATOM    409 1HG1 VAL B  26      -8.077   3.687   8.531  1.00  0.00           H  
ATOM    410 2HG1 VAL B  26      -7.139   3.052   7.158  1.00  0.00           H  
ATOM    411 3HG1 VAL B  26      -8.169   1.960   8.114  1.00  0.00           H  
ATOM    412 1HG2 VAL B  26      -7.408   3.137  10.856  1.00  0.00           H  
ATOM    413 2HG2 VAL B  26      -7.471   1.393  10.509  1.00  0.00           H  
ATOM    414 3HG2 VAL B  26      -5.982   2.118  11.160  1.00  0.00           H  
ATOM    415  N   GLY B  27      -4.214   2.366   6.829  1.00  0.00           N  
ATOM    416  CA  GLY B  27      -3.771   2.606   5.461  1.00  0.00           C  
ATOM    417  C   GLY B  27      -3.351   1.309   4.783  1.00  0.00           C  
ATOM    418  O   GLY B  27      -3.671   1.074   3.617  1.00  0.00           O  
ATOM    419  H   GLY B  27      -3.752   2.847   7.588  1.00  0.00           H  
ATOM    420 1HA  GLY B  27      -4.577   3.073   4.894  1.00  0.00           H  
ATOM    421 2HA  GLY B  27      -2.935   3.305   5.467  1.00  0.00           H  
ATOM    422  N   PHE B  28      -2.632   0.468   5.519  1.00  0.00           N  
ATOM    423  CA  PHE B  28      -2.243  -0.846   5.021  1.00  0.00           C  
ATOM    424  C   PHE B  28      -3.463  -1.674   4.638  1.00  0.00           C  
ATOM    425  O   PHE B  28      -3.540  -2.208   3.532  1.00  0.00           O  
ATOM    426  CB  PHE B  28      -1.423  -1.595   6.073  1.00  0.00           C  
ATOM    427  CG  PHE B  28      -1.076  -3.003   5.682  1.00  0.00           C  
ATOM    428  CD1 PHE B  28       0.006  -3.261   4.853  1.00  0.00           C  
ATOM    429  CD2 PHE B  28      -1.830  -4.072   6.140  1.00  0.00           C  
ATOM    430  CE1 PHE B  28       0.326  -4.556   4.492  1.00  0.00           C  
ATOM    431  CE2 PHE B  28      -1.512  -5.368   5.782  1.00  0.00           C  
ATOM    432  CZ  PHE B  28      -0.433  -5.610   4.957  1.00  0.00           C  
ATOM    433  H   PHE B  28      -2.348   0.746   6.447  1.00  0.00           H  
ATOM    434  HA  PHE B  28      -1.628  -0.711   4.130  1.00  0.00           H  
ATOM    435 1HB  PHE B  28      -0.496  -1.056   6.262  1.00  0.00           H  
ATOM    436 2HB  PHE B  28      -1.978  -1.629   7.010  1.00  0.00           H  
ATOM    437  HD1 PHE B  28       0.606  -2.428   4.486  1.00  0.00           H  
ATOM    438  HD2 PHE B  28      -2.683  -3.881   6.792  1.00  0.00           H  
ATOM    439  HE1 PHE B  28       1.178  -4.745   3.840  1.00  0.00           H  
ATOM    440  HE2 PHE B  28      -2.113  -6.199   6.150  1.00  0.00           H  
ATOM    441  HZ  PHE B  28      -0.182  -6.630   4.672  1.00  0.00           H  
ATOM    442  N   PHE B  29      -4.416  -1.775   5.559  1.00  0.00           N  
ATOM    443  CA  PHE B  29      -5.638  -2.534   5.317  1.00  0.00           C  
ATOM    444  C   PHE B  29      -6.345  -2.052   4.056  1.00  0.00           C  
ATOM    445  O   PHE B  29      -6.770  -2.855   3.226  1.00  0.00           O  
ATOM    446  CB  PHE B  29      -6.583  -2.419   6.514  1.00  0.00           C  
ATOM    447  CG  PHE B  29      -7.916  -3.077   6.298  1.00  0.00           C  
ATOM    448  CD1 PHE B  29      -8.035  -4.459   6.312  1.00  0.00           C  
ATOM    449  CD2 PHE B  29      -9.055  -2.316   6.079  1.00  0.00           C  
ATOM    450  CE1 PHE B  29      -9.261  -5.065   6.113  1.00  0.00           C  
ATOM    451  CE2 PHE B  29     -10.282  -2.919   5.881  1.00  0.00           C  
ATOM    452  CZ  PHE B  29     -10.384  -4.296   5.898  1.00  0.00           C  
ATOM    453  H   PHE B  29      -4.291  -1.315   6.449  1.00  0.00           H  
ATOM    454  HA  PHE B  29      -5.372  -3.583   5.180  1.00  0.00           H  
ATOM    455 1HB  PHE B  29      -6.119  -2.872   7.389  1.00  0.00           H  
ATOM    456 2HB  PHE B  29      -6.756  -1.368   6.741  1.00  0.00           H  
ATOM    457  HD1 PHE B  29      -7.146  -5.067   6.483  1.00  0.00           H  
ATOM    458  HD2 PHE B  29      -8.974  -1.228   6.065  1.00  0.00           H  
ATOM    459  HE1 PHE B  29      -9.339  -6.152   6.127  1.00  0.00           H  
ATOM    460  HE2 PHE B  29     -11.169  -2.309   5.711  1.00  0.00           H  
ATOM    461  HZ  PHE B  29     -11.350  -4.773   5.740  1.00  0.00           H  
ATOM    462  N   LEU B  30      -6.467  -0.736   3.919  1.00  0.00           N  
ATOM    463  CA  LEU B  30      -7.120  -0.144   2.758  1.00  0.00           C  
ATOM    464  C   LEU B  30      -6.373  -0.483   1.474  1.00  0.00           C  
ATOM    465  O   LEU B  30      -6.986  -0.758   0.442  1.00  0.00           O  
ATOM    466  CB  LEU B  30      -7.209   1.379   2.918  1.00  0.00           C  
ATOM    467  CG  LEU B  30      -8.146   1.878   4.025  1.00  0.00           C  
ATOM    468  CD1 LEU B  30      -8.005   3.387   4.169  1.00  0.00           C  
ATOM    469  CD2 LEU B  30      -9.579   1.492   3.689  1.00  0.00           C  
ATOM    470  H   LEU B  30      -6.098  -0.130   4.638  1.00  0.00           H  
ATOM    471  HA  LEU B  30      -8.129  -0.548   2.685  1.00  0.00           H  
ATOM    472 1HB  LEU B  30      -6.212   1.764   3.130  1.00  0.00           H  
ATOM    473 2HB  LEU B  30      -7.550   1.809   1.976  1.00  0.00           H  
ATOM    474  HG  LEU B  30      -7.862   1.424   4.975  1.00  0.00           H  
ATOM    475 1HD1 LEU B  30      -8.671   3.742   4.956  1.00  0.00           H  
ATOM    476 2HD1 LEU B  30      -6.975   3.633   4.429  1.00  0.00           H  
ATOM    477 3HD1 LEU B  30      -8.267   3.868   3.227  1.00  0.00           H  
ATOM    478 1HD2 LEU B  30     -10.246   1.846   4.476  1.00  0.00           H  
ATOM    479 2HD2 LEU B  30      -9.865   1.947   2.740  1.00  0.00           H  
ATOM    480 3HD2 LEU B  30      -9.655   0.408   3.609  1.00  0.00           H  
ATOM    481  N   PHE B  31      -5.047  -0.461   1.544  1.00  0.00           N  
ATOM    482  CA  PHE B  31      -4.214  -0.797   0.395  1.00  0.00           C  
ATOM    483  C   PHE B  31      -4.425  -2.243  -0.034  1.00  0.00           C  
ATOM    484  O   PHE B  31      -4.464  -2.547  -1.227  1.00  0.00           O  
ATOM    485  CB  PHE B  31      -2.737  -0.567   0.721  1.00  0.00           C  
ATOM    486  CG  PHE B  31      -2.349   0.883   0.784  1.00  0.00           C  
ATOM    487  CD1 PHE B  31      -3.040   1.833   0.048  1.00  0.00           C  
ATOM    488  CD2 PHE B  31      -1.291   1.299   1.579  1.00  0.00           C  
ATOM    489  CE1 PHE B  31      -2.683   3.167   0.105  1.00  0.00           C  
ATOM    490  CE2 PHE B  31      -0.934   2.632   1.639  1.00  0.00           C  
ATOM    491  CZ  PHE B  31      -1.631   3.567   0.901  1.00  0.00           C  
ATOM    492  H   PHE B  31      -4.604  -0.205   2.415  1.00  0.00           H  
ATOM    493  HA  PHE B  31      -4.493  -0.148  -0.436  1.00  0.00           H  
ATOM    494 1HB  PHE B  31      -2.501  -1.024   1.681  1.00  0.00           H  
ATOM    495 2HB  PHE B  31      -2.118  -1.052  -0.033  1.00  0.00           H  
ATOM    496  HD1 PHE B  31      -3.873   1.517  -0.581  1.00  0.00           H  
ATOM    497  HD2 PHE B  31      -0.741   0.560   2.162  1.00  0.00           H  
ATOM    498  HE1 PHE B  31      -3.235   3.904  -0.479  1.00  0.00           H  
ATOM    499  HE2 PHE B  31      -0.101   2.946   2.269  1.00  0.00           H  
ATOM    500  HZ  PHE B  31      -1.349   4.618   0.946  1.00  0.00           H  
ATOM    501  N   ILE B  32      -4.561  -3.132   0.944  1.00  0.00           N  
ATOM    502  CA  ILE B  32      -4.805  -4.543   0.669  1.00  0.00           C  
ATOM    503  C   ILE B  32      -6.120  -4.740  -0.073  1.00  0.00           C  
ATOM    504  O   ILE B  32      -6.214  -5.565  -0.982  1.00  0.00           O  
ATOM    505  CB  ILE B  32      -4.822  -5.361   1.973  1.00  0.00           C  
ATOM    506  CG1 ILE B  32      -3.427  -5.391   2.603  1.00  0.00           C  
ATOM    507  CG2 ILE B  32      -5.319  -6.774   1.707  1.00  0.00           C  
ATOM    508  CD1 ILE B  32      -2.367  -5.997   1.713  1.00  0.00           C  
ATOM    509  H   ILE B  32      -4.493  -2.822   1.903  1.00  0.00           H  
ATOM    510  HA  ILE B  32      -3.999  -4.916   0.038  1.00  0.00           H  
ATOM    511  HB  ILE B  32      -5.484  -4.883   2.694  1.00  0.00           H  
ATOM    512 1HG1 ILE B  32      -3.121  -4.376   2.856  1.00  0.00           H  
ATOM    513 2HG1 ILE B  32      -3.459  -5.962   3.531  1.00  0.00           H  
ATOM    514 1HG2 ILE B  32      -5.324  -7.339   2.639  1.00  0.00           H  
ATOM    515 2HG2 ILE B  32      -6.329  -6.734   1.301  1.00  0.00           H  
ATOM    516 3HG2 ILE B  32      -4.659  -7.263   0.990  1.00  0.00           H  
ATOM    517 1HD1 ILE B  32      -1.407  -5.983   2.229  1.00  0.00           H  
ATOM    518 2HD1 ILE B  32      -2.636  -7.027   1.476  1.00  0.00           H  
ATOM    519 3HD1 ILE B  32      -2.292  -5.421   0.792  1.00  0.00           H  
ATOM    520  N   LEU B  33      -7.135  -3.977   0.320  1.00  0.00           N  
ATOM    521  CA  LEU B  33      -8.434  -4.031  -0.340  1.00  0.00           C  
ATOM    522  C   LEU B  33      -8.326  -3.624  -1.804  1.00  0.00           C  
ATOM    523  O   LEU B  33      -8.968  -4.214  -2.672  1.00  0.00           O  
ATOM    524  CB  LEU B  33      -9.432  -3.115   0.379  1.00  0.00           C  
ATOM    525  CG  LEU B  33      -9.856  -3.566   1.783  1.00  0.00           C  
ATOM    526  CD1 LEU B  33     -10.779  -2.521   2.395  1.00  0.00           C  
ATOM    527  CD2 LEU B  33     -10.544  -4.920   1.696  1.00  0.00           C  
ATOM    528  H   LEU B  33      -7.003  -3.344   1.095  1.00  0.00           H  
ATOM    529  HA  LEU B  33      -8.802  -5.055  -0.295  1.00  0.00           H  
ATOM    530 1HB  LEU B  33      -8.992  -2.124   0.468  1.00  0.00           H  
ATOM    531 2HB  LEU B  33     -10.333  -3.037  -0.230  1.00  0.00           H  
ATOM    532  HG  LEU B  33      -8.975  -3.646   2.421  1.00  0.00           H  
ATOM    533 1HD1 LEU B  33     -11.080  -2.841   3.393  1.00  0.00           H  
ATOM    534 2HD1 LEU B  33     -10.255  -1.567   2.463  1.00  0.00           H  
ATOM    535 3HD1 LEU B  33     -11.663  -2.406   1.769  1.00  0.00           H  
ATOM    536 1HD2 LEU B  33     -10.844  -5.240   2.694  1.00  0.00           H  
ATOM    537 2HD2 LEU B  33     -11.425  -4.840   1.060  1.00  0.00           H  
ATOM    538 3HD2 LEU B  33      -9.855  -5.651   1.272  1.00  0.00           H  
ATOM    539  N   VAL B  34      -7.509  -2.611  -2.072  1.00  0.00           N  
ATOM    540  CA  VAL B  34      -7.259  -2.169  -3.439  1.00  0.00           C  
ATOM    541  C   VAL B  34      -6.566  -3.255  -4.251  1.00  0.00           C  
ATOM    542  O   VAL B  34      -6.954  -3.539  -5.384  1.00  0.00           O  
ATOM    543  CB  VAL B  34      -6.389  -0.897  -3.439  1.00  0.00           C  
ATOM    544  CG1 VAL B  34      -5.952  -0.552  -4.855  1.00  0.00           C  
ATOM    545  CG2 VAL B  34      -7.159   0.257  -2.815  1.00  0.00           C  
ATOM    546  H   VAL B  34      -7.048  -2.135  -1.309  1.00  0.00           H  
ATOM    547  HA  VAL B  34      -8.216  -1.938  -3.908  1.00  0.00           H  
ATOM    548  HB  VAL B  34      -5.485  -1.087  -2.861  1.00  0.00           H  
ATOM    549 1HG1 VAL B  34      -5.338   0.349  -4.836  1.00  0.00           H  
ATOM    550 2HG1 VAL B  34      -5.373  -1.377  -5.268  1.00  0.00           H  
ATOM    551 3HG1 VAL B  34      -6.831  -0.378  -5.475  1.00  0.00           H  
ATOM    552 1HG2 VAL B  34      -6.538   1.152  -2.818  1.00  0.00           H  
ATOM    553 2HG2 VAL B  34      -8.066   0.442  -3.390  1.00  0.00           H  
ATOM    554 3HG2 VAL B  34      -7.426   0.003  -1.789  1.00  0.00           H  
ATOM    555  N   VAL B  35      -5.537  -3.859  -3.666  1.00  0.00           N  
ATOM    556  CA  VAL B  35      -4.821  -4.951  -4.313  1.00  0.00           C  
ATOM    557  C   VAL B  35      -5.749  -6.125  -4.601  1.00  0.00           C  
ATOM    558  O   VAL B  35      -5.703  -6.714  -5.681  1.00  0.00           O  
ATOM    559  CB  VAL B  35      -3.656  -5.427  -3.424  1.00  0.00           C  
ATOM    560  CG1 VAL B  35      -3.056  -6.712  -3.976  1.00  0.00           C  
ATOM    561  CG2 VAL B  35      -2.600  -4.337  -3.327  1.00  0.00           C  
ATOM    562  H   VAL B  35      -5.245  -3.554  -2.749  1.00  0.00           H  
ATOM    563  HA  VAL B  35      -4.414  -4.587  -5.258  1.00  0.00           H  
ATOM    564  HB  VAL B  35      -4.040  -5.653  -2.429  1.00  0.00           H  
ATOM    565 1HG1 VAL B  35      -2.235  -7.034  -3.336  1.00  0.00           H  
ATOM    566 2HG1 VAL B  35      -3.820  -7.488  -4.003  1.00  0.00           H  
ATOM    567 3HG1 VAL B  35      -2.681  -6.535  -4.984  1.00  0.00           H  
ATOM    568 1HG2 VAL B  35      -1.781  -4.680  -2.696  1.00  0.00           H  
ATOM    569 2HG2 VAL B  35      -2.221  -4.107  -4.323  1.00  0.00           H  
ATOM    570 3HG2 VAL B  35      -3.042  -3.441  -2.891  1.00  0.00           H  
ATOM    571  N   ALA B  36      -6.590  -6.459  -3.629  1.00  0.00           N  
ATOM    572  CA  ALA B  36      -7.569  -7.526  -3.797  1.00  0.00           C  
ATOM    573  C   ALA B  36      -8.525  -7.222  -4.944  1.00  0.00           C  
ATOM    574  O   ALA B  36      -8.840  -8.097  -5.750  1.00  0.00           O  
ATOM    575  CB  ALA B  36      -8.345  -7.742  -2.505  1.00  0.00           C  
ATOM    576  H   ALA B  36      -6.551  -5.961  -2.751  1.00  0.00           H  
ATOM    577  HA  ALA B  36      -7.033  -8.443  -4.043  1.00  0.00           H  
ATOM    578 1HB  ALA B  36      -9.072  -8.541  -2.647  1.00  0.00           H  
ATOM    579 2HB  ALA B  36      -7.655  -8.016  -1.708  1.00  0.00           H  
ATOM    580 3HB  ALA B  36      -8.864  -6.823  -2.236  1.00  0.00           H  
ATOM    581  N   ALA B  37      -8.983  -5.977  -5.011  1.00  0.00           N  
ATOM    582  CA  ALA B  37      -9.897  -5.552  -6.064  1.00  0.00           C  
ATOM    583  C   ALA B  37      -9.269  -5.725  -7.441  1.00  0.00           C  
ATOM    584  O   ALA B  37      -9.918  -6.196  -8.375  1.00  0.00           O  
ATOM    585  CB  ALA B  37     -10.315  -4.105  -5.852  1.00  0.00           C  
ATOM    586  H   ALA B  37      -8.691  -5.307  -4.314  1.00  0.00           H  
ATOM    587  HA  ALA B  37     -10.783  -6.186  -6.019  1.00  0.00           H  
ATOM    588 1HB  ALA B  37     -10.998  -3.802  -6.646  1.00  0.00           H  
ATOM    589 2HB  ALA B  37     -10.815  -4.008  -4.888  1.00  0.00           H  
ATOM    590 3HB  ALA B  37      -9.434  -3.466  -5.868  1.00  0.00           H  
ATOM    591  N   VAL B  38      -8.003  -5.342  -7.561  1.00  0.00           N  
ATOM    592  CA  VAL B  38      -7.269  -5.501  -8.810  1.00  0.00           C  
ATOM    593  C   VAL B  38      -7.119  -6.972  -9.177  1.00  0.00           C  
ATOM    594  O   VAL B  38      -7.318  -7.357 -10.330  1.00  0.00           O  
ATOM    595  CB  VAL B  38      -5.873  -4.860  -8.696  1.00  0.00           C  
ATOM    596  CG1 VAL B  38      -5.022  -5.216  -9.906  1.00  0.00           C  
ATOM    597  CG2 VAL B  38      -6.007  -3.351  -8.555  1.00  0.00           C  
ATOM    598  H   VAL B  38      -7.537  -4.929  -6.765  1.00  0.00           H  
ATOM    599  HA  VAL B  38      -7.822  -4.997  -9.603  1.00  0.00           H  
ATOM    600  HB  VAL B  38      -5.368  -5.264  -7.818  1.00  0.00           H  
ATOM    601 1HG1 VAL B  38      -4.039  -4.754  -9.808  1.00  0.00           H  
ATOM    602 2HG1 VAL B  38      -4.910  -6.298  -9.966  1.00  0.00           H  
ATOM    603 3HG1 VAL B  38      -5.506  -4.849 -10.811  1.00  0.00           H  
ATOM    604 1HG2 VAL B  38      -5.016  -2.904  -8.474  1.00  0.00           H  
ATOM    605 2HG2 VAL B  38      -6.516  -2.948  -9.430  1.00  0.00           H  
ATOM    606 3HG2 VAL B  38      -6.584  -3.119  -7.660  1.00  0.00           H  
ATOM    607  N   THR B  39      -6.769  -7.790  -8.191  1.00  0.00           N  
ATOM    608  CA  THR B  39      -6.604  -9.223  -8.406  1.00  0.00           C  
ATOM    609  C   THR B  39      -7.896  -9.858  -8.903  1.00  0.00           C  
ATOM    610  O   THR B  39      -7.879 -10.705  -9.796  1.00  0.00           O  
ATOM    611  CB  THR B  39      -6.144  -9.928  -7.116  1.00  0.00           C  
ATOM    612  OG1 THR B  39      -4.867  -9.414  -6.717  1.00  0.00           O  
ATOM    613  CG2 THR B  39      -6.035 -11.429  -7.338  1.00  0.00           C  
ATOM    614  H   THR B  39      -6.613  -7.410  -7.268  1.00  0.00           H  
ATOM    615  HA  THR B  39      -5.840  -9.372  -9.169  1.00  0.00           H  
ATOM    616  HB  THR B  39      -6.863  -9.735  -6.320  1.00  0.00           H  
ATOM    617  HG1 THR B  39      -4.979  -8.537  -6.341  1.00  0.00           H  
ATOM    618 1HG2 THR B  39      -5.710 -11.910  -6.416  1.00  0.00           H  
ATOM    619 2HG2 THR B  39      -7.008 -11.824  -7.631  1.00  0.00           H  
ATOM    620 3HG2 THR B  39      -5.311 -11.628  -8.127  1.00  0.00           H  
ATOM    621  N   LEU B  40      -9.016  -9.443  -8.320  1.00  0.00           N  
ATOM    622  CA  LEU B  40     -10.324  -9.927  -8.743  1.00  0.00           C  
ATOM    623  C   LEU B  40     -10.642  -9.484 -10.166  1.00  0.00           C  
ATOM    624  O   LEU B  40     -11.253 -10.226 -10.935  1.00  0.00           O  
ATOM    625  CB  LEU B  40     -11.412  -9.419  -7.788  1.00  0.00           C  
ATOM    626  CG  LEU B  40     -11.388 -10.017  -6.375  1.00  0.00           C  
ATOM    627  CD1 LEU B  40     -12.367  -9.261  -5.487  1.00  0.00           C  
ATOM    628  CD2 LEU B  40     -11.741 -11.496  -6.444  1.00  0.00           C  
ATOM    629  H   LEU B  40      -8.959  -8.776  -7.564  1.00  0.00           H  
ATOM    630  HA  LEU B  40     -10.315 -11.016  -8.717  1.00  0.00           H  
ATOM    631 1HB  LEU B  40     -11.313  -8.339  -7.692  1.00  0.00           H  
ATOM    632 2HB  LEU B  40     -12.387  -9.637  -8.224  1.00  0.00           H  
ATOM    633  HG  LEU B  40     -10.392  -9.901  -5.948  1.00  0.00           H  
ATOM    634 1HD1 LEU B  40     -12.350  -9.686  -4.483  1.00  0.00           H  
ATOM    635 2HD1 LEU B  40     -12.080  -8.211  -5.441  1.00  0.00           H  
ATOM    636 3HD1 LEU B  40     -13.372  -9.345  -5.900  1.00  0.00           H  
ATOM    637 1HD2 LEU B  40     -11.724 -11.921  -5.440  1.00  0.00           H  
ATOM    638 2HD2 LEU B  40     -12.738 -11.612  -6.870  1.00  0.00           H  
ATOM    639 3HD2 LEU B  40     -11.015 -12.014  -7.070  1.00  0.00           H  
ATOM    640  N   CYS B  41     -10.224  -8.271 -10.509  1.00  0.00           N  
ATOM    641  CA  CYS B  41     -10.476  -7.721 -11.836  1.00  0.00           C  
ATOM    642  C   CYS B  41      -9.692  -8.474 -12.902  1.00  0.00           C  
ATOM    643  O   CYS B  41     -10.189  -8.704 -14.005  1.00  0.00           O  
ATOM    644  CB  CYS B  41     -10.099  -6.240 -11.885  1.00  0.00           C  
ATOM    645  SG  CYS B  41     -11.179  -5.170 -10.906  1.00  0.00           S  
ATOM    646  H   CYS B  41      -9.719  -7.715  -9.834  1.00  0.00           H  
ATOM    647  HA  CYS B  41     -11.540  -7.816 -12.053  1.00  0.00           H  
ATOM    648 1HB  CYS B  41      -9.079  -6.112 -11.522  1.00  0.00           H  
ATOM    649 2HB  CYS B  41     -10.125  -5.892 -12.917  1.00  0.00           H  
ATOM    650  HG  CYS B  41     -10.901  -5.728  -9.732  1.00  0.00           H  
ATOM    651  N   ARG B  42      -8.465  -8.858 -12.568  1.00  0.00           N  
ATOM    652  CA  ARG B  42      -7.578  -9.511 -13.523  1.00  0.00           C  
ATOM    653  C   ARG B  42      -8.010 -10.949 -13.781  1.00  0.00           C  
ATOM    654  O   ARG B  42      -8.913 -11.178 -14.536  1.00  0.00           O  
ATOM    655  OXT ARG B  42      -7.446 -11.853 -13.228  1.00  0.00           O  
ATOM    656  CB  ARG B  42      -6.143  -9.498 -13.018  1.00  0.00           C  
ATOM    657  CG  ARG B  42      -5.487  -8.127 -12.994  1.00  0.00           C  
ATOM    658  CD  ARG B  42      -4.078  -8.200 -12.527  1.00  0.00           C  
ATOM    659  NE  ARG B  42      -3.991  -8.551 -11.118  1.00  0.00           N  
ATOM    660  CZ  ARG B  42      -2.846  -8.839 -10.471  1.00  0.00           C  
ATOM    661  NH1 ARG B  42      -1.701  -8.815 -11.118  1.00  0.00           N  
ATOM    662  NH2 ARG B  42      -2.872  -9.147  -9.186  1.00  0.00           N  
ATOM    663  H   ARG B  42      -8.137  -8.692 -11.627  1.00  0.00           H  
ATOM    664  HA  ARG B  42      -7.621  -8.963 -14.465  1.00  0.00           H  
ATOM    665 1HB  ARG B  42      -6.110  -9.897 -12.006  1.00  0.00           H  
ATOM    666 2HB  ARG B  42      -5.531 -10.145 -13.646  1.00  0.00           H  
ATOM    667 1HG  ARG B  42      -5.493  -7.702 -13.998  1.00  0.00           H  
ATOM    668 2HG  ARG B  42      -6.038  -7.471 -12.318  1.00  0.00           H  
ATOM    669 1HD  ARG B  42      -3.544  -8.958 -13.100  1.00  0.00           H  
ATOM    670 2HD  ARG B  42      -3.597  -7.233 -12.668  1.00  0.00           H  
ATOM    671  HE  ARG B  42      -4.852  -8.580 -10.587  1.00  0.00           H  
ATOM    672 1HH1 ARG B  42      -1.681  -8.580 -12.100  1.00  0.00           H  
ATOM    673 2HH1 ARG B  42      -0.842  -9.031 -10.633  1.00  0.00           H  
ATOM    674 1HH2 ARG B  42      -3.752  -9.166  -8.689  1.00  0.00           H  
ATOM    675 2HH2 ARG B  42      -2.014  -9.363  -8.701  1.00  0.00           H  
TER                                                                             
HETATM  677 THKN MEM C  45      15.000   0.000   0.000  1.00  0.00           X  
HETATM  678 CNTR MEM C  45       0.000   0.000   0.000  1.00  0.00           X  
HETATM  679 NORM MEM C  45      -0.000  -0.000   1.000  1.00  0.00           X  
TER                                                                             
CONECT  677  678                                                                
CONECT  678  677  679                                                           
CONECT  679  678                                                                
a_angle_1 1.136
a_angle_2 31.63
a_bind 2.997
a_ddg -16.164
a_helicality 0.057
a_helicality_symm 0.057
a_hha_ang 63.261
a_hha_dst_atm 4.194
a_hha_dst_vec 7.84
a_marl -14.023
a_pack 0.658
a_res_lipo -58.231
a_rmsd 4.82
a_sasa 622.467
a_shape 0.762
a_span_topo 0.5
a_tms_span 1
a_tms_span_fa 1
a_unsat 1
maxsub 33
rms 4.82
score -122.016
silent_score -122.016
time 29
total -122.017

#MODEL 4
ATOM      1  N   VAL A   1      -2.578   6.248  15.996  1.00  0.00           N  
ATOM      2  CA  VAL A   1      -1.365   5.494  15.703  1.00  0.00           C  
ATOM      3  C   VAL A   1      -1.535   4.643  14.451  1.00  0.00           C  
ATOM      4  O   VAL A   1      -0.786   4.787  13.484  1.00  0.00           O  
ATOM      5  CB  VAL A   1      -1.000   4.586  16.892  1.00  0.00           C  
ATOM      6  CG1 VAL A   1       0.219   3.739  16.561  1.00  0.00           C  
ATOM      7  CG2 VAL A   1      -0.750   5.432  18.131  1.00  0.00           C  
ATOM      8 1H   VAL A   1      -2.440   6.797  16.820  1.00  0.00           H  
ATOM      9 2H   VAL A   1      -2.791   6.851  15.226  1.00  0.00           H  
ATOM     10 3H   VAL A   1      -3.338   5.615  16.141  1.00  0.00           H  
ATOM     11  HA  VAL A   1      -0.551   6.200  15.538  1.00  0.00           H  
ATOM     12  HB  VAL A   1      -1.826   3.900  17.080  1.00  0.00           H  
ATOM     13 1HG1 VAL A   1       0.463   3.103  17.412  1.00  0.00           H  
ATOM     14 2HG1 VAL A   1       0.005   3.116  15.693  1.00  0.00           H  
ATOM     15 3HG1 VAL A   1       1.065   4.390  16.341  1.00  0.00           H  
ATOM     16 1HG2 VAL A   1      -0.493   4.783  18.968  1.00  0.00           H  
ATOM     17 2HG2 VAL A   1       0.073   6.122  17.941  1.00  0.00           H  
ATOM     18 3HG2 VAL A   1      -1.649   5.998  18.374  1.00  0.00           H  
ATOM     19  N   TYR A   2      -2.523   3.755  14.474  1.00  0.00           N  
ATOM     20  CA  TYR A   2      -2.682   2.758  13.423  1.00  0.00           C  
ATOM     21  C   TYR A   2      -2.921   3.417  12.070  1.00  0.00           C  
ATOM     22  O   TYR A   2      -2.404   2.964  11.049  1.00  0.00           O  
ATOM     23  CB  TYR A   2      -3.832   1.805  13.758  1.00  0.00           C  
ATOM     24  CG  TYR A   2      -3.579   0.951  14.981  1.00  0.00           C  
ATOM     25  CD1 TYR A   2      -4.600   0.174  15.508  1.00  0.00           C  
ATOM     26  CD2 TYR A   2      -2.325   0.943  15.575  1.00  0.00           C  
ATOM     27  CE1 TYR A   2      -4.369  -0.606  16.624  1.00  0.00           C  
ATOM     28  CE2 TYR A   2      -2.094   0.163  16.691  1.00  0.00           C  
ATOM     29  CZ  TYR A   2      -3.110  -0.609  17.215  1.00  0.00           C  
ATOM     30  OH  TYR A   2      -2.880  -1.386  18.327  1.00  0.00           O  
ATOM     31  H   TYR A   2      -3.181   3.772  15.240  1.00  0.00           H  
ATOM     32  HA  TYR A   2      -1.760   2.181  13.351  1.00  0.00           H  
ATOM     33 1HB  TYR A   2      -4.744   2.379  13.927  1.00  0.00           H  
ATOM     34 2HB  TYR A   2      -4.014   1.143  12.913  1.00  0.00           H  
ATOM     35  HD1 TYR A   2      -5.585   0.180  15.041  1.00  0.00           H  
ATOM     36  HD2 TYR A   2      -1.523   1.554  15.161  1.00  0.00           H  
ATOM     37  HE1 TYR A   2      -5.171  -1.216  17.038  1.00  0.00           H  
ATOM     38  HE2 TYR A   2      -1.109   0.158  17.158  1.00  0.00           H  
ATOM     39  HH  TYR A   2      -1.968  -1.281  18.606  1.00  0.00           H  
ATOM     40  N   ALA A   3      -3.707   4.488  12.070  1.00  0.00           N  
ATOM     41  CA  ALA A   3      -4.008   5.217  10.844  1.00  0.00           C  
ATOM     42  C   ALA A   3      -2.739   5.756  10.197  1.00  0.00           C  
ATOM     43  O   ALA A   3      -2.595   5.732   8.975  1.00  0.00           O  
ATOM     44  CB  ALA A   3      -4.981   6.353  11.128  1.00  0.00           C  
ATOM     45  H   ALA A   3      -4.106   4.806  12.942  1.00  0.00           H  
ATOM     46  HA  ALA A   3      -4.472   4.523  10.143  1.00  0.00           H  
ATOM     47 1HB  ALA A   3      -5.196   6.888  10.203  1.00  0.00           H  
ATOM     48 2HB  ALA A   3      -5.906   5.946  11.536  1.00  0.00           H  
ATOM     49 3HB  ALA A   3      -4.538   7.039  11.848  1.00  0.00           H  
ATOM     50  N   GLY A   4      -1.820   6.243  11.024  1.00  0.00           N  
ATOM     51  CA  GLY A   4      -0.534   6.730  10.540  1.00  0.00           C  
ATOM     52  C   GLY A   4       0.299   5.597   9.955  1.00  0.00           C  
ATOM     53  O   GLY A   4       0.959   5.764   8.929  1.00  0.00           O  
ATOM     54  H   GLY A   4      -2.018   6.277  12.014  1.00  0.00           H  
ATOM     55 1HA  GLY A   4      -0.697   7.496   9.781  1.00  0.00           H  
ATOM     56 2HA  GLY A   4       0.009   7.200  11.359  1.00  0.00           H  
ATOM     57  N   ILE A   5       0.264   4.443  10.613  1.00  0.00           N  
ATOM     58  CA  ILE A   5       0.994   3.271  10.144  1.00  0.00           C  
ATOM     59  C   ILE A   5       0.456   2.788   8.803  1.00  0.00           C  
ATOM     60  O   ILE A   5       1.222   2.475   7.892  1.00  0.00           O  
ATOM     61  CB  ILE A   5       0.916   2.127  11.172  1.00  0.00           C  
ATOM     62  CG1 ILE A   5       1.646   2.516  12.460  1.00  0.00           C  
ATOM     63  CG2 ILE A   5       1.499   0.849  10.590  1.00  0.00           C  
ATOM     64  CD1 ILE A   5       1.397   1.571  13.612  1.00  0.00           C  
ATOM     65  H   ILE A   5      -0.281   4.376  11.461  1.00  0.00           H  
ATOM     66  HA  ILE A   5       2.040   3.545  10.012  1.00  0.00           H  
ATOM     67  HB  ILE A   5      -0.125   1.951  11.441  1.00  0.00           H  
ATOM     68 1HG1 ILE A   5       2.719   2.551  12.273  1.00  0.00           H  
ATOM     69 2HG1 ILE A   5       1.336   3.516  12.766  1.00  0.00           H  
ATOM     70 1HG2 ILE A   5       1.436   0.051  11.330  1.00  0.00           H  
ATOM     71 2HG2 ILE A   5       0.937   0.564   9.702  1.00  0.00           H  
ATOM     72 3HG2 ILE A   5       2.543   1.014  10.322  1.00  0.00           H  
ATOM     73 1HD1 ILE A   5       1.947   1.913  14.489  1.00  0.00           H  
ATOM     74 2HD1 ILE A   5       0.330   1.548  13.840  1.00  0.00           H  
ATOM     75 3HD1 ILE A   5       1.732   0.571  13.342  1.00  0.00           H  
ATOM     76  N   LEU A   6      -0.867   2.728   8.689  1.00  0.00           N  
ATOM     77  CA  LEU A   6      -1.511   2.317   7.447  1.00  0.00           C  
ATOM     78  C   LEU A   6      -1.137   3.246   6.299  1.00  0.00           C  
ATOM     79  O   LEU A   6      -0.857   2.794   5.189  1.00  0.00           O  
ATOM     80  CB  LEU A   6      -3.035   2.297   7.622  1.00  0.00           C  
ATOM     81  CG  LEU A   6      -3.588   1.179   8.514  1.00  0.00           C  
ATOM     82  CD1 LEU A   6      -5.057   1.446   8.813  1.00  0.00           C  
ATOM     83  CD2 LEU A   6      -3.407  -0.162   7.818  1.00  0.00           C  
ATOM     84  H   LEU A   6      -1.441   2.974   9.483  1.00  0.00           H  
ATOM     85  HA  LEU A   6      -1.173   1.311   7.200  1.00  0.00           H  
ATOM     86 1HB  LEU A   6      -3.347   3.248   8.051  1.00  0.00           H  
ATOM     87 2HB  LEU A   6      -3.496   2.196   6.640  1.00  0.00           H  
ATOM     88  HG  LEU A   6      -3.050   1.171   9.463  1.00  0.00           H  
ATOM     89 1HD1 LEU A   6      -5.449   0.651   9.447  1.00  0.00           H  
ATOM     90 2HD1 LEU A   6      -5.155   2.402   9.328  1.00  0.00           H  
ATOM     91 3HD1 LEU A   6      -5.618   1.476   7.880  1.00  0.00           H  
ATOM     92 1HD2 LEU A   6      -3.799  -0.958   8.453  1.00  0.00           H  
ATOM     93 2HD2 LEU A   6      -3.945  -0.156   6.870  1.00  0.00           H  
ATOM     94 3HD2 LEU A   6      -2.346  -0.336   7.633  1.00  0.00           H  
ATOM     95  N   SER A   7      -1.134   4.546   6.573  1.00  0.00           N  
ATOM     96  CA  SER A   7      -0.771   5.539   5.570  1.00  0.00           C  
ATOM     97  C   SER A   7       0.672   5.362   5.117  1.00  0.00           C  
ATOM     98  O   SER A   7       0.970   5.417   3.924  1.00  0.00           O  
ATOM     99  CB  SER A   7      -0.969   6.937   6.124  1.00  0.00           C  
ATOM    100  OG  SER A   7      -2.322   7.186   6.388  1.00  0.00           O  
ATOM    101  H   SER A   7      -1.391   4.854   7.501  1.00  0.00           H  
ATOM    102  HA  SER A   7      -1.421   5.410   4.703  1.00  0.00           H  
ATOM    103 1HB  SER A   7      -0.390   7.050   7.040  1.00  0.00           H  
ATOM    104 2HB  SER A   7      -0.595   7.668   5.409  1.00  0.00           H  
ATOM    105  HG  SER A   7      -2.525   6.714   7.200  1.00  0.00           H  
ATOM    106  N   TYR A   8       1.567   5.149   6.076  1.00  0.00           N  
ATOM    107  CA  TYR A   8       2.966   4.877   5.773  1.00  0.00           C  
ATOM    108  C   TYR A   8       3.110   3.625   4.916  1.00  0.00           C  
ATOM    109  O   TYR A   8       3.811   3.631   3.904  1.00  0.00           O  
ATOM    110  CB  TYR A   8       3.776   4.733   7.063  1.00  0.00           C  
ATOM    111  CG  TYR A   8       5.241   4.432   6.834  1.00  0.00           C  
ATOM    112  CD1 TYR A   8       6.121   5.461   6.534  1.00  0.00           C  
ATOM    113  CD2 TYR A   8       5.703   3.128   6.925  1.00  0.00           C  
ATOM    114  CE1 TYR A   8       7.459   5.186   6.325  1.00  0.00           C  
ATOM    115  CE2 TYR A   8       7.041   2.853   6.716  1.00  0.00           C  
ATOM    116  CZ  TYR A   8       7.917   3.877   6.417  1.00  0.00           C  
ATOM    117  OH  TYR A   8       9.249   3.603   6.209  1.00  0.00           O  
ATOM    118  H   TYR A   8       1.269   5.177   7.041  1.00  0.00           H  
ATOM    119  HA  TYR A   8       3.366   5.715   5.202  1.00  0.00           H  
ATOM    120 1HB  TYR A   8       3.704   5.654   7.643  1.00  0.00           H  
ATOM    121 2HB  TYR A   8       3.355   3.931   7.669  1.00  0.00           H  
ATOM    122  HD1 TYR A   8       5.758   6.486   6.463  1.00  0.00           H  
ATOM    123  HD2 TYR A   8       5.011   2.319   7.160  1.00  0.00           H  
ATOM    124  HE1 TYR A   8       8.151   5.995   6.089  1.00  0.00           H  
ATOM    125  HE2 TYR A   8       7.404   1.828   6.786  1.00  0.00           H  
ATOM    126  HH  TYR A   8       9.375   2.653   6.157  1.00  0.00           H  
ATOM    127  N   GLY A   9       2.443   2.552   5.329  1.00  0.00           N  
ATOM    128  CA  GLY A   9       2.517   1.283   4.615  1.00  0.00           C  
ATOM    129  C   GLY A   9       2.265   1.473   3.125  1.00  0.00           C  
ATOM    130  O   GLY A   9       3.083   1.083   2.292  1.00  0.00           O  
ATOM    131  H   GLY A   9       1.870   2.618   6.158  1.00  0.00           H  
ATOM    132 1HA  GLY A   9       3.500   0.837   4.767  1.00  0.00           H  
ATOM    133 2HA  GLY A   9       1.783   0.591   5.027  1.00  0.00           H  
ATOM    134  N   VAL A  10       1.127   2.075   2.795  1.00  0.00           N  
ATOM    135  CA  VAL A  10       0.742   2.276   1.403  1.00  0.00           C  
ATOM    136  C   VAL A  10       1.696   3.234   0.701  1.00  0.00           C  
ATOM    137  O   VAL A  10       2.190   2.946  -0.389  1.00  0.00           O  
ATOM    138  CB  VAL A  10      -0.692   2.832   1.320  1.00  0.00           C  
ATOM    139  CG1 VAL A  10      -1.032   3.216  -0.112  1.00  0.00           C  
ATOM    140  CG2 VAL A  10      -1.677   1.802   1.851  1.00  0.00           C  
ATOM    141  H   VAL A  10       0.513   2.402   3.527  1.00  0.00           H  
ATOM    142  HA  VAL A  10       0.775   1.313   0.892  1.00  0.00           H  
ATOM    143  HB  VAL A  10      -0.755   3.740   1.920  1.00  0.00           H  
ATOM    144 1HG1 VAL A  10      -2.049   3.607  -0.152  1.00  0.00           H  
ATOM    145 2HG1 VAL A  10      -0.337   3.980  -0.459  1.00  0.00           H  
ATOM    146 3HG1 VAL A  10      -0.956   2.337  -0.752  1.00  0.00           H  
ATOM    147 1HG2 VAL A  10      -2.689   2.201   1.790  1.00  0.00           H  
ATOM    148 2HG2 VAL A  10      -1.609   0.892   1.254  1.00  0.00           H  
ATOM    149 3HG2 VAL A  10      -1.440   1.573   2.890  1.00  0.00           H  
ATOM    150  N   GLY A  11       1.951   4.376   1.331  1.00  0.00           N  
ATOM    151  CA  GLY A  11       2.814   5.397   0.749  1.00  0.00           C  
ATOM    152  C   GLY A  11       4.211   4.851   0.482  1.00  0.00           C  
ATOM    153  O   GLY A  11       4.718   4.937  -0.636  1.00  0.00           O  
ATOM    154  H   GLY A  11       1.536   4.540   2.238  1.00  0.00           H  
ATOM    155 1HA  GLY A  11       2.375   5.756  -0.182  1.00  0.00           H  
ATOM    156 2HA  GLY A  11       2.875   6.249   1.424  1.00  0.00           H  
ATOM    157  N   PHE A  12       4.828   4.288   1.516  1.00  0.00           N  
ATOM    158  CA  PHE A  12       6.172   3.736   1.397  1.00  0.00           C  
ATOM    159  C   PHE A  12       6.236   2.670   0.310  1.00  0.00           C  
ATOM    160  O   PHE A  12       7.132   2.684  -0.534  1.00  0.00           O  
ATOM    161  CB  PHE A  12       6.624   3.138   2.731  1.00  0.00           C  
ATOM    162  CG  PHE A  12       8.006   2.551   2.695  1.00  0.00           C  
ATOM    163  CD1 PHE A  12       9.124   3.369   2.753  1.00  0.00           C  
ATOM    164  CD2 PHE A  12       8.190   1.180   2.602  1.00  0.00           C  
ATOM    165  CE1 PHE A  12      10.396   2.829   2.720  1.00  0.00           C  
ATOM    166  CE2 PHE A  12       9.460   0.638   2.570  1.00  0.00           C  
ATOM    167  CZ  PHE A  12      10.565   1.464   2.628  1.00  0.00           C  
ATOM    168  H   PHE A  12       4.354   4.242   2.406  1.00  0.00           H  
ATOM    169  HA  PHE A  12       6.855   4.542   1.127  1.00  0.00           H  
ATOM    170 1HB  PHE A  12       6.602   3.909   3.501  1.00  0.00           H  
ATOM    171 2HB  PHE A  12       5.929   2.355   3.032  1.00  0.00           H  
ATOM    172  HD1 PHE A  12       8.991   4.448   2.826  1.00  0.00           H  
ATOM    173  HD2 PHE A  12       7.318   0.527   2.555  1.00  0.00           H  
ATOM    174  HE1 PHE A  12      11.266   3.484   2.766  1.00  0.00           H  
ATOM    175  HE2 PHE A  12       9.592  -0.442   2.497  1.00  0.00           H  
ATOM    176  HZ  PHE A  12      11.567   1.038   2.601  1.00  0.00           H  
ATOM    177  N   PHE A  13       5.280   1.748   0.336  1.00  0.00           N  
ATOM    178  CA  PHE A  13       5.221   0.677  -0.652  1.00  0.00           C  
ATOM    179  C   PHE A  13       5.220   1.235  -2.069  1.00  0.00           C  
ATOM    180  O   PHE A  13       6.020   0.824  -2.909  1.00  0.00           O  
ATOM    181  CB  PHE A  13       3.974  -0.182  -0.435  1.00  0.00           C  
ATOM    182  CG  PHE A  13       3.715  -1.164  -1.542  1.00  0.00           C  
ATOM    183  CD1 PHE A  13       4.368  -2.388  -1.569  1.00  0.00           C  
ATOM    184  CD2 PHE A  13       2.820  -0.867  -2.558  1.00  0.00           C  
ATOM    185  CE1 PHE A  13       4.131  -3.292  -2.587  1.00  0.00           C  
ATOM    186  CE2 PHE A  13       2.580  -1.770  -3.576  1.00  0.00           C  
ATOM    187  CZ  PHE A  13       3.237  -2.984  -3.590  1.00  0.00           C  
ATOM    188  H   PHE A  13       4.576   1.789   1.059  1.00  0.00           H  
ATOM    189  HA  PHE A  13       6.104   0.047  -0.532  1.00  0.00           H  
ATOM    190 1HB  PHE A  13       4.072  -0.737   0.496  1.00  0.00           H  
ATOM    191 2HB  PHE A  13       3.100   0.462  -0.342  1.00  0.00           H  
ATOM    192  HD1 PHE A  13       5.074  -2.632  -0.775  1.00  0.00           H  
ATOM    193  HD2 PHE A  13       2.301   0.092  -2.547  1.00  0.00           H  
ATOM    194  HE1 PHE A  13       4.651  -4.250  -2.596  1.00  0.00           H  
ATOM    195  HE2 PHE A  13       1.873  -1.524  -4.368  1.00  0.00           H  
ATOM    196  HZ  PHE A  13       3.050  -3.695  -4.393  1.00  0.00           H  
ATOM    197  N   LEU A  14       4.316   2.174  -2.329  1.00  0.00           N  
ATOM    198  CA  LEU A  14       4.162   2.741  -3.664  1.00  0.00           C  
ATOM    199  C   LEU A  14       5.425   3.473  -4.100  1.00  0.00           C  
ATOM    200  O   LEU A  14       5.827   3.400  -5.261  1.00  0.00           O  
ATOM    201  CB  LEU A  14       2.968   3.703  -3.697  1.00  0.00           C  
ATOM    202  CG  LEU A  14       1.586   3.053  -3.555  1.00  0.00           C  
ATOM    203  CD1 LEU A  14       0.523   4.138  -3.445  1.00  0.00           C  
ATOM    204  CD2 LEU A  14       1.324   2.150  -4.751  1.00  0.00           C  
ATOM    205  H   LEU A  14       3.720   2.503  -1.583  1.00  0.00           H  
ATOM    206  HA  LEU A  14       3.977   1.928  -4.365  1.00  0.00           H  
ATOM    207 1HB  LEU A  14       3.080   4.423  -2.888  1.00  0.00           H  
ATOM    208 2HB  LEU A  14       2.984   4.244  -4.642  1.00  0.00           H  
ATOM    209  HG  LEU A  14       1.555   2.461  -2.639  1.00  0.00           H  
ATOM    210 1HD1 LEU A  14      -0.459   3.676  -3.343  1.00  0.00           H  
ATOM    211 2HD1 LEU A  14       0.724   4.756  -2.570  1.00  0.00           H  
ATOM    212 3HD1 LEU A  14       0.542   4.757  -4.340  1.00  0.00           H  
ATOM    213 1HD2 LEU A  14       0.342   1.687  -4.649  1.00  0.00           H  
ATOM    214 2HD2 LEU A  14       1.354   2.741  -5.666  1.00  0.00           H  
ATOM    215 3HD2 LEU A  14       2.088   1.374  -4.795  1.00  0.00           H  
ATOM    216  N   PHE A  15       6.047   4.179  -3.162  1.00  0.00           N  
ATOM    217  CA  PHE A  15       7.317   4.846  -3.421  1.00  0.00           C  
ATOM    218  C   PHE A  15       8.377   3.854  -3.880  1.00  0.00           C  
ATOM    219  O   PHE A  15       9.001   4.035  -4.925  1.00  0.00           O  
ATOM    220  CB  PHE A  15       7.803   5.577  -2.168  1.00  0.00           C  
ATOM    221  CG  PHE A  15       9.197   6.124  -2.287  1.00  0.00           C  
ATOM    222  CD1 PHE A  15       9.444   7.278  -3.015  1.00  0.00           C  
ATOM    223  CD2 PHE A  15      10.264   5.485  -1.673  1.00  0.00           C  
ATOM    224  CE1 PHE A  15      10.727   7.782  -3.126  1.00  0.00           C  
ATOM    225  CE2 PHE A  15      11.546   5.987  -1.781  1.00  0.00           C  
ATOM    226  CZ  PHE A  15      11.777   7.137  -2.509  1.00  0.00           C  
ATOM    227  H   PHE A  15       5.629   4.256  -2.246  1.00  0.00           H  
ATOM    228  HA  PHE A  15       7.167   5.579  -4.216  1.00  0.00           H  
ATOM    229 1HB  PHE A  15       7.131   6.404  -1.946  1.00  0.00           H  
ATOM    230 2HB  PHE A  15       7.776   4.896  -1.318  1.00  0.00           H  
ATOM    231  HD1 PHE A  15       8.613   7.788  -3.502  1.00  0.00           H  
ATOM    232  HD2 PHE A  15      10.081   4.576  -1.098  1.00  0.00           H  
ATOM    233  HE1 PHE A  15      10.907   8.690  -3.701  1.00  0.00           H  
ATOM    234  HE2 PHE A  15      12.375   5.476  -1.292  1.00  0.00           H  
ATOM    235  HZ  PHE A  15      12.788   7.533  -2.596  1.00  0.00           H  
ATOM    236  N   ILE A  16       8.577   2.803  -3.092  1.00  0.00           N  
ATOM    237  CA  ILE A  16       9.569   1.783  -3.411  1.00  0.00           C  
ATOM    238  C   ILE A  16       9.221   1.062  -4.707  1.00  0.00           C  
ATOM    239  O   ILE A  16      10.099   0.754  -5.512  1.00  0.00           O  
ATOM    240  CB  ILE A  16       9.689   0.757  -2.269  1.00  0.00           C  
ATOM    241  CG1 ILE A  16      10.229   1.428  -1.003  1.00  0.00           C  
ATOM    242  CG2 ILE A  16      10.584  -0.400  -2.685  1.00  0.00           C  
ATOM    243  CD1 ILE A  16      11.596   2.049  -1.177  1.00  0.00           C  
ATOM    244  H   ILE A  16       8.027   2.708  -2.249  1.00  0.00           H  
ATOM    245  HA  ILE A  16      10.535   2.269  -3.540  1.00  0.00           H  
ATOM    246  HB  ILE A  16       8.701   0.369  -2.023  1.00  0.00           H  
ATOM    247 1HG1 ILE A  16       9.539   2.207  -0.682  1.00  0.00           H  
ATOM    248 2HG1 ILE A  16      10.289   0.694  -0.199  1.00  0.00           H  
ATOM    249 1HG2 ILE A  16      10.659  -1.115  -1.866  1.00  0.00           H  
ATOM    250 2HG2 ILE A  16      10.159  -0.892  -3.559  1.00  0.00           H  
ATOM    251 3HG2 ILE A  16      11.577  -0.022  -2.929  1.00  0.00           H  
ATOM    252 1HD1 ILE A  16      11.911   2.504  -0.238  1.00  0.00           H  
ATOM    253 2HD1 ILE A  16      12.312   1.279  -1.466  1.00  0.00           H  
ATOM    254 3HD1 ILE A  16      11.552   2.813  -1.953  1.00  0.00           H  
ATOM    255  N   LEU A  17       7.934   0.797  -4.903  1.00  0.00           N  
ATOM    256  CA  LEU A  17       7.464   0.136  -6.115  1.00  0.00           C  
ATOM    257  C   LEU A  17       7.905   0.892  -7.361  1.00  0.00           C  
ATOM    258  O   LEU A  17       8.471   0.308  -8.285  1.00  0.00           O  
ATOM    259  CB  LEU A  17       5.934   0.019  -6.095  1.00  0.00           C  
ATOM    260  CG  LEU A  17       5.302  -0.636  -7.330  1.00  0.00           C  
ATOM    261  CD1 LEU A  17       5.776  -2.079  -7.439  1.00  0.00           C  
ATOM    262  CD2 LEU A  17       3.786  -0.566  -7.221  1.00  0.00           C  
ATOM    263  H   LEU A  17       7.264   1.060  -4.194  1.00  0.00           H  
ATOM    264  HA  LEU A  17       7.892  -0.865  -6.150  1.00  0.00           H  
ATOM    265 1HB  LEU A  17       5.642  -0.565  -5.224  1.00  0.00           H  
ATOM    266 2HB  LEU A  17       5.510   1.018  -5.996  1.00  0.00           H  
ATOM    267  HG  LEU A  17       5.626  -0.110  -8.228  1.00  0.00           H  
ATOM    268 1HD1 LEU A  17       5.326  -2.544  -8.316  1.00  0.00           H  
ATOM    269 2HD1 LEU A  17       6.862  -2.099  -7.535  1.00  0.00           H  
ATOM    270 3HD1 LEU A  17       5.480  -2.628  -6.546  1.00  0.00           H  
ATOM    271 1HD2 LEU A  17       3.336  -1.031  -8.099  1.00  0.00           H  
ATOM    272 2HD2 LEU A  17       3.460  -1.093  -6.324  1.00  0.00           H  
ATOM    273 3HD2 LEU A  17       3.473   0.477  -7.163  1.00  0.00           H  
ATOM    274  N   VAL A  18       7.643   2.194  -7.381  1.00  0.00           N  
ATOM    275  CA  VAL A  18       8.012   3.033  -8.515  1.00  0.00           C  
ATOM    276  C   VAL A  18       9.522   3.054  -8.716  1.00  0.00           C  
ATOM    277  O   VAL A  18      10.008   2.992  -9.846  1.00  0.00           O  
ATOM    278  CB  VAL A  18       7.505   4.472  -8.303  1.00  0.00           C  
ATOM    279  CG1 VAL A  18       8.092   5.403  -9.353  1.00  0.00           C  
ATOM    280  CG2 VAL A  18       5.985   4.497  -8.349  1.00  0.00           C  
ATOM    281  H   VAL A  18       7.176   2.614  -6.590  1.00  0.00           H  
ATOM    282  HA  VAL A  18       7.545   2.626  -9.413  1.00  0.00           H  
ATOM    283  HB  VAL A  18       7.846   4.828  -7.331  1.00  0.00           H  
ATOM    284 1HG1 VAL A  18       7.723   6.416  -9.188  1.00  0.00           H  
ATOM    285 2HG1 VAL A  18       9.179   5.397  -9.278  1.00  0.00           H  
ATOM    286 3HG1 VAL A  18       7.793   5.067 -10.346  1.00  0.00           H  
ATOM    287 1HG2 VAL A  18       5.633   5.517  -8.198  1.00  0.00           H  
ATOM    288 2HG2 VAL A  18       5.644   4.136  -9.319  1.00  0.00           H  
ATOM    289 3HG2 VAL A  18       5.586   3.856  -7.562  1.00  0.00           H  
ATOM    290  N   VAL A  19      10.259   3.142  -7.615  1.00  0.00           N  
ATOM    291  CA  VAL A  19      11.716   3.105  -7.663  1.00  0.00           C  
ATOM    292  C   VAL A  19      12.215   1.780  -8.224  1.00  0.00           C  
ATOM    293  O   VAL A  19      13.143   1.747  -9.032  1.00  0.00           O  
ATOM    294  CB  VAL A  19      12.303   3.316  -6.254  1.00  0.00           C  
ATOM    295  CG1 VAL A  19      13.797   3.029  -6.251  1.00  0.00           C  
ATOM    296  CG2 VAL A  19      12.025   4.736  -5.786  1.00  0.00           C  
ATOM    297  H   VAL A  19       9.799   3.238  -6.721  1.00  0.00           H  
ATOM    298  HA  VAL A  19      12.061   3.912  -8.311  1.00  0.00           H  
ATOM    299  HB  VAL A  19      11.838   2.609  -5.568  1.00  0.00           H  
ATOM    300 1HG1 VAL A  19      14.195   3.183  -5.248  1.00  0.00           H  
ATOM    301 2HG1 VAL A  19      13.969   1.997  -6.555  1.00  0.00           H  
ATOM    302 3HG1 VAL A  19      14.298   3.702  -6.947  1.00  0.00           H  
ATOM    303 1HG2 VAL A  19      12.442   4.878  -4.789  1.00  0.00           H  
ATOM    304 2HG2 VAL A  19      12.485   5.444  -6.476  1.00  0.00           H  
ATOM    305 3HG2 VAL A  19      10.949   4.906  -5.756  1.00  0.00           H  
ATOM    306  N   ALA A  20      11.593   0.688  -7.791  1.00  0.00           N  
ATOM    307  CA  ALA A  20      12.007  -0.646  -8.209  1.00  0.00           C  
ATOM    308  C   ALA A  20      11.879  -0.815  -9.718  1.00  0.00           C  
ATOM    309  O   ALA A  20      12.757  -1.386 -10.365  1.00  0.00           O  
ATOM    310  CB  ALA A  20      11.188  -1.705  -7.487  1.00  0.00           C  
ATOM    311  H   ALA A  20      10.813   0.785  -7.157  1.00  0.00           H  
ATOM    312  HA  ALA A  20      13.058  -0.772  -7.947  1.00  0.00           H  
ATOM    313 1HB  ALA A  20      11.509  -2.696  -7.809  1.00  0.00           H  
ATOM    314 2HB  ALA A  20      11.336  -1.609  -6.411  1.00  0.00           H  
ATOM    315 3HB  ALA A  20      10.133  -1.572  -7.721  1.00  0.00           H  
ATOM    316  N   ALA A  21      10.780  -0.315 -10.273  1.00  0.00           N  
ATOM    317  CA  ALA A  21      10.525  -0.429 -11.704  1.00  0.00           C  
ATOM    318  C   ALA A  21       9.282   0.355 -12.105  1.00  0.00           C  
ATOM    319  O   ALA A  21       9.345   1.543 -12.260  1.00  0.00           O  
ATOM    320  OXT ALA A  21       8.239  -0.216 -12.267  1.00  0.00           O  
ATOM    321  CB  ALA A  21      10.381  -1.890 -12.102  1.00  0.00           C  
ATOM    322  H   ALA A  21      10.104   0.155  -9.688  1.00  0.00           H  
ATOM    323  HA  ALA A  21      11.375  -0.000 -12.234  1.00  0.00           H  
ATOM    324 1HB  ALA A  21      10.191  -1.958 -13.173  1.00  0.00           H  
ATOM    325 2HB  ALA A  21      11.299  -2.425 -11.862  1.00  0.00           H  
ATOM    326 3HB  ALA A  21       9.549  -2.335 -11.558  1.00  0.00           H  
TER                                                                             
ATOM    328  N   VAL B  22       2.578  -6.248  15.996  1.00  0.00           N  
ATOM    329  CA  VAL B  22       1.365  -5.494  15.703  1.00  0.00           C  
ATOM    330  C   VAL B  22       1.535  -4.643  14.451  1.00  0.00           C  
ATOM    331  O   VAL B  22       0.786  -4.787  13.484  1.00  0.00           O  
ATOM    332  CB  VAL B  22       1.000  -4.586  16.892  1.00  0.00           C  
ATOM    333  CG1 VAL B  22      -0.218  -3.738  16.560  1.00  0.00           C  
ATOM    334  CG2 VAL B  22       0.748  -5.432  18.131  1.00  0.00           C  
ATOM    335 1H   VAL B  22       2.440  -6.797  16.820  1.00  0.00           H  
ATOM    336 2H   VAL B  22       2.791  -6.851  15.226  1.00  0.00           H  
ATOM    337 3H   VAL B  22       3.338  -5.615  16.141  1.00  0.00           H  
ATOM    338  HA  VAL B  22       0.551  -6.200  15.538  1.00  0.00           H  
ATOM    339  HB  VAL B  22       1.827  -3.901  17.081  1.00  0.00           H  
ATOM    340 1HG1 VAL B  22      -0.462  -3.102  17.411  1.00  0.00           H  
ATOM    341 2HG1 VAL B  22      -0.002  -3.115  15.692  1.00  0.00           H  
ATOM    342 3HG1 VAL B  22      -1.065  -4.388  16.340  1.00  0.00           H  
ATOM    343 1HG2 VAL B  22       0.491  -4.783  18.968  1.00  0.00           H  
ATOM    344 2HG2 VAL B  22      -0.075  -6.121  17.939  1.00  0.00           H  
ATOM    345 3HG2 VAL B  22       1.647  -5.999  18.374  1.00  0.00           H  
ATOM    346  N   TYR B  23       2.523  -3.755  14.474  1.00  0.00           N  
ATOM    347  CA  TYR B  23       2.682  -2.758  13.423  1.00  0.00           C  
ATOM    348  C   TYR B  23       2.921  -3.417  12.070  1.00  0.00           C  
ATOM    349  O   TYR B  23       2.404  -2.964  11.049  1.00  0.00           O  
ATOM    350  CB  TYR B  23       3.832  -1.805  13.758  1.00  0.00           C  
ATOM    351  CG  TYR B  23       3.578  -0.949  14.980  1.00  0.00           C  
ATOM    352  CD1 TYR B  23       4.596  -0.163  15.500  1.00  0.00           C  
ATOM    353  CD2 TYR B  23       2.327  -0.951  15.580  1.00  0.00           C  
ATOM    354  CE1 TYR B  23       4.364   0.618  16.615  1.00  0.00           C  
ATOM    355  CE2 TYR B  23       2.096  -0.169  16.695  1.00  0.00           C  
ATOM    356  CZ  TYR B  23       3.108   0.613  17.212  1.00  0.00           C  
ATOM    357  OH  TYR B  23       2.877   1.391  18.323  1.00  0.00           O  
ATOM    358  H   TYR B  23       3.181  -3.772  15.240  1.00  0.00           H  
ATOM    359  HA  TYR B  23       1.760  -2.181  13.351  1.00  0.00           H  
ATOM    360 1HB  TYR B  23       4.743  -2.379  13.929  1.00  0.00           H  
ATOM    361 2HB  TYR B  23       4.015  -1.144  12.912  1.00  0.00           H  
ATOM    362  HD1 TYR B  23       5.579  -0.162  15.028  1.00  0.00           H  
ATOM    363  HD2 TYR B  23       1.528  -1.569  15.172  1.00  0.00           H  
ATOM    364  HE1 TYR B  23       5.164   1.236  17.024  1.00  0.00           H  
ATOM    365  HE2 TYR B  23       1.113  -0.171  17.167  1.00  0.00           H  
ATOM    366  HH  TYR B  23       3.679   1.869  18.550  1.00  0.00           H  
ATOM    367  N   ALA B  24       3.707  -4.488  12.070  1.00  0.00           N  
ATOM    368  CA  ALA B  24       4.008  -5.217  10.844  1.00  0.00           C  
ATOM    369  C   ALA B  24       2.739  -5.756  10.197  1.00  0.00           C  
ATOM    370  O   ALA B  24       2.595  -5.732   8.975  1.00  0.00           O  
ATOM    371  CB  ALA B  24       4.981  -6.353  11.128  1.00  0.00           C  
ATOM    372  H   ALA B  24       4.106  -4.806  12.942  1.00  0.00           H  
ATOM    373  HA  ALA B  24       4.472  -4.523  10.143  1.00  0.00           H  
ATOM    374 1HB  ALA B  24       5.196  -6.888  10.203  1.00  0.00           H  
ATOM    375 2HB  ALA B  24       5.906  -5.946  11.536  1.00  0.00           H  
ATOM    376 3HB  ALA B  24       4.538  -7.039  11.848  1.00  0.00           H  
ATOM    377  N   GLY B  25       1.820  -6.243  11.024  1.00  0.00           N  
ATOM    378  CA  GLY B  25       0.534  -6.730  10.540  1.00  0.00           C  
ATOM    379  C   GLY B  25      -0.299  -5.597   9.955  1.00  0.00           C  
ATOM    380  O   GLY B  25      -0.959  -5.764   8.929  1.00  0.00           O  
ATOM    381  H   GLY B  25       2.018  -6.277  12.014  1.00  0.00           H  
ATOM    382 1HA  GLY B  25       0.697  -7.496   9.781  1.00  0.00           H  
ATOM    383 2HA  GLY B  25      -0.009  -7.200  11.359  1.00  0.00           H  
ATOM    384  N   ILE B  26      -0.264  -4.443  10.613  1.00  0.00           N  
ATOM    385  CA  ILE B  26      -0.994  -3.271  10.144  1.00  0.00           C  
ATOM    386  C   ILE B  26      -0.456  -2.788   8.803  1.00  0.00           C  
ATOM    387  O   ILE B  26      -1.222  -2.475   7.892  1.00  0.00           O  
ATOM    388  CB  ILE B  26      -0.916  -2.127  11.172  1.00  0.00           C  
ATOM    389  CG1 ILE B  26      -1.645  -2.517  12.460  1.00  0.00           C  
ATOM    390  CG2 ILE B  26      -1.500  -0.849  10.591  1.00  0.00           C  
ATOM    391  CD1 ILE B  26      -1.393  -1.573  13.614  1.00  0.00           C  
ATOM    392  H   ILE B  26       0.281  -4.376  11.461  1.00  0.00           H  
ATOM    393  HA  ILE B  26      -2.040  -3.545  10.012  1.00  0.00           H  
ATOM    394  HB  ILE B  26       0.125  -1.950  11.440  1.00  0.00           H  
ATOM    395 1HG1 ILE B  26      -2.718  -2.550  12.275  1.00  0.00           H  
ATOM    396 2HG1 ILE B  26      -1.336  -3.517  12.765  1.00  0.00           H  
ATOM    397 1HG2 ILE B  26      -1.438  -0.052  11.331  1.00  0.00           H  
ATOM    398 2HG2 ILE B  26      -0.940  -0.564   9.702  1.00  0.00           H  
ATOM    399 3HG2 ILE B  26      -2.544  -1.015  10.324  1.00  0.00           H  
ATOM    400 1HD1 ILE B  26      -1.943  -1.915  14.491  1.00  0.00           H  
ATOM    401 2HD1 ILE B  26      -0.326  -1.552  13.840  1.00  0.00           H  
ATOM    402 3HD1 ILE B  26      -1.727  -0.572  13.345  1.00  0.00           H  
ATOM    403  N   LEU B  27       0.867  -2.728   8.689  1.00  0.00           N  
ATOM    404  CA  LEU B  27       1.511  -2.317   7.447  1.00  0.00           C  
ATOM    405  C   LEU B  27       1.137  -3.246   6.299  1.00  0.00           C  
ATOM    406  O   LEU B  27       0.857  -2.794   5.189  1.00  0.00           O  
ATOM    407  CB  LEU B  27       3.035  -2.297   7.622  1.00  0.00           C  
ATOM    408  CG  LEU B  27       3.588  -1.177   8.512  1.00  0.00           C  
ATOM    409  CD1 LEU B  27       5.056  -1.445   8.812  1.00  0.00           C  
ATOM    410  CD2 LEU B  27       3.408   0.162   7.813  1.00  0.00           C  
ATOM    411  H   LEU B  27       1.441  -2.974   9.483  1.00  0.00           H  
ATOM    412  HA  LEU B  27       1.173  -1.311   7.200  1.00  0.00           H  
ATOM    413 1HB  LEU B  27       3.347  -3.247   8.053  1.00  0.00           H  
ATOM    414 2HB  LEU B  27       3.496  -2.199   6.640  1.00  0.00           H  
ATOM    415  HG  LEU B  27       3.050  -1.166   9.460  1.00  0.00           H  
ATOM    416 1HD1 LEU B  27       5.450  -0.648   9.445  1.00  0.00           H  
ATOM    417 2HD1 LEU B  27       5.154  -2.399   9.329  1.00  0.00           H  
ATOM    418 3HD1 LEU B  27       5.618  -1.477   7.880  1.00  0.00           H  
ATOM    419 1HD2 LEU B  27       3.801   0.959   8.446  1.00  0.00           H  
ATOM    420 2HD2 LEU B  27       3.947   0.153   6.865  1.00  0.00           H  
ATOM    421 3HD2 LEU B  27       2.348   0.336   7.626  1.00  0.00           H  
ATOM    422  N   SER B  28       1.134  -4.546   6.573  1.00  0.00           N  
ATOM    423  CA  SER B  28       0.771  -5.539   5.570  1.00  0.00           C  
ATOM    424  C   SER B  28      -0.672  -5.362   5.117  1.00  0.00           C  
ATOM    425  O   SER B  28      -0.970  -5.417   3.924  1.00  0.00           O  
ATOM    426  CB  SER B  28       0.969  -6.937   6.124  1.00  0.00           C  
ATOM    427  OG  SER B  28       2.322  -7.186   6.388  1.00  0.00           O  
ATOM    428  H   SER B  28       1.391  -4.854   7.501  1.00  0.00           H  
ATOM    429  HA  SER B  28       1.421  -5.410   4.703  1.00  0.00           H  
ATOM    430 1HB  SER B  28       0.390  -7.050   7.040  1.00  0.00           H  
ATOM    431 2HB  SER B  28       0.595  -7.668   5.409  1.00  0.00           H  
ATOM    432  HG  SER B  28       2.525  -6.714   7.200  1.00  0.00           H  
ATOM    433  N   TYR B  29      -1.567  -5.149   6.076  1.00  0.00           N  
ATOM    434  CA  TYR B  29      -2.966  -4.877   5.773  1.00  0.00           C  
ATOM    435  C   TYR B  29      -3.110  -3.625   4.916  1.00  0.00           C  
ATOM    436  O   TYR B  29      -3.811  -3.631   3.904  1.00  0.00           O  
ATOM    437  CB  TYR B  29      -3.776  -4.733   7.063  1.00  0.00           C  
ATOM    438  CG  TYR B  29      -5.241  -4.432   6.834  1.00  0.00           C  
ATOM    439  CD1 TYR B  29      -6.121  -5.461   6.534  1.00  0.00           C  
ATOM    440  CD2 TYR B  29      -5.703  -3.128   6.925  1.00  0.00           C  
ATOM    441  CE1 TYR B  29      -7.459  -5.187   6.325  1.00  0.00           C  
ATOM    442  CE2 TYR B  29      -7.041  -2.853   6.716  1.00  0.00           C  
ATOM    443  CZ  TYR B  29      -7.917  -3.877   6.417  1.00  0.00           C  
ATOM    444  OH  TYR B  29      -9.249  -3.604   6.209  1.00  0.00           O  
ATOM    445  H   TYR B  29      -1.269  -5.177   7.041  1.00  0.00           H  
ATOM    446  HA  TYR B  29      -3.366  -5.715   5.202  1.00  0.00           H  
ATOM    447 1HB  TYR B  29      -3.704  -5.654   7.643  1.00  0.00           H  
ATOM    448 2HB  TYR B  29      -3.355  -3.931   7.669  1.00  0.00           H  
ATOM    449  HD1 TYR B  29      -5.758  -6.486   6.463  1.00  0.00           H  
ATOM    450  HD2 TYR B  29      -5.011  -2.319   7.160  1.00  0.00           H  
ATOM    451  HE1 TYR B  29      -8.151  -5.995   6.089  1.00  0.00           H  
ATOM    452  HE2 TYR B  29      -7.404  -1.828   6.786  1.00  0.00           H  
ATOM    453  HH  TYR B  29      -9.376  -2.653   6.157  1.00  0.00           H  
ATOM    454  N   GLY B  30      -2.443  -2.552   5.329  1.00  0.00           N  
ATOM    455  CA  GLY B  30      -2.517  -1.283   4.615  1.00  0.00           C  
ATOM    456  C   GLY B  30      -2.265  -1.473   3.125  1.00  0.00           C  
ATOM    457  O   GLY B  30      -3.083  -1.083   2.292  1.00  0.00           O  
ATOM    458  H   GLY B  30      -1.870  -2.618   6.158  1.00  0.00           H  
ATOM    459 1HA  GLY B  30      -3.500  -0.837   4.767  1.00  0.00           H  
ATOM    460 2HA  GLY B  30      -1.783  -0.591   5.027  1.00  0.00           H  
ATOM    461  N   VAL B  31      -1.127  -2.075   2.795  1.00  0.00           N  
ATOM    462  CA  VAL B  31      -0.742  -2.276   1.403  1.00  0.00           C  
ATOM    463  C   VAL B  31      -1.696  -3.234   0.701  1.00  0.00           C  
ATOM    464  O   VAL B  31      -2.190  -2.946  -0.389  1.00  0.00           O  
ATOM    465  CB  VAL B  31       0.692  -2.832   1.320  1.00  0.00           C  
ATOM    466  CG1 VAL B  31       1.032  -3.216  -0.112  1.00  0.00           C  
ATOM    467  CG2 VAL B  31       1.677  -1.802   1.851  1.00  0.00           C  
ATOM    468  H   VAL B  31      -0.513  -2.402   3.527  1.00  0.00           H  
ATOM    469  HA  VAL B  31      -0.775  -1.313   0.892  1.00  0.00           H  
ATOM    470  HB  VAL B  31       0.755  -3.740   1.920  1.00  0.00           H  
ATOM    471 1HG1 VAL B  31       2.049  -3.607  -0.152  1.00  0.00           H  
ATOM    472 2HG1 VAL B  31       0.337  -3.980  -0.459  1.00  0.00           H  
ATOM    473 3HG1 VAL B  31       0.956  -2.337  -0.752  1.00  0.00           H  
ATOM    474 1HG2 VAL B  31       2.689  -2.201   1.790  1.00  0.00           H  
ATOM    475 2HG2 VAL B  31       1.609  -0.892   1.254  1.00  0.00           H  
ATOM    476 3HG2 VAL B  31       1.440  -1.573   2.890  1.00  0.00           H  
ATOM    477  N   GLY B  32      -1.951  -4.376   1.331  1.00  0.00           N  
ATOM    478  CA  GLY B  32      -2.814  -5.397   0.749  1.00  0.00           C  
ATOM    479  C   GLY B  32      -4.211  -4.851   0.482  1.00  0.00           C  
ATOM    480  O   GLY B  32      -4.718  -4.937  -0.636  1.00  0.00           O  
ATOM    481  H   GLY B  32      -1.536  -4.540   2.238  1.00  0.00           H  
ATOM    482 1HA  GLY B  32      -2.375  -5.756  -0.182  1.00  0.00           H  
ATOM    483 2HA  GLY B  32      -2.875  -6.249   1.424  1.00  0.00           H  
ATOM    484  N   PHE B  33      -4.828  -4.288   1.516  1.00  0.00           N  
ATOM    485  CA  PHE B  33      -6.172  -3.736   1.397  1.00  0.00           C  
ATOM    486  C   PHE B  33      -6.236  -2.670   0.310  1.00  0.00           C  
ATOM    487  O   PHE B  33      -7.132  -2.684  -0.534  1.00  0.00           O  
ATOM    488  CB  PHE B  33      -6.624  -3.138   2.731  1.00  0.00           C  
ATOM    489  CG  PHE B  33      -8.006  -2.551   2.695  1.00  0.00           C  
ATOM    490  CD1 PHE B  33      -9.124  -3.369   2.753  1.00  0.00           C  
ATOM    491  CD2 PHE B  33      -8.190  -1.180   2.602  1.00  0.00           C  
ATOM    492  CE1 PHE B  33     -10.396  -2.829   2.720  1.00  0.00           C  
ATOM    493  CE2 PHE B  33      -9.460  -0.638   2.570  1.00  0.00           C  
ATOM    494  CZ  PHE B  33     -10.565  -1.464   2.628  1.00  0.00           C  
ATOM    495  H   PHE B  33      -4.354  -4.242   2.406  1.00  0.00           H  
ATOM    496  HA  PHE B  33      -6.855  -4.542   1.127  1.00  0.00           H  
ATOM    497 1HB  PHE B  33      -6.602  -3.909   3.501  1.00  0.00           H  
ATOM    498 2HB  PHE B  33      -5.929  -2.355   3.032  1.00  0.00           H  
ATOM    499  HD1 PHE B  33      -8.991  -4.448   2.826  1.00  0.00           H  
ATOM    500  HD2 PHE B  33      -7.318  -0.527   2.555  1.00  0.00           H  
ATOM    501  HE1 PHE B  33     -11.266  -3.484   2.766  1.00  0.00           H  
ATOM    502  HE2 PHE B  33      -9.592   0.442   2.497  1.00  0.00           H  
ATOM    503  HZ  PHE B  33     -11.567  -1.038   2.601  1.00  0.00           H  
ATOM    504  N   PHE B  34      -5.280  -1.748   0.336  1.00  0.00           N  
ATOM    505  CA  PHE B  34      -5.221  -0.677  -0.652  1.00  0.00           C  
ATOM    506  C   PHE B  34      -5.220  -1.235  -2.069  1.00  0.00           C  
ATOM    507  O   PHE B  34      -6.020  -0.824  -2.909  1.00  0.00           O  
ATOM    508  CB  PHE B  34      -3.974   0.182  -0.435  1.00  0.00           C  
ATOM    509  CG  PHE B  34      -3.715   1.164  -1.542  1.00  0.00           C  
ATOM    510  CD1 PHE B  34      -4.368   2.388  -1.569  1.00  0.00           C  
ATOM    511  CD2 PHE B  34      -2.820   0.867  -2.558  1.00  0.00           C  
ATOM    512  CE1 PHE B  34      -4.131   3.292  -2.587  1.00  0.00           C  
ATOM    513  CE2 PHE B  34      -2.580   1.770  -3.576  1.00  0.00           C  
ATOM    514  CZ  PHE B  34      -3.237   2.984  -3.590  1.00  0.00           C  
ATOM    515  H   PHE B  34      -4.576  -1.789   1.059  1.00  0.00           H  
ATOM    516  HA  PHE B  34      -6.104  -0.047  -0.532  1.00  0.00           H  
ATOM    517 1HB  PHE B  34      -4.072   0.737   0.496  1.00  0.00           H  
ATOM    518 2HB  PHE B  34      -3.100  -0.462  -0.342  1.00  0.00           H  
ATOM    519  HD1 PHE B  34      -5.074   2.632  -0.775  1.00  0.00           H  
ATOM    520  HD2 PHE B  34      -2.301  -0.092  -2.547  1.00  0.00           H  
ATOM    521  HE1 PHE B  34      -4.651   4.250  -2.596  1.00  0.00           H  
ATOM    522  HE2 PHE B  34      -1.874   1.524  -4.368  1.00  0.00           H  
ATOM    523  HZ  PHE B  34      -3.050   3.696  -4.393  1.00  0.00           H  
ATOM    524  N   LEU B  35      -4.316  -2.174  -2.329  1.00  0.00           N  
ATOM    525  CA  LEU B  35      -4.162  -2.741  -3.664  1.00  0.00           C  
ATOM    526  C   LEU B  35      -5.425  -3.473  -4.100  1.00  0.00           C  
ATOM    527  O   LEU B  35      -5.827  -3.400  -5.261  1.00  0.00           O  
ATOM    528  CB  LEU B  35      -2.968  -3.703  -3.697  1.00  0.00           C  
ATOM    529  CG  LEU B  35      -1.586  -3.053  -3.555  1.00  0.00           C  
ATOM    530  CD1 LEU B  35      -0.523  -4.138  -3.445  1.00  0.00           C  
ATOM    531  CD2 LEU B  35      -1.324  -2.150  -4.751  1.00  0.00           C  
ATOM    532  H   LEU B  35      -3.720  -2.503  -1.583  1.00  0.00           H  
ATOM    533  HA  LEU B  35      -3.977  -1.928  -4.365  1.00  0.00           H  
ATOM    534 1HB  LEU B  35      -3.080  -4.423  -2.888  1.00  0.00           H  
ATOM    535 2HB  LEU B  35      -2.984  -4.244  -4.642  1.00  0.00           H  
ATOM    536  HG  LEU B  35      -1.555  -2.461  -2.639  1.00  0.00           H  
ATOM    537 1HD1 LEU B  35       0.459  -3.676  -3.344  1.00  0.00           H  
ATOM    538 2HD1 LEU B  35      -0.724  -4.757  -2.570  1.00  0.00           H  
ATOM    539 3HD1 LEU B  35      -0.542  -4.757  -4.341  1.00  0.00           H  
ATOM    540 1HD2 LEU B  35      -0.342  -1.687  -4.649  1.00  0.00           H  
ATOM    541 2HD2 LEU B  35      -1.354  -2.741  -5.666  1.00  0.00           H  
ATOM    542 3HD2 LEU B  35      -2.088  -1.373  -4.795  1.00  0.00           H  
ATOM    543  N   PHE B  36      -6.047  -4.179  -3.162  1.00  0.00           N  
ATOM    544  CA  PHE B  36      -7.317  -4.846  -3.421  1.00  0.00           C  
ATOM    545  C   PHE B  36      -8.377  -3.854  -3.880  1.00  0.00           C  
ATOM    546  O   PHE B  36      -9.001  -4.035  -4.925  1.00  0.00           O  
ATOM    547  CB  PHE B  36      -7.803  -5.577  -2.168  1.00  0.00           C  
ATOM    548  CG  PHE B  36      -9.197  -6.124  -2.287  1.00  0.00           C  
ATOM    549  CD1 PHE B  36      -9.444  -7.278  -3.015  1.00  0.00           C  
ATOM    550  CD2 PHE B  36     -10.264  -5.485  -1.673  1.00  0.00           C  
ATOM    551  CE1 PHE B  36     -10.727  -7.782  -3.126  1.00  0.00           C  
ATOM    552  CE2 PHE B  36     -11.546  -5.987  -1.781  1.00  0.00           C  
ATOM    553  CZ  PHE B  36     -11.777  -7.137  -2.509  1.00  0.00           C  
ATOM    554  H   PHE B  36      -5.629  -4.256  -2.246  1.00  0.00           H  
ATOM    555  HA  PHE B  36      -7.167  -5.579  -4.216  1.00  0.00           H  
ATOM    556 1HB  PHE B  36      -7.131  -6.404  -1.946  1.00  0.00           H  
ATOM    557 2HB  PHE B  36      -7.776  -4.896  -1.318  1.00  0.00           H  
ATOM    558  HD1 PHE B  36      -8.613  -7.788  -3.503  1.00  0.00           H  
ATOM    559  HD2 PHE B  36     -10.081  -4.576  -1.098  1.00  0.00           H  
ATOM    560  HE1 PHE B  36     -10.907  -8.690  -3.701  1.00  0.00           H  
ATOM    561  HE2 PHE B  36     -12.375  -5.476  -1.292  1.00  0.00           H  
ATOM    562  HZ  PHE B  36     -12.788  -7.533  -2.596  1.00  0.00           H  
ATOM    563  N   ILE B  37      -8.577  -2.803  -3.092  1.00  0.00           N  
ATOM    564  CA  ILE B  37      -9.569  -1.783  -3.411  1.00  0.00           C  
ATOM    565  C   ILE B  37      -9.221  -1.062  -4.707  1.00  0.00           C  
ATOM    566  O   ILE B  37     -10.099  -0.754  -5.512  1.00  0.00           O  
ATOM    567  CB  ILE B  37      -9.689  -0.757  -2.269  1.00  0.00           C  
ATOM    568  CG1 ILE B  37     -10.229  -1.428  -1.003  1.00  0.00           C  
ATOM    569  CG2 ILE B  37     -10.584   0.400  -2.685  1.00  0.00           C  
ATOM    570  CD1 ILE B  37     -11.596  -2.049  -1.177  1.00  0.00           C  
ATOM    571  H   ILE B  37      -8.027  -2.708  -2.249  1.00  0.00           H  
ATOM    572  HA  ILE B  37     -10.535  -2.269  -3.540  1.00  0.00           H  
ATOM    573  HB  ILE B  37      -8.701  -0.369  -2.023  1.00  0.00           H  
ATOM    574 1HG1 ILE B  37      -9.539  -2.207  -0.682  1.00  0.00           H  
ATOM    575 2HG1 ILE B  37     -10.289  -0.694  -0.199  1.00  0.00           H  
ATOM    576 1HG2 ILE B  37     -10.659   1.115  -1.866  1.00  0.00           H  
ATOM    577 2HG2 ILE B  37     -10.159   0.892  -3.559  1.00  0.00           H  
ATOM    578 3HG2 ILE B  37     -11.577   0.022  -2.929  1.00  0.00           H  
ATOM    579 1HD1 ILE B  37     -11.911  -2.505  -0.238  1.00  0.00           H  
ATOM    580 2HD1 ILE B  37     -12.312  -1.279  -1.466  1.00  0.00           H  
ATOM    581 3HD1 ILE B  37     -11.552  -2.813  -1.953  1.00  0.00           H  
ATOM    582  N   LEU B  38      -7.934  -0.797  -4.903  1.00  0.00           N  
ATOM    583  CA  LEU B  38      -7.464  -0.136  -6.115  1.00  0.00           C  
ATOM    584  C   LEU B  38      -7.905  -0.892  -7.361  1.00  0.00           C  
ATOM    585  O   LEU B  38      -8.471  -0.308  -8.285  1.00  0.00           O  
ATOM    586  CB  LEU B  38      -5.934  -0.019  -6.095  1.00  0.00           C  
ATOM    587  CG  LEU B  38      -5.302   0.636  -7.330  1.00  0.00           C  
ATOM    588  CD1 LEU B  38      -5.776   2.079  -7.439  1.00  0.00           C  
ATOM    589  CD2 LEU B  38      -3.786   0.566  -7.221  1.00  0.00           C  
ATOM    590  H   LEU B  38      -7.264  -1.060  -4.194  1.00  0.00           H  
ATOM    591  HA  LEU B  38      -7.892   0.865  -6.150  1.00  0.00           H  
ATOM    592 1HB  LEU B  38      -5.642   0.565  -5.224  1.00  0.00           H  
ATOM    593 2HB  LEU B  38      -5.510  -1.018  -5.996  1.00  0.00           H  
ATOM    594  HG  LEU B  38      -5.626   0.110  -8.228  1.00  0.00           H  
ATOM    595 1HD1 LEU B  38      -5.326   2.544  -8.316  1.00  0.00           H  
ATOM    596 2HD1 LEU B  38      -6.862   2.099  -7.535  1.00  0.00           H  
ATOM    597 3HD1 LEU B  38      -5.480   2.628  -6.546  1.00  0.00           H  
ATOM    598 1HD2 LEU B  38      -3.336   1.031  -8.099  1.00  0.00           H  
ATOM    599 2HD2 LEU B  38      -3.460   1.093  -6.324  1.00  0.00           H  
ATOM    600 3HD2 LEU B  38      -3.473  -0.477  -7.162  1.00  0.00           H  
ATOM    601  N   VAL B  39      -7.643  -2.194  -7.381  1.00  0.00           N  
ATOM    602  CA  VAL B  39      -8.012  -3.033  -8.515  1.00  0.00           C  
ATOM    603  C   VAL B  39      -9.522  -3.054  -8.716  1.00  0.00           C  
ATOM    604  O   VAL B  39     -10.008  -2.992  -9.846  1.00  0.00           O  
ATOM    605  CB  VAL B  39      -7.505  -4.472  -8.303  1.00  0.00           C  
ATOM    606  CG1 VAL B  39      -8.092  -5.403  -9.353  1.00  0.00           C  
ATOM    607  CG2 VAL B  39      -5.985  -4.497  -8.349  1.00  0.00           C  
ATOM    608  H   VAL B  39      -7.176  -2.614  -6.590  1.00  0.00           H  
ATOM    609  HA  VAL B  39      -7.545  -2.626  -9.413  1.00  0.00           H  
ATOM    610  HB  VAL B  39      -7.846  -4.828  -7.331  1.00  0.00           H  
ATOM    611 1HG1 VAL B  39      -7.723  -6.416  -9.188  1.00  0.00           H  
ATOM    612 2HG1 VAL B  39      -9.179  -5.397  -9.278  1.00  0.00           H  
ATOM    613 3HG1 VAL B  39      -7.793  -5.067 -10.346  1.00  0.00           H  
ATOM    614 1HG2 VAL B  39      -5.633  -5.517  -8.198  1.00  0.00           H  
ATOM    615 2HG2 VAL B  39      -5.644  -4.136  -9.319  1.00  0.00           H  
ATOM    616 3HG2 VAL B  39      -5.586  -3.856  -7.562  1.00  0.00           H  
ATOM    617  N   VAL B  40     -10.259  -3.142  -7.615  1.00  0.00           N  
ATOM    618  CA  VAL B  40     -11.716  -3.105  -7.663  1.00  0.00           C  
ATOM    619  C   VAL B  40     -12.215  -1.780  -8.224  1.00  0.00           C  
ATOM    620  O   VAL B  40     -13.143  -1.747  -9.032  1.00  0.00           O  
ATOM    621  CB  VAL B  40     -12.303  -3.316  -6.254  1.00  0.00           C  
ATOM    622  CG1 VAL B  40     -13.797  -3.029  -6.251  1.00  0.00           C  
ATOM    623  CG2 VAL B  40     -12.025  -4.736  -5.786  1.00  0.00           C  
ATOM    624  H   VAL B  40      -9.799  -3.238  -6.721  1.00  0.00           H  
ATOM    625  HA  VAL B  40     -12.061  -3.912  -8.311  1.00  0.00           H  
ATOM    626  HB  VAL B  40     -11.838  -2.609  -5.568  1.00  0.00           H  
ATOM    627 1HG1 VAL B  40     -14.195  -3.183  -5.248  1.00  0.00           H  
ATOM    628 2HG1 VAL B  40     -13.969  -1.997  -6.555  1.00  0.00           H  
ATOM    629 3HG1 VAL B  40     -14.298  -3.702  -6.947  1.00  0.00           H  
ATOM    630 1HG2 VAL B  40     -12.442  -4.878  -4.789  1.00  0.00           H  
ATOM    631 2HG2 VAL B  40     -12.485  -5.444  -6.476  1.00  0.00           H  
ATOM    632 3HG2 VAL B  40     -10.949  -4.906  -5.756  1.00  0.00           H  
ATOM    633  N   ALA B  41     -11.593  -0.688  -7.791  1.00  0.00           N  
ATOM    634  CA  ALA B  41     -12.007   0.646  -8.209  1.00  0.00           C  
ATOM    635  C   ALA B  41     -11.879   0.815  -9.718  1.00  0.00           C  
ATOM    636  O   ALA B  41     -12.757   1.386 -10.365  1.00  0.00           O  
ATOM    637  CB  ALA B  41     -11.188   1.705  -7.487  1.00  0.00           C  
ATOM    638  H   ALA B  41     -10.813  -0.785  -7.157  1.00  0.00           H  
ATOM    639  HA  ALA B  41     -13.058   0.772  -7.947  1.00  0.00           H  
ATOM    640 1HB  ALA B  41     -11.509   2.696  -7.809  1.00  0.00           H  
ATOM    641 2HB  ALA B  41     -11.336   1.609  -6.411  1.00  0.00           H  
ATOM    642 3HB  ALA B  41     -10.133   1.572  -7.721  1.00  0.00           H  
ATOM    643  N   ALA B  42     -10.780   0.315 -10.273  1.00  0.00           N  
ATOM    644  CA  ALA B  42     -10.525   0.429 -11.704  1.00  0.00           C  
ATOM    645  C   ALA B  42      -9.282  -0.355 -12.105  1.00  0.00           C  
ATOM    646  O   ALA B  42      -9.345  -1.543 -12.260  1.00  0.00           O  
ATOM    647  OXT ALA B  42      -8.239   0.216 -12.267  1.00  0.00           O  
ATOM    648  CB  ALA B  42     -10.381   1.890 -12.102  1.00  0.00           C  
ATOM    649  H   ALA B  42     -10.104  -0.155  -9.688  1.00  0.00           H  
ATOM    650  HA  ALA B  42     -11.375   0.000 -12.234  1.00  0.00           H  
ATOM    651 1HB  ALA B  42     -10.191   1.958 -13.173  1.00  0.00           H  
ATOM    652 2HB  ALA B  42     -11.299   2.425 -11.862  1.00  0.00           H  
ATOM    653 3HB  ALA B  42      -9.549   2.335 -11.558  1.00  0.00           H  
TER                                                                             
HETATM  655 THKN MEM C  45      15.000   0.000   0.000  1.00  0.00           X  
HETATM  656 CNTR MEM C  45       0.000   0.000   0.000  1.00  0.00           X  
HETATM  657 NORM MEM C  45      -0.000  -0.000   1.000  1.00  0.00           X  
TER                                                                             
CONECT  655  656                                                                
CONECT  656  655  657                                                           
CONECT  657  656                                                                
a_angle_1 1.21
a_angle_2 32.563
a_bind 0.872
a_ddg -29.49
a_helicality 0.018
a_helicality_symm 0.018
a_hha_ang -62.67
a_hha_dst_atm 4.439
a_hha_dst_vec 8.018
a_marl -9.87
a_pack 0.61
a_res_lipo -41.512
a_rmsd 7.685
a_sasa 818.891
a_shape 0.773
a_span_topo 0.476
a_tms_span 1
a_tms_span_fa 1
a_unsat 0
maxsub 30
rms 7.685
score -120.369
silent_score -120.369
time 36
total -120.37
