# Supplementary material for: A lipophilicity-based energy function for membrane-protein modelling and design
Source: PLoS Comput Biol. 2019 Aug 28;15(8):e1007318. doi: 10.1371/journal.pcbi.1007318 (PMC6736313; doi:10.1371/journal.pcbi.1007318)
Supplement: S2 File — (GZ) [file pcbi.1007318.s008.tar.gz › 2M0B_all.pdb]

#MODEL 0
ATOM      1  N   MET A   1       3.954   5.904  16.097  1.00  0.00           N  
ATOM      2  CA  MET A   1       3.666   4.703  15.323  1.00  0.00           C  
ATOM      3  C   MET A   1       2.826   5.026  14.095  1.00  0.00           C  
ATOM      4  O   MET A   1       3.141   4.597  12.985  1.00  0.00           O  
ATOM      5  CB  MET A   1       2.958   3.669  16.197  1.00  0.00           C  
ATOM      6  CG  MET A   1       2.608   2.373  15.480  1.00  0.00           C  
ATOM      7  SD  MET A   1       1.562   1.290  16.474  1.00  0.00           S  
ATOM      8  CE  MET A   1      -0.002   2.157  16.387  1.00  0.00           C  
ATOM      9 1H   MET A   1       4.505   5.663  16.896  1.00  0.00           H  
ATOM     10 2H   MET A   1       4.458   6.555  15.529  1.00  0.00           H  
ATOM     11 3H   MET A   1       3.096   6.320  16.398  1.00  0.00           H  
ATOM     12  HA  MET A   1       4.610   4.281  14.977  1.00  0.00           H  
ATOM     13 1HB  MET A   1       3.588   3.420  17.049  1.00  0.00           H  
ATOM     14 2HB  MET A   1       2.032   4.096  16.587  1.00  0.00           H  
ATOM     15 1HG  MET A   1       2.086   2.599  14.552  1.00  0.00           H  
ATOM     16 2HG  MET A   1       3.524   1.835  15.234  1.00  0.00           H  
ATOM     17 1HE  MET A   1      -0.754   1.609  16.955  1.00  0.00           H  
ATOM     18 2HE  MET A   1       0.113   3.158  16.805  1.00  0.00           H  
ATOM     19 3HE  MET A   1      -0.318   2.233  15.346  1.00  0.00           H  
ATOM     20  N   VAL A   2       1.756   5.786  14.300  1.00  0.00           N  
ATOM     21  CA  VAL A   2       0.773   6.025  13.249  1.00  0.00           C  
ATOM     22  C   VAL A   2       1.415   6.677  12.032  1.00  0.00           C  
ATOM     23  O   VAL A   2       1.129   6.306  10.894  1.00  0.00           O  
ATOM     24  CB  VAL A   2      -0.361   6.926  13.773  1.00  0.00           C  
ATOM     25  CG1 VAL A   2      -1.271   7.355  12.632  1.00  0.00           C  
ATOM     26  CG2 VAL A   2      -1.151   6.193  14.846  1.00  0.00           C  
ATOM     27  H   VAL A   2       1.619   6.209  15.206  1.00  0.00           H  
ATOM     28  HA  VAL A   2       0.348   5.066  12.949  1.00  0.00           H  
ATOM     29  HB  VAL A   2       0.073   7.832  14.196  1.00  0.00           H  
ATOM     30 1HG1 VAL A   2      -2.066   7.991  13.020  1.00  0.00           H  
ATOM     31 2HG1 VAL A   2      -0.692   7.909  11.893  1.00  0.00           H  
ATOM     32 3HG1 VAL A   2      -1.708   6.473  12.164  1.00  0.00           H  
ATOM     33 1HG2 VAL A   2      -1.951   6.836  15.213  1.00  0.00           H  
ATOM     34 2HG2 VAL A   2      -1.580   5.284  14.425  1.00  0.00           H  
ATOM     35 3HG2 VAL A   2      -0.488   5.932  15.672  1.00  0.00           H  
ATOM     36  N   GLY A   3       2.284   7.652  12.279  1.00  0.00           N  
ATOM     37  CA  GLY A   3       2.957   8.369  11.203  1.00  0.00           C  
ATOM     38  C   GLY A   3       3.685   7.408  10.271  1.00  0.00           C  
ATOM     39  O   GLY A   3       3.557   7.495   9.050  1.00  0.00           O  
ATOM     40  H   GLY A   3       2.484   7.902  13.237  1.00  0.00           H  
ATOM     41 1HA  GLY A   3       2.226   8.946  10.637  1.00  0.00           H  
ATOM     42 2HA  GLY A   3       3.667   9.078  11.627  1.00  0.00           H  
ATOM     43  N   ALA A   4       4.450   6.491  10.855  1.00  0.00           N  
ATOM     44  CA  ALA A   4       5.190   5.504  10.079  1.00  0.00           C  
ATOM     45  C   ALA A   4       4.248   4.612   9.281  1.00  0.00           C  
ATOM     46  O   ALA A   4       4.510   4.298   8.120  1.00  0.00           O  
ATOM     47  CB  ALA A   4       6.069   4.662  10.992  1.00  0.00           C  
ATOM     48  H   ALA A   4       4.520   6.479  11.862  1.00  0.00           H  
ATOM     49  HA  ALA A   4       5.825   6.037   9.371  1.00  0.00           H  
ATOM     50 1HB  ALA A   4       6.616   3.930  10.398  1.00  0.00           H  
ATOM     51 2HB  ALA A   4       6.777   5.308  11.512  1.00  0.00           H  
ATOM     52 3HB  ALA A   4       5.447   4.146  11.721  1.00  0.00           H  
ATOM     53  N   LEU A   5       3.151   4.205   9.911  1.00  0.00           N  
ATOM     54  CA  LEU A   5       2.191   3.310   9.277  1.00  0.00           C  
ATOM     55  C   LEU A   5       1.546   3.965   8.062  1.00  0.00           C  
ATOM     56  O   LEU A   5       1.338   3.320   7.035  1.00  0.00           O  
ATOM     57  CB  LEU A   5       1.105   2.901  10.280  1.00  0.00           C  
ATOM     58  CG  LEU A   5       1.570   2.002  11.433  1.00  0.00           C  
ATOM     59  CD1 LEU A   5       0.430   1.817  12.425  1.00  0.00           C  
ATOM     60  CD2 LEU A   5       2.034   0.664  10.879  1.00  0.00           C  
ATOM     61  H   LEU A   5       2.978   4.525  10.853  1.00  0.00           H  
ATOM     62  HA  LEU A   5       2.717   2.416   8.946  1.00  0.00           H  
ATOM     63 1HB  LEU A   5       0.677   3.802  10.716  1.00  0.00           H  
ATOM     64 2HB  LEU A   5       0.318   2.371   9.744  1.00  0.00           H  
ATOM     65  HG  LEU A   5       2.395   2.483  11.960  1.00  0.00           H  
ATOM     66 1HD1 LEU A   5       0.760   1.179  13.245  1.00  0.00           H  
ATOM     67 2HD1 LEU A   5       0.131   2.788  12.821  1.00  0.00           H  
ATOM     68 3HD1 LEU A   5      -0.418   1.353  11.923  1.00  0.00           H  
ATOM     69 1HD2 LEU A   5       2.366   0.025  11.698  1.00  0.00           H  
ATOM     70 2HD2 LEU A   5       1.210   0.182  10.353  1.00  0.00           H  
ATOM     71 3HD2 LEU A   5       2.861   0.824  10.186  1.00  0.00           H  
ATOM     72  N   LEU A   6       1.233   5.251   8.185  1.00  0.00           N  
ATOM     73  CA  LEU A   6       0.662   6.010   7.079  1.00  0.00           C  
ATOM     74  C   LEU A   6       1.637   6.102   5.913  1.00  0.00           C  
ATOM     75  O   LEU A   6       1.245   5.984   4.752  1.00  0.00           O  
ATOM     76  CB  LEU A   6       0.278   7.419   7.546  1.00  0.00           C  
ATOM     77  CG  LEU A   6      -0.901   7.498   8.524  1.00  0.00           C  
ATOM     78  CD1 LEU A   6      -1.038   8.924   9.041  1.00  0.00           C  
ATOM     79  CD2 LEU A   6      -2.173   7.047   7.822  1.00  0.00           C  
ATOM     80  H   LEU A   6       1.395   5.714   9.068  1.00  0.00           H  
ATOM     81  HA  LEU A   6      -0.236   5.497   6.736  1.00  0.00           H  
ATOM     82 1HB  LEU A   6       1.142   7.871   8.032  1.00  0.00           H  
ATOM     83 2HB  LEU A   6       0.025   8.018   6.672  1.00  0.00           H  
ATOM     84  HG  LEU A   6      -0.709   6.850   9.379  1.00  0.00           H  
ATOM     85 1HD1 LEU A   6      -1.876   8.980   9.736  1.00  0.00           H  
ATOM     86 2HD1 LEU A   6      -0.122   9.214   9.555  1.00  0.00           H  
ATOM     87 3HD1 LEU A   6      -1.215   9.599   8.205  1.00  0.00           H  
ATOM     88 1HD2 LEU A   6      -3.012   7.102   8.517  1.00  0.00           H  
ATOM     89 2HD2 LEU A   6      -2.367   7.695   6.967  1.00  0.00           H  
ATOM     90 3HD2 LEU A   6      -2.054   6.019   7.478  1.00  0.00           H  
ATOM     91  N   LEU A   7       2.911   6.314   6.228  1.00  0.00           N  
ATOM     92  CA  LEU A   7       3.948   6.401   5.208  1.00  0.00           C  
ATOM     93  C   LEU A   7       4.111   5.076   4.474  1.00  0.00           C  
ATOM     94  O   LEU A   7       4.329   5.050   3.263  1.00  0.00           O  
ATOM     95  CB  LEU A   7       5.284   6.808   5.844  1.00  0.00           C  
ATOM     96  CG  LEU A   7       5.364   8.252   6.357  1.00  0.00           C  
ATOM     97  CD1 LEU A   7       6.669   8.450   7.115  1.00  0.00           C  
ATOM     98  CD2 LEU A   7       5.261   9.214   5.184  1.00  0.00           C  
ATOM     99  H   LEU A   7       3.166   6.418   7.200  1.00  0.00           H  
ATOM    100  HA  LEU A   7       3.659   7.162   4.484  1.00  0.00           H  
ATOM    101 1HB  LEU A   7       5.484   6.146   6.685  1.00  0.00           H  
ATOM    102 2HB  LEU A   7       6.075   6.675   5.106  1.00  0.00           H  
ATOM    103  HG  LEU A   7       4.544   8.437   7.052  1.00  0.00           H  
ATOM    104 1HD1 LEU A   7       6.726   9.476   7.480  1.00  0.00           H  
ATOM    105 2HD1 LEU A   7       6.708   7.762   7.960  1.00  0.00           H  
ATOM    106 3HD1 LEU A   7       7.509   8.255   6.449  1.00  0.00           H  
ATOM    107 1HD2 LEU A   7       5.317  10.240   5.549  1.00  0.00           H  
ATOM    108 2HD2 LEU A   7       6.081   9.031   4.489  1.00  0.00           H  
ATOM    109 3HD2 LEU A   7       4.311   9.063   4.671  1.00  0.00           H  
ATOM    110  N   LEU A   8       4.005   3.978   5.215  1.00  0.00           N  
ATOM    111  CA  LEU A   8       4.122   2.647   4.632  1.00  0.00           C  
ATOM    112  C   LEU A   8       3.003   2.382   3.633  1.00  0.00           C  
ATOM    113  O   LEU A   8       3.217   1.748   2.600  1.00  0.00           O  
ATOM    114  CB  LEU A   8       4.094   1.581   5.735  1.00  0.00           C  
ATOM    115  CG  LEU A   8       5.343   1.509   6.623  1.00  0.00           C  
ATOM    116  CD1 LEU A   8       5.101   0.528   7.762  1.00  0.00           C  
ATOM    117  CD2 LEU A   8       6.539   1.088   5.783  1.00  0.00           C  
ATOM    118  H   LEU A   8       3.838   4.068   6.207  1.00  0.00           H  
ATOM    119  HA  LEU A   8       5.074   2.582   4.106  1.00  0.00           H  
ATOM    120 1HB  LEU A   8       3.239   1.773   6.381  1.00  0.00           H  
ATOM    121 2HB  LEU A   8       3.960   0.604   5.271  1.00  0.00           H  
ATOM    122  HG  LEU A   8       5.534   2.489   7.061  1.00  0.00           H  
ATOM    123 1HD1 LEU A   8       5.988   0.477   8.393  1.00  0.00           H  
ATOM    124 2HD1 LEU A   8       4.252   0.865   8.358  1.00  0.00           H  
ATOM    125 3HD1 LEU A   8       4.890  -0.459   7.353  1.00  0.00           H  
ATOM    126 1HD2 LEU A   8       7.427   1.037   6.414  1.00  0.00           H  
ATOM    127 2HD2 LEU A   8       6.349   0.108   5.345  1.00  0.00           H  
ATOM    128 3HD2 LEU A   8       6.700   1.816   4.987  1.00  0.00           H  
ATOM    129  N   LEU A   9       1.809   2.872   3.947  1.00  0.00           N  
ATOM    130  CA  LEU A   9       0.676   2.774   3.034  1.00  0.00           C  
ATOM    131  C   LEU A   9       0.933   3.554   1.751  1.00  0.00           C  
ATOM    132  O   LEU A   9       0.605   3.094   0.657  1.00  0.00           O  
ATOM    133  CB  LEU A   9      -0.597   3.296   3.710  1.00  0.00           C  
ATOM    134  CG  LEU A   9      -1.166   2.413   4.829  1.00  0.00           C  
ATOM    135  CD1 LEU A   9      -2.270   3.166   5.559  1.00  0.00           C  
ATOM    136  CD2 LEU A   9      -1.690   1.115   4.234  1.00  0.00           C  
ATOM    137  H   LEU A   9       1.682   3.325   4.841  1.00  0.00           H  
ATOM    138  HA  LEU A   9       0.531   1.726   2.775  1.00  0.00           H  
ATOM    139 1HB  LEU A   9      -0.388   4.276   4.136  1.00  0.00           H  
ATOM    140 2HB  LEU A   9      -1.372   3.410   2.952  1.00  0.00           H  
ATOM    141  HG  LEU A   9      -0.381   2.190   5.551  1.00  0.00           H  
ATOM    142 1HD1 LEU A   9      -2.674   2.539   6.353  1.00  0.00           H  
ATOM    143 2HD1 LEU A   9      -1.863   4.081   5.990  1.00  0.00           H  
ATOM    144 3HD1 LEU A   9      -3.064   3.418   4.856  1.00  0.00           H  
ATOM    145 1HD2 LEU A   9      -2.094   0.487   5.029  1.00  0.00           H  
ATOM    146 2HD2 LEU A   9      -2.477   1.337   3.512  1.00  0.00           H  
ATOM    147 3HD2 LEU A   9      -0.877   0.589   3.734  1.00  0.00           H  
ATOM    148  N   VAL A  10       1.522   4.737   1.892  1.00  0.00           N  
ATOM    149  CA  VAL A  10       1.897   5.548   0.740  1.00  0.00           C  
ATOM    150  C   VAL A  10       2.939   4.839  -0.117  1.00  0.00           C  
ATOM    151  O   VAL A  10       2.848   4.835  -1.345  1.00  0.00           O  
ATOM    152  CB  VAL A  10       2.456   6.907   1.202  1.00  0.00           C  
ATOM    153  CG1 VAL A  10       3.054   7.665   0.026  1.00  0.00           C  
ATOM    154  CG2 VAL A  10       1.355   7.721   1.864  1.00  0.00           C  
ATOM    155  H   VAL A  10       1.714   5.083   2.821  1.00  0.00           H  
ATOM    156  HA  VAL A  10       1.007   5.723   0.135  1.00  0.00           H  
ATOM    157  HB  VAL A  10       3.261   6.734   1.916  1.00  0.00           H  
ATOM    158 1HG1 VAL A  10       3.444   8.623   0.371  1.00  0.00           H  
ATOM    159 2HG1 VAL A  10       3.864   7.080  -0.410  1.00  0.00           H  
ATOM    160 3HG1 VAL A  10       2.284   7.837  -0.725  1.00  0.00           H  
ATOM    161 1HG2 VAL A  10       1.757   8.680   2.189  1.00  0.00           H  
ATOM    162 2HG2 VAL A  10       0.547   7.888   1.151  1.00  0.00           H  
ATOM    163 3HG2 VAL A  10       0.970   7.178   2.728  1.00  0.00           H  
ATOM    164  N   VAL A  11       3.928   4.241   0.537  1.00  0.00           N  
ATOM    165  CA  VAL A  11       4.933   3.443  -0.155  1.00  0.00           C  
ATOM    166  C   VAL A  11       4.295   2.268  -0.885  1.00  0.00           C  
ATOM    167  O   VAL A  11       4.624   1.988  -2.038  1.00  0.00           O  
ATOM    168  CB  VAL A  11       5.980   2.917   0.844  1.00  0.00           C  
ATOM    169  CG1 VAL A  11       6.872   1.877   0.183  1.00  0.00           C  
ATOM    170  CG2 VAL A  11       6.808   4.073   1.384  1.00  0.00           C  
ATOM    171  H   VAL A  11       3.986   4.342   1.541  1.00  0.00           H  
ATOM    172  HA  VAL A  11       5.435   4.078  -0.887  1.00  0.00           H  
ATOM    173  HB  VAL A  11       5.465   2.422   1.668  1.00  0.00           H  
ATOM    174 1HG1 VAL A  11       7.605   1.515   0.904  1.00  0.00           H  
ATOM    175 2HG1 VAL A  11       6.262   1.042  -0.163  1.00  0.00           H  
ATOM    176 3HG1 VAL A  11       7.388   2.327  -0.665  1.00  0.00           H  
ATOM    177 1HG2 VAL A  11       7.545   3.694   2.090  1.00  0.00           H  
ATOM    178 2HG2 VAL A  11       7.317   4.571   0.559  1.00  0.00           H  
ATOM    179 3HG2 VAL A  11       6.154   4.784   1.889  1.00  0.00           H  
ATOM    180  N   ALA A  12       3.382   1.582  -0.206  1.00  0.00           N  
ATOM    181  CA  ALA A  12       2.683   0.446  -0.795  1.00  0.00           C  
ATOM    182  C   ALA A  12       1.939   0.853  -2.061  1.00  0.00           C  
ATOM    183  O   ALA A  12       1.923   0.116  -3.047  1.00  0.00           O  
ATOM    184  CB  ALA A  12       1.718  -0.163   0.212  1.00  0.00           C  
ATOM    185  H   ALA A  12       3.166   1.855   0.742  1.00  0.00           H  
ATOM    186  HA  ALA A  12       3.425  -0.303  -1.070  1.00  0.00           H  
ATOM    187 1HB  ALA A  12       1.204  -1.010  -0.243  1.00  0.00           H  
ATOM    188 2HB  ALA A  12       2.272  -0.502   1.087  1.00  0.00           H  
ATOM    189 3HB  ALA A  12       0.987   0.586   0.514  1.00  0.00           H  
ATOM    190  N   LEU A  13       1.324   2.030  -2.027  1.00  0.00           N  
ATOM    191  CA  LEU A  13       0.682   2.593  -3.209  1.00  0.00           C  
ATOM    192  C   LEU A  13       1.691   2.825  -4.326  1.00  0.00           C  
ATOM    193  O   LEU A  13       1.421   2.532  -5.491  1.00  0.00           O  
ATOM    194  CB  LEU A  13      -0.012   3.915  -2.856  1.00  0.00           C  
ATOM    195  CG  LEU A  13      -1.277   3.793  -1.998  1.00  0.00           C  
ATOM    196  CD1 LEU A  13      -1.698   5.174  -1.513  1.00  0.00           C  
ATOM    197  CD2 LEU A  13      -2.383   3.139  -2.813  1.00  0.00           C  
ATOM    198  H   LEU A  13       1.300   2.548  -1.161  1.00  0.00           H  
ATOM    199  HA  LEU A  13      -0.068   1.887  -3.565  1.00  0.00           H  
ATOM    200 1HB  LEU A  13       0.694   4.545  -2.318  1.00  0.00           H  
ATOM    201 2HB  LEU A  13      -0.287   4.421  -3.782  1.00  0.00           H  
ATOM    202  HG  LEU A  13      -1.064   3.182  -1.120  1.00  0.00           H  
ATOM    203 1HD1 LEU A  13      -2.597   5.087  -0.903  1.00  0.00           H  
ATOM    204 2HD1 LEU A  13      -0.896   5.609  -0.917  1.00  0.00           H  
ATOM    205 3HD1 LEU A  13      -1.902   5.813  -2.371  1.00  0.00           H  
ATOM    206 1HD2 LEU A  13      -3.283   3.052  -2.202  1.00  0.00           H  
ATOM    207 2HD2 LEU A  13      -2.598   3.750  -3.690  1.00  0.00           H  
ATOM    208 3HD2 LEU A  13      -2.063   2.147  -3.131  1.00  0.00           H  
ATOM    209  N   GLY A  14       2.856   3.353  -3.965  1.00  0.00           N  
ATOM    210  CA  GLY A  14       3.924   3.585  -4.929  1.00  0.00           C  
ATOM    211  C   GLY A  14       4.407   2.277  -5.543  1.00  0.00           C  
ATOM    212  O   GLY A  14       4.663   2.201  -6.745  1.00  0.00           O  
ATOM    213  H   GLY A  14       3.005   3.599  -2.997  1.00  0.00           H  
ATOM    214 1HA  GLY A  14       3.567   4.250  -5.715  1.00  0.00           H  
ATOM    215 2HA  GLY A  14       4.756   4.089  -4.437  1.00  0.00           H  
ATOM    216  N   ILE A  15       4.529   1.249  -4.711  1.00  0.00           N  
ATOM    217  CA  ILE A  15       4.960  -0.065  -5.174  1.00  0.00           C  
ATOM    218  C   ILE A  15       3.946  -0.669  -6.137  1.00  0.00           C  
ATOM    219  O   ILE A  15       4.313  -1.217  -7.176  1.00  0.00           O  
ATOM    220  CB  ILE A  15       5.176  -1.022  -3.988  1.00  0.00           C  
ATOM    221  CG1 ILE A  15       6.371  -0.568  -3.146  1.00  0.00           C  
ATOM    222  CG2 ILE A  15       5.379  -2.446  -4.483  1.00  0.00           C  
ATOM    223  CD1 ILE A  15       6.484  -1.275  -1.815  1.00  0.00           C  
ATOM    224  H   ILE A  15       4.318   1.380  -3.732  1.00  0.00           H  
ATOM    225  HA  ILE A  15       5.906   0.048  -5.702  1.00  0.00           H  
ATOM    226  HB  ILE A  15       4.303  -0.996  -3.336  1.00  0.00           H  
ATOM    227 1HG1 ILE A  15       7.293  -0.738  -3.702  1.00  0.00           H  
ATOM    228 2HG1 ILE A  15       6.297   0.503  -2.957  1.00  0.00           H  
ATOM    229 1HG2 ILE A  15       5.531  -3.109  -3.632  1.00  0.00           H  
ATOM    230 2HG2 ILE A  15       4.500  -2.766  -5.040  1.00  0.00           H  
ATOM    231 3HG2 ILE A  15       6.254  -2.483  -5.133  1.00  0.00           H  
ATOM    232 1HD1 ILE A  15       7.355  -0.900  -1.276  1.00  0.00           H  
ATOM    233 2HD1 ILE A  15       5.585  -1.089  -1.226  1.00  0.00           H  
ATOM    234 3HD1 ILE A  15       6.595  -2.346  -1.980  1.00  0.00           H  
ATOM    235  N   GLY A  16       2.669  -0.565  -5.785  1.00  0.00           N  
ATOM    236  CA  GLY A  16       1.595  -1.049  -6.646  1.00  0.00           C  
ATOM    237  C   GLY A  16       1.642  -0.379  -8.013  1.00  0.00           C  
ATOM    238  O   GLY A  16       1.428  -1.025  -9.039  1.00  0.00           O  
ATOM    239  H   GLY A  16       2.435  -0.141  -4.899  1.00  0.00           H  
ATOM    240 1HA  GLY A  16       1.681  -2.129  -6.762  1.00  0.00           H  
ATOM    241 2HA  GLY A  16       0.634  -0.852  -6.173  1.00  0.00           H  
ATOM    242  N   LEU A  17       1.922   0.920  -8.021  1.00  0.00           N  
ATOM    243  CA  LEU A  17       2.068   1.664  -9.266  1.00  0.00           C  
ATOM    244  C   LEU A  17       3.292   1.201 -10.044  1.00  0.00           C  
ATOM    245  O   LEU A  17       3.260   1.103 -11.271  1.00  0.00           O  
ATOM    246  CB  LEU A  17       2.177   3.167  -8.975  1.00  0.00           C  
ATOM    247  CG  LEU A  17       0.880   3.854  -8.531  1.00  0.00           C  
ATOM    248  CD1 LEU A  17       1.199   5.243  -7.994  1.00  0.00           C  
ATOM    249  CD2 LEU A  17      -0.083   3.931  -9.707  1.00  0.00           C  
ATOM    250  H   LEU A  17       2.036   1.404  -7.142  1.00  0.00           H  
ATOM    251  HA  LEU A  17       1.185   1.489  -9.879  1.00  0.00           H  
ATOM    252 1HB  LEU A  17       2.916   3.315  -8.190  1.00  0.00           H  
ATOM    253 2HB  LEU A  17       2.528   3.670  -9.876  1.00  0.00           H  
ATOM    254  HG  LEU A  17       0.422   3.282  -7.724  1.00  0.00           H  
ATOM    255 1HD1 LEU A  17       0.277   5.732  -7.678  1.00  0.00           H  
ATOM    256 2HD1 LEU A  17       1.873   5.157  -7.142  1.00  0.00           H  
ATOM    257 3HD1 LEU A  17       1.674   5.835  -8.775  1.00  0.00           H  
ATOM    258 1HD2 LEU A  17      -1.005   4.419  -9.391  1.00  0.00           H  
ATOM    259 2HD2 LEU A  17       0.374   4.505 -10.514  1.00  0.00           H  
ATOM    260 3HD2 LEU A  17      -0.307   2.924 -10.060  1.00  0.00           H  
ATOM    261  N   PHE A  18       4.372   0.917  -9.324  1.00  0.00           N  
ATOM    262  CA  PHE A  18       5.610   0.463  -9.946  1.00  0.00           C  
ATOM    263  C   PHE A  18       5.410  -0.865 -10.666  1.00  0.00           C  
ATOM    264  O   PHE A  18       5.800  -1.020 -11.823  1.00  0.00           O  
ATOM    265  CB  PHE A  18       6.714   0.318  -8.897  1.00  0.00           C  
ATOM    266  CG  PHE A  18       8.003  -0.226  -9.444  1.00  0.00           C  
ATOM    267  CD1 PHE A  18       8.882   0.596 -10.133  1.00  0.00           C  
ATOM    268  CD2 PHE A  18       8.338  -1.561  -9.272  1.00  0.00           C  
ATOM    269  CE1 PHE A  18      10.068   0.096 -10.637  1.00  0.00           C  
ATOM    270  CE2 PHE A  18       9.523  -2.063  -9.774  1.00  0.00           C  
ATOM    271  CZ  PHE A  18      10.389  -1.233 -10.457  1.00  0.00           C  
ATOM    272  H   PHE A  18       4.335   1.019  -8.320  1.00  0.00           H  
ATOM    273  HA  PHE A  18       5.922   1.206 -10.681  1.00  0.00           H  
ATOM    274 1HB  PHE A  18       6.918   1.289  -8.448  1.00  0.00           H  
ATOM    275 2HB  PHE A  18       6.375  -0.345  -8.102  1.00  0.00           H  
ATOM    276  HD1 PHE A  18       8.629   1.647 -10.274  1.00  0.00           H  
ATOM    277  HD2 PHE A  18       7.654  -2.216  -8.733  1.00  0.00           H  
ATOM    278  HE1 PHE A  18      10.750   0.753 -11.177  1.00  0.00           H  
ATOM    279  HE2 PHE A  18       9.775  -3.113  -9.631  1.00  0.00           H  
ATOM    280  HZ  PHE A  18      11.323  -1.628 -10.855  1.00  0.00           H  
ATOM    281  N   MET A  19       4.799  -1.821  -9.974  1.00  0.00           N  
ATOM    282  CA  MET A  19       4.660  -3.175 -10.497  1.00  0.00           C  
ATOM    283  C   MET A  19       3.857  -3.185 -11.791  1.00  0.00           C  
ATOM    284  O   MET A  19       4.386  -2.892 -12.828  1.00  0.00           O  
ATOM    285  OXT MET A  19       2.695  -3.487 -11.775  1.00  0.00           O  
ATOM    286  CB  MET A  19       4.002  -4.078  -9.455  1.00  0.00           C  
ATOM    287  CG  MET A  19       4.869  -4.369  -8.237  1.00  0.00           C  
ATOM    288  SD  MET A  19       4.148  -5.618  -7.154  1.00  0.00           S  
ATOM    289  CE  MET A  19       2.693  -4.757  -6.566  1.00  0.00           C  
ATOM    290  H   MET A  19       4.423  -1.604  -9.062  1.00  0.00           H  
ATOM    291  HA  MET A  19       5.653  -3.563 -10.721  1.00  0.00           H  
ATOM    292 1HB  MET A  19       3.079  -3.617  -9.105  1.00  0.00           H  
ATOM    293 2HB  MET A  19       3.739  -5.032  -9.913  1.00  0.00           H  
ATOM    294 1HG  MET A  19       5.848  -4.718  -8.563  1.00  0.00           H  
ATOM    295 2HG  MET A  19       5.008  -3.454  -7.662  1.00  0.00           H  
ATOM    296 1HE  MET A  19       2.140  -5.402  -5.883  1.00  0.00           H  
ATOM    297 2HE  MET A  19       2.994  -3.848  -6.044  1.00  0.00           H  
ATOM    298 3HE  MET A  19       2.057  -4.496  -7.413  1.00  0.00           H  
TER                                                                             
ATOM    300  N   MET B  20      -3.954  -5.904  16.097  1.00  0.00           N  
ATOM    301  CA  MET B  20      -3.667  -4.703  15.323  1.00  0.00           C  
ATOM    302  C   MET B  20      -2.826  -5.026  14.095  1.00  0.00           C  
ATOM    303  O   MET B  20      -3.141  -4.597  12.985  1.00  0.00           O  
ATOM    304  CB  MET B  20      -2.958  -3.669  16.197  1.00  0.00           C  
ATOM    305  CG  MET B  20      -2.609  -2.372  15.481  1.00  0.00           C  
ATOM    306  SD  MET B  20      -1.560  -1.291  16.473  1.00  0.00           S  
ATOM    307  CE  MET B  20       0.003  -2.159  16.382  1.00  0.00           C  
ATOM    308 1H   MET B  20      -4.505  -5.663  16.896  1.00  0.00           H  
ATOM    309 2H   MET B  20      -4.458  -6.555  15.529  1.00  0.00           H  
ATOM    310 3H   MET B  20      -3.096  -6.321  16.398  1.00  0.00           H  
ATOM    311  HA  MET B  20      -4.610  -4.281  14.977  1.00  0.00           H  
ATOM    312 1HB  MET B  20      -3.588  -3.421  17.050  1.00  0.00           H  
ATOM    313 2HB  MET B  20      -2.032  -4.096  16.586  1.00  0.00           H  
ATOM    314 1HG  MET B  20      -2.088  -2.599  14.551  1.00  0.00           H  
ATOM    315 2HG  MET B  20      -3.524  -1.834  15.236  1.00  0.00           H  
ATOM    316 1HE  MET B  20       0.757  -1.612  16.949  1.00  0.00           H  
ATOM    317 2HE  MET B  20      -0.111  -3.160  16.800  1.00  0.00           H  
ATOM    318 3HE  MET B  20       0.317  -2.235  15.340  1.00  0.00           H  
ATOM    319  N   VAL B  21      -1.756  -5.786  14.300  1.00  0.00           N  
ATOM    320  CA  VAL B  21      -0.773  -6.025  13.249  1.00  0.00           C  
ATOM    321  C   VAL B  21      -1.415  -6.678  12.032  1.00  0.00           C  
ATOM    322  O   VAL B  21      -1.129  -6.307  10.894  1.00  0.00           O  
ATOM    323  CB  VAL B  21       0.361  -6.926  13.773  1.00  0.00           C  
ATOM    324  CG1 VAL B  21       1.271  -7.355  12.632  1.00  0.00           C  
ATOM    325  CG2 VAL B  21       1.151  -6.193  14.846  1.00  0.00           C  
ATOM    326  H   VAL B  21      -1.619  -6.209  15.206  1.00  0.00           H  
ATOM    327  HA  VAL B  21      -0.348  -5.066  12.949  1.00  0.00           H  
ATOM    328  HB  VAL B  21      -0.073  -7.832  14.196  1.00  0.00           H  
ATOM    329 1HG1 VAL B  21       2.066  -7.991  13.020  1.00  0.00           H  
ATOM    330 2HG1 VAL B  21       0.692  -7.909  11.893  1.00  0.00           H  
ATOM    331 3HG1 VAL B  21       1.708  -6.473  12.164  1.00  0.00           H  
ATOM    332 1HG2 VAL B  21       1.950  -6.836  15.213  1.00  0.00           H  
ATOM    333 2HG2 VAL B  21       1.580  -5.284  14.425  1.00  0.00           H  
ATOM    334 3HG2 VAL B  21       0.488  -5.932  15.672  1.00  0.00           H  
ATOM    335  N   GLY B  22      -2.284  -7.652  12.279  1.00  0.00           N  
ATOM    336  CA  GLY B  22      -2.957  -8.369  11.203  1.00  0.00           C  
ATOM    337  C   GLY B  22      -3.685  -7.408  10.271  1.00  0.00           C  
ATOM    338  O   GLY B  22      -3.557  -7.495   9.050  1.00  0.00           O  
ATOM    339  H   GLY B  22      -2.484  -7.902  13.237  1.00  0.00           H  
ATOM    340 1HA  GLY B  22      -2.226  -8.946  10.637  1.00  0.00           H  
ATOM    341 2HA  GLY B  22      -3.667  -9.078  11.627  1.00  0.00           H  
ATOM    342  N   ALA B  23      -4.450  -6.492  10.855  1.00  0.00           N  
ATOM    343  CA  ALA B  23      -5.190  -5.504  10.079  1.00  0.00           C  
ATOM    344  C   ALA B  23      -4.248  -4.611   9.281  1.00  0.00           C  
ATOM    345  O   ALA B  23      -4.510  -4.298   8.120  1.00  0.00           O  
ATOM    346  CB  ALA B  23      -6.069  -4.662  10.992  1.00  0.00           C  
ATOM    347  H   ALA B  23      -4.520  -6.479  11.862  1.00  0.00           H  
ATOM    348  HA  ALA B  23      -5.825  -6.037   9.370  1.00  0.00           H  
ATOM    349 1HB  ALA B  23      -6.616  -3.930  10.398  1.00  0.00           H  
ATOM    350 2HB  ALA B  23      -6.777  -5.308  11.512  1.00  0.00           H  
ATOM    351 3HB  ALA B  23      -5.447  -4.146  11.721  1.00  0.00           H  
ATOM    352  N   LEU B  24      -3.151  -4.205   9.911  1.00  0.00           N  
ATOM    353  CA  LEU B  24      -2.191  -3.310   9.277  1.00  0.00           C  
ATOM    354  C   LEU B  24      -1.546  -3.965   8.062  1.00  0.00           C  
ATOM    355  O   LEU B  24      -1.338  -3.320   7.035  1.00  0.00           O  
ATOM    356  CB  LEU B  24      -1.105  -2.901  10.281  1.00  0.00           C  
ATOM    357  CG  LEU B  24      -1.570  -2.002  11.433  1.00  0.00           C  
ATOM    358  CD1 LEU B  24      -0.430  -1.817  12.426  1.00  0.00           C  
ATOM    359  CD2 LEU B  24      -2.034  -0.663  10.878  1.00  0.00           C  
ATOM    360  H   LEU B  24      -2.978  -4.525  10.853  1.00  0.00           H  
ATOM    361  HA  LEU B  24      -2.717  -2.416   8.946  1.00  0.00           H  
ATOM    362 1HB  LEU B  24      -0.677  -3.802  10.716  1.00  0.00           H  
ATOM    363 2HB  LEU B  24      -0.318  -2.372   9.744  1.00  0.00           H  
ATOM    364  HG  LEU B  24      -2.395  -2.482  11.959  1.00  0.00           H  
ATOM    365 1HD1 LEU B  24      -0.760  -1.179  13.245  1.00  0.00           H  
ATOM    366 2HD1 LEU B  24      -0.131  -2.788  12.821  1.00  0.00           H  
ATOM    367 3HD1 LEU B  24       0.418  -1.353  11.923  1.00  0.00           H  
ATOM    368 1HD2 LEU B  24      -2.365  -0.025  11.698  1.00  0.00           H  
ATOM    369 2HD2 LEU B  24      -1.209  -0.182  10.353  1.00  0.00           H  
ATOM    370 3HD2 LEU B  24      -2.860  -0.823  10.186  1.00  0.00           H  
ATOM    371  N   LEU B  25      -1.233  -5.251   8.185  1.00  0.00           N  
ATOM    372  CA  LEU B  25      -0.662  -6.010   7.079  1.00  0.00           C  
ATOM    373  C   LEU B  25      -1.637  -6.102   5.913  1.00  0.00           C  
ATOM    374  O   LEU B  25      -1.245  -5.984   4.752  1.00  0.00           O  
ATOM    375  CB  LEU B  25      -0.278  -7.419   7.546  1.00  0.00           C  
ATOM    376  CG  LEU B  25       0.901  -7.498   8.524  1.00  0.00           C  
ATOM    377  CD1 LEU B  25       1.038  -8.924   9.041  1.00  0.00           C  
ATOM    378  CD2 LEU B  25       2.174  -7.047   7.822  1.00  0.00           C  
ATOM    379  H   LEU B  25      -1.395  -5.714   9.068  1.00  0.00           H  
ATOM    380  HA  LEU B  25       0.236  -5.497   6.736  1.00  0.00           H  
ATOM    381 1HB  LEU B  25      -1.142  -7.871   8.032  1.00  0.00           H  
ATOM    382 2HB  LEU B  25      -0.025  -8.018   6.672  1.00  0.00           H  
ATOM    383  HG  LEU B  25       0.709  -6.850   9.379  1.00  0.00           H  
ATOM    384 1HD1 LEU B  25       1.876  -8.980   9.736  1.00  0.00           H  
ATOM    385 2HD1 LEU B  25       0.122  -9.214   9.555  1.00  0.00           H  
ATOM    386 3HD1 LEU B  25       1.215  -9.599   8.205  1.00  0.00           H  
ATOM    387 1HD2 LEU B  25       3.012  -7.102   8.517  1.00  0.00           H  
ATOM    388 2HD2 LEU B  25       2.367  -7.695   6.967  1.00  0.00           H  
ATOM    389 3HD2 LEU B  25       2.054  -6.019   7.479  1.00  0.00           H  
ATOM    390  N   LEU B  26      -2.910  -6.314   6.228  1.00  0.00           N  
ATOM    391  CA  LEU B  26      -3.948  -6.401   5.208  1.00  0.00           C  
ATOM    392  C   LEU B  26      -4.111  -5.076   4.474  1.00  0.00           C  
ATOM    393  O   LEU B  26      -4.329  -5.050   3.263  1.00  0.00           O  
ATOM    394  CB  LEU B  26      -5.284  -6.808   5.844  1.00  0.00           C  
ATOM    395  CG  LEU B  26      -5.363  -8.252   6.357  1.00  0.00           C  
ATOM    396  CD1 LEU B  26      -6.669  -8.450   7.115  1.00  0.00           C  
ATOM    397  CD2 LEU B  26      -5.261  -9.214   5.184  1.00  0.00           C  
ATOM    398  H   LEU B  26      -3.166  -6.418   7.200  1.00  0.00           H  
ATOM    399  HA  LEU B  26      -3.658  -7.162   4.484  1.00  0.00           H  
ATOM    400 1HB  LEU B  26      -5.484  -6.146   6.685  1.00  0.00           H  
ATOM    401 2HB  LEU B  26      -6.075  -6.674   5.106  1.00  0.00           H  
ATOM    402  HG  LEU B  26      -4.544  -8.437   7.051  1.00  0.00           H  
ATOM    403 1HD1 LEU B  26      -6.726  -9.476   7.480  1.00  0.00           H  
ATOM    404 2HD1 LEU B  26      -6.708  -7.762   7.960  1.00  0.00           H  
ATOM    405 3HD1 LEU B  26      -7.509  -8.255   6.449  1.00  0.00           H  
ATOM    406 1HD2 LEU B  26      -5.317 -10.240   5.549  1.00  0.00           H  
ATOM    407 2HD2 LEU B  26      -6.081  -9.031   4.489  1.00  0.00           H  
ATOM    408 3HD2 LEU B  26      -4.311  -9.063   4.671  1.00  0.00           H  
ATOM    409  N   LEU B  27      -4.005  -3.978   5.215  1.00  0.00           N  
ATOM    410  CA  LEU B  27      -4.122  -2.647   4.632  1.00  0.00           C  
ATOM    411  C   LEU B  27      -3.003  -2.382   3.633  1.00  0.00           C  
ATOM    412  O   LEU B  27      -3.217  -1.748   2.600  1.00  0.00           O  
ATOM    413  CB  LEU B  27      -4.094  -1.581   5.735  1.00  0.00           C  
ATOM    414  CG  LEU B  27      -5.343  -1.509   6.623  1.00  0.00           C  
ATOM    415  CD1 LEU B  27      -5.101  -0.528   7.762  1.00  0.00           C  
ATOM    416  CD2 LEU B  27      -6.539  -1.088   5.782  1.00  0.00           C  
ATOM    417  H   LEU B  27      -3.838  -4.068   6.207  1.00  0.00           H  
ATOM    418  HA  LEU B  27      -5.074  -2.582   4.106  1.00  0.00           H  
ATOM    419 1HB  LEU B  27      -3.239  -1.773   6.381  1.00  0.00           H  
ATOM    420 2HB  LEU B  27      -3.960  -0.604   5.271  1.00  0.00           H  
ATOM    421  HG  LEU B  27      -5.534  -2.489   7.061  1.00  0.00           H  
ATOM    422 1HD1 LEU B  27      -5.988  -0.477   8.392  1.00  0.00           H  
ATOM    423 2HD1 LEU B  27      -4.252  -0.864   8.357  1.00  0.00           H  
ATOM    424 3HD1 LEU B  27      -4.889   0.459   7.353  1.00  0.00           H  
ATOM    425 1HD2 LEU B  27      -7.427  -1.037   6.413  1.00  0.00           H  
ATOM    426 2HD2 LEU B  27      -6.349  -0.108   5.344  1.00  0.00           H  
ATOM    427 3HD2 LEU B  27      -6.700  -1.816   4.987  1.00  0.00           H  
ATOM    428  N   LEU B  28      -1.808  -2.872   3.947  1.00  0.00           N  
ATOM    429  CA  LEU B  28      -0.676  -2.774   3.034  1.00  0.00           C  
ATOM    430  C   LEU B  28      -0.933  -3.554   1.751  1.00  0.00           C  
ATOM    431  O   LEU B  28      -0.605  -3.094   0.657  1.00  0.00           O  
ATOM    432  CB  LEU B  28       0.598  -3.296   3.710  1.00  0.00           C  
ATOM    433  CG  LEU B  28       1.167  -2.413   4.828  1.00  0.00           C  
ATOM    434  CD1 LEU B  28       2.269  -3.167   5.560  1.00  0.00           C  
ATOM    435  CD2 LEU B  28       1.693  -1.116   4.233  1.00  0.00           C  
ATOM    436  H   LEU B  28      -1.682  -3.325   4.841  1.00  0.00           H  
ATOM    437  HA  LEU B  28      -0.531  -1.726   2.775  1.00  0.00           H  
ATOM    438 1HB  LEU B  28       0.388  -4.276   4.137  1.00  0.00           H  
ATOM    439 2HB  LEU B  28       1.372  -3.411   2.952  1.00  0.00           H  
ATOM    440  HG  LEU B  28       0.381  -2.189   5.550  1.00  0.00           H  
ATOM    441 1HD1 LEU B  28       2.674  -2.539   6.354  1.00  0.00           H  
ATOM    442 2HD1 LEU B  28       1.861  -4.080   5.992  1.00  0.00           H  
ATOM    443 3HD1 LEU B  28       3.064  -3.420   4.858  1.00  0.00           H  
ATOM    444 1HD2 LEU B  28       2.097  -0.488   5.028  1.00  0.00           H  
ATOM    445 2HD2 LEU B  28       2.480  -1.339   3.512  1.00  0.00           H  
ATOM    446 3HD2 LEU B  28       0.880  -0.589   3.732  1.00  0.00           H  
ATOM    447  N   VAL B  29      -1.522  -4.737   1.892  1.00  0.00           N  
ATOM    448  CA  VAL B  29      -1.897  -5.548   0.740  1.00  0.00           C  
ATOM    449  C   VAL B  29      -2.938  -4.839  -0.117  1.00  0.00           C  
ATOM    450  O   VAL B  29      -2.847  -4.835  -1.345  1.00  0.00           O  
ATOM    451  CB  VAL B  29      -2.456  -6.907   1.202  1.00  0.00           C  
ATOM    452  CG1 VAL B  29      -3.054  -7.665   0.026  1.00  0.00           C  
ATOM    453  CG2 VAL B  29      -1.354  -7.721   1.864  1.00  0.00           C  
ATOM    454  H   VAL B  29      -1.714  -5.083   2.821  1.00  0.00           H  
ATOM    455  HA  VAL B  29      -1.007  -5.723   0.135  1.00  0.00           H  
ATOM    456  HB  VAL B  29      -3.261  -6.734   1.916  1.00  0.00           H  
ATOM    457 1HG1 VAL B  29      -3.444  -8.623   0.371  1.00  0.00           H  
ATOM    458 2HG1 VAL B  29      -3.863  -7.079  -0.410  1.00  0.00           H  
ATOM    459 3HG1 VAL B  29      -2.284  -7.837  -0.725  1.00  0.00           H  
ATOM    460 1HG2 VAL B  29      -1.757  -8.680   2.189  1.00  0.00           H  
ATOM    461 2HG2 VAL B  29      -0.547  -7.888   1.151  1.00  0.00           H  
ATOM    462 3HG2 VAL B  29      -0.969  -7.178   2.728  1.00  0.00           H  
ATOM    463  N   VAL B  30      -3.928  -4.241   0.537  1.00  0.00           N  
ATOM    464  CA  VAL B  30      -4.932  -3.443  -0.155  1.00  0.00           C  
ATOM    465  C   VAL B  30      -4.295  -2.267  -0.885  1.00  0.00           C  
ATOM    466  O   VAL B  30      -4.624  -1.987  -2.038  1.00  0.00           O  
ATOM    467  CB  VAL B  30      -5.979  -2.917   0.844  1.00  0.00           C  
ATOM    468  CG1 VAL B  30      -6.871  -1.877   0.183  1.00  0.00           C  
ATOM    469  CG2 VAL B  30      -6.807  -4.073   1.383  1.00  0.00           C  
ATOM    470  H   VAL B  30      -3.986  -4.341   1.541  1.00  0.00           H  
ATOM    471  HA  VAL B  30      -5.434  -4.078  -0.887  1.00  0.00           H  
ATOM    472  HB  VAL B  30      -5.465  -2.422   1.668  1.00  0.00           H  
ATOM    473 1HG1 VAL B  30      -7.605  -1.515   0.904  1.00  0.00           H  
ATOM    474 2HG1 VAL B  30      -6.262  -1.042  -0.163  1.00  0.00           H  
ATOM    475 3HG1 VAL B  30      -7.388  -2.326  -0.665  1.00  0.00           H  
ATOM    476 1HG2 VAL B  30      -7.545  -3.694   2.090  1.00  0.00           H  
ATOM    477 2HG2 VAL B  30      -7.317  -4.571   0.559  1.00  0.00           H  
ATOM    478 3HG2 VAL B  30      -6.154  -4.784   1.889  1.00  0.00           H  
ATOM    479  N   ALA B  31      -3.381  -1.582  -0.206  1.00  0.00           N  
ATOM    480  CA  ALA B  31      -2.682  -0.446  -0.795  1.00  0.00           C  
ATOM    481  C   ALA B  31      -1.939  -0.853  -2.061  1.00  0.00           C  
ATOM    482  O   ALA B  31      -1.923  -0.116  -3.047  1.00  0.00           O  
ATOM    483  CB  ALA B  31      -1.718   0.163   0.212  1.00  0.00           C  
ATOM    484  H   ALA B  31      -3.165  -1.855   0.742  1.00  0.00           H  
ATOM    485  HA  ALA B  31      -3.425   0.303  -1.070  1.00  0.00           H  
ATOM    486 1HB  ALA B  31      -1.204   1.010  -0.242  1.00  0.00           H  
ATOM    487 2HB  ALA B  31      -2.272   0.502   1.087  1.00  0.00           H  
ATOM    488 3HB  ALA B  31      -0.987  -0.585   0.514  1.00  0.00           H  
ATOM    489  N   LEU B  32      -1.324  -2.030  -2.027  1.00  0.00           N  
ATOM    490  CA  LEU B  32      -0.682  -2.593  -3.209  1.00  0.00           C  
ATOM    491  C   LEU B  32      -1.691  -2.825  -4.326  1.00  0.00           C  
ATOM    492  O   LEU B  32      -1.421  -2.532  -5.491  1.00  0.00           O  
ATOM    493  CB  LEU B  32       0.012  -3.914  -2.856  1.00  0.00           C  
ATOM    494  CG  LEU B  32       1.278  -3.793  -1.998  1.00  0.00           C  
ATOM    495  CD1 LEU B  32       1.698  -5.174  -1.513  1.00  0.00           C  
ATOM    496  CD2 LEU B  32       2.384  -3.139  -2.812  1.00  0.00           C  
ATOM    497  H   LEU B  32      -1.300  -2.548  -1.161  1.00  0.00           H  
ATOM    498  HA  LEU B  32       0.068  -1.887  -3.565  1.00  0.00           H  
ATOM    499 1HB  LEU B  32      -0.694  -4.545  -2.318  1.00  0.00           H  
ATOM    500 2HB  LEU B  32       0.287  -4.421  -3.782  1.00  0.00           H  
ATOM    501  HG  LEU B  32       1.064  -3.182  -1.120  1.00  0.00           H  
ATOM    502 1HD1 LEU B  32       2.597  -5.087  -0.902  1.00  0.00           H  
ATOM    503 2HD1 LEU B  32       0.896  -5.610  -0.917  1.00  0.00           H  
ATOM    504 3HD1 LEU B  32       1.902  -5.813  -2.371  1.00  0.00           H  
ATOM    505 1HD2 LEU B  32       3.283  -3.052  -2.202  1.00  0.00           H  
ATOM    506 2HD2 LEU B  32       2.599  -3.750  -3.690  1.00  0.00           H  
ATOM    507 3HD2 LEU B  32       2.063  -2.147  -3.131  1.00  0.00           H  
ATOM    508  N   GLY B  33      -2.856  -3.353  -3.965  1.00  0.00           N  
ATOM    509  CA  GLY B  33      -3.924  -3.585  -4.929  1.00  0.00           C  
ATOM    510  C   GLY B  33      -4.406  -2.277  -5.543  1.00  0.00           C  
ATOM    511  O   GLY B  33      -4.662  -2.201  -6.745  1.00  0.00           O  
ATOM    512  H   GLY B  33      -3.004  -3.599  -2.997  1.00  0.00           H  
ATOM    513 1HA  GLY B  33      -3.566  -4.250  -5.715  1.00  0.00           H  
ATOM    514 2HA  GLY B  33      -4.755  -4.088  -4.437  1.00  0.00           H  
ATOM    515  N   ILE B  34      -4.529  -1.249  -4.711  1.00  0.00           N  
ATOM    516  CA  ILE B  34      -4.959   0.065  -5.174  1.00  0.00           C  
ATOM    517  C   ILE B  34      -3.945   0.669  -6.137  1.00  0.00           C  
ATOM    518  O   ILE B  34      -4.312   1.217  -7.176  1.00  0.00           O  
ATOM    519  CB  ILE B  34      -5.175   1.022  -3.988  1.00  0.00           C  
ATOM    520  CG1 ILE B  34      -6.371   0.569  -3.146  1.00  0.00           C  
ATOM    521  CG2 ILE B  34      -5.379   2.446  -4.483  1.00  0.00           C  
ATOM    522  CD1 ILE B  34      -6.484   1.276  -1.815  1.00  0.00           C  
ATOM    523  H   ILE B  34      -4.318  -1.380  -3.732  1.00  0.00           H  
ATOM    524  HA  ILE B  34      -5.905  -0.048  -5.702  1.00  0.00           H  
ATOM    525  HB  ILE B  34      -4.303   0.996  -3.336  1.00  0.00           H  
ATOM    526 1HG1 ILE B  34      -7.292   0.738  -3.702  1.00  0.00           H  
ATOM    527 2HG1 ILE B  34      -6.297  -0.503  -2.957  1.00  0.00           H  
ATOM    528 1HG2 ILE B  34      -5.530   3.109  -3.632  1.00  0.00           H  
ATOM    529 2HG2 ILE B  34      -4.499   2.766  -5.040  1.00  0.00           H  
ATOM    530 3HG2 ILE B  34      -6.253   2.483  -5.133  1.00  0.00           H  
ATOM    531 1HD1 ILE B  34      -7.355   0.900  -1.276  1.00  0.00           H  
ATOM    532 2HD1 ILE B  34      -5.585   1.089  -1.226  1.00  0.00           H  
ATOM    533 3HD1 ILE B  34      -6.595   2.346  -1.980  1.00  0.00           H  
ATOM    534  N   GLY B  35      -2.668   0.566  -5.785  1.00  0.00           N  
ATOM    535  CA  GLY B  35      -1.595   1.049  -6.646  1.00  0.00           C  
ATOM    536  C   GLY B  35      -1.641   0.379  -8.013  1.00  0.00           C  
ATOM    537  O   GLY B  35      -1.428   1.025  -9.039  1.00  0.00           O  
ATOM    538  H   GLY B  35      -2.435   0.141  -4.899  1.00  0.00           H  
ATOM    539 1HA  GLY B  35      -1.681   2.129  -6.762  1.00  0.00           H  
ATOM    540 2HA  GLY B  35      -0.633   0.853  -6.173  1.00  0.00           H  
ATOM    541  N   LEU B  36      -1.921  -0.920  -8.021  1.00  0.00           N  
ATOM    542  CA  LEU B  36      -2.067  -1.664  -9.266  1.00  0.00           C  
ATOM    543  C   LEU B  36      -3.292  -1.201 -10.044  1.00  0.00           C  
ATOM    544  O   LEU B  36      -3.259  -1.103 -11.271  1.00  0.00           O  
ATOM    545  CB  LEU B  36      -2.177  -3.166  -8.975  1.00  0.00           C  
ATOM    546  CG  LEU B  36      -0.879  -3.854  -8.531  1.00  0.00           C  
ATOM    547  CD1 LEU B  36      -1.199  -5.243  -7.993  1.00  0.00           C  
ATOM    548  CD2 LEU B  36       0.083  -3.931  -9.707  1.00  0.00           C  
ATOM    549  H   LEU B  36      -2.036  -1.403  -7.142  1.00  0.00           H  
ATOM    550  HA  LEU B  36      -1.184  -1.489  -9.879  1.00  0.00           H  
ATOM    551 1HB  LEU B  36      -2.916  -3.315  -8.190  1.00  0.00           H  
ATOM    552 2HB  LEU B  36      -2.527  -3.670  -9.876  1.00  0.00           H  
ATOM    553  HG  LEU B  36      -0.422  -3.281  -7.724  1.00  0.00           H  
ATOM    554 1HD1 LEU B  36      -0.277  -5.731  -7.678  1.00  0.00           H  
ATOM    555 2HD1 LEU B  36      -1.873  -5.157  -7.141  1.00  0.00           H  
ATOM    556 3HD1 LEU B  36      -1.673  -5.835  -8.775  1.00  0.00           H  
ATOM    557 1HD2 LEU B  36       1.006  -4.419  -9.391  1.00  0.00           H  
ATOM    558 2HD2 LEU B  36      -0.373  -4.505 -10.514  1.00  0.00           H  
ATOM    559 3HD2 LEU B  36       0.308  -2.924 -10.059  1.00  0.00           H  
ATOM    560  N   PHE B  37      -4.372  -0.917  -9.324  1.00  0.00           N  
ATOM    561  CA  PHE B  37      -5.610  -0.462  -9.946  1.00  0.00           C  
ATOM    562  C   PHE B  37      -5.409   0.865 -10.666  1.00  0.00           C  
ATOM    563  O   PHE B  37      -5.799   1.020 -11.823  1.00  0.00           O  
ATOM    564  CB  PHE B  37      -6.713  -0.318  -8.897  1.00  0.00           C  
ATOM    565  CG  PHE B  37      -8.002   0.227  -9.444  1.00  0.00           C  
ATOM    566  CD1 PHE B  37      -8.882  -0.595 -10.133  1.00  0.00           C  
ATOM    567  CD2 PHE B  37      -8.337   1.561  -9.272  1.00  0.00           C  
ATOM    568  CE1 PHE B  37     -10.068  -0.096 -10.637  1.00  0.00           C  
ATOM    569  CE2 PHE B  37      -9.523   2.063  -9.774  1.00  0.00           C  
ATOM    570  CZ  PHE B  37     -10.388   1.233 -10.458  1.00  0.00           C  
ATOM    571  H   PHE B  37      -4.334  -1.019  -8.320  1.00  0.00           H  
ATOM    572  HA  PHE B  37      -5.921  -1.206 -10.681  1.00  0.00           H  
ATOM    573 1HB  PHE B  37      -6.918  -1.289  -8.448  1.00  0.00           H  
ATOM    574 2HB  PHE B  37      -6.375   0.345  -8.102  1.00  0.00           H  
ATOM    575  HD1 PHE B  37      -8.629  -1.646 -10.274  1.00  0.00           H  
ATOM    576  HD2 PHE B  37      -7.653   2.217  -8.733  1.00  0.00           H  
ATOM    577  HE1 PHE B  37     -10.750  -0.753 -11.177  1.00  0.00           H  
ATOM    578  HE2 PHE B  37      -9.774   3.114  -9.631  1.00  0.00           H  
ATOM    579  HZ  PHE B  37     -11.322   1.628 -10.855  1.00  0.00           H  
ATOM    580  N   MET B  38      -4.799   1.821  -9.974  1.00  0.00           N  
ATOM    581  CA  MET B  38      -4.659   3.175 -10.497  1.00  0.00           C  
ATOM    582  C   MET B  38      -3.856   3.186 -11.791  1.00  0.00           C  
ATOM    583  O   MET B  38      -4.385   2.893 -12.828  1.00  0.00           O  
ATOM    584  OXT MET B  38      -2.695   3.487 -11.775  1.00  0.00           O  
ATOM    585  CB  MET B  38      -4.002   4.078  -9.455  1.00  0.00           C  
ATOM    586  CG  MET B  38      -4.868   4.370  -8.238  1.00  0.00           C  
ATOM    587  SD  MET B  38      -4.147   5.618  -7.154  1.00  0.00           S  
ATOM    588  CE  MET B  38      -2.692   4.757  -6.567  1.00  0.00           C  
ATOM    589  H   MET B  38      -4.422   1.605  -9.062  1.00  0.00           H  
ATOM    590  HA  MET B  38      -5.652   3.564 -10.721  1.00  0.00           H  
ATOM    591 1HB  MET B  38      -3.079   3.617  -9.104  1.00  0.00           H  
ATOM    592 2HB  MET B  38      -3.738   5.032  -9.913  1.00  0.00           H  
ATOM    593 1HG  MET B  38      -5.847   4.720  -8.564  1.00  0.00           H  
ATOM    594 2HG  MET B  38      -5.009   3.455  -7.663  1.00  0.00           H  
ATOM    595 1HE  MET B  38      -2.138   5.402  -5.884  1.00  0.00           H  
ATOM    596 2HE  MET B  38      -2.992   3.847  -6.046  1.00  0.00           H  
ATOM    597 3HE  MET B  38      -2.057   4.496  -7.414  1.00  0.00           H  
TER                                                                             
HETATM  599 THKN MEM C  41      15.000   0.000   0.000  1.00  0.00           X  
HETATM  600 CNTR MEM C  41       0.000   0.000   0.000  1.00  0.00           X  
HETATM  601 NORM MEM C  41      -0.000  -0.000   1.000  1.00  0.00           X  
TER                                                                             
CONECT  599  600                                                                
CONECT  600  599  601                                                           
CONECT  601  600                                                                
a_angle_1 0.771
a_angle_2 18.878
a_bind 0.563
a_ddg -23.98
a_helicality 0.022
a_helicality_symm 0.022
a_hha_ang -34.587
a_hha_dst_atm 3.369
a_hha_dst_vec 6.76
a_marl -18.274
a_pack 0.529
a_res_lipo -60.899
a_rmsd 1.124
a_sasa 930.571
a_shape 0.835
a_span_topo 0.474
a_tms_span 1
a_tms_span_fa 1
a_unsat 1
maxsub 38
rms 1.124
score -127.865
silent_score -127.865
time 28
total -127.865

#MODEL 1
ATOM      1  N   GLY A   1       4.916   9.568  13.132  1.00  0.00           N  
ATOM      2  CA  GLY A   1       6.214   8.956  13.391  1.00  0.00           C  
ATOM      3  C   GLY A   1       6.879   8.506  12.096  1.00  0.00           C  
ATOM      4  O   GLY A   1       6.210   8.039  11.173  1.00  0.00           O  
ATOM      5 1H   GLY A   1       4.504   9.853  13.997  1.00  0.00           H  
ATOM      6 2H   GLY A   1       5.035  10.365  12.541  1.00  0.00           H  
ATOM      7 3H   GLY A   1       4.319   8.905  12.681  1.00  0.00           H  
ATOM      8 1HA  GLY A   1       6.858   9.670  13.905  1.00  0.00           H  
ATOM      9 2HA  GLY A   1       6.088   8.102  14.055  1.00  0.00           H  
ATOM     10  N   MET A   2       8.198   8.648  12.034  1.00  0.00           N  
ATOM     11  CA  MET A   2       8.950   8.303  10.833  1.00  0.00           C  
ATOM     12  C   MET A   2       8.711   6.854  10.430  1.00  0.00           C  
ATOM     13  O   MET A   2       8.403   6.563   9.274  1.00  0.00           O  
ATOM     14  CB  MET A   2      10.440   8.557  11.052  1.00  0.00           C  
ATOM     15  CG  MET A   2      11.323   8.186   9.869  1.00  0.00           C  
ATOM     16  SD  MET A   2      13.077   8.165  10.290  1.00  0.00           S  
ATOM     17  CE  MET A   2      13.169   6.674  11.277  1.00  0.00           C  
ATOM     18  H   MET A   2       8.693   9.004  12.839  1.00  0.00           H  
ATOM     19  HA  MET A   2       8.604   8.935  10.015  1.00  0.00           H  
ATOM     20 1HB  MET A   2      10.601   9.611  11.271  1.00  0.00           H  
ATOM     21 2HB  MET A   2      10.783   7.987  11.917  1.00  0.00           H  
ATOM     22 1HG  MET A   2      11.044   7.199   9.502  1.00  0.00           H  
ATOM     23 2HG  MET A   2      11.171   8.904   9.063  1.00  0.00           H  
ATOM     24 1HE  MET A   2      14.196   6.523  11.613  1.00  0.00           H  
ATOM     25 2HE  MET A   2      12.514   6.770  12.143  1.00  0.00           H  
ATOM     26 3HE  MET A   2      12.855   5.820  10.677  1.00  0.00           H  
ATOM     27  N   VAL A   3       8.855   5.947  11.391  1.00  0.00           N  
ATOM     28  CA  VAL A   3       8.740   4.519  11.120  1.00  0.00           C  
ATOM     29  C   VAL A   3       7.368   4.175  10.553  1.00  0.00           C  
ATOM     30  O   VAL A   3       7.254   3.394   9.608  1.00  0.00           O  
ATOM     31  CB  VAL A   3       8.978   3.709  12.408  1.00  0.00           C  
ATOM     32  CG1 VAL A   3       8.652   2.241  12.182  1.00  0.00           C  
ATOM     33  CG2 VAL A   3      10.419   3.878  12.867  1.00  0.00           C  
ATOM     34  H   VAL A   3       9.049   6.255  12.333  1.00  0.00           H  
ATOM     35  HA  VAL A   3       9.500   4.243  10.387  1.00  0.00           H  
ATOM     36  HB  VAL A   3       8.304   4.072  13.184  1.00  0.00           H  
ATOM     37 1HG1 VAL A   3       8.826   1.683  13.103  1.00  0.00           H  
ATOM     38 2HG1 VAL A   3       7.607   2.140  11.890  1.00  0.00           H  
ATOM     39 3HG1 VAL A   3       9.291   1.844  11.393  1.00  0.00           H  
ATOM     40 1HG2 VAL A   3      10.580   3.304  13.778  1.00  0.00           H  
ATOM     41 2HG2 VAL A   3      11.093   3.521  12.088  1.00  0.00           H  
ATOM     42 3HG2 VAL A   3      10.617   4.932  13.062  1.00  0.00           H  
ATOM     43  N   GLY A   4       6.329   4.761  11.137  1.00  0.00           N  
ATOM     44  CA  GLY A   4       4.971   4.589  10.635  1.00  0.00           C  
ATOM     45  C   GLY A   4       4.883   4.938   9.154  1.00  0.00           C  
ATOM     46  O   GLY A   4       4.382   4.152   8.350  1.00  0.00           O  
ATOM     47  H   GLY A   4       6.483   5.341  11.950  1.00  0.00           H  
ATOM     48 1HA  GLY A   4       4.653   3.558  10.789  1.00  0.00           H  
ATOM     49 2HA  GLY A   4       4.290   5.223  11.202  1.00  0.00           H  
ATOM     50  N   ALA A   5       5.372   6.122   8.800  1.00  0.00           N  
ATOM     51  CA  ALA A   5       5.342   6.580   7.417  1.00  0.00           C  
ATOM     52  C   ALA A   5       6.110   5.631   6.505  1.00  0.00           C  
ATOM     53  O   ALA A   5       5.665   5.322   5.400  1.00  0.00           O  
ATOM     54  CB  ALA A   5       5.910   7.988   7.313  1.00  0.00           C  
ATOM     55  H   ALA A   5       5.776   6.719   9.508  1.00  0.00           H  
ATOM     56  HA  ALA A   5       4.303   6.593   7.087  1.00  0.00           H  
ATOM     57 1HB  ALA A   5       5.881   8.317   6.274  1.00  0.00           H  
ATOM     58 2HB  ALA A   5       5.315   8.667   7.925  1.00  0.00           H  
ATOM     59 3HB  ALA A   5       6.940   7.992   7.665  1.00  0.00           H  
ATOM     60  N   LEU A   6       7.264   5.172   6.975  1.00  0.00           N  
ATOM     61  CA  LEU A   6       8.114   4.286   6.188  1.00  0.00           C  
ATOM     62  C   LEU A   6       7.420   2.957   5.915  1.00  0.00           C  
ATOM     63  O   LEU A   6       7.508   2.415   4.814  1.00  0.00           O  
ATOM     64  CB  LEU A   6       9.440   4.037   6.917  1.00  0.00           C  
ATOM     65  CG  LEU A   6      10.389   5.240   7.001  1.00  0.00           C  
ATOM     66  CD1 LEU A   6      11.568   4.895   7.900  1.00  0.00           C  
ATOM     67  CD2 LEU A   6      10.858   5.616   5.603  1.00  0.00           C  
ATOM     68  H   LEU A   6       7.562   5.444   7.901  1.00  0.00           H  
ATOM     69  HA  LEU A   6       8.323   4.766   5.233  1.00  0.00           H  
ATOM     70 1HB  LEU A   6       9.222   3.716   7.934  1.00  0.00           H  
ATOM     71 2HB  LEU A   6       9.970   3.232   6.409  1.00  0.00           H  
ATOM     72  HG  LEU A   6       9.865   6.086   7.448  1.00  0.00           H  
ATOM     73 1HD1 LEU A   6      12.242   5.750   7.960  1.00  0.00           H  
ATOM     74 2HD1 LEU A   6      11.206   4.650   8.898  1.00  0.00           H  
ATOM     75 3HD1 LEU A   6      12.102   4.040   7.487  1.00  0.00           H  
ATOM     76 1HD2 LEU A   6      11.531   6.471   5.663  1.00  0.00           H  
ATOM     77 2HD2 LEU A   6      11.382   4.771   5.156  1.00  0.00           H  
ATOM     78 3HD2 LEU A   6       9.996   5.874   4.988  1.00  0.00           H  
ATOM     79  N   LEU A   7       6.731   2.437   6.925  1.00  0.00           N  
ATOM     80  CA  LEU A   7       5.995   1.186   6.786  1.00  0.00           C  
ATOM     81  C   LEU A   7       4.856   1.326   5.785  1.00  0.00           C  
ATOM     82  O   LEU A   7       4.599   0.419   4.992  1.00  0.00           O  
ATOM     83  CB  LEU A   7       5.438   0.746   8.146  1.00  0.00           C  
ATOM     84  CG  LEU A   7       6.477   0.266   9.167  1.00  0.00           C  
ATOM     85  CD1 LEU A   7       5.805   0.061  10.518  1.00  0.00           C  
ATOM     86  CD2 LEU A   7       7.116  -1.024   8.673  1.00  0.00           C  
ATOM     87  H   LEU A   7       6.716   2.921   7.812  1.00  0.00           H  
ATOM     88  HA  LEU A   7       6.680   0.421   6.423  1.00  0.00           H  
ATOM     89 1HB  LEU A   7       4.900   1.583   8.589  1.00  0.00           H  
ATOM     90 2HB  LEU A   7       4.731  -0.068   7.984  1.00  0.00           H  
ATOM     91  HG  LEU A   7       7.246   1.028   9.289  1.00  0.00           H  
ATOM     92 1HD1 LEU A   7       6.544  -0.280  11.243  1.00  0.00           H  
ATOM     93 2HD1 LEU A   7       5.374   1.003  10.856  1.00  0.00           H  
ATOM     94 3HD1 LEU A   7       5.018  -0.686  10.423  1.00  0.00           H  
ATOM     95 1HD2 LEU A   7       7.855  -1.365   9.398  1.00  0.00           H  
ATOM     96 2HD2 LEU A   7       6.347  -1.788   8.551  1.00  0.00           H  
ATOM     97 3HD2 LEU A   7       7.604  -0.844   7.714  1.00  0.00           H  
ATOM     98  N   LEU A   8       4.175   2.466   5.825  1.00  0.00           N  
ATOM     99  CA  LEU A   8       3.096   2.748   4.886  1.00  0.00           C  
ATOM    100  C   LEU A   8       3.618   2.832   3.457  1.00  0.00           C  
ATOM    101  O   LEU A   8       2.996   2.319   2.527  1.00  0.00           O  
ATOM    102  CB  LEU A   8       2.398   4.062   5.259  1.00  0.00           C  
ATOM    103  CG  LEU A   8       1.565   4.029   6.547  1.00  0.00           C  
ATOM    104  CD1 LEU A   8       1.119   5.442   6.900  1.00  0.00           C  
ATOM    105  CD2 LEU A   8       0.368   3.110   6.355  1.00  0.00           C  
ATOM    106  H   LEU A   8       4.411   3.155   6.525  1.00  0.00           H  
ATOM    107  HA  LEU A   8       2.370   1.938   4.939  1.00  0.00           H  
ATOM    108 1HB  LEU A   8       3.154   4.837   5.373  1.00  0.00           H  
ATOM    109 2HB  LEU A   8       1.735   4.348   4.443  1.00  0.00           H  
ATOM    110  HG  LEU A   8       2.179   3.659   7.368  1.00  0.00           H  
ATOM    111 1HD1 LEU A   8       0.527   5.419   7.815  1.00  0.00           H  
ATOM    112 2HD1 LEU A   8       1.995   6.073   7.051  1.00  0.00           H  
ATOM    113 3HD1 LEU A   8       0.516   5.846   6.088  1.00  0.00           H  
ATOM    114 1HD2 LEU A   8      -0.223   3.086   7.271  1.00  0.00           H  
ATOM    115 2HD2 LEU A   8      -0.247   3.480   5.535  1.00  0.00           H  
ATOM    116 3HD2 LEU A   8       0.716   2.104   6.122  1.00  0.00           H  
ATOM    117  N   LEU A   9       4.765   3.482   3.288  1.00  0.00           N  
ATOM    118  CA  LEU A   9       5.389   3.606   1.977  1.00  0.00           C  
ATOM    119  C   LEU A   9       5.802   2.245   1.432  1.00  0.00           C  
ATOM    120  O   LEU A   9       5.685   1.983   0.235  1.00  0.00           O  
ATOM    121  CB  LEU A   9       6.616   4.524   2.059  1.00  0.00           C  
ATOM    122  CG  LEU A   9       6.319   6.011   2.292  1.00  0.00           C  
ATOM    123  CD1 LEU A   9       7.621   6.750   2.572  1.00  0.00           C  
ATOM    124  CD2 LEU A   9       5.615   6.586   1.073  1.00  0.00           C  
ATOM    125  H   LEU A   9       5.215   3.901   4.089  1.00  0.00           H  
ATOM    126  HA  LEU A   9       4.667   4.047   1.290  1.00  0.00           H  
ATOM    127 1HB  LEU A   9       7.252   4.181   2.873  1.00  0.00           H  
ATOM    128 2HB  LEU A   9       7.175   4.440   1.127  1.00  0.00           H  
ATOM    129  HG  LEU A   9       5.679   6.121   3.167  1.00  0.00           H  
ATOM    130 1HD1 LEU A   9       7.410   7.807   2.738  1.00  0.00           H  
ATOM    131 2HD1 LEU A   9       8.094   6.331   3.460  1.00  0.00           H  
ATOM    132 3HD1 LEU A   9       8.290   6.644   1.719  1.00  0.00           H  
ATOM    133 1HD2 LEU A   9       5.403   7.643   1.239  1.00  0.00           H  
ATOM    134 2HD2 LEU A   9       6.255   6.478   0.197  1.00  0.00           H  
ATOM    135 3HD2 LEU A   9       4.680   6.051   0.907  1.00  0.00           H  
ATOM    136  N   LEU A  10       6.284   1.380   2.318  1.00  0.00           N  
ATOM    137  CA  LEU A  10       6.631   0.014   1.944  1.00  0.00           C  
ATOM    138  C   LEU A  10       5.423  -0.728   1.386  1.00  0.00           C  
ATOM    139  O   LEU A  10       5.499  -1.345   0.323  1.00  0.00           O  
ATOM    140  CB  LEU A  10       7.187  -0.742   3.158  1.00  0.00           C  
ATOM    141  CG  LEU A  10       7.485  -2.230   2.934  1.00  0.00           C  
ATOM    142  CD1 LEU A  10       8.544  -2.379   1.850  1.00  0.00           C  
ATOM    143  CD2 LEU A  10       7.949  -2.857   4.241  1.00  0.00           C  
ATOM    144  H   LEU A  10       6.414   1.677   3.274  1.00  0.00           H  
ATOM    145  HA  LEU A  10       7.399   0.051   1.172  1.00  0.00           H  
ATOM    146 1HB  LEU A  10       8.112  -0.262   3.472  1.00  0.00           H  
ATOM    147 2HB  LEU A  10       6.467  -0.667   3.973  1.00  0.00           H  
ATOM    148  HG  LEU A  10       6.582  -2.735   2.590  1.00  0.00           H  
ATOM    149 1HD1 LEU A  10       8.756  -3.436   1.691  1.00  0.00           H  
ATOM    150 2HD1 LEU A  10       8.178  -1.940   0.922  1.00  0.00           H  
ATOM    151 3HD1 LEU A  10       9.456  -1.869   2.160  1.00  0.00           H  
ATOM    152 1HD2 LEU A  10       8.161  -3.915   4.083  1.00  0.00           H  
ATOM    153 2HD2 LEU A  10       8.853  -2.354   4.585  1.00  0.00           H  
ATOM    154 3HD2 LEU A  10       7.167  -2.752   4.993  1.00  0.00           H  
ATOM    155  N   VAL A  11       4.310  -0.664   2.108  1.00  0.00           N  
ATOM    156  CA  VAL A  11       3.082  -1.326   1.683  1.00  0.00           C  
ATOM    157  C   VAL A  11       2.618  -0.809   0.327  1.00  0.00           C  
ATOM    158  O   VAL A  11       2.202  -1.584  -0.534  1.00  0.00           O  
ATOM    159  CB  VAL A  11       1.968  -1.103   2.723  1.00  0.00           C  
ATOM    160  CG1 VAL A  11       0.635  -1.609   2.191  1.00  0.00           C  
ATOM    161  CG2 VAL A  11       2.329  -1.800   4.026  1.00  0.00           C  
ATOM    162  H   VAL A  11       4.314  -0.143   2.973  1.00  0.00           H  
ATOM    163  HA  VAL A  11       3.277  -2.396   1.602  1.00  0.00           H  
ATOM    164  HB  VAL A  11       1.858  -0.033   2.901  1.00  0.00           H  
ATOM    165 1HG1 VAL A  11      -0.141  -1.443   2.939  1.00  0.00           H  
ATOM    166 2HG1 VAL A  11       0.380  -1.071   1.279  1.00  0.00           H  
ATOM    167 3HG1 VAL A  11       0.710  -2.675   1.977  1.00  0.00           H  
ATOM    168 1HG2 VAL A  11       1.537  -1.638   4.756  1.00  0.00           H  
ATOM    169 2HG2 VAL A  11       2.444  -2.869   3.847  1.00  0.00           H  
ATOM    170 3HG2 VAL A  11       3.265  -1.393   4.409  1.00  0.00           H  
ATOM    171  N   VAL A  12       2.692   0.505   0.143  1.00  0.00           N  
ATOM    172  CA  VAL A  12       2.374   1.118  -1.141  1.00  0.00           C  
ATOM    173  C   VAL A  12       3.286   0.593  -2.242  1.00  0.00           C  
ATOM    174  O   VAL A  12       2.820   0.202  -3.313  1.00  0.00           O  
ATOM    175  CB  VAL A  12       2.512   2.649  -1.050  1.00  0.00           C  
ATOM    176  CG1 VAL A  12       2.476   3.270  -2.439  1.00  0.00           C  
ATOM    177  CG2 VAL A  12       1.405   3.218  -0.176  1.00  0.00           C  
ATOM    178  H   VAL A  12       2.976   1.094   0.913  1.00  0.00           H  
ATOM    179  HA  VAL A  12       1.342   0.873  -1.395  1.00  0.00           H  
ATOM    180  HB  VAL A  12       3.481   2.892  -0.615  1.00  0.00           H  
ATOM    181 1HG1 VAL A  12       2.575   4.353  -2.356  1.00  0.00           H  
ATOM    182 2HG1 VAL A  12       3.299   2.875  -3.035  1.00  0.00           H  
ATOM    183 3HG1 VAL A  12       1.529   3.029  -2.921  1.00  0.00           H  
ATOM    184 1HG2 VAL A  12       1.509   4.301  -0.116  1.00  0.00           H  
ATOM    185 2HG2 VAL A  12       0.436   2.970  -0.609  1.00  0.00           H  
ATOM    186 3HG2 VAL A  12       1.476   2.791   0.824  1.00  0.00           H  
ATOM    187  N   ALA A  13       4.587   0.587  -1.974  1.00  0.00           N  
ATOM    188  CA  ALA A  13       5.567   0.117  -2.946  1.00  0.00           C  
ATOM    189  C   ALA A  13       5.320  -1.339  -3.318  1.00  0.00           C  
ATOM    190  O   ALA A  13       5.406  -1.715  -4.487  1.00  0.00           O  
ATOM    191  CB  ALA A  13       6.978   0.291  -2.402  1.00  0.00           C  
ATOM    192  H   ALA A  13       4.905   0.917  -1.074  1.00  0.00           H  
ATOM    193  HA  ALA A  13       5.462   0.715  -3.850  1.00  0.00           H  
ATOM    194 1HB  ALA A  13       7.698  -0.064  -3.138  1.00  0.00           H  
ATOM    195 2HB  ALA A  13       7.160   1.346  -2.195  1.00  0.00           H  
ATOM    196 3HB  ALA A  13       7.086  -0.282  -1.482  1.00  0.00           H  
ATOM    197  N   LEU A  14       5.012  -2.156  -2.316  1.00  0.00           N  
ATOM    198  CA  LEU A  14       4.709  -3.565  -2.542  1.00  0.00           C  
ATOM    199  C   LEU A  14       3.412  -3.731  -3.323  1.00  0.00           C  
ATOM    200  O   LEU A  14       3.320  -4.569  -4.221  1.00  0.00           O  
ATOM    201  CB  LEU A  14       4.606  -4.306  -1.203  1.00  0.00           C  
ATOM    202  CG  LEU A  14       5.917  -4.453  -0.421  1.00  0.00           C  
ATOM    203  CD1 LEU A  14       5.622  -4.998   0.970  1.00  0.00           C  
ATOM    204  CD2 LEU A  14       6.860  -5.375  -1.180  1.00  0.00           C  
ATOM    205  H   LEU A  14       4.986  -1.793  -1.374  1.00  0.00           H  
ATOM    206  HA  LEU A  14       5.519  -4.003  -3.124  1.00  0.00           H  
ATOM    207 1HB  LEU A  14       3.899  -3.776  -0.566  1.00  0.00           H  
ATOM    208 2HB  LEU A  14       4.216  -5.307  -1.389  1.00  0.00           H  
ATOM    209  HG  LEU A  14       6.383  -3.475  -0.304  1.00  0.00           H  
ATOM    210 1HD1 LEU A  14       6.554  -5.103   1.525  1.00  0.00           H  
ATOM    211 2HD1 LEU A  14       4.961  -4.310   1.497  1.00  0.00           H  
ATOM    212 3HD1 LEU A  14       5.139  -5.971   0.884  1.00  0.00           H  
ATOM    213 1HD2 LEU A  14       7.793  -5.479  -0.625  1.00  0.00           H  
ATOM    214 2HD2 LEU A  14       6.396  -6.354  -1.297  1.00  0.00           H  
ATOM    215 3HD2 LEU A  14       7.068  -4.953  -2.164  1.00  0.00           H  
ATOM    216  N   GLY A  15       2.411  -2.929  -2.976  1.00  0.00           N  
ATOM    217  CA  GLY A  15       1.130  -2.957  -3.672  1.00  0.00           C  
ATOM    218  C   GLY A  15       1.303  -2.661  -5.156  1.00  0.00           C  
ATOM    219  O   GLY A  15       0.820  -3.407  -6.008  1.00  0.00           O  
ATOM    220  H   GLY A  15       2.541  -2.283  -2.211  1.00  0.00           H  
ATOM    221 1HA  GLY A  15       0.668  -3.936  -3.544  1.00  0.00           H  
ATOM    222 2HA  GLY A  15       0.458  -2.224  -3.226  1.00  0.00           H  
ATOM    223  N   ILE A  16       1.994  -1.568  -5.459  1.00  0.00           N  
ATOM    224  CA  ILE A  16       2.235  -1.173  -6.842  1.00  0.00           C  
ATOM    225  C   ILE A  16       3.088  -2.205  -7.569  1.00  0.00           C  
ATOM    226  O   ILE A  16       2.803  -2.567  -8.710  1.00  0.00           O  
ATOM    227  CB  ILE A  16       2.925   0.202  -6.908  1.00  0.00           C  
ATOM    228  CG1 ILE A  16       1.979   1.298  -6.411  1.00  0.00           C  
ATOM    229  CG2 ILE A  16       3.388   0.497  -8.326  1.00  0.00           C  
ATOM    230  CD1 ILE A  16       2.655   2.631  -6.183  1.00  0.00           C  
ATOM    231  H   ILE A  16       2.362  -0.995  -4.713  1.00  0.00           H  
ATOM    232  HA  ILE A  16       1.276  -1.102  -7.354  1.00  0.00           H  
ATOM    233  HB  ILE A  16       3.789   0.208  -6.245  1.00  0.00           H  
ATOM    234 1HG1 ILE A  16       1.176   1.442  -7.134  1.00  0.00           H  
ATOM    235 2HG1 ILE A  16       1.520   0.985  -5.473  1.00  0.00           H  
ATOM    236 1HG2 ILE A  16       3.872   1.473  -8.355  1.00  0.00           H  
ATOM    237 2HG2 ILE A  16       4.094  -0.268  -8.645  1.00  0.00           H  
ATOM    238 3HG2 ILE A  16       2.528   0.499  -8.997  1.00  0.00           H  
ATOM    239 1HD1 ILE A  16       1.920   3.356  -5.831  1.00  0.00           H  
ATOM    240 2HD1 ILE A  16       3.440   2.518  -5.435  1.00  0.00           H  
ATOM    241 3HD1 ILE A  16       3.091   2.982  -7.117  1.00  0.00           H  
ATOM    242  N   GLY A  17       4.136  -2.675  -6.901  1.00  0.00           N  
ATOM    243  CA  GLY A  17       5.026  -3.675  -7.477  1.00  0.00           C  
ATOM    244  C   GLY A  17       4.254  -4.913  -7.916  1.00  0.00           C  
ATOM    245  O   GLY A  17       4.380  -5.364  -9.054  1.00  0.00           O  
ATOM    246  H   GLY A  17       4.321  -2.330  -5.969  1.00  0.00           H  
ATOM    247 1HA  GLY A  17       5.550  -3.247  -8.332  1.00  0.00           H  
ATOM    248 2HA  GLY A  17       5.782  -3.955  -6.745  1.00  0.00           H  
ATOM    249  N   LEU A  18       3.453  -5.458  -7.006  1.00  0.00           N  
ATOM    250  CA  LEU A  18       2.652  -6.640  -7.300  1.00  0.00           C  
ATOM    251  C   LEU A  18       1.669  -6.371  -8.433  1.00  0.00           C  
ATOM    252  O   LEU A  18       1.432  -7.232  -9.279  1.00  0.00           O  
ATOM    253  CB  LEU A  18       1.888  -7.087  -6.048  1.00  0.00           C  
ATOM    254  CG  LEU A  18       2.746  -7.670  -4.918  1.00  0.00           C  
ATOM    255  CD1 LEU A  18       1.882  -7.886  -3.683  1.00  0.00           C  
ATOM    256  CD2 LEU A  18       3.374  -8.977  -5.380  1.00  0.00           C  
ATOM    257  H   LEU A  18       3.399  -5.043  -6.087  1.00  0.00           H  
ATOM    258  HA  LEU A  18       3.320  -7.443  -7.609  1.00  0.00           H  
ATOM    259 1HB  LEU A  18       1.348  -6.231  -5.646  1.00  0.00           H  
ATOM    260 2HB  LEU A  18       1.160  -7.845  -6.337  1.00  0.00           H  
ATOM    261  HG  LEU A  18       3.532  -6.963  -4.656  1.00  0.00           H  
ATOM    262 1HD1 LEU A  18       2.492  -8.300  -2.880  1.00  0.00           H  
ATOM    263 2HD1 LEU A  18       1.461  -6.932  -3.363  1.00  0.00           H  
ATOM    264 3HD1 LEU A  18       1.075  -8.578  -3.920  1.00  0.00           H  
ATOM    265 1HD2 LEU A  18       3.984  -9.391  -4.578  1.00  0.00           H  
ATOM    266 2HD2 LEU A  18       2.588  -9.686  -5.642  1.00  0.00           H  
ATOM    267 3HD2 LEU A  18       4.000  -8.791  -6.253  1.00  0.00           H  
ATOM    268  N   PHE A  19       1.100  -5.170  -8.443  1.00  0.00           N  
ATOM    269  CA  PHE A  19       0.198  -4.759  -9.512  1.00  0.00           C  
ATOM    270  C   PHE A  19       0.901  -4.777 -10.864  1.00  0.00           C  
ATOM    271  O   PHE A  19       0.389  -5.337 -11.833  1.00  0.00           O  
ATOM    272  CB  PHE A  19      -0.354  -3.359  -9.237  1.00  0.00           C  
ATOM    273  CG  PHE A  19      -1.189  -2.806 -10.357  1.00  0.00           C  
ATOM    274  CD1 PHE A  19      -2.498  -3.227 -10.537  1.00  0.00           C  
ATOM    275  CD2 PHE A  19      -0.668  -1.865 -11.232  1.00  0.00           C  
ATOM    276  CE1 PHE A  19      -3.268  -2.720 -11.567  1.00  0.00           C  
ATOM    277  CE2 PHE A  19      -1.435  -1.355 -12.261  1.00  0.00           C  
ATOM    278  CZ  PHE A  19      -2.737  -1.783 -12.428  1.00  0.00           C  
ATOM    279  H   PHE A  19       1.298  -4.526  -7.691  1.00  0.00           H  
ATOM    280  HA  PHE A  19      -0.636  -5.462  -9.551  1.00  0.00           H  
ATOM    281 1HB  PHE A  19      -0.964  -3.379  -8.336  1.00  0.00           H  
ATOM    282 2HB  PHE A  19       0.472  -2.672  -9.058  1.00  0.00           H  
ATOM    283  HD1 PHE A  19      -2.919  -3.967  -9.855  1.00  0.00           H  
ATOM    284  HD2 PHE A  19       0.360  -1.527 -11.099  1.00  0.00           H  
ATOM    285  HE1 PHE A  19      -4.295  -3.059 -11.698  1.00  0.00           H  
ATOM    286  HE2 PHE A  19      -1.014  -0.615 -12.941  1.00  0.00           H  
ATOM    287  HZ  PHE A  19      -3.342  -1.383 -13.241  1.00  0.00           H  
ATOM    288  N   MET A  20       2.077  -4.161 -10.922  1.00  0.00           N  
ATOM    289  CA  MET A  20       2.804  -4.015 -12.177  1.00  0.00           C  
ATOM    290  C   MET A  20       3.257  -5.367 -12.712  1.00  0.00           C  
ATOM    291  O   MET A  20       3.225  -5.610 -13.919  1.00  0.00           O  
ATOM    292  CB  MET A  20       4.003  -3.088 -11.987  1.00  0.00           C  
ATOM    293  CG  MET A  20       3.640  -1.630 -11.742  1.00  0.00           C  
ATOM    294  SD  MET A  20       5.077  -0.609 -11.363  1.00  0.00           S  
ATOM    295  CE  MET A  20       5.888  -0.560 -12.959  1.00  0.00           C  
ATOM    296  H   MET A  20       2.477  -3.785 -10.074  1.00  0.00           H  
ATOM    297  HA  MET A  20       2.134  -3.575 -12.915  1.00  0.00           H  
ATOM    298 1HB  MET A  20       4.597  -3.430 -11.140  1.00  0.00           H  
ATOM    299 2HB  MET A  20       4.640  -3.130 -12.871  1.00  0.00           H  
ATOM    300 1HG  MET A  20       3.152  -1.223 -12.628  1.00  0.00           H  
ATOM    301 2HG  MET A  20       2.941  -1.564 -10.909  1.00  0.00           H  
ATOM    302 1HE  MET A  20       6.797   0.037 -12.887  1.00  0.00           H  
ATOM    303 2HE  MET A  20       6.142  -1.574 -13.270  1.00  0.00           H  
ATOM    304 3HE  MET A  20       5.217  -0.112 -13.694  1.00  0.00           H  
ATOM    305  N   ARG A  21       3.679  -6.244 -11.808  1.00  0.00           N  
ATOM    306  CA  ARG A  21       4.203  -7.549 -12.194  1.00  0.00           C  
ATOM    307  C   ARG A  21       3.123  -8.408 -12.839  1.00  0.00           C  
ATOM    308  O   ARG A  21       2.831  -8.240 -13.990  1.00  0.00           O  
ATOM    309  OXT ARG A  21       2.564  -9.253 -12.195  1.00  0.00           O  
ATOM    310  CB  ARG A  21       4.770  -8.277 -10.984  1.00  0.00           C  
ATOM    311  CG  ARG A  21       6.077  -7.711 -10.451  1.00  0.00           C  
ATOM    312  CD  ARG A  21       6.493  -8.380  -9.192  1.00  0.00           C  
ATOM    313  NE  ARG A  21       7.719  -7.812  -8.656  1.00  0.00           N  
ATOM    314  CZ  ARG A  21       8.296  -8.191  -7.498  1.00  0.00           C  
ATOM    315  NH1 ARG A  21       7.746  -9.137  -6.769  1.00  0.00           N  
ATOM    316  NH2 ARG A  21       9.413  -7.611  -7.096  1.00  0.00           N  
ATOM    317  H   ARG A  21       3.636  -6.001 -10.829  1.00  0.00           H  
ATOM    318  HA  ARG A  21       5.005  -7.400 -12.917  1.00  0.00           H  
ATOM    319 1HB  ARG A  21       4.045  -8.252 -10.171  1.00  0.00           H  
ATOM    320 2HB  ARG A  21       4.943  -9.323 -11.236  1.00  0.00           H  
ATOM    321 1HG  ARG A  21       6.864  -7.853 -11.192  1.00  0.00           H  
ATOM    322 2HG  ARG A  21       5.957  -6.646 -10.249  1.00  0.00           H  
ATOM    323 1HD  ARG A  21       5.710  -8.268  -8.444  1.00  0.00           H  
ATOM    324 2HD  ARG A  21       6.664  -9.439  -9.383  1.00  0.00           H  
ATOM    325  HE  ARG A  21       8.172  -7.081  -9.189  1.00  0.00           H  
ATOM    326 1HH1 ARG A  21       6.892  -9.580  -7.077  1.00  0.00           H  
ATOM    327 2HH1 ARG A  21       8.178  -9.421  -5.902  1.00  0.00           H  
ATOM    328 1HH2 ARG A  21       9.835  -6.884  -7.656  1.00  0.00           H  
ATOM    329 2HH2 ARG A  21       9.844  -7.895  -6.229  1.00  0.00           H  
TER                                                                             
ATOM    331  N   GLY B  22      -4.917  -9.568  13.132  1.00  0.00           N  
ATOM    332  CA  GLY B  22      -6.215  -8.956  13.391  1.00  0.00           C  
ATOM    333  C   GLY B  22      -6.879  -8.506  12.096  1.00  0.00           C  
ATOM    334  O   GLY B  22      -6.211  -8.039  11.173  1.00  0.00           O  
ATOM    335 1H   GLY B  22      -4.504  -9.853  13.997  1.00  0.00           H  
ATOM    336 2H   GLY B  22      -5.036 -10.365  12.541  1.00  0.00           H  
ATOM    337 3H   GLY B  22      -4.319  -8.905  12.681  1.00  0.00           H  
ATOM    338 1HA  GLY B  22      -6.858  -9.670  13.905  1.00  0.00           H  
ATOM    339 2HA  GLY B  22      -6.088  -8.102  14.055  1.00  0.00           H  
ATOM    340  N   MET B  23      -8.199  -8.648  12.034  1.00  0.00           N  
ATOM    341  CA  MET B  23      -8.950  -8.303  10.833  1.00  0.00           C  
ATOM    342  C   MET B  23      -8.711  -6.854  10.430  1.00  0.00           C  
ATOM    343  O   MET B  23      -8.403  -6.563   9.274  1.00  0.00           O  
ATOM    344  CB  MET B  23     -10.441  -8.557  11.052  1.00  0.00           C  
ATOM    345  CG  MET B  23     -11.323  -8.186   9.869  1.00  0.00           C  
ATOM    346  SD  MET B  23     -13.077  -8.165  10.290  1.00  0.00           S  
ATOM    347  CE  MET B  23     -13.170  -6.674  11.277  1.00  0.00           C  
ATOM    348  H   MET B  23      -8.694  -9.004  12.839  1.00  0.00           H  
ATOM    349  HA  MET B  23      -8.604  -8.935  10.015  1.00  0.00           H  
ATOM    350 1HB  MET B  23     -10.601  -9.611  11.271  1.00  0.00           H  
ATOM    351 2HB  MET B  23     -10.783  -7.987  11.916  1.00  0.00           H  
ATOM    352 1HG  MET B  23     -11.044  -7.199   9.502  1.00  0.00           H  
ATOM    353 2HG  MET B  23     -11.172  -8.904   9.063  1.00  0.00           H  
ATOM    354 1HE  MET B  23     -14.196  -6.523  11.613  1.00  0.00           H  
ATOM    355 2HE  MET B  23     -12.514  -6.770  12.143  1.00  0.00           H  
ATOM    356 3HE  MET B  23     -12.855  -5.820  10.677  1.00  0.00           H  
ATOM    357  N   VAL B  24      -8.855  -5.947  11.391  1.00  0.00           N  
ATOM    358  CA  VAL B  24      -8.740  -4.519  11.120  1.00  0.00           C  
ATOM    359  C   VAL B  24      -7.368  -4.175  10.553  1.00  0.00           C  
ATOM    360  O   VAL B  24      -7.254  -3.394   9.608  1.00  0.00           O  
ATOM    361  CB  VAL B  24      -8.978  -3.709  12.408  1.00  0.00           C  
ATOM    362  CG1 VAL B  24      -8.653  -2.241  12.182  1.00  0.00           C  
ATOM    363  CG2 VAL B  24     -10.419  -3.878  12.867  1.00  0.00           C  
ATOM    364  H   VAL B  24      -9.049  -6.255  12.333  1.00  0.00           H  
ATOM    365  HA  VAL B  24      -9.500  -4.243  10.387  1.00  0.00           H  
ATOM    366  HB  VAL B  24      -8.304  -4.072  13.184  1.00  0.00           H  
ATOM    367 1HG1 VAL B  24      -8.826  -1.683  13.103  1.00  0.00           H  
ATOM    368 2HG1 VAL B  24      -7.608  -2.140  11.890  1.00  0.00           H  
ATOM    369 3HG1 VAL B  24      -9.291  -1.844  11.393  1.00  0.00           H  
ATOM    370 1HG2 VAL B  24     -10.580  -3.304  13.778  1.00  0.00           H  
ATOM    371 2HG2 VAL B  24     -11.093  -3.521  12.088  1.00  0.00           H  
ATOM    372 3HG2 VAL B  24     -10.617  -4.932  13.062  1.00  0.00           H  
ATOM    373  N   GLY B  25      -6.329  -4.761  11.137  1.00  0.00           N  
ATOM    374  CA  GLY B  25      -4.971  -4.590  10.635  1.00  0.00           C  
ATOM    375  C   GLY B  25      -4.883  -4.938   9.154  1.00  0.00           C  
ATOM    376  O   GLY B  25      -4.382  -4.152   8.350  1.00  0.00           O  
ATOM    377  H   GLY B  25      -6.483  -5.341  11.950  1.00  0.00           H  
ATOM    378 1HA  GLY B  25      -4.653  -3.558  10.789  1.00  0.00           H  
ATOM    379 2HA  GLY B  25      -4.290  -5.223  11.202  1.00  0.00           H  
ATOM    380  N   ALA B  26      -5.372  -6.122   8.800  1.00  0.00           N  
ATOM    381  CA  ALA B  26      -5.342  -6.580   7.417  1.00  0.00           C  
ATOM    382  C   ALA B  26      -6.110  -5.631   6.505  1.00  0.00           C  
ATOM    383  O   ALA B  26      -5.665  -5.322   5.400  1.00  0.00           O  
ATOM    384  CB  ALA B  26      -5.910  -7.988   7.313  1.00  0.00           C  
ATOM    385  H   ALA B  26      -5.776  -6.719   9.508  1.00  0.00           H  
ATOM    386  HA  ALA B  26      -4.304  -6.593   7.087  1.00  0.00           H  
ATOM    387 1HB  ALA B  26      -5.881  -8.317   6.274  1.00  0.00           H  
ATOM    388 2HB  ALA B  26      -5.315  -8.667   7.925  1.00  0.00           H  
ATOM    389 3HB  ALA B  26      -6.940  -7.992   7.665  1.00  0.00           H  
ATOM    390  N   LEU B  27      -7.265  -5.172   6.975  1.00  0.00           N  
ATOM    391  CA  LEU B  27      -8.114  -4.286   6.188  1.00  0.00           C  
ATOM    392  C   LEU B  27      -7.420  -2.957   5.915  1.00  0.00           C  
ATOM    393  O   LEU B  27      -7.508  -2.415   4.814  1.00  0.00           O  
ATOM    394  CB  LEU B  27      -9.440  -4.037   6.917  1.00  0.00           C  
ATOM    395  CG  LEU B  27     -10.389  -5.240   7.001  1.00  0.00           C  
ATOM    396  CD1 LEU B  27     -11.568  -4.895   7.900  1.00  0.00           C  
ATOM    397  CD2 LEU B  27     -10.858  -5.616   5.603  1.00  0.00           C  
ATOM    398  H   LEU B  27      -7.562  -5.444   7.901  1.00  0.00           H  
ATOM    399  HA  LEU B  27      -8.324  -4.766   5.233  1.00  0.00           H  
ATOM    400 1HB  LEU B  27      -9.222  -3.716   7.934  1.00  0.00           H  
ATOM    401 2HB  LEU B  27      -9.970  -3.232   6.409  1.00  0.00           H  
ATOM    402  HG  LEU B  27      -9.865  -6.086   7.448  1.00  0.00           H  
ATOM    403 1HD1 LEU B  27     -12.242  -5.750   7.960  1.00  0.00           H  
ATOM    404 2HD1 LEU B  27     -11.206  -4.650   8.898  1.00  0.00           H  
ATOM    405 3HD1 LEU B  27     -12.103  -4.040   7.487  1.00  0.00           H  
ATOM    406 1HD2 LEU B  27     -11.531  -6.471   5.663  1.00  0.00           H  
ATOM    407 2HD2 LEU B  27     -11.382  -4.771   5.156  1.00  0.00           H  
ATOM    408 3HD2 LEU B  27      -9.996  -5.874   4.988  1.00  0.00           H  
ATOM    409  N   LEU B  28      -6.731  -2.437   6.925  1.00  0.00           N  
ATOM    410  CA  LEU B  28      -5.995  -1.186   6.786  1.00  0.00           C  
ATOM    411  C   LEU B  28      -4.856  -1.326   5.785  1.00  0.00           C  
ATOM    412  O   LEU B  28      -4.599  -0.420   4.992  1.00  0.00           O  
ATOM    413  CB  LEU B  28      -5.438  -0.746   8.146  1.00  0.00           C  
ATOM    414  CG  LEU B  28      -6.477  -0.266   9.167  1.00  0.00           C  
ATOM    415  CD1 LEU B  28      -5.805  -0.061  10.518  1.00  0.00           C  
ATOM    416  CD2 LEU B  28      -7.116   1.024   8.673  1.00  0.00           C  
ATOM    417  H   LEU B  28      -6.716  -2.921   7.812  1.00  0.00           H  
ATOM    418  HA  LEU B  28      -6.680  -0.421   6.423  1.00  0.00           H  
ATOM    419 1HB  LEU B  28      -4.901  -1.583   8.589  1.00  0.00           H  
ATOM    420 2HB  LEU B  28      -4.731   0.068   7.984  1.00  0.00           H  
ATOM    421  HG  LEU B  28      -7.246  -1.028   9.289  1.00  0.00           H  
ATOM    422 1HD1 LEU B  28      -6.544   0.280  11.243  1.00  0.00           H  
ATOM    423 2HD1 LEU B  28      -5.374  -1.003  10.856  1.00  0.00           H  
ATOM    424 3HD1 LEU B  28      -5.018   0.686  10.423  1.00  0.00           H  
ATOM    425 1HD2 LEU B  28      -7.855   1.365   9.398  1.00  0.00           H  
ATOM    426 2HD2 LEU B  28      -6.347   1.788   8.551  1.00  0.00           H  
ATOM    427 3HD2 LEU B  28      -7.604   0.844   7.714  1.00  0.00           H  
ATOM    428  N   LEU B  29      -4.175  -2.466   5.825  1.00  0.00           N  
ATOM    429  CA  LEU B  29      -3.097  -2.748   4.886  1.00  0.00           C  
ATOM    430  C   LEU B  29      -3.618  -2.832   3.457  1.00  0.00           C  
ATOM    431  O   LEU B  29      -2.996  -2.319   2.527  1.00  0.00           O  
ATOM    432  CB  LEU B  29      -2.398  -4.062   5.259  1.00  0.00           C  
ATOM    433  CG  LEU B  29      -1.565  -4.030   6.547  1.00  0.00           C  
ATOM    434  CD1 LEU B  29      -1.119  -5.442   6.900  1.00  0.00           C  
ATOM    435  CD2 LEU B  29      -0.369  -3.110   6.355  1.00  0.00           C  
ATOM    436  H   LEU B  29      -4.411  -3.155   6.525  1.00  0.00           H  
ATOM    437  HA  LEU B  29      -2.371  -1.938   4.939  1.00  0.00           H  
ATOM    438 1HB  LEU B  29      -3.155  -4.837   5.373  1.00  0.00           H  
ATOM    439 2HB  LEU B  29      -1.735  -4.348   4.443  1.00  0.00           H  
ATOM    440  HG  LEU B  29      -2.179  -3.659   7.369  1.00  0.00           H  
ATOM    441 1HD1 LEU B  29      -0.528  -5.419   7.815  1.00  0.00           H  
ATOM    442 2HD1 LEU B  29      -1.995  -6.073   7.051  1.00  0.00           H  
ATOM    443 3HD1 LEU B  29      -0.516  -5.846   6.088  1.00  0.00           H  
ATOM    444 1HD2 LEU B  29       0.223  -3.087   7.271  1.00  0.00           H  
ATOM    445 2HD2 LEU B  29       0.247  -3.481   5.535  1.00  0.00           H  
ATOM    446 3HD2 LEU B  29      -0.717  -2.104   6.122  1.00  0.00           H  
ATOM    447  N   LEU B  30      -4.765  -3.482   3.288  1.00  0.00           N  
ATOM    448  CA  LEU B  30      -5.390  -3.606   1.977  1.00  0.00           C  
ATOM    449  C   LEU B  30      -5.802  -2.245   1.432  1.00  0.00           C  
ATOM    450  O   LEU B  30      -5.685  -1.984   0.235  1.00  0.00           O  
ATOM    451  CB  LEU B  30      -6.616  -4.524   2.059  1.00  0.00           C  
ATOM    452  CG  LEU B  30      -6.320  -6.011   2.292  1.00  0.00           C  
ATOM    453  CD1 LEU B  30      -7.621  -6.751   2.572  1.00  0.00           C  
ATOM    454  CD2 LEU B  30      -5.615  -6.586   1.073  1.00  0.00           C  
ATOM    455  H   LEU B  30      -5.215  -3.901   4.089  1.00  0.00           H  
ATOM    456  HA  LEU B  30      -4.667  -4.047   1.290  1.00  0.00           H  
ATOM    457 1HB  LEU B  30      -7.252  -4.181   2.873  1.00  0.00           H  
ATOM    458 2HB  LEU B  30      -7.176  -4.440   1.127  1.00  0.00           H  
ATOM    459  HG  LEU B  30      -5.679  -6.121   3.168  1.00  0.00           H  
ATOM    460 1HD1 LEU B  30      -7.410  -7.807   2.738  1.00  0.00           H  
ATOM    461 2HD1 LEU B  30      -8.094  -6.332   3.460  1.00  0.00           H  
ATOM    462 3HD1 LEU B  30      -8.290  -6.644   1.719  1.00  0.00           H  
ATOM    463 1HD2 LEU B  30      -5.404  -7.643   1.239  1.00  0.00           H  
ATOM    464 2HD2 LEU B  30      -6.256  -6.478   0.197  1.00  0.00           H  
ATOM    465 3HD2 LEU B  30      -4.680  -6.051   0.907  1.00  0.00           H  
ATOM    466  N   LEU B  31      -6.284  -1.380   2.318  1.00  0.00           N  
ATOM    467  CA  LEU B  31      -6.631  -0.014   1.944  1.00  0.00           C  
ATOM    468  C   LEU B  31      -5.423   0.728   1.386  1.00  0.00           C  
ATOM    469  O   LEU B  31      -5.499   1.345   0.323  1.00  0.00           O  
ATOM    470  CB  LEU B  31      -7.187   0.742   3.158  1.00  0.00           C  
ATOM    471  CG  LEU B  31      -7.485   2.230   2.934  1.00  0.00           C  
ATOM    472  CD1 LEU B  31      -8.544   2.379   1.850  1.00  0.00           C  
ATOM    473  CD2 LEU B  31      -7.949   2.857   4.241  1.00  0.00           C  
ATOM    474  H   LEU B  31      -6.414  -1.677   3.274  1.00  0.00           H  
ATOM    475  HA  LEU B  31      -7.399  -0.051   1.172  1.00  0.00           H  
ATOM    476 1HB  LEU B  31      -8.112   0.262   3.472  1.00  0.00           H  
ATOM    477 2HB  LEU B  31      -6.468   0.667   3.973  1.00  0.00           H  
ATOM    478  HG  LEU B  31      -6.582   2.735   2.590  1.00  0.00           H  
ATOM    479 1HD1 LEU B  31      -8.756   3.436   1.691  1.00  0.00           H  
ATOM    480 2HD1 LEU B  31      -8.178   1.940   0.922  1.00  0.00           H  
ATOM    481 3HD1 LEU B  31      -9.456   1.869   2.159  1.00  0.00           H  
ATOM    482 1HD2 LEU B  31      -8.161   3.915   4.083  1.00  0.00           H  
ATOM    483 2HD2 LEU B  31      -8.853   2.354   4.585  1.00  0.00           H  
ATOM    484 3HD2 LEU B  31      -7.167   2.752   4.993  1.00  0.00           H  
ATOM    485  N   VAL B  32      -4.310   0.663   2.108  1.00  0.00           N  
ATOM    486  CA  VAL B  32      -3.082   1.326   1.683  1.00  0.00           C  
ATOM    487  C   VAL B  32      -2.618   0.809   0.327  1.00  0.00           C  
ATOM    488  O   VAL B  32      -2.202   1.584  -0.534  1.00  0.00           O  
ATOM    489  CB  VAL B  32      -1.968   1.103   2.723  1.00  0.00           C  
ATOM    490  CG1 VAL B  32      -0.635   1.609   2.192  1.00  0.00           C  
ATOM    491  CG2 VAL B  32      -2.329   1.800   4.026  1.00  0.00           C  
ATOM    492  H   VAL B  32      -4.314   0.143   2.973  1.00  0.00           H  
ATOM    493  HA  VAL B  32      -3.277   2.396   1.602  1.00  0.00           H  
ATOM    494  HB  VAL B  32      -1.858   0.033   2.901  1.00  0.00           H  
ATOM    495 1HG1 VAL B  32       0.141   1.443   2.939  1.00  0.00           H  
ATOM    496 2HG1 VAL B  32      -0.380   1.071   1.279  1.00  0.00           H  
ATOM    497 3HG1 VAL B  32      -0.710   2.675   1.977  1.00  0.00           H  
ATOM    498 1HG2 VAL B  32      -1.537   1.638   4.756  1.00  0.00           H  
ATOM    499 2HG2 VAL B  32      -2.444   2.869   3.847  1.00  0.00           H  
ATOM    500 3HG2 VAL B  32      -3.265   1.393   4.409  1.00  0.00           H  
ATOM    501  N   VAL B  33      -2.692  -0.505   0.144  1.00  0.00           N  
ATOM    502  CA  VAL B  33      -2.374  -1.118  -1.141  1.00  0.00           C  
ATOM    503  C   VAL B  33      -3.286  -0.593  -2.242  1.00  0.00           C  
ATOM    504  O   VAL B  33      -2.820  -0.202  -3.313  1.00  0.00           O  
ATOM    505  CB  VAL B  33      -2.512  -2.649  -1.050  1.00  0.00           C  
ATOM    506  CG1 VAL B  33      -2.476  -3.270  -2.439  1.00  0.00           C  
ATOM    507  CG2 VAL B  33      -1.405  -3.218  -0.176  1.00  0.00           C  
ATOM    508  H   VAL B  33      -2.976  -1.094   0.913  1.00  0.00           H  
ATOM    509  HA  VAL B  33      -1.342  -0.874  -1.394  1.00  0.00           H  
ATOM    510  HB  VAL B  33      -3.481  -2.893  -0.615  1.00  0.00           H  
ATOM    511 1HG1 VAL B  33      -2.575  -4.353  -2.356  1.00  0.00           H  
ATOM    512 2HG1 VAL B  33      -3.299  -2.876  -3.035  1.00  0.00           H  
ATOM    513 3HG1 VAL B  33      -1.529  -3.029  -2.921  1.00  0.00           H  
ATOM    514 1HG2 VAL B  33      -1.509  -4.301  -0.116  1.00  0.00           H  
ATOM    515 2HG2 VAL B  33      -0.436  -2.970  -0.609  1.00  0.00           H  
ATOM    516 3HG2 VAL B  33      -1.476  -2.791   0.824  1.00  0.00           H  
ATOM    517  N   ALA B  34      -4.587  -0.587  -1.974  1.00  0.00           N  
ATOM    518  CA  ALA B  34      -5.567  -0.117  -2.946  1.00  0.00           C  
ATOM    519  C   ALA B  34      -5.320   1.339  -3.318  1.00  0.00           C  
ATOM    520  O   ALA B  34      -5.406   1.715  -4.487  1.00  0.00           O  
ATOM    521  CB  ALA B  34      -6.978  -0.291  -2.402  1.00  0.00           C  
ATOM    522  H   ALA B  34      -4.905  -0.917  -1.074  1.00  0.00           H  
ATOM    523  HA  ALA B  34      -5.462  -0.716  -3.850  1.00  0.00           H  
ATOM    524 1HB  ALA B  34      -7.699   0.064  -3.138  1.00  0.00           H  
ATOM    525 2HB  ALA B  34      -7.161  -1.346  -2.195  1.00  0.00           H  
ATOM    526 3HB  ALA B  34      -7.086   0.282  -1.482  1.00  0.00           H  
ATOM    527  N   LEU B  35      -5.012   2.156  -2.316  1.00  0.00           N  
ATOM    528  CA  LEU B  35      -4.709   3.565  -2.542  1.00  0.00           C  
ATOM    529  C   LEU B  35      -3.412   3.731  -3.323  1.00  0.00           C  
ATOM    530  O   LEU B  35      -3.320   4.568  -4.221  1.00  0.00           O  
ATOM    531  CB  LEU B  35      -4.606   4.306  -1.203  1.00  0.00           C  
ATOM    532  CG  LEU B  35      -5.917   4.453  -0.421  1.00  0.00           C  
ATOM    533  CD1 LEU B  35      -5.622   4.998   0.970  1.00  0.00           C  
ATOM    534  CD2 LEU B  35      -6.860   5.375  -1.181  1.00  0.00           C  
ATOM    535  H   LEU B  35      -4.986   1.792  -1.374  1.00  0.00           H  
ATOM    536  HA  LEU B  35      -5.519   4.003  -3.124  1.00  0.00           H  
ATOM    537 1HB  LEU B  35      -3.899   3.776  -0.566  1.00  0.00           H  
ATOM    538 2HB  LEU B  35      -4.216   5.306  -1.389  1.00  0.00           H  
ATOM    539  HG  LEU B  35      -6.383   3.475  -0.304  1.00  0.00           H  
ATOM    540 1HD1 LEU B  35      -6.554   5.103   1.525  1.00  0.00           H  
ATOM    541 2HD1 LEU B  35      -4.961   4.310   1.497  1.00  0.00           H  
ATOM    542 3HD1 LEU B  35      -5.139   5.971   0.884  1.00  0.00           H  
ATOM    543 1HD2 LEU B  35      -7.793   5.479  -0.625  1.00  0.00           H  
ATOM    544 2HD2 LEU B  35      -6.396   6.354  -1.297  1.00  0.00           H  
ATOM    545 3HD2 LEU B  35      -7.068   4.952  -2.164  1.00  0.00           H  
ATOM    546  N   GLY B  36      -2.411   2.929  -2.976  1.00  0.00           N  
ATOM    547  CA  GLY B  36      -1.130   2.957  -3.672  1.00  0.00           C  
ATOM    548  C   GLY B  36      -1.303   2.661  -5.156  1.00  0.00           C  
ATOM    549  O   GLY B  36      -0.820   3.407  -6.008  1.00  0.00           O  
ATOM    550  H   GLY B  36      -2.541   2.283  -2.211  1.00  0.00           H  
ATOM    551 1HA  GLY B  36      -0.668   3.936  -3.544  1.00  0.00           H  
ATOM    552 2HA  GLY B  36      -0.458   2.224  -3.226  1.00  0.00           H  
ATOM    553  N   ILE B  37      -1.994   1.568  -5.459  1.00  0.00           N  
ATOM    554  CA  ILE B  37      -2.235   1.173  -6.842  1.00  0.00           C  
ATOM    555  C   ILE B  37      -3.088   2.205  -7.568  1.00  0.00           C  
ATOM    556  O   ILE B  37      -2.803   2.567  -8.710  1.00  0.00           O  
ATOM    557  CB  ILE B  37      -2.925  -0.202  -6.908  1.00  0.00           C  
ATOM    558  CG1 ILE B  37      -1.979  -1.298  -6.411  1.00  0.00           C  
ATOM    559  CG2 ILE B  37      -3.388  -0.497  -8.326  1.00  0.00           C  
ATOM    560  CD1 ILE B  37      -2.655  -2.631  -6.182  1.00  0.00           C  
ATOM    561  H   ILE B  37      -2.362   0.995  -4.713  1.00  0.00           H  
ATOM    562  HA  ILE B  37      -1.276   1.102  -7.354  1.00  0.00           H  
ATOM    563  HB  ILE B  37      -3.789  -0.208  -6.245  1.00  0.00           H  
ATOM    564 1HG1 ILE B  37      -1.176  -1.442  -7.134  1.00  0.00           H  
ATOM    565 2HG1 ILE B  37      -1.520  -0.985  -5.473  1.00  0.00           H  
ATOM    566 1HG2 ILE B  37      -3.872  -1.473  -8.355  1.00  0.00           H  
ATOM    567 2HG2 ILE B  37      -4.094   0.268  -8.645  1.00  0.00           H  
ATOM    568 3HG2 ILE B  37      -2.528  -0.499  -8.997  1.00  0.00           H  
ATOM    569 1HD1 ILE B  37      -1.920  -3.356  -5.831  1.00  0.00           H  
ATOM    570 2HD1 ILE B  37      -3.440  -2.518  -5.434  1.00  0.00           H  
ATOM    571 3HD1 ILE B  37      -3.091  -2.982  -7.117  1.00  0.00           H  
ATOM    572  N   GLY B  38      -4.136   2.675  -6.901  1.00  0.00           N  
ATOM    573  CA  GLY B  38      -5.026   3.675  -7.477  1.00  0.00           C  
ATOM    574  C   GLY B  38      -4.254   4.913  -7.916  1.00  0.00           C  
ATOM    575  O   GLY B  38      -4.380   5.364  -9.054  1.00  0.00           O  
ATOM    576  H   GLY B  38      -4.321   2.330  -5.969  1.00  0.00           H  
ATOM    577 1HA  GLY B  38      -5.550   3.247  -8.332  1.00  0.00           H  
ATOM    578 2HA  GLY B  38      -5.782   3.955  -6.745  1.00  0.00           H  
ATOM    579  N   LEU B  39      -3.453   5.458  -7.006  1.00  0.00           N  
ATOM    580  CA  LEU B  39      -2.652   6.639  -7.300  1.00  0.00           C  
ATOM    581  C   LEU B  39      -1.669   6.371  -8.433  1.00  0.00           C  
ATOM    582  O   LEU B  39      -1.432   7.232  -9.279  1.00  0.00           O  
ATOM    583  CB  LEU B  39      -1.888   7.087  -6.048  1.00  0.00           C  
ATOM    584  CG  LEU B  39      -2.746   7.669  -4.918  1.00  0.00           C  
ATOM    585  CD1 LEU B  39      -1.882   7.881  -3.681  1.00  0.00           C  
ATOM    586  CD2 LEU B  39      -3.372   8.977  -5.378  1.00  0.00           C  
ATOM    587  H   LEU B  39      -3.399   5.043  -6.087  1.00  0.00           H  
ATOM    588  HA  LEU B  39      -3.320   7.443  -7.609  1.00  0.00           H  
ATOM    589 1HB  LEU B  39      -1.348   6.231  -5.646  1.00  0.00           H  
ATOM    590 2HB  LEU B  39      -1.161   7.846  -6.337  1.00  0.00           H  
ATOM    591  HG  LEU B  39      -3.533   6.961  -4.657  1.00  0.00           H  
ATOM    592 1HD1 LEU B  39      -2.492   8.294  -2.878  1.00  0.00           H  
ATOM    593 2HD1 LEU B  39      -1.463   6.926  -3.363  1.00  0.00           H  
ATOM    594 3HD1 LEU B  39      -1.074   8.573  -3.916  1.00  0.00           H  
ATOM    595 1HD2 LEU B  39      -3.983   9.391  -4.574  1.00  0.00           H  
ATOM    596 2HD2 LEU B  39      -2.585   9.686  -5.637  1.00  0.00           H  
ATOM    597 3HD2 LEU B  39      -3.997   8.794  -6.251  1.00  0.00           H  
ATOM    598  N   PHE B  40      -1.100   5.170  -8.443  1.00  0.00           N  
ATOM    599  CA  PHE B  40      -0.198   4.759  -9.512  1.00  0.00           C  
ATOM    600  C   PHE B  40      -0.901   4.777 -10.864  1.00  0.00           C  
ATOM    601  O   PHE B  40      -0.389   5.337 -11.833  1.00  0.00           O  
ATOM    602  CB  PHE B  40       0.354   3.359  -9.237  1.00  0.00           C  
ATOM    603  CG  PHE B  40       1.195   2.809 -10.354  1.00  0.00           C  
ATOM    604  CD1 PHE B  40       2.505   3.230 -10.527  1.00  0.00           C  
ATOM    605  CD2 PHE B  40       0.678   1.870 -11.234  1.00  0.00           C  
ATOM    606  CE1 PHE B  40       3.279   2.725 -11.554  1.00  0.00           C  
ATOM    607  CE2 PHE B  40       1.450   1.362 -12.260  1.00  0.00           C  
ATOM    608  CZ  PHE B  40       2.753   1.791 -12.420  1.00  0.00           C  
ATOM    609  H   PHE B  40      -1.298   4.525  -7.691  1.00  0.00           H  
ATOM    610  HA  PHE B  40       0.636   5.461  -9.551  1.00  0.00           H  
ATOM    611 1HB  PHE B  40       0.960   3.378  -8.333  1.00  0.00           H  
ATOM    612 2HB  PHE B  40      -0.472   2.670  -9.063  1.00  0.00           H  
ATOM    613  HD1 PHE B  40       2.922   3.968  -9.841  1.00  0.00           H  
ATOM    614  HD2 PHE B  40      -0.351   1.532 -11.107  1.00  0.00           H  
ATOM    615  HE1 PHE B  40       4.307   3.065 -11.679  1.00  0.00           H  
ATOM    616  HE2 PHE B  40       1.032   0.624 -12.945  1.00  0.00           H  
ATOM    617  HZ  PHE B  40       3.362   1.393 -13.231  1.00  0.00           H  
ATOM    618  N   MET B  41      -2.077   4.161 -10.921  1.00  0.00           N  
ATOM    619  CA  MET B  41      -2.804   4.015 -12.177  1.00  0.00           C  
ATOM    620  C   MET B  41      -3.257   5.367 -12.712  1.00  0.00           C  
ATOM    621  O   MET B  41      -3.224   5.610 -13.919  1.00  0.00           O  
ATOM    622  CB  MET B  41      -4.003   3.088 -11.987  1.00  0.00           C  
ATOM    623  CG  MET B  41      -3.639   1.630 -11.743  1.00  0.00           C  
ATOM    624  SD  MET B  41      -5.077   0.609 -11.364  1.00  0.00           S  
ATOM    625  CE  MET B  41      -5.887   0.559 -12.960  1.00  0.00           C  
ATOM    626  H   MET B  41      -2.477   3.785 -10.074  1.00  0.00           H  
ATOM    627  HA  MET B  41      -2.134   3.574 -12.915  1.00  0.00           H  
ATOM    628 1HB  MET B  41      -4.596   3.430 -11.140  1.00  0.00           H  
ATOM    629 2HB  MET B  41      -4.640   3.130 -12.871  1.00  0.00           H  
ATOM    630 1HG  MET B  41      -3.152   1.223 -12.628  1.00  0.00           H  
ATOM    631 2HG  MET B  41      -2.941   1.564 -10.909  1.00  0.00           H  
ATOM    632 1HE  MET B  41      -6.796  -0.038 -12.889  1.00  0.00           H  
ATOM    633 2HE  MET B  41      -6.141   1.573 -13.272  1.00  0.00           H  
ATOM    634 3HE  MET B  41      -5.216   0.111 -13.695  1.00  0.00           H  
ATOM    635  N   ARG B  42      -3.679   6.244 -11.808  1.00  0.00           N  
ATOM    636  CA  ARG B  42      -4.203   7.549 -12.194  1.00  0.00           C  
ATOM    637  C   ARG B  42      -3.123   8.408 -12.839  1.00  0.00           C  
ATOM    638  O   ARG B  42      -2.831   8.240 -13.990  1.00  0.00           O  
ATOM    639  OXT ARG B  42      -2.564   9.253 -12.195  1.00  0.00           O  
ATOM    640  CB  ARG B  42      -4.770   8.277 -10.984  1.00  0.00           C  
ATOM    641  CG  ARG B  42      -6.077   7.711 -10.451  1.00  0.00           C  
ATOM    642  CD  ARG B  42      -6.493   8.380  -9.192  1.00  0.00           C  
ATOM    643  NE  ARG B  42      -7.719   7.812  -8.656  1.00  0.00           N  
ATOM    644  CZ  ARG B  42      -8.295   8.189  -7.498  1.00  0.00           C  
ATOM    645  NH1 ARG B  42      -7.744   9.134  -6.767  1.00  0.00           N  
ATOM    646  NH2 ARG B  42      -9.413   7.610  -7.095  1.00  0.00           N  
ATOM    647  H   ARG B  42      -3.635   6.001 -10.829  1.00  0.00           H  
ATOM    648  HA  ARG B  42      -5.005   7.400 -12.917  1.00  0.00           H  
ATOM    649 1HB  ARG B  42      -4.045   8.252 -10.171  1.00  0.00           H  
ATOM    650 2HB  ARG B  42      -4.942   9.323 -11.236  1.00  0.00           H  
ATOM    651 1HG  ARG B  42      -6.864   7.854 -11.192  1.00  0.00           H  
ATOM    652 2HG  ARG B  42      -5.957   6.645 -10.250  1.00  0.00           H  
ATOM    653 1HD  ARG B  42      -5.709   8.266  -8.444  1.00  0.00           H  
ATOM    654 2HD  ARG B  42      -6.662   9.439  -9.382  1.00  0.00           H  
ATOM    655  HE  ARG B  42      -8.172   7.082  -9.190  1.00  0.00           H  
ATOM    656 1HH1 ARG B  42      -6.890   9.576  -7.075  1.00  0.00           H  
ATOM    657 2HH1 ARG B  42      -8.175   9.417  -5.899  1.00  0.00           H  
ATOM    658 1HH2 ARG B  42      -9.836   6.884  -7.657  1.00  0.00           H  
ATOM    659 2HH2 ARG B  42      -9.844   7.893  -6.228  1.00  0.00           H  
TER                                                                             
HETATM  661 THKN MEM C  45      15.000   0.000   0.000  1.00  0.00           X  
HETATM  662 CNTR MEM C  45       0.000   0.000   0.000  1.00  0.00           X  
HETATM  663 NORM MEM C  45      -0.000  -0.000   1.000  1.00  0.00           X  
TER                                                                             
CONECT  661  662                                                                
CONECT  662  661  663                                                           
CONECT  663  662                                                                
a_angle_1 1.125
a_angle_2 31.483
a_bind 0.44
a_ddg -20.745
a_helicality 0.054
a_helicality_symm 0.054
a_hha_ang -62.967
a_hha_dst_atm 4.64
a_hha_dst_vec 8.333
a_marl -22.405
a_pack 0.58
a_res_lipo -70.268
a_rmsd 5.343
a_sasa 761.337
a_shape 0.752
a_span_topo 0.5
a_tms_span 1
a_tms_span_fa 1
a_unsat 0
maxsub 21
rms 5.343
score -140.639
silent_score -140.639
time 41
total -140.639

#MODEL 2
ATOM      1  N   GLY A   1       8.072  -5.556  13.846  1.00  0.00           N  
ATOM      2  CA  GLY A   1       8.725  -4.995  12.670  1.00  0.00           C  
ATOM      3  C   GLY A   1       8.339  -5.757  11.409  1.00  0.00           C  
ATOM      4  O   GLY A   1       7.797  -5.181  10.465  1.00  0.00           O  
ATOM      5 1H   GLY A   1       8.343  -5.038  14.657  1.00  0.00           H  
ATOM      6 2H   GLY A   1       7.079  -5.503  13.733  1.00  0.00           H  
ATOM      7 3H   GLY A   1       8.344  -6.512  13.955  1.00  0.00           H  
ATOM      8 1HA  GLY A   1       8.448  -3.946  12.565  1.00  0.00           H  
ATOM      9 2HA  GLY A   1       9.806  -5.030  12.803  1.00  0.00           H  
ATOM     10  N   MET A   2       8.620  -7.056  11.399  1.00  0.00           N  
ATOM     11  CA  MET A   2       8.391  -7.880  10.218  1.00  0.00           C  
ATOM     12  C   MET A   2       6.948  -7.776   9.744  1.00  0.00           C  
ATOM     13  O   MET A   2       6.687  -7.537   8.565  1.00  0.00           O  
ATOM     14  CB  MET A   2       8.752  -9.335  10.513  1.00  0.00           C  
ATOM     15  CG  MET A   2       8.506 -10.292   9.354  1.00  0.00           C  
ATOM     16  SD  MET A   2       8.603 -12.023   9.850  1.00  0.00           S  
ATOM     17  CE  MET A   2       7.081 -12.196  10.776  1.00  0.00           C  
ATOM     18  H   MET A   2       9.002  -7.483  12.231  1.00  0.00           H  
ATOM     19  HA  MET A   2       9.030  -7.517   9.414  1.00  0.00           H  
ATOM     20 1HB  MET A   2       9.805  -9.401  10.782  1.00  0.00           H  
ATOM     21 2HB  MET A   2       8.172  -9.688  11.366  1.00  0.00           H  
ATOM     22 1HG  MET A   2       7.518 -10.108   8.934  1.00  0.00           H  
ATOM     23 2HG  MET A   2       9.246 -10.115   8.574  1.00  0.00           H  
ATOM     24 1HE  MET A   2       6.996 -13.216  11.150  1.00  0.00           H  
ATOM     25 2HE  MET A   2       7.085 -11.500  11.617  1.00  0.00           H  
ATOM     26 3HE  MET A   2       6.233 -11.975  10.128  1.00  0.00           H  
ATOM     27  N   VAL A   3       6.012  -7.956  10.670  1.00  0.00           N  
ATOM     28  CA  VAL A   3       4.594  -7.975  10.333  1.00  0.00           C  
ATOM     29  C   VAL A   3       4.163  -6.665   9.687  1.00  0.00           C  
ATOM     30  O   VAL A   3       3.420  -6.660   8.706  1.00  0.00           O  
ATOM     31  CB  VAL A   3       3.747  -8.225  11.595  1.00  0.00           C  
ATOM     32  CG1 VAL A   3       2.269  -8.035  11.291  1.00  0.00           C  
ATOM     33  CG2 VAL A   3       4.013  -9.624  12.129  1.00  0.00           C  
ATOM     34  H   VAL A   3       6.290  -8.082  11.633  1.00  0.00           H  
ATOM     35  HA  VAL A   3       4.417  -8.788   9.627  1.00  0.00           H  
ATOM     36  HB  VAL A   3       4.016  -7.489  12.353  1.00  0.00           H  
ATOM     37 1HG1 VAL A   3       1.685  -8.215  12.195  1.00  0.00           H  
ATOM     38 2HG1 VAL A   3       2.096  -7.016  10.945  1.00  0.00           H  
ATOM     39 3HG1 VAL A   3       1.963  -8.739  10.517  1.00  0.00           H  
ATOM     40 1HG2 VAL A   3       3.412  -9.793  13.022  1.00  0.00           H  
ATOM     41 2HG2 VAL A   3       3.750 -10.359  11.369  1.00  0.00           H  
ATOM     42 3HG2 VAL A   3       5.070  -9.723  12.379  1.00  0.00           H  
ATOM     43  N   GLY A   4       4.634  -5.554  10.243  1.00  0.00           N  
ATOM     44  CA  GLY A   4       4.361  -4.238   9.677  1.00  0.00           C  
ATOM     45  C   GLY A   4       4.797  -4.164   8.220  1.00  0.00           C  
ATOM     46  O   GLY A   4       4.034  -3.735   7.354  1.00  0.00           O  
ATOM     47  H   GLY A   4       5.196  -5.623  11.080  1.00  0.00           H  
ATOM     48 1HA  GLY A   4       3.295  -4.024   9.753  1.00  0.00           H  
ATOM     49 2HA  GLY A   4       4.883  -3.478  10.256  1.00  0.00           H  
ATOM     50  N   ALA A   5       6.029  -4.585   7.954  1.00  0.00           N  
ATOM     51  CA  ALA A   5       6.567  -4.576   6.599  1.00  0.00           C  
ATOM     52  C   ALA A   5       5.737  -5.455   5.672  1.00  0.00           C  
ATOM     53  O   ALA A   5       5.473  -5.090   4.526  1.00  0.00           O  
ATOM     54  CB  ALA A   5       8.018  -5.032   6.602  1.00  0.00           C  
ATOM     55  H   ALA A   5       6.609  -4.920   8.711  1.00  0.00           H  
ATOM     56  HA  ALA A   5       6.518  -3.554   6.222  1.00  0.00           H  
ATOM     57 1HB  ALA A   5       8.405  -5.020   5.583  1.00  0.00           H  
ATOM     58 2HB  ALA A   5       8.610  -4.359   7.222  1.00  0.00           H  
ATOM     59 3HB  ALA A   5       8.081  -6.043   7.001  1.00  0.00           H  
ATOM     60  N   LEU A   6       5.328  -6.615   6.174  1.00  0.00           N  
ATOM     61  CA  LEU A   6       4.544  -7.558   5.385  1.00  0.00           C  
ATOM     62  C   LEU A   6       3.181  -6.977   5.030  1.00  0.00           C  
ATOM     63  O   LEU A   6       2.702  -7.136   3.907  1.00  0.00           O  
ATOM     64  CB  LEU A   6       4.362  -8.871   6.156  1.00  0.00           C  
ATOM     65  CG  LEU A   6       5.627  -9.721   6.330  1.00  0.00           C  
ATOM     66  CD1 LEU A   6       5.330 -10.890   7.260  1.00  0.00           C  
ATOM     67  CD2 LEU A   6       6.102 -10.210   4.970  1.00  0.00           C  
ATOM     68  H   LEU A   6       5.567  -6.850   7.127  1.00  0.00           H  
ATOM     69  HA  LEU A   6       5.080  -7.765   4.460  1.00  0.00           H  
ATOM     70 1HB  LEU A   6       3.977  -8.641   7.148  1.00  0.00           H  
ATOM     71 2HB  LEU A   6       3.623  -9.480   5.635  1.00  0.00           H  
ATOM     72  HG  LEU A   6       6.409  -9.118   6.793  1.00  0.00           H  
ATOM     73 1HD1 LEU A   6       6.229 -11.493   7.384  1.00  0.00           H  
ATOM     74 2HD1 LEU A   6       5.011 -10.511   8.231  1.00  0.00           H  
ATOM     75 3HD1 LEU A   6       4.538 -11.503   6.831  1.00  0.00           H  
ATOM     76 1HD2 LEU A   6       7.002 -10.813   5.095  1.00  0.00           H  
ATOM     77 2HD2 LEU A   6       5.321 -10.814   4.508  1.00  0.00           H  
ATOM     78 3HD2 LEU A   6       6.324  -9.354   4.333  1.00  0.00           H  
ATOM     79  N   LEU A   7       2.560  -6.305   5.993  1.00  0.00           N  
ATOM     80  CA  LEU A   7       1.271  -5.661   5.769  1.00  0.00           C  
ATOM     81  C   LEU A   7       1.385  -4.539   4.745  1.00  0.00           C  
ATOM     82  O   LEU A   7       0.511  -4.371   3.895  1.00  0.00           O  
ATOM     83  CB  LEU A   7       0.721  -5.104   7.089  1.00  0.00           C  
ATOM     84  CG  LEU A   7       0.260  -6.150   8.112  1.00  0.00           C  
ATOM     85  CD1 LEU A   7      -0.062  -5.462   9.431  1.00  0.00           C  
ATOM     86  CD2 LEU A   7      -0.953  -6.890   7.570  1.00  0.00           C  
ATOM     87  H   LEU A   7       2.993  -6.237   6.903  1.00  0.00           H  
ATOM     88  HA  LEU A   7       0.574  -6.407   5.386  1.00  0.00           H  
ATOM     89 1HB  LEU A   7       1.494  -4.499   7.559  1.00  0.00           H  
ATOM     90 2HB  LEU A   7      -0.130  -4.460   6.866  1.00  0.00           H  
ATOM     91  HG  LEU A   7       1.067  -6.860   8.295  1.00  0.00           H  
ATOM     92 1HD1 LEU A   7      -0.390  -6.205  10.159  1.00  0.00           H  
ATOM     93 2HD1 LEU A   7       0.828  -4.957   9.806  1.00  0.00           H  
ATOM     94 3HD1 LEU A   7      -0.856  -4.732   9.277  1.00  0.00           H  
ATOM     95 1HD2 LEU A   7      -1.280  -7.634   8.297  1.00  0.00           H  
ATOM     96 2HD2 LEU A   7      -1.761  -6.181   7.388  1.00  0.00           H  
ATOM     97 3HD2 LEU A   7      -0.690  -7.387   6.636  1.00  0.00           H  
ATOM     98  N   LEU A   8       2.468  -3.774   4.832  1.00  0.00           N  
ATOM     99  CA  LEU A   8       2.752  -2.735   3.849  1.00  0.00           C  
ATOM    100  C   LEU A   8       2.850  -3.317   2.445  1.00  0.00           C  
ATOM    101  O   LEU A   8       2.220  -2.819   1.511  1.00  0.00           O  
ATOM    102  CB  LEU A   8       4.059  -2.014   4.203  1.00  0.00           C  
ATOM    103  CG  LEU A   8       4.400  -0.794   3.339  1.00  0.00           C  
ATOM    104  CD1 LEU A   8       5.297   0.152   4.127  1.00  0.00           C  
ATOM    105  CD2 LEU A   8       5.081  -1.253   2.058  1.00  0.00           C  
ATOM    106  H   LEU A   8       3.110  -3.916   5.598  1.00  0.00           H  
ATOM    107  HA  LEU A   8       1.937  -2.012   3.865  1.00  0.00           H  
ATOM    108 1HB  LEU A   8       4.003  -1.682   5.238  1.00  0.00           H  
ATOM    109 2HB  LEU A   8       4.882  -2.723   4.115  1.00  0.00           H  
ATOM    110  HG  LEU A   8       3.485  -0.256   3.091  1.00  0.00           H  
ATOM    111 1HD1 LEU A   8       5.539   1.019   3.513  1.00  0.00           H  
ATOM    112 2HD1 LEU A   8       4.778   0.480   5.027  1.00  0.00           H  
ATOM    113 3HD1 LEU A   8       6.215  -0.364   4.404  1.00  0.00           H  
ATOM    114 1HD2 LEU A   8       5.323  -0.385   1.443  1.00  0.00           H  
ATOM    115 2HD2 LEU A   8       5.997  -1.789   2.305  1.00  0.00           H  
ATOM    116 3HD2 LEU A   8       4.411  -1.913   1.506  1.00  0.00           H  
ATOM    117  N   LEU A   9       3.642  -4.374   2.302  1.00  0.00           N  
ATOM    118  CA  LEU A   9       3.847  -5.008   1.005  1.00  0.00           C  
ATOM    119  C   LEU A   9       2.539  -5.553   0.446  1.00  0.00           C  
ATOM    120  O   LEU A   9       2.297  -5.497  -0.760  1.00  0.00           O  
ATOM    121  CB  LEU A   9       4.872  -6.142   1.125  1.00  0.00           C  
ATOM    122  CG  LEU A   9       6.316  -5.708   1.407  1.00  0.00           C  
ATOM    123  CD1 LEU A   9       7.169  -6.936   1.693  1.00  0.00           C  
ATOM    124  CD2 LEU A   9       6.855  -4.933   0.214  1.00  0.00           C  
ATOM    125  H   LEU A   9       4.115  -4.747   3.112  1.00  0.00           H  
ATOM    126  HA  LEU A   9       4.231  -4.260   0.311  1.00  0.00           H  
ATOM    127 1HB  LEU A   9       4.562  -6.806   1.931  1.00  0.00           H  
ATOM    128 2HB  LEU A   9       4.872  -6.711   0.195  1.00  0.00           H  
ATOM    129  HG  LEU A   9       6.338  -5.072   2.293  1.00  0.00           H  
ATOM    130 1HD1 LEU A   9       8.195  -6.627   1.894  1.00  0.00           H  
ATOM    131 2HD1 LEU A   9       6.773  -7.460   2.563  1.00  0.00           H  
ATOM    132 3HD1 LEU A   9       7.153  -7.599   0.830  1.00  0.00           H  
ATOM    133 1HD2 LEU A   9       7.881  -4.623   0.415  1.00  0.00           H  
ATOM    134 2HD2 LEU A   9       6.834  -5.568  -0.672  1.00  0.00           H  
ATOM    135 3HD2 LEU A   9       6.237  -4.051   0.044  1.00  0.00           H  
ATOM    136  N   LEU A  10       1.698  -6.081   1.329  1.00  0.00           N  
ATOM    137  CA  LEU A  10       0.367  -6.534   0.944  1.00  0.00           C  
ATOM    138  C   LEU A  10      -0.447  -5.398   0.338  1.00  0.00           C  
ATOM    139  O   LEU A  10      -1.034  -5.545  -0.734  1.00  0.00           O  
ATOM    140  CB  LEU A  10      -0.370  -7.108   2.160  1.00  0.00           C  
ATOM    141  CG  LEU A  10      -1.832  -7.506   1.925  1.00  0.00           C  
ATOM    142  CD1 LEU A  10      -1.898  -8.598   0.866  1.00  0.00           C  
ATOM    143  CD2 LEU A  10      -2.448  -7.977   3.234  1.00  0.00           C  
ATOM    144  H   LEU A  10       1.989  -6.171   2.292  1.00  0.00           H  
ATOM    145  HA  LEU A  10       0.472  -7.318   0.195  1.00  0.00           H  
ATOM    146 1HB  LEU A  10       0.163  -7.994   2.503  1.00  0.00           H  
ATOM    147 2HB  LEU A  10      -0.352  -6.367   2.959  1.00  0.00           H  
ATOM    148  HG  LEU A  10      -2.388  -6.646   1.552  1.00  0.00           H  
ATOM    149 1HD1 LEU A  10      -2.938  -8.881   0.698  1.00  0.00           H  
ATOM    150 2HD1 LEU A  10      -1.469  -8.228  -0.066  1.00  0.00           H  
ATOM    151 3HD1 LEU A  10      -1.336  -9.468   1.204  1.00  0.00           H  
ATOM    152 1HD2 LEU A  10      -3.488  -8.259   3.067  1.00  0.00           H  
ATOM    153 2HD2 LEU A  10      -1.893  -8.839   3.608  1.00  0.00           H  
ATOM    154 3HD2 LEU A  10      -2.403  -7.172   3.968  1.00  0.00           H  
ATOM    155  N   VAL A  11      -0.480  -4.265   1.032  1.00  0.00           N  
ATOM    156  CA  VAL A  11      -1.214  -3.098   0.558  1.00  0.00           C  
ATOM    157  C   VAL A  11      -0.693  -2.631  -0.794  1.00  0.00           C  
ATOM    158  O   VAL A  11      -1.469  -2.264  -1.677  1.00  0.00           O  
ATOM    159  CB  VAL A  11      -1.101  -1.947   1.575  1.00  0.00           C  
ATOM    160  CG1 VAL A  11      -1.645  -0.656   0.981  1.00  0.00           C  
ATOM    161  CG2 VAL A  11      -1.844  -2.308   2.852  1.00  0.00           C  
ATOM    162  H   VAL A  11       0.017  -4.211   1.910  1.00  0.00           H  
ATOM    163  HA  VAL A  11      -2.265  -3.370   0.453  1.00  0.00           H  
ATOM    164  HB  VAL A  11      -0.048  -1.777   1.802  1.00  0.00           H  
ATOM    165 1HG1 VAL A  11      -1.557   0.147   1.713  1.00  0.00           H  
ATOM    166 2HG1 VAL A  11      -1.075  -0.398   0.089  1.00  0.00           H  
ATOM    167 3HG1 VAL A  11      -2.694  -0.791   0.717  1.00  0.00           H  
ATOM    168 1HG2 VAL A  11      -1.759  -1.490   3.566  1.00  0.00           H  
ATOM    169 2HG2 VAL A  11      -2.896  -2.484   2.624  1.00  0.00           H  
ATOM    170 3HG2 VAL A  11      -1.411  -3.212   3.282  1.00  0.00           H  
ATOM    171  N   VAL A  12       0.627  -2.646  -0.951  1.00  0.00           N  
ATOM    172  CA  VAL A  12       1.250  -2.313  -2.226  1.00  0.00           C  
ATOM    173  C   VAL A  12       0.772  -3.244  -3.333  1.00  0.00           C  
ATOM    174  O   VAL A  12       0.377  -2.794  -4.409  1.00  0.00           O  
ATOM    175  CB  VAL A  12       2.784  -2.403  -2.111  1.00  0.00           C  
ATOM    176  CG1 VAL A  12       3.427  -2.332  -3.488  1.00  0.00           C  
ATOM    177  CG2 VAL A  12       3.302  -1.287  -1.216  1.00  0.00           C  
ATOM    178  H   VAL A  12       1.213  -2.895  -0.167  1.00  0.00           H  
ATOM    179  HA  VAL A  12       0.978  -1.290  -2.488  1.00  0.00           H  
ATOM    180  HB  VAL A  12       3.051  -3.368  -1.680  1.00  0.00           H  
ATOM    181 1HG1 VAL A  12       4.510  -2.397  -3.387  1.00  0.00           H  
ATOM    182 2HG1 VAL A  12       3.069  -3.161  -4.099  1.00  0.00           H  
ATOM    183 3HG1 VAL A  12       3.163  -1.388  -3.965  1.00  0.00           H  
ATOM    184 1HG2 VAL A  12       4.386  -1.357  -1.138  1.00  0.00           H  
ATOM    185 2HG2 VAL A  12       3.029  -0.322  -1.644  1.00  0.00           H  
ATOM    186 3HG2 VAL A  12       2.860  -1.381  -0.224  1.00  0.00           H  
ATOM    187  N   ALA A  13       0.811  -4.545  -3.063  1.00  0.00           N  
ATOM    188  CA  ALA A  13       0.381  -5.542  -4.036  1.00  0.00           C  
ATOM    189  C   ALA A  13      -1.085  -5.356  -4.404  1.00  0.00           C  
ATOM    190  O   ALA A  13      -1.460  -5.461  -5.572  1.00  0.00           O  
ATOM    191  CB  ALA A  13       0.616  -6.945  -3.495  1.00  0.00           C  
ATOM    192  H   ALA A  13       1.147  -4.850  -2.161  1.00  0.00           H  
ATOM    193  HA  ALA A  13       0.973  -5.409  -4.942  1.00  0.00           H  
ATOM    194 1HB  ALA A  13       0.290  -7.678  -4.233  1.00  0.00           H  
ATOM    195 2HB  ALA A  13       1.678  -7.083  -3.291  1.00  0.00           H  
ATOM    196 3HB  ALA A  13       0.050  -7.080  -2.575  1.00  0.00           H  
ATOM    197  N   LEU A  14      -1.911  -5.078  -3.402  1.00  0.00           N  
ATOM    198  CA  LEU A  14      -3.335  -4.852  -3.622  1.00  0.00           C  
ATOM    199  C   LEU A  14      -3.574  -3.575  -4.417  1.00  0.00           C  
ATOM    200  O   LEU A  14      -4.422  -3.537  -5.308  1.00  0.00           O  
ATOM    201  CB  LEU A  14      -4.073  -4.772  -2.279  1.00  0.00           C  
ATOM    202  CG  LEU A  14      -4.145  -6.080  -1.481  1.00  0.00           C  
ATOM    203  CD1 LEU A  14      -4.696  -5.796  -0.090  1.00  0.00           C  
ATOM    204  CD2 LEU A  14      -5.019  -7.080  -2.222  1.00  0.00           C  
ATOM    205  H   LEU A  14      -1.544  -5.022  -2.463  1.00  0.00           H  
ATOM    206  HA  LEU A  14      -3.734  -5.691  -4.191  1.00  0.00           H  
ATOM    207 1HB  LEU A  14      -3.578  -4.030  -1.655  1.00  0.00           H  
ATOM    208 2HB  LEU A  14      -5.094  -4.439  -2.463  1.00  0.00           H  
ATOM    209  HG  LEU A  14      -3.142  -6.491  -1.364  1.00  0.00           H  
ATOM    210 1HD1 LEU A  14      -4.747  -6.726   0.478  1.00  0.00           H  
ATOM    211 2HD1 LEU A  14      -4.041  -5.093   0.425  1.00  0.00           H  
ATOM    212 3HD1 LEU A  14      -5.694  -5.368  -0.175  1.00  0.00           H  
ATOM    213 1HD2 LEU A  14      -5.070  -8.010  -1.655  1.00  0.00           H  
ATOM    214 2HD2 LEU A  14      -6.023  -6.670  -2.338  1.00  0.00           H  
ATOM    215 3HD2 LEU A  14      -4.592  -7.278  -3.205  1.00  0.00           H  
ATOM    216  N   GLY A  15      -2.821  -2.531  -4.089  1.00  0.00           N  
ATOM    217  CA  GLY A  15      -2.910  -1.266  -4.809  1.00  0.00           C  
ATOM    218  C   GLY A  15      -2.595  -1.451  -6.288  1.00  0.00           C  
ATOM    219  O   GLY A  15      -3.369  -1.042  -7.153  1.00  0.00           O  
ATOM    220  H   GLY A  15      -2.170  -2.615  -3.321  1.00  0.00           H  
ATOM    221 1HA  GLY A  15      -3.912  -0.852  -4.695  1.00  0.00           H  
ATOM    222 2HA  GLY A  15      -2.215  -0.549  -4.372  1.00  0.00           H  
ATOM    223  N   ILE A  16      -1.453  -2.069  -6.572  1.00  0.00           N  
ATOM    224  CA  ILE A  16      -1.025  -2.293  -7.947  1.00  0.00           C  
ATOM    225  C   ILE A  16      -1.990  -3.214  -8.682  1.00  0.00           C  
ATOM    226  O   ILE A  16      -2.367  -2.951  -9.824  1.00  0.00           O  
ATOM    227  CB  ILE A  16       0.392  -2.893  -7.990  1.00  0.00           C  
ATOM    228  CG1 ILE A  16       1.419  -1.875  -7.489  1.00  0.00           C  
ATOM    229  CG2 ILE A  16       0.734  -3.349  -9.400  1.00  0.00           C  
ATOM    230  CD1 ILE A  16       2.788  -2.463  -7.233  1.00  0.00           C  
ATOM    231  H   ILE A  16      -0.868  -2.393  -5.815  1.00  0.00           H  
ATOM    232  HA  ILE A  16      -1.009  -1.334  -8.464  1.00  0.00           H  
ATOM    233  HB  ILE A  16       0.445  -3.750  -7.319  1.00  0.00           H  
ATOM    234 1HG1 ILE A  16       1.523  -1.073  -8.220  1.00  0.00           H  
ATOM    235 2HG1 ILE A  16       1.064  -1.426  -6.561  1.00  0.00           H  
ATOM    236 1HG2 ILE A  16       1.739  -3.770  -9.413  1.00  0.00           H  
ATOM    237 2HG2 ILE A  16       0.020  -4.106  -9.721  1.00  0.00           H  
ATOM    238 3HG2 ILE A  16       0.689  -2.497 -10.079  1.00  0.00           H  
ATOM    239 1HD1 ILE A  16       3.460  -1.680  -6.880  1.00  0.00           H  
ATOM    240 2HD1 ILE A  16       2.713  -3.245  -6.477  1.00  0.00           H  
ATOM    241 3HD1 ILE A  16       3.180  -2.887  -8.157  1.00  0.00           H  
ATOM    242  N   GLY A  17      -2.387  -4.296  -8.021  1.00  0.00           N  
ATOM    243  CA  GLY A  17      -3.307  -5.261  -8.611  1.00  0.00           C  
ATOM    244  C   GLY A  17      -4.590  -4.585  -9.076  1.00  0.00           C  
ATOM    245  O   GLY A  17      -4.994  -4.725 -10.230  1.00  0.00           O  
ATOM    246  H   GLY A  17      -2.042  -4.454  -7.084  1.00  0.00           H  
ATOM    247 1HA  GLY A  17      -2.824  -5.754  -9.456  1.00  0.00           H  
ATOM    248 2HA  GLY A  17      -3.542  -6.033  -7.880  1.00  0.00           H  
ATOM    249  N   LEU A  18      -5.227  -3.850  -8.171  1.00  0.00           N  
ATOM    250  CA  LEU A  18      -6.472  -3.159  -8.483  1.00  0.00           C  
ATOM    251  C   LEU A  18      -6.270  -2.134  -9.591  1.00  0.00           C  
ATOM    252  O   LEU A  18      -7.125  -1.968 -10.461  1.00  0.00           O  
ATOM    253  CB  LEU A  18      -7.023  -2.466  -7.231  1.00  0.00           C  
ATOM    254  CG  LEU A  18      -7.542  -3.398  -6.128  1.00  0.00           C  
ATOM    255  CD1 LEU A  18      -7.870  -2.582  -4.885  1.00  0.00           C  
ATOM    256  CD2 LEU A  18      -8.769  -4.145  -6.631  1.00  0.00           C  
ATOM    257  H   LEU A  18      -4.839  -3.769  -7.242  1.00  0.00           H  
ATOM    258  HA  LEU A  18      -7.200  -3.895  -8.825  1.00  0.00           H  
ATOM    259 1HB  LEU A  18      -6.235  -1.850  -6.800  1.00  0.00           H  
ATOM    260 2HB  LEU A  18      -7.844  -1.813  -7.527  1.00  0.00           H  
ATOM    261  HG  LEU A  18      -6.765  -4.114  -5.861  1.00  0.00           H  
ATOM    262 1HD1 LEU A  18      -8.239  -3.244  -4.102  1.00  0.00           H  
ATOM    263 2HD1 LEU A  18      -6.971  -2.074  -4.536  1.00  0.00           H  
ATOM    264 3HD1 LEU A  18      -8.634  -1.844  -5.126  1.00  0.00           H  
ATOM    265 1HD2 LEU A  18      -9.137  -4.808  -5.848  1.00  0.00           H  
ATOM    266 2HD2 LEU A  18      -9.547  -3.429  -6.897  1.00  0.00           H  
ATOM    267 3HD2 LEU A  18      -8.502  -4.733  -7.509  1.00  0.00           H  
ATOM    268  N   PHE A  19      -5.133  -1.447  -9.554  1.00  0.00           N  
ATOM    269  CA  PHE A  19      -4.784  -0.486 -10.594  1.00  0.00           C  
ATOM    270  C   PHE A  19      -4.725  -1.153 -11.962  1.00  0.00           C  
ATOM    271  O   PHE A  19      -5.301  -0.657 -12.931  1.00  0.00           O  
ATOM    272  CB  PHE A  19      -3.438   0.172 -10.284  1.00  0.00           C  
ATOM    273  CG  PHE A  19      -2.927   1.055 -11.386  1.00  0.00           C  
ATOM    274  CD1 PHE A  19      -3.443   2.330 -11.568  1.00  0.00           C  
ATOM    275  CD2 PHE A  19      -1.931   0.614 -12.243  1.00  0.00           C  
ATOM    276  CE1 PHE A  19      -2.974   3.143 -12.582  1.00  0.00           C  
ATOM    277  CE2 PHE A  19      -1.459   1.425 -13.256  1.00  0.00           C  
ATOM    278  CZ  PHE A  19      -1.982   2.692 -13.426  1.00  0.00           C  
ATOM    279  H   PHE A  19      -4.494  -1.594  -8.786  1.00  0.00           H  
ATOM    280  HA  PHE A  19      -5.553   0.287 -10.623  1.00  0.00           H  
ATOM    281 1HB  PHE A  19      -3.527   0.773  -9.380  1.00  0.00           H  
ATOM    282 2HB  PHE A  19      -2.693  -0.599 -10.092  1.00  0.00           H  
ATOM    283  HD1 PHE A  19      -4.227   2.687 -10.900  1.00  0.00           H  
ATOM    284  HD2 PHE A  19      -1.518  -0.387 -12.109  1.00  0.00           H  
ATOM    285  HE1 PHE A  19      -3.389   4.142 -12.714  1.00  0.00           H  
ATOM    286  HE2 PHE A  19      -0.674   1.067 -13.923  1.00  0.00           H  
ATOM    287  HZ  PHE A  19      -1.612   3.332 -14.226  1.00  0.00           H  
ATOM    288  N   MET A  20      -4.026  -2.281 -12.036  1.00  0.00           N  
ATOM    289  CA  MET A  20      -3.823  -2.975 -13.302  1.00  0.00           C  
ATOM    290  C   MET A  20      -5.145  -3.463 -13.881  1.00  0.00           C  
ATOM    291  O   MET A  20      -5.365  -3.398 -15.090  1.00  0.00           O  
ATOM    292  CB  MET A  20      -2.859  -4.145 -13.114  1.00  0.00           C  
ATOM    293  CG  MET A  20      -1.420  -3.736 -12.833  1.00  0.00           C  
ATOM    294  SD  MET A  20      -0.365  -5.142 -12.427  1.00  0.00           S  
ATOM    295  CE  MET A  20      -0.253  -5.951 -14.020  1.00  0.00           C  
ATOM    296  H   MET A  20      -3.625  -2.667 -11.193  1.00  0.00           H  
ATOM    297  HA  MET A  20      -3.389  -2.274 -14.015  1.00  0.00           H  
ATOM    298 1HB  MET A  20      -3.198  -4.765 -12.285  1.00  0.00           H  
ATOM    299 2HB  MET A  20      -2.862  -4.766 -14.010  1.00  0.00           H  
ATOM    300 1HG  MET A  20      -1.007  -3.236 -13.708  1.00  0.00           H  
ATOM    301 2HG  MET A  20      -1.397  -3.036 -11.998  1.00  0.00           H  
ATOM    302 1HE  MET A  20       0.370  -6.842 -13.933  1.00  0.00           H  
ATOM    303 2HE  MET A  20      -1.252  -6.237 -14.354  1.00  0.00           H  
ATOM    304 3HE  MET A  20       0.190  -5.269 -14.746  1.00  0.00           H  
ATOM    305  N   ARG A  21      -6.022  -3.952 -13.011  1.00  0.00           N  
ATOM    306  CA  ARG A  21      -7.299  -4.509 -13.441  1.00  0.00           C  
ATOM    307  C   ARG A  21      -8.114  -3.483 -14.218  1.00  0.00           C  
ATOM    308  O   ARG A  21      -7.871  -3.275 -15.374  1.00  0.00           O  
ATOM    309  OXT ARG A  21      -8.999  -2.883 -13.673  1.00  0.00           O  
ATOM    310  CB  ARG A  21      -8.104  -4.989 -12.242  1.00  0.00           C  
ATOM    311  CG  ARG A  21      -7.589  -6.266 -11.597  1.00  0.00           C  
ATOM    312  CD  ARG A  21      -8.381  -6.631 -10.394  1.00  0.00           C  
ATOM    313  NE  ARG A  21      -7.850  -7.813  -9.733  1.00  0.00           N  
ATOM    314  CZ  ARG A  21      -8.356  -8.351  -8.606  1.00  0.00           C  
ATOM    315  NH1 ARG A  21      -9.401  -7.803  -8.028  1.00  0.00           N  
ATOM    316  NH2 ARG A  21      -7.800  -9.429  -8.082  1.00  0.00           N  
ATOM    317  H   ARG A  21      -5.798  -3.937 -12.026  1.00  0.00           H  
ATOM    318  HA  ARG A  21      -7.102  -5.361 -14.092  1.00  0.00           H  
ATOM    319 1HB  ARG A  21      -8.115  -4.214 -11.477  1.00  0.00           H  
ATOM    320 2HB  ARG A  21      -9.136  -5.166 -12.545  1.00  0.00           H  
ATOM    321 1HG  ARG A  21      -7.653  -7.087 -12.311  1.00  0.00           H  
ATOM    322 2HG  ARG A  21      -6.550  -6.128 -11.294  1.00  0.00           H  
ATOM    323 1HD  ARG A  21      -8.363  -5.806  -9.683  1.00  0.00           H  
ATOM    324 2HD  ARG A  21      -9.410  -6.837 -10.685  1.00  0.00           H  
ATOM    325  HE  ARG A  21      -7.046  -8.262 -10.149  1.00  0.00           H  
ATOM    326 1HH1 ARG A  21      -9.826  -6.978  -8.428  1.00  0.00           H  
ATOM    327 2HH1 ARG A  21      -9.780  -8.206  -7.183  1.00  0.00           H  
ATOM    328 1HH2 ARG A  21      -6.996  -9.851  -8.527  1.00  0.00           H  
ATOM    329 2HH2 ARG A  21      -8.178  -9.832  -7.238  1.00  0.00           H  
TER                                                                             
ATOM    331  N   GLY B  22      -8.072   5.556  13.846  1.00  0.00           N  
ATOM    332  CA  GLY B  22      -8.725   4.995  12.670  1.00  0.00           C  
ATOM    333  C   GLY B  22      -8.339   5.757  11.409  1.00  0.00           C  
ATOM    334  O   GLY B  22      -7.797   5.181  10.465  1.00  0.00           O  
ATOM    335 1H   GLY B  22      -8.343   5.038  14.657  1.00  0.00           H  
ATOM    336 2H   GLY B  22      -7.079   5.503  13.733  1.00  0.00           H  
ATOM    337 3H   GLY B  22      -8.344   6.512  13.955  1.00  0.00           H  
ATOM    338 1HA  GLY B  22      -8.448   3.946  12.565  1.00  0.00           H  
ATOM    339 2HA  GLY B  22      -9.806   5.030  12.803  1.00  0.00           H  
ATOM    340  N   MET B  23      -8.620   7.056  11.399  1.00  0.00           N  
ATOM    341  CA  MET B  23      -8.391   7.880  10.218  1.00  0.00           C  
ATOM    342  C   MET B  23      -6.948   7.776   9.744  1.00  0.00           C  
ATOM    343  O   MET B  23      -6.687   7.537   8.565  1.00  0.00           O  
ATOM    344  CB  MET B  23      -8.752   9.335  10.513  1.00  0.00           C  
ATOM    345  CG  MET B  23      -8.506  10.292   9.354  1.00  0.00           C  
ATOM    346  SD  MET B  23      -8.603  12.023   9.850  1.00  0.00           S  
ATOM    347  CE  MET B  23      -7.081  12.195  10.776  1.00  0.00           C  
ATOM    348  H   MET B  23      -9.002   7.483  12.231  1.00  0.00           H  
ATOM    349  HA  MET B  23      -9.030   7.517   9.414  1.00  0.00           H  
ATOM    350 1HB  MET B  23      -9.805   9.401  10.782  1.00  0.00           H  
ATOM    351 2HB  MET B  23      -8.172   9.688  11.366  1.00  0.00           H  
ATOM    352 1HG  MET B  23      -7.518  10.108   8.934  1.00  0.00           H  
ATOM    353 2HG  MET B  23      -9.246  10.115   8.574  1.00  0.00           H  
ATOM    354 1HE  MET B  23      -6.995  13.216  11.150  1.00  0.00           H  
ATOM    355 2HE  MET B  23      -7.085  11.500  11.617  1.00  0.00           H  
ATOM    356 3HE  MET B  23      -6.232  11.975  10.127  1.00  0.00           H  
ATOM    357  N   VAL B  24      -6.012   7.956  10.670  1.00  0.00           N  
ATOM    358  CA  VAL B  24      -4.594   7.975  10.333  1.00  0.00           C  
ATOM    359  C   VAL B  24      -4.163   6.665   9.687  1.00  0.00           C  
ATOM    360  O   VAL B  24      -3.420   6.660   8.706  1.00  0.00           O  
ATOM    361  CB  VAL B  24      -3.747   8.225  11.595  1.00  0.00           C  
ATOM    362  CG1 VAL B  24      -2.269   8.035  11.291  1.00  0.00           C  
ATOM    363  CG2 VAL B  24      -4.013   9.624  12.129  1.00  0.00           C  
ATOM    364  H   VAL B  24      -6.290   8.082  11.633  1.00  0.00           H  
ATOM    365  HA  VAL B  24      -4.417   8.788   9.627  1.00  0.00           H  
ATOM    366  HB  VAL B  24      -4.016   7.489  12.353  1.00  0.00           H  
ATOM    367 1HG1 VAL B  24      -1.685   8.215  12.195  1.00  0.00           H  
ATOM    368 2HG1 VAL B  24      -2.096   7.016  10.945  1.00  0.00           H  
ATOM    369 3HG1 VAL B  24      -1.963   8.739  10.517  1.00  0.00           H  
ATOM    370 1HG2 VAL B  24      -3.412   9.793  13.022  1.00  0.00           H  
ATOM    371 2HG2 VAL B  24      -3.750  10.359  11.369  1.00  0.00           H  
ATOM    372 3HG2 VAL B  24      -5.070   9.723  12.379  1.00  0.00           H  
ATOM    373  N   GLY B  25      -4.634   5.554  10.243  1.00  0.00           N  
ATOM    374  CA  GLY B  25      -4.361   4.238   9.677  1.00  0.00           C  
ATOM    375  C   GLY B  25      -4.797   4.164   8.220  1.00  0.00           C  
ATOM    376  O   GLY B  25      -4.034   3.735   7.354  1.00  0.00           O  
ATOM    377  H   GLY B  25      -5.196   5.623  11.080  1.00  0.00           H  
ATOM    378 1HA  GLY B  25      -3.295   4.024   9.753  1.00  0.00           H  
ATOM    379 2HA  GLY B  25      -4.883   3.478  10.256  1.00  0.00           H  
ATOM    380  N   ALA B  26      -6.029   4.585   7.954  1.00  0.00           N  
ATOM    381  CA  ALA B  26      -6.567   4.576   6.599  1.00  0.00           C  
ATOM    382  C   ALA B  26      -5.737   5.455   5.672  1.00  0.00           C  
ATOM    383  O   ALA B  26      -5.473   5.090   4.526  1.00  0.00           O  
ATOM    384  CB  ALA B  26      -8.018   5.032   6.602  1.00  0.00           C  
ATOM    385  H   ALA B  26      -6.609   4.920   8.711  1.00  0.00           H  
ATOM    386  HA  ALA B  26      -6.518   3.554   6.222  1.00  0.00           H  
ATOM    387 1HB  ALA B  26      -8.405   5.020   5.583  1.00  0.00           H  
ATOM    388 2HB  ALA B  26      -8.610   4.359   7.222  1.00  0.00           H  
ATOM    389 3HB  ALA B  26      -8.081   6.043   7.001  1.00  0.00           H  
ATOM    390  N   LEU B  27      -5.328   6.615   6.174  1.00  0.00           N  
ATOM    391  CA  LEU B  27      -4.544   7.558   5.385  1.00  0.00           C  
ATOM    392  C   LEU B  27      -3.181   6.977   5.030  1.00  0.00           C  
ATOM    393  O   LEU B  27      -2.702   7.136   3.907  1.00  0.00           O  
ATOM    394  CB  LEU B  27      -4.362   8.871   6.156  1.00  0.00           C  
ATOM    395  CG  LEU B  27      -5.627   9.721   6.330  1.00  0.00           C  
ATOM    396  CD1 LEU B  27      -5.330  10.890   7.260  1.00  0.00           C  
ATOM    397  CD2 LEU B  27      -6.102  10.210   4.970  1.00  0.00           C  
ATOM    398  H   LEU B  27      -5.567   6.850   7.127  1.00  0.00           H  
ATOM    399  HA  LEU B  27      -5.080   7.765   4.460  1.00  0.00           H  
ATOM    400 1HB  LEU B  27      -3.977   8.641   7.148  1.00  0.00           H  
ATOM    401 2HB  LEU B  27      -3.623   9.480   5.635  1.00  0.00           H  
ATOM    402  HG  LEU B  27      -6.409   9.118   6.793  1.00  0.00           H  
ATOM    403 1HD1 LEU B  27      -6.229  11.493   7.384  1.00  0.00           H  
ATOM    404 2HD1 LEU B  27      -5.011  10.511   8.231  1.00  0.00           H  
ATOM    405 3HD1 LEU B  27      -4.538  11.503   6.831  1.00  0.00           H  
ATOM    406 1HD2 LEU B  27      -7.002  10.813   5.095  1.00  0.00           H  
ATOM    407 2HD2 LEU B  27      -5.321  10.814   4.508  1.00  0.00           H  
ATOM    408 3HD2 LEU B  27      -6.324   9.354   4.333  1.00  0.00           H  
ATOM    409  N   LEU B  28      -2.560   6.305   5.993  1.00  0.00           N  
ATOM    410  CA  LEU B  28      -1.271   5.661   5.769  1.00  0.00           C  
ATOM    411  C   LEU B  28      -1.385   4.539   4.745  1.00  0.00           C  
ATOM    412  O   LEU B  28      -0.511   4.371   3.895  1.00  0.00           O  
ATOM    413  CB  LEU B  28      -0.721   5.104   7.089  1.00  0.00           C  
ATOM    414  CG  LEU B  28      -0.260   6.150   8.112  1.00  0.00           C  
ATOM    415  CD1 LEU B  28       0.062   5.462   9.431  1.00  0.00           C  
ATOM    416  CD2 LEU B  28       0.953   6.890   7.570  1.00  0.00           C  
ATOM    417  H   LEU B  28      -2.993   6.237   6.903  1.00  0.00           H  
ATOM    418  HA  LEU B  28      -0.574   6.407   5.386  1.00  0.00           H  
ATOM    419 1HB  LEU B  28      -1.494   4.499   7.559  1.00  0.00           H  
ATOM    420 2HB  LEU B  28       0.130   4.460   6.866  1.00  0.00           H  
ATOM    421  HG  LEU B  28      -1.067   6.860   8.295  1.00  0.00           H  
ATOM    422 1HD1 LEU B  28       0.390   6.205  10.159  1.00  0.00           H  
ATOM    423 2HD1 LEU B  28      -0.828   4.957   9.806  1.00  0.00           H  
ATOM    424 3HD1 LEU B  28       0.856   4.732   9.277  1.00  0.00           H  
ATOM    425 1HD2 LEU B  28       1.280   7.634   8.297  1.00  0.00           H  
ATOM    426 2HD2 LEU B  28       1.761   6.181   7.388  1.00  0.00           H  
ATOM    427 3HD2 LEU B  28       0.690   7.387   6.636  1.00  0.00           H  
ATOM    428  N   LEU B  29      -2.468   3.774   4.832  1.00  0.00           N  
ATOM    429  CA  LEU B  29      -2.752   2.735   3.849  1.00  0.00           C  
ATOM    430  C   LEU B  29      -2.850   3.317   2.445  1.00  0.00           C  
ATOM    431  O   LEU B  29      -2.220   2.819   1.511  1.00  0.00           O  
ATOM    432  CB  LEU B  29      -4.059   2.014   4.203  1.00  0.00           C  
ATOM    433  CG  LEU B  29      -4.400   0.794   3.339  1.00  0.00           C  
ATOM    434  CD1 LEU B  29      -5.296  -0.152   4.127  1.00  0.00           C  
ATOM    435  CD2 LEU B  29      -5.081   1.252   2.058  1.00  0.00           C  
ATOM    436  H   LEU B  29      -3.110   3.916   5.598  1.00  0.00           H  
ATOM    437  HA  LEU B  29      -1.937   2.012   3.865  1.00  0.00           H  
ATOM    438 1HB  LEU B  29      -4.003   1.682   5.238  1.00  0.00           H  
ATOM    439 2HB  LEU B  29      -4.882   2.723   4.115  1.00  0.00           H  
ATOM    440  HG  LEU B  29      -3.484   0.256   3.091  1.00  0.00           H  
ATOM    441 1HD1 LEU B  29      -5.539  -1.020   3.513  1.00  0.00           H  
ATOM    442 2HD1 LEU B  29      -4.777  -0.480   5.028  1.00  0.00           H  
ATOM    443 3HD1 LEU B  29      -6.215   0.364   4.404  1.00  0.00           H  
ATOM    444 1HD2 LEU B  29      -5.323   0.384   1.444  1.00  0.00           H  
ATOM    445 2HD2 LEU B  29      -5.997   1.789   2.305  1.00  0.00           H  
ATOM    446 3HD2 LEU B  29      -4.411   1.912   1.506  1.00  0.00           H  
ATOM    447  N   LEU B  30      -3.642   4.374   2.302  1.00  0.00           N  
ATOM    448  CA  LEU B  30      -3.847   5.008   1.005  1.00  0.00           C  
ATOM    449  C   LEU B  30      -2.539   5.553   0.446  1.00  0.00           C  
ATOM    450  O   LEU B  30      -2.297   5.497  -0.760  1.00  0.00           O  
ATOM    451  CB  LEU B  30      -4.872   6.142   1.125  1.00  0.00           C  
ATOM    452  CG  LEU B  30      -6.315   5.708   1.407  1.00  0.00           C  
ATOM    453  CD1 LEU B  30      -7.169   6.936   1.694  1.00  0.00           C  
ATOM    454  CD2 LEU B  30      -6.855   4.933   0.214  1.00  0.00           C  
ATOM    455  H   LEU B  30      -4.115   4.747   3.112  1.00  0.00           H  
ATOM    456  HA  LEU B  30      -4.231   4.260   0.311  1.00  0.00           H  
ATOM    457 1HB  LEU B  30      -4.562   6.806   1.931  1.00  0.00           H  
ATOM    458 2HB  LEU B  30      -4.872   6.711   0.195  1.00  0.00           H  
ATOM    459  HG  LEU B  30      -6.338   5.072   2.293  1.00  0.00           H  
ATOM    460 1HD1 LEU B  30      -8.195   6.627   1.894  1.00  0.00           H  
ATOM    461 2HD1 LEU B  30      -6.772   7.460   2.563  1.00  0.00           H  
ATOM    462 3HD1 LEU B  30      -7.153   7.599   0.830  1.00  0.00           H  
ATOM    463 1HD2 LEU B  30      -7.881   4.623   0.415  1.00  0.00           H  
ATOM    464 2HD2 LEU B  30      -6.834   5.568  -0.672  1.00  0.00           H  
ATOM    465 3HD2 LEU B  30      -6.237   4.051   0.043  1.00  0.00           H  
ATOM    466  N   LEU B  31      -1.698   6.081   1.329  1.00  0.00           N  
ATOM    467  CA  LEU B  31      -0.367   6.534   0.944  1.00  0.00           C  
ATOM    468  C   LEU B  31       0.447   5.398   0.338  1.00  0.00           C  
ATOM    469  O   LEU B  31       1.034   5.545  -0.734  1.00  0.00           O  
ATOM    470  CB  LEU B  31       0.370   7.108   2.160  1.00  0.00           C  
ATOM    471  CG  LEU B  31       1.832   7.506   1.925  1.00  0.00           C  
ATOM    472  CD1 LEU B  31       1.898   8.598   0.865  1.00  0.00           C  
ATOM    473  CD2 LEU B  31       2.448   7.977   3.234  1.00  0.00           C  
ATOM    474  H   LEU B  31      -1.989   6.171   2.292  1.00  0.00           H  
ATOM    475  HA  LEU B  31      -0.472   7.318   0.195  1.00  0.00           H  
ATOM    476 1HB  LEU B  31      -0.163   7.994   2.503  1.00  0.00           H  
ATOM    477 2HB  LEU B  31       0.352   6.367   2.959  1.00  0.00           H  
ATOM    478  HG  LEU B  31       2.388   6.646   1.552  1.00  0.00           H  
ATOM    479 1HD1 LEU B  31       2.937   8.881   0.698  1.00  0.00           H  
ATOM    480 2HD1 LEU B  31       1.469   8.228  -0.066  1.00  0.00           H  
ATOM    481 3HD1 LEU B  31       1.336   9.468   1.204  1.00  0.00           H  
ATOM    482 1HD2 LEU B  31       3.488   8.260   3.067  1.00  0.00           H  
ATOM    483 2HD2 LEU B  31       1.893   8.839   3.608  1.00  0.00           H  
ATOM    484 3HD2 LEU B  31       2.403   7.172   3.967  1.00  0.00           H  
ATOM    485  N   VAL B  32       0.480   4.265   1.032  1.00  0.00           N  
ATOM    486  CA  VAL B  32       1.214   3.098   0.558  1.00  0.00           C  
ATOM    487  C   VAL B  32       0.693   2.631  -0.794  1.00  0.00           C  
ATOM    488  O   VAL B  32       1.469   2.264  -1.677  1.00  0.00           O  
ATOM    489  CB  VAL B  32       1.101   1.947   1.575  1.00  0.00           C  
ATOM    490  CG1 VAL B  32       1.645   0.656   0.981  1.00  0.00           C  
ATOM    491  CG2 VAL B  32       1.844   2.309   2.852  1.00  0.00           C  
ATOM    492  H   VAL B  32      -0.017   4.211   1.910  1.00  0.00           H  
ATOM    493  HA  VAL B  32       2.265   3.370   0.453  1.00  0.00           H  
ATOM    494  HB  VAL B  32       0.048   1.777   1.802  1.00  0.00           H  
ATOM    495 1HG1 VAL B  32       1.557  -0.147   1.713  1.00  0.00           H  
ATOM    496 2HG1 VAL B  32       1.075   0.398   0.089  1.00  0.00           H  
ATOM    497 3HG1 VAL B  32       2.694   0.791   0.717  1.00  0.00           H  
ATOM    498 1HG2 VAL B  32       1.759   1.490   3.566  1.00  0.00           H  
ATOM    499 2HG2 VAL B  32       2.896   2.484   2.624  1.00  0.00           H  
ATOM    500 3HG2 VAL B  32       1.411   3.212   3.282  1.00  0.00           H  
ATOM    501  N   VAL B  33      -0.627   2.646  -0.951  1.00  0.00           N  
ATOM    502  CA  VAL B  33      -1.250   2.313  -2.226  1.00  0.00           C  
ATOM    503  C   VAL B  33      -0.772   3.244  -3.333  1.00  0.00           C  
ATOM    504  O   VAL B  33      -0.377   2.794  -4.409  1.00  0.00           O  
ATOM    505  CB  VAL B  33      -2.784   2.403  -2.111  1.00  0.00           C  
ATOM    506  CG1 VAL B  33      -3.427   2.332  -3.488  1.00  0.00           C  
ATOM    507  CG2 VAL B  33      -3.302   1.287  -1.216  1.00  0.00           C  
ATOM    508  H   VAL B  33      -1.213   2.895  -0.167  1.00  0.00           H  
ATOM    509  HA  VAL B  33      -0.978   1.290  -2.488  1.00  0.00           H  
ATOM    510  HB  VAL B  33      -3.051   3.368  -1.680  1.00  0.00           H  
ATOM    511 1HG1 VAL B  33      -4.510   2.397  -3.387  1.00  0.00           H  
ATOM    512 2HG1 VAL B  33      -3.069   3.161  -4.099  1.00  0.00           H  
ATOM    513 3HG1 VAL B  33      -3.163   1.388  -3.965  1.00  0.00           H  
ATOM    514 1HG2 VAL B  33      -4.386   1.357  -1.138  1.00  0.00           H  
ATOM    515 2HG2 VAL B  33      -3.029   0.322  -1.644  1.00  0.00           H  
ATOM    516 3HG2 VAL B  33      -2.860   1.381  -0.224  1.00  0.00           H  
ATOM    517  N   ALA B  34      -0.811   4.545  -3.063  1.00  0.00           N  
ATOM    518  CA  ALA B  34      -0.381   5.542  -4.036  1.00  0.00           C  
ATOM    519  C   ALA B  34       1.085   5.356  -4.404  1.00  0.00           C  
ATOM    520  O   ALA B  34       1.460   5.461  -5.572  1.00  0.00           O  
ATOM    521  CB  ALA B  34      -0.616   6.945  -3.495  1.00  0.00           C  
ATOM    522  H   ALA B  34      -1.147   4.850  -2.161  1.00  0.00           H  
ATOM    523  HA  ALA B  34      -0.973   5.409  -4.942  1.00  0.00           H  
ATOM    524 1HB  ALA B  34      -0.290   7.678  -4.233  1.00  0.00           H  
ATOM    525 2HB  ALA B  34      -1.678   7.083  -3.291  1.00  0.00           H  
ATOM    526 3HB  ALA B  34      -0.050   7.080  -2.575  1.00  0.00           H  
ATOM    527  N   LEU B  35       1.911   5.078  -3.402  1.00  0.00           N  
ATOM    528  CA  LEU B  35       3.335   4.852  -3.622  1.00  0.00           C  
ATOM    529  C   LEU B  35       3.574   3.575  -4.417  1.00  0.00           C  
ATOM    530  O   LEU B  35       4.422   3.537  -5.308  1.00  0.00           O  
ATOM    531  CB  LEU B  35       4.073   4.772  -2.279  1.00  0.00           C  
ATOM    532  CG  LEU B  35       4.145   6.080  -1.481  1.00  0.00           C  
ATOM    533  CD1 LEU B  35       4.696   5.796  -0.090  1.00  0.00           C  
ATOM    534  CD2 LEU B  35       5.019   7.080  -2.222  1.00  0.00           C  
ATOM    535  H   LEU B  35       1.544   5.022  -2.463  1.00  0.00           H  
ATOM    536  HA  LEU B  35       3.734   5.691  -4.191  1.00  0.00           H  
ATOM    537 1HB  LEU B  35       3.578   4.030  -1.655  1.00  0.00           H  
ATOM    538 2HB  LEU B  35       5.094   4.439  -2.463  1.00  0.00           H  
ATOM    539  HG  LEU B  35       3.142   6.491  -1.364  1.00  0.00           H  
ATOM    540 1HD1 LEU B  35       4.747   6.726   0.478  1.00  0.00           H  
ATOM    541 2HD1 LEU B  35       4.041   5.093   0.425  1.00  0.00           H  
ATOM    542 3HD1 LEU B  35       5.694   5.368  -0.175  1.00  0.00           H  
ATOM    543 1HD2 LEU B  35       5.070   8.010  -1.655  1.00  0.00           H  
ATOM    544 2HD2 LEU B  35       6.023   6.671  -2.338  1.00  0.00           H  
ATOM    545 3HD2 LEU B  35       4.592   7.278  -3.206  1.00  0.00           H  
ATOM    546  N   GLY B  36       2.821   2.531  -4.089  1.00  0.00           N  
ATOM    547  CA  GLY B  36       2.910   1.266  -4.809  1.00  0.00           C  
ATOM    548  C   GLY B  36       2.595   1.451  -6.288  1.00  0.00           C  
ATOM    549  O   GLY B  36       3.369   1.042  -7.153  1.00  0.00           O  
ATOM    550  H   GLY B  36       2.170   2.615  -3.321  1.00  0.00           H  
ATOM    551 1HA  GLY B  36       3.912   0.852  -4.695  1.00  0.00           H  
ATOM    552 2HA  GLY B  36       2.215   0.549  -4.372  1.00  0.00           H  
ATOM    553  N   ILE B  37       1.453   2.069  -6.572  1.00  0.00           N  
ATOM    554  CA  ILE B  37       1.025   2.293  -7.947  1.00  0.00           C  
ATOM    555  C   ILE B  37       1.990   3.214  -8.682  1.00  0.00           C  
ATOM    556  O   ILE B  37       2.367   2.951  -9.824  1.00  0.00           O  
ATOM    557  CB  ILE B  37      -0.392   2.893  -7.990  1.00  0.00           C  
ATOM    558  CG1 ILE B  37      -1.419   1.875  -7.489  1.00  0.00           C  
ATOM    559  CG2 ILE B  37      -0.734   3.349  -9.400  1.00  0.00           C  
ATOM    560  CD1 ILE B  37      -2.788   2.463  -7.233  1.00  0.00           C  
ATOM    561  H   ILE B  37       0.868   2.393  -5.815  1.00  0.00           H  
ATOM    562  HA  ILE B  37       1.009   1.334  -8.464  1.00  0.00           H  
ATOM    563  HB  ILE B  37      -0.445   3.750  -7.319  1.00  0.00           H  
ATOM    564 1HG1 ILE B  37      -1.523   1.073  -8.219  1.00  0.00           H  
ATOM    565 2HG1 ILE B  37      -1.063   1.426  -6.561  1.00  0.00           H  
ATOM    566 1HG2 ILE B  37      -1.739   3.770  -9.413  1.00  0.00           H  
ATOM    567 2HG2 ILE B  37      -0.020   4.106  -9.721  1.00  0.00           H  
ATOM    568 3HG2 ILE B  37      -0.690   2.497 -10.079  1.00  0.00           H  
ATOM    569 1HD1 ILE B  37      -3.460   1.680  -6.880  1.00  0.00           H  
ATOM    570 2HD1 ILE B  37      -2.713   3.245  -6.477  1.00  0.00           H  
ATOM    571 3HD1 ILE B  37      -3.180   2.887  -8.156  1.00  0.00           H  
ATOM    572  N   GLY B  38       2.387   4.296  -8.021  1.00  0.00           N  
ATOM    573  CA  GLY B  38       3.307   5.261  -8.611  1.00  0.00           C  
ATOM    574  C   GLY B  38       4.590   4.585  -9.076  1.00  0.00           C  
ATOM    575  O   GLY B  38       4.994   4.725 -10.230  1.00  0.00           O  
ATOM    576  H   GLY B  38       2.042   4.454  -7.084  1.00  0.00           H  
ATOM    577 1HA  GLY B  38       2.824   5.754  -9.456  1.00  0.00           H  
ATOM    578 2HA  GLY B  38       3.542   6.033  -7.880  1.00  0.00           H  
ATOM    579  N   LEU B  39       5.227   3.850  -8.171  1.00  0.00           N  
ATOM    580  CA  LEU B  39       6.472   3.159  -8.483  1.00  0.00           C  
ATOM    581  C   LEU B  39       6.270   2.134  -9.591  1.00  0.00           C  
ATOM    582  O   LEU B  39       7.125   1.968 -10.461  1.00  0.00           O  
ATOM    583  CB  LEU B  39       7.023   2.466  -7.231  1.00  0.00           C  
ATOM    584  CG  LEU B  39       7.539   3.398  -6.127  1.00  0.00           C  
ATOM    585  CD1 LEU B  39       7.865   2.581  -4.884  1.00  0.00           C  
ATOM    586  CD2 LEU B  39       8.765   4.147  -6.627  1.00  0.00           C  
ATOM    587  H   LEU B  39       4.839   3.769  -7.242  1.00  0.00           H  
ATOM    588  HA  LEU B  39       7.200   3.895  -8.825  1.00  0.00           H  
ATOM    589 1HB  LEU B  39       6.235   1.848  -6.801  1.00  0.00           H  
ATOM    590 2HB  LEU B  39       7.846   1.815  -7.527  1.00  0.00           H  
ATOM    591  HG  LEU B  39       6.760   4.113  -5.861  1.00  0.00           H  
ATOM    592 1HD1 LEU B  39       8.232   3.244  -4.099  1.00  0.00           H  
ATOM    593 2HD1 LEU B  39       6.966   2.072  -4.537  1.00  0.00           H  
ATOM    594 3HD1 LEU B  39       8.631   1.845  -5.123  1.00  0.00           H  
ATOM    595 1HD2 LEU B  39       9.131   4.810  -5.842  1.00  0.00           H  
ATOM    596 2HD2 LEU B  39       9.545   3.433  -6.892  1.00  0.00           H  
ATOM    597 3HD2 LEU B  39       8.499   4.736  -7.505  1.00  0.00           H  
ATOM    598  N   PHE B  40       5.133   1.447  -9.554  1.00  0.00           N  
ATOM    599  CA  PHE B  40       4.784   0.486 -10.594  1.00  0.00           C  
ATOM    600  C   PHE B  40       4.725   1.153 -11.962  1.00  0.00           C  
ATOM    601  O   PHE B  40       5.301   0.657 -12.931  1.00  0.00           O  
ATOM    602  CB  PHE B  40       3.438  -0.172 -10.284  1.00  0.00           C  
ATOM    603  CG  PHE B  40       2.927  -1.054 -11.386  1.00  0.00           C  
ATOM    604  CD1 PHE B  40       3.443  -2.329 -11.570  1.00  0.00           C  
ATOM    605  CD2 PHE B  40       1.930  -0.612 -12.243  1.00  0.00           C  
ATOM    606  CE1 PHE B  40       2.973  -3.141 -12.584  1.00  0.00           C  
ATOM    607  CE2 PHE B  40       1.457  -1.423 -13.257  1.00  0.00           C  
ATOM    608  CZ  PHE B  40       1.980  -2.689 -13.427  1.00  0.00           C  
ATOM    609  H   PHE B  40       4.494   1.594  -8.786  1.00  0.00           H  
ATOM    610  HA  PHE B  40       5.553  -0.287 -10.623  1.00  0.00           H  
ATOM    611 1HB  PHE B  40       3.528  -0.774  -9.380  1.00  0.00           H  
ATOM    612 2HB  PHE B  40       2.693   0.599 -10.091  1.00  0.00           H  
ATOM    613  HD1 PHE B  40       4.227  -2.687 -10.903  1.00  0.00           H  
ATOM    614  HD2 PHE B  40       1.517   0.388 -12.108  1.00  0.00           H  
ATOM    615  HE1 PHE B  40       3.387  -4.140 -12.718  1.00  0.00           H  
ATOM    616  HE2 PHE B  40       0.673  -1.063 -13.922  1.00  0.00           H  
ATOM    617  HZ  PHE B  40       1.610  -3.328 -14.228  1.00  0.00           H  
ATOM    618  N   MET B  41       4.026   2.281 -12.036  1.00  0.00           N  
ATOM    619  CA  MET B  41       3.823   2.975 -13.302  1.00  0.00           C  
ATOM    620  C   MET B  41       5.145   3.463 -13.881  1.00  0.00           C  
ATOM    621  O   MET B  41       5.365   3.398 -15.090  1.00  0.00           O  
ATOM    622  CB  MET B  41       2.859   4.145 -13.114  1.00  0.00           C  
ATOM    623  CG  MET B  41       1.420   3.736 -12.833  1.00  0.00           C  
ATOM    624  SD  MET B  41       0.365   5.142 -12.427  1.00  0.00           S  
ATOM    625  CE  MET B  41       0.253   5.952 -14.020  1.00  0.00           C  
ATOM    626  H   MET B  41       3.625   2.667 -11.193  1.00  0.00           H  
ATOM    627  HA  MET B  41       3.389   2.274 -14.015  1.00  0.00           H  
ATOM    628 1HB  MET B  41       3.198   4.765 -12.285  1.00  0.00           H  
ATOM    629 2HB  MET B  41       2.862   4.766 -14.010  1.00  0.00           H  
ATOM    630 1HG  MET B  41       1.007   3.236 -13.708  1.00  0.00           H  
ATOM    631 2HG  MET B  41       1.397   3.036 -11.998  1.00  0.00           H  
ATOM    632 1HE  MET B  41      -0.369   6.842 -13.932  1.00  0.00           H  
ATOM    633 2HE  MET B  41       1.252   6.237 -14.354  1.00  0.00           H  
ATOM    634 3HE  MET B  41      -0.190   5.269 -14.745  1.00  0.00           H  
ATOM    635  N   ARG B  42       6.022   3.952 -13.011  1.00  0.00           N  
ATOM    636  CA  ARG B  42       7.299   4.509 -13.441  1.00  0.00           C  
ATOM    637  C   ARG B  42       8.114   3.483 -14.218  1.00  0.00           C  
ATOM    638  O   ARG B  42       7.871   3.275 -15.374  1.00  0.00           O  
ATOM    639  OXT ARG B  42       8.999   2.883 -13.673  1.00  0.00           O  
ATOM    640  CB  ARG B  42       8.104   4.989 -12.242  1.00  0.00           C  
ATOM    641  CG  ARG B  42       7.589   6.266 -11.596  1.00  0.00           C  
ATOM    642  CD  ARG B  42       8.383   6.633 -10.396  1.00  0.00           C  
ATOM    643  NE  ARG B  42       7.858   7.820  -9.740  1.00  0.00           N  
ATOM    644  CZ  ARG B  42       8.366   8.361  -8.616  1.00  0.00           C  
ATOM    645  NH1 ARG B  42       9.410   7.811  -8.036  1.00  0.00           N  
ATOM    646  NH2 ARG B  42       7.815   9.444  -8.096  1.00  0.00           N  
ATOM    647  H   ARG B  42       5.798   3.937 -12.026  1.00  0.00           H  
ATOM    648  HA  ARG B  42       7.102   5.361 -14.092  1.00  0.00           H  
ATOM    649 1HB  ARG B  42       8.115   4.214 -11.478  1.00  0.00           H  
ATOM    650 2HB  ARG B  42       9.136   5.166 -12.545  1.00  0.00           H  
ATOM    651 1HG  ARG B  42       7.649   7.086 -12.312  1.00  0.00           H  
ATOM    652 2HG  ARG B  42       6.551   6.126 -11.291  1.00  0.00           H  
ATOM    653 1HD  ARG B  42       8.363   5.811  -9.681  1.00  0.00           H  
ATOM    654 2HD  ARG B  42       9.413   6.834 -10.690  1.00  0.00           H  
ATOM    655  HE  ARG B  42       7.055   8.271 -10.157  1.00  0.00           H  
ATOM    656 1HH1 ARG B  42       9.832   6.983  -8.433  1.00  0.00           H  
ATOM    657 2HH1 ARG B  42       9.791   8.217  -7.193  1.00  0.00           H  
ATOM    658 1HH2 ARG B  42       7.013   9.866  -8.542  1.00  0.00           H  
ATOM    659 2HH2 ARG B  42       8.196   9.849  -7.254  1.00  0.00           H  
TER                                                                             
HETATM  661 THKN MEM C  45      15.000   0.000   0.000  1.00  0.00           X  
HETATM  662 CNTR MEM C  45       0.000   0.000   0.000  1.00  0.00           X  
HETATM  663 NORM MEM C  45      -0.000  -0.000   1.000  1.00  0.00           X  
TER                                                                             
CONECT  661  662                                                                
CONECT  662  661  663                                                           
CONECT  663  662                                                                
a_angle_1 1.014
a_angle_2 29.706
a_bind 1.643
a_ddg -21.148
a_helicality 0.037
a_helicality_symm 0.037
a_hha_ang -59.411
a_hha_dst_atm 4.615
a_hha_dst_vec 8.187
a_marl -21.936
a_pack 0.561
a_res_lipo -69.026
a_rmsd 5.201
a_sasa 698.845
a_shape 0.731
a_span_topo 0.5
a_tms_span 1
a_tms_span_fa 1
a_unsat 0
maxsub 21
rms 5.201
score -138.159
silent_score -138.159
time 29
total -138.162

#MODEL 3
ATOM      1  N   GLY A   1       5.382  10.199  17.523  1.00  0.00           N  
ATOM      2  CA  GLY A   1       5.565   8.791  17.191  1.00  0.00           C  
ATOM      3  C   GLY A   1       4.593   8.351  16.103  1.00  0.00           C  
ATOM      4  O   GLY A   1       4.976   7.663  15.157  1.00  0.00           O  
ATOM      5 1H   GLY A   1       6.031  10.460  18.238  1.00  0.00           H  
ATOM      6 2H   GLY A   1       5.542  10.757  16.709  1.00  0.00           H  
ATOM      7 3H   GLY A   1       4.449  10.347  17.850  1.00  0.00           H  
ATOM      8 1HA  GLY A   1       6.589   8.625  16.857  1.00  0.00           H  
ATOM      9 2HA  GLY A   1       5.416   8.185  18.084  1.00  0.00           H  
ATOM     10  N   MET A   2       3.334   8.753  16.244  1.00  0.00           N  
ATOM     11  CA  MET A   2       2.290   8.337  15.316  1.00  0.00           C  
ATOM     12  C   MET A   2       2.669   8.664  13.877  1.00  0.00           C  
ATOM     13  O   MET A   2       2.568   7.816  12.990  1.00  0.00           O  
ATOM     14  CB  MET A   2       0.964   9.002  15.681  1.00  0.00           C  
ATOM     15  CG  MET A   2      -0.187   8.671  14.741  1.00  0.00           C  
ATOM     16  SD  MET A   2      -1.619   9.739  14.993  1.00  0.00           S  
ATOM     17  CE  MET A   2      -1.022  11.276  14.295  1.00  0.00           C  
ATOM     18  H   MET A   2       3.095   9.361  17.013  1.00  0.00           H  
ATOM     19  HA  MET A   2       2.172   7.256  15.389  1.00  0.00           H  
ATOM     20 1HB  MET A   2       0.671   8.700  16.686  1.00  0.00           H  
ATOM     21 2HB  MET A   2       1.089  10.085  15.688  1.00  0.00           H  
ATOM     22 1HG  MET A   2       0.145   8.777  13.709  1.00  0.00           H  
ATOM     23 2HG  MET A   2      -0.497   7.638  14.895  1.00  0.00           H  
ATOM     24 1HE  MET A   2      -1.797  12.038  14.376  1.00  0.00           H  
ATOM     25 2HE  MET A   2      -0.134  11.601  14.837  1.00  0.00           H  
ATOM     26 3HE  MET A   2      -0.770  11.125  13.244  1.00  0.00           H  
ATOM     27  N   VAL A   3       3.106   9.898  13.652  1.00  0.00           N  
ATOM     28  CA  VAL A   3       3.414  10.368  12.306  1.00  0.00           C  
ATOM     29  C   VAL A   3       4.503   9.520  11.662  1.00  0.00           C  
ATOM     30  O   VAL A   3       4.405   9.151  10.492  1.00  0.00           O  
ATOM     31  CB  VAL A   3       3.869  11.839  12.345  1.00  0.00           C  
ATOM     32  CG1 VAL A   3       4.392  12.271  10.983  1.00  0.00           C  
ATOM     33  CG2 VAL A   3       2.714  12.726  12.785  1.00  0.00           C  
ATOM     34  H   VAL A   3       3.229  10.527  14.432  1.00  0.00           H  
ATOM     35  HA  VAL A   3       2.511  10.297  11.699  1.00  0.00           H  
ATOM     36  HB  VAL A   3       4.693  11.937  13.052  1.00  0.00           H  
ATOM     37 1HG1 VAL A   3       4.710  13.313  11.029  1.00  0.00           H  
ATOM     38 2HG1 VAL A   3       5.241  11.646  10.705  1.00  0.00           H  
ATOM     39 3HG1 VAL A   3       3.603  12.165  10.240  1.00  0.00           H  
ATOM     40 1HG2 VAL A   3       3.043  13.765  12.811  1.00  0.00           H  
ATOM     41 2HG2 VAL A   3       1.888  12.624  12.081  1.00  0.00           H  
ATOM     42 3HG2 VAL A   3       2.383  12.426  13.779  1.00  0.00           H  
ATOM     43  N   GLY A   4       5.542   9.214  12.433  1.00  0.00           N  
ATOM     44  CA  GLY A   4       6.629   8.369  11.954  1.00  0.00           C  
ATOM     45  C   GLY A   4       6.111   7.010  11.499  1.00  0.00           C  
ATOM     46  O   GLY A   4       6.488   6.516  10.437  1.00  0.00           O  
ATOM     47  H   GLY A   4       5.578   9.577  13.375  1.00  0.00           H  
ATOM     48 1HA  GLY A   4       7.137   8.864  11.127  1.00  0.00           H  
ATOM     49 2HA  GLY A   4       7.362   8.236  12.748  1.00  0.00           H  
ATOM     50  N   ALA A   5       5.246   6.411  12.310  1.00  0.00           N  
ATOM     51  CA  ALA A   5       4.643   5.127  11.973  1.00  0.00           C  
ATOM     52  C   ALA A   5       3.815   5.224  10.699  1.00  0.00           C  
ATOM     53  O   ALA A   5       3.870   4.342   9.842  1.00  0.00           O  
ATOM     54  CB  ALA A   5       3.785   4.626  13.126  1.00  0.00           C  
ATOM     55  H   ALA A   5       4.999   6.857  13.182  1.00  0.00           H  
ATOM     56  HA  ALA A   5       5.447   4.412  11.795  1.00  0.00           H  
ATOM     57 1HB  ALA A   5       3.342   3.666  12.859  1.00  0.00           H  
ATOM     58 2HB  ALA A   5       4.403   4.506  14.015  1.00  0.00           H  
ATOM     59 3HB  ALA A   5       2.994   5.346  13.329  1.00  0.00           H  
ATOM     60  N   LEU A   6       3.047   6.302  10.579  1.00  0.00           N  
ATOM     61  CA  LEU A   6       2.198   6.512   9.413  1.00  0.00           C  
ATOM     62  C   LEU A   6       3.029   6.663   8.146  1.00  0.00           C  
ATOM     63  O   LEU A   6       2.686   6.116   7.098  1.00  0.00           O  
ATOM     64  CB  LEU A   6       1.325   7.758   9.611  1.00  0.00           C  
ATOM     65  CG  LEU A   6       0.224   7.638  10.672  1.00  0.00           C  
ATOM     66  CD1 LEU A   6      -0.423   8.999  10.890  1.00  0.00           C  
ATOM     67  CD2 LEU A   6      -0.804   6.610  10.223  1.00  0.00           C  
ATOM     68  H   LEU A   6       3.052   6.994  11.315  1.00  0.00           H  
ATOM     69  HA  LEU A   6       1.549   5.645   9.297  1.00  0.00           H  
ATOM     70 1HB  LEU A   6       1.967   8.591   9.893  1.00  0.00           H  
ATOM     71 2HB  LEU A   6       0.846   8.001   8.662  1.00  0.00           H  
ATOM     72  HG  LEU A   6       0.664   7.322  11.618  1.00  0.00           H  
ATOM     73 1HD1 LEU A   6      -1.205   8.913  11.645  1.00  0.00           H  
ATOM     74 2HD1 LEU A   6       0.331   9.710  11.229  1.00  0.00           H  
ATOM     75 3HD1 LEU A   6      -0.858   9.349   9.955  1.00  0.00           H  
ATOM     76 1HD2 LEU A   6      -1.586   6.523  10.978  1.00  0.00           H  
ATOM     77 2HD2 LEU A   6      -1.245   6.925   9.278  1.00  0.00           H  
ATOM     78 3HD2 LEU A   6      -0.318   5.643  10.092  1.00  0.00           H  
ATOM     79  N   LEU A   7       4.125   7.408   8.248  1.00  0.00           N  
ATOM     80  CA  LEU A   7       5.026   7.604   7.119  1.00  0.00           C  
ATOM     81  C   LEU A   7       5.637   6.284   6.666  1.00  0.00           C  
ATOM     82  O   LEU A   7       5.763   6.026   5.469  1.00  0.00           O  
ATOM     83  CB  LEU A   7       6.141   8.588   7.496  1.00  0.00           C  
ATOM     84  CG  LEU A   7       5.708  10.049   7.670  1.00  0.00           C  
ATOM     85  CD1 LEU A   7       6.865  10.857   8.242  1.00  0.00           C  
ATOM     86  CD2 LEU A   7       5.261  10.610   6.328  1.00  0.00           C  
ATOM     87  H   LEU A   7       4.338   7.851   9.131  1.00  0.00           H  
ATOM     88  HA  LEU A   7       4.456   8.022   6.290  1.00  0.00           H  
ATOM     89 1HB  LEU A   7       6.590   8.262   8.433  1.00  0.00           H  
ATOM     90 2HB  LEU A   7       6.907   8.559   6.720  1.00  0.00           H  
ATOM     91  HG  LEU A   7       4.882  10.102   8.379  1.00  0.00           H  
ATOM     92 1HD1 LEU A   7       6.558  11.896   8.365  1.00  0.00           H  
ATOM     93 2HD1 LEU A   7       7.152  10.447   9.210  1.00  0.00           H  
ATOM     94 3HD1 LEU A   7       7.714  10.810   7.561  1.00  0.00           H  
ATOM     95 1HD2 LEU A   7       4.953  11.648   6.452  1.00  0.00           H  
ATOM     96 2HD2 LEU A   7       6.087  10.559   5.618  1.00  0.00           H  
ATOM     97 3HD2 LEU A   7       4.422  10.025   5.951  1.00  0.00           H  
ATOM     98  N   LEU A   8       6.014   5.451   7.630  1.00  0.00           N  
ATOM     99  CA  LEU A   8       6.531   4.121   7.333  1.00  0.00           C  
ATOM    100  C   LEU A   8       5.503   3.286   6.581  1.00  0.00           C  
ATOM    101  O   LEU A   8       5.824   2.641   5.582  1.00  0.00           O  
ATOM    102  CB  LEU A   8       6.929   3.405   8.630  1.00  0.00           C  
ATOM    103  CG  LEU A   8       7.417   1.960   8.470  1.00  0.00           C  
ATOM    104  CD1 LEU A   8       8.648   1.936   7.574  1.00  0.00           C  
ATOM    105  CD2 LEU A   8       7.726   1.374   9.840  1.00  0.00           C  
ATOM    106  H   LEU A   8       5.942   5.748   8.593  1.00  0.00           H  
ATOM    107  HA  LEU A   8       7.415   4.225   6.705  1.00  0.00           H  
ATOM    108 1HB  LEU A   8       7.725   3.973   9.110  1.00  0.00           H  
ATOM    109 2HB  LEU A   8       6.068   3.392   9.298  1.00  0.00           H  
ATOM    110  HG  LEU A   8       6.642   1.365   7.987  1.00  0.00           H  
ATOM    111 1HD1 LEU A   8       8.995   0.909   7.460  1.00  0.00           H  
ATOM    112 2HD1 LEU A   8       8.394   2.343   6.595  1.00  0.00           H  
ATOM    113 3HD1 LEU A   8       9.437   2.537   8.024  1.00  0.00           H  
ATOM    114 1HD2 LEU A   8       8.073   0.346   9.726  1.00  0.00           H  
ATOM    115 2HD2 LEU A   8       8.503   1.967  10.323  1.00  0.00           H  
ATOM    116 3HD2 LEU A   8       6.825   1.387  10.453  1.00  0.00           H  
ATOM    117  N   LEU A   9       4.266   3.302   7.065  1.00  0.00           N  
ATOM    118  CA  LEU A   9       3.197   2.515   6.462  1.00  0.00           C  
ATOM    119  C   LEU A   9       2.946   2.940   5.021  1.00  0.00           C  
ATOM    120  O   LEU A   9       2.659   2.108   4.160  1.00  0.00           O  
ATOM    121  CB  LEU A   9       1.906   2.662   7.277  1.00  0.00           C  
ATOM    122  CG  LEU A   9       1.906   1.982   8.652  1.00  0.00           C  
ATOM    123  CD1 LEU A   9       0.636   2.357   9.405  1.00  0.00           C  
ATOM    124  CD2 LEU A   9       2.010   0.475   8.473  1.00  0.00           C  
ATOM    125  H   LEU A   9       4.061   3.873   7.872  1.00  0.00           H  
ATOM    126  HA  LEU A   9       3.495   1.467   6.465  1.00  0.00           H  
ATOM    127 1HB  LEU A   9       1.712   3.723   7.433  1.00  0.00           H  
ATOM    128 2HB  LEU A   9       1.081   2.245   6.701  1.00  0.00           H  
ATOM    129  HG  LEU A   9       2.756   2.338   9.234  1.00  0.00           H  
ATOM    130 1HD1 LEU A   9       0.636   1.874  10.382  1.00  0.00           H  
ATOM    131 2HD1 LEU A   9       0.598   3.439   9.536  1.00  0.00           H  
ATOM    132 3HD1 LEU A   9      -0.233   2.028   8.838  1.00  0.00           H  
ATOM    133 1HD2 LEU A   9       2.010  -0.009   9.450  1.00  0.00           H  
ATOM    134 2HD2 LEU A   9       1.159   0.118   7.892  1.00  0.00           H  
ATOM    135 3HD2 LEU A   9       2.934   0.234   7.948  1.00  0.00           H  
ATOM    136  N   LEU A  10       3.055   4.239   4.765  1.00  0.00           N  
ATOM    137  CA  LEU A  10       2.896   4.770   3.416  1.00  0.00           C  
ATOM    138  C   LEU A  10       3.995   4.264   2.491  1.00  0.00           C  
ATOM    139  O   LEU A  10       3.740   3.926   1.335  1.00  0.00           O  
ATOM    140  CB  LEU A  10       2.909   6.303   3.446  1.00  0.00           C  
ATOM    141  CG  LEU A  10       1.670   6.967   4.061  1.00  0.00           C  
ATOM    142  CD1 LEU A  10       1.906   8.467   4.184  1.00  0.00           C  
ATOM    143  CD2 LEU A  10       0.454   6.674   3.196  1.00  0.00           C  
ATOM    144  H   LEU A  10       3.255   4.875   5.524  1.00  0.00           H  
ATOM    145  HA  LEU A  10       1.936   4.435   3.024  1.00  0.00           H  
ATOM    146 1HB  LEU A  10       3.778   6.632   4.013  1.00  0.00           H  
ATOM    147 2HB  LEU A  10       3.008   6.670   2.424  1.00  0.00           H  
ATOM    148  HG  LEU A  10       1.506   6.573   5.064  1.00  0.00           H  
ATOM    149 1HD1 LEU A  10       1.026   8.939   4.621  1.00  0.00           H  
ATOM    150 2HD1 LEU A  10       2.770   8.648   4.823  1.00  0.00           H  
ATOM    151 3HD1 LEU A  10       2.090   8.888   3.196  1.00  0.00           H  
ATOM    152 1HD2 LEU A  10      -0.427   7.145   3.634  1.00  0.00           H  
ATOM    153 2HD2 LEU A  10       0.616   7.070   2.193  1.00  0.00           H  
ATOM    154 3HD2 LEU A  10       0.298   5.596   3.140  1.00  0.00           H  
ATOM    155  N   VAL A  11       5.219   4.215   3.007  1.00  0.00           N  
ATOM    156  CA  VAL A  11       6.343   3.663   2.260  1.00  0.00           C  
ATOM    157  C   VAL A  11       6.136   2.183   1.966  1.00  0.00           C  
ATOM    158  O   VAL A  11       6.375   1.722   0.850  1.00  0.00           O  
ATOM    159  CB  VAL A  11       7.652   3.848   3.050  1.00  0.00           C  
ATOM    160  CG1 VAL A  11       8.782   3.065   2.399  1.00  0.00           C  
ATOM    161  CG2 VAL A  11       7.999   5.326   3.137  1.00  0.00           C  
ATOM    162  H   VAL A  11       5.374   4.569   3.940  1.00  0.00           H  
ATOM    163  HA  VAL A  11       6.426   4.199   1.314  1.00  0.00           H  
ATOM    164  HB  VAL A  11       7.519   3.445   4.054  1.00  0.00           H  
ATOM    165 1HG1 VAL A  11       9.700   3.207   2.971  1.00  0.00           H  
ATOM    166 2HG1 VAL A  11       8.528   2.006   2.380  1.00  0.00           H  
ATOM    167 3HG1 VAL A  11       8.932   3.422   1.380  1.00  0.00           H  
ATOM    168 1HG2 VAL A  11       8.926   5.450   3.698  1.00  0.00           H  
ATOM    169 2HG2 VAL A  11       8.126   5.730   2.133  1.00  0.00           H  
ATOM    170 3HG2 VAL A  11       7.195   5.860   3.644  1.00  0.00           H  
ATOM    171  N   VAL A  12       5.689   1.442   2.974  1.00  0.00           N  
ATOM    172  CA  VAL A  12       5.355   0.033   2.801  1.00  0.00           C  
ATOM    173  C   VAL A  12       4.235  -0.147   1.784  1.00  0.00           C  
ATOM    174  O   VAL A  12       4.308  -1.013   0.912  1.00  0.00           O  
ATOM    175  CB  VAL A  12       4.927  -0.585   4.145  1.00  0.00           C  
ATOM    176  CG1 VAL A  12       4.360  -1.980   3.934  1.00  0.00           C  
ATOM    177  CG2 VAL A  12       6.113  -0.623   5.098  1.00  0.00           C  
ATOM    178  H   VAL A  12       5.577   1.865   3.884  1.00  0.00           H  
ATOM    179  HA  VAL A  12       6.241  -0.491   2.441  1.00  0.00           H  
ATOM    180  HB  VAL A  12       4.133   0.023   4.577  1.00  0.00           H  
ATOM    181 1HG1 VAL A  12       4.062  -2.402   4.894  1.00  0.00           H  
ATOM    182 2HG1 VAL A  12       3.491  -1.924   3.278  1.00  0.00           H  
ATOM    183 3HG1 VAL A  12       5.118  -2.617   3.479  1.00  0.00           H  
ATOM    184 1HG2 VAL A  12       5.803  -1.060   6.046  1.00  0.00           H  
ATOM    185 2HG2 VAL A  12       6.910  -1.227   4.662  1.00  0.00           H  
ATOM    186 3HG2 VAL A  12       6.477   0.390   5.267  1.00  0.00           H  
ATOM    187  N   ALA A  13       3.199   0.678   1.900  1.00  0.00           N  
ATOM    188  CA  ALA A  13       2.067   0.620   0.983  1.00  0.00           C  
ATOM    189  C   ALA A  13       2.515   0.829  -0.458  1.00  0.00           C  
ATOM    190  O   ALA A  13       2.036   0.156  -1.371  1.00  0.00           O  
ATOM    191  CB  ALA A  13       1.021   1.655   1.367  1.00  0.00           C  
ATOM    192  H   ALA A  13       3.196   1.362   2.643  1.00  0.00           H  
ATOM    193  HA  ALA A  13       1.624  -0.373   1.054  1.00  0.00           H  
ATOM    194 1HB  ALA A  13       0.182   1.600   0.673  1.00  0.00           H  
ATOM    195 2HB  ALA A  13       0.668   1.458   2.380  1.00  0.00           H  
ATOM    196 3HB  ALA A  13       1.461   2.650   1.325  1.00  0.00           H  
ATOM    197  N   LEU A  14       3.435   1.766  -0.656  1.00  0.00           N  
ATOM    198  CA  LEU A  14       3.996   2.022  -1.978  1.00  0.00           C  
ATOM    199  C   LEU A  14       4.679   0.780  -2.536  1.00  0.00           C  
ATOM    200  O   LEU A  14       4.441   0.389  -3.679  1.00  0.00           O  
ATOM    201  CB  LEU A  14       5.001   3.179  -1.912  1.00  0.00           C  
ATOM    202  CG  LEU A  14       5.748   3.486  -3.216  1.00  0.00           C  
ATOM    203  CD1 LEU A  14       4.747   3.856  -4.302  1.00  0.00           C  
ATOM    204  CD2 LEU A  14       6.740   4.615  -2.979  1.00  0.00           C  
ATOM    205  H   LEU A  14       3.755   2.316   0.128  1.00  0.00           H  
ATOM    206  HA  LEU A  14       3.185   2.299  -2.650  1.00  0.00           H  
ATOM    207 1HB  LEU A  14       4.471   4.083  -1.614  1.00  0.00           H  
ATOM    208 2HB  LEU A  14       5.745   2.951  -1.149  1.00  0.00           H  
ATOM    209  HG  LEU A  14       6.284   2.595  -3.546  1.00  0.00           H  
ATOM    210 1HD1 LEU A  14       5.278   4.073  -5.228  1.00  0.00           H  
ATOM    211 2HD1 LEU A  14       4.062   3.023  -4.464  1.00  0.00           H  
ATOM    212 3HD1 LEU A  14       4.183   4.735  -3.992  1.00  0.00           H  
ATOM    213 1HD2 LEU A  14       7.272   4.832  -3.906  1.00  0.00           H  
ATOM    214 2HD2 LEU A  14       6.205   5.506  -2.651  1.00  0.00           H  
ATOM    215 3HD2 LEU A  14       7.455   4.317  -2.212  1.00  0.00           H  
ATOM    216  N   GLY A  15       5.529   0.162  -1.723  1.00  0.00           N  
ATOM    217  CA  GLY A  15       6.212  -1.064  -2.117  1.00  0.00           C  
ATOM    218  C   GLY A  15       5.217  -2.144  -2.519  1.00  0.00           C  
ATOM    219  O   GLY A  15       5.420  -2.853  -3.505  1.00  0.00           O  
ATOM    220  H   GLY A  15       5.707   0.553  -0.808  1.00  0.00           H  
ATOM    221 1HA  GLY A  15       6.885  -0.855  -2.949  1.00  0.00           H  
ATOM    222 2HA  GLY A  15       6.826  -1.420  -1.290  1.00  0.00           H  
ATOM    223  N   ILE A  16       4.140  -2.265  -1.751  1.00  0.00           N  
ATOM    224  CA  ILE A  16       3.074  -3.208  -2.068  1.00  0.00           C  
ATOM    225  C   ILE A  16       2.381  -2.837  -3.374  1.00  0.00           C  
ATOM    226  O   ILE A  16       2.126  -3.696  -4.218  1.00  0.00           O  
ATOM    227  CB  ILE A  16       2.035  -3.265  -0.934  1.00  0.00           C  
ATOM    228  CG1 ILE A  16       2.646  -3.898   0.319  1.00  0.00           C  
ATOM    229  CG2 ILE A  16       0.803  -4.039  -1.378  1.00  0.00           C  
ATOM    230  CD1 ILE A  16       1.803  -3.729   1.562  1.00  0.00           C  
ATOM    231  H   ILE A  16       4.057  -1.689  -0.925  1.00  0.00           H  
ATOM    232  HA  ILE A  16       3.511  -4.198  -2.185  1.00  0.00           H  
ATOM    233  HB  ILE A  16       1.737  -2.252  -0.662  1.00  0.00           H  
ATOM    234 1HG1 ILE A  16       2.797  -4.964   0.151  1.00  0.00           H  
ATOM    235 2HG1 ILE A  16       3.625  -3.456   0.509  1.00  0.00           H  
ATOM    236 1HG2 ILE A  16       0.079  -4.070  -0.564  1.00  0.00           H  
ATOM    237 2HG2 ILE A  16       0.357  -3.547  -2.242  1.00  0.00           H  
ATOM    238 3HG2 ILE A  16       1.090  -5.055  -1.648  1.00  0.00           H  
ATOM    239 1HD1 ILE A  16       2.302  -4.203   2.408  1.00  0.00           H  
ATOM    240 2HD1 ILE A  16       1.669  -2.667   1.770  1.00  0.00           H  
ATOM    241 3HD1 ILE A  16       0.831  -4.194   1.408  1.00  0.00           H  
ATOM    242  N   GLY A  17       2.080  -1.552  -3.534  1.00  0.00           N  
ATOM    243  CA  GLY A  17       1.432  -1.063  -4.744  1.00  0.00           C  
ATOM    244  C   GLY A  17       2.284  -1.339  -5.976  1.00  0.00           C  
ATOM    245  O   GLY A  17       1.775  -1.763  -7.013  1.00  0.00           O  
ATOM    246  H   GLY A  17       2.307  -0.899  -2.798  1.00  0.00           H  
ATOM    247 1HA  GLY A  17       0.459  -1.542  -4.855  1.00  0.00           H  
ATOM    248 2HA  GLY A  17       1.254   0.008  -4.653  1.00  0.00           H  
ATOM    249  N   LEU A  18       3.585  -1.096  -5.856  1.00  0.00           N  
ATOM    250  CA  LEU A  18       4.510  -1.309  -6.963  1.00  0.00           C  
ATOM    251  C   LEU A  18       4.584  -2.782  -7.343  1.00  0.00           C  
ATOM    252  O   LEU A  18       4.679  -3.125  -8.521  1.00  0.00           O  
ATOM    253  CB  LEU A  18       5.908  -0.799  -6.591  1.00  0.00           C  
ATOM    254  CG  LEU A  18       6.047   0.723  -6.458  1.00  0.00           C  
ATOM    255  CD1 LEU A  18       7.408   1.059  -5.862  1.00  0.00           C  
ATOM    256  CD2 LEU A  18       5.874   1.370  -7.824  1.00  0.00           C  
ATOM    257  H   LEU A  18       3.942  -0.755  -4.975  1.00  0.00           H  
ATOM    258  HA  LEU A  18       4.150  -0.749  -7.826  1.00  0.00           H  
ATOM    259 1HB  LEU A  18       6.198  -1.242  -5.640  1.00  0.00           H  
ATOM    260 2HB  LEU A  18       6.613  -1.131  -7.353  1.00  0.00           H  
ATOM    261  HG  LEU A  18       5.283   1.101  -5.778  1.00  0.00           H  
ATOM    262 1HD1 LEU A  18       7.507   2.140  -5.767  1.00  0.00           H  
ATOM    263 2HD1 LEU A  18       7.497   0.599  -4.877  1.00  0.00           H  
ATOM    264 3HD1 LEU A  18       8.194   0.678  -6.513  1.00  0.00           H  
ATOM    265 1HD2 LEU A  18       5.973   2.452  -7.729  1.00  0.00           H  
ATOM    266 2HD2 LEU A  18       6.639   0.995  -8.504  1.00  0.00           H  
ATOM    267 3HD2 LEU A  18       4.887   1.129  -8.219  1.00  0.00           H  
ATOM    268  N   PHE A  19       4.540  -3.650  -6.338  1.00  0.00           N  
ATOM    269  CA  PHE A  19       4.418  -5.084  -6.569  1.00  0.00           C  
ATOM    270  C   PHE A  19       3.102  -5.421  -7.259  1.00  0.00           C  
ATOM    271  O   PHE A  19       3.076  -6.168  -8.237  1.00  0.00           O  
ATOM    272  CB  PHE A  19       4.518  -5.849  -5.248  1.00  0.00           C  
ATOM    273  CG  PHE A  19       4.356  -7.335  -5.395  1.00  0.00           C  
ATOM    274  CD1 PHE A  19       5.407  -8.121  -5.845  1.00  0.00           C  
ATOM    275  CD2 PHE A  19       3.153  -7.951  -5.083  1.00  0.00           C  
ATOM    276  CE1 PHE A  19       5.259  -9.488  -5.980  1.00  0.00           C  
ATOM    277  CE2 PHE A  19       3.003  -9.317  -5.216  1.00  0.00           C  
ATOM    278  CZ  PHE A  19       4.057 -10.087  -5.666  1.00  0.00           C  
ATOM    279  H   PHE A  19       4.592  -3.307  -5.389  1.00  0.00           H  
ATOM    280  HA  PHE A  19       5.236  -5.401  -7.219  1.00  0.00           H  
ATOM    281 1HB  PHE A  19       5.487  -5.656  -4.789  1.00  0.00           H  
ATOM    282 2HB  PHE A  19       3.753  -5.490  -4.561  1.00  0.00           H  
ATOM    283  HD1 PHE A  19       6.357  -7.648  -6.092  1.00  0.00           H  
ATOM    284  HD2 PHE A  19       2.320  -7.343  -4.729  1.00  0.00           H  
ATOM    285  HE1 PHE A  19       6.093 -10.094  -6.335  1.00  0.00           H  
ATOM    286  HE2 PHE A  19       2.052  -9.789  -4.968  1.00  0.00           H  
ATOM    287  HZ  PHE A  19       3.940 -11.164  -5.773  1.00  0.00           H  
ATOM    288  N   MET A  20       2.011  -4.866  -6.743  1.00  0.00           N  
ATOM    289  CA  MET A  20       0.687  -5.118  -7.300  1.00  0.00           C  
ATOM    290  C   MET A  20       0.617  -4.701  -8.763  1.00  0.00           C  
ATOM    291  O   MET A  20       0.018  -5.392  -9.587  1.00  0.00           O  
ATOM    292  CB  MET A  20      -0.376  -4.384  -6.485  1.00  0.00           C  
ATOM    293  CG  MET A  20      -1.794  -4.535  -7.018  1.00  0.00           C  
ATOM    294  SD  MET A  20      -2.178  -3.344  -8.318  1.00  0.00           S  
ATOM    295  CE  MET A  20      -2.160  -1.813  -7.390  1.00  0.00           C  
ATOM    296  H   MET A  20       2.101  -4.254  -5.944  1.00  0.00           H  
ATOM    297  HA  MET A  20       0.489  -6.188  -7.251  1.00  0.00           H  
ATOM    298 1HB  MET A  20      -0.365  -4.751  -5.459  1.00  0.00           H  
ATOM    299 2HB  MET A  20      -0.142  -3.319  -6.455  1.00  0.00           H  
ATOM    300 1HG  MET A  20      -1.926  -5.539  -7.421  1.00  0.00           H  
ATOM    301 2HG  MET A  20      -2.506  -4.398  -6.205  1.00  0.00           H  
ATOM    302 1HE  MET A  20      -2.382  -0.980  -8.057  1.00  0.00           H  
ATOM    303 2HE  MET A  20      -2.913  -1.857  -6.601  1.00  0.00           H  
ATOM    304 3HE  MET A  20      -1.176  -1.669  -6.944  1.00  0.00           H  
ATOM    305  N   ARG A  21       1.232  -3.567  -9.080  1.00  0.00           N  
ATOM    306  CA  ARG A  21       1.166  -3.010 -10.426  1.00  0.00           C  
ATOM    307  C   ARG A  21       1.817  -3.941 -11.440  1.00  0.00           C  
ATOM    308  O   ARG A  21       1.214  -4.891 -11.857  1.00  0.00           O  
ATOM    309  OXT ARG A  21       2.934  -3.725 -11.823  1.00  0.00           O  
ATOM    310  CB  ARG A  21       1.850  -1.651 -10.477  1.00  0.00           C  
ATOM    311  CG  ARG A  21       1.733  -0.926 -11.808  1.00  0.00           C  
ATOM    312  CD  ARG A  21       2.257   0.461 -11.726  1.00  0.00           C  
ATOM    313  NE  ARG A  21       3.703   0.486 -11.575  1.00  0.00           N  
ATOM    314  CZ  ARG A  21       4.430   1.600 -11.358  1.00  0.00           C  
ATOM    315  NH1 ARG A  21       3.833   2.768 -11.269  1.00  0.00           N  
ATOM    316  NH2 ARG A  21       5.743   1.517 -11.234  1.00  0.00           N  
ATOM    317  H   ARG A  21       1.759  -3.078  -8.371  1.00  0.00           H  
ATOM    318  HA  ARG A  21       0.118  -2.881 -10.696  1.00  0.00           H  
ATOM    319 1HB  ARG A  21       1.428  -1.003  -9.711  1.00  0.00           H  
ATOM    320 2HB  ARG A  21       2.911  -1.770 -10.258  1.00  0.00           H  
ATOM    321 1HG  ARG A  21       2.302  -1.463 -12.567  1.00  0.00           H  
ATOM    322 2HG  ARG A  21       0.685  -0.880 -12.107  1.00  0.00           H  
ATOM    323 1HD  ARG A  21       2.000   1.002 -12.636  1.00  0.00           H  
ATOM    324 2HD  ARG A  21       1.816   0.966 -10.868  1.00  0.00           H  
ATOM    325  HE  ARG A  21       4.198  -0.393 -11.638  1.00  0.00           H  
ATOM    326 1HH1 ARG A  21       2.830   2.830 -11.363  1.00  0.00           H  
ATOM    327 2HH1 ARG A  21       4.378   3.602 -11.106  1.00  0.00           H  
ATOM    328 1HH2 ARG A  21       6.202   0.619 -11.303  1.00  0.00           H  
ATOM    329 2HH2 ARG A  21       6.288   2.351 -11.072  1.00  0.00           H  
TER                                                                             
ATOM    331  N   GLY B  22      -5.383 -10.199  17.523  1.00  0.00           N  
ATOM    332  CA  GLY B  22      -5.565  -8.791  17.191  1.00  0.00           C  
ATOM    333  C   GLY B  22      -4.593  -8.351  16.103  1.00  0.00           C  
ATOM    334  O   GLY B  22      -4.976  -7.663  15.157  1.00  0.00           O  
ATOM    335 1H   GLY B  22      -6.031 -10.460  18.238  1.00  0.00           H  
ATOM    336 2H   GLY B  22      -5.542 -10.757  16.709  1.00  0.00           H  
ATOM    337 3H   GLY B  22      -4.449 -10.347  17.850  1.00  0.00           H  
ATOM    338 1HA  GLY B  22      -6.589  -8.625  16.857  1.00  0.00           H  
ATOM    339 2HA  GLY B  22      -5.416  -8.185  18.084  1.00  0.00           H  
ATOM    340  N   MET B  23      -3.334  -8.753  16.244  1.00  0.00           N  
ATOM    341  CA  MET B  23      -2.290  -8.337  15.316  1.00  0.00           C  
ATOM    342  C   MET B  23      -2.669  -8.664  13.877  1.00  0.00           C  
ATOM    343  O   MET B  23      -2.568  -7.816  12.990  1.00  0.00           O  
ATOM    344  CB  MET B  23      -0.964  -9.002  15.681  1.00  0.00           C  
ATOM    345  CG  MET B  23       0.187  -8.671  14.741  1.00  0.00           C  
ATOM    346  SD  MET B  23       1.619  -9.739  14.993  1.00  0.00           S  
ATOM    347  CE  MET B  23       1.022 -11.276  14.294  1.00  0.00           C  
ATOM    348  H   MET B  23      -3.095  -9.361  17.013  1.00  0.00           H  
ATOM    349  HA  MET B  23      -2.172  -7.256  15.389  1.00  0.00           H  
ATOM    350 1HB  MET B  23      -0.671  -8.700  16.686  1.00  0.00           H  
ATOM    351 2HB  MET B  23      -1.089 -10.085  15.688  1.00  0.00           H  
ATOM    352 1HG  MET B  23      -0.145  -8.777  13.709  1.00  0.00           H  
ATOM    353 2HG  MET B  23       0.497  -7.638  14.895  1.00  0.00           H  
ATOM    354 1HE  MET B  23       1.797 -12.038  14.375  1.00  0.00           H  
ATOM    355 2HE  MET B  23       0.133 -11.601  14.837  1.00  0.00           H  
ATOM    356 3HE  MET B  23       0.770 -11.125  13.244  1.00  0.00           H  
ATOM    357  N   VAL B  24      -3.106  -9.898  13.652  1.00  0.00           N  
ATOM    358  CA  VAL B  24      -3.414 -10.368  12.306  1.00  0.00           C  
ATOM    359  C   VAL B  24      -4.503  -9.520  11.662  1.00  0.00           C  
ATOM    360  O   VAL B  24      -4.406  -9.151  10.492  1.00  0.00           O  
ATOM    361  CB  VAL B  24      -3.869 -11.839  12.345  1.00  0.00           C  
ATOM    362  CG1 VAL B  24      -4.392 -12.271  10.983  1.00  0.00           C  
ATOM    363  CG2 VAL B  24      -2.714 -12.726  12.785  1.00  0.00           C  
ATOM    364  H   VAL B  24      -3.229 -10.527  14.432  1.00  0.00           H  
ATOM    365  HA  VAL B  24      -2.511 -10.297  11.699  1.00  0.00           H  
ATOM    366  HB  VAL B  24      -4.693 -11.937  13.052  1.00  0.00           H  
ATOM    367 1HG1 VAL B  24      -4.710 -13.313  11.029  1.00  0.00           H  
ATOM    368 2HG1 VAL B  24      -5.241 -11.646  10.705  1.00  0.00           H  
ATOM    369 3HG1 VAL B  24      -3.603 -12.165  10.240  1.00  0.00           H  
ATOM    370 1HG2 VAL B  24      -3.043 -13.765  12.811  1.00  0.00           H  
ATOM    371 2HG2 VAL B  24      -1.888 -12.624  12.081  1.00  0.00           H  
ATOM    372 3HG2 VAL B  24      -2.383 -12.426  13.779  1.00  0.00           H  
ATOM    373  N   GLY B  25      -5.542  -9.214  12.433  1.00  0.00           N  
ATOM    374  CA  GLY B  25      -6.629  -8.369  11.954  1.00  0.00           C  
ATOM    375  C   GLY B  25      -6.111  -7.010  11.499  1.00  0.00           C  
ATOM    376  O   GLY B  25      -6.488  -6.516  10.437  1.00  0.00           O  
ATOM    377  H   GLY B  25      -5.578  -9.577  13.375  1.00  0.00           H  
ATOM    378 1HA  GLY B  25      -7.137  -8.864  11.127  1.00  0.00           H  
ATOM    379 2HA  GLY B  25      -7.362  -8.236  12.748  1.00  0.00           H  
ATOM    380  N   ALA B  26      -5.246  -6.411  12.310  1.00  0.00           N  
ATOM    381  CA  ALA B  26      -4.643  -5.127  11.973  1.00  0.00           C  
ATOM    382  C   ALA B  26      -3.815  -5.224  10.699  1.00  0.00           C  
ATOM    383  O   ALA B  26      -3.870  -4.342   9.842  1.00  0.00           O  
ATOM    384  CB  ALA B  26      -3.785  -4.626  13.126  1.00  0.00           C  
ATOM    385  H   ALA B  26      -4.999  -6.857  13.182  1.00  0.00           H  
ATOM    386  HA  ALA B  26      -5.447  -4.412  11.795  1.00  0.00           H  
ATOM    387 1HB  ALA B  26      -3.342  -3.666  12.859  1.00  0.00           H  
ATOM    388 2HB  ALA B  26      -4.403  -4.506  14.015  1.00  0.00           H  
ATOM    389 3HB  ALA B  26      -2.994  -5.346  13.329  1.00  0.00           H  
ATOM    390  N   LEU B  27      -3.047  -6.302  10.579  1.00  0.00           N  
ATOM    391  CA  LEU B  27      -2.198  -6.512   9.413  1.00  0.00           C  
ATOM    392  C   LEU B  27      -3.029  -6.663   8.146  1.00  0.00           C  
ATOM    393  O   LEU B  27      -2.686  -6.116   7.098  1.00  0.00           O  
ATOM    394  CB  LEU B  27      -1.325  -7.758   9.611  1.00  0.00           C  
ATOM    395  CG  LEU B  27      -0.224  -7.638  10.672  1.00  0.00           C  
ATOM    396  CD1 LEU B  27       0.423  -8.999  10.890  1.00  0.00           C  
ATOM    397  CD2 LEU B  27       0.804  -6.609  10.223  1.00  0.00           C  
ATOM    398  H   LEU B  27      -3.052  -6.994  11.315  1.00  0.00           H  
ATOM    399  HA  LEU B  27      -1.549  -5.645   9.297  1.00  0.00           H  
ATOM    400 1HB  LEU B  27      -1.967  -8.591   9.893  1.00  0.00           H  
ATOM    401 2HB  LEU B  27      -0.846  -8.001   8.662  1.00  0.00           H  
ATOM    402  HG  LEU B  27      -0.664  -7.322  11.618  1.00  0.00           H  
ATOM    403 1HD1 LEU B  27       1.205  -8.913  11.644  1.00  0.00           H  
ATOM    404 2HD1 LEU B  27      -0.330  -9.710  11.229  1.00  0.00           H  
ATOM    405 3HD1 LEU B  27       0.858  -9.349   9.954  1.00  0.00           H  
ATOM    406 1HD2 LEU B  27       1.586  -6.523  10.978  1.00  0.00           H  
ATOM    407 2HD2 LEU B  27       1.245  -6.925   9.277  1.00  0.00           H  
ATOM    408 3HD2 LEU B  27       0.317  -5.642  10.092  1.00  0.00           H  
ATOM    409  N   LEU B  28      -4.125  -7.408   8.248  1.00  0.00           N  
ATOM    410  CA  LEU B  28      -5.026  -7.604   7.119  1.00  0.00           C  
ATOM    411  C   LEU B  28      -5.637  -6.284   6.666  1.00  0.00           C  
ATOM    412  O   LEU B  28      -5.763  -6.026   5.469  1.00  0.00           O  
ATOM    413  CB  LEU B  28      -6.141  -8.588   7.496  1.00  0.00           C  
ATOM    414  CG  LEU B  28      -5.708 -10.049   7.670  1.00  0.00           C  
ATOM    415  CD1 LEU B  28      -6.865 -10.857   8.242  1.00  0.00           C  
ATOM    416  CD2 LEU B  28      -5.261 -10.610   6.328  1.00  0.00           C  
ATOM    417  H   LEU B  28      -4.338  -7.851   9.131  1.00  0.00           H  
ATOM    418  HA  LEU B  28      -4.456  -8.022   6.290  1.00  0.00           H  
ATOM    419 1HB  LEU B  28      -6.590  -8.262   8.433  1.00  0.00           H  
ATOM    420 2HB  LEU B  28      -6.907  -8.559   6.720  1.00  0.00           H  
ATOM    421  HG  LEU B  28      -4.882 -10.102   8.379  1.00  0.00           H  
ATOM    422 1HD1 LEU B  28      -6.558 -11.896   8.365  1.00  0.00           H  
ATOM    423 2HD1 LEU B  28      -7.152 -10.447   9.210  1.00  0.00           H  
ATOM    424 3HD1 LEU B  28      -7.714 -10.810   7.561  1.00  0.00           H  
ATOM    425 1HD2 LEU B  28      -4.953 -11.648   6.452  1.00  0.00           H  
ATOM    426 2HD2 LEU B  28      -6.087 -10.559   5.618  1.00  0.00           H  
ATOM    427 3HD2 LEU B  28      -4.422 -10.025   5.951  1.00  0.00           H  
ATOM    428  N   LEU B  29      -6.014  -5.451   7.630  1.00  0.00           N  
ATOM    429  CA  LEU B  29      -6.531  -4.121   7.333  1.00  0.00           C  
ATOM    430  C   LEU B  29      -5.503  -3.286   6.581  1.00  0.00           C  
ATOM    431  O   LEU B  29      -5.824  -2.641   5.582  1.00  0.00           O  
ATOM    432  CB  LEU B  29      -6.929  -3.405   8.630  1.00  0.00           C  
ATOM    433  CG  LEU B  29      -7.417  -1.960   8.470  1.00  0.00           C  
ATOM    434  CD1 LEU B  29      -8.648  -1.936   7.574  1.00  0.00           C  
ATOM    435  CD2 LEU B  29      -7.726  -1.374   9.840  1.00  0.00           C  
ATOM    436  H   LEU B  29      -5.942  -5.748   8.593  1.00  0.00           H  
ATOM    437  HA  LEU B  29      -7.415  -4.225   6.705  1.00  0.00           H  
ATOM    438 1HB  LEU B  29      -7.725  -3.973   9.110  1.00  0.00           H  
ATOM    439 2HB  LEU B  29      -6.068  -3.392   9.298  1.00  0.00           H  
ATOM    440  HG  LEU B  29      -6.642  -1.365   7.987  1.00  0.00           H  
ATOM    441 1HD1 LEU B  29      -8.995  -0.909   7.460  1.00  0.00           H  
ATOM    442 2HD1 LEU B  29      -8.394  -2.343   6.595  1.00  0.00           H  
ATOM    443 3HD1 LEU B  29      -9.437  -2.537   8.024  1.00  0.00           H  
ATOM    444 1HD2 LEU B  29      -8.073  -0.346   9.726  1.00  0.00           H  
ATOM    445 2HD2 LEU B  29      -8.503  -1.967  10.323  1.00  0.00           H  
ATOM    446 3HD2 LEU B  29      -6.825  -1.387  10.453  1.00  0.00           H  
ATOM    447  N   LEU B  30      -4.266  -3.302   7.065  1.00  0.00           N  
ATOM    448  CA  LEU B  30      -3.197  -2.515   6.462  1.00  0.00           C  
ATOM    449  C   LEU B  30      -2.946  -2.940   5.021  1.00  0.00           C  
ATOM    450  O   LEU B  30      -2.659  -2.108   4.160  1.00  0.00           O  
ATOM    451  CB  LEU B  30      -1.906  -2.662   7.277  1.00  0.00           C  
ATOM    452  CG  LEU B  30      -1.906  -1.982   8.652  1.00  0.00           C  
ATOM    453  CD1 LEU B  30      -0.636  -2.357   9.405  1.00  0.00           C  
ATOM    454  CD2 LEU B  30      -2.010  -0.475   8.473  1.00  0.00           C  
ATOM    455  H   LEU B  30      -4.061  -3.873   7.872  1.00  0.00           H  
ATOM    456  HA  LEU B  30      -3.495  -1.467   6.465  1.00  0.00           H  
ATOM    457 1HB  LEU B  30      -1.712  -3.723   7.433  1.00  0.00           H  
ATOM    458 2HB  LEU B  30      -1.081  -2.244   6.701  1.00  0.00           H  
ATOM    459  HG  LEU B  30      -2.756  -2.338   9.235  1.00  0.00           H  
ATOM    460 1HD1 LEU B  30      -0.636  -1.874  10.382  1.00  0.00           H  
ATOM    461 2HD1 LEU B  30      -0.597  -3.439   9.536  1.00  0.00           H  
ATOM    462 3HD1 LEU B  30       0.233  -2.028   8.838  1.00  0.00           H  
ATOM    463 1HD2 LEU B  30      -2.011   0.009   9.451  1.00  0.00           H  
ATOM    464 2HD2 LEU B  30      -1.159  -0.118   7.892  1.00  0.00           H  
ATOM    465 3HD2 LEU B  30      -2.935  -0.234   7.948  1.00  0.00           H  
ATOM    466  N   LEU B  31      -3.055  -4.239   4.765  1.00  0.00           N  
ATOM    467  CA  LEU B  31      -2.896  -4.770   3.416  1.00  0.00           C  
ATOM    468  C   LEU B  31      -3.995  -4.264   2.491  1.00  0.00           C  
ATOM    469  O   LEU B  31      -3.740  -3.926   1.335  1.00  0.00           O  
ATOM    470  CB  LEU B  31      -2.909  -6.303   3.446  1.00  0.00           C  
ATOM    471  CG  LEU B  31      -1.670  -6.967   4.061  1.00  0.00           C  
ATOM    472  CD1 LEU B  31      -1.906  -8.467   4.184  1.00  0.00           C  
ATOM    473  CD2 LEU B  31      -0.454  -6.674   3.196  1.00  0.00           C  
ATOM    474  H   LEU B  31      -3.255  -4.875   5.524  1.00  0.00           H  
ATOM    475  HA  LEU B  31      -1.936  -4.435   3.024  1.00  0.00           H  
ATOM    476 1HB  LEU B  31      -3.778  -6.632   4.013  1.00  0.00           H  
ATOM    477 2HB  LEU B  31      -3.008  -6.670   2.424  1.00  0.00           H  
ATOM    478  HG  LEU B  31      -1.506  -6.573   5.064  1.00  0.00           H  
ATOM    479 1HD1 LEU B  31      -1.026  -8.939   4.621  1.00  0.00           H  
ATOM    480 2HD1 LEU B  31      -2.770  -8.648   4.823  1.00  0.00           H  
ATOM    481 3HD1 LEU B  31      -2.090  -8.888   3.196  1.00  0.00           H  
ATOM    482 1HD2 LEU B  31       0.427  -7.145   3.634  1.00  0.00           H  
ATOM    483 2HD2 LEU B  31      -0.616  -7.070   2.193  1.00  0.00           H  
ATOM    484 3HD2 LEU B  31      -0.298  -5.596   3.140  1.00  0.00           H  
ATOM    485  N   VAL B  32      -5.219  -4.215   3.007  1.00  0.00           N  
ATOM    486  CA  VAL B  32      -6.343  -3.663   2.260  1.00  0.00           C  
ATOM    487  C   VAL B  32      -6.135  -2.183   1.966  1.00  0.00           C  
ATOM    488  O   VAL B  32      -6.375  -1.722   0.850  1.00  0.00           O  
ATOM    489  CB  VAL B  32      -7.652  -3.848   3.050  1.00  0.00           C  
ATOM    490  CG1 VAL B  32      -8.782  -3.065   2.399  1.00  0.00           C  
ATOM    491  CG2 VAL B  32      -7.999  -5.326   3.137  1.00  0.00           C  
ATOM    492  H   VAL B  32      -5.374  -4.569   3.940  1.00  0.00           H  
ATOM    493  HA  VAL B  32      -6.426  -4.199   1.314  1.00  0.00           H  
ATOM    494  HB  VAL B  32      -7.519  -3.445   4.054  1.00  0.00           H  
ATOM    495 1HG1 VAL B  32      -9.700  -3.207   2.971  1.00  0.00           H  
ATOM    496 2HG1 VAL B  32      -8.528  -2.006   2.380  1.00  0.00           H  
ATOM    497 3HG1 VAL B  32      -8.932  -3.422   1.380  1.00  0.00           H  
ATOM    498 1HG2 VAL B  32      -8.926  -5.450   3.698  1.00  0.00           H  
ATOM    499 2HG2 VAL B  32      -8.126  -5.730   2.133  1.00  0.00           H  
ATOM    500 3HG2 VAL B  32      -7.195  -5.860   3.644  1.00  0.00           H  
ATOM    501  N   VAL B  33      -5.688  -1.442   2.974  1.00  0.00           N  
ATOM    502  CA  VAL B  33      -5.355  -0.033   2.801  1.00  0.00           C  
ATOM    503  C   VAL B  33      -4.235   0.147   1.784  1.00  0.00           C  
ATOM    504  O   VAL B  33      -4.308   1.013   0.912  1.00  0.00           O  
ATOM    505  CB  VAL B  33      -4.927   0.585   4.145  1.00  0.00           C  
ATOM    506  CG1 VAL B  33      -4.360   1.980   3.934  1.00  0.00           C  
ATOM    507  CG2 VAL B  33      -6.113   0.623   5.097  1.00  0.00           C  
ATOM    508  H   VAL B  33      -5.577  -1.865   3.884  1.00  0.00           H  
ATOM    509  HA  VAL B  33      -6.241   0.491   2.441  1.00  0.00           H  
ATOM    510  HB  VAL B  33      -4.133  -0.023   4.577  1.00  0.00           H  
ATOM    511 1HG1 VAL B  33      -4.062   2.402   4.894  1.00  0.00           H  
ATOM    512 2HG1 VAL B  33      -3.491   1.924   3.278  1.00  0.00           H  
ATOM    513 3HG1 VAL B  33      -5.118   2.617   3.479  1.00  0.00           H  
ATOM    514 1HG2 VAL B  33      -5.803   1.060   6.046  1.00  0.00           H  
ATOM    515 2HG2 VAL B  33      -6.910   1.227   4.662  1.00  0.00           H  
ATOM    516 3HG2 VAL B  33      -6.477  -0.390   5.267  1.00  0.00           H  
ATOM    517  N   ALA B  34      -3.199  -0.678   1.900  1.00  0.00           N  
ATOM    518  CA  ALA B  34      -2.067  -0.620   0.983  1.00  0.00           C  
ATOM    519  C   ALA B  34      -2.515  -0.829  -0.458  1.00  0.00           C  
ATOM    520  O   ALA B  34      -2.036  -0.156  -1.371  1.00  0.00           O  
ATOM    521  CB  ALA B  34      -1.021  -1.655   1.367  1.00  0.00           C  
ATOM    522  H   ALA B  34      -3.196  -1.362   2.643  1.00  0.00           H  
ATOM    523  HA  ALA B  34      -1.624   0.373   1.054  1.00  0.00           H  
ATOM    524 1HB  ALA B  34      -0.182  -1.600   0.673  1.00  0.00           H  
ATOM    525 2HB  ALA B  34      -0.668  -1.458   2.380  1.00  0.00           H  
ATOM    526 3HB  ALA B  34      -1.461  -2.650   1.325  1.00  0.00           H  
ATOM    527  N   LEU B  35      -3.435  -1.766  -0.656  1.00  0.00           N  
ATOM    528  CA  LEU B  35      -3.996  -2.022  -1.978  1.00  0.00           C  
ATOM    529  C   LEU B  35      -4.679  -0.780  -2.536  1.00  0.00           C  
ATOM    530  O   LEU B  35      -4.441  -0.389  -3.679  1.00  0.00           O  
ATOM    531  CB  LEU B  35      -5.001  -3.179  -1.912  1.00  0.00           C  
ATOM    532  CG  LEU B  35      -5.749  -3.486  -3.216  1.00  0.00           C  
ATOM    533  CD1 LEU B  35      -4.747  -3.855  -4.302  1.00  0.00           C  
ATOM    534  CD2 LEU B  35      -6.740  -4.615  -2.979  1.00  0.00           C  
ATOM    535  H   LEU B  35      -3.755  -2.316   0.128  1.00  0.00           H  
ATOM    536  HA  LEU B  35      -3.185  -2.299  -2.650  1.00  0.00           H  
ATOM    537 1HB  LEU B  35      -4.471  -4.083  -1.614  1.00  0.00           H  
ATOM    538 2HB  LEU B  35      -5.745  -2.951  -1.149  1.00  0.00           H  
ATOM    539  HG  LEU B  35      -6.284  -2.595  -3.546  1.00  0.00           H  
ATOM    540 1HD1 LEU B  35      -5.278  -4.073  -5.228  1.00  0.00           H  
ATOM    541 2HD1 LEU B  35      -4.062  -3.023  -4.464  1.00  0.00           H  
ATOM    542 3HD1 LEU B  35      -4.183  -4.735  -3.992  1.00  0.00           H  
ATOM    543 1HD2 LEU B  35      -7.273  -4.832  -3.906  1.00  0.00           H  
ATOM    544 2HD2 LEU B  35      -6.205  -5.506  -2.651  1.00  0.00           H  
ATOM    545 3HD2 LEU B  35      -7.455  -4.317  -2.212  1.00  0.00           H  
ATOM    546  N   GLY B  36      -5.529  -0.162  -1.723  1.00  0.00           N  
ATOM    547  CA  GLY B  36      -6.212   1.064  -2.117  1.00  0.00           C  
ATOM    548  C   GLY B  36      -5.217   2.144  -2.519  1.00  0.00           C  
ATOM    549  O   GLY B  36      -5.420   2.853  -3.505  1.00  0.00           O  
ATOM    550  H   GLY B  36      -5.707  -0.553  -0.808  1.00  0.00           H  
ATOM    551 1HA  GLY B  36      -6.885   0.855  -2.949  1.00  0.00           H  
ATOM    552 2HA  GLY B  36      -6.826   1.420  -1.290  1.00  0.00           H  
ATOM    553  N   ILE B  37      -4.140   2.265  -1.751  1.00  0.00           N  
ATOM    554  CA  ILE B  37      -3.074   3.208  -2.068  1.00  0.00           C  
ATOM    555  C   ILE B  37      -2.381   2.837  -3.374  1.00  0.00           C  
ATOM    556  O   ILE B  37      -2.125   3.695  -4.218  1.00  0.00           O  
ATOM    557  CB  ILE B  37      -2.035   3.264  -0.934  1.00  0.00           C  
ATOM    558  CG1 ILE B  37      -2.646   3.898   0.319  1.00  0.00           C  
ATOM    559  CG2 ILE B  37      -0.803   4.039  -1.378  1.00  0.00           C  
ATOM    560  CD1 ILE B  37      -1.803   3.729   1.562  1.00  0.00           C  
ATOM    561  H   ILE B  37      -4.057   1.689  -0.925  1.00  0.00           H  
ATOM    562  HA  ILE B  37      -3.511   4.198  -2.185  1.00  0.00           H  
ATOM    563  HB  ILE B  37      -1.737   2.252  -0.662  1.00  0.00           H  
ATOM    564 1HG1 ILE B  37      -2.797   4.963   0.151  1.00  0.00           H  
ATOM    565 2HG1 ILE B  37      -3.625   3.456   0.509  1.00  0.00           H  
ATOM    566 1HG2 ILE B  37      -0.079   4.070  -0.564  1.00  0.00           H  
ATOM    567 2HG2 ILE B  37      -0.357   3.547  -2.242  1.00  0.00           H  
ATOM    568 3HG2 ILE B  37      -1.090   5.055  -1.648  1.00  0.00           H  
ATOM    569 1HD1 ILE B  37      -2.302   4.203   2.408  1.00  0.00           H  
ATOM    570 2HD1 ILE B  37      -1.669   2.667   1.770  1.00  0.00           H  
ATOM    571 3HD1 ILE B  37      -0.830   4.194   1.408  1.00  0.00           H  
ATOM    572  N   GLY B  38      -2.080   1.552  -3.534  1.00  0.00           N  
ATOM    573  CA  GLY B  38      -1.432   1.063  -4.744  1.00  0.00           C  
ATOM    574  C   GLY B  38      -2.284   1.339  -5.976  1.00  0.00           C  
ATOM    575  O   GLY B  38      -1.774   1.763  -7.013  1.00  0.00           O  
ATOM    576  H   GLY B  38      -2.307   0.899  -2.798  1.00  0.00           H  
ATOM    577 1HA  GLY B  38      -0.459   1.542  -4.855  1.00  0.00           H  
ATOM    578 2HA  GLY B  38      -1.254  -0.008  -4.653  1.00  0.00           H  
ATOM    579  N   LEU B  39      -3.585   1.096  -5.856  1.00  0.00           N  
ATOM    580  CA  LEU B  39      -4.510   1.309  -6.963  1.00  0.00           C  
ATOM    581  C   LEU B  39      -4.584   2.782  -7.343  1.00  0.00           C  
ATOM    582  O   LEU B  39      -4.679   3.125  -8.521  1.00  0.00           O  
ATOM    583  CB  LEU B  39      -5.908   0.799  -6.591  1.00  0.00           C  
ATOM    584  CG  LEU B  39      -6.047  -0.723  -6.458  1.00  0.00           C  
ATOM    585  CD1 LEU B  39      -7.407  -1.059  -5.862  1.00  0.00           C  
ATOM    586  CD2 LEU B  39      -5.874  -1.371  -7.824  1.00  0.00           C  
ATOM    587  H   LEU B  39      -3.942   0.755  -4.975  1.00  0.00           H  
ATOM    588  HA  LEU B  39      -4.150   0.749  -7.826  1.00  0.00           H  
ATOM    589 1HB  LEU B  39      -6.198   1.242  -5.640  1.00  0.00           H  
ATOM    590 2HB  LEU B  39      -6.613   1.131  -7.353  1.00  0.00           H  
ATOM    591  HG  LEU B  39      -5.283  -1.100  -5.778  1.00  0.00           H  
ATOM    592 1HD1 LEU B  39      -7.506  -2.140  -5.767  1.00  0.00           H  
ATOM    593 2HD1 LEU B  39      -7.496  -0.599  -4.877  1.00  0.00           H  
ATOM    594 3HD1 LEU B  39      -8.194  -0.678  -6.513  1.00  0.00           H  
ATOM    595 1HD2 LEU B  39      -5.973  -2.452  -7.729  1.00  0.00           H  
ATOM    596 2HD2 LEU B  39      -6.639  -0.995  -8.504  1.00  0.00           H  
ATOM    597 3HD2 LEU B  39      -4.887  -1.129  -8.219  1.00  0.00           H  
ATOM    598  N   PHE B  40      -4.540   3.650  -6.338  1.00  0.00           N  
ATOM    599  CA  PHE B  40      -4.418   5.084  -6.569  1.00  0.00           C  
ATOM    600  C   PHE B  40      -3.102   5.421  -7.259  1.00  0.00           C  
ATOM    601  O   PHE B  40      -3.076   6.168  -8.237  1.00  0.00           O  
ATOM    602  CB  PHE B  40      -4.518   5.849  -5.248  1.00  0.00           C  
ATOM    603  CG  PHE B  40      -4.356   7.335  -5.395  1.00  0.00           C  
ATOM    604  CD1 PHE B  40      -5.407   8.121  -5.845  1.00  0.00           C  
ATOM    605  CD2 PHE B  40      -3.153   7.951  -5.083  1.00  0.00           C  
ATOM    606  CE1 PHE B  40      -5.259   9.488  -5.980  1.00  0.00           C  
ATOM    607  CE2 PHE B  40      -3.003   9.317  -5.216  1.00  0.00           C  
ATOM    608  CZ  PHE B  40      -4.057  10.087  -5.666  1.00  0.00           C  
ATOM    609  H   PHE B  40      -4.592   3.307  -5.389  1.00  0.00           H  
ATOM    610  HA  PHE B  40      -5.236   5.401  -7.219  1.00  0.00           H  
ATOM    611 1HB  PHE B  40      -5.487   5.656  -4.789  1.00  0.00           H  
ATOM    612 2HB  PHE B  40      -3.753   5.490  -4.561  1.00  0.00           H  
ATOM    613  HD1 PHE B  40      -6.357   7.648  -6.092  1.00  0.00           H  
ATOM    614  HD2 PHE B  40      -2.320   7.343  -4.729  1.00  0.00           H  
ATOM    615  HE1 PHE B  40      -6.093  10.094  -6.335  1.00  0.00           H  
ATOM    616  HE2 PHE B  40      -2.052   9.789  -4.968  1.00  0.00           H  
ATOM    617  HZ  PHE B  40      -3.940  11.164  -5.773  1.00  0.00           H  
ATOM    618  N   MET B  41      -2.011   4.866  -6.743  1.00  0.00           N  
ATOM    619  CA  MET B  41      -0.687   5.118  -7.300  1.00  0.00           C  
ATOM    620  C   MET B  41      -0.617   4.701  -8.763  1.00  0.00           C  
ATOM    621  O   MET B  41      -0.018   5.392  -9.587  1.00  0.00           O  
ATOM    622  CB  MET B  41       0.376   4.384  -6.485  1.00  0.00           C  
ATOM    623  CG  MET B  41       1.794   4.535  -7.018  1.00  0.00           C  
ATOM    624  SD  MET B  41       2.178   3.344  -8.318  1.00  0.00           S  
ATOM    625  CE  MET B  41       2.161   1.813  -7.389  1.00  0.00           C  
ATOM    626  H   MET B  41      -2.100   4.254  -5.944  1.00  0.00           H  
ATOM    627  HA  MET B  41      -0.489   6.188  -7.251  1.00  0.00           H  
ATOM    628 1HB  MET B  41       0.365   4.750  -5.459  1.00  0.00           H  
ATOM    629 2HB  MET B  41       0.142   3.319  -6.455  1.00  0.00           H  
ATOM    630 1HG  MET B  41       1.926   5.539  -7.421  1.00  0.00           H  
ATOM    631 2HG  MET B  41       2.506   4.398  -6.204  1.00  0.00           H  
ATOM    632 1HE  MET B  41       2.382   0.980  -8.057  1.00  0.00           H  
ATOM    633 2HE  MET B  41       2.913   1.857  -6.601  1.00  0.00           H  
ATOM    634 3HE  MET B  41       1.176   1.669  -6.944  1.00  0.00           H  
ATOM    635  N   ARG B  42      -1.232   3.567  -9.080  1.00  0.00           N  
ATOM    636  CA  ARG B  42      -1.166   3.010 -10.426  1.00  0.00           C  
ATOM    637  C   ARG B  42      -1.817   3.941 -11.440  1.00  0.00           C  
ATOM    638  O   ARG B  42      -1.214   4.891 -11.857  1.00  0.00           O  
ATOM    639  OXT ARG B  42      -2.934   3.725 -11.823  1.00  0.00           O  
ATOM    640  CB  ARG B  42      -1.850   1.651 -10.477  1.00  0.00           C  
ATOM    641  CG  ARG B  42      -1.732   0.926 -11.808  1.00  0.00           C  
ATOM    642  CD  ARG B  42      -2.258  -0.461 -11.726  1.00  0.00           C  
ATOM    643  NE  ARG B  42      -3.704  -0.485 -11.576  1.00  0.00           N  
ATOM    644  CZ  ARG B  42      -4.432  -1.597 -11.357  1.00  0.00           C  
ATOM    645  NH1 ARG B  42      -3.836  -2.766 -11.266  1.00  0.00           N  
ATOM    646  NH2 ARG B  42      -5.745  -1.514 -11.233  1.00  0.00           N  
ATOM    647  H   ARG B  42      -1.759   3.078  -8.371  1.00  0.00           H  
ATOM    648  HA  ARG B  42      -0.117   2.881 -10.696  1.00  0.00           H  
ATOM    649 1HB  ARG B  42      -1.428   1.003  -9.710  1.00  0.00           H  
ATOM    650 2HB  ARG B  42      -2.911   1.770 -10.259  1.00  0.00           H  
ATOM    651 1HG  ARG B  42      -2.301   1.464 -12.567  1.00  0.00           H  
ATOM    652 2HG  ARG B  42      -0.684   0.879 -12.106  1.00  0.00           H  
ATOM    653 1HD  ARG B  42      -2.001  -1.002 -12.637  1.00  0.00           H  
ATOM    654 2HD  ARG B  42      -1.817  -0.967 -10.868  1.00  0.00           H  
ATOM    655  HE  ARG B  42      -4.198   0.395 -11.639  1.00  0.00           H  
ATOM    656 1HH1 ARG B  42      -2.832  -2.829 -11.360  1.00  0.00           H  
ATOM    657 2HH1 ARG B  42      -4.382  -3.599 -11.102  1.00  0.00           H  
ATOM    658 1HH2 ARG B  42      -6.203  -0.616 -11.303  1.00  0.00           H  
ATOM    659 2HH2 ARG B  42      -6.290  -2.347 -11.070  1.00  0.00           H  
TER                                                                             
HETATM  661 THKN MEM C  45      15.000   0.000   0.000  1.00  0.00           X  
HETATM  662 CNTR MEM C  45       0.000   0.000   0.000  1.00  0.00           X  
HETATM  663 NORM MEM C  45      -0.000  -0.000   1.000  1.00  0.00           X  
TER                                                                             
CONECT  661  662                                                                
CONECT  662  661  663                                                           
CONECT  663  662                                                                
a_angle_1 1.114
a_angle_2 31.328
a_bind 3.219
a_ddg -19.242
a_helicality 0.018
a_helicality_symm 0.018
a_hha_ang -59.733
a_hha_dst_atm 3.566
a_hha_dst_vec 6.967
a_marl -20.742
a_pack 0.511
a_res_lipo -74.647
a_rmsd 3.434
a_sasa 793.524
a_shape 0.646
a_span_topo 0.452
a_tms_span 1
a_tms_span_fa 1
a_unsat 0
maxsub 39
rms 3.434
score -133.82
silent_score -133.82
time 19
total -133.819

#MODEL 4
ATOM      1  N   VAL A   1       6.634   4.404  15.241  1.00  0.00           N  
ATOM      2  CA  VAL A   1       5.290   3.842  15.295  1.00  0.00           C  
ATOM      3  C   VAL A   1       4.996   2.997  14.062  1.00  0.00           C  
ATOM      4  O   VAL A   1       4.971   3.505  12.941  1.00  0.00           O  
ATOM      5  CB  VAL A   1       4.244   4.968  15.403  1.00  0.00           C  
ATOM      6  CG1 VAL A   1       2.838   4.389  15.419  1.00  0.00           C  
ATOM      7  CG2 VAL A   1       4.502   5.796  16.652  1.00  0.00           C  
ATOM      8 1H   VAL A   1       6.800   4.953  16.060  1.00  0.00           H  
ATOM      9 2H   VAL A   1       7.304   3.663  15.196  1.00  0.00           H  
ATOM     10 3H   VAL A   1       6.722   4.982  14.430  1.00  0.00           H  
ATOM     11  HA  VAL A   1       5.215   3.209  16.179  1.00  0.00           H  
ATOM     12  HB  VAL A   1       4.319   5.606  14.522  1.00  0.00           H  
ATOM     13 1HG1 VAL A   1       2.111   5.199  15.496  1.00  0.00           H  
ATOM     14 2HG1 VAL A   1       2.663   3.831  14.500  1.00  0.00           H  
ATOM     15 3HG1 VAL A   1       2.729   3.723  16.275  1.00  0.00           H  
ATOM     16 1HG2 VAL A   1       3.760   6.591  16.722  1.00  0.00           H  
ATOM     17 2HG2 VAL A   1       4.433   5.157  17.533  1.00  0.00           H  
ATOM     18 3HG2 VAL A   1       5.499   6.235  16.599  1.00  0.00           H  
ATOM     19  N   GLY A   2       4.775   1.704  14.276  1.00  0.00           N  
ATOM     20  CA  GLY A   2       4.571   0.769  13.176  1.00  0.00           C  
ATOM     21  C   GLY A   2       3.396   1.193  12.305  1.00  0.00           C  
ATOM     22  O   GLY A   2       3.514   1.271  11.082  1.00  0.00           O  
ATOM     23  H   GLY A   2       4.748   1.361  15.226  1.00  0.00           H  
ATOM     24 1HA  GLY A   2       5.476   0.715  12.572  1.00  0.00           H  
ATOM     25 2HA  GLY A   2       4.391  -0.228  13.576  1.00  0.00           H  
ATOM     26  N   ALA A   3       2.261   1.466  12.941  1.00  0.00           N  
ATOM     27  CA  ALA A   3       1.043   1.812  12.220  1.00  0.00           C  
ATOM     28  C   ALA A   3       1.254   3.034  11.336  1.00  0.00           C  
ATOM     29  O   ALA A   3       0.749   3.096  10.215  1.00  0.00           O  
ATOM     30  CB  ALA A   3      -0.099   2.056  13.196  1.00  0.00           C  
ATOM     31  H   ALA A   3       2.243   1.432  13.950  1.00  0.00           H  
ATOM     32  HA  ALA A   3       0.782   0.973  11.574  1.00  0.00           H  
ATOM     33 1HB  ALA A   3      -1.002   2.313  12.642  1.00  0.00           H  
ATOM     34 2HB  ALA A   3      -0.277   1.153  13.781  1.00  0.00           H  
ATOM     35 3HB  ALA A   3       0.162   2.875  13.864  1.00  0.00           H  
ATOM     36  N   LEU A   4       2.003   4.005  11.847  1.00  0.00           N  
ATOM     37  CA  LEU A   4       2.280   5.230  11.106  1.00  0.00           C  
ATOM     38  C   LEU A   4       3.092   4.941   9.850  1.00  0.00           C  
ATOM     39  O   LEU A   4       2.752   5.401   8.760  1.00  0.00           O  
ATOM     40  CB  LEU A   4       3.036   6.227  11.993  1.00  0.00           C  
ATOM     41  CG  LEU A   4       3.462   7.534  11.312  1.00  0.00           C  
ATOM     42  CD1 LEU A   4       2.230   8.262  10.794  1.00  0.00           C  
ATOM     43  CD2 LEU A   4       4.231   8.396  12.302  1.00  0.00           C  
ATOM     44  H   LEU A   4       2.390   3.892  12.773  1.00  0.00           H  
ATOM     45  HA  LEU A   4       1.332   5.675  10.807  1.00  0.00           H  
ATOM     46 1HB  LEU A   4       2.404   6.486  12.841  1.00  0.00           H  
ATOM     47 2HB  LEU A   4       3.936   5.742  12.372  1.00  0.00           H  
ATOM     48  HG  LEU A   4       4.100   7.307  10.457  1.00  0.00           H  
ATOM     49 1HD1 LEU A   4       2.532   9.190  10.309  1.00  0.00           H  
ATOM     50 2HD1 LEU A   4       1.710   7.630  10.073  1.00  0.00           H  
ATOM     51 3HD1 LEU A   4       1.564   8.487  11.626  1.00  0.00           H  
ATOM     52 1HD2 LEU A   4       4.534   9.324  11.818  1.00  0.00           H  
ATOM     53 2HD2 LEU A   4       3.593   8.624  13.157  1.00  0.00           H  
ATOM     54 3HD2 LEU A   4       5.116   7.858  12.643  1.00  0.00           H  
ATOM     55  N   LEU A   5       4.167   4.177  10.009  1.00  0.00           N  
ATOM     56  CA  LEU A   5       5.046   3.849   8.892  1.00  0.00           C  
ATOM     57  C   LEU A   5       4.298   3.080   7.811  1.00  0.00           C  
ATOM     58  O   LEU A   5       4.493   3.318   6.619  1.00  0.00           O  
ATOM     59  CB  LEU A   5       6.240   3.021   9.384  1.00  0.00           C  
ATOM     60  CG  LEU A   5       7.238   3.762  10.282  1.00  0.00           C  
ATOM     61  CD1 LEU A   5       8.265   2.777  10.823  1.00  0.00           C  
ATOM     62  CD2 LEU A   5       7.911   4.872   9.488  1.00  0.00           C  
ATOM     63  H   LEU A   5       4.381   3.814  10.927  1.00  0.00           H  
ATOM     64  HA  LEU A   5       5.417   4.777   8.460  1.00  0.00           H  
ATOM     65 1HB  LEU A   5       5.864   2.166   9.942  1.00  0.00           H  
ATOM     66 2HB  LEU A   5       6.787   2.651   8.517  1.00  0.00           H  
ATOM     67  HG  LEU A   5       6.711   4.194  11.133  1.00  0.00           H  
ATOM     68 1HD1 LEU A   5       8.974   3.303  11.461  1.00  0.00           H  
ATOM     69 2HD1 LEU A   5       7.759   2.005  11.403  1.00  0.00           H  
ATOM     70 3HD1 LEU A   5       8.799   2.315   9.992  1.00  0.00           H  
ATOM     71 1HD2 LEU A   5       8.620   5.399  10.127  1.00  0.00           H  
ATOM     72 2HD2 LEU A   5       8.440   4.441   8.637  1.00  0.00           H  
ATOM     73 3HD2 LEU A   5       7.155   5.571   9.129  1.00  0.00           H  
ATOM     74  N   LEU A   6       3.441   2.156   8.233  1.00  0.00           N  
ATOM     75  CA  LEU A   6       2.615   1.395   7.304  1.00  0.00           C  
ATOM     76  C   LEU A   6       1.619   2.297   6.587  1.00  0.00           C  
ATOM     77  O   LEU A   6       1.400   2.164   5.383  1.00  0.00           O  
ATOM     78  CB  LEU A   6       1.865   0.284   8.049  1.00  0.00           C  
ATOM     79  CG  LEU A   6       2.735  -0.856   8.595  1.00  0.00           C  
ATOM     80  CD1 LEU A   6       1.891  -1.756   9.488  1.00  0.00           C  
ATOM     81  CD2 LEU A   6       3.331  -1.640   7.435  1.00  0.00           C  
ATOM     82  H   LEU A   6       3.361   1.976   9.224  1.00  0.00           H  
ATOM     83  HA  LEU A   6       3.265   0.940   6.557  1.00  0.00           H  
ATOM     84 1HB  LEU A   6       1.334   0.727   8.890  1.00  0.00           H  
ATOM     85 2HB  LEU A   6       1.131  -0.154   7.373  1.00  0.00           H  
ATOM     86  HG  LEU A   6       3.538  -0.441   9.203  1.00  0.00           H  
ATOM     87 1HD1 LEU A   6       2.509  -2.566   9.876  1.00  0.00           H  
ATOM     88 2HD1 LEU A   6       1.494  -1.174  10.319  1.00  0.00           H  
ATOM     89 3HD1 LEU A   6       1.068  -2.173   8.909  1.00  0.00           H  
ATOM     90 1HD2 LEU A   6       3.949  -2.449   7.823  1.00  0.00           H  
ATOM     91 2HD2 LEU A   6       2.528  -2.056   6.826  1.00  0.00           H  
ATOM     92 3HD2 LEU A   6       3.942  -0.976   6.824  1.00  0.00           H  
ATOM     93  N   LEU A   7       1.016   3.216   7.335  1.00  0.00           N  
ATOM     94  CA  LEU A   7       0.051   4.151   6.769  1.00  0.00           C  
ATOM     95  C   LEU A   7       0.673   4.975   5.649  1.00  0.00           C  
ATOM     96  O   LEU A   7       0.045   5.215   4.619  1.00  0.00           O  
ATOM     97  CB  LEU A   7      -0.486   5.084   7.862  1.00  0.00           C  
ATOM     98  CG  LEU A   7      -1.551   6.092   7.411  1.00  0.00           C  
ATOM     99  CD1 LEU A   7      -2.758   5.344   6.861  1.00  0.00           C  
ATOM    100  CD2 LEU A   7      -1.944   6.974   8.587  1.00  0.00           C  
ATOM    101  H   LEU A   7       1.232   3.267   8.320  1.00  0.00           H  
ATOM    102  HA  LEU A   7      -0.780   3.581   6.355  1.00  0.00           H  
ATOM    103 1HB  LEU A   7      -0.919   4.477   8.655  1.00  0.00           H  
ATOM    104 2HB  LEU A   7       0.349   5.648   8.278  1.00  0.00           H  
ATOM    105  HG  LEU A   7      -1.149   6.712   6.610  1.00  0.00           H  
ATOM    106 1HD1 LEU A   7      -3.515   6.060   6.541  1.00  0.00           H  
ATOM    107 2HD1 LEU A   7      -2.452   4.736   6.009  1.00  0.00           H  
ATOM    108 3HD1 LEU A   7      -3.172   4.701   7.636  1.00  0.00           H  
ATOM    109 1HD2 LEU A   7      -2.701   7.691   8.267  1.00  0.00           H  
ATOM    110 2HD2 LEU A   7      -2.348   6.355   9.388  1.00  0.00           H  
ATOM    111 3HD2 LEU A   7      -1.067   7.510   8.949  1.00  0.00           H  
ATOM    112  N   LEU A   8       1.912   5.407   5.858  1.00  0.00           N  
ATOM    113  CA  LEU A   8       2.640   6.166   4.848  1.00  0.00           C  
ATOM    114  C   LEU A   8       2.837   5.346   3.579  1.00  0.00           C  
ATOM    115  O   LEU A   8       2.717   5.864   2.469  1.00  0.00           O  
ATOM    116  CB  LEU A   8       4.002   6.608   5.396  1.00  0.00           C  
ATOM    117  CG  LEU A   8       3.960   7.646   6.525  1.00  0.00           C  
ATOM    118  CD1 LEU A   8       5.359   7.831   7.097  1.00  0.00           C  
ATOM    119  CD2 LEU A   8       3.410   8.959   5.988  1.00  0.00           C  
ATOM    120  H   LEU A   8       2.362   5.204   6.739  1.00  0.00           H  
ATOM    121  HA  LEU A   8       2.058   7.052   4.597  1.00  0.00           H  
ATOM    122 1HB  LEU A   8       4.527   5.731   5.771  1.00  0.00           H  
ATOM    123 2HB  LEU A   8       4.585   7.032   4.578  1.00  0.00           H  
ATOM    124  HG  LEU A   8       3.317   7.284   7.328  1.00  0.00           H  
ATOM    125 1HD1 LEU A   8       5.329   8.568   7.899  1.00  0.00           H  
ATOM    126 2HD1 LEU A   8       5.720   6.881   7.491  1.00  0.00           H  
ATOM    127 3HD1 LEU A   8       6.030   8.177   6.311  1.00  0.00           H  
ATOM    128 1HD2 LEU A   8       3.380   9.696   6.791  1.00  0.00           H  
ATOM    129 2HD2 LEU A   8       4.053   9.322   5.186  1.00  0.00           H  
ATOM    130 3HD2 LEU A   8       2.403   8.800   5.602  1.00  0.00           H  
ATOM    131  N   VAL A   9       3.142   4.064   3.751  1.00  0.00           N  
ATOM    132  CA  VAL A   9       3.288   3.154   2.621  1.00  0.00           C  
ATOM    133  C   VAL A   9       1.955   2.929   1.918  1.00  0.00           C  
ATOM    134  O   VAL A   9       1.891   2.882   0.690  1.00  0.00           O  
ATOM    135  CB  VAL A   9       3.850   1.800   3.095  1.00  0.00           C  
ATOM    136  CG1 VAL A   9       3.847   0.794   1.955  1.00  0.00           C  
ATOM    137  CG2 VAL A   9       5.255   1.987   3.646  1.00  0.00           C  
ATOM    138  H   VAL A   9       3.275   3.711   4.687  1.00  0.00           H  
ATOM    139  HA  VAL A   9       3.988   3.594   1.910  1.00  0.00           H  
ATOM    140  HB  VAL A   9       3.203   1.402   3.877  1.00  0.00           H  
ATOM    141 1HG1 VAL A   9       4.247  -0.157   2.307  1.00  0.00           H  
ATOM    142 2HG1 VAL A   9       2.827   0.648   1.600  1.00  0.00           H  
ATOM    143 3HG1 VAL A   9       4.466   1.166   1.139  1.00  0.00           H  
ATOM    144 1HG2 VAL A   9       5.646   1.027   3.980  1.00  0.00           H  
ATOM    145 2HG2 VAL A   9       5.901   2.391   2.866  1.00  0.00           H  
ATOM    146 3HG2 VAL A   9       5.227   2.680   4.488  1.00  0.00           H  
ATOM    147  N   VAL A  10       0.894   2.791   2.705  1.00  0.00           N  
ATOM    148  CA  VAL A  10      -0.453   2.666   2.159  1.00  0.00           C  
ATOM    149  C   VAL A  10      -0.810   3.867   1.293  1.00  0.00           C  
ATOM    150  O   VAL A  10      -1.373   3.717   0.209  1.00  0.00           O  
ATOM    151  CB  VAL A  10      -1.481   2.534   3.299  1.00  0.00           C  
ATOM    152  CG1 VAL A  10      -2.894   2.719   2.765  1.00  0.00           C  
ATOM    153  CG2 VAL A  10      -1.333   1.180   3.976  1.00  0.00           C  
ATOM    154  H   VAL A  10       1.022   2.772   3.707  1.00  0.00           H  
ATOM    155  HA  VAL A  10      -0.495   1.766   1.544  1.00  0.00           H  
ATOM    156  HB  VAL A  10      -1.306   3.327   4.027  1.00  0.00           H  
ATOM    157 1HG1 VAL A  10      -3.607   2.624   3.584  1.00  0.00           H  
ATOM    158 2HG1 VAL A  10      -2.987   3.709   2.318  1.00  0.00           H  
ATOM    159 3HG1 VAL A  10      -3.101   1.958   2.013  1.00  0.00           H  
ATOM    160 1HG2 VAL A  10      -2.062   1.094   4.781  1.00  0.00           H  
ATOM    161 2HG2 VAL A  10      -1.502   0.388   3.246  1.00  0.00           H  
ATOM    162 3HG2 VAL A  10      -0.327   1.087   4.386  1.00  0.00           H  
ATOM    163  N   ALA A  11      -0.480   5.059   1.778  1.00  0.00           N  
ATOM    164  CA  ALA A  11      -0.723   6.286   1.029  1.00  0.00           C  
ATOM    165  C   ALA A  11      -0.033   6.247  -0.329  1.00  0.00           C  
ATOM    166  O   ALA A  11      -0.599   6.673  -1.336  1.00  0.00           O  
ATOM    167  CB  ALA A  11      -0.256   7.495   1.825  1.00  0.00           C  
ATOM    168  H   ALA A  11      -0.049   5.117   2.690  1.00  0.00           H  
ATOM    169  HA  ALA A  11      -1.796   6.370   0.856  1.00  0.00           H  
ATOM    170 1HB  ALA A  11      -0.444   8.403   1.252  1.00  0.00           H  
ATOM    171 2HB  ALA A  11      -0.800   7.542   2.768  1.00  0.00           H  
ATOM    172 3HB  ALA A  11       0.811   7.408   2.026  1.00  0.00           H  
ATOM    173  N   LEU A  12       1.193   5.735  -0.350  1.00  0.00           N  
ATOM    174  CA  LEU A  12       1.927   5.554  -1.597  1.00  0.00           C  
ATOM    175  C   LEU A  12       1.253   4.518  -2.487  1.00  0.00           C  
ATOM    176  O   LEU A  12       1.182   4.684  -3.705  1.00  0.00           O  
ATOM    177  CB  LEU A  12       3.370   5.126  -1.305  1.00  0.00           C  
ATOM    178  CG  LEU A  12       4.253   6.181  -0.626  1.00  0.00           C  
ATOM    179  CD1 LEU A  12       5.584   5.554  -0.235  1.00  0.00           C  
ATOM    180  CD2 LEU A  12       4.458   7.355  -1.571  1.00  0.00           C  
ATOM    181  H   LEU A  12       1.627   5.463   0.521  1.00  0.00           H  
ATOM    182  HA  LEU A  12       1.944   6.505  -2.128  1.00  0.00           H  
ATOM    183 1HB  LEU A  12       3.348   4.248  -0.660  1.00  0.00           H  
ATOM    184 2HB  LEU A  12       3.848   4.849  -2.245  1.00  0.00           H  
ATOM    185  HG  LEU A  12       3.768   6.529   0.286  1.00  0.00           H  
ATOM    186 1HD1 LEU A  12       6.212   6.304   0.248  1.00  0.00           H  
ATOM    187 2HD1 LEU A  12       5.409   4.729   0.457  1.00  0.00           H  
ATOM    188 3HD1 LEU A  12       6.087   5.181  -1.126  1.00  0.00           H  
ATOM    189 1HD2 LEU A  12       5.085   8.106  -1.088  1.00  0.00           H  
ATOM    190 2HD2 LEU A  12       4.945   7.008  -2.483  1.00  0.00           H  
ATOM    191 3HD2 LEU A  12       3.492   7.795  -1.820  1.00  0.00           H  
ATOM    192  N   GLY A  13       0.760   3.448  -1.873  1.00  0.00           N  
ATOM    193  CA  GLY A  13       0.040   2.410  -2.601  1.00  0.00           C  
ATOM    194  C   GLY A  13      -1.219   2.967  -3.253  1.00  0.00           C  
ATOM    195  O   GLY A  13      -1.537   2.636  -4.395  1.00  0.00           O  
ATOM    196  H   GLY A  13       0.887   3.351  -0.875  1.00  0.00           H  
ATOM    197 1HA  GLY A  13       0.691   1.983  -3.364  1.00  0.00           H  
ATOM    198 2HA  GLY A  13      -0.226   1.605  -1.918  1.00  0.00           H  
ATOM    199  N   ILE A  14      -1.933   3.815  -2.520  1.00  0.00           N  
ATOM    200  CA  ILE A  14      -3.112   4.486  -3.056  1.00  0.00           C  
ATOM    201  C   ILE A  14      -2.752   5.367  -4.245  1.00  0.00           C  
ATOM    202  O   ILE A  14      -3.427   5.343  -5.274  1.00  0.00           O  
ATOM    203  CB  ILE A  14      -3.797   5.340  -1.973  1.00  0.00           C  
ATOM    204  CG1 ILE A  14      -4.421   4.442  -0.901  1.00  0.00           C  
ATOM    205  CG2 ILE A  14      -4.852   6.242  -2.596  1.00  0.00           C  
ATOM    206  CD1 ILE A  14      -4.848   5.185   0.344  1.00  0.00           C  
ATOM    207  H   ILE A  14      -1.652   4.000  -1.568  1.00  0.00           H  
ATOM    208  HA  ILE A  14      -3.817   3.728  -3.394  1.00  0.00           H  
ATOM    209  HB  ILE A  14      -3.053   5.958  -1.472  1.00  0.00           H  
ATOM    210 1HG1 ILE A  14      -5.293   3.936  -1.313  1.00  0.00           H  
ATOM    211 2HG1 ILE A  14      -3.705   3.673  -0.609  1.00  0.00           H  
ATOM    212 1HG2 ILE A  14      -5.326   6.838  -1.817  1.00  0.00           H  
ATOM    213 2HG2 ILE A  14      -4.381   6.903  -3.322  1.00  0.00           H  
ATOM    214 3HG2 ILE A  14      -5.604   5.631  -3.095  1.00  0.00           H  
ATOM    215 1HD1 ILE A  14      -5.280   4.482   1.057  1.00  0.00           H  
ATOM    216 2HD1 ILE A  14      -3.982   5.672   0.793  1.00  0.00           H  
ATOM    217 3HD1 ILE A  14      -5.591   5.937   0.082  1.00  0.00           H  
ATOM    218  N   GLY A  15      -1.684   6.143  -4.098  1.00  0.00           N  
ATOM    219  CA  GLY A  15      -1.157   6.938  -5.201  1.00  0.00           C  
ATOM    220  C   GLY A  15      -0.915   6.077  -6.435  1.00  0.00           C  
ATOM    221  O   GLY A  15      -1.383   6.396  -7.528  1.00  0.00           O  
ATOM    222  H   GLY A  15      -1.225   6.184  -3.200  1.00  0.00           H  
ATOM    223 1HA  GLY A  15      -1.859   7.737  -5.442  1.00  0.00           H  
ATOM    224 2HA  GLY A  15      -0.225   7.412  -4.895  1.00  0.00           H  
ATOM    225  N   LEU A  16      -0.181   4.985  -6.252  1.00  0.00           N  
ATOM    226  CA  LEU A  16       0.118   4.071  -7.349  1.00  0.00           C  
ATOM    227  C   LEU A  16      -1.155   3.623  -8.055  1.00  0.00           C  
ATOM    228  O   LEU A  16      -1.226   3.617  -9.284  1.00  0.00           O  
ATOM    229  CB  LEU A  16       0.878   2.846  -6.825  1.00  0.00           C  
ATOM    230  CG  LEU A  16       1.220   1.778  -7.872  1.00  0.00           C  
ATOM    231  CD1 LEU A  16       2.159   2.370  -8.914  1.00  0.00           C  
ATOM    232  CD2 LEU A  16       1.853   0.578  -7.185  1.00  0.00           C  
ATOM    233  H   LEU A  16       0.179   4.782  -5.331  1.00  0.00           H  
ATOM    234  HA  LEU A  16       0.746   4.591  -8.071  1.00  0.00           H  
ATOM    235 1HB  LEU A  16       1.812   3.182  -6.378  1.00  0.00           H  
ATOM    236 2HB  LEU A  16       0.278   2.370  -6.050  1.00  0.00           H  
ATOM    237  HG  LEU A  16       0.309   1.465  -8.383  1.00  0.00           H  
ATOM    238 1HD1 LEU A  16       2.402   1.612  -9.658  1.00  0.00           H  
ATOM    239 2HD1 LEU A  16       1.673   3.215  -9.404  1.00  0.00           H  
ATOM    240 3HD1 LEU A  16       3.074   2.708  -8.429  1.00  0.00           H  
ATOM    241 1HD2 LEU A  16       2.096  -0.182  -7.929  1.00  0.00           H  
ATOM    242 2HD2 LEU A  16       2.765   0.890  -6.674  1.00  0.00           H  
ATOM    243 3HD2 LEU A  16       1.154   0.164  -6.458  1.00  0.00           H  
ATOM    244  N   PHE A  17      -2.160   3.247  -7.270  1.00  0.00           N  
ATOM    245  CA  PHE A  17      -3.424   2.772  -7.820  1.00  0.00           C  
ATOM    246  C   PHE A  17      -4.116   3.859  -8.632  1.00  0.00           C  
ATOM    247  O   PHE A  17      -4.553   3.623  -9.758  1.00  0.00           O  
ATOM    248  CB  PHE A  17      -4.351   2.300  -6.697  1.00  0.00           C  
ATOM    249  CG  PHE A  17      -5.673   1.779  -7.182  1.00  0.00           C  
ATOM    250  CD1 PHE A  17      -5.780   0.500  -7.708  1.00  0.00           C  
ATOM    251  CD2 PHE A  17      -6.813   2.566  -7.114  1.00  0.00           C  
ATOM    252  CE1 PHE A  17      -6.997   0.019  -8.155  1.00  0.00           C  
ATOM    253  CE2 PHE A  17      -8.030   2.088  -7.559  1.00  0.00           C  
ATOM    254  CZ  PHE A  17      -8.122   0.812  -8.080  1.00  0.00           C  
ATOM    255  H   PHE A  17      -2.045   3.292  -6.268  1.00  0.00           H  
ATOM    256  HA  PHE A  17      -3.219   1.929  -8.481  1.00  0.00           H  
ATOM    257 1HB  PHE A  17      -3.861   1.510  -6.130  1.00  0.00           H  
ATOM    258 2HB  PHE A  17      -4.541   3.125  -6.012  1.00  0.00           H  
ATOM    259  HD1 PHE A  17      -4.891  -0.128  -7.766  1.00  0.00           H  
ATOM    260  HD2 PHE A  17      -6.741   3.573  -6.703  1.00  0.00           H  
ATOM    261  HE1 PHE A  17      -7.066  -0.988  -8.566  1.00  0.00           H  
ATOM    262  HE2 PHE A  17      -8.919   2.716  -7.499  1.00  0.00           H  
ATOM    263  HZ  PHE A  17      -9.080   0.435  -8.432  1.00  0.00           H  
ATOM    264  N   MET A  18      -4.211   5.052  -8.054  1.00  0.00           N  
ATOM    265  CA  MET A  18      -4.956   6.144  -8.669  1.00  0.00           C  
ATOM    266  C   MET A  18      -4.301   6.593  -9.970  1.00  0.00           C  
ATOM    267  O   MET A  18      -4.985   6.910 -10.943  1.00  0.00           O  
ATOM    268  CB  MET A  18      -5.071   7.317  -7.698  1.00  0.00           C  
ATOM    269  CG  MET A  18      -5.968   7.054  -6.497  1.00  0.00           C  
ATOM    270  SD  MET A  18      -5.956   8.412  -5.310  1.00  0.00           S  
ATOM    271  CE  MET A  18      -6.840   9.671  -6.226  1.00  0.00           C  
ATOM    272  H   MET A  18      -3.756   5.206  -7.166  1.00  0.00           H  
ATOM    273  HA  MET A  18      -5.957   5.788  -8.910  1.00  0.00           H  
ATOM    274 1HB  MET A  18      -4.082   7.579  -7.325  1.00  0.00           H  
ATOM    275 2HB  MET A  18      -5.464   8.188  -8.224  1.00  0.00           H  
ATOM    276 1HG  MET A  18      -6.993   6.901  -6.835  1.00  0.00           H  
ATOM    277 2HG  MET A  18      -5.639   6.149  -5.988  1.00  0.00           H  
ATOM    278 1HE  MET A  18      -6.915  10.576  -5.622  1.00  0.00           H  
ATOM    279 2HE  MET A  18      -6.304   9.894  -7.149  1.00  0.00           H  
ATOM    280 3HE  MET A  18      -7.841   9.311  -6.466  1.00  0.00           H  
ATOM    281  N   ARG A  19      -2.973   6.618  -9.980  1.00  0.00           N  
ATOM    282  CA  ARG A  19      -2.224   7.080 -11.143  1.00  0.00           C  
ATOM    283  C   ARG A  19      -2.521   6.222 -12.366  1.00  0.00           C  
ATOM    284  O   ARG A  19      -3.524   6.406 -12.999  1.00  0.00           O  
ATOM    285  OXT ARG A  19      -1.753   5.361 -12.696  1.00  0.00           O  
ATOM    286  CB  ARG A  19      -0.729   7.055 -10.861  1.00  0.00           C  
ATOM    287  CG  ARG A  19      -0.235   8.155  -9.935  1.00  0.00           C  
ATOM    288  CD  ARG A  19       1.186   7.954  -9.553  1.00  0.00           C  
ATOM    289  NE  ARG A  19       1.649   8.977  -8.629  1.00  0.00           N  
ATOM    290  CZ  ARG A  19       2.862   8.985  -8.041  1.00  0.00           C  
ATOM    291  NH1 ARG A  19       3.720   8.021  -8.292  1.00  0.00           N  
ATOM    292  NH2 ARG A  19       3.189   9.962  -7.214  1.00  0.00           N  
ATOM    293  H   ARG A  19      -2.469   6.309  -9.161  1.00  0.00           H  
ATOM    294  HA  ARG A  19      -2.520   8.107 -11.359  1.00  0.00           H  
ATOM    295 1HB  ARG A  19      -0.459   6.101 -10.412  1.00  0.00           H  
ATOM    296 2HB  ARG A  19      -0.181   7.143 -11.799  1.00  0.00           H  
ATOM    297 1HG  ARG A  19      -0.322   9.120 -10.436  1.00  0.00           H  
ATOM    298 2HG  ARG A  19      -0.837   8.163  -9.025  1.00  0.00           H  
ATOM    299 1HD  ARG A  19       1.300   6.983  -9.072  1.00  0.00           H  
ATOM    300 2HD  ARG A  19       1.811   7.993 -10.444  1.00  0.00           H  
ATOM    301  HE  ARG A  19       1.017   9.735  -8.411  1.00  0.00           H  
ATOM    302 1HH1 ARG A  19       3.470   7.274  -8.925  1.00  0.00           H  
ATOM    303 2HH1 ARG A  19       4.629   8.027  -7.852  1.00  0.00           H  
ATOM    304 1HH2 ARG A  19       2.529  10.703  -7.021  1.00  0.00           H  
ATOM    305 2HH2 ARG A  19       4.097   9.968  -6.774  1.00  0.00           H  
TER                                                                             
ATOM    307  N   VAL B  20      -6.634  -4.404  15.241  1.00  0.00           N  
ATOM    308  CA  VAL B  20      -5.290  -3.842  15.295  1.00  0.00           C  
ATOM    309  C   VAL B  20      -4.996  -2.997  14.062  1.00  0.00           C  
ATOM    310  O   VAL B  20      -4.971  -3.505  12.941  1.00  0.00           O  
ATOM    311  CB  VAL B  20      -4.244  -4.968  15.403  1.00  0.00           C  
ATOM    312  CG1 VAL B  20      -2.838  -4.389  15.419  1.00  0.00           C  
ATOM    313  CG2 VAL B  20      -4.502  -5.796  16.652  1.00  0.00           C  
ATOM    314 1H   VAL B  20      -6.800  -4.953  16.060  1.00  0.00           H  
ATOM    315 2H   VAL B  20      -7.304  -3.663  15.196  1.00  0.00           H  
ATOM    316 3H   VAL B  20      -6.722  -4.982  14.430  1.00  0.00           H  
ATOM    317  HA  VAL B  20      -5.215  -3.209  16.179  1.00  0.00           H  
ATOM    318  HB  VAL B  20      -4.319  -5.606  14.522  1.00  0.00           H  
ATOM    319 1HG1 VAL B  20      -2.111  -5.199  15.496  1.00  0.00           H  
ATOM    320 2HG1 VAL B  20      -2.663  -3.831  14.500  1.00  0.00           H  
ATOM    321 3HG1 VAL B  20      -2.729  -3.723  16.275  1.00  0.00           H  
ATOM    322 1HG2 VAL B  20      -3.760  -6.591  16.722  1.00  0.00           H  
ATOM    323 2HG2 VAL B  20      -4.433  -5.157  17.533  1.00  0.00           H  
ATOM    324 3HG2 VAL B  20      -5.499  -6.235  16.599  1.00  0.00           H  
ATOM    325  N   GLY B  21      -4.775  -1.704  14.276  1.00  0.00           N  
ATOM    326  CA  GLY B  21      -4.571  -0.769  13.176  1.00  0.00           C  
ATOM    327  C   GLY B  21      -3.396  -1.193  12.305  1.00  0.00           C  
ATOM    328  O   GLY B  21      -3.514  -1.271  11.082  1.00  0.00           O  
ATOM    329  H   GLY B  21      -4.748  -1.361  15.226  1.00  0.00           H  
ATOM    330 1HA  GLY B  21      -5.476  -0.715  12.572  1.00  0.00           H  
ATOM    331 2HA  GLY B  21      -4.391   0.228  13.576  1.00  0.00           H  
ATOM    332  N   ALA B  22      -2.261  -1.466  12.941  1.00  0.00           N  
ATOM    333  CA  ALA B  22      -1.043  -1.812  12.220  1.00  0.00           C  
ATOM    334  C   ALA B  22      -1.254  -3.034  11.336  1.00  0.00           C  
ATOM    335  O   ALA B  22      -0.749  -3.096  10.215  1.00  0.00           O  
ATOM    336  CB  ALA B  22       0.099  -2.056  13.196  1.00  0.00           C  
ATOM    337  H   ALA B  22      -2.243  -1.432  13.950  1.00  0.00           H  
ATOM    338  HA  ALA B  22      -0.782  -0.973  11.574  1.00  0.00           H  
ATOM    339 1HB  ALA B  22       1.002  -2.313  12.642  1.00  0.00           H  
ATOM    340 2HB  ALA B  22       0.277  -1.153  13.781  1.00  0.00           H  
ATOM    341 3HB  ALA B  22      -0.162  -2.875  13.864  1.00  0.00           H  
ATOM    342  N   LEU B  23      -2.003  -4.005  11.847  1.00  0.00           N  
ATOM    343  CA  LEU B  23      -2.280  -5.230  11.106  1.00  0.00           C  
ATOM    344  C   LEU B  23      -3.092  -4.941   9.850  1.00  0.00           C  
ATOM    345  O   LEU B  23      -2.752  -5.401   8.760  1.00  0.00           O  
ATOM    346  CB  LEU B  23      -3.036  -6.227  11.993  1.00  0.00           C  
ATOM    347  CG  LEU B  23      -3.462  -7.534  11.312  1.00  0.00           C  
ATOM    348  CD1 LEU B  23      -2.230  -8.262  10.794  1.00  0.00           C  
ATOM    349  CD2 LEU B  23      -4.231  -8.396  12.302  1.00  0.00           C  
ATOM    350  H   LEU B  23      -2.390  -3.892  12.773  1.00  0.00           H  
ATOM    351  HA  LEU B  23      -1.332  -5.675  10.807  1.00  0.00           H  
ATOM    352 1HB  LEU B  23      -2.404  -6.486  12.841  1.00  0.00           H  
ATOM    353 2HB  LEU B  23      -3.936  -5.742  12.372  1.00  0.00           H  
ATOM    354  HG  LEU B  23      -4.100  -7.307  10.457  1.00  0.00           H  
ATOM    355 1HD1 LEU B  23      -2.532  -9.190  10.309  1.00  0.00           H  
ATOM    356 2HD1 LEU B  23      -1.710  -7.630  10.073  1.00  0.00           H  
ATOM    357 3HD1 LEU B  23      -1.564  -8.487  11.626  1.00  0.00           H  
ATOM    358 1HD2 LEU B  23      -4.534  -9.324  11.818  1.00  0.00           H  
ATOM    359 2HD2 LEU B  23      -3.593  -8.624  13.157  1.00  0.00           H  
ATOM    360 3HD2 LEU B  23      -5.116  -7.858  12.643  1.00  0.00           H  
ATOM    361  N   LEU B  24      -4.167  -4.177  10.009  1.00  0.00           N  
ATOM    362  CA  LEU B  24      -5.046  -3.849   8.892  1.00  0.00           C  
ATOM    363  C   LEU B  24      -4.298  -3.080   7.811  1.00  0.00           C  
ATOM    364  O   LEU B  24      -4.493  -3.318   6.619  1.00  0.00           O  
ATOM    365  CB  LEU B  24      -6.240  -3.021   9.384  1.00  0.00           C  
ATOM    366  CG  LEU B  24      -7.238  -3.762  10.282  1.00  0.00           C  
ATOM    367  CD1 LEU B  24      -8.265  -2.777  10.823  1.00  0.00           C  
ATOM    368  CD2 LEU B  24      -7.911  -4.872   9.488  1.00  0.00           C  
ATOM    369  H   LEU B  24      -4.381  -3.814  10.927  1.00  0.00           H  
ATOM    370  HA  LEU B  24      -5.417  -4.777   8.460  1.00  0.00           H  
ATOM    371 1HB  LEU B  24      -5.864  -2.166   9.942  1.00  0.00           H  
ATOM    372 2HB  LEU B  24      -6.787  -2.651   8.517  1.00  0.00           H  
ATOM    373  HG  LEU B  24      -6.711  -4.194  11.133  1.00  0.00           H  
ATOM    374 1HD1 LEU B  24      -8.974  -3.303  11.461  1.00  0.00           H  
ATOM    375 2HD1 LEU B  24      -7.759  -2.005  11.403  1.00  0.00           H  
ATOM    376 3HD1 LEU B  24      -8.799  -2.315   9.992  1.00  0.00           H  
ATOM    377 1HD2 LEU B  24      -8.620  -5.399  10.127  1.00  0.00           H  
ATOM    378 2HD2 LEU B  24      -8.440  -4.441   8.637  1.00  0.00           H  
ATOM    379 3HD2 LEU B  24      -7.155  -5.571   9.129  1.00  0.00           H  
ATOM    380  N   LEU B  25      -3.441  -2.156   8.233  1.00  0.00           N  
ATOM    381  CA  LEU B  25      -2.615  -1.395   7.304  1.00  0.00           C  
ATOM    382  C   LEU B  25      -1.619  -2.297   6.587  1.00  0.00           C  
ATOM    383  O   LEU B  25      -1.400  -2.164   5.383  1.00  0.00           O  
ATOM    384  CB  LEU B  25      -1.865  -0.284   8.049  1.00  0.00           C  
ATOM    385  CG  LEU B  25      -2.735   0.856   8.595  1.00  0.00           C  
ATOM    386  CD1 LEU B  25      -1.891   1.756   9.488  1.00  0.00           C  
ATOM    387  CD2 LEU B  25      -3.331   1.640   7.435  1.00  0.00           C  
ATOM    388  H   LEU B  25      -3.361  -1.976   9.224  1.00  0.00           H  
ATOM    389  HA  LEU B  25      -3.265  -0.940   6.557  1.00  0.00           H  
ATOM    390 1HB  LEU B  25      -1.334  -0.727   8.890  1.00  0.00           H  
ATOM    391 2HB  LEU B  25      -1.131   0.154   7.373  1.00  0.00           H  
ATOM    392  HG  LEU B  25      -3.538   0.441   9.203  1.00  0.00           H  
ATOM    393 1HD1 LEU B  25      -2.509   2.566   9.876  1.00  0.00           H  
ATOM    394 2HD1 LEU B  25      -1.494   1.174  10.319  1.00  0.00           H  
ATOM    395 3HD1 LEU B  25      -1.068   2.173   8.909  1.00  0.00           H  
ATOM    396 1HD2 LEU B  25      -3.949   2.449   7.823  1.00  0.00           H  
ATOM    397 2HD2 LEU B  25      -2.528   2.056   6.826  1.00  0.00           H  
ATOM    398 3HD2 LEU B  25      -3.942   0.976   6.824  1.00  0.00           H  
ATOM    399  N   LEU B  26      -1.016  -3.216   7.335  1.00  0.00           N  
ATOM    400  CA  LEU B  26      -0.051  -4.151   6.769  1.00  0.00           C  
ATOM    401  C   LEU B  26      -0.673  -4.975   5.649  1.00  0.00           C  
ATOM    402  O   LEU B  26      -0.045  -5.215   4.619  1.00  0.00           O  
ATOM    403  CB  LEU B  26       0.486  -5.084   7.862  1.00  0.00           C  
ATOM    404  CG  LEU B  26       1.551  -6.092   7.411  1.00  0.00           C  
ATOM    405  CD1 LEU B  26       2.758  -5.344   6.861  1.00  0.00           C  
ATOM    406  CD2 LEU B  26       1.944  -6.974   8.587  1.00  0.00           C  
ATOM    407  H   LEU B  26      -1.232  -3.267   8.320  1.00  0.00           H  
ATOM    408  HA  LEU B  26       0.780  -3.581   6.355  1.00  0.00           H  
ATOM    409 1HB  LEU B  26       0.919  -4.477   8.655  1.00  0.00           H  
ATOM    410 2HB  LEU B  26      -0.349  -5.648   8.278  1.00  0.00           H  
ATOM    411  HG  LEU B  26       1.149  -6.712   6.610  1.00  0.00           H  
ATOM    412 1HD1 LEU B  26       3.515  -6.060   6.541  1.00  0.00           H  
ATOM    413 2HD1 LEU B  26       2.452  -4.736   6.009  1.00  0.00           H  
ATOM    414 3HD1 LEU B  26       3.172  -4.701   7.636  1.00  0.00           H  
ATOM    415 1HD2 LEU B  26       2.701  -7.691   8.267  1.00  0.00           H  
ATOM    416 2HD2 LEU B  26       2.348  -6.355   9.388  1.00  0.00           H  
ATOM    417 3HD2 LEU B  26       1.067  -7.510   8.949  1.00  0.00           H  
ATOM    418  N   LEU B  27      -1.912  -5.407   5.858  1.00  0.00           N  
ATOM    419  CA  LEU B  27      -2.640  -6.166   4.848  1.00  0.00           C  
ATOM    420  C   LEU B  27      -2.837  -5.346   3.579  1.00  0.00           C  
ATOM    421  O   LEU B  27      -2.717  -5.864   2.469  1.00  0.00           O  
ATOM    422  CB  LEU B  27      -4.002  -6.608   5.396  1.00  0.00           C  
ATOM    423  CG  LEU B  27      -3.960  -7.646   6.525  1.00  0.00           C  
ATOM    424  CD1 LEU B  27      -5.359  -7.831   7.097  1.00  0.00           C  
ATOM    425  CD2 LEU B  27      -3.410  -8.959   5.988  1.00  0.00           C  
ATOM    426  H   LEU B  27      -2.362  -5.204   6.739  1.00  0.00           H  
ATOM    427  HA  LEU B  27      -2.058  -7.052   4.597  1.00  0.00           H  
ATOM    428 1HB  LEU B  27      -4.527  -5.731   5.771  1.00  0.00           H  
ATOM    429 2HB  LEU B  27      -4.585  -7.032   4.578  1.00  0.00           H  
ATOM    430  HG  LEU B  27      -3.317  -7.284   7.328  1.00  0.00           H  
ATOM    431 1HD1 LEU B  27      -5.329  -8.568   7.899  1.00  0.00           H  
ATOM    432 2HD1 LEU B  27      -5.720  -6.881   7.491  1.00  0.00           H  
ATOM    433 3HD1 LEU B  27      -6.030  -8.177   6.311  1.00  0.00           H  
ATOM    434 1HD2 LEU B  27      -3.380  -9.696   6.791  1.00  0.00           H  
ATOM    435 2HD2 LEU B  27      -4.053  -9.322   5.186  1.00  0.00           H  
ATOM    436 3HD2 LEU B  27      -2.403  -8.800   5.602  1.00  0.00           H  
ATOM    437  N   VAL B  28      -3.142  -4.064   3.751  1.00  0.00           N  
ATOM    438  CA  VAL B  28      -3.288  -3.154   2.621  1.00  0.00           C  
ATOM    439  C   VAL B  28      -1.955  -2.929   1.918  1.00  0.00           C  
ATOM    440  O   VAL B  28      -1.891  -2.882   0.690  1.00  0.00           O  
ATOM    441  CB  VAL B  28      -3.850  -1.800   3.095  1.00  0.00           C  
ATOM    442  CG1 VAL B  28      -3.847  -0.794   1.955  1.00  0.00           C  
ATOM    443  CG2 VAL B  28      -5.255  -1.987   3.646  1.00  0.00           C  
ATOM    444  H   VAL B  28      -3.275  -3.711   4.687  1.00  0.00           H  
ATOM    445  HA  VAL B  28      -3.988  -3.594   1.910  1.00  0.00           H  
ATOM    446  HB  VAL B  28      -3.203  -1.402   3.877  1.00  0.00           H  
ATOM    447 1HG1 VAL B  28      -4.247   0.157   2.307  1.00  0.00           H  
ATOM    448 2HG1 VAL B  28      -2.827  -0.648   1.600  1.00  0.00           H  
ATOM    449 3HG1 VAL B  28      -4.466  -1.166   1.139  1.00  0.00           H  
ATOM    450 1HG2 VAL B  28      -5.646  -1.027   3.980  1.00  0.00           H  
ATOM    451 2HG2 VAL B  28      -5.901  -2.391   2.866  1.00  0.00           H  
ATOM    452 3HG2 VAL B  28      -5.227  -2.680   4.488  1.00  0.00           H  
ATOM    453  N   VAL B  29      -0.894  -2.791   2.705  1.00  0.00           N  
ATOM    454  CA  VAL B  29       0.453  -2.666   2.159  1.00  0.00           C  
ATOM    455  C   VAL B  29       0.810  -3.867   1.293  1.00  0.00           C  
ATOM    456  O   VAL B  29       1.373  -3.717   0.209  1.00  0.00           O  
ATOM    457  CB  VAL B  29       1.481  -2.534   3.299  1.00  0.00           C  
ATOM    458  CG1 VAL B  29       2.894  -2.719   2.765  1.00  0.00           C  
ATOM    459  CG2 VAL B  29       1.333  -1.180   3.976  1.00  0.00           C  
ATOM    460  H   VAL B  29      -1.022  -2.772   3.707  1.00  0.00           H  
ATOM    461  HA  VAL B  29       0.495  -1.766   1.544  1.00  0.00           H  
ATOM    462  HB  VAL B  29       1.306  -3.327   4.027  1.00  0.00           H  
ATOM    463 1HG1 VAL B  29       3.607  -2.624   3.584  1.00  0.00           H  
ATOM    464 2HG1 VAL B  29       2.987  -3.709   2.318  1.00  0.00           H  
ATOM    465 3HG1 VAL B  29       3.101  -1.958   2.013  1.00  0.00           H  
ATOM    466 1HG2 VAL B  29       2.062  -1.094   4.781  1.00  0.00           H  
ATOM    467 2HG2 VAL B  29       1.502  -0.388   3.246  1.00  0.00           H  
ATOM    468 3HG2 VAL B  29       0.327  -1.087   4.386  1.00  0.00           H  
ATOM    469  N   ALA B  30       0.480  -5.059   1.778  1.00  0.00           N  
ATOM    470  CA  ALA B  30       0.723  -6.286   1.029  1.00  0.00           C  
ATOM    471  C   ALA B  30       0.033  -6.247  -0.329  1.00  0.00           C  
ATOM    472  O   ALA B  30       0.599  -6.673  -1.336  1.00  0.00           O  
ATOM    473  CB  ALA B  30       0.256  -7.495   1.825  1.00  0.00           C  
ATOM    474  H   ALA B  30       0.049  -5.117   2.690  1.00  0.00           H  
ATOM    475  HA  ALA B  30       1.796  -6.370   0.856  1.00  0.00           H  
ATOM    476 1HB  ALA B  30       0.444  -8.403   1.252  1.00  0.00           H  
ATOM    477 2HB  ALA B  30       0.800  -7.542   2.768  1.00  0.00           H  
ATOM    478 3HB  ALA B  30      -0.811  -7.408   2.026  1.00  0.00           H  
ATOM    479  N   LEU B  31      -1.193  -5.735  -0.350  1.00  0.00           N  
ATOM    480  CA  LEU B  31      -1.927  -5.554  -1.597  1.00  0.00           C  
ATOM    481  C   LEU B  31      -1.253  -4.518  -2.487  1.00  0.00           C  
ATOM    482  O   LEU B  31      -1.182  -4.684  -3.705  1.00  0.00           O  
ATOM    483  CB  LEU B  31      -3.370  -5.126  -1.305  1.00  0.00           C  
ATOM    484  CG  LEU B  31      -4.253  -6.181  -0.626  1.00  0.00           C  
ATOM    485  CD1 LEU B  31      -5.584  -5.554  -0.235  1.00  0.00           C  
ATOM    486  CD2 LEU B  31      -4.458  -7.355  -1.571  1.00  0.00           C  
ATOM    487  H   LEU B  31      -1.627  -5.463   0.521  1.00  0.00           H  
ATOM    488  HA  LEU B  31      -1.944  -6.505  -2.128  1.00  0.00           H  
ATOM    489 1HB  LEU B  31      -3.348  -4.248  -0.660  1.00  0.00           H  
ATOM    490 2HB  LEU B  31      -3.848  -4.849  -2.245  1.00  0.00           H  
ATOM    491  HG  LEU B  31      -3.768  -6.529   0.286  1.00  0.00           H  
ATOM    492 1HD1 LEU B  31      -6.212  -6.304   0.248  1.00  0.00           H  
ATOM    493 2HD1 LEU B  31      -5.409  -4.729   0.457  1.00  0.00           H  
ATOM    494 3HD1 LEU B  31      -6.087  -5.181  -1.126  1.00  0.00           H  
ATOM    495 1HD2 LEU B  31      -5.085  -8.106  -1.088  1.00  0.00           H  
ATOM    496 2HD2 LEU B  31      -4.945  -7.008  -2.483  1.00  0.00           H  
ATOM    497 3HD2 LEU B  31      -3.492  -7.795  -1.820  1.00  0.00           H  
ATOM    498  N   GLY B  32      -0.760  -3.448  -1.873  1.00  0.00           N  
ATOM    499  CA  GLY B  32      -0.040  -2.410  -2.601  1.00  0.00           C  
ATOM    500  C   GLY B  32       1.219  -2.967  -3.253  1.00  0.00           C  
ATOM    501  O   GLY B  32       1.537  -2.636  -4.395  1.00  0.00           O  
ATOM    502  H   GLY B  32      -0.887  -3.351  -0.875  1.00  0.00           H  
ATOM    503 1HA  GLY B  32      -0.691  -1.983  -3.364  1.00  0.00           H  
ATOM    504 2HA  GLY B  32       0.226  -1.605  -1.918  1.00  0.00           H  
ATOM    505  N   ILE B  33       1.933  -3.815  -2.520  1.00  0.00           N  
ATOM    506  CA  ILE B  33       3.112  -4.486  -3.056  1.00  0.00           C  
ATOM    507  C   ILE B  33       2.752  -5.367  -4.245  1.00  0.00           C  
ATOM    508  O   ILE B  33       3.427  -5.343  -5.274  1.00  0.00           O  
ATOM    509  CB  ILE B  33       3.797  -5.340  -1.973  1.00  0.00           C  
ATOM    510  CG1 ILE B  33       4.421  -4.442  -0.901  1.00  0.00           C  
ATOM    511  CG2 ILE B  33       4.851  -6.242  -2.596  1.00  0.00           C  
ATOM    512  CD1 ILE B  33       4.848  -5.185   0.344  1.00  0.00           C  
ATOM    513  H   ILE B  33       1.652  -4.000  -1.568  1.00  0.00           H  
ATOM    514  HA  ILE B  33       3.817  -3.728  -3.394  1.00  0.00           H  
ATOM    515  HB  ILE B  33       3.053  -5.958  -1.472  1.00  0.00           H  
ATOM    516 1HG1 ILE B  33       5.293  -3.936  -1.313  1.00  0.00           H  
ATOM    517 2HG1 ILE B  33       3.705  -3.673  -0.609  1.00  0.00           H  
ATOM    518 1HG2 ILE B  33       5.326  -6.838  -1.817  1.00  0.00           H  
ATOM    519 2HG2 ILE B  33       4.381  -6.903  -3.322  1.00  0.00           H  
ATOM    520 3HG2 ILE B  33       5.604  -5.631  -3.095  1.00  0.00           H  
ATOM    521 1HD1 ILE B  33       5.280  -4.482   1.057  1.00  0.00           H  
ATOM    522 2HD1 ILE B  33       3.982  -5.672   0.793  1.00  0.00           H  
ATOM    523 3HD1 ILE B  33       5.591  -5.937   0.082  1.00  0.00           H  
ATOM    524  N   GLY B  34       1.684  -6.143  -4.098  1.00  0.00           N  
ATOM    525  CA  GLY B  34       1.157  -6.938  -5.201  1.00  0.00           C  
ATOM    526  C   GLY B  34       0.915  -6.077  -6.435  1.00  0.00           C  
ATOM    527  O   GLY B  34       1.383  -6.396  -7.528  1.00  0.00           O  
ATOM    528  H   GLY B  34       1.225  -6.184  -3.200  1.00  0.00           H  
ATOM    529 1HA  GLY B  34       1.859  -7.737  -5.442  1.00  0.00           H  
ATOM    530 2HA  GLY B  34       0.225  -7.412  -4.895  1.00  0.00           H  
ATOM    531  N   LEU B  35       0.181  -4.985  -6.252  1.00  0.00           N  
ATOM    532  CA  LEU B  35      -0.118  -4.071  -7.349  1.00  0.00           C  
ATOM    533  C   LEU B  35       1.155  -3.623  -8.055  1.00  0.00           C  
ATOM    534  O   LEU B  35       1.226  -3.617  -9.284  1.00  0.00           O  
ATOM    535  CB  LEU B  35      -0.878  -2.846  -6.825  1.00  0.00           C  
ATOM    536  CG  LEU B  35      -1.220  -1.778  -7.872  1.00  0.00           C  
ATOM    537  CD1 LEU B  35      -2.159  -2.370  -8.914  1.00  0.00           C  
ATOM    538  CD2 LEU B  35      -1.853  -0.577  -7.185  1.00  0.00           C  
ATOM    539  H   LEU B  35      -0.179  -4.782  -5.331  1.00  0.00           H  
ATOM    540  HA  LEU B  35      -0.746  -4.591  -8.071  1.00  0.00           H  
ATOM    541 1HB  LEU B  35      -1.812  -3.182  -6.378  1.00  0.00           H  
ATOM    542 2HB  LEU B  35      -0.278  -2.370  -6.050  1.00  0.00           H  
ATOM    543  HG  LEU B  35      -0.309  -1.465  -8.383  1.00  0.00           H  
ATOM    544 1HD1 LEU B  35      -2.402  -1.611  -9.658  1.00  0.00           H  
ATOM    545 2HD1 LEU B  35      -1.673  -3.214  -9.404  1.00  0.00           H  
ATOM    546 3HD1 LEU B  35      -3.074  -2.708  -8.429  1.00  0.00           H  
ATOM    547 1HD2 LEU B  35      -2.095   0.182  -7.929  1.00  0.00           H  
ATOM    548 2HD2 LEU B  35      -2.764  -0.889  -6.674  1.00  0.00           H  
ATOM    549 3HD2 LEU B  35      -1.153  -0.164  -6.458  1.00  0.00           H  
ATOM    550  N   PHE B  36       2.160  -3.247  -7.270  1.00  0.00           N  
ATOM    551  CA  PHE B  36       3.424  -2.772  -7.820  1.00  0.00           C  
ATOM    552  C   PHE B  36       4.116  -3.859  -8.632  1.00  0.00           C  
ATOM    553  O   PHE B  36       4.553  -3.623  -9.758  1.00  0.00           O  
ATOM    554  CB  PHE B  36       4.351  -2.300  -6.697  1.00  0.00           C  
ATOM    555  CG  PHE B  36       5.673  -1.779  -7.182  1.00  0.00           C  
ATOM    556  CD1 PHE B  36       5.780  -0.500  -7.708  1.00  0.00           C  
ATOM    557  CD2 PHE B  36       6.813  -2.566  -7.114  1.00  0.00           C  
ATOM    558  CE1 PHE B  36       6.997  -0.019  -8.155  1.00  0.00           C  
ATOM    559  CE2 PHE B  36       8.030  -2.088  -7.559  1.00  0.00           C  
ATOM    560  CZ  PHE B  36       8.122  -0.813  -8.080  1.00  0.00           C  
ATOM    561  H   PHE B  36       2.045  -3.292  -6.268  1.00  0.00           H  
ATOM    562  HA  PHE B  36       3.219  -1.929  -8.481  1.00  0.00           H  
ATOM    563 1HB  PHE B  36       3.861  -1.510  -6.130  1.00  0.00           H  
ATOM    564 2HB  PHE B  36       4.541  -3.125  -6.012  1.00  0.00           H  
ATOM    565  HD1 PHE B  36       4.891   0.128  -7.766  1.00  0.00           H  
ATOM    566  HD2 PHE B  36       6.740  -3.573  -6.703  1.00  0.00           H  
ATOM    567  HE1 PHE B  36       7.067   0.987  -8.566  1.00  0.00           H  
ATOM    568  HE2 PHE B  36       8.918  -2.717  -7.499  1.00  0.00           H  
ATOM    569  HZ  PHE B  36       9.081  -0.435  -8.432  1.00  0.00           H  
ATOM    570  N   MET B  37       4.211  -5.052  -8.054  1.00  0.00           N  
ATOM    571  CA  MET B  37       4.956  -6.144  -8.669  1.00  0.00           C  
ATOM    572  C   MET B  37       4.301  -6.593  -9.970  1.00  0.00           C  
ATOM    573  O   MET B  37       4.985  -6.910 -10.943  1.00  0.00           O  
ATOM    574  CB  MET B  37       5.071  -7.317  -7.698  1.00  0.00           C  
ATOM    575  CG  MET B  37       5.968  -7.054  -6.497  1.00  0.00           C  
ATOM    576  SD  MET B  37       5.956  -8.412  -5.310  1.00  0.00           S  
ATOM    577  CE  MET B  37       6.840  -9.671  -6.226  1.00  0.00           C  
ATOM    578  H   MET B  37       3.756  -5.206  -7.166  1.00  0.00           H  
ATOM    579  HA  MET B  37       5.957  -5.788  -8.910  1.00  0.00           H  
ATOM    580 1HB  MET B  37       4.082  -7.579  -7.325  1.00  0.00           H  
ATOM    581 2HB  MET B  37       5.464  -8.188  -8.224  1.00  0.00           H  
ATOM    582 1HG  MET B  37       6.993  -6.901  -6.835  1.00  0.00           H  
ATOM    583 2HG  MET B  37       5.639  -6.149  -5.988  1.00  0.00           H  
ATOM    584 1HE  MET B  37       6.915 -10.576  -5.622  1.00  0.00           H  
ATOM    585 2HE  MET B  37       6.304  -9.894  -7.149  1.00  0.00           H  
ATOM    586 3HE  MET B  37       7.841  -9.311  -6.466  1.00  0.00           H  
ATOM    587  N   ARG B  38       2.973  -6.618  -9.980  1.00  0.00           N  
ATOM    588  CA  ARG B  38       2.224  -7.080 -11.143  1.00  0.00           C  
ATOM    589  C   ARG B  38       2.521  -6.222 -12.366  1.00  0.00           C  
ATOM    590  O   ARG B  38       3.524  -6.406 -12.999  1.00  0.00           O  
ATOM    591  OXT ARG B  38       1.753  -5.361 -12.696  1.00  0.00           O  
ATOM    592  CB  ARG B  38       0.729  -7.055 -10.861  1.00  0.00           C  
ATOM    593  CG  ARG B  38       0.235  -8.155  -9.935  1.00  0.00           C  
ATOM    594  CD  ARG B  38      -1.186  -7.954  -9.553  1.00  0.00           C  
ATOM    595  NE  ARG B  38      -1.649  -8.977  -8.629  1.00  0.00           N  
ATOM    596  CZ  ARG B  38      -2.862  -8.985  -8.041  1.00  0.00           C  
ATOM    597  NH1 ARG B  38      -3.720  -8.021  -8.292  1.00  0.00           N  
ATOM    598  NH2 ARG B  38      -3.189  -9.962  -7.214  1.00  0.00           N  
ATOM    599  H   ARG B  38       2.469  -6.309  -9.161  1.00  0.00           H  
ATOM    600  HA  ARG B  38       2.520  -8.107 -11.359  1.00  0.00           H  
ATOM    601 1HB  ARG B  38       0.459  -6.101 -10.412  1.00  0.00           H  
ATOM    602 2HB  ARG B  38       0.181  -7.143 -11.799  1.00  0.00           H  
ATOM    603 1HG  ARG B  38       0.322  -9.120 -10.436  1.00  0.00           H  
ATOM    604 2HG  ARG B  38       0.837  -8.163  -9.025  1.00  0.00           H  
ATOM    605 1HD  ARG B  38      -1.300  -6.983  -9.072  1.00  0.00           H  
ATOM    606 2HD  ARG B  38      -1.811  -7.993 -10.444  1.00  0.00           H  
ATOM    607  HE  ARG B  38      -1.017  -9.735  -8.411  1.00  0.00           H  
ATOM    608 1HH1 ARG B  38      -3.470  -7.274  -8.925  1.00  0.00           H  
ATOM    609 2HH1 ARG B  38      -4.629  -8.027  -7.852  1.00  0.00           H  
ATOM    610 1HH2 ARG B  38      -2.529 -10.703  -7.021  1.00  0.00           H  
ATOM    611 2HH2 ARG B  38      -4.097  -9.968  -6.774  1.00  0.00           H  
TER                                                                             
HETATM  613 THKN MEM C  41      15.000   0.000   0.000  1.00  0.00           X  
HETATM  614 CNTR MEM C  41       0.000   0.000   0.000  1.00  0.00           X  
HETATM  615 NORM MEM C  41      -0.000  -0.000   1.000  1.00  0.00           X  
TER                                                                             
CONECT  613  614                                                                
CONECT  614  613  615                                                           
CONECT  615  614                                                                
a_angle_1 0.76
a_angle_2 17.663
a_bind 0.845
a_ddg -14.565
a_helicality 0.026
a_helicality_symm 0.026
a_hha_ang 36.123
a_hha_dst_atm 4.181
a_hha_dst_vec 8.276
a_marl -21.425
a_pack 0.6
a_res_lipo -63.157
a_rmsd 6.726
a_sasa 747.501
a_shape 0.865
a_span_topo 0.474
a_tms_span 1
a_tms_span_fa 1
a_unsat 0
maxsub 19
rms 6.726
score -120.093
silent_score -120.093
time 19
total -120.093
