# Supplementary material for: A lipophilicity-based energy function for membrane-protein modelling and design
Source: PLoS Comput Biol. 2019 Aug 28;15(8):e1007318. doi: 10.1371/journal.pcbi.1007318 (PMC6736313; doi:10.1371/journal.pcbi.1007318)
Supplement: S2 File — (GZ) [file pcbi.1007318.s008.tar.gz › 2MEU_all.pdb]

#MODEL 0
ATOM      1  N   VAL A   1       2.103  -4.953  14.673  1.00  0.00           N  
ATOM      2  CA  VAL A   1       2.952  -3.829  15.051  1.00  0.00           C  
ATOM      3  C   VAL A   1       2.837  -2.690  14.047  1.00  0.00           C  
ATOM      4  O   VAL A   1       3.132  -2.861  12.864  1.00  0.00           O  
ATOM      5  CB  VAL A   1       4.422  -4.279  15.149  1.00  0.00           C  
ATOM      6  CG1 VAL A   1       5.321  -3.094  15.469  1.00  0.00           C  
ATOM      7  CG2 VAL A   1       4.562  -5.364  16.205  1.00  0.00           C  
ATOM      8 1H   VAL A   1       2.197  -5.685  15.348  1.00  0.00           H  
ATOM      9 2H   VAL A   1       1.150  -4.654  14.637  1.00  0.00           H  
ATOM     10 3H   VAL A   1       2.380  -5.292  13.773  1.00  0.00           H  
ATOM     11  HA  VAL A   1       2.631  -3.467  16.029  1.00  0.00           H  
ATOM     12  HB  VAL A   1       4.737  -4.669  14.181  1.00  0.00           H  
ATOM     13 1HG1 VAL A   1       6.356  -3.430  15.534  1.00  0.00           H  
ATOM     14 2HG1 VAL A   1       5.231  -2.346  14.682  1.00  0.00           H  
ATOM     15 3HG1 VAL A   1       5.021  -2.657  16.422  1.00  0.00           H  
ATOM     16 1HG2 VAL A   1       5.604  -5.677  16.268  1.00  0.00           H  
ATOM     17 2HG2 VAL A   1       4.241  -4.975  17.171  1.00  0.00           H  
ATOM     18 3HG2 VAL A   1       3.942  -6.219  15.934  1.00  0.00           H  
ATOM     19  N   GLU A   2       2.408  -1.527  14.525  1.00  0.00           N  
ATOM     20  CA  GLU A   2       2.149  -0.388  13.652  1.00  0.00           C  
ATOM     21  C   GLU A   2       3.360  -0.073  12.783  1.00  0.00           C  
ATOM     22  O   GLU A   2       3.231   0.149  11.579  1.00  0.00           O  
ATOM     23  CB  GLU A   2       1.768   0.842  14.479  1.00  0.00           C  
ATOM     24  CG  GLU A   2       1.359   2.053  13.652  1.00  0.00           C  
ATOM     25  CD  GLU A   2       0.791   3.166  14.487  1.00  0.00           C  
ATOM     26  OE1 GLU A   2       0.795   3.044  15.689  1.00  0.00           O  
ATOM     27  OE2 GLU A   2       0.352   4.140  13.923  1.00  0.00           O  
ATOM     28  H   GLU A   2       2.258  -1.429  15.519  1.00  0.00           H  
ATOM     29  HA  GLU A   2       1.316  -0.639  12.995  1.00  0.00           H  
ATOM     30 1HB  GLU A   2       0.939   0.593  15.141  1.00  0.00           H  
ATOM     31 2HB  GLU A   2       2.611   1.134  15.105  1.00  0.00           H  
ATOM     32 1HG  GLU A   2       2.231   2.425  13.116  1.00  0.00           H  
ATOM     33 2HG  GLU A   2       0.619   1.743  12.916  1.00  0.00           H  
ATOM     34  N   THR A   3       4.536  -0.056  13.400  1.00  0.00           N  
ATOM     35  CA  THR A   3       5.771   0.248  12.687  1.00  0.00           C  
ATOM     36  C   THR A   3       5.995  -0.723  11.535  1.00  0.00           C  
ATOM     37  O   THR A   3       6.336  -0.315  10.425  1.00  0.00           O  
ATOM     38  CB  THR A   3       6.983   0.212  13.637  1.00  0.00           C  
ATOM     39  OG1 THR A   3       6.829   1.213  14.651  1.00  0.00           O  
ATOM     40  CG2 THR A   3       8.270   0.467  12.869  1.00  0.00           C  
ATOM     41  H   THR A   3       4.576  -0.258  14.389  1.00  0.00           H  
ATOM     42  HA  THR A   3       5.692   1.252  12.271  1.00  0.00           H  
ATOM     43  HB  THR A   3       7.040  -0.766  14.116  1.00  0.00           H  
ATOM     44  HG1 THR A   3       7.685   1.410  15.038  1.00  0.00           H  
ATOM     45 1HG2 THR A   3       9.116   0.437  13.556  1.00  0.00           H  
ATOM     46 2HG2 THR A   3       8.396  -0.299  12.105  1.00  0.00           H  
ATOM     47 3HG2 THR A   3       8.223   1.447  12.395  1.00  0.00           H  
ATOM     48  N   ALA A   4       5.800  -2.009  11.806  1.00  0.00           N  
ATOM     49  CA  ALA A   4       5.982  -3.041  10.792  1.00  0.00           C  
ATOM     50  C   ALA A   4       5.005  -2.858   9.638  1.00  0.00           C  
ATOM     51  O   ALA A   4       5.374  -2.997   8.472  1.00  0.00           O  
ATOM     52  CB  ALA A   4       5.820  -4.423  11.408  1.00  0.00           C  
ATOM     53  H   ALA A   4       5.519  -2.279  12.737  1.00  0.00           H  
ATOM     54  HA  ALA A   4       6.992  -2.949  10.392  1.00  0.00           H  
ATOM     55 1HB  ALA A   4       5.959  -5.183  10.639  1.00  0.00           H  
ATOM     56 2HB  ALA A   4       6.564  -4.561  12.193  1.00  0.00           H  
ATOM     57 3HB  ALA A   4       4.823  -4.517  11.834  1.00  0.00           H  
ATOM     58  N   VAL A   5       3.757  -2.546   9.970  1.00  0.00           N  
ATOM     59  CA  VAL A   5       2.718  -2.368   8.963  1.00  0.00           C  
ATOM     60  C   VAL A   5       3.027  -1.184   8.055  1.00  0.00           C  
ATOM     61  O   VAL A   5       2.839  -1.255   6.841  1.00  0.00           O  
ATOM     62  CB  VAL A   5       1.351  -2.150   9.638  1.00  0.00           C  
ATOM     63  CG1 VAL A   5       0.300  -1.775   8.604  1.00  0.00           C  
ATOM     64  CG2 VAL A   5       0.941  -3.404  10.394  1.00  0.00           C  
ATOM     65  H   VAL A   5       3.522  -2.428  10.945  1.00  0.00           H  
ATOM     66  HA  VAL A   5       2.668  -3.272   8.354  1.00  0.00           H  
ATOM     67  HB  VAL A   5       1.429  -1.314  10.334  1.00  0.00           H  
ATOM     68 1HG1 VAL A   5      -0.660  -1.624   9.099  1.00  0.00           H  
ATOM     69 2HG1 VAL A   5       0.596  -0.855   8.101  1.00  0.00           H  
ATOM     70 3HG1 VAL A   5       0.207  -2.577   7.872  1.00  0.00           H  
ATOM     71 1HG2 VAL A   5      -0.026  -3.243  10.870  1.00  0.00           H  
ATOM     72 2HG2 VAL A   5       0.868  -4.241   9.699  1.00  0.00           H  
ATOM     73 3HG2 VAL A   5       1.687  -3.630  11.157  1.00  0.00           H  
ATOM     74  N   ILE A   6       3.503  -0.096   8.651  1.00  0.00           N  
ATOM     75  CA  ILE A   6       3.889   1.086   7.892  1.00  0.00           C  
ATOM     76  C   ILE A   6       4.980   0.759   6.880  1.00  0.00           C  
ATOM     77  O   ILE A   6       4.919   1.186   5.727  1.00  0.00           O  
ATOM     78  CB  ILE A   6       4.377   2.206   8.829  1.00  0.00           C  
ATOM     79  CG1 ILE A   6       3.212   2.754   9.658  1.00  0.00           C  
ATOM     80  CG2 ILE A   6       5.035   3.320   8.030  1.00  0.00           C  
ATOM     81  CD1 ILE A   6       3.641   3.638  10.806  1.00  0.00           C  
ATOM     82  H   ILE A   6       3.599  -0.089   9.657  1.00  0.00           H  
ATOM     83  HA  ILE A   6       3.018   1.448   7.347  1.00  0.00           H  
ATOM     84  HB  ILE A   6       5.101   1.801   9.534  1.00  0.00           H  
ATOM     85 1HG1 ILE A   6       2.547   3.329   9.014  1.00  0.00           H  
ATOM     86 2HG1 ILE A   6       2.633   1.924  10.065  1.00  0.00           H  
ATOM     87 1HG2 ILE A   6       5.373   4.104   8.708  1.00  0.00           H  
ATOM     88 2HG2 ILE A   6       5.889   2.920   7.484  1.00  0.00           H  
ATOM     89 3HG2 ILE A   6       4.316   3.736   7.324  1.00  0.00           H  
ATOM     90 1HD1 ILE A   6       2.761   3.986  11.346  1.00  0.00           H  
ATOM     91 2HD1 ILE A   6       4.281   3.070  11.483  1.00  0.00           H  
ATOM     92 3HD1 ILE A   6       4.192   4.494  10.420  1.00  0.00           H  
ATOM     93  N   ALA A   7       5.978  -0.000   7.319  1.00  0.00           N  
ATOM     94  CA  ALA A   7       7.033  -0.470   6.428  1.00  0.00           C  
ATOM     95  C   ALA A   7       6.463  -1.319   5.299  1.00  0.00           C  
ATOM     96  O   ALA A   7       6.874  -1.192   4.146  1.00  0.00           O  
ATOM     97  CB  ALA A   7       8.074  -1.258   7.209  1.00  0.00           C  
ATOM     98  H   ALA A   7       6.007  -0.260   8.295  1.00  0.00           H  
ATOM     99  HA  ALA A   7       7.512   0.402   5.981  1.00  0.00           H  
ATOM    100 1HB  ALA A   7       8.855  -1.602   6.530  1.00  0.00           H  
ATOM    101 2HB  ALA A   7       8.515  -0.620   7.975  1.00  0.00           H  
ATOM    102 3HB  ALA A   7       7.601  -2.117   7.681  1.00  0.00           H  
ATOM    103  N   MET A   8       5.514  -2.185   5.638  1.00  0.00           N  
ATOM    104  CA  MET A   8       4.876  -3.048   4.651  1.00  0.00           C  
ATOM    105  C   MET A   8       4.127  -2.230   3.607  1.00  0.00           C  
ATOM    106  O   MET A   8       4.196  -2.518   2.412  1.00  0.00           O  
ATOM    107  CB  MET A   8       3.929  -4.028   5.340  1.00  0.00           C  
ATOM    108  CG  MET A   8       4.624  -5.101   6.165  1.00  0.00           C  
ATOM    109  SD  MET A   8       3.469  -6.091   7.134  1.00  0.00           S  
ATOM    110  CE  MET A   8       4.599  -6.998   8.185  1.00  0.00           C  
ATOM    111  H   MET A   8       5.228  -2.248   6.604  1.00  0.00           H  
ATOM    112  HA  MET A   8       5.651  -3.613   4.134  1.00  0.00           H  
ATOM    113 1HB  MET A   8       3.258  -3.481   6.001  1.00  0.00           H  
ATOM    114 2HB  MET A   8       3.314  -4.528   4.591  1.00  0.00           H  
ATOM    115 1HG  MET A   8       5.178  -5.767   5.504  1.00  0.00           H  
ATOM    116 2HG  MET A   8       5.333  -4.633   6.848  1.00  0.00           H  
ATOM    117 1HE  MET A   8       4.034  -7.657   8.845  1.00  0.00           H  
ATOM    118 2HE  MET A   8       5.273  -7.594   7.567  1.00  0.00           H  
ATOM    119 3HE  MET A   8       5.182  -6.297   8.784  1.00  0.00           H  
ATOM    120  N   GLU A   9       3.412  -1.208   4.064  1.00  0.00           N  
ATOM    121  CA  GLU A   9       2.702  -0.305   3.165  1.00  0.00           C  
ATOM    122  C   GLU A   9       3.657   0.351   2.177  1.00  0.00           C  
ATOM    123  O   GLU A   9       3.382   0.410   0.979  1.00  0.00           O  
ATOM    124  CB  GLU A   9       1.961   0.769   3.964  1.00  0.00           C  
ATOM    125  CG  GLU A   9       1.185   1.763   3.111  1.00  0.00           C  
ATOM    126  CD  GLU A   9       0.496   2.821   3.927  1.00  0.00           C  
ATOM    127  OE1 GLU A   9       0.569   2.758   5.131  1.00  0.00           O  
ATOM    128  OE2 GLU A   9      -0.105   3.694   3.346  1.00  0.00           O  
ATOM    129  H   GLU A   9       3.358  -1.052   5.061  1.00  0.00           H  
ATOM    130  HA  GLU A   9       1.973  -0.885   2.598  1.00  0.00           H  
ATOM    131 1HB  GLU A   9       1.257   0.294   4.647  1.00  0.00           H  
ATOM    132 2HB  GLU A   9       2.674   1.331   4.567  1.00  0.00           H  
ATOM    133 1HG  GLU A   9       1.873   2.246   2.418  1.00  0.00           H  
ATOM    134 2HG  GLU A   9       0.443   1.222   2.525  1.00  0.00           H  
ATOM    135  N   PHE A  10       4.781   0.844   2.687  1.00  0.00           N  
ATOM    136  CA  PHE A  10       5.820   1.417   1.839  1.00  0.00           C  
ATOM    137  C   PHE A  10       6.346   0.392   0.843  1.00  0.00           C  
ATOM    138  O   PHE A  10       6.425   0.660  -0.355  1.00  0.00           O  
ATOM    139  CB  PHE A  10       6.975   1.945   2.693  1.00  0.00           C  
ATOM    140  CG  PHE A  10       8.173   2.371   1.893  1.00  0.00           C  
ATOM    141  CD1 PHE A  10       8.166   3.564   1.187  1.00  0.00           C  
ATOM    142  CD2 PHE A  10       9.310   1.578   1.845  1.00  0.00           C  
ATOM    143  CE1 PHE A  10       9.269   3.957   0.452  1.00  0.00           C  
ATOM    144  CE2 PHE A  10      10.414   1.968   1.112  1.00  0.00           C  
ATOM    145  CZ  PHE A  10      10.392   3.159   0.414  1.00  0.00           C  
ATOM    146  H   PHE A  10       4.919   0.821   3.687  1.00  0.00           H  
ATOM    147  HA  PHE A  10       5.390   2.249   1.280  1.00  0.00           H  
ATOM    148 1HB  PHE A  10       6.634   2.800   3.276  1.00  0.00           H  
ATOM    149 2HB  PHE A  10       7.290   1.175   3.395  1.00  0.00           H  
ATOM    150  HD1 PHE A  10       7.278   4.196   1.218  1.00  0.00           H  
ATOM    151  HD2 PHE A  10       9.327   0.637   2.397  1.00  0.00           H  
ATOM    152  HE1 PHE A  10       9.249   4.897  -0.099  1.00  0.00           H  
ATOM    153  HE2 PHE A  10      11.301   1.336   1.083  1.00  0.00           H  
ATOM    154  HZ  PHE A  10      11.261   3.467  -0.166  1.00  0.00           H  
ATOM    155  N   TRP A  11       6.705  -0.785   1.346  1.00  0.00           N  
ATOM    156  CA  TRP A  11       7.251  -1.843   0.506  1.00  0.00           C  
ATOM    157  C   TRP A  11       6.282  -2.217  -0.608  1.00  0.00           C  
ATOM    158  O   TRP A  11       6.683  -2.397  -1.759  1.00  0.00           O  
ATOM    159  CB  TRP A  11       7.570  -3.081   1.346  1.00  0.00           C  
ATOM    160  CG  TRP A  11       8.723  -2.887   2.284  1.00  0.00           C  
ATOM    161  CD1 TRP A  11       9.767  -2.026   2.125  1.00  0.00           C  
ATOM    162  CD2 TRP A  11       8.955  -3.571   3.539  1.00  0.00           C  
ATOM    163  NE1 TRP A  11      10.630  -2.127   3.188  1.00  0.00           N  
ATOM    164  CE2 TRP A  11      10.148  -3.067   4.064  1.00  0.00           C  
ATOM    165  CE3 TRP A  11       8.256  -4.555   4.249  1.00  0.00           C  
ATOM    166  CZ2 TRP A  11      10.666  -3.514   5.269  1.00  0.00           C  
ATOM    167  CZ3 TRP A  11       8.775  -5.002   5.458  1.00  0.00           C  
ATOM    168  CH2 TRP A  11       9.948  -4.494   5.955  1.00  0.00           C  
ATOM    169  H   TRP A  11       6.596  -0.950   2.337  1.00  0.00           H  
ATOM    170  HA  TRP A  11       8.174  -1.482   0.052  1.00  0.00           H  
ATOM    171 1HB  TRP A  11       6.694  -3.358   1.933  1.00  0.00           H  
ATOM    172 2HB  TRP A  11       7.800  -3.918   0.688  1.00  0.00           H  
ATOM    173  HD1 TRP A  11       9.898  -1.356   1.277  1.00  0.00           H  
ATOM    174  HE1 TRP A  11      11.482  -1.598   3.307  1.00  0.00           H  
ATOM    175  HE3 TRP A  11       7.322  -4.961   3.860  1.00  0.00           H  
ATOM    176  HZ2 TRP A  11      11.597  -3.122   5.680  1.00  0.00           H  
ATOM    177  HZ3 TRP A  11       8.225  -5.769   6.004  1.00  0.00           H  
ATOM    178  HH2 TRP A  11      10.327  -4.866   6.907  1.00  0.00           H  
ATOM    179  N   LEU A  12       5.005  -2.333  -0.261  1.00  0.00           N  
ATOM    180  CA  LEU A  12       3.970  -2.644  -1.239  1.00  0.00           C  
ATOM    181  C   LEU A  12       3.943  -1.612  -2.359  1.00  0.00           C  
ATOM    182  O   LEU A  12       4.008  -1.960  -3.539  1.00  0.00           O  
ATOM    183  CB  LEU A  12       2.597  -2.704  -0.558  1.00  0.00           C  
ATOM    184  CG  LEU A  12       1.398  -2.905  -1.493  1.00  0.00           C  
ATOM    185  CD1 LEU A  12       1.525  -4.247  -2.201  1.00  0.00           C  
ATOM    186  CD2 LEU A  12       0.109  -2.831  -0.689  1.00  0.00           C  
ATOM    187  H   LEU A  12       4.745  -2.203   0.706  1.00  0.00           H  
ATOM    188  HA  LEU A  12       4.188  -3.619  -1.675  1.00  0.00           H  
ATOM    189 1HB  LEU A  12       2.600  -3.524   0.158  1.00  0.00           H  
ATOM    190 2HB  LEU A  12       2.439  -1.774  -0.012  1.00  0.00           H  
ATOM    191  HG  LEU A  12       1.396  -2.125  -2.255  1.00  0.00           H  
ATOM    192 1HD1 LEU A  12       0.673  -4.390  -2.866  1.00  0.00           H  
ATOM    193 2HD1 LEU A  12       2.446  -4.266  -2.784  1.00  0.00           H  
ATOM    194 3HD1 LEU A  12       1.547  -5.047  -1.462  1.00  0.00           H  
ATOM    195 1HD2 LEU A  12      -0.744  -2.973  -1.355  1.00  0.00           H  
ATOM    196 2HD2 LEU A  12       0.109  -3.611   0.072  1.00  0.00           H  
ATOM    197 3HD2 LEU A  12       0.035  -1.855  -0.209  1.00  0.00           H  
ATOM    198  N   LEU A  13       3.848  -0.341  -1.984  1.00  0.00           N  
ATOM    199  CA  LEU A  13       3.809   0.744  -2.957  1.00  0.00           C  
ATOM    200  C   LEU A  13       5.088   0.789  -3.783  1.00  0.00           C  
ATOM    201  O   LEU A  13       5.045   0.955  -5.002  1.00  0.00           O  
ATOM    202  CB  LEU A  13       3.605   2.087  -2.245  1.00  0.00           C  
ATOM    203  CG  LEU A  13       3.519   3.317  -3.157  1.00  0.00           C  
ATOM    204  CD1 LEU A  13       2.350   3.156  -4.119  1.00  0.00           C  
ATOM    205  CD2 LEU A  13       3.358   4.569  -2.307  1.00  0.00           C  
ATOM    206  H   LEU A  13       3.801  -0.121  -0.999  1.00  0.00           H  
ATOM    207  HA  LEU A  13       2.970   0.574  -3.631  1.00  0.00           H  
ATOM    208 1HB  LEU A  13       2.684   2.038  -1.667  1.00  0.00           H  
ATOM    209 2HB  LEU A  13       4.434   2.244  -1.555  1.00  0.00           H  
ATOM    210  HG  LEU A  13       4.430   3.396  -3.750  1.00  0.00           H  
ATOM    211 1HD1 LEU A  13       2.288   4.030  -4.767  1.00  0.00           H  
ATOM    212 2HD1 LEU A  13       2.500   2.264  -4.727  1.00  0.00           H  
ATOM    213 3HD1 LEU A  13       1.424   3.058  -3.553  1.00  0.00           H  
ATOM    214 1HD2 LEU A  13       3.298   5.444  -2.956  1.00  0.00           H  
ATOM    215 2HD2 LEU A  13       2.446   4.493  -1.715  1.00  0.00           H  
ATOM    216 3HD2 LEU A  13       4.216   4.670  -1.642  1.00  0.00           H  
ATOM    217  N   LEU A  14       6.225   0.641  -3.113  1.00  0.00           N  
ATOM    218  CA  LEU A  14       7.521   0.697  -3.779  1.00  0.00           C  
ATOM    219  C   LEU A  14       7.603  -0.321  -4.910  1.00  0.00           C  
ATOM    220  O   LEU A  14       7.971   0.016  -6.035  1.00  0.00           O  
ATOM    221  CB  LEU A  14       8.647   0.441  -2.771  1.00  0.00           C  
ATOM    222  CG  LEU A  14      10.065   0.397  -3.354  1.00  0.00           C  
ATOM    223  CD1 LEU A  14      10.401   1.745  -3.977  1.00  0.00           C  
ATOM    224  CD2 LEU A  14      11.056   0.041  -2.255  1.00  0.00           C  
ATOM    225  H   LEU A  14       6.192   0.486  -2.115  1.00  0.00           H  
ATOM    226  HA  LEU A  14       7.649   1.692  -4.203  1.00  0.00           H  
ATOM    227 1HB  LEU A  14       8.624   1.227  -2.017  1.00  0.00           H  
ATOM    228 2HB  LEU A  14       8.462  -0.513  -2.277  1.00  0.00           H  
ATOM    229  HG  LEU A  14      10.111  -0.355  -4.142  1.00  0.00           H  
ATOM    230 1HD1 LEU A  14      11.409   1.713  -4.392  1.00  0.00           H  
ATOM    231 2HD1 LEU A  14       9.689   1.966  -4.773  1.00  0.00           H  
ATOM    232 3HD1 LEU A  14      10.347   2.522  -3.215  1.00  0.00           H  
ATOM    233 1HD2 LEU A  14      12.064   0.008  -2.670  1.00  0.00           H  
ATOM    234 2HD2 LEU A  14      11.012   0.793  -1.468  1.00  0.00           H  
ATOM    235 3HD2 LEU A  14      10.803  -0.935  -1.840  1.00  0.00           H  
ATOM    236  N   VAL A  15       7.256  -1.566  -4.604  1.00  0.00           N  
ATOM    237  CA  VAL A  15       7.285  -2.635  -5.596  1.00  0.00           C  
ATOM    238  C   VAL A  15       6.359  -2.326  -6.765  1.00  0.00           C  
ATOM    239  O   VAL A  15       6.717  -2.534  -7.925  1.00  0.00           O  
ATOM    240  CB  VAL A  15       6.869  -3.971  -4.954  1.00  0.00           C  
ATOM    241  CG1 VAL A  15       6.642  -5.029  -6.024  1.00  0.00           C  
ATOM    242  CG2 VAL A  15       7.932  -4.424  -3.965  1.00  0.00           C  
ATOM    243  H   VAL A  15       6.966  -1.779  -3.661  1.00  0.00           H  
ATOM    244  HA  VAL A  15       8.304  -2.730  -5.973  1.00  0.00           H  
ATOM    245  HB  VAL A  15       5.921  -3.834  -4.433  1.00  0.00           H  
ATOM    246 1HG1 VAL A  15       6.348  -5.967  -5.553  1.00  0.00           H  
ATOM    247 2HG1 VAL A  15       5.853  -4.700  -6.699  1.00  0.00           H  
ATOM    248 3HG1 VAL A  15       7.563  -5.180  -6.587  1.00  0.00           H  
ATOM    249 1HG2 VAL A  15       7.630  -5.369  -3.514  1.00  0.00           H  
ATOM    250 2HG2 VAL A  15       8.880  -4.556  -4.485  1.00  0.00           H  
ATOM    251 3HG2 VAL A  15       8.047  -3.671  -3.185  1.00  0.00           H  
ATOM    252  N   ILE A  16       5.167  -1.829  -6.454  1.00  0.00           N  
ATOM    253  CA  ILE A  16       4.202  -1.453  -7.480  1.00  0.00           C  
ATOM    254  C   ILE A  16       4.769  -0.385  -8.405  1.00  0.00           C  
ATOM    255  O   ILE A  16       4.591  -0.445  -9.622  1.00  0.00           O  
ATOM    256  CB  ILE A  16       2.895  -0.943  -6.845  1.00  0.00           C  
ATOM    257  CG1 ILE A  16       2.151  -2.091  -6.159  1.00  0.00           C  
ATOM    258  CG2 ILE A  16       2.015  -0.285  -7.896  1.00  0.00           C  
ATOM    259  CD1 ILE A  16       1.021  -1.637  -5.263  1.00  0.00           C  
ATOM    260  H   ILE A  16       4.923  -1.709  -5.481  1.00  0.00           H  
ATOM    261  HA  ILE A  16       3.972  -2.335  -8.078  1.00  0.00           H  
ATOM    262  HB  ILE A  16       3.129  -0.212  -6.071  1.00  0.00           H  
ATOM    263 1HG1 ILE A  16       1.739  -2.760  -6.914  1.00  0.00           H  
ATOM    264 2HG1 ILE A  16       2.851  -2.670  -5.557  1.00  0.00           H  
ATOM    265 1HG2 ILE A  16       1.095   0.070  -7.430  1.00  0.00           H  
ATOM    266 2HG2 ILE A  16       2.545   0.557  -8.340  1.00  0.00           H  
ATOM    267 3HG2 ILE A  16       1.771  -1.010  -8.673  1.00  0.00           H  
ATOM    268 1HD1 ILE A  16       0.542  -2.507  -4.813  1.00  0.00           H  
ATOM    269 2HD1 ILE A  16       1.416  -0.993  -4.477  1.00  0.00           H  
ATOM    270 3HD1 ILE A  16       0.289  -1.085  -5.852  1.00  0.00           H  
ATOM    271  N   ILE A  17       5.453   0.594  -7.822  1.00  0.00           N  
ATOM    272  CA  ILE A  17       6.077   1.660  -8.596  1.00  0.00           C  
ATOM    273  C   ILE A  17       7.212   1.122  -9.459  1.00  0.00           C  
ATOM    274  O   ILE A  17       7.333   1.475 -10.632  1.00  0.00           O  
ATOM    275  CB  ILE A  17       6.615   2.767  -7.671  1.00  0.00           C  
ATOM    276  CG1 ILE A  17       5.458   3.514  -7.003  1.00  0.00           C  
ATOM    277  CG2 ILE A  17       7.495   3.731  -8.452  1.00  0.00           C  
ATOM    278  CD1 ILE A  17       5.888   4.421  -5.873  1.00  0.00           C  
ATOM    279  H   ILE A  17       5.543   0.599  -6.816  1.00  0.00           H  
ATOM    280  HA  ILE A  17       5.326   2.095  -9.254  1.00  0.00           H  
ATOM    281  HB  ILE A  17       7.204   2.319  -6.872  1.00  0.00           H  
ATOM    282 1HG1 ILE A  17       4.938   4.117  -7.746  1.00  0.00           H  
ATOM    283 2HG1 ILE A  17       4.741   2.794  -6.607  1.00  0.00           H  
ATOM    284 1HG2 ILE A  17       7.866   4.508  -7.784  1.00  0.00           H  
ATOM    285 2HG2 ILE A  17       8.337   3.189  -8.881  1.00  0.00           H  
ATOM    286 3HG2 ILE A  17       6.913   4.189  -9.252  1.00  0.00           H  
ATOM    287 1HD1 ILE A  17       5.013   4.915  -5.450  1.00  0.00           H  
ATOM    288 2HD1 ILE A  17       6.381   3.831  -5.100  1.00  0.00           H  
ATOM    289 3HD1 ILE A  17       6.579   5.172  -6.253  1.00  0.00           H  
ATOM    290  N   LEU A  18       8.041   0.266  -8.871  1.00  0.00           N  
ATOM    291  CA  LEU A  18       9.224  -0.245  -9.553  1.00  0.00           C  
ATOM    292  C   LEU A  18       8.841  -1.100 -10.754  1.00  0.00           C  
ATOM    293  O   LEU A  18       9.498  -1.057 -11.794  1.00  0.00           O  
ATOM    294  CB  LEU A  18      10.080  -1.070  -8.583  1.00  0.00           C  
ATOM    295  CG  LEU A  18      10.795  -0.273  -7.485  1.00  0.00           C  
ATOM    296  CD1 LEU A  18      11.436  -1.235  -6.494  1.00  0.00           C  
ATOM    297  CD2 LEU A  18      11.839   0.637  -8.116  1.00  0.00           C  
ATOM    298  H   LEU A  18       7.847  -0.038  -7.928  1.00  0.00           H  
ATOM    299  HA  LEU A  18       9.812   0.601  -9.907  1.00  0.00           H  
ATOM    300 1HB  LEU A  18       9.442  -1.805  -8.096  1.00  0.00           H  
ATOM    301 2HB  LEU A  18      10.840  -1.601  -9.156  1.00  0.00           H  
ATOM    302  HG  LEU A  18      10.068   0.331  -6.941  1.00  0.00           H  
ATOM    303 1HD1 LEU A  18      11.944  -0.668  -5.713  1.00  0.00           H  
ATOM    304 2HD1 LEU A  18      10.664  -1.860  -6.043  1.00  0.00           H  
ATOM    305 3HD1 LEU A  18      12.157  -1.865  -7.013  1.00  0.00           H  
ATOM    306 1HD2 LEU A  18      12.347   1.204  -7.335  1.00  0.00           H  
ATOM    307 2HD2 LEU A  18      12.567   0.034  -8.659  1.00  0.00           H  
ATOM    308 3HD2 LEU A  18      11.352   1.326  -8.806  1.00  0.00           H  
ATOM    309  N   ARG A  19       7.773  -1.877 -10.605  1.00  0.00           N  
ATOM    310  CA  ARG A  19       7.322  -2.771 -11.664  1.00  0.00           C  
ATOM    311  C   ARG A  19       6.795  -1.988 -12.860  1.00  0.00           C  
ATOM    312  O   ARG A  19       7.562  -1.515 -13.652  1.00  0.00           O  
ATOM    313  OXT ARG A  19       5.613  -1.844 -13.008  1.00  0.00           O  
ATOM    314  CB  ARG A  19       6.233  -3.702 -11.151  1.00  0.00           C  
ATOM    315  CG  ARG A  19       6.720  -4.811 -10.233  1.00  0.00           C  
ATOM    316  CD  ARG A  19       5.592  -5.615  -9.697  1.00  0.00           C  
ATOM    317  NE  ARG A  19       6.055  -6.702  -8.848  1.00  0.00           N  
ATOM    318  CZ  ARG A  19       5.248  -7.531  -8.159  1.00  0.00           C  
ATOM    319  NH1 ARG A  19       3.944  -7.387  -8.227  1.00  0.00           N  
ATOM    320  NH2 ARG A  19       5.769  -8.491  -7.413  1.00  0.00           N  
ATOM    321  H   ARG A  19       7.260  -1.846  -9.735  1.00  0.00           H  
ATOM    322  HA  ARG A  19       8.169  -3.375 -11.991  1.00  0.00           H  
ATOM    323 1HB  ARG A  19       5.489  -3.125 -10.605  1.00  0.00           H  
ATOM    324 2HB  ARG A  19       5.728  -4.171 -11.996  1.00  0.00           H  
ATOM    325 1HG  ARG A  19       7.383  -5.477 -10.786  1.00  0.00           H  
ATOM    326 2HG  ARG A  19       7.262  -4.376  -9.392  1.00  0.00           H  
ATOM    327 1HD  ARG A  19       4.939  -4.975  -9.104  1.00  0.00           H  
ATOM    328 2HD  ARG A  19       5.027  -6.045 -10.523  1.00  0.00           H  
ATOM    329  HE  ARG A  19       7.054  -6.844  -8.770  1.00  0.00           H  
ATOM    330 1HH1 ARG A  19       3.546  -6.653  -8.797  1.00  0.00           H  
ATOM    331 2HH1 ARG A  19       3.339  -8.008  -7.710  1.00  0.00           H  
ATOM    332 1HH2 ARG A  19       6.772  -8.602  -7.361  1.00  0.00           H  
ATOM    333 2HH2 ARG A  19       5.164  -9.112  -6.897  1.00  0.00           H  
TER                                                                             
ATOM    335  N   VAL B  20      -2.103   4.953  14.673  1.00  0.00           N  
ATOM    336  CA  VAL B  20      -2.952   3.829  15.051  1.00  0.00           C  
ATOM    337  C   VAL B  20      -2.837   2.690  14.047  1.00  0.00           C  
ATOM    338  O   VAL B  20      -3.132   2.861  12.864  1.00  0.00           O  
ATOM    339  CB  VAL B  20      -4.422   4.279  15.149  1.00  0.00           C  
ATOM    340  CG1 VAL B  20      -5.320   3.094  15.469  1.00  0.00           C  
ATOM    341  CG2 VAL B  20      -4.562   5.364  16.205  1.00  0.00           C  
ATOM    342 1H   VAL B  20      -2.197   5.685  15.348  1.00  0.00           H  
ATOM    343 2H   VAL B  20      -1.150   4.654  14.637  1.00  0.00           H  
ATOM    344 3H   VAL B  20      -2.380   5.292  13.773  1.00  0.00           H  
ATOM    345  HA  VAL B  20      -2.631   3.467  16.029  1.00  0.00           H  
ATOM    346  HB  VAL B  20      -4.737   4.669  14.181  1.00  0.00           H  
ATOM    347 1HG1 VAL B  20      -6.356   3.430  15.534  1.00  0.00           H  
ATOM    348 2HG1 VAL B  20      -5.231   2.346  14.682  1.00  0.00           H  
ATOM    349 3HG1 VAL B  20      -5.021   2.657  16.422  1.00  0.00           H  
ATOM    350 1HG2 VAL B  20      -5.604   5.677  16.268  1.00  0.00           H  
ATOM    351 2HG2 VAL B  20      -4.241   4.975  17.171  1.00  0.00           H  
ATOM    352 3HG2 VAL B  20      -3.942   6.219  15.934  1.00  0.00           H  
ATOM    353  N   GLU B  21      -2.408   1.527  14.525  1.00  0.00           N  
ATOM    354  CA  GLU B  21      -2.149   0.389  13.652  1.00  0.00           C  
ATOM    355  C   GLU B  21      -3.360   0.074  12.783  1.00  0.00           C  
ATOM    356  O   GLU B  21      -3.231  -0.149  11.579  1.00  0.00           O  
ATOM    357  CB  GLU B  21      -1.768  -0.842  14.479  1.00  0.00           C  
ATOM    358  CG  GLU B  21      -1.359  -2.053  13.652  1.00  0.00           C  
ATOM    359  CD  GLU B  21      -0.791  -3.166  14.487  1.00  0.00           C  
ATOM    360  OE1 GLU B  21      -0.796  -3.044  15.689  1.00  0.00           O  
ATOM    361  OE2 GLU B  21      -0.351  -4.140  13.923  1.00  0.00           O  
ATOM    362  H   GLU B  21      -2.258   1.429  15.519  1.00  0.00           H  
ATOM    363  HA  GLU B  21      -1.315   0.639  12.995  1.00  0.00           H  
ATOM    364 1HB  GLU B  21      -0.939  -0.593  15.141  1.00  0.00           H  
ATOM    365 2HB  GLU B  21      -2.611  -1.134  15.105  1.00  0.00           H  
ATOM    366 1HG  GLU B  21      -2.231  -2.425  13.116  1.00  0.00           H  
ATOM    367 2HG  GLU B  21      -0.619  -1.743  12.916  1.00  0.00           H  
ATOM    368  N   THR B  22      -4.536   0.056  13.400  1.00  0.00           N  
ATOM    369  CA  THR B  22      -5.771  -0.248  12.687  1.00  0.00           C  
ATOM    370  C   THR B  22      -5.995   0.723  11.535  1.00  0.00           C  
ATOM    371  O   THR B  22      -6.336   0.316  10.425  1.00  0.00           O  
ATOM    372  CB  THR B  22      -6.983  -0.211  13.637  1.00  0.00           C  
ATOM    373  OG1 THR B  22      -6.829  -1.213  14.651  1.00  0.00           O  
ATOM    374  CG2 THR B  22      -8.270  -0.467  12.869  1.00  0.00           C  
ATOM    375  H   THR B  22      -4.576   0.258  14.389  1.00  0.00           H  
ATOM    376  HA  THR B  22      -5.692  -1.252  12.271  1.00  0.00           H  
ATOM    377  HB  THR B  22      -7.040   0.766  14.116  1.00  0.00           H  
ATOM    378  HG1 THR B  22      -7.685  -1.410  15.039  1.00  0.00           H  
ATOM    379 1HG2 THR B  22      -9.116  -0.437  13.556  1.00  0.00           H  
ATOM    380 2HG2 THR B  22      -8.396   0.299  12.105  1.00  0.00           H  
ATOM    381 3HG2 THR B  22      -8.223  -1.447  12.395  1.00  0.00           H  
ATOM    382  N   ALA B  23      -5.800   2.009  11.806  1.00  0.00           N  
ATOM    383  CA  ALA B  23      -5.982   3.041  10.792  1.00  0.00           C  
ATOM    384  C   ALA B  23      -5.005   2.858   9.638  1.00  0.00           C  
ATOM    385  O   ALA B  23      -5.374   2.997   8.472  1.00  0.00           O  
ATOM    386  CB  ALA B  23      -5.820   4.423  11.408  1.00  0.00           C  
ATOM    387  H   ALA B  23      -5.519   2.279  12.737  1.00  0.00           H  
ATOM    388  HA  ALA B  23      -6.992   2.949  10.392  1.00  0.00           H  
ATOM    389 1HB  ALA B  23      -5.959   5.183  10.639  1.00  0.00           H  
ATOM    390 2HB  ALA B  23      -6.564   4.561  12.193  1.00  0.00           H  
ATOM    391 3HB  ALA B  23      -4.823   4.517  11.834  1.00  0.00           H  
ATOM    392  N   VAL B  24      -3.757   2.546   9.970  1.00  0.00           N  
ATOM    393  CA  VAL B  24      -2.718   2.368   8.963  1.00  0.00           C  
ATOM    394  C   VAL B  24      -3.027   1.185   8.055  1.00  0.00           C  
ATOM    395  O   VAL B  24      -2.839   1.255   6.841  1.00  0.00           O  
ATOM    396  CB  VAL B  24      -1.351   2.150   9.638  1.00  0.00           C  
ATOM    397  CG1 VAL B  24      -0.300   1.775   8.604  1.00  0.00           C  
ATOM    398  CG2 VAL B  24      -0.941   3.404  10.394  1.00  0.00           C  
ATOM    399  H   VAL B  24      -3.522   2.428  10.945  1.00  0.00           H  
ATOM    400  HA  VAL B  24      -2.668   3.272   8.354  1.00  0.00           H  
ATOM    401  HB  VAL B  24      -1.429   1.315  10.334  1.00  0.00           H  
ATOM    402 1HG1 VAL B  24       0.660   1.624   9.099  1.00  0.00           H  
ATOM    403 2HG1 VAL B  24      -0.596   0.855   8.101  1.00  0.00           H  
ATOM    404 3HG1 VAL B  24      -0.207   2.577   7.872  1.00  0.00           H  
ATOM    405 1HG2 VAL B  24       0.026   3.243  10.870  1.00  0.00           H  
ATOM    406 2HG2 VAL B  24      -0.868   4.241   9.699  1.00  0.00           H  
ATOM    407 3HG2 VAL B  24      -1.686   3.630  11.156  1.00  0.00           H  
ATOM    408  N   ILE B  25      -3.503   0.097   8.651  1.00  0.00           N  
ATOM    409  CA  ILE B  25      -3.889  -1.086   7.892  1.00  0.00           C  
ATOM    410  C   ILE B  25      -4.980  -0.759   6.880  1.00  0.00           C  
ATOM    411  O   ILE B  25      -4.919  -1.186   5.727  1.00  0.00           O  
ATOM    412  CB  ILE B  25      -4.377  -2.206   8.829  1.00  0.00           C  
ATOM    413  CG1 ILE B  25      -3.211  -2.754   9.658  1.00  0.00           C  
ATOM    414  CG2 ILE B  25      -5.035  -3.320   8.030  1.00  0.00           C  
ATOM    415  CD1 ILE B  25      -3.641  -3.638  10.806  1.00  0.00           C  
ATOM    416  H   ILE B  25      -3.599   0.089   9.657  1.00  0.00           H  
ATOM    417  HA  ILE B  25      -3.018  -1.448   7.347  1.00  0.00           H  
ATOM    418  HB  ILE B  25      -5.101  -1.801   9.534  1.00  0.00           H  
ATOM    419 1HG1 ILE B  25      -2.546  -3.329   9.014  1.00  0.00           H  
ATOM    420 2HG1 ILE B  25      -2.633  -1.924  10.065  1.00  0.00           H  
ATOM    421 1HG2 ILE B  25      -5.373  -4.104   8.708  1.00  0.00           H  
ATOM    422 2HG2 ILE B  25      -5.888  -2.920   7.484  1.00  0.00           H  
ATOM    423 3HG2 ILE B  25      -4.315  -3.736   7.324  1.00  0.00           H  
ATOM    424 1HD1 ILE B  25      -2.761  -3.986  11.346  1.00  0.00           H  
ATOM    425 2HD1 ILE B  25      -4.281  -3.070  11.483  1.00  0.00           H  
ATOM    426 3HD1 ILE B  25      -4.191  -4.494  10.419  1.00  0.00           H  
ATOM    427  N   ALA B  26      -5.978   0.001   7.319  1.00  0.00           N  
ATOM    428  CA  ALA B  26      -7.033   0.470   6.428  1.00  0.00           C  
ATOM    429  C   ALA B  26      -6.463   1.319   5.299  1.00  0.00           C  
ATOM    430  O   ALA B  26      -6.874   1.192   4.146  1.00  0.00           O  
ATOM    431  CB  ALA B  26      -8.074   1.258   7.209  1.00  0.00           C  
ATOM    432  H   ALA B  26      -6.007   0.260   8.295  1.00  0.00           H  
ATOM    433  HA  ALA B  26      -7.512  -0.402   5.981  1.00  0.00           H  
ATOM    434 1HB  ALA B  26      -8.855   1.602   6.530  1.00  0.00           H  
ATOM    435 2HB  ALA B  26      -8.515   0.620   7.975  1.00  0.00           H  
ATOM    436 3HB  ALA B  26      -7.601   2.117   7.681  1.00  0.00           H  
ATOM    437  N   MET B  27      -5.514   2.185   5.638  1.00  0.00           N  
ATOM    438  CA  MET B  27      -4.876   3.048   4.651  1.00  0.00           C  
ATOM    439  C   MET B  27      -4.127   2.230   3.607  1.00  0.00           C  
ATOM    440  O   MET B  27      -4.196   2.518   2.412  1.00  0.00           O  
ATOM    441  CB  MET B  27      -3.929   4.028   5.340  1.00  0.00           C  
ATOM    442  CG  MET B  27      -4.624   5.101   6.165  1.00  0.00           C  
ATOM    443  SD  MET B  27      -3.469   6.091   7.134  1.00  0.00           S  
ATOM    444  CE  MET B  27      -4.599   6.998   8.185  1.00  0.00           C  
ATOM    445  H   MET B  27      -5.227   2.248   6.604  1.00  0.00           H  
ATOM    446  HA  MET B  27      -5.651   3.613   4.134  1.00  0.00           H  
ATOM    447 1HB  MET B  27      -3.258   3.481   6.001  1.00  0.00           H  
ATOM    448 2HB  MET B  27      -3.314   4.528   4.591  1.00  0.00           H  
ATOM    449 1HG  MET B  27      -5.178   5.767   5.504  1.00  0.00           H  
ATOM    450 2HG  MET B  27      -5.333   4.633   6.848  1.00  0.00           H  
ATOM    451 1HE  MET B  27      -4.034   7.657   8.845  1.00  0.00           H  
ATOM    452 2HE  MET B  27      -5.273   7.594   7.567  1.00  0.00           H  
ATOM    453 3HE  MET B  27      -5.182   6.297   8.784  1.00  0.00           H  
ATOM    454  N   GLU B  28      -3.412   1.208   4.064  1.00  0.00           N  
ATOM    455  CA  GLU B  28      -2.702   0.306   3.165  1.00  0.00           C  
ATOM    456  C   GLU B  28      -3.657  -0.351   2.177  1.00  0.00           C  
ATOM    457  O   GLU B  28      -3.382  -0.410   0.979  1.00  0.00           O  
ATOM    458  CB  GLU B  28      -1.961  -0.769   3.964  1.00  0.00           C  
ATOM    459  CG  GLU B  28      -1.179  -1.758   3.111  1.00  0.00           C  
ATOM    460  CD  GLU B  28      -0.491  -2.817   3.927  1.00  0.00           C  
ATOM    461  OE1 GLU B  28      -0.566  -2.756   5.131  1.00  0.00           O  
ATOM    462  OE2 GLU B  28       0.112  -3.689   3.346  1.00  0.00           O  
ATOM    463  H   GLU B  28      -3.358   1.052   5.061  1.00  0.00           H  
ATOM    464  HA  GLU B  28      -1.973   0.885   2.598  1.00  0.00           H  
ATOM    465 1HB  GLU B  28      -1.261  -0.293   4.651  1.00  0.00           H  
ATOM    466 2HB  GLU B  28      -2.674  -1.334   4.563  1.00  0.00           H  
ATOM    467 1HG  GLU B  28      -1.863  -2.241   2.414  1.00  0.00           H  
ATOM    468 2HG  GLU B  28      -0.436  -1.214   2.530  1.00  0.00           H  
ATOM    469  N   PHE B  29      -4.781  -0.844   2.687  1.00  0.00           N  
ATOM    470  CA  PHE B  29      -5.820  -1.417   1.839  1.00  0.00           C  
ATOM    471  C   PHE B  29      -6.346  -0.392   0.843  1.00  0.00           C  
ATOM    472  O   PHE B  29      -6.425  -0.660  -0.355  1.00  0.00           O  
ATOM    473  CB  PHE B  29      -6.975  -1.945   2.693  1.00  0.00           C  
ATOM    474  CG  PHE B  29      -8.173  -2.371   1.893  1.00  0.00           C  
ATOM    475  CD1 PHE B  29      -8.166  -3.564   1.187  1.00  0.00           C  
ATOM    476  CD2 PHE B  29      -9.310  -1.578   1.846  1.00  0.00           C  
ATOM    477  CE1 PHE B  29      -9.269  -3.956   0.452  1.00  0.00           C  
ATOM    478  CE2 PHE B  29     -10.414  -1.968   1.112  1.00  0.00           C  
ATOM    479  CZ  PHE B  29     -10.392  -3.159   0.414  1.00  0.00           C  
ATOM    480  H   PHE B  29      -4.919  -0.821   3.687  1.00  0.00           H  
ATOM    481  HA  PHE B  29      -5.390  -2.249   1.280  1.00  0.00           H  
ATOM    482 1HB  PHE B  29      -6.634  -2.800   3.276  1.00  0.00           H  
ATOM    483 2HB  PHE B  29      -7.290  -1.175   3.395  1.00  0.00           H  
ATOM    484  HD1 PHE B  29      -7.278  -4.196   1.218  1.00  0.00           H  
ATOM    485  HD2 PHE B  29      -9.327  -0.637   2.397  1.00  0.00           H  
ATOM    486  HE1 PHE B  29      -9.249  -4.897  -0.099  1.00  0.00           H  
ATOM    487  HE2 PHE B  29     -11.301  -1.336   1.083  1.00  0.00           H  
ATOM    488  HZ  PHE B  29     -11.261  -3.466  -0.166  1.00  0.00           H  
ATOM    489  N   TRP B  30      -6.705   0.785   1.346  1.00  0.00           N  
ATOM    490  CA  TRP B  30      -7.251   1.843   0.506  1.00  0.00           C  
ATOM    491  C   TRP B  30      -6.282   2.217  -0.608  1.00  0.00           C  
ATOM    492  O   TRP B  30      -6.683   2.397  -1.759  1.00  0.00           O  
ATOM    493  CB  TRP B  30      -7.570   3.081   1.346  1.00  0.00           C  
ATOM    494  CG  TRP B  30      -8.723   2.887   2.284  1.00  0.00           C  
ATOM    495  CD1 TRP B  30      -9.767   2.026   2.125  1.00  0.00           C  
ATOM    496  CD2 TRP B  30      -8.955   3.571   3.539  1.00  0.00           C  
ATOM    497  NE1 TRP B  30     -10.630   2.127   3.188  1.00  0.00           N  
ATOM    498  CE2 TRP B  30     -10.148   3.067   4.064  1.00  0.00           C  
ATOM    499  CE3 TRP B  30      -8.256   4.555   4.249  1.00  0.00           C  
ATOM    500  CZ2 TRP B  30     -10.666   3.514   5.269  1.00  0.00           C  
ATOM    501  CZ3 TRP B  30      -8.775   5.002   5.458  1.00  0.00           C  
ATOM    502  CH2 TRP B  30      -9.948   4.494   5.955  1.00  0.00           C  
ATOM    503  H   TRP B  30      -6.596   0.950   2.337  1.00  0.00           H  
ATOM    504  HA  TRP B  30      -8.174   1.482   0.052  1.00  0.00           H  
ATOM    505 1HB  TRP B  30      -6.694   3.358   1.933  1.00  0.00           H  
ATOM    506 2HB  TRP B  30      -7.800   3.918   0.688  1.00  0.00           H  
ATOM    507  HD1 TRP B  30      -9.898   1.356   1.277  1.00  0.00           H  
ATOM    508  HE1 TRP B  30     -11.482   1.598   3.306  1.00  0.00           H  
ATOM    509  HE3 TRP B  30      -7.322   4.961   3.860  1.00  0.00           H  
ATOM    510  HZ2 TRP B  30     -11.597   3.122   5.680  1.00  0.00           H  
ATOM    511  HZ3 TRP B  30      -8.225   5.769   6.004  1.00  0.00           H  
ATOM    512  HH2 TRP B  30     -10.327   4.866   6.907  1.00  0.00           H  
ATOM    513  N   LEU B  31      -5.005   2.333  -0.261  1.00  0.00           N  
ATOM    514  CA  LEU B  31      -3.970   2.644  -1.239  1.00  0.00           C  
ATOM    515  C   LEU B  31      -3.943   1.612  -2.360  1.00  0.00           C  
ATOM    516  O   LEU B  31      -4.007   1.960  -3.539  1.00  0.00           O  
ATOM    517  CB  LEU B  31      -2.597   2.704  -0.558  1.00  0.00           C  
ATOM    518  CG  LEU B  31      -1.398   2.905  -1.493  1.00  0.00           C  
ATOM    519  CD1 LEU B  31      -1.525   4.247  -2.201  1.00  0.00           C  
ATOM    520  CD2 LEU B  31      -0.109   2.831  -0.689  1.00  0.00           C  
ATOM    521  H   LEU B  31      -4.745   2.203   0.706  1.00  0.00           H  
ATOM    522  HA  LEU B  31      -4.188   3.619  -1.675  1.00  0.00           H  
ATOM    523 1HB  LEU B  31      -2.600   3.524   0.158  1.00  0.00           H  
ATOM    524 2HB  LEU B  31      -2.439   1.774  -0.012  1.00  0.00           H  
ATOM    525  HG  LEU B  31      -1.396   2.125  -2.255  1.00  0.00           H  
ATOM    526 1HD1 LEU B  31      -0.673   4.390  -2.866  1.00  0.00           H  
ATOM    527 2HD1 LEU B  31      -2.446   4.266  -2.784  1.00  0.00           H  
ATOM    528 3HD1 LEU B  31      -1.547   5.047  -1.462  1.00  0.00           H  
ATOM    529 1HD2 LEU B  31       0.744   2.973  -1.355  1.00  0.00           H  
ATOM    530 2HD2 LEU B  31      -0.109   3.611   0.072  1.00  0.00           H  
ATOM    531 3HD2 LEU B  31      -0.035   1.855  -0.209  1.00  0.00           H  
ATOM    532  N   LEU B  32      -3.848   0.341  -1.984  1.00  0.00           N  
ATOM    533  CA  LEU B  32      -3.809  -0.744  -2.957  1.00  0.00           C  
ATOM    534  C   LEU B  32      -5.088  -0.789  -3.783  1.00  0.00           C  
ATOM    535  O   LEU B  32      -5.045  -0.955  -5.002  1.00  0.00           O  
ATOM    536  CB  LEU B  32      -3.605  -2.087  -2.245  1.00  0.00           C  
ATOM    537  CG  LEU B  32      -3.519  -3.317  -3.157  1.00  0.00           C  
ATOM    538  CD1 LEU B  32      -2.350  -3.156  -4.119  1.00  0.00           C  
ATOM    539  CD2 LEU B  32      -3.358  -4.569  -2.307  1.00  0.00           C  
ATOM    540  H   LEU B  32      -3.801   0.121  -0.999  1.00  0.00           H  
ATOM    541  HA  LEU B  32      -2.970  -0.574  -3.631  1.00  0.00           H  
ATOM    542 1HB  LEU B  32      -2.684  -2.038  -1.667  1.00  0.00           H  
ATOM    543 2HB  LEU B  32      -4.434  -2.244  -1.555  1.00  0.00           H  
ATOM    544  HG  LEU B  32      -4.430  -3.396  -3.750  1.00  0.00           H  
ATOM    545 1HD1 LEU B  32      -2.288  -4.030  -4.767  1.00  0.00           H  
ATOM    546 2HD1 LEU B  32      -2.500  -2.264  -4.727  1.00  0.00           H  
ATOM    547 3HD1 LEU B  32      -1.424  -3.058  -3.553  1.00  0.00           H  
ATOM    548 1HD2 LEU B  32      -3.298  -5.444  -2.955  1.00  0.00           H  
ATOM    549 2HD2 LEU B  32      -2.446  -4.493  -1.715  1.00  0.00           H  
ATOM    550 3HD2 LEU B  32      -4.216  -4.670  -1.642  1.00  0.00           H  
ATOM    551  N   LEU B  33      -6.225  -0.641  -3.113  1.00  0.00           N  
ATOM    552  CA  LEU B  33      -7.521  -0.697  -3.779  1.00  0.00           C  
ATOM    553  C   LEU B  33      -7.602   0.320  -4.910  1.00  0.00           C  
ATOM    554  O   LEU B  33      -7.971  -0.016  -6.035  1.00  0.00           O  
ATOM    555  CB  LEU B  33      -8.647  -0.441  -2.771  1.00  0.00           C  
ATOM    556  CG  LEU B  33     -10.065  -0.397  -3.354  1.00  0.00           C  
ATOM    557  CD1 LEU B  33     -10.401  -1.745  -3.977  1.00  0.00           C  
ATOM    558  CD2 LEU B  33     -11.056  -0.041  -2.255  1.00  0.00           C  
ATOM    559  H   LEU B  33      -6.192  -0.486  -2.115  1.00  0.00           H  
ATOM    560  HA  LEU B  33      -7.649  -1.692  -4.203  1.00  0.00           H  
ATOM    561 1HB  LEU B  33      -8.624  -1.227  -2.017  1.00  0.00           H  
ATOM    562 2HB  LEU B  33      -8.462   0.513  -2.277  1.00  0.00           H  
ATOM    563  HG  LEU B  33     -10.111   0.355  -4.142  1.00  0.00           H  
ATOM    564 1HD1 LEU B  33     -11.408  -1.714  -4.392  1.00  0.00           H  
ATOM    565 2HD1 LEU B  33      -9.689  -1.966  -4.772  1.00  0.00           H  
ATOM    566 3HD1 LEU B  33     -10.347  -2.522  -3.215  1.00  0.00           H  
ATOM    567 1HD2 LEU B  33     -12.064  -0.008  -2.670  1.00  0.00           H  
ATOM    568 2HD2 LEU B  33     -11.012  -0.793  -1.468  1.00  0.00           H  
ATOM    569 3HD2 LEU B  33     -10.803   0.935  -1.840  1.00  0.00           H  
ATOM    570  N   VAL B  34      -7.256   1.566  -4.604  1.00  0.00           N  
ATOM    571  CA  VAL B  34      -7.285   2.635  -5.596  1.00  0.00           C  
ATOM    572  C   VAL B  34      -6.359   2.326  -6.765  1.00  0.00           C  
ATOM    573  O   VAL B  34      -6.717   2.534  -7.925  1.00  0.00           O  
ATOM    574  CB  VAL B  34      -6.868   3.971  -4.954  1.00  0.00           C  
ATOM    575  CG1 VAL B  34      -6.642   5.029  -6.024  1.00  0.00           C  
ATOM    576  CG2 VAL B  34      -7.932   4.424  -3.965  1.00  0.00           C  
ATOM    577  H   VAL B  34      -6.966   1.779  -3.661  1.00  0.00           H  
ATOM    578  HA  VAL B  34      -8.304   2.730  -5.973  1.00  0.00           H  
ATOM    579  HB  VAL B  34      -5.921   3.834  -4.433  1.00  0.00           H  
ATOM    580 1HG1 VAL B  34      -6.348   5.967  -5.553  1.00  0.00           H  
ATOM    581 2HG1 VAL B  34      -5.852   4.699  -6.699  1.00  0.00           H  
ATOM    582 3HG1 VAL B  34      -7.563   5.180  -6.587  1.00  0.00           H  
ATOM    583 1HG2 VAL B  34      -7.630   5.369  -3.514  1.00  0.00           H  
ATOM    584 2HG2 VAL B  34      -8.880   4.556  -4.485  1.00  0.00           H  
ATOM    585 3HG2 VAL B  34      -8.047   3.671  -3.185  1.00  0.00           H  
ATOM    586  N   ILE B  35      -5.167   1.829  -6.454  1.00  0.00           N  
ATOM    587  CA  ILE B  35      -4.202   1.453  -7.480  1.00  0.00           C  
ATOM    588  C   ILE B  35      -4.769   0.385  -8.405  1.00  0.00           C  
ATOM    589  O   ILE B  35      -4.591   0.445  -9.622  1.00  0.00           O  
ATOM    590  CB  ILE B  35      -2.895   0.943  -6.845  1.00  0.00           C  
ATOM    591  CG1 ILE B  35      -2.150   2.091  -6.159  1.00  0.00           C  
ATOM    592  CG2 ILE B  35      -2.014   0.285  -7.896  1.00  0.00           C  
ATOM    593  CD1 ILE B  35      -1.021   1.637  -5.263  1.00  0.00           C  
ATOM    594  H   ILE B  35      -4.923   1.708  -5.481  1.00  0.00           H  
ATOM    595  HA  ILE B  35      -3.972   2.335  -8.078  1.00  0.00           H  
ATOM    596  HB  ILE B  35      -3.129   0.212  -6.071  1.00  0.00           H  
ATOM    597 1HG1 ILE B  35      -1.739   2.760  -6.914  1.00  0.00           H  
ATOM    598 2HG1 ILE B  35      -2.850   2.670  -5.557  1.00  0.00           H  
ATOM    599 1HG2 ILE B  35      -1.095  -0.070  -7.430  1.00  0.00           H  
ATOM    600 2HG2 ILE B  35      -2.544  -0.557  -8.340  1.00  0.00           H  
ATOM    601 3HG2 ILE B  35      -1.771   1.010  -8.673  1.00  0.00           H  
ATOM    602 1HD1 ILE B  35      -0.542   2.507  -4.813  1.00  0.00           H  
ATOM    603 2HD1 ILE B  35      -1.416   0.993  -4.477  1.00  0.00           H  
ATOM    604 3HD1 ILE B  35      -0.289   1.085  -5.852  1.00  0.00           H  
ATOM    605  N   ILE B  36      -5.453  -0.594  -7.822  1.00  0.00           N  
ATOM    606  CA  ILE B  36      -6.077  -1.660  -8.596  1.00  0.00           C  
ATOM    607  C   ILE B  36      -7.212  -1.122  -9.459  1.00  0.00           C  
ATOM    608  O   ILE B  36      -7.333  -1.475 -10.632  1.00  0.00           O  
ATOM    609  CB  ILE B  36      -6.615  -2.767  -7.671  1.00  0.00           C  
ATOM    610  CG1 ILE B  36      -5.458  -3.514  -7.003  1.00  0.00           C  
ATOM    611  CG2 ILE B  36      -7.495  -3.731  -8.452  1.00  0.00           C  
ATOM    612  CD1 ILE B  36      -5.888  -4.421  -5.873  1.00  0.00           C  
ATOM    613  H   ILE B  36      -5.543  -0.599  -6.816  1.00  0.00           H  
ATOM    614  HA  ILE B  36      -5.326  -2.095  -9.254  1.00  0.00           H  
ATOM    615  HB  ILE B  36      -7.204  -2.319  -6.872  1.00  0.00           H  
ATOM    616 1HG1 ILE B  36      -4.937  -4.118  -7.746  1.00  0.00           H  
ATOM    617 2HG1 ILE B  36      -4.741  -2.795  -6.607  1.00  0.00           H  
ATOM    618 1HG2 ILE B  36      -7.866  -4.508  -7.784  1.00  0.00           H  
ATOM    619 2HG2 ILE B  36      -8.337  -3.189  -8.881  1.00  0.00           H  
ATOM    620 3HG2 ILE B  36      -6.913  -4.189  -9.252  1.00  0.00           H  
ATOM    621 1HD1 ILE B  36      -5.013  -4.915  -5.450  1.00  0.00           H  
ATOM    622 2HD1 ILE B  36      -6.381  -3.831  -5.100  1.00  0.00           H  
ATOM    623 3HD1 ILE B  36      -6.579  -5.172  -6.253  1.00  0.00           H  
ATOM    624  N   LEU B  37      -8.041  -0.266  -8.871  1.00  0.00           N  
ATOM    625  CA  LEU B  37      -9.224   0.245  -9.553  1.00  0.00           C  
ATOM    626  C   LEU B  37      -8.841   1.100 -10.754  1.00  0.00           C  
ATOM    627  O   LEU B  37      -9.498   1.057 -11.794  1.00  0.00           O  
ATOM    628  CB  LEU B  37     -10.080   1.070  -8.583  1.00  0.00           C  
ATOM    629  CG  LEU B  37     -10.795   0.272  -7.485  1.00  0.00           C  
ATOM    630  CD1 LEU B  37     -11.436   1.235  -6.494  1.00  0.00           C  
ATOM    631  CD2 LEU B  37     -11.839  -0.637  -8.116  1.00  0.00           C  
ATOM    632  H   LEU B  37      -7.847   0.038  -7.928  1.00  0.00           H  
ATOM    633  HA  LEU B  37      -9.812  -0.601  -9.907  1.00  0.00           H  
ATOM    634 1HB  LEU B  37      -9.442   1.805  -8.096  1.00  0.00           H  
ATOM    635 2HB  LEU B  37     -10.840   1.601  -9.156  1.00  0.00           H  
ATOM    636  HG  LEU B  37     -10.068  -0.332  -6.941  1.00  0.00           H  
ATOM    637 1HD1 LEU B  37     -11.944   0.668  -5.713  1.00  0.00           H  
ATOM    638 2HD1 LEU B  37     -10.664   1.860  -6.043  1.00  0.00           H  
ATOM    639 3HD1 LEU B  37     -12.157   1.865  -7.013  1.00  0.00           H  
ATOM    640 1HD2 LEU B  37     -12.347  -1.205  -7.335  1.00  0.00           H  
ATOM    641 2HD2 LEU B  37     -12.567  -0.034  -8.659  1.00  0.00           H  
ATOM    642 3HD2 LEU B  37     -11.351  -1.326  -8.806  1.00  0.00           H  
ATOM    643  N   ARG B  38      -7.773   1.877 -10.605  1.00  0.00           N  
ATOM    644  CA  ARG B  38      -7.322   2.771 -11.664  1.00  0.00           C  
ATOM    645  C   ARG B  38      -6.795   1.988 -12.860  1.00  0.00           C  
ATOM    646  O   ARG B  38      -7.562   1.515 -13.652  1.00  0.00           O  
ATOM    647  OXT ARG B  38      -5.613   1.844 -13.009  1.00  0.00           O  
ATOM    648  CB  ARG B  38      -6.233   3.702 -11.152  1.00  0.00           C  
ATOM    649  CG  ARG B  38      -6.720   4.811 -10.233  1.00  0.00           C  
ATOM    650  CD  ARG B  38      -5.592   5.615  -9.696  1.00  0.00           C  
ATOM    651  NE  ARG B  38      -6.055   6.702  -8.849  1.00  0.00           N  
ATOM    652  CZ  ARG B  38      -5.248   7.531  -8.158  1.00  0.00           C  
ATOM    653  NH1 ARG B  38      -3.944   7.385  -8.226  1.00  0.00           N  
ATOM    654  NH2 ARG B  38      -5.769   8.491  -7.414  1.00  0.00           N  
ATOM    655  H   ARG B  38      -7.260   1.846  -9.735  1.00  0.00           H  
ATOM    656  HA  ARG B  38      -8.169   3.375 -11.991  1.00  0.00           H  
ATOM    657 1HB  ARG B  38      -5.489   3.125 -10.605  1.00  0.00           H  
ATOM    658 2HB  ARG B  38      -5.728   4.171 -11.996  1.00  0.00           H  
ATOM    659 1HG  ARG B  38      -7.383   5.477 -10.786  1.00  0.00           H  
ATOM    660 2HG  ARG B  38      -7.262   4.376  -9.392  1.00  0.00           H  
ATOM    661 1HD  ARG B  38      -4.939   4.975  -9.104  1.00  0.00           H  
ATOM    662 2HD  ARG B  38      -5.026   6.045 -10.522  1.00  0.00           H  
ATOM    663  HE  ARG B  38      -7.054   6.845  -8.771  1.00  0.00           H  
ATOM    664 1HH1 ARG B  38      -3.546   6.652  -8.795  1.00  0.00           H  
ATOM    665 2HH1 ARG B  38      -3.339   8.007  -7.709  1.00  0.00           H  
ATOM    666 1HH2 ARG B  38      -6.772   8.603  -7.362  1.00  0.00           H  
ATOM    667 2HH2 ARG B  38      -5.164   9.112  -6.897  1.00  0.00           H  
TER                                                                             
HETATM  669 THKN MEM C  41      15.000   0.000   0.000  1.00  0.00           X  
HETATM  670 CNTR MEM C  41       0.000   0.000   0.000  1.00  0.00           X  
HETATM  671 NORM MEM C  41      -0.000  -0.000   1.000  1.00  0.00           X  
TER                                                                             
CONECT  669  670                                                                
CONECT  670  669  671                                                           
CONECT  671  670                                                                
a_angle_1 0.394
a_angle_2 7.176
a_bind 1.249
a_ddg -28.946
a_helicality 0.019
a_helicality_symm 0.019
a_hha_ang 15.976
a_hha_dst_atm 4.367
a_hha_dst_vec 4.527
a_marl -11.523
a_pack 0.686
a_res_lipo -69.123
a_rmsd 1.172
a_sasa 818.126
a_shape 0.764
a_span_topo 0.474
a_tms_span 1
a_tms_span_fa 1
a_unsat 0
maxsub 38
rms 1.172
score -150.506
silent_score -150.506
time 30
total -150.506

#MODEL 1
ATOM      1  N   ILE A   1       1.390   4.971  14.439  1.00  0.00           N  
ATOM      2  CA  ILE A   1       0.006   5.220  14.056  1.00  0.00           C  
ATOM      3  C   ILE A   1      -0.403   4.350  12.874  1.00  0.00           C  
ATOM      4  O   ILE A   1       0.316   4.259  11.879  1.00  0.00           O  
ATOM      5  CB  ILE A   1      -0.208   6.703  13.700  1.00  0.00           C  
ATOM      6  CG1 ILE A   1       0.025   7.585  14.929  1.00  0.00           C  
ATOM      7  CG2 ILE A   1      -1.606   6.920  13.142  1.00  0.00           C  
ATOM      8  CD1 ILE A   1       0.085   9.063  14.617  1.00  0.00           C  
ATOM      9 1H   ILE A   1       1.632   5.554  15.215  1.00  0.00           H  
ATOM     10 2H   ILE A   1       1.498   4.011  14.698  1.00  0.00           H  
ATOM     11 3H   ILE A   1       1.993   5.177  13.668  1.00  0.00           H  
ATOM     12  HA  ILE A   1      -0.636   4.972  14.900  1.00  0.00           H  
ATOM     13  HB  ILE A   1       0.524   7.006  12.952  1.00  0.00           H  
ATOM     14 1HG1 ILE A   1      -0.775   7.421  15.651  1.00  0.00           H  
ATOM     15 2HG1 ILE A   1       0.961   7.301  15.410  1.00  0.00           H  
ATOM     16 1HG2 ILE A   1      -1.740   7.973  12.896  1.00  0.00           H  
ATOM     17 2HG2 ILE A   1      -1.735   6.319  12.243  1.00  0.00           H  
ATOM     18 3HG2 ILE A   1      -2.345   6.623  13.886  1.00  0.00           H  
ATOM     19 1HD1 ILE A   1       0.253   9.623  15.538  1.00  0.00           H  
ATOM     20 2HD1 ILE A   1       0.903   9.255  13.922  1.00  0.00           H  
ATOM     21 3HD1 ILE A   1      -0.855   9.379  14.168  1.00  0.00           H  
ATOM     22  N   LEU A   2      -1.563   3.711  12.990  1.00  0.00           N  
ATOM     23  CA  LEU A   2      -2.016   2.758  11.984  1.00  0.00           C  
ATOM     24  C   LEU A   2      -2.255   3.443  10.644  1.00  0.00           C  
ATOM     25  O   LEU A   2      -1.890   2.917   9.593  1.00  0.00           O  
ATOM     26  CB  LEU A   2      -3.305   2.069  12.450  1.00  0.00           C  
ATOM     27  CG  LEU A   2      -3.155   1.110  13.638  1.00  0.00           C  
ATOM     28  CD1 LEU A   2      -4.530   0.630  14.080  1.00  0.00           C  
ATOM     29  CD2 LEU A   2      -2.269  -0.060  13.237  1.00  0.00           C  
ATOM     30  H   LEU A   2      -2.145   3.891  13.795  1.00  0.00           H  
ATOM     31  HA  LEU A   2      -1.243   2.003  11.850  1.00  0.00           H  
ATOM     32 1HB  LEU A   2      -4.026   2.835  12.731  1.00  0.00           H  
ATOM     33 2HB  LEU A   2      -3.716   1.501  11.615  1.00  0.00           H  
ATOM     34  HG  LEU A   2      -2.700   1.639  14.476  1.00  0.00           H  
ATOM     35 1HD1 LEU A   2      -4.423  -0.051  14.924  1.00  0.00           H  
ATOM     36 2HD1 LEU A   2      -5.136   1.485  14.379  1.00  0.00           H  
ATOM     37 3HD1 LEU A   2      -5.017   0.111  13.255  1.00  0.00           H  
ATOM     38 1HD2 LEU A   2      -2.162  -0.741  14.082  1.00  0.00           H  
ATOM     39 2HD2 LEU A   2      -2.723  -0.590  12.399  1.00  0.00           H  
ATOM     40 3HD2 LEU A   2      -1.287   0.311  12.942  1.00  0.00           H  
ATOM     41  N   VAL A   3      -2.870   4.620  10.688  1.00  0.00           N  
ATOM     42  CA  VAL A   3      -3.196   5.360   9.475  1.00  0.00           C  
ATOM     43  C   VAL A   3      -1.938   5.722   8.696  1.00  0.00           C  
ATOM     44  O   VAL A   3      -1.865   5.513   7.485  1.00  0.00           O  
ATOM     45  CB  VAL A   3      -3.967   6.647   9.825  1.00  0.00           C  
ATOM     46  CG1 VAL A   3      -4.132   7.521   8.591  1.00  0.00           C  
ATOM     47  CG2 VAL A   3      -5.322   6.293  10.420  1.00  0.00           C  
ATOM     48  H   VAL A   3      -3.118   5.012  11.585  1.00  0.00           H  
ATOM     49  HA  VAL A   3      -3.828   4.733   8.846  1.00  0.00           H  
ATOM     50  HB  VAL A   3      -3.389   7.220  10.550  1.00  0.00           H  
ATOM     51 1HG1 VAL A   3      -4.679   8.426   8.856  1.00  0.00           H  
ATOM     52 2HG1 VAL A   3      -3.150   7.792   8.203  1.00  0.00           H  
ATOM     53 3HG1 VAL A   3      -4.686   6.974   7.829  1.00  0.00           H  
ATOM     54 1HG2 VAL A   3      -5.861   7.207  10.666  1.00  0.00           H  
ATOM     55 2HG2 VAL A   3      -5.897   5.714   9.697  1.00  0.00           H  
ATOM     56 3HG2 VAL A   3      -5.178   5.702  11.325  1.00  0.00           H  
ATOM     57  N   GLU A   4      -0.949   6.266   9.397  1.00  0.00           N  
ATOM     58  CA  GLU A   4       0.317   6.637   8.777  1.00  0.00           C  
ATOM     59  C   GLU A   4       1.024   5.419   8.197  1.00  0.00           C  
ATOM     60  O   GLU A   4       1.611   5.485   7.118  1.00  0.00           O  
ATOM     61  CB  GLU A   4       1.226   7.331   9.793  1.00  0.00           C  
ATOM     62  CG  GLU A   4       0.765   8.724  10.200  1.00  0.00           C  
ATOM     63  CD  GLU A   4       1.670   9.366  11.215  1.00  0.00           C  
ATOM     64  OE1 GLU A   4       2.554   8.701  11.700  1.00  0.00           O  
ATOM     65  OE2 GLU A   4       1.478  10.523  11.505  1.00  0.00           O  
ATOM     66  H   GLU A   4      -1.078   6.426  10.386  1.00  0.00           H  
ATOM     67  HA  GLU A   4       0.112   7.330   7.960  1.00  0.00           H  
ATOM     68 1HB  GLU A   4       1.293   6.724  10.696  1.00  0.00           H  
ATOM     69 2HB  GLU A   4       2.231   7.418   9.382  1.00  0.00           H  
ATOM     70 1HG  GLU A   4       0.726   9.356   9.314  1.00  0.00           H  
ATOM     71 2HG  GLU A   4      -0.242   8.657  10.610  1.00  0.00           H  
ATOM     72  N   THR A   5       0.964   4.306   8.921  1.00  0.00           N  
ATOM     73  CA  THR A   5       1.561   3.059   8.460  1.00  0.00           C  
ATOM     74  C   THR A   5       0.961   2.620   7.130  1.00  0.00           C  
ATOM     75  O   THR A   5       1.681   2.216   6.217  1.00  0.00           O  
ATOM     76  CB  THR A   5       1.383   1.939   9.503  1.00  0.00           C  
ATOM     77  OG1 THR A   5       2.046   2.306  10.719  1.00  0.00           O  
ATOM     78  CG2 THR A   5       1.964   0.632   8.987  1.00  0.00           C  
ATOM     79  H   THR A   5       0.493   4.325   9.815  1.00  0.00           H  
ATOM     80  HA  THR A   5       2.629   3.221   8.310  1.00  0.00           H  
ATOM     81  HB  THR A   5       0.322   1.802   9.710  1.00  0.00           H  
ATOM     82  HG1 THR A   5       1.657   3.114  11.064  1.00  0.00           H  
ATOM     83 1HG2 THR A   5       1.829  -0.147   9.737  1.00  0.00           H  
ATOM     84 2HG2 THR A   5       1.454   0.345   8.068  1.00  0.00           H  
ATOM     85 3HG2 THR A   5       3.027   0.761   8.786  1.00  0.00           H  
ATOM     86  N   ALA A   6      -0.361   2.700   7.028  1.00  0.00           N  
ATOM     87  CA  ALA A   6      -1.056   2.358   5.793  1.00  0.00           C  
ATOM     88  C   ALA A   6      -0.602   3.245   4.642  1.00  0.00           C  
ATOM     89  O   ALA A   6      -0.342   2.763   3.539  1.00  0.00           O  
ATOM     90  CB  ALA A   6      -2.562   2.470   5.985  1.00  0.00           C  
ATOM     91  H   ALA A   6      -0.898   3.006   7.827  1.00  0.00           H  
ATOM     92  HA  ALA A   6      -0.808   1.327   5.539  1.00  0.00           H  
ATOM     93 1HB  ALA A   6      -3.067   2.211   5.054  1.00  0.00           H  
ATOM     94 2HB  ALA A   6      -2.880   1.787   6.772  1.00  0.00           H  
ATOM     95 3HB  ALA A   6      -2.818   3.490   6.265  1.00  0.00           H  
ATOM     96  N   VAL A   7      -0.508   4.544   4.903  1.00  0.00           N  
ATOM     97  CA  VAL A   7      -0.105   5.504   3.883  1.00  0.00           C  
ATOM     98  C   VAL A   7       1.326   5.253   3.424  1.00  0.00           C  
ATOM     99  O   VAL A   7       1.608   5.230   2.226  1.00  0.00           O  
ATOM    100  CB  VAL A   7      -0.222   6.941   4.425  1.00  0.00           C  
ATOM    101  CG1 VAL A   7       0.401   7.930   3.451  1.00  0.00           C  
ATOM    102  CG2 VAL A   7      -1.683   7.282   4.678  1.00  0.00           C  
ATOM    103  H   VAL A   7      -0.720   4.875   5.834  1.00  0.00           H  
ATOM    104  HA  VAL A   7      -0.771   5.398   3.026  1.00  0.00           H  
ATOM    105  HB  VAL A   7       0.336   7.014   5.358  1.00  0.00           H  
ATOM    106 1HG1 VAL A   7       0.310   8.941   3.850  1.00  0.00           H  
ATOM    107 2HG1 VAL A   7       1.455   7.689   3.313  1.00  0.00           H  
ATOM    108 3HG1 VAL A   7      -0.114   7.872   2.493  1.00  0.00           H  
ATOM    109 1HG2 VAL A   7      -1.758   8.299   5.062  1.00  0.00           H  
ATOM    110 2HG2 VAL A   7      -2.242   7.203   3.745  1.00  0.00           H  
ATOM    111 3HG2 VAL A   7      -2.097   6.587   5.409  1.00  0.00           H  
ATOM    112  N   ILE A   8       2.225   5.064   4.383  1.00  0.00           N  
ATOM    113  CA  ILE A   8       3.633   4.839   4.080  1.00  0.00           C  
ATOM    114  C   ILE A   8       3.824   3.568   3.263  1.00  0.00           C  
ATOM    115  O   ILE A   8       4.582   3.549   2.294  1.00  0.00           O  
ATOM    116  CB  ILE A   8       4.466   4.749   5.372  1.00  0.00           C  
ATOM    117  CG1 ILE A   8       4.523   6.112   6.066  1.00  0.00           C  
ATOM    118  CG2 ILE A   8       5.868   4.244   5.068  1.00  0.00           C  
ATOM    119  CD1 ILE A   8       5.035   6.053   7.487  1.00  0.00           C  
ATOM    120  H   ILE A   8       1.925   5.078   5.348  1.00  0.00           H  
ATOM    121  HA  ILE A   8       3.999   5.680   3.492  1.00  0.00           H  
ATOM    122  HB  ILE A   8       3.985   4.062   6.067  1.00  0.00           H  
ATOM    123 1HG1 ILE A   8       5.167   6.783   5.499  1.00  0.00           H  
ATOM    124 2HG1 ILE A   8       3.526   6.555   6.083  1.00  0.00           H  
ATOM    125 1HG2 ILE A   8       6.443   4.188   5.992  1.00  0.00           H  
ATOM    126 2HG2 ILE A   8       5.808   3.255   4.616  1.00  0.00           H  
ATOM    127 3HG2 ILE A   8       6.359   4.929   4.376  1.00  0.00           H  
ATOM    128 1HD1 ILE A   8       5.046   7.057   7.913  1.00  0.00           H  
ATOM    129 2HD1 ILE A   8       4.382   5.414   8.083  1.00  0.00           H  
ATOM    130 3HD1 ILE A   8       6.045   5.647   7.493  1.00  0.00           H  
ATOM    131  N   ALA A   9       3.131   2.506   3.660  1.00  0.00           N  
ATOM    132  CA  ALA A   9       3.227   1.226   2.968  1.00  0.00           C  
ATOM    133  C   ALA A   9       2.795   1.353   1.513  1.00  0.00           C  
ATOM    134  O   ALA A   9       3.430   0.798   0.616  1.00  0.00           O  
ATOM    135  CB  ALA A   9       2.388   0.175   3.680  1.00  0.00           C  
ATOM    136  H   ALA A   9       2.523   2.587   4.462  1.00  0.00           H  
ATOM    137  HA  ALA A   9       4.271   0.912   2.981  1.00  0.00           H  
ATOM    138 1HB  ALA A   9       2.470  -0.775   3.151  1.00  0.00           H  
ATOM    139 2HB  ALA A   9       2.746   0.053   4.702  1.00  0.00           H  
ATOM    140 3HB  ALA A   9       1.346   0.492   3.696  1.00  0.00           H  
ATOM    141  N   MET A  10       1.711   2.086   1.285  1.00  0.00           N  
ATOM    142  CA  MET A  10       1.173   2.260  -0.059  1.00  0.00           C  
ATOM    143  C   MET A  10       2.092   3.123  -0.913  1.00  0.00           C  
ATOM    144  O   MET A  10       2.328   2.826  -2.084  1.00  0.00           O  
ATOM    145  CB  MET A  10      -0.224   2.874   0.008  1.00  0.00           C  
ATOM    146  CG  MET A  10      -1.301   1.935   0.534  1.00  0.00           C  
ATOM    147  SD  MET A  10      -2.955   2.645   0.429  1.00  0.00           S  
ATOM    148  CE  MET A  10      -2.906   3.818   1.781  1.00  0.00           C  
ATOM    149  H   MET A  10       1.247   2.534   2.062  1.00  0.00           H  
ATOM    150  HA  MET A  10       1.103   1.281  -0.533  1.00  0.00           H  
ATOM    151 1HB  MET A  10      -0.205   3.753   0.650  1.00  0.00           H  
ATOM    152 2HB  MET A  10      -0.525   3.203  -0.988  1.00  0.00           H  
ATOM    153 1HG  MET A  10      -1.286   1.008  -0.039  1.00  0.00           H  
ATOM    154 2HG  MET A  10      -1.095   1.694   1.577  1.00  0.00           H  
ATOM    155 1HE  MET A  10      -3.862   4.339   1.845  1.00  0.00           H  
ATOM    156 2HE  MET A  10      -2.717   3.289   2.715  1.00  0.00           H  
ATOM    157 3HE  MET A  10      -2.109   4.542   1.606  1.00  0.00           H  
ATOM    158  N   GLU A  11       2.611   4.193  -0.320  1.00  0.00           N  
ATOM    159  CA  GLU A  11       3.552   5.069  -1.006  1.00  0.00           C  
ATOM    160  C   GLU A  11       4.854   4.342  -1.319  1.00  0.00           C  
ATOM    161  O   GLU A  11       5.423   4.505  -2.398  1.00  0.00           O  
ATOM    162  CB  GLU A  11       3.841   6.311  -0.159  1.00  0.00           C  
ATOM    163  CG  GLU A  11       2.685   7.298  -0.076  1.00  0.00           C  
ATOM    164  CD  GLU A  11       2.982   8.472   0.815  1.00  0.00           C  
ATOM    165  OE1 GLU A  11       4.021   8.478   1.431  1.00  0.00           O  
ATOM    166  OE2 GLU A  11       2.168   9.363   0.880  1.00  0.00           O  
ATOM    167  H   GLU A  11       2.346   4.405   0.632  1.00  0.00           H  
ATOM    168  HA  GLU A  11       3.105   5.386  -1.949  1.00  0.00           H  
ATOM    169 1HB  GLU A  11       4.095   6.007   0.856  1.00  0.00           H  
ATOM    170 2HB  GLU A  11       4.703   6.838  -0.569  1.00  0.00           H  
ATOM    171 1HG  GLU A  11       2.461   7.664  -1.077  1.00  0.00           H  
ATOM    172 2HG  GLU A  11       1.804   6.778   0.297  1.00  0.00           H  
ATOM    173  N   PHE A  12       5.320   3.539  -0.369  1.00  0.00           N  
ATOM    174  CA  PHE A  12       6.506   2.716  -0.575  1.00  0.00           C  
ATOM    175  C   PHE A  12       6.329   1.783  -1.766  1.00  0.00           C  
ATOM    176  O   PHE A  12       7.183   1.721  -2.651  1.00  0.00           O  
ATOM    177  CB  PHE A  12       6.813   1.897   0.680  1.00  0.00           C  
ATOM    178  CG  PHE A  12       7.893   0.872   0.485  1.00  0.00           C  
ATOM    179  CD1 PHE A  12       9.229   1.243   0.481  1.00  0.00           C  
ATOM    180  CD2 PHE A  12       7.576  -0.466   0.305  1.00  0.00           C  
ATOM    181  CE1 PHE A  12      10.224   0.301   0.302  1.00  0.00           C  
ATOM    182  CE2 PHE A  12       8.568  -1.411   0.127  1.00  0.00           C  
ATOM    183  CZ  PHE A  12       9.894  -1.026   0.125  1.00  0.00           C  
ATOM    184  H   PHE A  12       4.840   3.497   0.519  1.00  0.00           H  
ATOM    185  HA  PHE A  12       7.352   3.374  -0.778  1.00  0.00           H  
ATOM    186 1HB  PHE A  12       7.119   2.565   1.484  1.00  0.00           H  
ATOM    187 2HB  PHE A  12       5.910   1.382   1.007  1.00  0.00           H  
ATOM    188  HD1 PHE A  12       9.491   2.292   0.622  1.00  0.00           H  
ATOM    189  HD2 PHE A  12       6.528  -0.770   0.306  1.00  0.00           H  
ATOM    190  HE1 PHE A  12      11.270   0.607   0.300  1.00  0.00           H  
ATOM    191  HE2 PHE A  12       8.305  -2.459  -0.013  1.00  0.00           H  
ATOM    192  HZ  PHE A  12      10.677  -1.769  -0.018  1.00  0.00           H  
ATOM    193  N   TRP A  13       5.216   1.058  -1.783  1.00  0.00           N  
ATOM    194  CA  TRP A  13       4.928   0.121  -2.862  1.00  0.00           C  
ATOM    195  C   TRP A  13       4.960   0.814  -4.218  1.00  0.00           C  
ATOM    196  O   TRP A  13       5.583   0.326  -5.161  1.00  0.00           O  
ATOM    197  CB  TRP A  13       3.561  -0.532  -2.651  1.00  0.00           C  
ATOM    198  CG  TRP A  13       3.242  -1.592  -3.661  1.00  0.00           C  
ATOM    199  CD1 TRP A  13       3.498  -2.926  -3.551  1.00  0.00           C  
ATOM    200  CD2 TRP A  13       2.600  -1.412  -4.947  1.00  0.00           C  
ATOM    201  NE1 TRP A  13       3.065  -3.586  -4.674  1.00  0.00           N  
ATOM    202  CE2 TRP A  13       2.511  -2.675  -5.539  1.00  0.00           C  
ATOM    203  CE3 TRP A  13       2.102  -0.297  -5.632  1.00  0.00           C  
ATOM    204  CZ2 TRP A  13       1.944  -2.861  -6.790  1.00  0.00           C  
ATOM    205  CZ3 TRP A  13       1.532  -0.484  -6.886  1.00  0.00           C  
ATOM    206  CH2 TRP A  13       1.455  -1.733  -7.449  1.00  0.00           C  
ATOM    207  H   TRP A  13       4.551   1.159  -1.029  1.00  0.00           H  
ATOM    208  HA  TRP A  13       5.691  -0.658  -2.856  1.00  0.00           H  
ATOM    209 1HB  TRP A  13       3.521  -0.981  -1.659  1.00  0.00           H  
ATOM    210 2HB  TRP A  13       2.783   0.230  -2.698  1.00  0.00           H  
ATOM    211  HD1 TRP A  13       3.978  -3.400  -2.696  1.00  0.00           H  
ATOM    212  HE1 TRP A  13       3.141  -4.579  -4.840  1.00  0.00           H  
ATOM    213  HE3 TRP A  13       2.158   0.696  -5.189  1.00  0.00           H  
ATOM    214  HZ2 TRP A  13       1.874  -3.845  -7.254  1.00  0.00           H  
ATOM    215  HZ3 TRP A  13       1.147   0.390  -7.414  1.00  0.00           H  
ATOM    216  HH2 TRP A  13       1.001  -1.843  -8.434  1.00  0.00           H  
ATOM    217  N   LEU A  14       4.286   1.955  -4.309  1.00  0.00           N  
ATOM    218  CA  LEU A  14       4.243   2.723  -5.548  1.00  0.00           C  
ATOM    219  C   LEU A  14       5.644   3.098  -6.013  1.00  0.00           C  
ATOM    220  O   LEU A  14       6.015   2.852  -7.160  1.00  0.00           O  
ATOM    221  CB  LEU A  14       3.404   3.993  -5.356  1.00  0.00           C  
ATOM    222  CG  LEU A  14       3.313   4.920  -6.574  1.00  0.00           C  
ATOM    223  CD1 LEU A  14       2.638   4.185  -7.724  1.00  0.00           C  
ATOM    224  CD2 LEU A  14       2.540   6.176  -6.200  1.00  0.00           C  
ATOM    225  H   LEU A  14       3.790   2.300  -3.499  1.00  0.00           H  
ATOM    226  HA  LEU A  14       3.778   2.109  -6.319  1.00  0.00           H  
ATOM    227 1HB  LEU A  14       2.390   3.701  -5.085  1.00  0.00           H  
ATOM    228 2HB  LEU A  14       3.827   4.568  -4.532  1.00  0.00           H  
ATOM    229  HG  LEU A  14       4.317   5.195  -6.898  1.00  0.00           H  
ATOM    230 1HD1 LEU A  14       2.573   4.844  -8.590  1.00  0.00           H  
ATOM    231 2HD1 LEU A  14       3.222   3.302  -7.984  1.00  0.00           H  
ATOM    232 3HD1 LEU A  14       1.635   3.882  -7.423  1.00  0.00           H  
ATOM    233 1HD2 LEU A  14       2.476   6.836  -7.065  1.00  0.00           H  
ATOM    234 2HD2 LEU A  14       1.535   5.903  -5.877  1.00  0.00           H  
ATOM    235 3HD2 LEU A  14       3.054   6.691  -5.388  1.00  0.00           H  
ATOM    236  N   LEU A  15       6.420   3.696  -5.114  1.00  0.00           N  
ATOM    237  CA  LEU A  15       7.770   4.137  -5.441  1.00  0.00           C  
ATOM    238  C   LEU A  15       8.664   2.956  -5.797  1.00  0.00           C  
ATOM    239  O   LEU A  15       9.474   3.034  -6.721  1.00  0.00           O  
ATOM    240  CB  LEU A  15       8.376   4.907  -4.260  1.00  0.00           C  
ATOM    241  CG  LEU A  15       7.741   6.270  -3.960  1.00  0.00           C  
ATOM    242  CD1 LEU A  15       8.323   6.828  -2.668  1.00  0.00           C  
ATOM    243  CD2 LEU A  15       7.991   7.215  -5.125  1.00  0.00           C  
ATOM    244  H   LEU A  15       6.064   3.848  -4.181  1.00  0.00           H  
ATOM    245  HA  LEU A  15       7.719   4.800  -6.303  1.00  0.00           H  
ATOM    246 1HB  LEU A  15       8.287   4.295  -3.364  1.00  0.00           H  
ATOM    247 2HB  LEU A  15       9.435   5.071  -4.459  1.00  0.00           H  
ATOM    248  HG  LEU A  15       6.667   6.148  -3.816  1.00  0.00           H  
ATOM    249 1HD1 LEU A  15       7.871   7.797  -2.454  1.00  0.00           H  
ATOM    250 2HD1 LEU A  15       8.112   6.142  -1.848  1.00  0.00           H  
ATOM    251 3HD1 LEU A  15       9.400   6.946  -2.776  1.00  0.00           H  
ATOM    252 1HD2 LEU A  15       7.539   8.185  -4.912  1.00  0.00           H  
ATOM    253 2HD2 LEU A  15       9.065   7.340  -5.269  1.00  0.00           H  
ATOM    254 3HD2 LEU A  15       7.550   6.801  -6.031  1.00  0.00           H  
ATOM    255  N   LEU A  16       8.513   1.862  -5.058  1.00  0.00           N  
ATOM    256  CA  LEU A  16       9.288   0.653  -5.312  1.00  0.00           C  
ATOM    257  C   LEU A  16       9.062   0.141  -6.728  1.00  0.00           C  
ATOM    258  O   LEU A  16      10.014  -0.134  -7.459  1.00  0.00           O  
ATOM    259  CB  LEU A  16       8.914  -0.438  -4.301  1.00  0.00           C  
ATOM    260  CG  LEU A  16       9.595  -1.797  -4.506  1.00  0.00           C  
ATOM    261  CD1 LEU A  16      11.103  -1.636  -4.367  1.00  0.00           C  
ATOM    262  CD2 LEU A  16       9.056  -2.794  -3.492  1.00  0.00           C  
ATOM    263  H   LEU A  16       7.844   1.867  -4.302  1.00  0.00           H  
ATOM    264  HA  LEU A  16      10.345   0.890  -5.197  1.00  0.00           H  
ATOM    265 1HB  LEU A  16       9.169  -0.088  -3.302  1.00  0.00           H  
ATOM    266 2HB  LEU A  16       7.837  -0.598  -4.344  1.00  0.00           H  
ATOM    267  HG  LEU A  16       9.390  -2.158  -5.514  1.00  0.00           H  
ATOM    268 1HD1 LEU A  16      11.587  -2.602  -4.514  1.00  0.00           H  
ATOM    269 2HD1 LEU A  16      11.465  -0.933  -5.118  1.00  0.00           H  
ATOM    270 3HD1 LEU A  16      11.339  -1.260  -3.373  1.00  0.00           H  
ATOM    271 1HD2 LEU A  16       9.540  -3.761  -3.638  1.00  0.00           H  
ATOM    272 2HD2 LEU A  16       9.262  -2.435  -2.483  1.00  0.00           H  
ATOM    273 3HD2 LEU A  16       7.980  -2.903  -3.625  1.00  0.00           H  
ATOM    274  N   VAL A  17       7.796   0.014  -7.111  1.00  0.00           N  
ATOM    275  CA  VAL A  17       7.442  -0.453  -8.446  1.00  0.00           C  
ATOM    276  C   VAL A  17       8.015   0.463  -9.520  1.00  0.00           C  
ATOM    277  O   VAL A  17       8.544  -0.002 -10.529  1.00  0.00           O  
ATOM    278  CB  VAL A  17       5.911  -0.523  -8.600  1.00  0.00           C  
ATOM    279  CG1 VAL A  17       5.531  -0.744 -10.056  1.00  0.00           C  
ATOM    280  CG2 VAL A  17       5.353  -1.633  -7.722  1.00  0.00           C  
ATOM    281  H   VAL A  17       7.059   0.246  -6.460  1.00  0.00           H  
ATOM    282  HA  VAL A  17       7.854  -1.453  -8.584  1.00  0.00           H  
ATOM    283  HB  VAL A  17       5.481   0.432  -8.297  1.00  0.00           H  
ATOM    284 1HG1 VAL A  17       4.445  -0.790 -10.146  1.00  0.00           H  
ATOM    285 2HG1 VAL A  17       5.910   0.081 -10.660  1.00  0.00           H  
ATOM    286 3HG1 VAL A  17       5.964  -1.681 -10.407  1.00  0.00           H  
ATOM    287 1HG2 VAL A  17       4.270  -1.676  -7.835  1.00  0.00           H  
ATOM    288 2HG2 VAL A  17       5.787  -2.586  -8.021  1.00  0.00           H  
ATOM    289 3HG2 VAL A  17       5.601  -1.432  -6.680  1.00  0.00           H  
ATOM    290  N   ILE A  18       7.908   1.769  -9.296  1.00  0.00           N  
ATOM    291  CA  ILE A  18       8.458   2.752 -10.220  1.00  0.00           C  
ATOM    292  C   ILE A  18       9.962   2.573 -10.384  1.00  0.00           C  
ATOM    293  O   ILE A  18      10.489   2.653 -11.494  1.00  0.00           O  
ATOM    294  CB  ILE A  18       8.160   4.184  -9.740  1.00  0.00           C  
ATOM    295  CG1 ILE A  18       6.663   4.485  -9.851  1.00  0.00           C  
ATOM    296  CG2 ILE A  18       8.970   5.193 -10.540  1.00  0.00           C  
ATOM    297  CD1 ILE A  18       6.236   5.737  -9.121  1.00  0.00           C  
ATOM    298  H   ILE A  18       7.433   2.087  -8.463  1.00  0.00           H  
ATOM    299  HA  ILE A  18       7.990   2.611 -11.194  1.00  0.00           H  
ATOM    300  HB  ILE A  18       8.423   4.276  -8.686  1.00  0.00           H  
ATOM    301 1HG1 ILE A  18       6.391   4.591 -10.900  1.00  0.00           H  
ATOM    302 2HG1 ILE A  18       6.093   3.646  -9.450  1.00  0.00           H  
ATOM    303 1HG2 ILE A  18       8.747   6.200 -10.188  1.00  0.00           H  
ATOM    304 2HG2 ILE A  18      10.032   4.991 -10.411  1.00  0.00           H  
ATOM    305 3HG2 ILE A  18       8.710   5.112 -11.596  1.00  0.00           H  
ATOM    306 1HD1 ILE A  18       5.162   5.883  -9.246  1.00  0.00           H  
ATOM    307 2HD1 ILE A  18       6.467   5.637  -8.060  1.00  0.00           H  
ATOM    308 3HD1 ILE A  18       6.767   6.595  -9.529  1.00  0.00           H  
ATOM    309  N   ILE A  19      10.649   2.331  -9.273  1.00  0.00           N  
ATOM    310  CA  ILE A  19      12.089   2.106  -9.296  1.00  0.00           C  
ATOM    311  C   ILE A  19      12.433   0.812 -10.022  1.00  0.00           C  
ATOM    312  O   ILE A  19      13.354   0.772 -10.838  1.00  0.00           O  
ATOM    313  CB  ILE A  19      12.661   2.061  -7.867  1.00  0.00           C  
ATOM    314  CG1 ILE A  19      12.578   3.444  -7.216  1.00  0.00           C  
ATOM    315  CG2 ILE A  19      14.097   1.562  -7.884  1.00  0.00           C  
ATOM    316  CD1 ILE A  19      12.809   3.430  -5.722  1.00  0.00           C  
ATOM    317  H   ILE A  19      10.160   2.302  -8.389  1.00  0.00           H  
ATOM    318  HA  ILE A  19      12.559   2.931  -9.829  1.00  0.00           H  
ATOM    319  HB  ILE A  19      12.060   1.389  -7.255  1.00  0.00           H  
ATOM    320 1HG1 ILE A  19      13.317   4.104  -7.669  1.00  0.00           H  
ATOM    321 2HG1 ILE A  19      11.596   3.877  -7.404  1.00  0.00           H  
ATOM    322 1HG2 ILE A  19      14.486   1.538  -6.867  1.00  0.00           H  
ATOM    323 2HG2 ILE A  19      14.129   0.560  -8.309  1.00  0.00           H  
ATOM    324 3HG2 ILE A  19      14.708   2.232  -8.490  1.00  0.00           H  
ATOM    325 1HD1 ILE A  19      12.734   4.446  -5.332  1.00  0.00           H  
ATOM    326 2HD1 ILE A  19      12.057   2.802  -5.243  1.00  0.00           H  
ATOM    327 3HD1 ILE A  19      13.801   3.034  -5.510  1.00  0.00           H  
ATOM    328  N   LEU A  20      11.688  -0.246  -9.720  1.00  0.00           N  
ATOM    329  CA  LEU A  20      11.972  -1.566 -10.270  1.00  0.00           C  
ATOM    330  C   LEU A  20      11.774  -1.588 -11.780  1.00  0.00           C  
ATOM    331  O   LEU A  20      12.546  -2.211 -12.508  1.00  0.00           O  
ATOM    332  CB  LEU A  20      11.070  -2.619  -9.614  1.00  0.00           C  
ATOM    333  CG  LEU A  20      11.373  -2.932  -8.143  1.00  0.00           C  
ATOM    334  CD1 LEU A  20      10.287  -3.840  -7.582  1.00  0.00           C  
ATOM    335  CD2 LEU A  20      12.743  -3.585  -8.034  1.00  0.00           C  
ATOM    336  H   LEU A  20      10.904  -0.133  -9.093  1.00  0.00           H  
ATOM    337  HA  LEU A  20      13.012  -1.813 -10.056  1.00  0.00           H  
ATOM    338 1HB  LEU A  20      10.038  -2.278  -9.674  1.00  0.00           H  
ATOM    339 2HB  LEU A  20      11.157  -3.549 -10.175  1.00  0.00           H  
ATOM    340  HG  LEU A  20      11.365  -2.007  -7.565  1.00  0.00           H  
ATOM    341 1HD1 LEU A  20      10.503  -4.062  -6.537  1.00  0.00           H  
ATOM    342 2HD1 LEU A  20       9.321  -3.340  -7.655  1.00  0.00           H  
ATOM    343 3HD1 LEU A  20      10.260  -4.768  -8.152  1.00  0.00           H  
ATOM    344 1HD2 LEU A  20      12.959  -3.806  -6.988  1.00  0.00           H  
ATOM    345 2HD2 LEU A  20      12.752  -4.510  -8.610  1.00  0.00           H  
ATOM    346 3HD2 LEU A  20      13.502  -2.907  -8.425  1.00  0.00           H  
ATOM    347  N   ARG A  21      10.734  -0.904 -12.245  1.00  0.00           N  
ATOM    348  CA  ARG A  21      10.417  -0.865 -13.667  1.00  0.00           C  
ATOM    349  C   ARG A  21      11.532  -0.199 -14.463  1.00  0.00           C  
ATOM    350  O   ARG A  21      12.518  -0.820 -14.749  1.00  0.00           O  
ATOM    351  OXT ARG A  21      11.425   0.947 -14.802  1.00  0.00           O  
ATOM    352  CB  ARG A  21       9.113  -0.118 -13.905  1.00  0.00           C  
ATOM    353  CG  ARG A  21       7.856  -0.896 -13.548  1.00  0.00           C  
ATOM    354  CD  ARG A  21       6.632  -0.073 -13.723  1.00  0.00           C  
ATOM    355  NE  ARG A  21       5.426  -0.820 -13.406  1.00  0.00           N  
ATOM    356  CZ  ARG A  21       4.181  -0.306 -13.424  1.00  0.00           C  
ATOM    357  NH1 ARG A  21       3.995   0.955 -13.746  1.00  0.00           N  
ATOM    358  NH2 ARG A  21       3.146  -1.069 -13.119  1.00  0.00           N  
ATOM    359  H   ARG A  21      10.148  -0.398 -11.596  1.00  0.00           H  
ATOM    360  HA  ARG A  21      10.301  -1.889 -14.024  1.00  0.00           H  
ATOM    361 1HB  ARG A  21       9.109   0.801 -13.321  1.00  0.00           H  
ATOM    362 2HB  ARG A  21       9.040   0.162 -14.956  1.00  0.00           H  
ATOM    363 1HG  ARG A  21       7.775  -1.772 -14.192  1.00  0.00           H  
ATOM    364 2HG  ARG A  21       7.909  -1.215 -12.507  1.00  0.00           H  
ATOM    365 1HD  ARG A  21       6.680   0.794 -13.064  1.00  0.00           H  
ATOM    366 2HD  ARG A  21       6.564   0.262 -14.758  1.00  0.00           H  
ATOM    367  HE  ARG A  21       5.529  -1.794 -13.153  1.00  0.00           H  
ATOM    368 1HH1 ARG A  21       4.786   1.539 -13.980  1.00  0.00           H  
ATOM    369 2HH1 ARG A  21       3.061   1.340 -13.760  1.00  0.00           H  
ATOM    370 1HH2 ARG A  21       3.289  -2.039 -12.871  1.00  0.00           H  
ATOM    371 2HH2 ARG A  21       2.213  -0.684 -13.133  1.00  0.00           H  
TER                                                                             
ATOM    373  N   ILE B  22      -1.390  -4.971  14.439  1.00  0.00           N  
ATOM    374  CA  ILE B  22      -0.006  -5.220  14.056  1.00  0.00           C  
ATOM    375  C   ILE B  22       0.404  -4.350  12.874  1.00  0.00           C  
ATOM    376  O   ILE B  22      -0.316  -4.258  11.879  1.00  0.00           O  
ATOM    377  CB  ILE B  22       0.208  -6.703  13.700  1.00  0.00           C  
ATOM    378  CG1 ILE B  22      -0.020  -7.585  14.930  1.00  0.00           C  
ATOM    379  CG2 ILE B  22       1.604  -6.919  13.137  1.00  0.00           C  
ATOM    380  CD1 ILE B  22      -0.080  -9.063  14.619  1.00  0.00           C  
ATOM    381 1H   ILE B  22      -1.631  -5.554  15.215  1.00  0.00           H  
ATOM    382 2H   ILE B  22      -1.498  -4.011  14.698  1.00  0.00           H  
ATOM    383 3H   ILE B  22      -1.992  -5.177  13.668  1.00  0.00           H  
ATOM    384  HA  ILE B  22       0.637  -4.972  14.900  1.00  0.00           H  
ATOM    385  HB  ILE B  22      -0.525  -7.007  12.954  1.00  0.00           H  
ATOM    386 1HG1 ILE B  22       0.782  -7.420  15.650  1.00  0.00           H  
ATOM    387 2HG1 ILE B  22      -0.955  -7.301  15.414  1.00  0.00           H  
ATOM    388 1HG2 ILE B  22       1.739  -7.972  12.892  1.00  0.00           H  
ATOM    389 2HG2 ILE B  22       1.731  -6.318  12.237  1.00  0.00           H  
ATOM    390 3HG2 ILE B  22       2.346  -6.622  13.879  1.00  0.00           H  
ATOM    391 1HD1 ILE B  22      -0.244  -9.622  15.541  1.00  0.00           H  
ATOM    392 2HD1 ILE B  22      -0.900  -9.256  13.927  1.00  0.00           H  
ATOM    393 3HD1 ILE B  22       0.860  -9.378  14.167  1.00  0.00           H  
ATOM    394  N   LEU B  23       1.563  -3.711  12.990  1.00  0.00           N  
ATOM    395  CA  LEU B  23       2.017  -2.758  11.984  1.00  0.00           C  
ATOM    396  C   LEU B  23       2.255  -3.443  10.644  1.00  0.00           C  
ATOM    397  O   LEU B  23       1.890  -2.916   9.593  1.00  0.00           O  
ATOM    398  CB  LEU B  23       3.305  -2.069  12.449  1.00  0.00           C  
ATOM    399  CG  LEU B  23       3.155  -1.111  13.638  1.00  0.00           C  
ATOM    400  CD1 LEU B  23       4.531  -0.630  14.080  1.00  0.00           C  
ATOM    401  CD2 LEU B  23       2.269   0.060  13.238  1.00  0.00           C  
ATOM    402  H   LEU B  23       2.146  -3.891  13.795  1.00  0.00           H  
ATOM    403  HA  LEU B  23       1.243  -2.002  11.850  1.00  0.00           H  
ATOM    404 1HB  LEU B  23       4.027  -2.835  12.731  1.00  0.00           H  
ATOM    405 2HB  LEU B  23       3.716  -1.500  11.615  1.00  0.00           H  
ATOM    406  HG  LEU B  23       2.701  -1.639  14.477  1.00  0.00           H  
ATOM    407 1HD1 LEU B  23       4.424   0.051  14.925  1.00  0.00           H  
ATOM    408 2HD1 LEU B  23       5.136  -1.486  14.379  1.00  0.00           H  
ATOM    409 3HD1 LEU B  23       5.017  -0.111  13.256  1.00  0.00           H  
ATOM    410 1HD2 LEU B  23       2.162   0.741  14.083  1.00  0.00           H  
ATOM    411 2HD2 LEU B  23       2.723   0.590  12.400  1.00  0.00           H  
ATOM    412 3HD2 LEU B  23       1.287  -0.311  12.943  1.00  0.00           H  
ATOM    413  N   VAL B  24       2.870  -4.620  10.688  1.00  0.00           N  
ATOM    414  CA  VAL B  24       3.196  -5.360   9.475  1.00  0.00           C  
ATOM    415  C   VAL B  24       1.938  -5.721   8.696  1.00  0.00           C  
ATOM    416  O   VAL B  24       1.865  -5.512   7.485  1.00  0.00           O  
ATOM    417  CB  VAL B  24       3.968  -6.646   9.825  1.00  0.00           C  
ATOM    418  CG1 VAL B  24       4.132  -7.521   8.591  1.00  0.00           C  
ATOM    419  CG2 VAL B  24       5.322  -6.292  10.420  1.00  0.00           C  
ATOM    420  H   VAL B  24       3.118  -5.012  11.585  1.00  0.00           H  
ATOM    421  HA  VAL B  24       3.829  -4.732   8.846  1.00  0.00           H  
ATOM    422  HB  VAL B  24       3.390  -7.220  10.550  1.00  0.00           H  
ATOM    423 1HG1 VAL B  24       4.679  -8.426   8.856  1.00  0.00           H  
ATOM    424 2HG1 VAL B  24       3.151  -7.791   8.203  1.00  0.00           H  
ATOM    425 3HG1 VAL B  24       4.687  -6.973   7.828  1.00  0.00           H  
ATOM    426 1HG2 VAL B  24       5.861  -7.206  10.666  1.00  0.00           H  
ATOM    427 2HG2 VAL B  24       5.897  -5.714   9.697  1.00  0.00           H  
ATOM    428 3HG2 VAL B  24       5.178  -5.702  11.325  1.00  0.00           H  
ATOM    429  N   GLU B  25       0.950  -6.265   9.397  1.00  0.00           N  
ATOM    430  CA  GLU B  25      -0.316  -6.637   8.777  1.00  0.00           C  
ATOM    431  C   GLU B  25      -1.024  -5.418   8.197  1.00  0.00           C  
ATOM    432  O   GLU B  25      -1.611  -5.485   7.118  1.00  0.00           O  
ATOM    433  CB  GLU B  25      -1.225  -7.331   9.793  1.00  0.00           C  
ATOM    434  CG  GLU B  25      -0.765  -8.723  10.200  1.00  0.00           C  
ATOM    435  CD  GLU B  25      -1.670  -9.366  11.215  1.00  0.00           C  
ATOM    436  OE1 GLU B  25      -2.554  -8.701  11.700  1.00  0.00           O  
ATOM    437  OE2 GLU B  25      -1.477 -10.523  11.505  1.00  0.00           O  
ATOM    438  H   GLU B  25       1.078  -6.426  10.386  1.00  0.00           H  
ATOM    439  HA  GLU B  25      -0.111  -7.330   7.960  1.00  0.00           H  
ATOM    440 1HB  GLU B  25      -1.293  -6.724  10.696  1.00  0.00           H  
ATOM    441 2HB  GLU B  25      -2.231  -7.418   9.382  1.00  0.00           H  
ATOM    442 1HG  GLU B  25      -0.726  -9.356   9.314  1.00  0.00           H  
ATOM    443 2HG  GLU B  25       0.242  -8.656  10.610  1.00  0.00           H  
ATOM    444  N   THR B  26      -0.964  -4.306   8.921  1.00  0.00           N  
ATOM    445  CA  THR B  26      -1.561  -3.058   8.460  1.00  0.00           C  
ATOM    446  C   THR B  26      -0.961  -2.619   7.130  1.00  0.00           C  
ATOM    447  O   THR B  26      -1.681  -2.216   6.217  1.00  0.00           O  
ATOM    448  CB  THR B  26      -1.383  -1.939   9.503  1.00  0.00           C  
ATOM    449  OG1 THR B  26      -2.046  -2.306  10.719  1.00  0.00           O  
ATOM    450  CG2 THR B  26      -1.964  -0.632   8.987  1.00  0.00           C  
ATOM    451  H   THR B  26      -0.493  -4.325   9.815  1.00  0.00           H  
ATOM    452  HA  THR B  26      -2.629  -3.220   8.310  1.00  0.00           H  
ATOM    453  HB  THR B  26      -0.322  -1.802   9.711  1.00  0.00           H  
ATOM    454  HG1 THR B  26      -1.656  -3.113  11.065  1.00  0.00           H  
ATOM    455 1HG2 THR B  26      -1.829   0.147   9.737  1.00  0.00           H  
ATOM    456 2HG2 THR B  26      -1.454  -0.344   8.068  1.00  0.00           H  
ATOM    457 3HG2 THR B  26      -3.027  -0.761   8.786  1.00  0.00           H  
ATOM    458  N   ALA B  27       0.361  -2.700   7.028  1.00  0.00           N  
ATOM    459  CA  ALA B  27       1.057  -2.358   5.793  1.00  0.00           C  
ATOM    460  C   ALA B  27       0.602  -3.245   4.641  1.00  0.00           C  
ATOM    461  O   ALA B  27       0.342  -2.762   3.539  1.00  0.00           O  
ATOM    462  CB  ALA B  27       2.562  -2.469   5.985  1.00  0.00           C  
ATOM    463  H   ALA B  27       0.898  -3.006   7.827  1.00  0.00           H  
ATOM    464  HA  ALA B  27       0.809  -1.327   5.539  1.00  0.00           H  
ATOM    465 1HB  ALA B  27       3.067  -2.211   5.054  1.00  0.00           H  
ATOM    466 2HB  ALA B  27       2.881  -1.786   6.772  1.00  0.00           H  
ATOM    467 3HB  ALA B  27       2.818  -3.490   6.265  1.00  0.00           H  
ATOM    468  N   VAL B  28       0.508  -4.544   4.903  1.00  0.00           N  
ATOM    469  CA  VAL B  28       0.105  -5.504   3.883  1.00  0.00           C  
ATOM    470  C   VAL B  28      -1.325  -5.253   3.424  1.00  0.00           C  
ATOM    471  O   VAL B  28      -1.608  -5.230   2.226  1.00  0.00           O  
ATOM    472  CB  VAL B  28       0.222  -6.941   4.425  1.00  0.00           C  
ATOM    473  CG1 VAL B  28      -0.401  -7.930   3.451  1.00  0.00           C  
ATOM    474  CG2 VAL B  28       1.683  -7.281   4.678  1.00  0.00           C  
ATOM    475  H   VAL B  28       0.721  -4.875   5.834  1.00  0.00           H  
ATOM    476  HA  VAL B  28       0.771  -5.398   3.025  1.00  0.00           H  
ATOM    477  HB  VAL B  28      -0.336  -7.014   5.358  1.00  0.00           H  
ATOM    478 1HG1 VAL B  28      -0.310  -8.940   3.850  1.00  0.00           H  
ATOM    479 2HG1 VAL B  28      -1.455  -7.689   3.313  1.00  0.00           H  
ATOM    480 3HG1 VAL B  28       0.114  -7.871   2.493  1.00  0.00           H  
ATOM    481 1HG2 VAL B  28       1.758  -8.298   5.062  1.00  0.00           H  
ATOM    482 2HG2 VAL B  28       2.242  -7.203   3.745  1.00  0.00           H  
ATOM    483 3HG2 VAL B  28       2.097  -6.586   5.409  1.00  0.00           H  
ATOM    484  N   ILE B  29      -2.225  -5.064   4.383  1.00  0.00           N  
ATOM    485  CA  ILE B  29      -3.633  -4.839   4.080  1.00  0.00           C  
ATOM    486  C   ILE B  29      -3.824  -3.567   3.263  1.00  0.00           C  
ATOM    487  O   ILE B  29      -4.582  -3.549   2.294  1.00  0.00           O  
ATOM    488  CB  ILE B  29      -4.466  -4.749   5.372  1.00  0.00           C  
ATOM    489  CG1 ILE B  29      -4.523  -6.112   6.066  1.00  0.00           C  
ATOM    490  CG2 ILE B  29      -5.867  -4.244   5.068  1.00  0.00           C  
ATOM    491  CD1 ILE B  29      -5.035  -6.053   7.487  1.00  0.00           C  
ATOM    492  H   ILE B  29      -1.925  -5.077   5.348  1.00  0.00           H  
ATOM    493  HA  ILE B  29      -3.999  -5.679   3.492  1.00  0.00           H  
ATOM    494  HB  ILE B  29      -3.985  -4.061   6.068  1.00  0.00           H  
ATOM    495 1HG1 ILE B  29      -5.167  -6.783   5.499  1.00  0.00           H  
ATOM    496 2HG1 ILE B  29      -3.526  -6.554   6.082  1.00  0.00           H  
ATOM    497 1HG2 ILE B  29      -6.442  -4.187   5.992  1.00  0.00           H  
ATOM    498 2HG2 ILE B  29      -5.808  -3.255   4.616  1.00  0.00           H  
ATOM    499 3HG2 ILE B  29      -6.359  -4.929   4.376  1.00  0.00           H  
ATOM    500 1HD1 ILE B  29      -5.046  -7.057   7.912  1.00  0.00           H  
ATOM    501 2HD1 ILE B  29      -4.382  -5.414   8.083  1.00  0.00           H  
ATOM    502 3HD1 ILE B  29      -6.045  -5.646   7.493  1.00  0.00           H  
ATOM    503  N   ALA B  30      -3.131  -2.505   3.660  1.00  0.00           N  
ATOM    504  CA  ALA B  30      -3.227  -1.225   2.968  1.00  0.00           C  
ATOM    505  C   ALA B  30      -2.795  -1.352   1.513  1.00  0.00           C  
ATOM    506  O   ALA B  30      -3.431  -0.798   0.616  1.00  0.00           O  
ATOM    507  CB  ALA B  30      -2.388  -0.174   3.680  1.00  0.00           C  
ATOM    508  H   ALA B  30      -2.522  -2.587   4.462  1.00  0.00           H  
ATOM    509  HA  ALA B  30      -4.271  -0.911   2.981  1.00  0.00           H  
ATOM    510 1HB  ALA B  30      -2.470   0.776   3.151  1.00  0.00           H  
ATOM    511 2HB  ALA B  30      -2.746  -0.053   4.702  1.00  0.00           H  
ATOM    512 3HB  ALA B  30      -1.346  -0.491   3.696  1.00  0.00           H  
ATOM    513  N   MET B  31      -1.711  -2.085   1.285  1.00  0.00           N  
ATOM    514  CA  MET B  31      -1.173  -2.259  -0.059  1.00  0.00           C  
ATOM    515  C   MET B  31      -2.092  -3.123  -0.913  1.00  0.00           C  
ATOM    516  O   MET B  31      -2.328  -2.826  -2.084  1.00  0.00           O  
ATOM    517  CB  MET B  31       0.224  -2.873   0.008  1.00  0.00           C  
ATOM    518  CG  MET B  31       1.301  -1.934   0.534  1.00  0.00           C  
ATOM    519  SD  MET B  31       2.955  -2.644   0.429  1.00  0.00           S  
ATOM    520  CE  MET B  31       2.906  -3.817   1.781  1.00  0.00           C  
ATOM    521  H   MET B  31      -1.247  -2.533   2.062  1.00  0.00           H  
ATOM    522  HA  MET B  31      -1.104  -1.281  -0.533  1.00  0.00           H  
ATOM    523 1HB  MET B  31       0.205  -3.752   0.650  1.00  0.00           H  
ATOM    524 2HB  MET B  31       0.525  -3.202  -0.988  1.00  0.00           H  
ATOM    525 1HG  MET B  31       1.286  -1.007  -0.039  1.00  0.00           H  
ATOM    526 2HG  MET B  31       1.095  -1.693   1.576  1.00  0.00           H  
ATOM    527 1HE  MET B  31       3.862  -4.338   1.845  1.00  0.00           H  
ATOM    528 2HE  MET B  31       2.717  -3.288   2.715  1.00  0.00           H  
ATOM    529 3HE  MET B  31       2.110  -4.541   1.606  1.00  0.00           H  
ATOM    530  N   GLU B  32      -2.611  -4.193  -0.320  1.00  0.00           N  
ATOM    531  CA  GLU B  32      -3.552  -5.069  -1.006  1.00  0.00           C  
ATOM    532  C   GLU B  32      -4.854  -4.342  -1.319  1.00  0.00           C  
ATOM    533  O   GLU B  32      -5.423  -4.505  -2.398  1.00  0.00           O  
ATOM    534  CB  GLU B  32      -3.841  -6.310  -0.159  1.00  0.00           C  
ATOM    535  CG  GLU B  32      -2.685  -7.297  -0.076  1.00  0.00           C  
ATOM    536  CD  GLU B  32      -2.982  -8.471   0.815  1.00  0.00           C  
ATOM    537  OE1 GLU B  32      -4.021  -8.478   1.431  1.00  0.00           O  
ATOM    538  OE2 GLU B  32      -2.168  -9.363   0.880  1.00  0.00           O  
ATOM    539  H   GLU B  32      -2.346  -4.404   0.632  1.00  0.00           H  
ATOM    540  HA  GLU B  32      -3.105  -5.386  -1.949  1.00  0.00           H  
ATOM    541 1HB  GLU B  32      -4.095  -6.006   0.856  1.00  0.00           H  
ATOM    542 2HB  GLU B  32      -4.703  -6.838  -0.569  1.00  0.00           H  
ATOM    543 1HG  GLU B  32      -2.461  -7.663  -1.078  1.00  0.00           H  
ATOM    544 2HG  GLU B  32      -1.804  -6.778   0.297  1.00  0.00           H  
ATOM    545  N   PHE B  33      -5.320  -3.538  -0.369  1.00  0.00           N  
ATOM    546  CA  PHE B  33      -6.506  -2.716  -0.575  1.00  0.00           C  
ATOM    547  C   PHE B  33      -6.329  -1.783  -1.766  1.00  0.00           C  
ATOM    548  O   PHE B  33      -7.183  -1.721  -2.651  1.00  0.00           O  
ATOM    549  CB  PHE B  33      -6.813  -1.897   0.680  1.00  0.00           C  
ATOM    550  CG  PHE B  33      -7.893  -0.872   0.485  1.00  0.00           C  
ATOM    551  CD1 PHE B  33      -9.230  -1.244   0.481  1.00  0.00           C  
ATOM    552  CD2 PHE B  33      -7.577   0.466   0.305  1.00  0.00           C  
ATOM    553  CE1 PHE B  33     -10.225  -0.301   0.302  1.00  0.00           C  
ATOM    554  CE2 PHE B  33      -8.569   1.410   0.127  1.00  0.00           C  
ATOM    555  CZ  PHE B  33      -9.895   1.025   0.125  1.00  0.00           C  
ATOM    556  H   PHE B  33      -4.840  -3.496   0.519  1.00  0.00           H  
ATOM    557  HA  PHE B  33      -7.352  -3.374  -0.778  1.00  0.00           H  
ATOM    558 1HB  PHE B  33      -7.118  -2.564   1.484  1.00  0.00           H  
ATOM    559 2HB  PHE B  33      -5.911  -1.382   1.007  1.00  0.00           H  
ATOM    560  HD1 PHE B  33      -9.491  -2.293   0.622  1.00  0.00           H  
ATOM    561  HD2 PHE B  33      -6.529   0.770   0.306  1.00  0.00           H  
ATOM    562  HE1 PHE B  33     -11.271  -0.608   0.301  1.00  0.00           H  
ATOM    563  HE2 PHE B  33      -8.307   2.459  -0.013  1.00  0.00           H  
ATOM    564  HZ  PHE B  33     -10.678   1.769  -0.017  1.00  0.00           H  
ATOM    565  N   TRP B  34      -5.216  -1.058  -1.783  1.00  0.00           N  
ATOM    566  CA  TRP B  34      -4.928  -0.120  -2.862  1.00  0.00           C  
ATOM    567  C   TRP B  34      -4.961  -0.814  -4.218  1.00  0.00           C  
ATOM    568  O   TRP B  34      -5.583  -0.326  -5.161  1.00  0.00           O  
ATOM    569  CB  TRP B  34      -3.561   0.532  -2.651  1.00  0.00           C  
ATOM    570  CG  TRP B  34      -3.247   1.600  -3.655  1.00  0.00           C  
ATOM    571  CD1 TRP B  34      -3.500   2.934  -3.532  1.00  0.00           C  
ATOM    572  CD2 TRP B  34      -2.614   1.429  -4.946  1.00  0.00           C  
ATOM    573  NE1 TRP B  34      -3.072   3.601  -4.653  1.00  0.00           N  
ATOM    574  CE2 TRP B  34      -2.526   2.697  -5.528  1.00  0.00           C  
ATOM    575  CE3 TRP B  34      -2.122   0.319  -5.644  1.00  0.00           C  
ATOM    576  CZ2 TRP B  34      -1.967   2.891  -6.781  1.00  0.00           C  
ATOM    577  CZ3 TRP B  34      -1.560   0.514  -6.900  1.00  0.00           C  
ATOM    578  CH2 TRP B  34      -1.484   1.768  -7.453  1.00  0.00           C  
ATOM    579  H   TRP B  34      -4.551  -1.159  -1.029  1.00  0.00           H  
ATOM    580  HA  TRP B  34      -5.691   0.658  -2.856  1.00  0.00           H  
ATOM    581 1HB  TRP B  34      -3.518   0.974  -1.656  1.00  0.00           H  
ATOM    582 2HB  TRP B  34      -2.783  -0.228  -2.706  1.00  0.00           H  
ATOM    583  HD1 TRP B  34      -3.973   3.401  -2.670  1.00  0.00           H  
ATOM    584  HE1 TRP B  34      -3.147   4.596  -4.810  1.00  0.00           H  
ATOM    585  HE3 TRP B  34      -2.178  -0.678  -5.208  1.00  0.00           H  
ATOM    586  HZ2 TRP B  34      -1.898   3.879  -7.238  1.00  0.00           H  
ATOM    587  HZ3 TRP B  34      -1.181  -0.355  -7.437  1.00  0.00           H  
ATOM    588  HH2 TRP B  34      -1.037   1.885  -8.440  1.00  0.00           H  
ATOM    589  N   LEU B  35      -4.286  -1.955  -4.309  1.00  0.00           N  
ATOM    590  CA  LEU B  35      -4.243  -2.722  -5.548  1.00  0.00           C  
ATOM    591  C   LEU B  35      -5.644  -3.098  -6.013  1.00  0.00           C  
ATOM    592  O   LEU B  35      -6.015  -2.852  -7.160  1.00  0.00           O  
ATOM    593  CB  LEU B  35      -3.404  -3.992  -5.356  1.00  0.00           C  
ATOM    594  CG  LEU B  35      -3.313  -4.920  -6.575  1.00  0.00           C  
ATOM    595  CD1 LEU B  35      -2.637  -4.184  -7.724  1.00  0.00           C  
ATOM    596  CD2 LEU B  35      -2.540  -6.175  -6.200  1.00  0.00           C  
ATOM    597  H   LEU B  35      -3.790  -2.300  -3.499  1.00  0.00           H  
ATOM    598  HA  LEU B  35      -3.778  -2.109  -6.319  1.00  0.00           H  
ATOM    599 1HB  LEU B  35      -2.390  -3.701  -5.085  1.00  0.00           H  
ATOM    600 2HB  LEU B  35      -3.827  -4.567  -4.533  1.00  0.00           H  
ATOM    601  HG  LEU B  35      -4.317  -5.194  -6.899  1.00  0.00           H  
ATOM    602 1HD1 LEU B  35      -2.572  -4.843  -8.590  1.00  0.00           H  
ATOM    603 2HD1 LEU B  35      -3.221  -3.301  -7.984  1.00  0.00           H  
ATOM    604 3HD1 LEU B  35      -1.635  -3.881  -7.423  1.00  0.00           H  
ATOM    605 1HD2 LEU B  35      -2.475  -6.835  -7.066  1.00  0.00           H  
ATOM    606 2HD2 LEU B  35      -1.535  -5.902  -5.877  1.00  0.00           H  
ATOM    607 3HD2 LEU B  35      -3.054  -6.691  -5.389  1.00  0.00           H  
ATOM    608  N   LEU B  36      -6.420  -3.695  -5.114  1.00  0.00           N  
ATOM    609  CA  LEU B  36      -7.771  -4.136  -5.440  1.00  0.00           C  
ATOM    610  C   LEU B  36      -8.665  -2.955  -5.797  1.00  0.00           C  
ATOM    611  O   LEU B  36      -9.474  -3.034  -6.721  1.00  0.00           O  
ATOM    612  CB  LEU B  36      -8.376  -4.906  -4.260  1.00  0.00           C  
ATOM    613  CG  LEU B  36      -7.741  -6.270  -3.960  1.00  0.00           C  
ATOM    614  CD1 LEU B  36      -8.323  -6.828  -2.668  1.00  0.00           C  
ATOM    615  CD2 LEU B  36      -7.992  -7.215  -5.125  1.00  0.00           C  
ATOM    616  H   LEU B  36      -6.064  -3.847  -4.181  1.00  0.00           H  
ATOM    617  HA  LEU B  36      -7.719  -4.800  -6.303  1.00  0.00           H  
ATOM    618 1HB  LEU B  36      -8.287  -4.295  -3.364  1.00  0.00           H  
ATOM    619 2HB  LEU B  36      -9.435  -5.071  -4.459  1.00  0.00           H  
ATOM    620  HG  LEU B  36      -6.667  -6.147  -3.816  1.00  0.00           H  
ATOM    621 1HD1 LEU B  36      -7.871  -7.797  -2.454  1.00  0.00           H  
ATOM    622 2HD1 LEU B  36      -8.112  -6.142  -1.848  1.00  0.00           H  
ATOM    623 3HD1 LEU B  36      -9.400  -6.946  -2.776  1.00  0.00           H  
ATOM    624 1HD2 LEU B  36      -7.539  -8.184  -4.912  1.00  0.00           H  
ATOM    625 2HD2 LEU B  36      -9.065  -7.339  -5.269  1.00  0.00           H  
ATOM    626 3HD2 LEU B  36      -7.550  -6.800  -6.031  1.00  0.00           H  
ATOM    627  N   LEU B  37      -8.513  -1.861  -5.058  1.00  0.00           N  
ATOM    628  CA  LEU B  37      -9.288  -0.653  -5.312  1.00  0.00           C  
ATOM    629  C   LEU B  37      -9.062  -0.140  -6.728  1.00  0.00           C  
ATOM    630  O   LEU B  37     -10.014   0.134  -7.459  1.00  0.00           O  
ATOM    631  CB  LEU B  37      -8.914   0.439  -4.301  1.00  0.00           C  
ATOM    632  CG  LEU B  37      -9.596   1.797  -4.506  1.00  0.00           C  
ATOM    633  CD1 LEU B  37     -11.104   1.636  -4.367  1.00  0.00           C  
ATOM    634  CD2 LEU B  37      -9.057   2.794  -3.491  1.00  0.00           C  
ATOM    635  H   LEU B  37      -7.844  -1.867  -4.302  1.00  0.00           H  
ATOM    636  HA  LEU B  37     -10.346  -0.889  -5.197  1.00  0.00           H  
ATOM    637 1HB  LEU B  37      -9.169   0.088  -3.302  1.00  0.00           H  
ATOM    638 2HB  LEU B  37      -7.837   0.598  -4.344  1.00  0.00           H  
ATOM    639  HG  LEU B  37      -9.391   2.159  -5.514  1.00  0.00           H  
ATOM    640 1HD1 LEU B  37     -11.588   2.601  -4.513  1.00  0.00           H  
ATOM    641 2HD1 LEU B  37     -11.465   0.933  -5.118  1.00  0.00           H  
ATOM    642 3HD1 LEU B  37     -11.339   1.259  -3.372  1.00  0.00           H  
ATOM    643 1HD2 LEU B  37      -9.541   3.761  -3.637  1.00  0.00           H  
ATOM    644 2HD2 LEU B  37      -9.263   2.434  -2.482  1.00  0.00           H  
ATOM    645 3HD2 LEU B  37      -7.981   2.904  -3.624  1.00  0.00           H  
ATOM    646  N   VAL B  38      -7.796  -0.013  -7.111  1.00  0.00           N  
ATOM    647  CA  VAL B  38      -7.442   0.453  -8.446  1.00  0.00           C  
ATOM    648  C   VAL B  38      -8.016  -0.463  -9.519  1.00  0.00           C  
ATOM    649  O   VAL B  38      -8.544   0.003 -10.529  1.00  0.00           O  
ATOM    650  CB  VAL B  38      -5.911   0.523  -8.599  1.00  0.00           C  
ATOM    651  CG1 VAL B  38      -5.531   0.744 -10.056  1.00  0.00           C  
ATOM    652  CG2 VAL B  38      -5.353   1.634  -7.723  1.00  0.00           C  
ATOM    653  H   VAL B  38      -7.060  -0.245  -6.460  1.00  0.00           H  
ATOM    654  HA  VAL B  38      -7.854   1.454  -8.584  1.00  0.00           H  
ATOM    655  HB  VAL B  38      -5.481  -0.431  -8.296  1.00  0.00           H  
ATOM    656 1HG1 VAL B  38      -4.446   0.790 -10.146  1.00  0.00           H  
ATOM    657 2HG1 VAL B  38      -5.910  -0.081 -10.660  1.00  0.00           H  
ATOM    658 3HG1 VAL B  38      -5.964   1.680 -10.407  1.00  0.00           H  
ATOM    659 1HG2 VAL B  38      -4.270   1.677  -7.836  1.00  0.00           H  
ATOM    660 2HG2 VAL B  38      -5.788   2.587  -8.022  1.00  0.00           H  
ATOM    661 3HG2 VAL B  38      -5.601   1.434  -6.680  1.00  0.00           H  
ATOM    662  N   ILE B  39      -7.908  -1.768  -9.295  1.00  0.00           N  
ATOM    663  CA  ILE B  39      -8.459  -2.752 -10.220  1.00  0.00           C  
ATOM    664  C   ILE B  39      -9.962  -2.573 -10.384  1.00  0.00           C  
ATOM    665  O   ILE B  39     -10.489  -2.653 -11.494  1.00  0.00           O  
ATOM    666  CB  ILE B  39      -8.161  -4.184  -9.739  1.00  0.00           C  
ATOM    667  CG1 ILE B  39      -6.664  -4.484  -9.851  1.00  0.00           C  
ATOM    668  CG2 ILE B  39      -8.970  -5.193 -10.540  1.00  0.00           C  
ATOM    669  CD1 ILE B  39      -6.236  -5.737  -9.121  1.00  0.00           C  
ATOM    670  H   ILE B  39      -7.433  -2.087  -8.463  1.00  0.00           H  
ATOM    671  HA  ILE B  39      -7.991  -2.611 -11.194  1.00  0.00           H  
ATOM    672  HB  ILE B  39      -8.423  -4.276  -8.686  1.00  0.00           H  
ATOM    673 1HG1 ILE B  39      -6.391  -4.591 -10.900  1.00  0.00           H  
ATOM    674 2HG1 ILE B  39      -6.094  -3.645  -9.450  1.00  0.00           H  
ATOM    675 1HG2 ILE B  39      -8.747  -6.200 -10.188  1.00  0.00           H  
ATOM    676 2HG2 ILE B  39     -10.033  -4.991 -10.411  1.00  0.00           H  
ATOM    677 3HG2 ILE B  39      -8.711  -5.112 -11.596  1.00  0.00           H  
ATOM    678 1HD1 ILE B  39      -5.163  -5.882  -9.246  1.00  0.00           H  
ATOM    679 2HD1 ILE B  39      -6.468  -5.637  -8.060  1.00  0.00           H  
ATOM    680 3HD1 ILE B  39      -6.767  -6.595  -9.529  1.00  0.00           H  
ATOM    681  N   ILE B  40     -10.649  -2.330  -9.273  1.00  0.00           N  
ATOM    682  CA  ILE B  40     -12.089  -2.106  -9.295  1.00  0.00           C  
ATOM    683  C   ILE B  40     -12.433  -0.811 -10.021  1.00  0.00           C  
ATOM    684  O   ILE B  40     -13.354  -0.772 -10.837  1.00  0.00           O  
ATOM    685  CB  ILE B  40     -12.661  -2.061  -7.867  1.00  0.00           C  
ATOM    686  CG1 ILE B  40     -12.579  -3.444  -7.215  1.00  0.00           C  
ATOM    687  CG2 ILE B  40     -14.098  -1.562  -7.884  1.00  0.00           C  
ATOM    688  CD1 ILE B  40     -12.809  -3.430  -5.721  1.00  0.00           C  
ATOM    689  H   ILE B  40     -10.160  -2.301  -8.389  1.00  0.00           H  
ATOM    690  HA  ILE B  40     -12.560  -2.931  -9.829  1.00  0.00           H  
ATOM    691  HB  ILE B  40     -12.060  -1.389  -7.255  1.00  0.00           H  
ATOM    692 1HG1 ILE B  40     -13.317  -4.104  -7.669  1.00  0.00           H  
ATOM    693 2HG1 ILE B  40     -11.596  -3.877  -7.404  1.00  0.00           H  
ATOM    694 1HG2 ILE B  40     -14.487  -1.537  -6.866  1.00  0.00           H  
ATOM    695 2HG2 ILE B  40     -14.129  -0.560  -8.309  1.00  0.00           H  
ATOM    696 3HG2 ILE B  40     -14.708  -2.232  -8.489  1.00  0.00           H  
ATOM    697 1HD1 ILE B  40     -12.734  -4.446  -5.332  1.00  0.00           H  
ATOM    698 2HD1 ILE B  40     -12.057  -2.802  -5.243  1.00  0.00           H  
ATOM    699 3HD1 ILE B  40     -13.801  -3.034  -5.510  1.00  0.00           H  
ATOM    700  N   LEU B  41     -11.688   0.247  -9.719  1.00  0.00           N  
ATOM    701  CA  LEU B  41     -11.973   1.566 -10.269  1.00  0.00           C  
ATOM    702  C   LEU B  41     -11.774   1.588 -11.779  1.00  0.00           C  
ATOM    703  O   LEU B  41     -12.547   2.212 -12.508  1.00  0.00           O  
ATOM    704  CB  LEU B  41     -11.071   2.620  -9.614  1.00  0.00           C  
ATOM    705  CG  LEU B  41     -11.374   2.932  -8.143  1.00  0.00           C  
ATOM    706  CD1 LEU B  41     -10.288   3.841  -7.582  1.00  0.00           C  
ATOM    707  CD2 LEU B  41     -12.743   3.585  -8.034  1.00  0.00           C  
ATOM    708  H   LEU B  41     -10.904   0.133  -9.092  1.00  0.00           H  
ATOM    709  HA  LEU B  41     -13.012   1.813 -10.056  1.00  0.00           H  
ATOM    710 1HB  LEU B  41     -10.038   2.279  -9.674  1.00  0.00           H  
ATOM    711 2HB  LEU B  41     -11.158   3.550 -10.175  1.00  0.00           H  
ATOM    712  HG  LEU B  41     -11.365   2.007  -7.565  1.00  0.00           H  
ATOM    713 1HD1 LEU B  41     -10.503   4.062  -6.537  1.00  0.00           H  
ATOM    714 2HD1 LEU B  41      -9.322   3.341  -7.655  1.00  0.00           H  
ATOM    715 3HD1 LEU B  41     -10.261   4.769  -8.151  1.00  0.00           H  
ATOM    716 1HD2 LEU B  41     -12.959   3.807  -6.988  1.00  0.00           H  
ATOM    717 2HD2 LEU B  41     -12.752   4.511  -8.610  1.00  0.00           H  
ATOM    718 3HD2 LEU B  41     -13.502   2.907  -8.425  1.00  0.00           H  
ATOM    719  N   ARG B  42     -10.735   0.904 -12.245  1.00  0.00           N  
ATOM    720  CA  ARG B  42     -10.417   0.866 -13.667  1.00  0.00           C  
ATOM    721  C   ARG B  42     -11.533   0.200 -14.462  1.00  0.00           C  
ATOM    722  O   ARG B  42     -12.519   0.821 -14.749  1.00  0.00           O  
ATOM    723  OXT ARG B  42     -11.426  -0.946 -14.802  1.00  0.00           O  
ATOM    724  CB  ARG B  42      -9.113   0.119 -13.905  1.00  0.00           C  
ATOM    725  CG  ARG B  42      -7.857   0.897 -13.548  1.00  0.00           C  
ATOM    726  CD  ARG B  42      -6.633   0.073 -13.723  1.00  0.00           C  
ATOM    727  NE  ARG B  42      -5.426   0.821 -13.406  1.00  0.00           N  
ATOM    728  CZ  ARG B  42      -4.181   0.306 -13.424  1.00  0.00           C  
ATOM    729  NH1 ARG B  42      -3.995  -0.955 -13.745  1.00  0.00           N  
ATOM    730  NH2 ARG B  42      -3.146   1.070 -13.119  1.00  0.00           N  
ATOM    731  H   ARG B  42     -10.149   0.398 -11.596  1.00  0.00           H  
ATOM    732  HA  ARG B  42     -10.301   1.890 -14.024  1.00  0.00           H  
ATOM    733 1HB  ARG B  42      -9.109  -0.800 -13.320  1.00  0.00           H  
ATOM    734 2HB  ARG B  42      -9.041  -0.161 -14.956  1.00  0.00           H  
ATOM    735 1HG  ARG B  42      -7.775   1.772 -14.193  1.00  0.00           H  
ATOM    736 2HG  ARG B  42      -7.909   1.216 -12.507  1.00  0.00           H  
ATOM    737 1HD  ARG B  42      -6.680  -0.793 -13.063  1.00  0.00           H  
ATOM    738 2HD  ARG B  42      -6.564  -0.262 -14.757  1.00  0.00           H  
ATOM    739  HE  ARG B  42      -5.529   1.795 -13.154  1.00  0.00           H  
ATOM    740 1HH1 ARG B  42      -4.786  -1.539 -13.978  1.00  0.00           H  
ATOM    741 2HH1 ARG B  42      -3.062  -1.340 -13.758  1.00  0.00           H  
ATOM    742 1HH2 ARG B  42      -3.289   2.040 -12.872  1.00  0.00           H  
ATOM    743 2HH2 ARG B  42      -2.214   0.685 -13.133  1.00  0.00           H  
TER                                                                             
HETATM  745 THKN MEM C  45      15.000   0.000   0.000  1.00  0.00           X  
HETATM  746 CNTR MEM C  45       0.000   0.000   0.000  1.00  0.00           X  
HETATM  747 NORM MEM C  45      -0.000  -0.000   1.000  1.00  0.00           X  
TER                                                                             
CONECT  745  746                                                                
CONECT  746  745  747                                                           
CONECT  747  746                                                                
a_angle_1 1.038
a_angle_2 30.147
a_bind 0.359
a_ddg -17.851
a_helicality 0.019
a_helicality_symm 0.019
a_hha_ang -60.295
a_hha_dst_atm 4.636
a_hha_dst_vec 7.969
a_marl -18.066
a_pack 0.583
a_res_lipo -74.544
a_rmsd 5.934
a_sasa 756.69
a_shape 0.699
a_span_topo 0.5
a_tms_span 1
a_tms_span_fa 1
a_unsat 0
maxsub 27
rms 5.934
score -162.034
silent_score -162.034
time 22
total -162.035

#MODEL 2
ATOM      1  N   ILE A   1       3.225  -4.239  14.292  1.00  0.00           N  
ATOM      2  CA  ILE A   1       2.957  -5.484  13.583  1.00  0.00           C  
ATOM      3  C   ILE A   1       3.771  -5.573  12.299  1.00  0.00           C  
ATOM      4  O   ILE A   1       3.729  -4.671  11.462  1.00  0.00           O  
ATOM      5  CB  ILE A   1       1.459  -5.617  13.252  1.00  0.00           C  
ATOM      6  CG1 ILE A   1       0.631  -5.673  14.538  1.00  0.00           C  
ATOM      7  CG2 ILE A   1       1.210  -6.851  12.399  1.00  0.00           C  
ATOM      8  CD1 ILE A   1      -0.859  -5.554  14.311  1.00  0.00           C  
ATOM      9 1H   ILE A   1       2.678  -4.208  15.129  1.00  0.00           H  
ATOM     10 2H   ILE A   1       4.196  -4.191  14.527  1.00  0.00           H  
ATOM     11 3H   ILE A   1       2.984  -3.464  13.709  1.00  0.00           H  
ATOM     12  HA  ILE A   1       3.242  -6.317  14.225  1.00  0.00           H  
ATOM     13  HB  ILE A   1       1.129  -4.735  12.703  1.00  0.00           H  
ATOM     14 1HG1 ILE A   1       0.823  -6.614  15.053  1.00  0.00           H  
ATOM     15 2HG1 ILE A   1       0.938  -4.867  15.205  1.00  0.00           H  
ATOM     16 1HG2 ILE A   1       0.146  -6.930  12.175  1.00  0.00           H  
ATOM     17 2HG2 ILE A   1       1.771  -6.771  11.470  1.00  0.00           H  
ATOM     18 3HG2 ILE A   1       1.532  -7.740  12.943  1.00  0.00           H  
ATOM     19 1HD1 ILE A   1      -1.378  -5.602  15.268  1.00  0.00           H  
ATOM     20 2HD1 ILE A   1      -1.078  -4.602  13.827  1.00  0.00           H  
ATOM     21 3HD1 ILE A   1      -1.196  -6.371  13.675  1.00  0.00           H  
ATOM     22  N   LEU A   2       4.512  -6.666  12.148  1.00  0.00           N  
ATOM     23  CA  LEU A   2       5.401  -6.837  11.006  1.00  0.00           C  
ATOM     24  C   LEU A   2       4.623  -6.839   9.697  1.00  0.00           C  
ATOM     25  O   LEU A   2       5.007  -6.176   8.733  1.00  0.00           O  
ATOM     26  CB  LEU A   2       6.191  -8.145  11.140  1.00  0.00           C  
ATOM     27  CG  LEU A   2       7.133  -8.476   9.975  1.00  0.00           C  
ATOM     28  CD1 LEU A   2       8.168  -7.368   9.828  1.00  0.00           C  
ATOM     29  CD2 LEU A   2       7.802  -9.819  10.229  1.00  0.00           C  
ATOM     30  H   LEU A   2       4.458  -7.397  12.843  1.00  0.00           H  
ATOM     31  HA  LEU A   2       6.103  -6.004  10.986  1.00  0.00           H  
ATOM     32 1HB  LEU A   2       6.791  -8.097  12.047  1.00  0.00           H  
ATOM     33 2HB  LEU A   2       5.485  -8.969  11.239  1.00  0.00           H  
ATOM     34  HG  LEU A   2       6.562  -8.524   9.048  1.00  0.00           H  
ATOM     35 1HD1 LEU A   2       8.837  -7.603   9.000  1.00  0.00           H  
ATOM     36 2HD1 LEU A   2       7.663  -6.423   9.628  1.00  0.00           H  
ATOM     37 3HD1 LEU A   2       8.745  -7.285  10.748  1.00  0.00           H  
ATOM     38 1HD2 LEU A   2       8.471 -10.054   9.401  1.00  0.00           H  
ATOM     39 2HD2 LEU A   2       8.375  -9.771  11.155  1.00  0.00           H  
ATOM     40 3HD2 LEU A   2       7.041 -10.594  10.312  1.00  0.00           H  
ATOM     41  N   VAL A   3       3.526  -7.589   9.668  1.00  0.00           N  
ATOM     42  CA  VAL A   3       2.742  -7.752   8.450  1.00  0.00           C  
ATOM     43  C   VAL A   3       2.226  -6.412   7.943  1.00  0.00           C  
ATOM     44  O   VAL A   3       2.384  -6.079   6.768  1.00  0.00           O  
ATOM     45  CB  VAL A   3       1.550  -8.695   8.704  1.00  0.00           C  
ATOM     46  CG1 VAL A   3       0.612  -8.702   7.506  1.00  0.00           C  
ATOM     47  CG2 VAL A   3       2.055 -10.099   9.002  1.00  0.00           C  
ATOM     48  H   VAL A   3       3.228  -8.058  10.511  1.00  0.00           H  
ATOM     49  HA  VAL A   3       3.380  -8.194   7.683  1.00  0.00           H  
ATOM     50  HB  VAL A   3       0.981  -8.324   9.556  1.00  0.00           H  
ATOM     51 1HG1 VAL A   3      -0.224  -9.374   7.703  1.00  0.00           H  
ATOM     52 2HG1 VAL A   3       0.235  -7.695   7.333  1.00  0.00           H  
ATOM     53 3HG1 VAL A   3       1.152  -9.046   6.623  1.00  0.00           H  
ATOM     54 1HG2 VAL A   3       1.208 -10.759   9.181  1.00  0.00           H  
ATOM     55 2HG2 VAL A   3       2.630 -10.467   8.152  1.00  0.00           H  
ATOM     56 3HG2 VAL A   3       2.691 -10.076   9.887  1.00  0.00           H  
ATOM     57  N   GLU A   4       1.607  -5.646   8.835  1.00  0.00           N  
ATOM     58  CA  GLU A   4       1.084  -4.331   8.484  1.00  0.00           C  
ATOM     59  C   GLU A   4       2.201  -3.392   8.048  1.00  0.00           C  
ATOM     60  O   GLU A   4       2.034  -2.602   7.118  1.00  0.00           O  
ATOM     61  CB  GLU A   4       0.328  -3.724   9.669  1.00  0.00           C  
ATOM     62  CG  GLU A   4      -1.002  -4.398   9.977  1.00  0.00           C  
ATOM     63  CD  GLU A   4      -1.727  -3.760  11.129  1.00  0.00           C  
ATOM     64  OE1 GLU A   4      -1.155  -2.911  11.770  1.00  0.00           O  
ATOM     65  OE2 GLU A   4      -2.855  -4.122  11.369  1.00  0.00           O  
ATOM     66  H   GLU A   4       1.497  -5.983   9.781  1.00  0.00           H  
ATOM     67  HA  GLU A   4       0.392  -4.445   7.650  1.00  0.00           H  
ATOM     68 1HB  GLU A   4       0.948  -3.782  10.564  1.00  0.00           H  
ATOM     69 2HB  GLU A   4       0.132  -2.670   9.474  1.00  0.00           H  
ATOM     70 1HG  GLU A   4      -1.636  -4.349   9.092  1.00  0.00           H  
ATOM     71 2HG  GLU A   4      -0.821  -5.447  10.203  1.00  0.00           H  
ATOM     72  N   THR A   5       3.341  -3.482   8.725  1.00  0.00           N  
ATOM     73  CA  THR A   5       4.503  -2.672   8.380  1.00  0.00           C  
ATOM     74  C   THR A   5       4.951  -2.932   6.947  1.00  0.00           C  
ATOM     75  O   THR A   5       5.229  -1.999   6.195  1.00  0.00           O  
ATOM     76  CB  THR A   5       5.673  -2.941   9.344  1.00  0.00           C  
ATOM     77  OG1 THR A   5       5.283  -2.599  10.681  1.00  0.00           O  
ATOM     78  CG2 THR A   5       6.891  -2.120   8.949  1.00  0.00           C  
ATOM     79  H   THR A   5       3.404  -4.129   9.498  1.00  0.00           H  
ATOM     80  HA  THR A   5       4.228  -1.620   8.460  1.00  0.00           H  
ATOM     81  HB  THR A   5       5.931  -4.000   9.316  1.00  0.00           H  
ATOM     82  HG1 THR A   5       4.567  -3.174  10.962  1.00  0.00           H  
ATOM     83 1HG2 THR A   5       7.707  -2.324   9.641  1.00  0.00           H  
ATOM     84 2HG2 THR A   5       7.197  -2.387   7.938  1.00  0.00           H  
ATOM     85 3HG2 THR A   5       6.641  -1.060   8.985  1.00  0.00           H  
ATOM     86  N   ALA A   6       5.018  -4.206   6.576  1.00  0.00           N  
ATOM     87  CA  ALA A   6       5.378  -4.590   5.217  1.00  0.00           C  
ATOM     88  C   ALA A   6       4.398  -4.013   4.203  1.00  0.00           C  
ATOM     89  O   ALA A   6       4.801  -3.500   3.159  1.00  0.00           O  
ATOM     90  CB  ALA A   6       5.438  -6.106   5.092  1.00  0.00           C  
ATOM     91  H   ALA A   6       4.814  -4.927   7.253  1.00  0.00           H  
ATOM     92  HA  ALA A   6       6.364  -4.179   4.999  1.00  0.00           H  
ATOM     93 1HB  ALA A   6       5.708  -6.376   4.071  1.00  0.00           H  
ATOM     94 2HB  ALA A   6       6.185  -6.498   5.782  1.00  0.00           H  
ATOM     95 3HB  ALA A   6       4.464  -6.528   5.333  1.00  0.00           H  
ATOM     96  N   VAL A   7       3.110  -4.101   4.517  1.00  0.00           N  
ATOM     97  CA  VAL A   7       2.071  -3.576   3.640  1.00  0.00           C  
ATOM     98  C   VAL A   7       2.218  -2.072   3.451  1.00  0.00           C  
ATOM     99  O   VAL A   7       2.083  -1.560   2.339  1.00  0.00           O  
ATOM    100  CB  VAL A   7       0.677  -3.883   4.220  1.00  0.00           C  
ATOM    101  CG1 VAL A   7      -0.400  -3.148   3.436  1.00  0.00           C  
ATOM    102  CG2 VAL A   7       0.428  -5.384   4.202  1.00  0.00           C  
ATOM    103  H   VAL A   7       2.845  -4.543   5.385  1.00  0.00           H  
ATOM    104  HA  VAL A   7       2.160  -4.061   2.668  1.00  0.00           H  
ATOM    105  HB  VAL A   7       0.632  -3.519   5.247  1.00  0.00           H  
ATOM    106 1HG1 VAL A   7      -1.378  -3.376   3.860  1.00  0.00           H  
ATOM    107 2HG1 VAL A   7      -0.222  -2.074   3.493  1.00  0.00           H  
ATOM    108 3HG1 VAL A   7      -0.373  -3.467   2.394  1.00  0.00           H  
ATOM    109 1HG2 VAL A   7      -0.558  -5.594   4.613  1.00  0.00           H  
ATOM    110 2HG2 VAL A   7       0.479  -5.748   3.175  1.00  0.00           H  
ATOM    111 3HG2 VAL A   7       1.187  -5.886   4.803  1.00  0.00           H  
ATOM    112  N   ILE A   8       2.495  -1.367   4.543  1.00  0.00           N  
ATOM    113  CA  ILE A   8       2.752   0.067   4.485  1.00  0.00           C  
ATOM    114  C   ILE A   8       3.953   0.376   3.601  1.00  0.00           C  
ATOM    115  O   ILE A   8       3.916   1.298   2.786  1.00  0.00           O  
ATOM    116  CB  ILE A   8       2.989   0.640   5.894  1.00  0.00           C  
ATOM    117  CG1 ILE A   8       1.691   0.615   6.706  1.00  0.00           C  
ATOM    118  CG2 ILE A   8       3.539   2.055   5.807  1.00  0.00           C  
ATOM    119  CD1 ILE A   8       1.890   0.868   8.183  1.00  0.00           C  
ATOM    120  H   ILE A   8       2.529  -1.837   5.436  1.00  0.00           H  
ATOM    121  HA  ILE A   8       1.878   0.557   4.056  1.00  0.00           H  
ATOM    122  HB  ILE A   8       3.705   0.014   6.425  1.00  0.00           H  
ATOM    123 1HG1 ILE A   8       1.006   1.370   6.320  1.00  0.00           H  
ATOM    124 2HG1 ILE A   8       1.207  -0.355   6.589  1.00  0.00           H  
ATOM    125 1HG2 ILE A   8       3.701   2.445   6.812  1.00  0.00           H  
ATOM    126 2HG2 ILE A   8       4.484   2.045   5.266  1.00  0.00           H  
ATOM    127 3HG2 ILE A   8       2.827   2.691   5.281  1.00  0.00           H  
ATOM    128 1HD1 ILE A   8       0.926   0.834   8.691  1.00  0.00           H  
ATOM    129 2HD1 ILE A   8       2.546   0.101   8.598  1.00  0.00           H  
ATOM    130 3HD1 ILE A   8       2.341   1.848   8.327  1.00  0.00           H  
ATOM    131  N   ALA A   9       5.019  -0.399   3.767  1.00  0.00           N  
ATOM    132  CA  ALA A   9       6.231  -0.216   2.977  1.00  0.00           C  
ATOM    133  C   ALA A   9       5.946  -0.368   1.489  1.00  0.00           C  
ATOM    134  O   ALA A   9       6.498   0.360   0.664  1.00  0.00           O  
ATOM    135  CB  ALA A   9       7.302  -1.204   3.414  1.00  0.00           C  
ATOM    136  H   ALA A   9       4.989  -1.135   4.459  1.00  0.00           H  
ATOM    137  HA  ALA A   9       6.595   0.797   3.146  1.00  0.00           H  
ATOM    138 1HB  ALA A   9       8.201  -1.055   2.815  1.00  0.00           H  
ATOM    139 2HB  ALA A   9       7.537  -1.045   4.467  1.00  0.00           H  
ATOM    140 3HB  ALA A   9       6.938  -2.221   3.275  1.00  0.00           H  
ATOM    141  N   MET A  10       5.081  -1.318   1.151  1.00  0.00           N  
ATOM    142  CA  MET A  10       4.711  -1.559  -0.239  1.00  0.00           C  
ATOM    143  C   MET A  10       4.098  -0.314  -0.869  1.00  0.00           C  
ATOM    144  O   MET A  10       4.487   0.095  -1.963  1.00  0.00           O  
ATOM    145  CB  MET A  10       3.741  -2.735  -0.331  1.00  0.00           C  
ATOM    146  CG  MET A  10       4.351  -4.083   0.027  1.00  0.00           C  
ATOM    147  SD  MET A  10       3.128  -5.408   0.078  1.00  0.00           S  
ATOM    148  CE  MET A  10       3.997  -6.634   1.050  1.00  0.00           C  
ATOM    149  H   MET A  10       4.669  -1.889   1.875  1.00  0.00           H  
ATOM    150  HA  MET A  10       5.613  -1.803  -0.799  1.00  0.00           H  
ATOM    151 1HB  MET A  10       2.897  -2.563   0.335  1.00  0.00           H  
ATOM    152 2HB  MET A  10       3.348  -2.805  -1.346  1.00  0.00           H  
ATOM    153 1HG  MET A  10       5.112  -4.345  -0.708  1.00  0.00           H  
ATOM    154 2HG  MET A  10       4.829  -4.019   1.004  1.00  0.00           H  
ATOM    155 1HE  MET A  10       3.368  -7.517   1.170  1.00  0.00           H  
ATOM    156 2HE  MET A  10       4.922  -6.913   0.542  1.00  0.00           H  
ATOM    157 3HE  MET A  10       4.233  -6.221   2.031  1.00  0.00           H  
ATOM    158  N   GLU A  11       3.138   0.284  -0.172  1.00  0.00           N  
ATOM    159  CA  GLU A  11       2.464   1.479  -0.666  1.00  0.00           C  
ATOM    160  C   GLU A  11       3.393   2.686  -0.639  1.00  0.00           C  
ATOM    161  O   GLU A  11       3.384   3.509  -1.554  1.00  0.00           O  
ATOM    162  CB  GLU A  11       1.213   1.768   0.166  1.00  0.00           C  
ATOM    163  CG  GLU A  11       0.409   2.972  -0.304  1.00  0.00           C  
ATOM    164  CD  GLU A  11      -0.124   2.811  -1.701  1.00  0.00           C  
ATOM    165  OE1 GLU A  11      -0.127   1.708  -2.191  1.00  0.00           O  
ATOM    166  OE2 GLU A  11      -0.529   3.793  -2.278  1.00  0.00           O  
ATOM    167  H   GLU A  11       2.867  -0.099   0.722  1.00  0.00           H  
ATOM    168  HA  GLU A  11       2.164   1.305  -1.700  1.00  0.00           H  
ATOM    169 1HB  GLU A  11       0.554   0.899   0.147  1.00  0.00           H  
ATOM    170 2HB  GLU A  11       1.497   1.940   1.204  1.00  0.00           H  
ATOM    171 1HG  GLU A  11      -0.427   3.126   0.376  1.00  0.00           H  
ATOM    172 2HG  GLU A  11       1.043   3.857  -0.263  1.00  0.00           H  
ATOM    173  N   PHE A  12       4.195   2.785   0.416  1.00  0.00           N  
ATOM    174  CA  PHE A  12       5.174   3.859   0.535  1.00  0.00           C  
ATOM    175  C   PHE A  12       6.105   3.892  -0.671  1.00  0.00           C  
ATOM    176  O   PHE A  12       6.302   4.939  -1.286  1.00  0.00           O  
ATOM    177  CB  PHE A  12       5.996   3.693   1.815  1.00  0.00           C  
ATOM    178  CG  PHE A  12       7.141   4.659   1.930  1.00  0.00           C  
ATOM    179  CD1 PHE A  12       6.928   5.961   2.359  1.00  0.00           C  
ATOM    180  CD2 PHE A  12       8.432   4.269   1.608  1.00  0.00           C  
ATOM    181  CE1 PHE A  12       7.981   6.850   2.464  1.00  0.00           C  
ATOM    182  CE2 PHE A  12       9.486   5.155   1.714  1.00  0.00           C  
ATOM    183  CZ  PHE A  12       9.259   6.448   2.143  1.00  0.00           C  
ATOM    184  H   PHE A  12       4.124   2.100   1.154  1.00  0.00           H  
ATOM    185  HA  PHE A  12       4.642   4.810   0.583  1.00  0.00           H  
ATOM    186 1HB  PHE A  12       5.350   3.827   2.681  1.00  0.00           H  
ATOM    187 2HB  PHE A  12       6.398   2.682   1.860  1.00  0.00           H  
ATOM    188  HD1 PHE A  12       5.917   6.279   2.614  1.00  0.00           H  
ATOM    189  HD2 PHE A  12       8.610   3.247   1.270  1.00  0.00           H  
ATOM    190  HE1 PHE A  12       7.799   7.870   2.803  1.00  0.00           H  
ATOM    191  HE2 PHE A  12      10.496   4.835   1.459  1.00  0.00           H  
ATOM    192  HZ  PHE A  12      10.089   7.148   2.225  1.00  0.00           H  
ATOM    193  N   TRP A  13       6.675   2.739  -1.004  1.00  0.00           N  
ATOM    194  CA  TRP A  13       7.556   2.625  -2.159  1.00  0.00           C  
ATOM    195  C   TRP A  13       6.848   3.058  -3.437  1.00  0.00           C  
ATOM    196  O   TRP A  13       7.384   3.843  -4.220  1.00  0.00           O  
ATOM    197  CB  TRP A  13       8.055   1.187  -2.311  1.00  0.00           C  
ATOM    198  CG  TRP A  13       8.954   0.986  -3.493  1.00  0.00           C  
ATOM    199  CD1 TRP A  13      10.304   1.165  -3.530  1.00  0.00           C  
ATOM    200  CD2 TRP A  13       8.569   0.564  -4.824  1.00  0.00           C  
ATOM    201  NE1 TRP A  13      10.785   0.887  -4.785  1.00  0.00           N  
ATOM    202  CE2 TRP A  13       9.737   0.516  -5.590  1.00  0.00           C  
ATOM    203  CE3 TRP A  13       7.346   0.228  -5.417  1.00  0.00           C  
ATOM    204  CZ2 TRP A  13       9.724   0.145  -6.925  1.00  0.00           C  
ATOM    205  CZ3 TRP A  13       7.333  -0.145  -6.756  1.00  0.00           C  
ATOM    206  CH2 TRP A  13       8.491  -0.185  -7.490  1.00  0.00           C  
ATOM    207  H   TRP A  13       6.493   1.920  -0.441  1.00  0.00           H  
ATOM    208  HA  TRP A  13       8.415   3.278  -2.005  1.00  0.00           H  
ATOM    209 1HB  TRP A  13       8.599   0.894  -1.413  1.00  0.00           H  
ATOM    210 2HB  TRP A  13       7.202   0.515  -2.411  1.00  0.00           H  
ATOM    211  HD1 TRP A  13      10.913   1.483  -2.685  1.00  0.00           H  
ATOM    212  HE1 TRP A  13      11.751   0.945  -5.072  1.00  0.00           H  
ATOM    213  HE3 TRP A  13       6.423   0.256  -4.838  1.00  0.00           H  
ATOM    214  HZ2 TRP A  13      10.633   0.107  -7.525  1.00  0.00           H  
ATOM    215  HZ3 TRP A  13       6.376  -0.404  -7.210  1.00  0.00           H  
ATOM    216  HH2 TRP A  13       8.445  -0.482  -8.538  1.00  0.00           H  
ATOM    217  N   LEU A  14       5.641   2.542  -3.642  1.00  0.00           N  
ATOM    218  CA  LEU A  14       4.859   2.870  -4.828  1.00  0.00           C  
ATOM    219  C   LEU A  14       4.644   4.373  -4.948  1.00  0.00           C  
ATOM    220  O   LEU A  14       4.919   4.968  -5.991  1.00  0.00           O  
ATOM    221  CB  LEU A  14       3.503   2.156  -4.783  1.00  0.00           C  
ATOM    222  CG  LEU A  14       2.543   2.476  -5.936  1.00  0.00           C  
ATOM    223  CD1 LEU A  14       3.171   2.044  -7.255  1.00  0.00           C  
ATOM    224  CD2 LEU A  14       1.216   1.769  -5.704  1.00  0.00           C  
ATOM    225  H   LEU A  14       5.255   1.907  -2.958  1.00  0.00           H  
ATOM    226  HA  LEU A  14       5.406   2.530  -5.707  1.00  0.00           H  
ATOM    227 1HB  LEU A  14       3.676   1.081  -4.786  1.00  0.00           H  
ATOM    228 2HB  LEU A  14       3.002   2.419  -3.852  1.00  0.00           H  
ATOM    229  HG  LEU A  14       2.378   3.553  -5.983  1.00  0.00           H  
ATOM    230 1HD1 LEU A  14       2.489   2.272  -8.074  1.00  0.00           H  
ATOM    231 2HD1 LEU A  14       4.108   2.579  -7.404  1.00  0.00           H  
ATOM    232 3HD1 LEU A  14       3.364   0.972  -7.231  1.00  0.00           H  
ATOM    233 1HD2 LEU A  14       0.534   1.998  -6.524  1.00  0.00           H  
ATOM    234 2HD2 LEU A  14       1.381   0.693  -5.659  1.00  0.00           H  
ATOM    235 3HD2 LEU A  14       0.782   2.110  -4.764  1.00  0.00           H  
ATOM    236  N   LEU A  15       4.152   4.983  -3.875  1.00  0.00           N  
ATOM    237  CA  LEU A  15       3.888   6.417  -3.863  1.00  0.00           C  
ATOM    238  C   LEU A  15       5.167   7.215  -4.074  1.00  0.00           C  
ATOM    239  O   LEU A  15       5.174   8.218  -4.789  1.00  0.00           O  
ATOM    240  CB  LEU A  15       3.237   6.824  -2.534  1.00  0.00           C  
ATOM    241  CG  LEU A  15       1.809   6.313  -2.309  1.00  0.00           C  
ATOM    242  CD1 LEU A  15       1.365   6.653  -0.892  1.00  0.00           C  
ATOM    243  CD2 LEU A  15       0.878   6.937  -3.338  1.00  0.00           C  
ATOM    244  H   LEU A  15       3.957   4.440  -3.047  1.00  0.00           H  
ATOM    245  HA  LEU A  15       3.200   6.649  -4.675  1.00  0.00           H  
ATOM    246 1HB  LEU A  15       3.855   6.454  -1.718  1.00  0.00           H  
ATOM    247 2HB  LEU A  15       3.213   7.913  -2.479  1.00  0.00           H  
ATOM    248  HG  LEU A  15       1.790   5.228  -2.412  1.00  0.00           H  
ATOM    249 1HD1 LEU A  15       0.350   6.290  -0.732  1.00  0.00           H  
ATOM    250 2HD1 LEU A  15       2.037   6.179  -0.177  1.00  0.00           H  
ATOM    251 3HD1 LEU A  15       1.390   7.734  -0.753  1.00  0.00           H  
ATOM    252 1HD2 LEU A  15      -0.138   6.573  -3.178  1.00  0.00           H  
ATOM    253 2HD2 LEU A  15       0.895   8.022  -3.234  1.00  0.00           H  
ATOM    254 3HD2 LEU A  15       1.208   6.663  -4.340  1.00  0.00           H  
ATOM    255  N   LEU A  16       6.250   6.765  -3.450  1.00  0.00           N  
ATOM    256  CA  LEU A  16       7.542   7.428  -3.581  1.00  0.00           C  
ATOM    257  C   LEU A  16       8.003   7.453  -5.033  1.00  0.00           C  
ATOM    258  O   LEU A  16       8.396   8.498  -5.551  1.00  0.00           O  
ATOM    259  CB  LEU A  16       8.592   6.718  -2.717  1.00  0.00           C  
ATOM    260  CG  LEU A  16      10.021   7.266  -2.823  1.00  0.00           C  
ATOM    261  CD1 LEU A  16      10.040   8.725  -2.385  1.00  0.00           C  
ATOM    262  CD2 LEU A  16      10.952   6.425  -1.963  1.00  0.00           C  
ATOM    263  H   LEU A  16       6.176   5.942  -2.868  1.00  0.00           H  
ATOM    264  HA  LEU A  16       7.440   8.456  -3.235  1.00  0.00           H  
ATOM    265 1HB  LEU A  16       8.288   6.787  -1.674  1.00  0.00           H  
ATOM    266 2HB  LEU A  16       8.619   5.665  -2.998  1.00  0.00           H  
ATOM    267  HG  LEU A  16      10.351   7.226  -3.861  1.00  0.00           H  
ATOM    268 1HD1 LEU A  16      11.055   9.114  -2.460  1.00  0.00           H  
ATOM    269 2HD1 LEU A  16       9.380   9.306  -3.029  1.00  0.00           H  
ATOM    270 3HD1 LEU A  16       9.698   8.799  -1.353  1.00  0.00           H  
ATOM    271 1HD2 LEU A  16      11.968   6.814  -2.038  1.00  0.00           H  
ATOM    272 2HD2 LEU A  16      10.625   6.466  -0.924  1.00  0.00           H  
ATOM    273 3HD2 LEU A  16      10.933   5.392  -2.309  1.00  0.00           H  
ATOM    274  N   VAL A  17       7.952   6.296  -5.685  1.00  0.00           N  
ATOM    275  CA  VAL A  17       8.341   6.189  -7.086  1.00  0.00           C  
ATOM    276  C   VAL A  17       7.493   7.099  -7.964  1.00  0.00           C  
ATOM    277  O   VAL A  17       8.009   7.774  -8.856  1.00  0.00           O  
ATOM    278  CB  VAL A  17       8.198   4.734  -7.570  1.00  0.00           C  
ATOM    279  CG1 VAL A  17       8.342   4.659  -9.083  1.00  0.00           C  
ATOM    280  CG2 VAL A  17       9.234   3.856  -6.885  1.00  0.00           C  
ATOM    281  H   VAL A  17       7.636   5.470  -5.197  1.00  0.00           H  
ATOM    282  HA  VAL A  17       9.386   6.487  -7.178  1.00  0.00           H  
ATOM    283  HB  VAL A  17       7.198   4.376  -7.324  1.00  0.00           H  
ATOM    284 1HG1 VAL A  17       8.238   3.624  -9.408  1.00  0.00           H  
ATOM    285 2HG1 VAL A  17       7.568   5.266  -9.552  1.00  0.00           H  
ATOM    286 3HG1 VAL A  17       9.324   5.032  -9.373  1.00  0.00           H  
ATOM    287 1HG2 VAL A  17       9.126   2.828  -7.232  1.00  0.00           H  
ATOM    288 2HG2 VAL A  17      10.234   4.217  -7.126  1.00  0.00           H  
ATOM    289 3HG2 VAL A  17       9.085   3.892  -5.806  1.00  0.00           H  
ATOM    290  N   ILE A  18       6.190   7.114  -7.708  1.00  0.00           N  
ATOM    291  CA  ILE A  18       5.274   7.976  -8.446  1.00  0.00           C  
ATOM    292  C   ILE A  18       5.653   9.443  -8.292  1.00  0.00           C  
ATOM    293  O   ILE A  18       5.628  10.205  -9.259  1.00  0.00           O  
ATOM    294  CB  ILE A  18       3.823   7.768  -7.973  1.00  0.00           C  
ATOM    295  CG1 ILE A  18       3.320   6.383  -8.389  1.00  0.00           C  
ATOM    296  CG2 ILE A  18       2.920   8.856  -8.532  1.00  0.00           C  
ATOM    297  CD1 ILE A  18       2.034   5.971  -7.708  1.00  0.00           C  
ATOM    298  H   ILE A  18       5.824   6.513  -6.983  1.00  0.00           H  
ATOM    299  HA  ILE A  18       5.332   7.718  -9.502  1.00  0.00           H  
ATOM    300  HB  ILE A  18       3.787   7.803  -6.885  1.00  0.00           H  
ATOM    301 1HG1 ILE A  18       3.157   6.364  -9.466  1.00  0.00           H  
ATOM    302 2HG1 ILE A  18       4.080   5.636  -8.160  1.00  0.00           H  
ATOM    303 1HG2 ILE A  18       1.899   8.694  -8.189  1.00  0.00           H  
ATOM    304 2HG2 ILE A  18       3.268   9.830  -8.188  1.00  0.00           H  
ATOM    305 3HG2 ILE A  18       2.946   8.826  -9.622  1.00  0.00           H  
ATOM    306 1HD1 ILE A  18       1.741   4.980  -8.053  1.00  0.00           H  
ATOM    307 2HD1 ILE A  18       2.185   5.950  -6.628  1.00  0.00           H  
ATOM    308 3HD1 ILE A  18       1.249   6.686  -7.951  1.00  0.00           H  
ATOM    309  N   ILE A  19       6.005   9.833  -7.072  1.00  0.00           N  
ATOM    310  CA  ILE A  19       6.431  11.201  -6.798  1.00  0.00           C  
ATOM    311  C   ILE A  19       7.742  11.521  -7.505  1.00  0.00           C  
ATOM    312  O   ILE A  19       7.891  12.586  -8.104  1.00  0.00           O  
ATOM    313  CB  ILE A  19       6.593  11.433  -5.285  1.00  0.00           C  
ATOM    314  CG1 ILE A  19       5.229  11.394  -4.590  1.00  0.00           C  
ATOM    315  CG2 ILE A  19       7.291  12.758  -5.022  1.00  0.00           C  
ATOM    316  CD1 ILE A  19       5.314  11.287  -3.085  1.00  0.00           C  
ATOM    317  H   ILE A  19       5.977   9.166  -6.315  1.00  0.00           H  
ATOM    318  HA  ILE A  19       5.668  11.882  -7.172  1.00  0.00           H  
ATOM    319  HB  ILE A  19       7.188  10.628  -4.855  1.00  0.00           H  
ATOM    320 1HG1 ILE A  19       4.669  12.296  -4.837  1.00  0.00           H  
ATOM    321 2HG1 ILE A  19       4.656  10.543  -4.960  1.00  0.00           H  
ATOM    322 1HG2 ILE A  19       7.396  12.907  -3.947  1.00  0.00           H  
ATOM    323 2HG2 ILE A  19       8.276  12.749  -5.485  1.00  0.00           H  
ATOM    324 3HG2 ILE A  19       6.699  13.571  -5.444  1.00  0.00           H  
ATOM    325 1HD1 ILE A  19       4.308  11.265  -2.664  1.00  0.00           H  
ATOM    326 2HD1 ILE A  19       5.840  10.371  -2.814  1.00  0.00           H  
ATOM    327 3HD1 ILE A  19       5.852  12.147  -2.689  1.00  0.00           H  
ATOM    328  N   LEU A  20       8.690  10.594  -7.431  1.00  0.00           N  
ATOM    329  CA  LEU A  20      10.025  10.818  -7.974  1.00  0.00           C  
ATOM    330  C   LEU A  20       9.986  10.963  -9.489  1.00  0.00           C  
ATOM    331  O   LEU A  20      10.719  11.768 -10.064  1.00  0.00           O  
ATOM    332  CB  LEU A  20      10.955   9.660  -7.589  1.00  0.00           C  
ATOM    333  CG  LEU A  20      11.338   9.579  -6.106  1.00  0.00           C  
ATOM    334  CD1 LEU A  20      12.089   8.280  -5.845  1.00  0.00           C  
ATOM    335  CD2 LEU A  20      12.188  10.786  -5.735  1.00  0.00           C  
ATOM    336  H   LEU A  20       8.481   9.711  -6.987  1.00  0.00           H  
ATOM    337  HA  LEU A  20      10.420  11.740  -7.550  1.00  0.00           H  
ATOM    338 1HB  LEU A  20      10.471   8.722  -7.857  1.00  0.00           H  
ATOM    339 2HB  LEU A  20      11.876   9.747  -8.165  1.00  0.00           H  
ATOM    340  HG  LEU A  20      10.435   9.571  -5.496  1.00  0.00           H  
ATOM    341 1HD1 LEU A  20      12.361   8.223  -4.791  1.00  0.00           H  
ATOM    342 2HD1 LEU A  20      11.451   7.434  -6.100  1.00  0.00           H  
ATOM    343 3HD1 LEU A  20      12.991   8.253  -6.454  1.00  0.00           H  
ATOM    344 1HD2 LEU A  20      12.460  10.729  -4.680  1.00  0.00           H  
ATOM    345 2HD2 LEU A  20      13.093  10.795  -6.343  1.00  0.00           H  
ATOM    346 3HD2 LEU A  20      11.621  11.699  -5.915  1.00  0.00           H  
ATOM    347  N   ARG A  21       9.126  10.180 -10.132  1.00  0.00           N  
ATOM    348  CA  ARG A  21       9.023  10.187 -11.586  1.00  0.00           C  
ATOM    349  C   ARG A  21       8.466  11.512 -12.092  1.00  0.00           C  
ATOM    350  O   ARG A  21       9.184  12.468 -12.187  1.00  0.00           O  
ATOM    351  OXT ARG A  21       7.308  11.599 -12.395  1.00  0.00           O  
ATOM    352  CB  ARG A  21       8.133   9.050 -12.065  1.00  0.00           C  
ATOM    353  CG  ARG A  21       8.765   7.669 -11.994  1.00  0.00           C  
ATOM    354  CD  ARG A  21       7.808   6.605 -12.390  1.00  0.00           C  
ATOM    355  NE  ARG A  21       8.419   5.286 -12.360  1.00  0.00           N  
ATOM    356  CZ  ARG A  21       7.764   4.133 -12.596  1.00  0.00           C  
ATOM    357  NH1 ARG A  21       6.480   4.153 -12.878  1.00  0.00           N  
ATOM    358  NH2 ARG A  21       8.411   2.982 -12.544  1.00  0.00           N  
ATOM    359  H   ARG A  21       8.530   9.563  -9.599  1.00  0.00           H  
ATOM    360  HA  ARG A  21      10.020  10.048 -12.005  1.00  0.00           H  
ATOM    361 1HB  ARG A  21       7.221   9.026 -11.470  1.00  0.00           H  
ATOM    362 2HB  ARG A  21       7.843   9.226 -13.101  1.00  0.00           H  
ATOM    363 1HG  ARG A  21       9.623   7.626 -12.666  1.00  0.00           H  
ATOM    364 2HG  ARG A  21       9.094   7.472 -10.973  1.00  0.00           H  
ATOM    365 1HD  ARG A  21       6.961   6.604 -11.704  1.00  0.00           H  
ATOM    366 2HD  ARG A  21       7.454   6.793 -13.403  1.00  0.00           H  
ATOM    367  HE  ARG A  21       9.406   5.230 -12.146  1.00  0.00           H  
ATOM    368 1HH1 ARG A  21       5.985   5.033 -12.918  1.00  0.00           H  
ATOM    369 2HH1 ARG A  21       5.989   3.289 -13.056  1.00  0.00           H  
ATOM    370 1HH2 ARG A  21       9.399   2.967 -12.328  1.00  0.00           H  
ATOM    371 2HH2 ARG A  21       7.920   2.119 -12.722  1.00  0.00           H  
TER                                                                             
ATOM    373  N   ILE B  22      -3.225   4.239  14.292  1.00  0.00           N  
ATOM    374  CA  ILE B  22      -2.957   5.485  13.583  1.00  0.00           C  
ATOM    375  C   ILE B  22      -3.771   5.573  12.299  1.00  0.00           C  
ATOM    376  O   ILE B  22      -3.730   4.671  11.462  1.00  0.00           O  
ATOM    377  CB  ILE B  22      -1.459   5.617  13.252  1.00  0.00           C  
ATOM    378  CG1 ILE B  22      -0.631   5.673  14.538  1.00  0.00           C  
ATOM    379  CG2 ILE B  22      -1.210   6.851  12.399  1.00  0.00           C  
ATOM    380  CD1 ILE B  22       0.859   5.554  14.311  1.00  0.00           C  
ATOM    381 1H   ILE B  22      -2.678   4.208  15.129  1.00  0.00           H  
ATOM    382 2H   ILE B  22      -4.196   4.191  14.527  1.00  0.00           H  
ATOM    383 3H   ILE B  22      -2.984   3.464  13.709  1.00  0.00           H  
ATOM    384  HA  ILE B  22      -3.242   6.317  14.225  1.00  0.00           H  
ATOM    385  HB  ILE B  22      -1.129   4.735  12.703  1.00  0.00           H  
ATOM    386 1HG1 ILE B  22      -0.823   6.614  15.053  1.00  0.00           H  
ATOM    387 2HG1 ILE B  22      -0.939   4.867  15.205  1.00  0.00           H  
ATOM    388 1HG2 ILE B  22      -0.146   6.930  12.175  1.00  0.00           H  
ATOM    389 2HG2 ILE B  22      -1.771   6.771  11.470  1.00  0.00           H  
ATOM    390 3HG2 ILE B  22      -1.532   7.740  12.943  1.00  0.00           H  
ATOM    391 1HD1 ILE B  22       1.378   5.602  15.268  1.00  0.00           H  
ATOM    392 2HD1 ILE B  22       1.078   4.602  13.827  1.00  0.00           H  
ATOM    393 3HD1 ILE B  22       1.196   6.371  13.675  1.00  0.00           H  
ATOM    394  N   LEU B  23      -4.512   6.666  12.148  1.00  0.00           N  
ATOM    395  CA  LEU B  23      -5.402   6.837  11.006  1.00  0.00           C  
ATOM    396  C   LEU B  23      -4.623   6.839   9.697  1.00  0.00           C  
ATOM    397  O   LEU B  23      -5.007   6.176   8.733  1.00  0.00           O  
ATOM    398  CB  LEU B  23      -6.191   8.145  11.140  1.00  0.00           C  
ATOM    399  CG  LEU B  23      -7.133   8.476   9.975  1.00  0.00           C  
ATOM    400  CD1 LEU B  23      -8.168   7.368   9.828  1.00  0.00           C  
ATOM    401  CD2 LEU B  23      -7.802   9.819  10.229  1.00  0.00           C  
ATOM    402  H   LEU B  23      -4.458   7.397  12.843  1.00  0.00           H  
ATOM    403  HA  LEU B  23      -6.103   6.004  10.986  1.00  0.00           H  
ATOM    404 1HB  LEU B  23      -6.791   8.097  12.047  1.00  0.00           H  
ATOM    405 2HB  LEU B  23      -5.485   8.969  11.239  1.00  0.00           H  
ATOM    406  HG  LEU B  23      -6.562   8.524   9.048  1.00  0.00           H  
ATOM    407 1HD1 LEU B  23      -8.837   7.603   9.000  1.00  0.00           H  
ATOM    408 2HD1 LEU B  23      -7.663   6.423   9.628  1.00  0.00           H  
ATOM    409 3HD1 LEU B  23      -8.745   7.285  10.748  1.00  0.00           H  
ATOM    410 1HD2 LEU B  23      -8.471  10.054   9.401  1.00  0.00           H  
ATOM    411 2HD2 LEU B  23      -8.375   9.771  11.155  1.00  0.00           H  
ATOM    412 3HD2 LEU B  23      -7.041  10.594  10.312  1.00  0.00           H  
ATOM    413  N   VAL B  24      -3.526   7.589   9.668  1.00  0.00           N  
ATOM    414  CA  VAL B  24      -2.742   7.752   8.450  1.00  0.00           C  
ATOM    415  C   VAL B  24      -2.226   6.412   7.943  1.00  0.00           C  
ATOM    416  O   VAL B  24      -2.384   6.079   6.768  1.00  0.00           O  
ATOM    417  CB  VAL B  24      -1.550   8.695   8.704  1.00  0.00           C  
ATOM    418  CG1 VAL B  24      -0.612   8.702   7.506  1.00  0.00           C  
ATOM    419  CG2 VAL B  24      -2.055  10.099   9.002  1.00  0.00           C  
ATOM    420  H   VAL B  24      -3.228   8.058  10.511  1.00  0.00           H  
ATOM    421  HA  VAL B  24      -3.380   8.194   7.683  1.00  0.00           H  
ATOM    422  HB  VAL B  24      -0.981   8.324   9.556  1.00  0.00           H  
ATOM    423 1HG1 VAL B  24       0.224   9.374   7.703  1.00  0.00           H  
ATOM    424 2HG1 VAL B  24      -0.235   7.695   7.333  1.00  0.00           H  
ATOM    425 3HG1 VAL B  24      -1.152   9.046   6.623  1.00  0.00           H  
ATOM    426 1HG2 VAL B  24      -1.208  10.759   9.181  1.00  0.00           H  
ATOM    427 2HG2 VAL B  24      -2.630  10.467   8.152  1.00  0.00           H  
ATOM    428 3HG2 VAL B  24      -2.691  10.076   9.887  1.00  0.00           H  
ATOM    429  N   GLU B  25      -1.607   5.646   8.835  1.00  0.00           N  
ATOM    430  CA  GLU B  25      -1.084   4.331   8.484  1.00  0.00           C  
ATOM    431  C   GLU B  25      -2.201   3.392   8.048  1.00  0.00           C  
ATOM    432  O   GLU B  25      -2.034   2.603   7.118  1.00  0.00           O  
ATOM    433  CB  GLU B  25      -0.328   3.724   9.669  1.00  0.00           C  
ATOM    434  CG  GLU B  25       1.002   4.397   9.977  1.00  0.00           C  
ATOM    435  CD  GLU B  25       1.727   3.760  11.129  1.00  0.00           C  
ATOM    436  OE1 GLU B  25       1.154   2.913  11.772  1.00  0.00           O  
ATOM    437  OE2 GLU B  25       2.856   4.120  11.367  1.00  0.00           O  
ATOM    438  H   GLU B  25      -1.497   5.983   9.781  1.00  0.00           H  
ATOM    439  HA  GLU B  25      -0.392   4.445   7.650  1.00  0.00           H  
ATOM    440 1HB  GLU B  25      -0.948   3.783  10.564  1.00  0.00           H  
ATOM    441 2HB  GLU B  25      -0.133   2.670   9.474  1.00  0.00           H  
ATOM    442 1HG  GLU B  25       1.636   4.348   9.092  1.00  0.00           H  
ATOM    443 2HG  GLU B  25       0.822   5.447  10.203  1.00  0.00           H  
ATOM    444  N   THR B  26      -3.341   3.482   8.725  1.00  0.00           N  
ATOM    445  CA  THR B  26      -4.503   2.672   8.380  1.00  0.00           C  
ATOM    446  C   THR B  26      -4.951   2.932   6.947  1.00  0.00           C  
ATOM    447  O   THR B  26      -5.229   1.999   6.195  1.00  0.00           O  
ATOM    448  CB  THR B  26      -5.673   2.942   9.344  1.00  0.00           C  
ATOM    449  OG1 THR B  26      -5.283   2.599  10.681  1.00  0.00           O  
ATOM    450  CG2 THR B  26      -6.891   2.120   8.949  1.00  0.00           C  
ATOM    451  H   THR B  26      -3.404   4.129   9.498  1.00  0.00           H  
ATOM    452  HA  THR B  26      -4.228   1.620   8.460  1.00  0.00           H  
ATOM    453  HB  THR B  26      -5.931   4.000   9.316  1.00  0.00           H  
ATOM    454  HG1 THR B  26      -4.567   3.174  10.962  1.00  0.00           H  
ATOM    455 1HG2 THR B  26      -7.707   2.324   9.641  1.00  0.00           H  
ATOM    456 2HG2 THR B  26      -7.197   2.387   7.938  1.00  0.00           H  
ATOM    457 3HG2 THR B  26      -6.641   1.060   8.985  1.00  0.00           H  
ATOM    458  N   ALA B  27      -5.018   4.206   6.576  1.00  0.00           N  
ATOM    459  CA  ALA B  27      -5.379   4.590   5.217  1.00  0.00           C  
ATOM    460  C   ALA B  27      -4.398   4.013   4.203  1.00  0.00           C  
ATOM    461  O   ALA B  27      -4.801   3.500   3.159  1.00  0.00           O  
ATOM    462  CB  ALA B  27      -5.438   6.106   5.092  1.00  0.00           C  
ATOM    463  H   ALA B  27      -4.814   4.927   7.253  1.00  0.00           H  
ATOM    464  HA  ALA B  27      -6.365   4.179   4.999  1.00  0.00           H  
ATOM    465 1HB  ALA B  27      -5.708   6.376   4.071  1.00  0.00           H  
ATOM    466 2HB  ALA B  27      -6.185   6.499   5.782  1.00  0.00           H  
ATOM    467 3HB  ALA B  27      -4.464   6.528   5.333  1.00  0.00           H  
ATOM    468  N   VAL B  28      -3.110   4.101   4.517  1.00  0.00           N  
ATOM    469  CA  VAL B  28      -2.071   3.576   3.640  1.00  0.00           C  
ATOM    470  C   VAL B  28      -2.218   2.072   3.451  1.00  0.00           C  
ATOM    471  O   VAL B  28      -2.083   1.560   2.339  1.00  0.00           O  
ATOM    472  CB  VAL B  28      -0.677   3.883   4.220  1.00  0.00           C  
ATOM    473  CG1 VAL B  28       0.400   3.148   3.436  1.00  0.00           C  
ATOM    474  CG2 VAL B  28      -0.428   5.384   4.201  1.00  0.00           C  
ATOM    475  H   VAL B  28      -2.845   4.543   5.385  1.00  0.00           H  
ATOM    476  HA  VAL B  28      -2.160   4.061   2.668  1.00  0.00           H  
ATOM    477  HB  VAL B  28      -0.633   3.519   5.247  1.00  0.00           H  
ATOM    478 1HG1 VAL B  28       1.378   3.376   3.860  1.00  0.00           H  
ATOM    479 2HG1 VAL B  28       0.222   2.074   3.493  1.00  0.00           H  
ATOM    480 3HG1 VAL B  28       0.373   3.466   2.394  1.00  0.00           H  
ATOM    481 1HG2 VAL B  28       0.558   5.594   4.613  1.00  0.00           H  
ATOM    482 2HG2 VAL B  28      -0.479   5.748   3.175  1.00  0.00           H  
ATOM    483 3HG2 VAL B  28      -1.186   5.886   4.802  1.00  0.00           H  
ATOM    484  N   ILE B  29      -2.495   1.367   4.543  1.00  0.00           N  
ATOM    485  CA  ILE B  29      -2.752  -0.067   4.485  1.00  0.00           C  
ATOM    486  C   ILE B  29      -3.953  -0.376   3.601  1.00  0.00           C  
ATOM    487  O   ILE B  29      -3.916  -1.298   2.786  1.00  0.00           O  
ATOM    488  CB  ILE B  29      -2.989  -0.640   5.894  1.00  0.00           C  
ATOM    489  CG1 ILE B  29      -1.691  -0.615   6.706  1.00  0.00           C  
ATOM    490  CG2 ILE B  29      -3.539  -2.055   5.807  1.00  0.00           C  
ATOM    491  CD1 ILE B  29      -1.890  -0.867   8.183  1.00  0.00           C  
ATOM    492  H   ILE B  29      -2.529   1.837   5.436  1.00  0.00           H  
ATOM    493  HA  ILE B  29      -1.878  -0.557   4.056  1.00  0.00           H  
ATOM    494  HB  ILE B  29      -3.705  -0.014   6.425  1.00  0.00           H  
ATOM    495 1HG1 ILE B  29      -1.006  -1.370   6.320  1.00  0.00           H  
ATOM    496 2HG1 ILE B  29      -1.207   0.355   6.589  1.00  0.00           H  
ATOM    497 1HG2 ILE B  29      -3.701  -2.445   6.812  1.00  0.00           H  
ATOM    498 2HG2 ILE B  29      -4.484  -2.045   5.266  1.00  0.00           H  
ATOM    499 3HG2 ILE B  29      -2.827  -2.691   5.281  1.00  0.00           H  
ATOM    500 1HD1 ILE B  29      -0.926  -0.834   8.691  1.00  0.00           H  
ATOM    501 2HD1 ILE B  29      -2.546  -0.101   8.598  1.00  0.00           H  
ATOM    502 3HD1 ILE B  29      -2.341  -1.848   8.327  1.00  0.00           H  
ATOM    503  N   ALA B  30      -5.019   0.400   3.767  1.00  0.00           N  
ATOM    504  CA  ALA B  30      -6.231   0.216   2.977  1.00  0.00           C  
ATOM    505  C   ALA B  30      -5.946   0.368   1.489  1.00  0.00           C  
ATOM    506  O   ALA B  30      -6.498  -0.360   0.664  1.00  0.00           O  
ATOM    507  CB  ALA B  30      -7.302   1.204   3.414  1.00  0.00           C  
ATOM    508  H   ALA B  30      -4.989   1.135   4.459  1.00  0.00           H  
ATOM    509  HA  ALA B  30      -6.595  -0.797   3.146  1.00  0.00           H  
ATOM    510 1HB  ALA B  30      -8.201   1.055   2.815  1.00  0.00           H  
ATOM    511 2HB  ALA B  30      -7.537   1.045   4.467  1.00  0.00           H  
ATOM    512 3HB  ALA B  30      -6.938   2.221   3.275  1.00  0.00           H  
ATOM    513  N   MET B  31      -5.081   1.318   1.151  1.00  0.00           N  
ATOM    514  CA  MET B  31      -4.711   1.559  -0.239  1.00  0.00           C  
ATOM    515  C   MET B  31      -4.098   0.314  -0.869  1.00  0.00           C  
ATOM    516  O   MET B  31      -4.487  -0.095  -1.963  1.00  0.00           O  
ATOM    517  CB  MET B  31      -3.741   2.735  -0.331  1.00  0.00           C  
ATOM    518  CG  MET B  31      -4.351   4.083   0.027  1.00  0.00           C  
ATOM    519  SD  MET B  31      -3.128   5.408   0.078  1.00  0.00           S  
ATOM    520  CE  MET B  31      -3.997   6.634   1.050  1.00  0.00           C  
ATOM    521  H   MET B  31      -4.669   1.889   1.875  1.00  0.00           H  
ATOM    522  HA  MET B  31      -5.613   1.803  -0.799  1.00  0.00           H  
ATOM    523 1HB  MET B  31      -2.897   2.563   0.335  1.00  0.00           H  
ATOM    524 2HB  MET B  31      -3.348   2.805  -1.346  1.00  0.00           H  
ATOM    525 1HG  MET B  31      -5.112   4.345  -0.708  1.00  0.00           H  
ATOM    526 2HG  MET B  31      -4.829   4.019   1.004  1.00  0.00           H  
ATOM    527 1HE  MET B  31      -3.368   7.517   1.170  1.00  0.00           H  
ATOM    528 2HE  MET B  31      -4.922   6.913   0.542  1.00  0.00           H  
ATOM    529 3HE  MET B  31      -4.233   6.221   2.031  1.00  0.00           H  
ATOM    530  N   GLU B  32      -3.138  -0.284  -0.172  1.00  0.00           N  
ATOM    531  CA  GLU B  32      -2.464  -1.479  -0.666  1.00  0.00           C  
ATOM    532  C   GLU B  32      -3.393  -2.686  -0.639  1.00  0.00           C  
ATOM    533  O   GLU B  32      -3.384  -3.509  -1.554  1.00  0.00           O  
ATOM    534  CB  GLU B  32      -1.213  -1.768   0.166  1.00  0.00           C  
ATOM    535  CG  GLU B  32      -0.411  -2.974  -0.302  1.00  0.00           C  
ATOM    536  CD  GLU B  32       0.126  -2.815  -1.697  1.00  0.00           C  
ATOM    537  OE1 GLU B  32       0.138  -1.710  -2.186  1.00  0.00           O  
ATOM    538  OE2 GLU B  32       0.526  -3.798  -2.274  1.00  0.00           O  
ATOM    539  H   GLU B  32      -2.868   0.099   0.722  1.00  0.00           H  
ATOM    540  HA  GLU B  32      -2.164  -1.305  -1.700  1.00  0.00           H  
ATOM    541 1HB  GLU B  32      -0.553  -0.900   0.144  1.00  0.00           H  
ATOM    542 2HB  GLU B  32      -1.497  -1.937   1.204  1.00  0.00           H  
ATOM    543 1HG  GLU B  32       0.423  -3.130   0.381  1.00  0.00           H  
ATOM    544 2HG  GLU B  32      -1.048  -3.857  -0.262  1.00  0.00           H  
ATOM    545  N   PHE B  33      -4.195  -2.785   0.416  1.00  0.00           N  
ATOM    546  CA  PHE B  33      -5.174  -3.859   0.535  1.00  0.00           C  
ATOM    547  C   PHE B  33      -6.105  -3.892  -0.671  1.00  0.00           C  
ATOM    548  O   PHE B  33      -6.302  -4.939  -1.286  1.00  0.00           O  
ATOM    549  CB  PHE B  33      -5.996  -3.693   1.815  1.00  0.00           C  
ATOM    550  CG  PHE B  33      -7.141  -4.659   1.930  1.00  0.00           C  
ATOM    551  CD1 PHE B  33      -6.928  -5.961   2.359  1.00  0.00           C  
ATOM    552  CD2 PHE B  33      -8.432  -4.269   1.608  1.00  0.00           C  
ATOM    553  CE1 PHE B  33      -7.981  -6.850   2.464  1.00  0.00           C  
ATOM    554  CE2 PHE B  33      -9.486  -5.155   1.714  1.00  0.00           C  
ATOM    555  CZ  PHE B  33      -9.259  -6.448   2.143  1.00  0.00           C  
ATOM    556  H   PHE B  33      -4.124  -2.100   1.154  1.00  0.00           H  
ATOM    557  HA  PHE B  33      -4.642  -4.810   0.583  1.00  0.00           H  
ATOM    558 1HB  PHE B  33      -5.350  -3.827   2.681  1.00  0.00           H  
ATOM    559 2HB  PHE B  33      -6.398  -2.682   1.860  1.00  0.00           H  
ATOM    560  HD1 PHE B  33      -5.917  -6.279   2.614  1.00  0.00           H  
ATOM    561  HD2 PHE B  33      -8.610  -3.247   1.270  1.00  0.00           H  
ATOM    562  HE1 PHE B  33      -7.799  -7.870   2.803  1.00  0.00           H  
ATOM    563  HE2 PHE B  33     -10.496  -4.835   1.459  1.00  0.00           H  
ATOM    564  HZ  PHE B  33     -10.089  -7.148   2.225  1.00  0.00           H  
ATOM    565  N   TRP B  34      -6.675  -2.739  -1.004  1.00  0.00           N  
ATOM    566  CA  TRP B  34      -7.556  -2.625  -2.159  1.00  0.00           C  
ATOM    567  C   TRP B  34      -6.848  -3.058  -3.437  1.00  0.00           C  
ATOM    568  O   TRP B  34      -7.384  -3.843  -4.220  1.00  0.00           O  
ATOM    569  CB  TRP B  34      -8.055  -1.187  -2.311  1.00  0.00           C  
ATOM    570  CG  TRP B  34      -8.954  -0.986  -3.493  1.00  0.00           C  
ATOM    571  CD1 TRP B  34     -10.304  -1.165  -3.529  1.00  0.00           C  
ATOM    572  CD2 TRP B  34      -8.569  -0.564  -4.824  1.00  0.00           C  
ATOM    573  NE1 TRP B  34     -10.785  -0.887  -4.785  1.00  0.00           N  
ATOM    574  CE2 TRP B  34      -9.737  -0.516  -5.590  1.00  0.00           C  
ATOM    575  CE3 TRP B  34      -7.346  -0.228  -5.417  1.00  0.00           C  
ATOM    576  CZ2 TRP B  34      -9.724  -0.146  -6.925  1.00  0.00           C  
ATOM    577  CZ3 TRP B  34      -7.333   0.144  -6.756  1.00  0.00           C  
ATOM    578  CH2 TRP B  34      -8.492   0.185  -7.490  1.00  0.00           C  
ATOM    579  H   TRP B  34      -6.493  -1.919  -0.441  1.00  0.00           H  
ATOM    580  HA  TRP B  34      -8.415  -3.278  -2.005  1.00  0.00           H  
ATOM    581 1HB  TRP B  34      -8.599  -0.894  -1.413  1.00  0.00           H  
ATOM    582 2HB  TRP B  34      -7.202  -0.515  -2.411  1.00  0.00           H  
ATOM    583  HD1 TRP B  34     -10.914  -1.483  -2.685  1.00  0.00           H  
ATOM    584  HE1 TRP B  34     -11.751  -0.945  -5.072  1.00  0.00           H  
ATOM    585  HE3 TRP B  34      -6.423  -0.256  -4.838  1.00  0.00           H  
ATOM    586  HZ2 TRP B  34     -10.633  -0.107  -7.525  1.00  0.00           H  
ATOM    587  HZ3 TRP B  34      -6.376   0.404  -7.210  1.00  0.00           H  
ATOM    588  HH2 TRP B  34      -8.445   0.482  -8.538  1.00  0.00           H  
ATOM    589  N   LEU B  35      -5.641  -2.542  -3.642  1.00  0.00           N  
ATOM    590  CA  LEU B  35      -4.859  -2.870  -4.828  1.00  0.00           C  
ATOM    591  C   LEU B  35      -4.644  -4.373  -4.948  1.00  0.00           C  
ATOM    592  O   LEU B  35      -4.919  -4.968  -5.990  1.00  0.00           O  
ATOM    593  CB  LEU B  35      -3.503  -2.156  -4.783  1.00  0.00           C  
ATOM    594  CG  LEU B  35      -2.543  -2.476  -5.937  1.00  0.00           C  
ATOM    595  CD1 LEU B  35      -3.171  -2.044  -7.255  1.00  0.00           C  
ATOM    596  CD2 LEU B  35      -1.217  -1.768  -5.705  1.00  0.00           C  
ATOM    597  H   LEU B  35      -5.255  -1.907  -2.958  1.00  0.00           H  
ATOM    598  HA  LEU B  35      -5.406  -2.530  -5.707  1.00  0.00           H  
ATOM    599 1HB  LEU B  35      -3.676  -1.081  -4.785  1.00  0.00           H  
ATOM    600 2HB  LEU B  35      -3.001  -2.420  -3.852  1.00  0.00           H  
ATOM    601  HG  LEU B  35      -2.377  -3.552  -5.984  1.00  0.00           H  
ATOM    602 1HD1 LEU B  35      -2.490  -2.271  -8.074  1.00  0.00           H  
ATOM    603 2HD1 LEU B  35      -4.109  -2.579  -7.404  1.00  0.00           H  
ATOM    604 3HD1 LEU B  35      -3.365  -0.972  -7.231  1.00  0.00           H  
ATOM    605 1HD2 LEU B  35      -0.534  -1.997  -6.525  1.00  0.00           H  
ATOM    606 2HD2 LEU B  35      -1.381  -0.692  -5.659  1.00  0.00           H  
ATOM    607 3HD2 LEU B  35      -0.782  -2.109  -4.765  1.00  0.00           H  
ATOM    608  N   LEU B  36      -4.152  -4.983  -3.875  1.00  0.00           N  
ATOM    609  CA  LEU B  36      -3.888  -6.417  -3.863  1.00  0.00           C  
ATOM    610  C   LEU B  36      -5.167  -7.215  -4.074  1.00  0.00           C  
ATOM    611  O   LEU B  36      -5.174  -8.218  -4.789  1.00  0.00           O  
ATOM    612  CB  LEU B  36      -3.237  -6.824  -2.534  1.00  0.00           C  
ATOM    613  CG  LEU B  36      -1.809  -6.313  -2.309  1.00  0.00           C  
ATOM    614  CD1 LEU B  36      -1.365  -6.653  -0.892  1.00  0.00           C  
ATOM    615  CD2 LEU B  36      -0.878  -6.936  -3.338  1.00  0.00           C  
ATOM    616  H   LEU B  36      -3.957  -4.440  -3.047  1.00  0.00           H  
ATOM    617  HA  LEU B  36      -3.200  -6.649  -4.675  1.00  0.00           H  
ATOM    618 1HB  LEU B  36      -3.855  -6.454  -1.718  1.00  0.00           H  
ATOM    619 2HB  LEU B  36      -3.213  -7.912  -2.479  1.00  0.00           H  
ATOM    620  HG  LEU B  36      -1.790  -5.228  -2.412  1.00  0.00           H  
ATOM    621 1HD1 LEU B  36      -0.350  -6.290  -0.732  1.00  0.00           H  
ATOM    622 2HD1 LEU B  36      -2.037  -6.179  -0.177  1.00  0.00           H  
ATOM    623 3HD1 LEU B  36      -1.389  -7.733  -0.753  1.00  0.00           H  
ATOM    624 1HD2 LEU B  36       0.138  -6.572  -3.178  1.00  0.00           H  
ATOM    625 2HD2 LEU B  36      -0.895  -8.021  -3.234  1.00  0.00           H  
ATOM    626 3HD2 LEU B  36      -1.208  -6.662  -4.340  1.00  0.00           H  
ATOM    627  N   LEU B  37      -6.250  -6.765  -3.449  1.00  0.00           N  
ATOM    628  CA  LEU B  37      -7.542  -7.428  -3.581  1.00  0.00           C  
ATOM    629  C   LEU B  37      -8.003  -7.453  -5.033  1.00  0.00           C  
ATOM    630  O   LEU B  37      -8.396  -8.498  -5.551  1.00  0.00           O  
ATOM    631  CB  LEU B  37      -8.592  -6.718  -2.717  1.00  0.00           C  
ATOM    632  CG  LEU B  37     -10.021  -7.266  -2.823  1.00  0.00           C  
ATOM    633  CD1 LEU B  37     -10.040  -8.725  -2.385  1.00  0.00           C  
ATOM    634  CD2 LEU B  37     -10.952  -6.425  -1.963  1.00  0.00           C  
ATOM    635  H   LEU B  37      -6.176  -5.942  -2.868  1.00  0.00           H  
ATOM    636  HA  LEU B  37      -7.440  -8.456  -3.235  1.00  0.00           H  
ATOM    637 1HB  LEU B  37      -8.288  -6.787  -1.674  1.00  0.00           H  
ATOM    638 2HB  LEU B  37      -8.619  -5.665  -2.998  1.00  0.00           H  
ATOM    639  HG  LEU B  37     -10.351  -7.226  -3.862  1.00  0.00           H  
ATOM    640 1HD1 LEU B  37     -11.055  -9.114  -2.461  1.00  0.00           H  
ATOM    641 2HD1 LEU B  37      -9.380  -9.306  -3.029  1.00  0.00           H  
ATOM    642 3HD1 LEU B  37      -9.699  -8.799  -1.353  1.00  0.00           H  
ATOM    643 1HD2 LEU B  37     -11.968  -6.814  -2.039  1.00  0.00           H  
ATOM    644 2HD2 LEU B  37     -10.625  -6.466  -0.924  1.00  0.00           H  
ATOM    645 3HD2 LEU B  37     -10.933  -5.392  -2.309  1.00  0.00           H  
ATOM    646  N   VAL B  38      -7.952  -6.296  -5.685  1.00  0.00           N  
ATOM    647  CA  VAL B  38      -8.341  -6.189  -7.086  1.00  0.00           C  
ATOM    648  C   VAL B  38      -7.493  -7.099  -7.964  1.00  0.00           C  
ATOM    649  O   VAL B  38      -8.009  -7.774  -8.856  1.00  0.00           O  
ATOM    650  CB  VAL B  38      -8.198  -4.734  -7.570  1.00  0.00           C  
ATOM    651  CG1 VAL B  38      -8.342  -4.659  -9.083  1.00  0.00           C  
ATOM    652  CG2 VAL B  38      -9.234  -3.856  -6.885  1.00  0.00           C  
ATOM    653  H   VAL B  38      -7.636  -5.470  -5.197  1.00  0.00           H  
ATOM    654  HA  VAL B  38      -9.386  -6.487  -7.178  1.00  0.00           H  
ATOM    655  HB  VAL B  38      -7.198  -4.376  -7.324  1.00  0.00           H  
ATOM    656 1HG1 VAL B  38      -8.238  -3.624  -9.408  1.00  0.00           H  
ATOM    657 2HG1 VAL B  38      -7.568  -5.266  -9.552  1.00  0.00           H  
ATOM    658 3HG1 VAL B  38      -9.324  -5.032  -9.373  1.00  0.00           H  
ATOM    659 1HG2 VAL B  38      -9.126  -2.828  -7.232  1.00  0.00           H  
ATOM    660 2HG2 VAL B  38     -10.234  -4.217  -7.126  1.00  0.00           H  
ATOM    661 3HG2 VAL B  38      -9.085  -3.892  -5.806  1.00  0.00           H  
ATOM    662  N   ILE B  39      -6.190  -7.114  -7.708  1.00  0.00           N  
ATOM    663  CA  ILE B  39      -5.274  -7.976  -8.446  1.00  0.00           C  
ATOM    664  C   ILE B  39      -5.653  -9.443  -8.292  1.00  0.00           C  
ATOM    665  O   ILE B  39      -5.628 -10.205  -9.259  1.00  0.00           O  
ATOM    666  CB  ILE B  39      -3.823  -7.768  -7.973  1.00  0.00           C  
ATOM    667  CG1 ILE B  39      -3.320  -6.383  -8.389  1.00  0.00           C  
ATOM    668  CG2 ILE B  39      -2.920  -8.856  -8.532  1.00  0.00           C  
ATOM    669  CD1 ILE B  39      -2.034  -5.971  -7.708  1.00  0.00           C  
ATOM    670  H   ILE B  39      -5.824  -6.513  -6.983  1.00  0.00           H  
ATOM    671  HA  ILE B  39      -5.332  -7.718  -9.502  1.00  0.00           H  
ATOM    672  HB  ILE B  39      -3.787  -7.803  -6.885  1.00  0.00           H  
ATOM    673 1HG1 ILE B  39      -3.157  -6.364  -9.466  1.00  0.00           H  
ATOM    674 2HG1 ILE B  39      -4.080  -5.636  -8.160  1.00  0.00           H  
ATOM    675 1HG2 ILE B  39      -1.899  -8.694  -8.189  1.00  0.00           H  
ATOM    676 2HG2 ILE B  39      -3.268  -9.830  -8.188  1.00  0.00           H  
ATOM    677 3HG2 ILE B  39      -2.946  -8.826  -9.622  1.00  0.00           H  
ATOM    678 1HD1 ILE B  39      -1.741  -4.980  -8.053  1.00  0.00           H  
ATOM    679 2HD1 ILE B  39      -2.185  -5.950  -6.628  1.00  0.00           H  
ATOM    680 3HD1 ILE B  39      -1.249  -6.686  -7.951  1.00  0.00           H  
ATOM    681  N   ILE B  40      -6.005  -9.833  -7.072  1.00  0.00           N  
ATOM    682  CA  ILE B  40      -6.431 -11.201  -6.798  1.00  0.00           C  
ATOM    683  C   ILE B  40      -7.742 -11.521  -7.505  1.00  0.00           C  
ATOM    684  O   ILE B  40      -7.891 -12.586  -8.104  1.00  0.00           O  
ATOM    685  CB  ILE B  40      -6.593 -11.433  -5.285  1.00  0.00           C  
ATOM    686  CG1 ILE B  40      -5.229 -11.394  -4.590  1.00  0.00           C  
ATOM    687  CG2 ILE B  40      -7.291 -12.758  -5.022  1.00  0.00           C  
ATOM    688  CD1 ILE B  40      -5.314 -11.287  -3.085  1.00  0.00           C  
ATOM    689  H   ILE B  40      -5.977  -9.166  -6.315  1.00  0.00           H  
ATOM    690  HA  ILE B  40      -5.667 -11.882  -7.172  1.00  0.00           H  
ATOM    691  HB  ILE B  40      -7.188 -10.628  -4.855  1.00  0.00           H  
ATOM    692 1HG1 ILE B  40      -4.669 -12.296  -4.837  1.00  0.00           H  
ATOM    693 2HG1 ILE B  40      -4.656 -10.543  -4.960  1.00  0.00           H  
ATOM    694 1HG2 ILE B  40      -7.396 -12.907  -3.947  1.00  0.00           H  
ATOM    695 2HG2 ILE B  40      -8.276 -12.749  -5.485  1.00  0.00           H  
ATOM    696 3HG2 ILE B  40      -6.699 -13.571  -5.444  1.00  0.00           H  
ATOM    697 1HD1 ILE B  40      -4.308 -11.265  -2.664  1.00  0.00           H  
ATOM    698 2HD1 ILE B  40      -5.840 -10.371  -2.814  1.00  0.00           H  
ATOM    699 3HD1 ILE B  40      -5.852 -12.147  -2.689  1.00  0.00           H  
ATOM    700  N   LEU B  41      -8.690 -10.594  -7.431  1.00  0.00           N  
ATOM    701  CA  LEU B  41     -10.025 -10.818  -7.974  1.00  0.00           C  
ATOM    702  C   LEU B  41      -9.986 -10.963  -9.489  1.00  0.00           C  
ATOM    703  O   LEU B  41     -10.718 -11.768 -10.064  1.00  0.00           O  
ATOM    704  CB  LEU B  41     -10.955  -9.660  -7.589  1.00  0.00           C  
ATOM    705  CG  LEU B  41     -11.338  -9.579  -6.106  1.00  0.00           C  
ATOM    706  CD1 LEU B  41     -12.089  -8.281  -5.845  1.00  0.00           C  
ATOM    707  CD2 LEU B  41     -12.187 -10.786  -5.735  1.00  0.00           C  
ATOM    708  H   LEU B  41      -8.481  -9.711  -6.987  1.00  0.00           H  
ATOM    709  HA  LEU B  41     -10.420 -11.740  -7.550  1.00  0.00           H  
ATOM    710 1HB  LEU B  41     -10.471  -8.722  -7.857  1.00  0.00           H  
ATOM    711 2HB  LEU B  41     -11.876  -9.747  -8.165  1.00  0.00           H  
ATOM    712  HG  LEU B  41     -10.434  -9.570  -5.496  1.00  0.00           H  
ATOM    713 1HD1 LEU B  41     -12.361  -8.223  -4.791  1.00  0.00           H  
ATOM    714 2HD1 LEU B  41     -11.451  -7.434  -6.100  1.00  0.00           H  
ATOM    715 3HD1 LEU B  41     -12.991  -8.253  -6.454  1.00  0.00           H  
ATOM    716 1HD2 LEU B  41     -12.459 -10.729  -4.680  1.00  0.00           H  
ATOM    717 2HD2 LEU B  41     -13.092 -10.795  -6.343  1.00  0.00           H  
ATOM    718 3HD2 LEU B  41     -11.620 -11.699  -5.914  1.00  0.00           H  
ATOM    719  N   ARG B  42      -9.126 -10.180 -10.132  1.00  0.00           N  
ATOM    720  CA  ARG B  42      -9.023 -10.187 -11.586  1.00  0.00           C  
ATOM    721  C   ARG B  42      -8.466 -11.512 -12.092  1.00  0.00           C  
ATOM    722  O   ARG B  42      -9.184 -12.468 -12.187  1.00  0.00           O  
ATOM    723  OXT ARG B  42      -7.308 -11.599 -12.395  1.00  0.00           O  
ATOM    724  CB  ARG B  42      -8.133  -9.050 -12.065  1.00  0.00           C  
ATOM    725  CG  ARG B  42      -8.765  -7.669 -11.994  1.00  0.00           C  
ATOM    726  CD  ARG B  42      -7.808  -6.605 -12.390  1.00  0.00           C  
ATOM    727  NE  ARG B  42      -8.419  -5.286 -12.360  1.00  0.00           N  
ATOM    728  CZ  ARG B  42      -7.764  -4.133 -12.597  1.00  0.00           C  
ATOM    729  NH1 ARG B  42      -6.480  -4.153 -12.879  1.00  0.00           N  
ATOM    730  NH2 ARG B  42      -8.411  -2.982 -12.545  1.00  0.00           N  
ATOM    731  H   ARG B  42      -8.529  -9.563  -9.599  1.00  0.00           H  
ATOM    732  HA  ARG B  42     -10.020 -10.048 -12.005  1.00  0.00           H  
ATOM    733 1HB  ARG B  42      -7.221  -9.026 -11.470  1.00  0.00           H  
ATOM    734 2HB  ARG B  42      -7.843  -9.226 -13.101  1.00  0.00           H  
ATOM    735 1HG  ARG B  42      -9.623  -7.626 -12.666  1.00  0.00           H  
ATOM    736 2HG  ARG B  42      -9.094  -7.472 -10.973  1.00  0.00           H  
ATOM    737 1HD  ARG B  42      -6.961  -6.604 -11.705  1.00  0.00           H  
ATOM    738 2HD  ARG B  42      -7.454  -6.793 -13.403  1.00  0.00           H  
ATOM    739  HE  ARG B  42      -9.406  -5.230 -12.145  1.00  0.00           H  
ATOM    740 1HH1 ARG B  42      -5.985  -5.033 -12.919  1.00  0.00           H  
ATOM    741 2HH1 ARG B  42      -5.989  -3.289 -13.057  1.00  0.00           H  
ATOM    742 1HH2 ARG B  42      -9.399  -2.967 -12.327  1.00  0.00           H  
ATOM    743 2HH2 ARG B  42      -7.920  -2.119 -12.722  1.00  0.00           H  
TER                                                                             
HETATM  745 THKN MEM C  45      15.000   0.000   0.000  1.00  0.00           X  
HETATM  746 CNTR MEM C  45       0.000   0.000   0.000  1.00  0.00           X  
HETATM  747 NORM MEM C  45      -0.000  -0.000   1.000  1.00  0.00           X  
TER                                                                             
CONECT  745  746                                                                
CONECT  746  745  747                                                           
CONECT  747  746                                                                
a_angle_1 2.515
a_angle_2 41.41
a_bind 0.998
a_ddg -11.637
a_helicality 0.015
a_helicality_symm 0.015
a_hha_ang 82.821
a_hha_dst_atm 5.205
a_hha_dst_vec 8.965
a_marl -18.075
a_pack 0.596
a_res_lipo -83.599
a_rmsd 6.154
a_sasa 619.554
a_shape 0.666
a_span_topo 0.5
a_tms_span 1
a_tms_span_fa 1
a_unsat 0
maxsub 32
rms 6.154
score -157.6
silent_score -157.6
time 46
total -157.6

#MODEL 3
ATOM      1  N   ILE A   1       4.808  -4.216  13.213  1.00  0.00           N  
ATOM      2  CA  ILE A   1       3.384  -3.971  13.018  1.00  0.00           C  
ATOM      3  C   ILE A   1       3.143  -3.037  11.840  1.00  0.00           C  
ATOM      4  O   ILE A   1       2.549  -3.430  10.835  1.00  0.00           O  
ATOM      5  CB  ILE A   1       2.751  -3.372  14.287  1.00  0.00           C  
ATOM      6  CG1 ILE A   1       2.844  -4.364  15.450  1.00  0.00           C  
ATOM      7  CG2 ILE A   1       1.303  -2.986  14.028  1.00  0.00           C  
ATOM      8  CD1 ILE A   1       2.470  -3.771  16.789  1.00  0.00           C  
ATOM      9 1H   ILE A   1       4.938  -4.831  13.991  1.00  0.00           H  
ATOM     10 2H   ILE A   1       5.191  -4.636  12.390  1.00  0.00           H  
ATOM     11 3H   ILE A   1       5.274  -3.350  13.393  1.00  0.00           H  
ATOM     12  HA  ILE A   1       2.896  -4.921  12.805  1.00  0.00           H  
ATOM     13  HB  ILE A   1       3.306  -2.483  14.586  1.00  0.00           H  
ATOM     14 1HG1 ILE A   1       2.189  -5.213  15.257  1.00  0.00           H  
ATOM     15 2HG1 ILE A   1       3.862  -4.747  15.520  1.00  0.00           H  
ATOM     16 1HG2 ILE A   1       0.870  -2.565  14.935  1.00  0.00           H  
ATOM     17 2HG2 ILE A   1       1.261  -2.246  13.229  1.00  0.00           H  
ATOM     18 3HG2 ILE A   1       0.738  -3.870  13.733  1.00  0.00           H  
ATOM     19 1HD1 ILE A   1       2.562  -4.534  17.563  1.00  0.00           H  
ATOM     20 2HD1 ILE A   1       3.138  -2.940  17.019  1.00  0.00           H  
ATOM     21 3HD1 ILE A   1       1.443  -3.413  16.754  1.00  0.00           H  
ATOM     22  N   LEU A   2       3.606  -1.798  11.968  1.00  0.00           N  
ATOM     23  CA  LEU A   2       3.320  -0.766  10.979  1.00  0.00           C  
ATOM     24  C   LEU A   2       3.964  -1.095   9.638  1.00  0.00           C  
ATOM     25  O   LEU A   2       3.389  -0.835   8.581  1.00  0.00           O  
ATOM     26  CB  LEU A   2       3.821   0.596  11.473  1.00  0.00           C  
ATOM     27  CG  LEU A   2       3.090   1.171  12.694  1.00  0.00           C  
ATOM     28  CD1 LEU A   2       3.763   2.467  13.126  1.00  0.00           C  
ATOM     29  CD2 LEU A   2       1.627   1.403  12.347  1.00  0.00           C  
ATOM     30  H   LEU A   2       4.170  -1.565  12.773  1.00  0.00           H  
ATOM     31  HA  LEU A   2       2.241  -0.713  10.837  1.00  0.00           H  
ATOM     32 1HB  LEU A   2       4.875   0.506  11.731  1.00  0.00           H  
ATOM     33 2HB  LEU A   2       3.727   1.317  10.661  1.00  0.00           H  
ATOM     34  HG  LEU A   2       3.159   0.467  13.524  1.00  0.00           H  
ATOM     35 1HD1 LEU A   2       3.244   2.875  13.993  1.00  0.00           H  
ATOM     36 2HD1 LEU A   2       4.802   2.268  13.386  1.00  0.00           H  
ATOM     37 3HD1 LEU A   2       3.724   3.186  12.308  1.00  0.00           H  
ATOM     38 1HD2 LEU A   2       1.108   1.810  13.215  1.00  0.00           H  
ATOM     39 2HD2 LEU A   2       1.557   2.108  11.518  1.00  0.00           H  
ATOM     40 3HD2 LEU A   2       1.167   0.458  12.060  1.00  0.00           H  
ATOM     41  N   VAL A   3       5.162  -1.669   9.688  1.00  0.00           N  
ATOM     42  CA  VAL A   3       5.893  -2.022   8.478  1.00  0.00           C  
ATOM     43  C   VAL A   3       5.166  -3.104   7.690  1.00  0.00           C  
ATOM     44  O   VAL A   3       4.943  -2.966   6.488  1.00  0.00           O  
ATOM     45  CB  VAL A   3       7.309  -2.513   8.833  1.00  0.00           C  
ATOM     46  CG1 VAL A   3       8.011  -3.056   7.597  1.00  0.00           C  
ATOM     47  CG2 VAL A   3       8.111  -1.379   9.453  1.00  0.00           C  
ATOM     48  H   VAL A   3       5.576  -1.865  10.588  1.00  0.00           H  
ATOM     49  HA  VAL A   3       5.978  -1.132   7.853  1.00  0.00           H  
ATOM     50  HB  VAL A   3       7.231  -3.335   9.545  1.00  0.00           H  
ATOM     51 1HG1 VAL A   3       9.010  -3.399   7.866  1.00  0.00           H  
ATOM     52 2HG1 VAL A   3       7.438  -3.890   7.191  1.00  0.00           H  
ATOM     53 3HG1 VAL A   3       8.088  -2.269   6.847  1.00  0.00           H  
ATOM     54 1HG2 VAL A   3       9.110  -1.733   9.702  1.00  0.00           H  
ATOM     55 2HG2 VAL A   3       8.184  -0.555   8.743  1.00  0.00           H  
ATOM     56 3HG2 VAL A   3       7.612  -1.033  10.359  1.00  0.00           H  
ATOM     57  N   GLU A   4       4.799  -4.182   8.376  1.00  0.00           N  
ATOM     58  CA  GLU A   4       4.061  -5.273   7.751  1.00  0.00           C  
ATOM     59  C   GLU A   4       2.720  -4.793   7.211  1.00  0.00           C  
ATOM     60  O   GLU A   4       2.273  -5.233   6.152  1.00  0.00           O  
ATOM     61  CB  GLU A   4       3.842  -6.410   8.751  1.00  0.00           C  
ATOM     62  CG  GLU A   4       5.122  -7.061   9.254  1.00  0.00           C  
ATOM     63  CD  GLU A   4       5.737  -6.326  10.412  1.00  0.00           C  
ATOM     64  OE1 GLU A   4       5.162  -5.358  10.849  1.00  0.00           O  
ATOM     65  OE2 GLU A   4       6.782  -6.734  10.862  1.00  0.00           O  
ATOM     66  H   GLU A   4       5.037  -4.246   9.355  1.00  0.00           H  
ATOM     67  HA  GLU A   4       4.648  -5.652   6.914  1.00  0.00           H  
ATOM     68 1HB  GLU A   4       3.296  -6.033   9.616  1.00  0.00           H  
ATOM     69 2HB  GLU A   4       3.230  -7.186   8.291  1.00  0.00           H  
ATOM     70 1HG  GLU A   4       4.901  -8.083   9.562  1.00  0.00           H  
ATOM     71 2HG  GLU A   4       5.840  -7.106   8.436  1.00  0.00           H  
ATOM     72  N   THR A   5       2.083  -3.887   7.945  1.00  0.00           N  
ATOM     73  CA  THR A   5       0.814  -3.309   7.516  1.00  0.00           C  
ATOM     74  C   THR A   5       0.960  -2.586   6.184  1.00  0.00           C  
ATOM     75  O   THR A   5       0.133  -2.745   5.286  1.00  0.00           O  
ATOM     76  CB  THR A   5       0.263  -2.336   8.575  1.00  0.00           C  
ATOM     77  OG1 THR A   5       0.025  -3.043   9.799  1.00  0.00           O  
ATOM     78  CG2 THR A   5      -1.036  -1.707   8.096  1.00  0.00           C  
ATOM     79  H   THR A   5       2.487  -3.592   8.822  1.00  0.00           H  
ATOM     80  HA  THR A   5       0.094  -4.117   7.384  1.00  0.00           H  
ATOM     81  HB  THR A   5       0.994  -1.550   8.762  1.00  0.00           H  
ATOM     82  HG1 THR A   5       0.858  -3.369  10.147  1.00  0.00           H  
ATOM     83 1HG2 THR A   5      -1.411  -1.023   8.857  1.00  0.00           H  
ATOM     84 2HG2 THR A   5      -0.856  -1.160   7.171  1.00  0.00           H  
ATOM     85 3HG2 THR A   5      -1.774  -2.489   7.917  1.00  0.00           H  
ATOM     86  N   ALA A   6       2.018  -1.791   6.061  1.00  0.00           N  
ATOM     87  CA  ALA A   6       2.313  -1.096   4.813  1.00  0.00           C  
ATOM     88  C   ALA A   6       2.510  -2.080   3.668  1.00  0.00           C  
ATOM     89  O   ALA A   6       2.002  -1.874   2.565  1.00  0.00           O  
ATOM     90  CB  ALA A   6       3.545  -0.218   4.975  1.00  0.00           C  
ATOM     91  H   ALA A   6       2.633  -1.665   6.851  1.00  0.00           H  
ATOM     92  HA  ALA A   6       1.459  -0.464   4.568  1.00  0.00           H  
ATOM     93 1HB  ALA A   6       3.752   0.294   4.035  1.00  0.00           H  
ATOM     94 2HB  ALA A   6       3.367   0.519   5.758  1.00  0.00           H  
ATOM     95 3HB  ALA A   6       4.399  -0.837   5.246  1.00  0.00           H  
ATOM     96  N   VAL A   7       3.250  -3.151   3.935  1.00  0.00           N  
ATOM     97  CA  VAL A   7       3.545  -4.152   2.917  1.00  0.00           C  
ATOM     98  C   VAL A   7       2.282  -4.887   2.486  1.00  0.00           C  
ATOM     99  O   VAL A   7       2.020  -5.045   1.293  1.00  0.00           O  
ATOM    100  CB  VAL A   7       4.571  -5.169   3.449  1.00  0.00           C  
ATOM    101  CG1 VAL A   7       4.724  -6.330   2.477  1.00  0.00           C  
ATOM    102  CG2 VAL A   7       5.908  -4.482   3.682  1.00  0.00           C  
ATOM    103  H   VAL A   7       3.618  -3.274   4.867  1.00  0.00           H  
ATOM    104  HA  VAL A   7       3.969  -3.648   2.048  1.00  0.00           H  
ATOM    105  HB  VAL A   7       4.205  -5.583   4.389  1.00  0.00           H  
ATOM    106 1HG1 VAL A   7       5.453  -7.040   2.869  1.00  0.00           H  
ATOM    107 2HG1 VAL A   7       3.763  -6.829   2.353  1.00  0.00           H  
ATOM    108 3HG1 VAL A   7       5.066  -5.955   1.513  1.00  0.00           H  
ATOM    109 1HG2 VAL A   7       6.629  -5.207   4.059  1.00  0.00           H  
ATOM    110 2HG2 VAL A   7       6.271  -4.063   2.744  1.00  0.00           H  
ATOM    111 3HG2 VAL A   7       5.783  -3.682   4.412  1.00  0.00           H  
ATOM    112  N   ILE A   8       1.502  -5.336   3.463  1.00  0.00           N  
ATOM    113  CA  ILE A   8       0.279  -6.079   3.187  1.00  0.00           C  
ATOM    114  C   ILE A   8      -0.696  -5.249   2.362  1.00  0.00           C  
ATOM    115  O   ILE A   8      -1.313  -5.751   1.422  1.00  0.00           O  
ATOM    116  CB  ILE A   8      -0.403  -6.522   4.495  1.00  0.00           C  
ATOM    117  CG1 ILE A   8       0.434  -7.594   5.197  1.00  0.00           C  
ATOM    118  CG2 ILE A   8      -1.807  -7.035   4.216  1.00  0.00           C  
ATOM    119  CD1 ILE A   8       0.020  -7.853   6.627  1.00  0.00           C  
ATOM    120  H   ILE A   8       1.763  -5.157   4.422  1.00  0.00           H  
ATOM    121  HA  ILE A   8       0.537  -6.970   2.615  1.00  0.00           H  
ATOM    122  HB  ILE A   8      -0.465  -5.674   5.177  1.00  0.00           H  
ATOM    123 1HG1 ILE A   8       0.361  -8.531   4.645  1.00  0.00           H  
ATOM    124 2HG1 ILE A   8       1.483  -7.297   5.195  1.00  0.00           H  
ATOM    125 1HG2 ILE A   8      -2.273  -7.344   5.152  1.00  0.00           H  
ATOM    126 2HG2 ILE A   8      -2.399  -6.244   3.760  1.00  0.00           H  
ATOM    127 3HG2 ILE A   8      -1.755  -7.887   3.538  1.00  0.00           H  
ATOM    128 1HD1 ILE A   8       0.659  -8.625   7.057  1.00  0.00           H  
ATOM    129 2HD1 ILE A   8       0.120  -6.935   7.207  1.00  0.00           H  
ATOM    130 3HD1 ILE A   8      -1.016  -8.187   6.651  1.00  0.00           H  
ATOM    131  N   ALA A   9      -0.831  -3.976   2.718  1.00  0.00           N  
ATOM    132  CA  ALA A   9      -1.712  -3.067   1.995  1.00  0.00           C  
ATOM    133  C   ALA A   9      -1.319  -2.971   0.527  1.00  0.00           C  
ATOM    134  O   ALA A   9      -2.175  -2.997  -0.358  1.00  0.00           O  
ATOM    135  CB  ALA A   9      -1.694  -1.688   2.639  1.00  0.00           C  
ATOM    136  H   ALA A   9      -0.309  -3.630   3.511  1.00  0.00           H  
ATOM    137  HA  ALA A   9      -2.725  -3.467   2.045  1.00  0.00           H  
ATOM    138 1HB  ALA A   9      -2.357  -1.021   2.088  1.00  0.00           H  
ATOM    139 2HB  ALA A   9      -2.033  -1.765   3.672  1.00  0.00           H  
ATOM    140 3HB  ALA A   9      -0.681  -1.291   2.619  1.00  0.00           H  
ATOM    141  N   MET A  10      -0.019  -2.860   0.273  1.00  0.00           N  
ATOM    142  CA  MET A  10       0.488  -2.736  -1.088  1.00  0.00           C  
ATOM    143  C   MET A  10       0.319  -4.038  -1.859  1.00  0.00           C  
ATOM    144  O   MET A  10      -0.085  -4.034  -3.022  1.00  0.00           O  
ATOM    145  CB  MET A  10       1.956  -2.314  -1.068  1.00  0.00           C  
ATOM    146  CG  MET A  10       2.192  -0.874  -0.636  1.00  0.00           C  
ATOM    147  SD  MET A  10       3.911  -0.363  -0.827  1.00  0.00           S  
ATOM    148  CE  MET A  10       4.668  -1.196   0.566  1.00  0.00           C  
ATOM    149  H   MET A  10       0.634  -2.861   1.044  1.00  0.00           H  
ATOM    150  HA  MET A  10      -0.090  -1.969  -1.604  1.00  0.00           H  
ATOM    151 1HB  MET A  10       2.510  -2.961  -0.389  1.00  0.00           H  
ATOM    152 2HB  MET A  10       2.384  -2.439  -2.063  1.00  0.00           H  
ATOM    153 1HG  MET A  10       1.567  -0.209  -1.232  1.00  0.00           H  
ATOM    154 2HG  MET A  10       1.912  -0.757   0.411  1.00  0.00           H  
ATOM    155 1HE  MET A  10       5.736  -0.978   0.585  1.00  0.00           H  
ATOM    156 2HE  MET A  10       4.209  -0.848   1.492  1.00  0.00           H  
ATOM    157 3HE  MET A  10       4.519  -2.273   0.471  1.00  0.00           H  
ATOM    158  N   GLU A  11       0.631  -5.152  -1.205  1.00  0.00           N  
ATOM    159  CA  GLU A  11       0.474  -6.467  -1.814  1.00  0.00           C  
ATOM    160  C   GLU A  11      -0.984  -6.747  -2.154  1.00  0.00           C  
ATOM    161  O   GLU A  11      -1.294  -7.255  -3.231  1.00  0.00           O  
ATOM    162  CB  GLU A  11       1.007  -7.555  -0.879  1.00  0.00           C  
ATOM    163  CG  GLU A  11       2.524  -7.599  -0.766  1.00  0.00           C  
ATOM    164  CD  GLU A  11       3.009  -8.641   0.203  1.00  0.00           C  
ATOM    165  OE1 GLU A  11       2.191  -9.244   0.856  1.00  0.00           O  
ATOM    166  OE2 GLU A  11       4.199  -8.835   0.290  1.00  0.00           O  
ATOM    167  H   GLU A  11       0.986  -5.086  -0.262  1.00  0.00           H  
ATOM    168  HA  GLU A  11       1.049  -6.491  -2.741  1.00  0.00           H  
ATOM    169 1HB  GLU A  11       0.601  -7.405   0.122  1.00  0.00           H  
ATOM    170 2HB  GLU A  11       0.669  -8.531  -1.227  1.00  0.00           H  
ATOM    171 1HG  GLU A  11       2.945  -7.810  -1.749  1.00  0.00           H  
ATOM    172 2HG  GLU A  11       2.883  -6.621  -0.450  1.00  0.00           H  
ATOM    173  N   PHE A  12      -1.877  -6.410  -1.229  1.00  0.00           N  
ATOM    174  CA  PHE A  12      -3.309  -6.565  -1.454  1.00  0.00           C  
ATOM    175  C   PHE A  12      -3.762  -5.777  -2.677  1.00  0.00           C  
ATOM    176  O   PHE A  12      -4.444  -6.310  -3.553  1.00  0.00           O  
ATOM    177  CB  PHE A  12      -4.096  -6.105  -0.225  1.00  0.00           C  
ATOM    178  CG  PHE A  12      -5.581  -6.049  -0.443  1.00  0.00           C  
ATOM    179  CD1 PHE A  12      -6.346  -7.206  -0.410  1.00  0.00           C  
ATOM    180  CD2 PHE A  12      -6.217  -4.840  -0.681  1.00  0.00           C  
ATOM    181  CE1 PHE A  12      -7.712  -7.156  -0.611  1.00  0.00           C  
ATOM    182  CE2 PHE A  12      -7.583  -4.787  -0.881  1.00  0.00           C  
ATOM    183  CZ  PHE A  12      -8.331  -5.947  -0.846  1.00  0.00           C  
ATOM    184  H   PHE A  12      -1.555  -6.039  -0.347  1.00  0.00           H  
ATOM    185  HA  PHE A  12      -3.520  -7.620  -1.629  1.00  0.00           H  
ATOM    186 1HB  PHE A  12      -3.899  -6.781   0.606  1.00  0.00           H  
ATOM    187 2HB  PHE A  12      -3.758  -5.114   0.073  1.00  0.00           H  
ATOM    188  HD1 PHE A  12      -5.856  -8.163  -0.224  1.00  0.00           H  
ATOM    189  HD2 PHE A  12      -5.626  -3.924  -0.710  1.00  0.00           H  
ATOM    190  HE1 PHE A  12      -8.301  -8.073  -0.583  1.00  0.00           H  
ATOM    191  HE2 PHE A  12      -8.071  -3.830  -1.067  1.00  0.00           H  
ATOM    192  HZ  PHE A  12      -9.408  -5.906  -1.004  1.00  0.00           H  
ATOM    193  N   TRP A  13      -3.379  -4.506  -2.731  1.00  0.00           N  
ATOM    194  CA  TRP A  13      -3.780  -3.631  -3.826  1.00  0.00           C  
ATOM    195  C   TRP A  13      -3.330  -4.189  -5.170  1.00  0.00           C  
ATOM    196  O   TRP A  13      -4.106  -4.237  -6.125  1.00  0.00           O  
ATOM    197  CB  TRP A  13      -3.198  -2.230  -3.630  1.00  0.00           C  
ATOM    198  CG  TRP A  13      -3.680  -1.234  -4.641  1.00  0.00           C  
ATOM    199  CD1 TRP A  13      -4.809  -0.475  -4.562  1.00  0.00           C  
ATOM    200  CD2 TRP A  13      -3.047  -0.883  -5.895  1.00  0.00           C  
ATOM    201  NE1 TRP A  13      -4.922   0.321  -5.676  1.00  0.00           N  
ATOM    202  CE2 TRP A  13      -3.852   0.085  -6.501  1.00  0.00           C  
ATOM    203  CE3 TRP A  13      -1.878  -1.305  -6.541  1.00  0.00           C  
ATOM    204  CZ2 TRP A  13      -3.531   0.642  -7.729  1.00  0.00           C  
ATOM    205  CZ3 TRP A  13      -1.556  -0.746  -7.772  1.00  0.00           C  
ATOM    206  CH2 TRP A  13      -2.361   0.204  -8.349  1.00  0.00           C  
ATOM    207  H   TRP A  13      -2.796  -4.136  -1.995  1.00  0.00           H  
ATOM    208  HA  TRP A  13      -4.868  -3.559  -3.831  1.00  0.00           H  
ATOM    209 1HB  TRP A  13      -3.458  -1.864  -2.637  1.00  0.00           H  
ATOM    210 2HB  TRP A  13      -2.110  -2.277  -3.688  1.00  0.00           H  
ATOM    211  HD1 TRP A  13      -5.518  -0.496  -3.737  1.00  0.00           H  
ATOM    212  HE1 TRP A  13      -5.671   0.973  -5.859  1.00  0.00           H  
ATOM    213  HE3 TRP A  13      -1.234  -2.057  -6.086  1.00  0.00           H  
ATOM    214  HZ2 TRP A  13      -4.157   1.397  -8.204  1.00  0.00           H  
ATOM    215  HZ3 TRP A  13      -0.645  -1.081  -8.268  1.00  0.00           H  
ATOM    216  HH2 TRP A  13      -2.078   0.622  -9.315  1.00  0.00           H  
ATOM    217  N   LEU A  14      -2.071  -4.609  -5.239  1.00  0.00           N  
ATOM    218  CA  LEU A  14      -1.511  -5.154  -6.470  1.00  0.00           C  
ATOM    219  C   LEU A  14      -2.277  -6.389  -6.924  1.00  0.00           C  
ATOM    220  O   LEU A  14      -2.601  -6.532  -8.104  1.00  0.00           O  
ATOM    221  CB  LEU A  14      -0.032  -5.507  -6.269  1.00  0.00           C  
ATOM    222  CG  LEU A  14       0.925  -4.315  -6.145  1.00  0.00           C  
ATOM    223  CD1 LEU A  14       2.291  -4.806  -5.685  1.00  0.00           C  
ATOM    224  CD2 LEU A  14       1.023  -3.600  -7.485  1.00  0.00           C  
ATOM    225  H   LEU A  14      -1.488  -4.550  -4.417  1.00  0.00           H  
ATOM    226  HA  LEU A  14      -1.588  -4.396  -7.249  1.00  0.00           H  
ATOM    227 1HB  LEU A  14       0.062  -6.103  -5.363  1.00  0.00           H  
ATOM    228 2HB  LEU A  14       0.299  -6.111  -7.113  1.00  0.00           H  
ATOM    229  HG  LEU A  14       0.549  -3.622  -5.391  1.00  0.00           H  
ATOM    230 1HD1 LEU A  14       2.972  -3.959  -5.597  1.00  0.00           H  
ATOM    231 2HD1 LEU A  14       2.195  -5.295  -4.716  1.00  0.00           H  
ATOM    232 3HD1 LEU A  14       2.687  -5.514  -6.413  1.00  0.00           H  
ATOM    233 1HD2 LEU A  14       1.703  -2.752  -7.396  1.00  0.00           H  
ATOM    234 2HD2 LEU A  14       1.401  -4.291  -8.239  1.00  0.00           H  
ATOM    235 3HD2 LEU A  14       0.036  -3.244  -7.780  1.00  0.00           H  
ATOM    236  N   LEU A  15      -2.565  -7.281  -5.982  1.00  0.00           N  
ATOM    237  CA  LEU A  15      -3.331  -8.486  -6.276  1.00  0.00           C  
ATOM    238  C   LEU A  15      -4.758  -8.146  -6.687  1.00  0.00           C  
ATOM    239  O   LEU A  15      -5.313  -8.756  -7.601  1.00  0.00           O  
ATOM    240  CB  LEU A  15      -3.352  -9.412  -5.053  1.00  0.00           C  
ATOM    241  CG  LEU A  15      -2.015 -10.072  -4.695  1.00  0.00           C  
ATOM    242  CD1 LEU A  15      -2.143 -10.787  -3.357  1.00  0.00           C  
ATOM    243  CD2 LEU A  15      -1.615 -11.041  -5.797  1.00  0.00           C  
ATOM    244  H   LEU A  15      -2.245  -7.119  -5.038  1.00  0.00           H  
ATOM    245  HA  LEU A  15      -2.850  -9.008  -7.102  1.00  0.00           H  
ATOM    246 1HB  LEU A  15      -3.680  -8.837  -4.188  1.00  0.00           H  
ATOM    247 2HB  LEU A  15      -4.077 -10.206  -5.231  1.00  0.00           H  
ATOM    248  HG  LEU A  15      -1.247  -9.305  -4.590  1.00  0.00           H  
ATOM    249 1HD1 LEU A  15      -1.193 -11.256  -3.102  1.00  0.00           H  
ATOM    250 2HD1 LEU A  15      -2.410 -10.067  -2.583  1.00  0.00           H  
ATOM    251 3HD1 LEU A  15      -2.917 -11.551  -3.426  1.00  0.00           H  
ATOM    252 1HD2 LEU A  15      -0.664 -11.509  -5.543  1.00  0.00           H  
ATOM    253 2HD2 LEU A  15      -2.382 -11.809  -5.902  1.00  0.00           H  
ATOM    254 3HD2 LEU A  15      -1.513 -10.500  -6.738  1.00  0.00           H  
ATOM    255  N   LEU A  16      -5.347  -7.167  -6.008  1.00  0.00           N  
ATOM    256  CA  LEU A  16      -6.717  -6.757  -6.288  1.00  0.00           C  
ATOM    257  C   LEU A  16      -6.858  -6.246  -7.716  1.00  0.00           C  
ATOM    258  O   LEU A  16      -7.784  -6.627  -8.433  1.00  0.00           O  
ATOM    259  CB  LEU A  16      -7.157  -5.667  -5.303  1.00  0.00           C  
ATOM    260  CG  LEU A  16      -8.570  -5.110  -5.514  1.00  0.00           C  
ATOM    261  CD1 LEU A  16      -9.587  -6.234  -5.367  1.00  0.00           C  
ATOM    262  CD2 LEU A  16      -8.834  -3.999  -4.508  1.00  0.00           C  
ATOM    263  H   LEU A  16      -4.832  -6.696  -5.278  1.00  0.00           H  
ATOM    264  HA  LEU A  16      -7.369  -7.622  -6.167  1.00  0.00           H  
ATOM    265 1HB  LEU A  16      -7.108  -6.072  -4.293  1.00  0.00           H  
ATOM    266 2HB  LEU A  16      -6.458  -4.834  -5.372  1.00  0.00           H  
ATOM    267  HG  LEU A  16      -8.657  -4.711  -6.525  1.00  0.00           H  
ATOM    268 1HD1 LEU A  16     -10.591  -5.838  -5.518  1.00  0.00           H  
ATOM    269 2HD1 LEU A  16      -9.387  -7.005  -6.112  1.00  0.00           H  
ATOM    270 3HD1 LEU A  16      -9.512  -6.664  -4.369  1.00  0.00           H  
ATOM    271 1HD2 LEU A  16      -9.838  -3.603  -4.658  1.00  0.00           H  
ATOM    272 2HD2 LEU A  16      -8.749  -4.397  -3.496  1.00  0.00           H  
ATOM    273 3HD2 LEU A  16      -8.104  -3.202  -4.647  1.00  0.00           H  
ATOM    274  N   VAL A  17      -5.935  -5.382  -8.124  1.00  0.00           N  
ATOM    275  CA  VAL A  17      -5.939  -4.838  -9.477  1.00  0.00           C  
ATOM    276  C   VAL A  17      -5.828  -5.945 -10.516  1.00  0.00           C  
ATOM    277  O   VAL A  17      -6.533  -5.936 -11.525  1.00  0.00           O  
ATOM    278  CB  VAL A  17      -4.773  -3.848  -9.658  1.00  0.00           C  
ATOM    279  CG1 VAL A  17      -4.613  -3.477 -11.124  1.00  0.00           C  
ATOM    280  CG2 VAL A  17      -5.011  -2.608  -8.810  1.00  0.00           C  
ATOM    281  H   VAL A  17      -5.212  -5.095  -7.480  1.00  0.00           H  
ATOM    282  HA  VAL A  17      -6.878  -4.305  -9.632  1.00  0.00           H  
ATOM    283  HB  VAL A  17      -3.847  -4.331  -9.345  1.00  0.00           H  
ATOM    284 1HG1 VAL A  17      -3.784  -2.777 -11.234  1.00  0.00           H  
ATOM    285 2HG1 VAL A  17      -4.408  -4.375 -11.707  1.00  0.00           H  
ATOM    286 3HG1 VAL A  17      -5.530  -3.011 -11.484  1.00  0.00           H  
ATOM    287 1HG2 VAL A  17      -4.182  -1.913  -8.943  1.00  0.00           H  
ATOM    288 2HG2 VAL A  17      -5.940  -2.128  -9.119  1.00  0.00           H  
ATOM    289 3HG2 VAL A  17      -5.081  -2.892  -7.760  1.00  0.00           H  
ATOM    290  N   ILE A  18      -4.938  -6.899 -10.264  1.00  0.00           N  
ATOM    291  CA  ILE A  18      -4.774  -8.047 -11.148  1.00  0.00           C  
ATOM    292  C   ILE A  18      -6.069  -8.842 -11.264  1.00  0.00           C  
ATOM    293  O   ILE A  18      -6.450  -9.269 -12.354  1.00  0.00           O  
ATOM    294  CB  ILE A  18      -3.648  -8.970 -10.647  1.00  0.00           C  
ATOM    295  CG1 ILE A  18      -2.288  -8.285 -10.803  1.00  0.00           C  
ATOM    296  CG2 ILE A  18      -3.671 -10.293 -11.397  1.00  0.00           C  
ATOM    297  CD1 ILE A  18      -1.166  -8.981 -10.066  1.00  0.00           C  
ATOM    298  H   ILE A  18      -4.360  -6.827  -9.439  1.00  0.00           H  
ATOM    299  HA  ILE A  18      -4.507  -7.685 -12.140  1.00  0.00           H  
ATOM    300  HB  ILE A  18      -3.783  -9.164  -9.583  1.00  0.00           H  
ATOM    301 1HG1 ILE A  18      -2.024  -8.236 -11.859  1.00  0.00           H  
ATOM    302 2HG1 ILE A  18      -2.352  -7.261 -10.435  1.00  0.00           H  
ATOM    303 1HG2 ILE A  18      -2.868 -10.932 -11.031  1.00  0.00           H  
ATOM    304 2HG2 ILE A  18      -4.629 -10.785 -11.237  1.00  0.00           H  
ATOM    305 3HG2 ILE A  18      -3.531 -10.109 -12.463  1.00  0.00           H  
ATOM    306 1HD1 ILE A  18      -0.235  -8.437 -10.224  1.00  0.00           H  
ATOM    307 2HD1 ILE A  18      -1.393  -9.010  -9.000  1.00  0.00           H  
ATOM    308 3HD1 ILE A  18      -1.060  -9.997 -10.442  1.00  0.00           H  
ATOM    309  N   ILE A  19      -6.741  -9.036 -10.135  1.00  0.00           N  
ATOM    310  CA  ILE A  19      -8.003  -9.766 -10.110  1.00  0.00           C  
ATOM    311  C   ILE A  19      -9.089  -9.012 -10.868  1.00  0.00           C  
ATOM    312  O   ILE A  19      -9.831  -9.600 -11.655  1.00  0.00           O  
ATOM    313  CB  ILE A  19      -8.466 -10.015  -8.663  1.00  0.00           C  
ATOM    314  CG1 ILE A  19      -7.529 -11.007  -7.967  1.00  0.00           C  
ATOM    315  CG2 ILE A  19      -9.898 -10.527  -8.643  1.00  0.00           C  
ATOM    316  CD1 ILE A  19      -7.707 -11.064  -6.467  1.00  0.00           C  
ATOM    317  H   ILE A  19      -6.368  -8.670  -9.271  1.00  0.00           H  
ATOM    318  HA  ILE A  19      -7.855 -10.729 -10.596  1.00  0.00           H  
ATOM    319  HB  ILE A  19      -8.414  -9.084  -8.099  1.00  0.00           H  
ATOM    320 1HG1 ILE A  19      -7.694 -12.006  -8.369  1.00  0.00           H  
ATOM    321 2HG1 ILE A  19      -6.494 -10.738  -8.177  1.00  0.00           H  
ATOM    322 1HG2 ILE A  19     -10.208 -10.698  -7.613  1.00  0.00           H  
ATOM    323 2HG2 ILE A  19     -10.554  -9.788  -9.101  1.00  0.00           H  
ATOM    324 3HG2 ILE A  19      -9.958 -11.461  -9.201  1.00  0.00           H  
ATOM    325 1HD1 ILE A  19      -7.009 -11.788  -6.045  1.00  0.00           H  
ATOM    326 2HD1 ILE A  19      -7.511 -10.080  -6.040  1.00  0.00           H  
ATOM    327 3HD1 ILE A  19      -8.726 -11.365  -6.233  1.00  0.00           H  
ATOM    328  N   LEU A  20      -9.177  -7.709 -10.626  1.00  0.00           N  
ATOM    329  CA  LEU A  20     -10.240  -6.893 -11.200  1.00  0.00           C  
ATOM    330  C   LEU A  20     -10.115  -6.812 -12.716  1.00  0.00           C  
ATOM    331  O   LEU A  20     -11.116  -6.829 -13.433  1.00  0.00           O  
ATOM    332  CB  LEU A  20     -10.207  -5.481 -10.602  1.00  0.00           C  
ATOM    333  CG  LEU A  20     -10.624  -5.372  -9.130  1.00  0.00           C  
ATOM    334  CD1 LEU A  20     -10.358  -3.959  -8.629  1.00  0.00           C  
ATOM    335  CD2 LEU A  20     -12.095  -5.734  -8.991  1.00  0.00           C  
ATOM    336  H   LEU A  20      -8.489  -7.272 -10.029  1.00  0.00           H  
ATOM    337  HA  LEU A  20     -11.198  -7.353 -10.958  1.00  0.00           H  
ATOM    338 1HB  LEU A  20      -9.194  -5.091 -10.688  1.00  0.00           H  
ATOM    339 2HB  LEU A  20     -10.871  -4.841 -11.183  1.00  0.00           H  
ATOM    340  HG  LEU A  20     -10.024  -6.057  -8.529  1.00  0.00           H  
ATOM    341 1HD1 LEU A  20     -10.655  -3.881  -7.583  1.00  0.00           H  
ATOM    342 2HD1 LEU A  20      -9.296  -3.734  -8.722  1.00  0.00           H  
ATOM    343 3HD1 LEU A  20     -10.934  -3.249  -9.222  1.00  0.00           H  
ATOM    344 1HD2 LEU A  20     -12.392  -5.657  -7.944  1.00  0.00           H  
ATOM    345 2HD2 LEU A  20     -12.696  -5.049  -9.589  1.00  0.00           H  
ATOM    346 3HD2 LEU A  20     -12.253  -6.755  -9.339  1.00  0.00           H  
ATOM    347  N   ARG A  21      -8.881  -6.724 -13.199  1.00  0.00           N  
ATOM    348  CA  ARG A  21      -8.624  -6.606 -14.629  1.00  0.00           C  
ATOM    349  C   ARG A  21      -8.956  -7.902 -15.357  1.00  0.00           C  
ATOM    350  O   ARG A  21     -10.095  -8.161 -15.633  1.00  0.00           O  
ATOM    351  OXT ARG A  21      -8.078  -8.664 -15.656  1.00  0.00           O  
ATOM    352  CB  ARG A  21      -7.169  -6.243 -14.884  1.00  0.00           C  
ATOM    353  CG  ARG A  21      -6.798  -4.809 -14.540  1.00  0.00           C  
ATOM    354  CD  ARG A  21      -5.348  -4.555 -14.738  1.00  0.00           C  
ATOM    355  NE  ARG A  21      -4.995  -3.174 -14.450  1.00  0.00           N  
ATOM    356  CZ  ARG A  21      -3.739  -2.687 -14.460  1.00  0.00           C  
ATOM    357  NH1 ARG A  21      -2.729  -3.479 -14.744  1.00  0.00           N  
ATOM    358  NH2 ARG A  21      -3.522  -1.413 -14.183  1.00  0.00           N  
ATOM    359  H   ARG A  21      -8.100  -6.740 -12.559  1.00  0.00           H  
ATOM    360  HA  ARG A  21      -9.256  -5.812 -15.029  1.00  0.00           H  
ATOM    361 1HB  ARG A  21      -6.523  -6.899 -14.302  1.00  0.00           H  
ATOM    362 2HB  ARG A  21      -6.933  -6.401 -15.936  1.00  0.00           H  
ATOM    363 1HG  ARG A  21      -7.356  -4.125 -15.180  1.00  0.00           H  
ATOM    364 2HG  ARG A  21      -7.041  -4.610 -13.496  1.00  0.00           H  
ATOM    365 1HD  ARG A  21      -4.771  -5.199 -14.074  1.00  0.00           H  
ATOM    366 2HD  ARG A  21      -5.079  -4.766 -15.772  1.00  0.00           H  
ATOM    367  HE  ARG A  21      -5.746  -2.534 -14.226  1.00  0.00           H  
ATOM    368 1HH1 ARG A  21      -2.895  -4.453 -14.956  1.00  0.00           H  
ATOM    369 2HH1 ARG A  21      -1.788  -3.114 -14.752  1.00  0.00           H  
ATOM    370 1HH2 ARG A  21      -4.298  -0.804 -13.964  1.00  0.00           H  
ATOM    371 2HH2 ARG A  21      -2.581  -1.048 -14.191  1.00  0.00           H  
TER                                                                             
ATOM    373  N   ILE B  22      -4.808   4.216  13.213  1.00  0.00           N  
ATOM    374  CA  ILE B  22      -3.384   3.971  13.018  1.00  0.00           C  
ATOM    375  C   ILE B  22      -3.143   3.037  11.840  1.00  0.00           C  
ATOM    376  O   ILE B  22      -2.549   3.430  10.835  1.00  0.00           O  
ATOM    377  CB  ILE B  22      -2.751   3.372  14.287  1.00  0.00           C  
ATOM    378  CG1 ILE B  22      -2.844   4.364  15.450  1.00  0.00           C  
ATOM    379  CG2 ILE B  22      -1.303   2.986  14.027  1.00  0.00           C  
ATOM    380  CD1 ILE B  22      -2.470   3.772  16.789  1.00  0.00           C  
ATOM    381 1H   ILE B  22      -4.938   4.831  13.991  1.00  0.00           H  
ATOM    382 2H   ILE B  22      -5.191   4.636  12.390  1.00  0.00           H  
ATOM    383 3H   ILE B  22      -5.274   3.350  13.393  1.00  0.00           H  
ATOM    384  HA  ILE B  22      -2.896   4.921  12.805  1.00  0.00           H  
ATOM    385  HB  ILE B  22      -3.306   2.483  14.586  1.00  0.00           H  
ATOM    386 1HG1 ILE B  22      -2.189   5.213  15.257  1.00  0.00           H  
ATOM    387 2HG1 ILE B  22      -3.862   4.748  15.520  1.00  0.00           H  
ATOM    388 1HG2 ILE B  22      -0.870   2.565  14.935  1.00  0.00           H  
ATOM    389 2HG2 ILE B  22      -1.261   2.246  13.229  1.00  0.00           H  
ATOM    390 3HG2 ILE B  22      -0.738   3.870  13.733  1.00  0.00           H  
ATOM    391 1HD1 ILE B  22      -2.561   4.535  17.563  1.00  0.00           H  
ATOM    392 2HD1 ILE B  22      -3.138   2.940  17.019  1.00  0.00           H  
ATOM    393 3HD1 ILE B  22      -1.443   3.413  16.754  1.00  0.00           H  
ATOM    394  N   LEU B  23      -3.606   1.798  11.968  1.00  0.00           N  
ATOM    395  CA  LEU B  23      -3.320   0.766  10.979  1.00  0.00           C  
ATOM    396  C   LEU B  23      -3.964   1.095   9.638  1.00  0.00           C  
ATOM    397  O   LEU B  23      -3.389   0.835   8.581  1.00  0.00           O  
ATOM    398  CB  LEU B  23      -3.821  -0.596  11.473  1.00  0.00           C  
ATOM    399  CG  LEU B  23      -3.090  -1.171  12.694  1.00  0.00           C  
ATOM    400  CD1 LEU B  23      -3.763  -2.466  13.126  1.00  0.00           C  
ATOM    401  CD2 LEU B  23      -1.627  -1.403  12.347  1.00  0.00           C  
ATOM    402  H   LEU B  23      -4.170   1.565  12.773  1.00  0.00           H  
ATOM    403  HA  LEU B  23      -2.241   0.713  10.837  1.00  0.00           H  
ATOM    404 1HB  LEU B  23      -4.875  -0.506  11.730  1.00  0.00           H  
ATOM    405 2HB  LEU B  23      -3.726  -1.317  10.661  1.00  0.00           H  
ATOM    406  HG  LEU B  23      -3.159  -0.467  13.524  1.00  0.00           H  
ATOM    407 1HD1 LEU B  23      -3.244  -2.874  13.993  1.00  0.00           H  
ATOM    408 2HD1 LEU B  23      -4.803  -2.267  13.386  1.00  0.00           H  
ATOM    409 3HD1 LEU B  23      -3.724  -3.186  12.309  1.00  0.00           H  
ATOM    410 1HD2 LEU B  23      -1.108  -1.811  13.215  1.00  0.00           H  
ATOM    411 2HD2 LEU B  23      -1.557  -2.108  11.519  1.00  0.00           H  
ATOM    412 3HD2 LEU B  23      -1.167  -0.458  12.060  1.00  0.00           H  
ATOM    413  N   VAL B  24      -5.162   1.669   9.688  1.00  0.00           N  
ATOM    414  CA  VAL B  24      -5.893   2.022   8.478  1.00  0.00           C  
ATOM    415  C   VAL B  24      -5.166   3.104   7.690  1.00  0.00           C  
ATOM    416  O   VAL B  24      -4.943   2.966   6.488  1.00  0.00           O  
ATOM    417  CB  VAL B  24      -7.309   2.513   8.833  1.00  0.00           C  
ATOM    418  CG1 VAL B  24      -8.011   3.056   7.597  1.00  0.00           C  
ATOM    419  CG2 VAL B  24      -8.111   1.379   9.453  1.00  0.00           C  
ATOM    420  H   VAL B  24      -5.576   1.866  10.588  1.00  0.00           H  
ATOM    421  HA  VAL B  24      -5.978   1.132   7.853  1.00  0.00           H  
ATOM    422  HB  VAL B  24      -7.231   3.335   9.545  1.00  0.00           H  
ATOM    423 1HG1 VAL B  24      -9.010   3.399   7.866  1.00  0.00           H  
ATOM    424 2HG1 VAL B  24      -7.438   3.890   7.191  1.00  0.00           H  
ATOM    425 3HG1 VAL B  24      -8.088   2.269   6.847  1.00  0.00           H  
ATOM    426 1HG2 VAL B  24      -9.110   1.733   9.702  1.00  0.00           H  
ATOM    427 2HG2 VAL B  24      -8.184   0.555   8.743  1.00  0.00           H  
ATOM    428 3HG2 VAL B  24      -7.612   1.034  10.359  1.00  0.00           H  
ATOM    429  N   GLU B  25      -4.799   4.182   8.376  1.00  0.00           N  
ATOM    430  CA  GLU B  25      -4.061   5.273   7.751  1.00  0.00           C  
ATOM    431  C   GLU B  25      -2.720   4.793   7.211  1.00  0.00           C  
ATOM    432  O   GLU B  25      -2.273   5.233   6.152  1.00  0.00           O  
ATOM    433  CB  GLU B  25      -3.842   6.410   8.751  1.00  0.00           C  
ATOM    434  CG  GLU B  25      -5.122   7.061   9.254  1.00  0.00           C  
ATOM    435  CD  GLU B  25      -5.737   6.326  10.412  1.00  0.00           C  
ATOM    436  OE1 GLU B  25      -5.162   5.358  10.849  1.00  0.00           O  
ATOM    437  OE2 GLU B  25      -6.782   6.734  10.862  1.00  0.00           O  
ATOM    438  H   GLU B  25      -5.037   4.247   9.355  1.00  0.00           H  
ATOM    439  HA  GLU B  25      -4.648   5.653   6.914  1.00  0.00           H  
ATOM    440 1HB  GLU B  25      -3.296   6.033   9.616  1.00  0.00           H  
ATOM    441 2HB  GLU B  25      -3.230   7.186   8.291  1.00  0.00           H  
ATOM    442 1HG  GLU B  25      -4.901   8.083   9.563  1.00  0.00           H  
ATOM    443 2HG  GLU B  25      -5.840   7.106   8.436  1.00  0.00           H  
ATOM    444  N   THR B  26      -2.083   3.887   7.945  1.00  0.00           N  
ATOM    445  CA  THR B  26      -0.814   3.310   7.516  1.00  0.00           C  
ATOM    446  C   THR B  26      -0.960   2.586   6.184  1.00  0.00           C  
ATOM    447  O   THR B  26      -0.133   2.745   5.286  1.00  0.00           O  
ATOM    448  CB  THR B  26      -0.263   2.337   8.575  1.00  0.00           C  
ATOM    449  OG1 THR B  26      -0.025   3.043   9.800  1.00  0.00           O  
ATOM    450  CG2 THR B  26       1.037   1.708   8.096  1.00  0.00           C  
ATOM    451  H   THR B  26      -2.487   3.592   8.822  1.00  0.00           H  
ATOM    452  HA  THR B  26      -0.094   4.117   7.384  1.00  0.00           H  
ATOM    453  HB  THR B  26      -0.993   1.550   8.761  1.00  0.00           H  
ATOM    454  HG1 THR B  26      -0.859   3.371  10.146  1.00  0.00           H  
ATOM    455 1HG2 THR B  26       1.411   1.023   8.857  1.00  0.00           H  
ATOM    456 2HG2 THR B  26       0.857   1.160   7.171  1.00  0.00           H  
ATOM    457 3HG2 THR B  26       1.774   2.489   7.918  1.00  0.00           H  
ATOM    458  N   ALA B  27      -2.018   1.791   6.061  1.00  0.00           N  
ATOM    459  CA  ALA B  27      -2.313   1.096   4.813  1.00  0.00           C  
ATOM    460  C   ALA B  27      -2.510   2.080   3.668  1.00  0.00           C  
ATOM    461  O   ALA B  27      -2.002   1.874   2.565  1.00  0.00           O  
ATOM    462  CB  ALA B  27      -3.545   0.218   4.975  1.00  0.00           C  
ATOM    463  H   ALA B  27      -2.633   1.665   6.851  1.00  0.00           H  
ATOM    464  HA  ALA B  27      -1.459   0.464   4.568  1.00  0.00           H  
ATOM    465 1HB  ALA B  27      -3.752  -0.294   4.035  1.00  0.00           H  
ATOM    466 2HB  ALA B  27      -3.367  -0.518   5.758  1.00  0.00           H  
ATOM    467 3HB  ALA B  27      -4.399   0.837   5.246  1.00  0.00           H  
ATOM    468  N   VAL B  28      -3.250   3.151   3.935  1.00  0.00           N  
ATOM    469  CA  VAL B  28      -3.545   4.152   2.917  1.00  0.00           C  
ATOM    470  C   VAL B  28      -2.282   4.887   2.486  1.00  0.00           C  
ATOM    471  O   VAL B  28      -2.020   5.045   1.293  1.00  0.00           O  
ATOM    472  CB  VAL B  28      -4.571   5.170   3.449  1.00  0.00           C  
ATOM    473  CG1 VAL B  28      -4.724   6.330   2.477  1.00  0.00           C  
ATOM    474  CG2 VAL B  28      -5.908   4.482   3.682  1.00  0.00           C  
ATOM    475  H   VAL B  28      -3.618   3.274   4.867  1.00  0.00           H  
ATOM    476  HA  VAL B  28      -3.969   3.648   2.048  1.00  0.00           H  
ATOM    477  HB  VAL B  28      -4.205   5.583   4.389  1.00  0.00           H  
ATOM    478 1HG1 VAL B  28      -5.453   7.040   2.869  1.00  0.00           H  
ATOM    479 2HG1 VAL B  28      -3.763   6.829   2.353  1.00  0.00           H  
ATOM    480 3HG1 VAL B  28      -5.066   5.955   1.513  1.00  0.00           H  
ATOM    481 1HG2 VAL B  28      -6.629   5.207   4.059  1.00  0.00           H  
ATOM    482 2HG2 VAL B  28      -6.271   4.064   2.743  1.00  0.00           H  
ATOM    483 3HG2 VAL B  28      -5.783   3.682   4.412  1.00  0.00           H  
ATOM    484  N   ILE B  29      -1.502   5.336   3.463  1.00  0.00           N  
ATOM    485  CA  ILE B  29      -0.279   6.080   3.187  1.00  0.00           C  
ATOM    486  C   ILE B  29       0.696   5.249   2.362  1.00  0.00           C  
ATOM    487  O   ILE B  29       1.313   5.751   1.422  1.00  0.00           O  
ATOM    488  CB  ILE B  29       0.403   6.522   4.495  1.00  0.00           C  
ATOM    489  CG1 ILE B  29      -0.434   7.595   5.197  1.00  0.00           C  
ATOM    490  CG2 ILE B  29       1.807   7.035   4.217  1.00  0.00           C  
ATOM    491  CD1 ILE B  29      -0.020   7.854   6.627  1.00  0.00           C  
ATOM    492  H   ILE B  29      -1.763   5.158   4.422  1.00  0.00           H  
ATOM    493  HA  ILE B  29      -0.537   6.970   2.615  1.00  0.00           H  
ATOM    494  HB  ILE B  29       0.465   5.674   5.177  1.00  0.00           H  
ATOM    495 1HG1 ILE B  29      -0.361   8.531   4.645  1.00  0.00           H  
ATOM    496 2HG1 ILE B  29      -1.483   7.297   5.195  1.00  0.00           H  
ATOM    497 1HG2 ILE B  29       2.273   7.344   5.152  1.00  0.00           H  
ATOM    498 2HG2 ILE B  29       2.399   6.244   3.760  1.00  0.00           H  
ATOM    499 3HG2 ILE B  29       1.755   7.887   3.538  1.00  0.00           H  
ATOM    500 1HD1 ILE B  29      -0.659   8.625   7.057  1.00  0.00           H  
ATOM    501 2HD1 ILE B  29      -0.120   6.935   7.207  1.00  0.00           H  
ATOM    502 3HD1 ILE B  29       1.016   8.187   6.651  1.00  0.00           H  
ATOM    503  N   ALA B  30       0.831   3.977   2.718  1.00  0.00           N  
ATOM    504  CA  ALA B  30       1.712   3.067   1.995  1.00  0.00           C  
ATOM    505  C   ALA B  30       1.319   2.971   0.527  1.00  0.00           C  
ATOM    506  O   ALA B  30       2.175   2.997  -0.358  1.00  0.00           O  
ATOM    507  CB  ALA B  30       1.694   1.689   2.639  1.00  0.00           C  
ATOM    508  H   ALA B  30       0.309   3.630   3.511  1.00  0.00           H  
ATOM    509  HA  ALA B  30       2.725   3.467   2.045  1.00  0.00           H  
ATOM    510 1HB  ALA B  30       2.357   1.021   2.088  1.00  0.00           H  
ATOM    511 2HB  ALA B  30       2.033   1.765   3.672  1.00  0.00           H  
ATOM    512 3HB  ALA B  30       0.681   1.291   2.619  1.00  0.00           H  
ATOM    513  N   MET B  31       0.019   2.860   0.273  1.00  0.00           N  
ATOM    514  CA  MET B  31      -0.488   2.736  -1.088  1.00  0.00           C  
ATOM    515  C   MET B  31      -0.319   4.038  -1.859  1.00  0.00           C  
ATOM    516  O   MET B  31       0.085   4.035  -3.022  1.00  0.00           O  
ATOM    517  CB  MET B  31      -1.956   2.314  -1.068  1.00  0.00           C  
ATOM    518  CG  MET B  31      -2.191   0.874  -0.636  1.00  0.00           C  
ATOM    519  SD  MET B  31      -3.911   0.363  -0.827  1.00  0.00           S  
ATOM    520  CE  MET B  31      -4.668   1.197   0.566  1.00  0.00           C  
ATOM    521  H   MET B  31      -0.634   2.861   1.044  1.00  0.00           H  
ATOM    522  HA  MET B  31       0.090   1.969  -1.604  1.00  0.00           H  
ATOM    523 1HB  MET B  31      -2.510   2.961  -0.389  1.00  0.00           H  
ATOM    524 2HB  MET B  31      -2.384   2.440  -2.063  1.00  0.00           H  
ATOM    525 1HG  MET B  31      -1.567   0.209  -1.232  1.00  0.00           H  
ATOM    526 2HG  MET B  31      -1.912   0.757   0.411  1.00  0.00           H  
ATOM    527 1HE  MET B  31      -5.735   0.978   0.585  1.00  0.00           H  
ATOM    528 2HE  MET B  31      -4.208   0.848   1.492  1.00  0.00           H  
ATOM    529 3HE  MET B  31      -4.519   2.273   0.471  1.00  0.00           H  
ATOM    530  N   GLU B  32      -0.631   5.152  -1.205  1.00  0.00           N  
ATOM    531  CA  GLU B  32      -0.474   6.468  -1.814  1.00  0.00           C  
ATOM    532  C   GLU B  32       0.984   6.747  -2.154  1.00  0.00           C  
ATOM    533  O   GLU B  32       1.294   7.256  -3.231  1.00  0.00           O  
ATOM    534  CB  GLU B  32      -1.007   7.555  -0.879  1.00  0.00           C  
ATOM    535  CG  GLU B  32      -2.524   7.599  -0.766  1.00  0.00           C  
ATOM    536  CD  GLU B  32      -3.009   8.641   0.203  1.00  0.00           C  
ATOM    537  OE1 GLU B  32      -2.191   9.244   0.856  1.00  0.00           O  
ATOM    538  OE2 GLU B  32      -4.199   8.835   0.291  1.00  0.00           O  
ATOM    539  H   GLU B  32      -0.986   5.086  -0.262  1.00  0.00           H  
ATOM    540  HA  GLU B  32      -1.049   6.491  -2.741  1.00  0.00           H  
ATOM    541 1HB  GLU B  32      -0.601   7.406   0.122  1.00  0.00           H  
ATOM    542 2HB  GLU B  32      -0.669   8.532  -1.226  1.00  0.00           H  
ATOM    543 1HG  GLU B  32      -2.945   7.810  -1.749  1.00  0.00           H  
ATOM    544 2HG  GLU B  32      -2.883   6.621  -0.450  1.00  0.00           H  
ATOM    545  N   PHE B  33       1.877   6.411  -1.229  1.00  0.00           N  
ATOM    546  CA  PHE B  33       3.309   6.565  -1.454  1.00  0.00           C  
ATOM    547  C   PHE B  33       3.762   5.778  -2.677  1.00  0.00           C  
ATOM    548  O   PHE B  33       4.444   6.310  -3.553  1.00  0.00           O  
ATOM    549  CB  PHE B  33       4.096   6.106  -0.225  1.00  0.00           C  
ATOM    550  CG  PHE B  33       5.581   6.049  -0.443  1.00  0.00           C  
ATOM    551  CD1 PHE B  33       6.346   7.206  -0.411  1.00  0.00           C  
ATOM    552  CD2 PHE B  33       6.217   4.841  -0.681  1.00  0.00           C  
ATOM    553  CE1 PHE B  33       7.712   7.156  -0.611  1.00  0.00           C  
ATOM    554  CE2 PHE B  33       7.583   4.787  -0.881  1.00  0.00           C  
ATOM    555  CZ  PHE B  33       8.331   5.946  -0.846  1.00  0.00           C  
ATOM    556  H   PHE B  33       1.555   6.039  -0.347  1.00  0.00           H  
ATOM    557  HA  PHE B  33       3.520   7.621  -1.629  1.00  0.00           H  
ATOM    558 1HB  PHE B  33       3.900   6.782   0.606  1.00  0.00           H  
ATOM    559 2HB  PHE B  33       3.758   5.114   0.073  1.00  0.00           H  
ATOM    560  HD1 PHE B  33       5.857   8.163  -0.224  1.00  0.00           H  
ATOM    561  HD2 PHE B  33       5.626   3.924  -0.710  1.00  0.00           H  
ATOM    562  HE1 PHE B  33       8.301   8.073  -0.583  1.00  0.00           H  
ATOM    563  HE2 PHE B  33       8.071   3.830  -1.066  1.00  0.00           H  
ATOM    564  HZ  PHE B  33       9.408   5.906  -1.005  1.00  0.00           H  
ATOM    565  N   TRP B  34       3.379   4.506  -2.731  1.00  0.00           N  
ATOM    566  CA  TRP B  34       3.780   3.631  -3.826  1.00  0.00           C  
ATOM    567  C   TRP B  34       3.330   4.189  -5.170  1.00  0.00           C  
ATOM    568  O   TRP B  34       4.106   4.238  -6.125  1.00  0.00           O  
ATOM    569  CB  TRP B  34       3.198   2.231  -3.630  1.00  0.00           C  
ATOM    570  CG  TRP B  34       3.681   1.234  -4.640  1.00  0.00           C  
ATOM    571  CD1 TRP B  34       4.811   0.476  -4.561  1.00  0.00           C  
ATOM    572  CD2 TRP B  34       3.048   0.881  -5.894  1.00  0.00           C  
ATOM    573  NE1 TRP B  34       4.925  -0.320  -5.674  1.00  0.00           N  
ATOM    574  CE2 TRP B  34       3.854  -0.086  -6.499  1.00  0.00           C  
ATOM    575  CE3 TRP B  34       1.880   1.302  -6.541  1.00  0.00           C  
ATOM    576  CZ2 TRP B  34       3.534  -0.645  -7.727  1.00  0.00           C  
ATOM    577  CZ3 TRP B  34       1.558   0.742  -7.771  1.00  0.00           C  
ATOM    578  CH2 TRP B  34       2.364  -0.207  -8.348  1.00  0.00           C  
ATOM    579  H   TRP B  34       2.796   4.137  -1.995  1.00  0.00           H  
ATOM    580  HA  TRP B  34       4.868   3.560  -3.831  1.00  0.00           H  
ATOM    581 1HB  TRP B  34       3.457   1.864  -2.637  1.00  0.00           H  
ATOM    582 2HB  TRP B  34       2.111   2.277  -3.689  1.00  0.00           H  
ATOM    583  HD1 TRP B  34       5.519   0.498  -3.735  1.00  0.00           H  
ATOM    584  HE1 TRP B  34       5.675  -0.972  -5.856  1.00  0.00           H  
ATOM    585  HE3 TRP B  34       1.235   2.054  -6.086  1.00  0.00           H  
ATOM    586  HZ2 TRP B  34       4.161  -1.399  -8.201  1.00  0.00           H  
ATOM    587  HZ3 TRP B  34       0.647   1.075  -8.268  1.00  0.00           H  
ATOM    588  HH2 TRP B  34       2.081  -0.627  -9.313  1.00  0.00           H  
ATOM    589  N   LEU B  35       2.071   4.610  -5.239  1.00  0.00           N  
ATOM    590  CA  LEU B  35       1.511   5.154  -6.470  1.00  0.00           C  
ATOM    591  C   LEU B  35       2.277   6.390  -6.924  1.00  0.00           C  
ATOM    592  O   LEU B  35       2.601   6.533  -8.103  1.00  0.00           O  
ATOM    593  CB  LEU B  35       0.032   5.507  -6.269  1.00  0.00           C  
ATOM    594  CG  LEU B  35      -0.925   4.315  -6.144  1.00  0.00           C  
ATOM    595  CD1 LEU B  35      -2.292   4.807  -5.688  1.00  0.00           C  
ATOM    596  CD2 LEU B  35      -1.020   3.597  -7.482  1.00  0.00           C  
ATOM    597  H   LEU B  35       1.488   4.551  -4.417  1.00  0.00           H  
ATOM    598  HA  LEU B  35       1.588   4.397  -7.249  1.00  0.00           H  
ATOM    599 1HB  LEU B  35      -0.062   6.104  -5.363  1.00  0.00           H  
ATOM    600 2HB  LEU B  35      -0.299   6.111  -7.113  1.00  0.00           H  
ATOM    601  HG  LEU B  35      -0.550   3.625  -5.388  1.00  0.00           H  
ATOM    602 1HD1 LEU B  35      -2.972   3.960  -5.599  1.00  0.00           H  
ATOM    603 2HD1 LEU B  35      -2.198   5.298  -4.720  1.00  0.00           H  
ATOM    604 3HD1 LEU B  35      -2.686   5.513  -6.418  1.00  0.00           H  
ATOM    605 1HD2 LEU B  35      -1.700   2.750  -7.393  1.00  0.00           H  
ATOM    606 2HD2 LEU B  35      -1.396   4.286  -8.238  1.00  0.00           H  
ATOM    607 3HD2 LEU B  35      -0.032   3.241  -7.775  1.00  0.00           H  
ATOM    608  N   LEU B  36       2.565   7.281  -5.982  1.00  0.00           N  
ATOM    609  CA  LEU B  36       3.331   8.486  -6.276  1.00  0.00           C  
ATOM    610  C   LEU B  36       4.758   8.146  -6.687  1.00  0.00           C  
ATOM    611  O   LEU B  36       5.313   8.756  -7.601  1.00  0.00           O  
ATOM    612  CB  LEU B  36       3.352   9.412  -5.053  1.00  0.00           C  
ATOM    613  CG  LEU B  36       2.015  10.072  -4.694  1.00  0.00           C  
ATOM    614  CD1 LEU B  36       2.143  10.788  -3.357  1.00  0.00           C  
ATOM    615  CD2 LEU B  36       1.615  11.041  -5.797  1.00  0.00           C  
ATOM    616  H   LEU B  36       2.245   7.120  -5.038  1.00  0.00           H  
ATOM    617  HA  LEU B  36       2.850   9.009  -7.102  1.00  0.00           H  
ATOM    618 1HB  LEU B  36       3.680   8.837  -4.188  1.00  0.00           H  
ATOM    619 2HB  LEU B  36       4.077  10.207  -5.231  1.00  0.00           H  
ATOM    620  HG  LEU B  36       1.247   9.305  -4.590  1.00  0.00           H  
ATOM    621 1HD1 LEU B  36       1.193  11.256  -3.102  1.00  0.00           H  
ATOM    622 2HD1 LEU B  36       2.410  10.068  -2.583  1.00  0.00           H  
ATOM    623 3HD1 LEU B  36       2.917  11.551  -3.426  1.00  0.00           H  
ATOM    624 1HD2 LEU B  36       0.664  11.510  -5.543  1.00  0.00           H  
ATOM    625 2HD2 LEU B  36       2.382  11.810  -5.901  1.00  0.00           H  
ATOM    626 3HD2 LEU B  36       1.513  10.500  -6.738  1.00  0.00           H  
ATOM    627  N   LEU B  37       5.347   7.168  -6.008  1.00  0.00           N  
ATOM    628  CA  LEU B  37       6.717   6.758  -6.288  1.00  0.00           C  
ATOM    629  C   LEU B  37       6.858   6.247  -7.716  1.00  0.00           C  
ATOM    630  O   LEU B  37       7.784   6.627  -8.433  1.00  0.00           O  
ATOM    631  CB  LEU B  37       7.157   5.668  -5.303  1.00  0.00           C  
ATOM    632  CG  LEU B  37       8.570   5.110  -5.514  1.00  0.00           C  
ATOM    633  CD1 LEU B  37       9.587   6.234  -5.368  1.00  0.00           C  
ATOM    634  CD2 LEU B  37       8.834   4.000  -4.508  1.00  0.00           C  
ATOM    635  H   LEU B  37       4.832   6.696  -5.278  1.00  0.00           H  
ATOM    636  HA  LEU B  37       7.369   7.623  -6.167  1.00  0.00           H  
ATOM    637 1HB  LEU B  37       7.108   6.072  -4.293  1.00  0.00           H  
ATOM    638 2HB  LEU B  37       6.458   4.834  -5.372  1.00  0.00           H  
ATOM    639  HG  LEU B  37       8.657   4.712  -6.525  1.00  0.00           H  
ATOM    640 1HD1 LEU B  37      10.591   5.838  -5.518  1.00  0.00           H  
ATOM    641 2HD1 LEU B  37       9.387   7.005  -6.112  1.00  0.00           H  
ATOM    642 3HD1 LEU B  37       9.512   6.664  -4.369  1.00  0.00           H  
ATOM    643 1HD2 LEU B  37       9.838   3.603  -4.659  1.00  0.00           H  
ATOM    644 2HD2 LEU B  37       8.749   4.397  -3.496  1.00  0.00           H  
ATOM    645 3HD2 LEU B  37       8.104   3.202  -4.647  1.00  0.00           H  
ATOM    646  N   VAL B  38       5.935   5.383  -8.124  1.00  0.00           N  
ATOM    647  CA  VAL B  38       5.939   4.838  -9.476  1.00  0.00           C  
ATOM    648  C   VAL B  38       5.828   5.946 -10.516  1.00  0.00           C  
ATOM    649  O   VAL B  38       6.533   5.936 -11.525  1.00  0.00           O  
ATOM    650  CB  VAL B  38       4.773   3.849  -9.658  1.00  0.00           C  
ATOM    651  CG1 VAL B  38       4.613   3.477 -11.124  1.00  0.00           C  
ATOM    652  CG2 VAL B  38       5.011   2.608  -8.810  1.00  0.00           C  
ATOM    653  H   VAL B  38       5.212   5.095  -7.480  1.00  0.00           H  
ATOM    654  HA  VAL B  38       6.878   4.306  -9.632  1.00  0.00           H  
ATOM    655  HB  VAL B  38       3.847   4.331  -9.345  1.00  0.00           H  
ATOM    656 1HG1 VAL B  38       3.784   2.777 -11.234  1.00  0.00           H  
ATOM    657 2HG1 VAL B  38       4.408   4.376 -11.707  1.00  0.00           H  
ATOM    658 3HG1 VAL B  38       5.530   3.012 -11.484  1.00  0.00           H  
ATOM    659 1HG2 VAL B  38       4.182   1.913  -8.943  1.00  0.00           H  
ATOM    660 2HG2 VAL B  38       5.940   2.129  -9.119  1.00  0.00           H  
ATOM    661 3HG2 VAL B  38       5.081   2.893  -7.760  1.00  0.00           H  
ATOM    662  N   ILE B  39       4.938   6.900 -10.264  1.00  0.00           N  
ATOM    663  CA  ILE B  39       4.774   8.048 -11.148  1.00  0.00           C  
ATOM    664  C   ILE B  39       6.069   8.842 -11.264  1.00  0.00           C  
ATOM    665  O   ILE B  39       6.450   9.270 -12.354  1.00  0.00           O  
ATOM    666  CB  ILE B  39       3.648   8.970 -10.647  1.00  0.00           C  
ATOM    667  CG1 ILE B  39       2.288   8.286 -10.803  1.00  0.00           C  
ATOM    668  CG2 ILE B  39       3.671  10.293 -11.397  1.00  0.00           C  
ATOM    669  CD1 ILE B  39       1.166   8.981 -10.066  1.00  0.00           C  
ATOM    670  H   ILE B  39       4.360   6.828  -9.439  1.00  0.00           H  
ATOM    671  HA  ILE B  39       4.507   7.685 -12.140  1.00  0.00           H  
ATOM    672  HB  ILE B  39       3.783   9.165  -9.583  1.00  0.00           H  
ATOM    673 1HG1 ILE B  39       2.024   8.237 -11.859  1.00  0.00           H  
ATOM    674 2HG1 ILE B  39       2.352   7.261 -10.435  1.00  0.00           H  
ATOM    675 1HG2 ILE B  39       2.868  10.933 -11.031  1.00  0.00           H  
ATOM    676 2HG2 ILE B  39       4.629  10.786 -11.237  1.00  0.00           H  
ATOM    677 3HG2 ILE B  39       3.531  10.109 -12.463  1.00  0.00           H  
ATOM    678 1HD1 ILE B  39       0.235   8.437 -10.224  1.00  0.00           H  
ATOM    679 2HD1 ILE B  39       1.393   9.010  -9.000  1.00  0.00           H  
ATOM    680 3HD1 ILE B  39       1.060   9.998 -10.442  1.00  0.00           H  
ATOM    681  N   ILE B  40       6.741   9.037 -10.135  1.00  0.00           N  
ATOM    682  CA  ILE B  40       8.003   9.766 -10.110  1.00  0.00           C  
ATOM    683  C   ILE B  40       9.089   9.013 -10.868  1.00  0.00           C  
ATOM    684  O   ILE B  40       9.831   9.600 -11.655  1.00  0.00           O  
ATOM    685  CB  ILE B  40       8.466  10.016  -8.663  1.00  0.00           C  
ATOM    686  CG1 ILE B  40       7.529  11.007  -7.967  1.00  0.00           C  
ATOM    687  CG2 ILE B  40       9.898  10.527  -8.643  1.00  0.00           C  
ATOM    688  CD1 ILE B  40       7.707  11.064  -6.467  1.00  0.00           C  
ATOM    689  H   ILE B  40       6.368   8.670  -9.271  1.00  0.00           H  
ATOM    690  HA  ILE B  40       7.855  10.730 -10.596  1.00  0.00           H  
ATOM    691  HB  ILE B  40       8.414   9.085  -8.099  1.00  0.00           H  
ATOM    692 1HG1 ILE B  40       7.694  12.006  -8.369  1.00  0.00           H  
ATOM    693 2HG1 ILE B  40       6.494  10.739  -8.177  1.00  0.00           H  
ATOM    694 1HG2 ILE B  40      10.208  10.699  -7.612  1.00  0.00           H  
ATOM    695 2HG2 ILE B  40      10.554   9.788  -9.101  1.00  0.00           H  
ATOM    696 3HG2 ILE B  40       9.958  11.462  -9.201  1.00  0.00           H  
ATOM    697 1HD1 ILE B  40       7.009  11.788  -6.045  1.00  0.00           H  
ATOM    698 2HD1 ILE B  40       7.511  10.080  -6.039  1.00  0.00           H  
ATOM    699 3HD1 ILE B  40       8.726  11.366  -6.232  1.00  0.00           H  
ATOM    700  N   LEU B  41       9.177   7.709 -10.626  1.00  0.00           N  
ATOM    701  CA  LEU B  41      10.240   6.894 -11.200  1.00  0.00           C  
ATOM    702  C   LEU B  41      10.115   6.813 -12.716  1.00  0.00           C  
ATOM    703  O   LEU B  41      11.116   6.829 -13.433  1.00  0.00           O  
ATOM    704  CB  LEU B  41      10.207   5.482 -10.602  1.00  0.00           C  
ATOM    705  CG  LEU B  41      10.624   5.373  -9.129  1.00  0.00           C  
ATOM    706  CD1 LEU B  41      10.358   3.959  -8.629  1.00  0.00           C  
ATOM    707  CD2 LEU B  41      12.095   5.734  -8.991  1.00  0.00           C  
ATOM    708  H   LEU B  41       8.489   7.272 -10.029  1.00  0.00           H  
ATOM    709  HA  LEU B  41      11.198   7.354 -10.958  1.00  0.00           H  
ATOM    710 1HB  LEU B  41       9.194   5.092 -10.688  1.00  0.00           H  
ATOM    711 2HB  LEU B  41      10.871   4.842 -11.183  1.00  0.00           H  
ATOM    712  HG  LEU B  41      10.024   6.057  -8.529  1.00  0.00           H  
ATOM    713 1HD1 LEU B  41      10.654   3.882  -7.583  1.00  0.00           H  
ATOM    714 2HD1 LEU B  41       9.295   3.734  -8.722  1.00  0.00           H  
ATOM    715 3HD1 LEU B  41      10.933   3.249  -9.222  1.00  0.00           H  
ATOM    716 1HD2 LEU B  41      12.392   5.657  -7.944  1.00  0.00           H  
ATOM    717 2HD2 LEU B  41      12.696   5.049  -9.589  1.00  0.00           H  
ATOM    718 3HD2 LEU B  41      12.254   6.755  -9.339  1.00  0.00           H  
ATOM    719  N   ARG B  42       8.881   6.725 -13.199  1.00  0.00           N  
ATOM    720  CA  ARG B  42       8.624   6.606 -14.629  1.00  0.00           C  
ATOM    721  C   ARG B  42       8.956   7.903 -15.357  1.00  0.00           C  
ATOM    722  O   ARG B  42      10.095   8.162 -15.633  1.00  0.00           O  
ATOM    723  OXT ARG B  42       8.078   8.665 -15.656  1.00  0.00           O  
ATOM    724  CB  ARG B  42       7.169   6.243 -14.884  1.00  0.00           C  
ATOM    725  CG  ARG B  42       6.798   4.810 -14.540  1.00  0.00           C  
ATOM    726  CD  ARG B  42       5.348   4.555 -14.738  1.00  0.00           C  
ATOM    727  NE  ARG B  42       4.995   3.174 -14.450  1.00  0.00           N  
ATOM    728  CZ  ARG B  42       3.739   2.687 -14.460  1.00  0.00           C  
ATOM    729  NH1 ARG B  42       2.729   3.479 -14.744  1.00  0.00           N  
ATOM    730  NH2 ARG B  42       3.522   1.413 -14.183  1.00  0.00           N  
ATOM    731  H   ARG B  42       8.100   6.740 -12.558  1.00  0.00           H  
ATOM    732  HA  ARG B  42       9.256   5.813 -15.029  1.00  0.00           H  
ATOM    733 1HB  ARG B  42       6.523   6.900 -14.302  1.00  0.00           H  
ATOM    734 2HB  ARG B  42       6.933   6.402 -15.936  1.00  0.00           H  
ATOM    735 1HG  ARG B  42       7.356   4.126 -15.179  1.00  0.00           H  
ATOM    736 2HG  ARG B  42       7.041   4.611 -13.496  1.00  0.00           H  
ATOM    737 1HD  ARG B  42       4.771   5.200 -14.075  1.00  0.00           H  
ATOM    738 2HD  ARG B  42       5.079   4.767 -15.772  1.00  0.00           H  
ATOM    739  HE  ARG B  42       5.746   2.534 -14.226  1.00  0.00           H  
ATOM    740 1HH1 ARG B  42       2.895   4.453 -14.956  1.00  0.00           H  
ATOM    741 2HH1 ARG B  42       1.788   3.114 -14.752  1.00  0.00           H  
ATOM    742 1HH2 ARG B  42       4.298   0.804 -13.964  1.00  0.00           H  
ATOM    743 2HH2 ARG B  42       2.581   1.048 -14.191  1.00  0.00           H  
TER                                                                             
HETATM  745 THKN MEM C  45      15.000   0.000   0.000  1.00  0.00           X  
HETATM  746 CNTR MEM C  45       0.000   0.000   0.000  1.00  0.00           X  
HETATM  747 NORM MEM C  45      -0.000  -0.000   1.000  1.00  0.00           X  
TER                                                                             
CONECT  745  746                                                                
CONECT  746  745  747                                                           
CONECT  747  746                                                                
a_angle_1 1.093
a_angle_2 31.018
a_bind 0
a_ddg -23.54
a_helicality 0.054
a_helicality_symm 0.054
a_hha_ang -62.035
a_hha_dst_atm 4.578
a_hha_dst_vec 8.103
a_marl -17.76
a_pack 0.609
a_res_lipo -74.481
a_rmsd 6.025
a_sasa 753.492
a_shape 0.761
a_span_topo 0.5
a_tms_span 1
a_tms_span_fa 1
a_unsat 0
maxsub 24
rms 6.025
score -157.573
silent_score -157.573
time 50
total -157.574

#MODEL 4
ATOM      1  N   ILE A   1       3.601  -5.573  17.092  1.00  0.00           N  
ATOM      2  CA  ILE A   1       2.592  -6.255  16.290  1.00  0.00           C  
ATOM      3  C   ILE A   1       3.033  -6.376  14.838  1.00  0.00           C  
ATOM      4  O   ILE A   1       3.390  -5.384  14.202  1.00  0.00           O  
ATOM      5  CB  ILE A   1       1.244  -5.514  16.358  1.00  0.00           C  
ATOM      6  CG1 ILE A   1       0.725  -5.481  17.798  1.00  0.00           C  
ATOM      7  CG2 ILE A   1       0.228  -6.174  15.438  1.00  0.00           C  
ATOM      8  CD1 ILE A   1      -0.462  -4.566  17.999  1.00  0.00           C  
ATOM      9 1H   ILE A   1       3.286  -5.507  18.039  1.00  0.00           H  
ATOM     10 2H   ILE A   1       4.457  -6.088  17.061  1.00  0.00           H  
ATOM     11 3H   ILE A   1       3.752  -4.654  16.728  1.00  0.00           H  
ATOM     12  HA  ILE A   1       2.454  -7.259  16.689  1.00  0.00           H  
ATOM     13  HB  ILE A   1       1.382  -4.479  16.049  1.00  0.00           H  
ATOM     14 1HG1 ILE A   1       0.437  -6.486  18.105  1.00  0.00           H  
ATOM     15 2HG1 ILE A   1       1.523  -5.153  18.465  1.00  0.00           H  
ATOM     16 1HG2 ILE A   1      -0.719  -5.639  15.499  1.00  0.00           H  
ATOM     17 2HG2 ILE A   1       0.595  -6.147  14.413  1.00  0.00           H  
ATOM     18 3HG2 ILE A   1       0.080  -7.210  15.744  1.00  0.00           H  
ATOM     19 1HD1 ILE A   1      -0.772  -4.596  19.043  1.00  0.00           H  
ATOM     20 2HD1 ILE A   1      -0.184  -3.546  17.731  1.00  0.00           H  
ATOM     21 3HD1 ILE A   1      -1.285  -4.896  17.367  1.00  0.00           H  
ATOM     22  N   ILE A   2       3.007  -7.598  14.316  1.00  0.00           N  
ATOM     23  CA  ILE A   2       3.510  -7.870  12.976  1.00  0.00           C  
ATOM     24  C   ILE A   2       2.724  -7.098  11.924  1.00  0.00           C  
ATOM     25  O   ILE A   2       3.302  -6.513  11.008  1.00  0.00           O  
ATOM     26  CB  ILE A   2       3.448  -9.376  12.661  1.00  0.00           C  
ATOM     27  CG1 ILE A   2       4.444 -10.145  13.533  1.00  0.00           C  
ATOM     28  CG2 ILE A   2       3.726  -9.623  11.186  1.00  0.00           C  
ATOM     29  CD1 ILE A   2       4.258 -11.645  13.495  1.00  0.00           C  
ATOM     30  H   ILE A   2       2.628  -8.358  14.863  1.00  0.00           H  
ATOM     31  HA  ILE A   2       4.551  -7.550  12.926  1.00  0.00           H  
ATOM     32  HB  ILE A   2       2.457  -9.758  12.903  1.00  0.00           H  
ATOM     33 1HG1 ILE A   2       5.460  -9.919  13.211  1.00  0.00           H  
ATOM     34 2HG1 ILE A   2       4.350  -9.817  14.568  1.00  0.00           H  
ATOM     35 1HG2 ILE A   2       3.679 -10.692  10.981  1.00  0.00           H  
ATOM     36 2HG2 ILE A   2       2.980  -9.105  10.584  1.00  0.00           H  
ATOM     37 3HG2 ILE A   2       4.719  -9.249  10.935  1.00  0.00           H  
ATOM     38 1HD1 ILE A   2       4.999 -12.120  14.137  1.00  0.00           H  
ATOM     39 2HD1 ILE A   2       3.257 -11.896  13.848  1.00  0.00           H  
ATOM     40 3HD1 ILE A   2       4.383 -12.001  12.473  1.00  0.00           H  
ATOM     41  N   LEU A   3       1.402  -7.100  12.062  1.00  0.00           N  
ATOM     42  CA  LEU A   3       0.536  -6.365  11.148  1.00  0.00           C  
ATOM     43  C   LEU A   3       0.936  -4.897  11.071  1.00  0.00           C  
ATOM     44  O   LEU A   3       1.093  -4.343   9.983  1.00  0.00           O  
ATOM     45  CB  LEU A   3      -0.927  -6.480  11.597  1.00  0.00           C  
ATOM     46  CG  LEU A   3      -1.928  -5.606  10.831  1.00  0.00           C  
ATOM     47  CD1 LEU A   3      -1.937  -6.010   9.363  1.00  0.00           C  
ATOM     48  CD2 LEU A   3      -3.310  -5.757  11.448  1.00  0.00           C  
ATOM     49  H   LEU A   3       0.987  -7.624  12.819  1.00  0.00           H  
ATOM     50  HA  LEU A   3       0.633  -6.800  10.154  1.00  0.00           H  
ATOM     51 1HB  LEU A   3      -1.242  -7.516  11.489  1.00  0.00           H  
ATOM     52 2HB  LEU A   3      -0.989  -6.210  12.651  1.00  0.00           H  
ATOM     53  HG  LEU A   3      -1.618  -4.562  10.887  1.00  0.00           H  
ATOM     54 1HD1 LEU A   3      -2.648  -5.389   8.819  1.00  0.00           H  
ATOM     55 2HD1 LEU A   3      -0.941  -5.873   8.942  1.00  0.00           H  
ATOM     56 3HD1 LEU A   3      -2.228  -7.056   9.275  1.00  0.00           H  
ATOM     57 1HD2 LEU A   3      -4.022  -5.135  10.904  1.00  0.00           H  
ATOM     58 2HD2 LEU A   3      -3.622  -6.800  11.391  1.00  0.00           H  
ATOM     59 3HD2 LEU A   3      -3.279  -5.445  12.492  1.00  0.00           H  
ATOM     60  N   VAL A   4       1.099  -4.272  12.232  1.00  0.00           N  
ATOM     61  CA  VAL A   4       1.351  -2.837  12.301  1.00  0.00           C  
ATOM     62  C   VAL A   4       2.687  -2.481  11.661  1.00  0.00           C  
ATOM     63  O   VAL A   4       2.765  -1.578  10.827  1.00  0.00           O  
ATOM     64  CB  VAL A   4       1.344  -2.363  13.766  1.00  0.00           C  
ATOM     65  CG1 VAL A   4       1.796  -0.913  13.859  1.00  0.00           C  
ATOM     66  CG2 VAL A   4      -0.046  -2.534  14.359  1.00  0.00           C  
ATOM     67  H   VAL A   4       1.048  -4.804  13.089  1.00  0.00           H  
ATOM     68  HA  VAL A   4       0.556  -2.320  11.762  1.00  0.00           H  
ATOM     69  HB  VAL A   4       2.058  -2.959  14.335  1.00  0.00           H  
ATOM     70 1HG1 VAL A   4       1.786  -0.595  14.902  1.00  0.00           H  
ATOM     71 2HG1 VAL A   4       2.807  -0.821  13.462  1.00  0.00           H  
ATOM     72 3HG1 VAL A   4       1.120  -0.284  13.282  1.00  0.00           H  
ATOM     73 1HG2 VAL A   4      -0.043  -2.197  15.396  1.00  0.00           H  
ATOM     74 2HG2 VAL A   4      -0.761  -1.942  13.787  1.00  0.00           H  
ATOM     75 3HG2 VAL A   4      -0.332  -3.585  14.320  1.00  0.00           H  
ATOM     76  N   GLU A   5       3.735  -3.195  12.056  1.00  0.00           N  
ATOM     77  CA  GLU A   5       5.069  -2.959  11.518  1.00  0.00           C  
ATOM     78  C   GLU A   5       5.079  -3.073   9.999  1.00  0.00           C  
ATOM     79  O   GLU A   5       5.605  -2.203   9.304  1.00  0.00           O  
ATOM     80  CB  GLU A   5       6.070  -3.947  12.120  1.00  0.00           C  
ATOM     81  CG  GLU A   5       7.504  -3.760  11.643  1.00  0.00           C  
ATOM     82  CD  GLU A   5       8.464  -4.723  12.284  1.00  0.00           C  
ATOM     83  OE1 GLU A   5       8.032  -5.520  13.082  1.00  0.00           O  
ATOM     84  OE2 GLU A   5       9.631  -4.662  11.975  1.00  0.00           O  
ATOM     85  H   GLU A   5       3.605  -3.920  12.747  1.00  0.00           H  
ATOM     86  HA  GLU A   5       5.376  -1.946  11.784  1.00  0.00           H  
ATOM     87 1HB  GLU A   5       6.064  -3.856  13.206  1.00  0.00           H  
ATOM     88 2HB  GLU A   5       5.767  -4.966  11.876  1.00  0.00           H  
ATOM     89 1HG  GLU A   5       7.537  -3.896  10.563  1.00  0.00           H  
ATOM     90 2HG  GLU A   5       7.818  -2.741  11.863  1.00  0.00           H  
ATOM     91  N   THR A   6       4.494  -4.151   9.488  1.00  0.00           N  
ATOM     92  CA  THR A   6       4.414  -4.370   8.049  1.00  0.00           C  
ATOM     93  C   THR A   6       3.525  -3.328   7.382  1.00  0.00           C  
ATOM     94  O   THR A   6       3.842  -2.825   6.304  1.00  0.00           O  
ATOM     95  CB  THR A   6       3.885  -5.781   7.731  1.00  0.00           C  
ATOM     96  OG1 THR A   6       4.739  -6.761   8.336  1.00  0.00           O  
ATOM     97  CG2 THR A   6       3.842  -6.009   6.228  1.00  0.00           C  
ATOM     98  H   THR A   6       4.095  -4.837  10.113  1.00  0.00           H  
ATOM     99  HA  THR A   6       5.415  -4.276   7.628  1.00  0.00           H  
ATOM    100  HB  THR A   6       2.880  -5.893   8.138  1.00  0.00           H  
ATOM    101  HG1 THR A   6       4.524  -6.840   9.268  1.00  0.00           H  
ATOM    102 1HG2 THR A   6       3.466  -7.011   6.022  1.00  0.00           H  
ATOM    103 2HG2 THR A   6       3.185  -5.272   5.767  1.00  0.00           H  
ATOM    104 3HG2 THR A   6       4.846  -5.907   5.816  1.00  0.00           H  
ATOM    105  N   ALA A   7       2.409  -3.008   8.029  1.00  0.00           N  
ATOM    106  CA  ALA A   7       1.448  -2.062   7.477  1.00  0.00           C  
ATOM    107  C   ALA A   7       2.082  -0.693   7.264  1.00  0.00           C  
ATOM    108  O   ALA A   7       1.854  -0.044   6.243  1.00  0.00           O  
ATOM    109  CB  ALA A   7       0.234  -1.947   8.387  1.00  0.00           C  
ATOM    110  H   ALA A   7       2.223  -3.432   8.927  1.00  0.00           H  
ATOM    111  HA  ALA A   7       1.125  -2.435   6.504  1.00  0.00           H  
ATOM    112 1HB  ALA A   7      -0.475  -1.237   7.961  1.00  0.00           H  
ATOM    113 2HB  ALA A   7      -0.243  -2.923   8.482  1.00  0.00           H  
ATOM    114 3HB  ALA A   7       0.549  -1.600   9.370  1.00  0.00           H  
ATOM    115  N   VAL A   8       2.878  -0.259   8.235  1.00  0.00           N  
ATOM    116  CA  VAL A   8       3.578   1.016   8.139  1.00  0.00           C  
ATOM    117  C   VAL A   8       4.559   1.020   6.973  1.00  0.00           C  
ATOM    118  O   VAL A   8       4.670   2.007   6.246  1.00  0.00           O  
ATOM    119  CB  VAL A   8       4.339   1.309   9.446  1.00  0.00           C  
ATOM    120  CG1 VAL A   8       5.280   2.490   9.262  1.00  0.00           C  
ATOM    121  CG2 VAL A   8       3.350   1.577  10.571  1.00  0.00           C  
ATOM    122  H   VAL A   8       3.002  -0.827   9.061  1.00  0.00           H  
ATOM    123  HA  VAL A   8       2.842   1.805   7.978  1.00  0.00           H  
ATOM    124  HB  VAL A   8       4.953   0.445   9.699  1.00  0.00           H  
ATOM    125 1HG1 VAL A   8       5.810   2.682  10.195  1.00  0.00           H  
ATOM    126 2HG1 VAL A   8       6.001   2.261   8.477  1.00  0.00           H  
ATOM    127 3HG1 VAL A   8       4.706   3.373   8.982  1.00  0.00           H  
ATOM    128 1HG2 VAL A   8       3.895   1.783  11.492  1.00  0.00           H  
ATOM    129 2HG2 VAL A   8       2.733   2.438  10.314  1.00  0.00           H  
ATOM    130 3HG2 VAL A   8       2.714   0.704  10.712  1.00  0.00           H  
ATOM    131  N   ILE A   9       5.268  -0.090   6.800  1.00  0.00           N  
ATOM    132  CA  ILE A   9       6.147  -0.267   5.650  1.00  0.00           C  
ATOM    133  C   ILE A   9       5.366  -0.200   4.344  1.00  0.00           C  
ATOM    134  O   ILE A   9       5.782   0.461   3.393  1.00  0.00           O  
ATOM    135  CB  ILE A   9       6.897  -1.609   5.733  1.00  0.00           C  
ATOM    136  CG1 ILE A   9       7.901  -1.589   6.888  1.00  0.00           C  
ATOM    137  CG2 ILE A   9       7.601  -1.906   4.418  1.00  0.00           C  
ATOM    138  CD1 ILE A   9       8.463  -2.950   7.232  1.00  0.00           C  
ATOM    139  H   ILE A   9       5.197  -0.831   7.483  1.00  0.00           H  
ATOM    140  HA  ILE A   9       6.881   0.539   5.649  1.00  0.00           H  
ATOM    141  HB  ILE A   9       6.189  -2.409   5.944  1.00  0.00           H  
ATOM    142 1HG1 ILE A   9       8.731  -0.930   6.638  1.00  0.00           H  
ATOM    143 2HG1 ILE A   9       7.421  -1.185   7.780  1.00  0.00           H  
ATOM    144 1HG2 ILE A   9       8.126  -2.858   4.493  1.00  0.00           H  
ATOM    145 2HG2 ILE A   9       6.865  -1.961   3.616  1.00  0.00           H  
ATOM    146 3HG2 ILE A   9       8.316  -1.113   4.200  1.00  0.00           H  
ATOM    147 1HD1 ILE A   9       9.166  -2.854   8.060  1.00  0.00           H  
ATOM    148 2HD1 ILE A   9       7.651  -3.617   7.520  1.00  0.00           H  
ATOM    149 3HD1 ILE A   9       8.979  -3.359   6.365  1.00  0.00           H  
ATOM    150  N   ALA A  10       4.231  -0.890   4.304  1.00  0.00           N  
ATOM    151  CA  ALA A  10       3.337  -0.828   3.154  1.00  0.00           C  
ATOM    152  C   ALA A  10       2.811   0.585   2.940  1.00  0.00           C  
ATOM    153  O   ALA A  10       2.624   1.023   1.804  1.00  0.00           O  
ATOM    154  CB  ALA A  10       2.180  -1.802   3.329  1.00  0.00           C  
ATOM    155  H   ALA A  10       3.980  -1.472   5.091  1.00  0.00           H  
ATOM    156  HA  ALA A  10       3.905  -1.111   2.268  1.00  0.00           H  
ATOM    157 1HB  ALA A  10       1.522  -1.744   2.462  1.00  0.00           H  
ATOM    158 2HB  ALA A  10       2.569  -2.816   3.423  1.00  0.00           H  
ATOM    159 3HB  ALA A  10       1.621  -1.544   4.227  1.00  0.00           H  
ATOM    160  N   MET A  11       2.575   1.296   4.037  1.00  0.00           N  
ATOM    161  CA  MET A  11       2.092   2.670   3.971  1.00  0.00           C  
ATOM    162  C   MET A  11       3.095   3.573   3.264  1.00  0.00           C  
ATOM    163  O   MET A  11       2.719   4.426   2.461  1.00  0.00           O  
ATOM    164  CB  MET A  11       1.800   3.195   5.375  1.00  0.00           C  
ATOM    165  CG  MET A  11       1.179   4.584   5.412  1.00  0.00           C  
ATOM    166  SD  MET A  11      -0.466   4.629   4.672  1.00  0.00           S  
ATOM    167  CE  MET A  11      -0.789   6.391   4.672  1.00  0.00           C  
ATOM    168  H   MET A  11       2.734   0.873   4.941  1.00  0.00           H  
ATOM    169  HA  MET A  11       1.169   2.685   3.392  1.00  0.00           H  
ATOM    170 1HB  MET A  11       1.122   2.512   5.885  1.00  0.00           H  
ATOM    171 2HB  MET A  11       2.726   3.228   5.952  1.00  0.00           H  
ATOM    172 1HG  MET A  11       1.102   4.921   6.445  1.00  0.00           H  
ATOM    173 2HG  MET A  11       1.818   5.283   4.872  1.00  0.00           H  
ATOM    174 1HE  MET A  11      -1.773   6.580   4.243  1.00  0.00           H  
ATOM    175 2HE  MET A  11      -0.759   6.766   5.696  1.00  0.00           H  
ATOM    176 3HE  MET A  11      -0.029   6.899   4.077  1.00  0.00           H  
ATOM    177  N   GLU A  12       4.374   3.379   3.567  1.00  0.00           N  
ATOM    178  CA  GLU A  12       5.439   4.135   2.918  1.00  0.00           C  
ATOM    179  C   GLU A  12       5.452   3.888   1.415  1.00  0.00           C  
ATOM    180  O   GLU A  12       5.616   4.817   0.625  1.00  0.00           O  
ATOM    181  CB  GLU A  12       6.798   3.765   3.517  1.00  0.00           C  
ATOM    182  CG  GLU A  12       7.021   4.278   4.933  1.00  0.00           C  
ATOM    183  CD  GLU A  12       8.348   3.862   5.503  1.00  0.00           C  
ATOM    184  OE1 GLU A  12       9.042   3.113   4.858  1.00  0.00           O  
ATOM    185  OE2 GLU A  12       8.669   4.295   6.585  1.00  0.00           O  
ATOM    186  H   GLU A  12       4.616   2.690   4.266  1.00  0.00           H  
ATOM    187  HA  GLU A  12       5.261   5.197   3.086  1.00  0.00           H  
ATOM    188 1HB  GLU A  12       6.905   2.680   3.533  1.00  0.00           H  
ATOM    189 2HB  GLU A  12       7.593   4.163   2.888  1.00  0.00           H  
ATOM    190 1HG  GLU A  12       6.965   5.366   4.927  1.00  0.00           H  
ATOM    191 2HG  GLU A  12       6.223   3.904   5.573  1.00  0.00           H  
ATOM    192  N   PHE A  13       5.278   2.629   1.026  1.00  0.00           N  
ATOM    193  CA  PHE A  13       5.106   2.279  -0.379  1.00  0.00           C  
ATOM    194  C   PHE A  13       3.865   2.941  -0.964  1.00  0.00           C  
ATOM    195  O   PHE A  13       3.919   3.546  -2.035  1.00  0.00           O  
ATOM    196  CB  PHE A  13       5.005   0.761  -0.542  1.00  0.00           C  
ATOM    197  CG  PHE A  13       4.639   0.324  -1.932  1.00  0.00           C  
ATOM    198  CD1 PHE A  13       5.604   0.237  -2.924  1.00  0.00           C  
ATOM    199  CD2 PHE A  13       3.329  -0.000  -2.251  1.00  0.00           C  
ATOM    200  CE1 PHE A  13       5.268  -0.164  -4.204  1.00  0.00           C  
ATOM    201  CE2 PHE A  13       2.990  -0.403  -3.528  1.00  0.00           C  
ATOM    202  CZ  PHE A  13       3.961  -0.485  -4.505  1.00  0.00           C  
ATOM    203  H   PHE A  13       5.264   1.897   1.721  1.00  0.00           H  
ATOM    204  HA  PHE A  13       5.977   2.632  -0.933  1.00  0.00           H  
ATOM    205 1HB  PHE A  13       5.958   0.303  -0.282  1.00  0.00           H  
ATOM    206 2HB  PHE A  13       4.256   0.370   0.145  1.00  0.00           H  
ATOM    207  HD1 PHE A  13       6.637   0.490  -2.686  1.00  0.00           H  
ATOM    208  HD2 PHE A  13       2.561   0.065  -1.478  1.00  0.00           H  
ATOM    209  HE1 PHE A  13       6.036  -0.228  -4.974  1.00  0.00           H  
ATOM    210  HE2 PHE A  13       1.957  -0.656  -3.765  1.00  0.00           H  
ATOM    211  HZ  PHE A  13       3.696  -0.800  -5.513  1.00  0.00           H  
ATOM    212  N   TRP A  14       2.748   2.823  -0.255  1.00  0.00           N  
ATOM    213  CA  TRP A  14       1.479   3.362  -0.730  1.00  0.00           C  
ATOM    214  C   TRP A  14       1.583   4.857  -1.001  1.00  0.00           C  
ATOM    215  O   TRP A  14       1.144   5.340  -2.045  1.00  0.00           O  
ATOM    216  CB  TRP A  14       0.372   3.102   0.294  1.00  0.00           C  
ATOM    217  CG  TRP A  14      -0.968   3.625  -0.127  1.00  0.00           C  
ATOM    218  CD1 TRP A  14      -1.851   3.018  -0.969  1.00  0.00           C  
ATOM    219  CD2 TRP A  14      -1.587   4.870   0.275  1.00  0.00           C  
ATOM    220  NE1 TRP A  14      -2.972   3.797  -1.119  1.00  0.00           N  
ATOM    221  CE2 TRP A  14      -2.828   4.934  -0.363  1.00  0.00           C  
ATOM    222  CE3 TRP A  14      -1.193   5.920   1.114  1.00  0.00           C  
ATOM    223  CZ2 TRP A  14      -3.686   6.009  -0.195  1.00  0.00           C  
ATOM    224  CZ3 TRP A  14      -2.054   6.998   1.285  1.00  0.00           C  
ATOM    225  CH2 TRP A  14      -3.268   7.040   0.647  1.00  0.00           C  
ATOM    226  H   TRP A  14       2.778   2.348   0.636  1.00  0.00           H  
ATOM    227  HA  TRP A  14       1.217   2.861  -1.662  1.00  0.00           H  
ATOM    228 1HB  TRP A  14       0.283   2.029   0.468  1.00  0.00           H  
ATOM    229 2HB  TRP A  14       0.639   3.566   1.243  1.00  0.00           H  
ATOM    230  HD1 TRP A  14      -1.692   2.056  -1.452  1.00  0.00           H  
ATOM    231  HE1 TRP A  14      -3.772   3.572  -1.692  1.00  0.00           H  
ATOM    232  HE3 TRP A  14      -0.231   5.891   1.625  1.00  0.00           H  
ATOM    233  HZ2 TRP A  14      -4.654   6.061  -0.692  1.00  0.00           H  
ATOM    234  HZ3 TRP A  14      -1.740   7.812   1.939  1.00  0.00           H  
ATOM    235  HH2 TRP A  14      -3.920   7.900   0.804  1.00  0.00           H  
ATOM    236  N   LEU A  15       2.166   5.586  -0.056  1.00  0.00           N  
ATOM    237  CA  LEU A  15       2.341   7.027  -0.198  1.00  0.00           C  
ATOM    238  C   LEU A  15       3.162   7.363  -1.436  1.00  0.00           C  
ATOM    239  O   LEU A  15       2.815   8.266  -2.197  1.00  0.00           O  
ATOM    240  CB  LEU A  15       3.024   7.603   1.049  1.00  0.00           C  
ATOM    241  CG  LEU A  15       2.150   7.690   2.306  1.00  0.00           C  
ATOM    242  CD1 LEU A  15       3.026   8.000   3.513  1.00  0.00           C  
ATOM    243  CD2 LEU A  15       1.087   8.760   2.113  1.00  0.00           C  
ATOM    244  H   LEU A  15       2.497   5.131   0.782  1.00  0.00           H  
ATOM    245  HA  LEU A  15       1.358   7.486  -0.303  1.00  0.00           H  
ATOM    246 1HB  LEU A  15       3.888   6.985   1.288  1.00  0.00           H  
ATOM    247 2HB  LEU A  15       3.375   8.609   0.819  1.00  0.00           H  
ATOM    248  HG  LEU A  15       1.669   6.727   2.482  1.00  0.00           H  
ATOM    249 1HD1 LEU A  15       2.405   8.062   4.407  1.00  0.00           H  
ATOM    250 2HD1 LEU A  15       3.765   7.209   3.640  1.00  0.00           H  
ATOM    251 3HD1 LEU A  15       3.534   8.951   3.358  1.00  0.00           H  
ATOM    252 1HD2 LEU A  15       0.465   8.821   3.006  1.00  0.00           H  
ATOM    253 2HD2 LEU A  15       1.567   9.723   1.938  1.00  0.00           H  
ATOM    254 3HD2 LEU A  15       0.465   8.504   1.255  1.00  0.00           H  
ATOM    255  N   LEU A  16       4.253   6.630  -1.633  1.00  0.00           N  
ATOM    256  CA  LEU A  16       5.078   6.790  -2.824  1.00  0.00           C  
ATOM    257  C   LEU A  16       4.287   6.478  -4.088  1.00  0.00           C  
ATOM    258  O   LEU A  16       4.354   7.214  -5.072  1.00  0.00           O  
ATOM    259  CB  LEU A  16       6.307   5.875  -2.744  1.00  0.00           C  
ATOM    260  CG  LEU A  16       7.245   5.914  -3.957  1.00  0.00           C  
ATOM    261  CD1 LEU A  16       7.773   7.330  -4.147  1.00  0.00           C  
ATOM    262  CD2 LEU A  16       8.386   4.929  -3.748  1.00  0.00           C  
ATOM    263  H   LEU A  16       4.518   5.945  -0.939  1.00  0.00           H  
ATOM    264  HA  LEU A  16       5.414   7.825  -2.876  1.00  0.00           H  
ATOM    265 1HB  LEU A  16       6.889   6.152  -1.866  1.00  0.00           H  
ATOM    266 2HB  LEU A  16       5.968   4.847  -2.620  1.00  0.00           H  
ATOM    267  HG  LEU A  16       6.691   5.642  -4.855  1.00  0.00           H  
ATOM    268 1HD1 LEU A  16       8.439   7.358  -5.009  1.00  0.00           H  
ATOM    269 2HD1 LEU A  16       6.937   8.010  -4.313  1.00  0.00           H  
ATOM    270 3HD1 LEU A  16       8.319   7.637  -3.256  1.00  0.00           H  
ATOM    271 1HD2 LEU A  16       9.053   4.956  -4.611  1.00  0.00           H  
ATOM    272 2HD2 LEU A  16       8.942   5.202  -2.851  1.00  0.00           H  
ATOM    273 3HD2 LEU A  16       7.982   3.923  -3.634  1.00  0.00           H  
ATOM    274  N   LEU A  17       3.537   5.381  -4.055  1.00  0.00           N  
ATOM    275  CA  LEU A  17       2.732   4.969  -5.199  1.00  0.00           C  
ATOM    276  C   LEU A  17       1.747   6.058  -5.600  1.00  0.00           C  
ATOM    277  O   LEU A  17       1.603   6.374  -6.781  1.00  0.00           O  
ATOM    278  CB  LEU A  17       1.972   3.677  -4.873  1.00  0.00           C  
ATOM    279  CG  LEU A  17       1.069   3.137  -5.989  1.00  0.00           C  
ATOM    280  CD1 LEU A  17       1.915   2.799  -7.209  1.00  0.00           C  
ATOM    281  CD2 LEU A  17       0.317   1.913  -5.488  1.00  0.00           C  
ATOM    282  H   LEU A  17       3.525   4.819  -3.216  1.00  0.00           H  
ATOM    283  HA  LEU A  17       3.398   4.781  -6.040  1.00  0.00           H  
ATOM    284 1HB  LEU A  17       2.695   2.900  -4.628  1.00  0.00           H  
ATOM    285 2HB  LEU A  17       1.348   3.852  -3.997  1.00  0.00           H  
ATOM    286  HG  LEU A  17       0.354   3.907  -6.283  1.00  0.00           H  
ATOM    287 1HD1 LEU A  17       1.273   2.416  -8.002  1.00  0.00           H  
ATOM    288 2HD1 LEU A  17       2.425   3.696  -7.558  1.00  0.00           H  
ATOM    289 3HD1 LEU A  17       2.652   2.042  -6.942  1.00  0.00           H  
ATOM    290 1HD2 LEU A  17      -0.325   1.530  -6.281  1.00  0.00           H  
ATOM    291 2HD2 LEU A  17       1.031   1.143  -5.196  1.00  0.00           H  
ATOM    292 3HD2 LEU A  17      -0.293   2.188  -4.627  1.00  0.00           H  
ATOM    293  N   VAL A  18       1.069   6.630  -4.610  1.00  0.00           N  
ATOM    294  CA  VAL A  18       0.114   7.704  -4.856  1.00  0.00           C  
ATOM    295  C   VAL A  18       0.786   8.896  -5.525  1.00  0.00           C  
ATOM    296  O   VAL A  18       0.222   9.511  -6.430  1.00  0.00           O  
ATOM    297  CB  VAL A  18      -0.531   8.158  -3.533  1.00  0.00           C  
ATOM    298  CG1 VAL A  18      -1.315   9.446  -3.737  1.00  0.00           C  
ATOM    299  CG2 VAL A  18      -1.432   7.058  -2.992  1.00  0.00           C  
ATOM    300  H   VAL A  18       1.219   6.312  -3.663  1.00  0.00           H  
ATOM    301  HA  VAL A  18      -0.668   7.327  -5.516  1.00  0.00           H  
ATOM    302  HB  VAL A  18       0.256   8.372  -2.810  1.00  0.00           H  
ATOM    303 1HG1 VAL A  18      -1.764   9.752  -2.792  1.00  0.00           H  
ATOM    304 2HG1 VAL A  18      -0.644  10.228  -4.090  1.00  0.00           H  
ATOM    305 3HG1 VAL A  18      -2.101   9.280  -4.474  1.00  0.00           H  
ATOM    306 1HG2 VAL A  18      -1.884   7.386  -2.056  1.00  0.00           H  
ATOM    307 2HG2 VAL A  18      -2.216   6.840  -3.717  1.00  0.00           H  
ATOM    308 3HG2 VAL A  18      -0.842   6.159  -2.814  1.00  0.00           H  
ATOM    309  N   ILE A  19       1.994   9.217  -5.075  1.00  0.00           N  
ATOM    310  CA  ILE A  19       2.773  10.293  -5.675  1.00  0.00           C  
ATOM    311  C   ILE A  19       3.129   9.976  -7.121  1.00  0.00           C  
ATOM    312  O   ILE A  19       3.044  10.838  -7.996  1.00  0.00           O  
ATOM    313  CB  ILE A  19       4.062  10.551  -4.873  1.00  0.00           C  
ATOM    314  CG1 ILE A  19       3.729  11.146  -3.503  1.00  0.00           C  
ATOM    315  CG2 ILE A  19       4.994  11.472  -5.645  1.00  0.00           C  
ATOM    316  CD1 ILE A  19       4.894  11.154  -2.540  1.00  0.00           C  
ATOM    317  H   ILE A  19       2.382   8.703  -4.298  1.00  0.00           H  
ATOM    318  HA  ILE A  19       2.173  11.202  -5.664  1.00  0.00           H  
ATOM    319  HB  ILE A  19       4.572   9.605  -4.690  1.00  0.00           H  
ATOM    320 1HG1 ILE A  19       3.381  12.171  -3.626  1.00  0.00           H  
ATOM    321 2HG1 ILE A  19       2.916  10.579  -3.048  1.00  0.00           H  
ATOM    322 1HG2 ILE A  19       5.899  11.644  -5.064  1.00  0.00           H  
ATOM    323 2HG2 ILE A  19       5.256  11.011  -6.596  1.00  0.00           H  
ATOM    324 3HG2 ILE A  19       4.495  12.424  -5.828  1.00  0.00           H  
ATOM    325 1HD1 ILE A  19       4.580  11.591  -1.592  1.00  0.00           H  
ATOM    326 2HD1 ILE A  19       5.236  10.132  -2.374  1.00  0.00           H  
ATOM    327 3HD1 ILE A  19       5.707  11.746  -2.959  1.00  0.00           H  
ATOM    328  N   ILE A  20       3.529   8.733  -7.368  1.00  0.00           N  
ATOM    329  CA  ILE A  20       3.931   8.308  -8.703  1.00  0.00           C  
ATOM    330  C   ILE A  20       2.753   8.337  -9.669  1.00  0.00           C  
ATOM    331  O   ILE A  20       2.865   8.844 -10.785  1.00  0.00           O  
ATOM    332  CB  ILE A  20       4.534   6.891  -8.671  1.00  0.00           C  
ATOM    333  CG1 ILE A  20       5.878   6.900  -7.938  1.00  0.00           C  
ATOM    334  CG2 ILE A  20       4.697   6.350 -10.083  1.00  0.00           C  
ATOM    335  CD1 ILE A  20       6.401   5.522  -7.605  1.00  0.00           C  
ATOM    336  H   ILE A  20       3.555   8.065  -6.610  1.00  0.00           H  
ATOM    337  HA  ILE A  20       4.690   8.997  -9.072  1.00  0.00           H  
ATOM    338  HB  ILE A  20       3.875   6.228  -8.112  1.00  0.00           H  
ATOM    339 1HG1 ILE A  20       6.622   7.409  -8.550  1.00  0.00           H  
ATOM    340 2HG1 ILE A  20       5.782   7.461  -7.008  1.00  0.00           H  
ATOM    341 1HG2 ILE A  20       5.125   5.349 -10.041  1.00  0.00           H  
ATOM    342 2HG2 ILE A  20       3.725   6.309 -10.571  1.00  0.00           H  
ATOM    343 3HG2 ILE A  20       5.360   7.005 -10.649  1.00  0.00           H  
ATOM    344 1HD1 ILE A  20       7.357   5.610  -7.087  1.00  0.00           H  
ATOM    345 2HD1 ILE A  20       5.686   5.006  -6.963  1.00  0.00           H  
ATOM    346 3HD1 ILE A  20       6.540   4.954  -8.524  1.00  0.00           H  
ATOM    347  N   LEU A  21       1.624   7.790  -9.232  1.00  0.00           N  
ATOM    348  CA  LEU A  21       0.458   7.645 -10.097  1.00  0.00           C  
ATOM    349  C   LEU A  21      -0.069   9.003 -10.542  1.00  0.00           C  
ATOM    350  O   LEU A  21       0.466   9.588 -11.443  1.00  0.00           O  
ATOM    351  OXT LEU A  21      -1.019   9.488  -9.992  1.00  0.00           O  
ATOM    352  CB  LEU A  21      -0.649   6.873  -9.368  1.00  0.00           C  
ATOM    353  CG  LEU A  21      -0.365   5.389  -9.107  1.00  0.00           C  
ATOM    354  CD1 LEU A  21      -1.473   4.803  -8.243  1.00  0.00           C  
ATOM    355  CD2 LEU A  21      -0.257   4.651 -10.433  1.00  0.00           C  
ATOM    356  H   LEU A  21       1.571   7.466  -8.277  1.00  0.00           H  
ATOM    357  HA  LEU A  21       0.753   7.083 -10.982  1.00  0.00           H  
ATOM    358 1HB  LEU A  21      -0.830   7.351  -8.406  1.00  0.00           H  
ATOM    359 2HB  LEU A  21      -1.563   6.936  -9.959  1.00  0.00           H  
ATOM    360  HG  LEU A  21       0.573   5.289  -8.559  1.00  0.00           H  
ATOM    361 1HD1 LEU A  21      -1.271   3.749  -8.056  1.00  0.00           H  
ATOM    362 2HD1 LEU A  21      -1.515   5.337  -7.293  1.00  0.00           H  
ATOM    363 3HD1 LEU A  21      -2.428   4.904  -8.758  1.00  0.00           H  
ATOM    364 1HD2 LEU A  21      -0.054   3.596 -10.247  1.00  0.00           H  
ATOM    365 2HD2 LEU A  21      -1.194   4.749 -10.981  1.00  0.00           H  
ATOM    366 3HD2 LEU A  21       0.554   5.078 -11.022  1.00  0.00           H  
TER                                                                             
ATOM    368  N   ILE B  22      -3.601   5.573  17.092  1.00  0.00           N  
ATOM    369  CA  ILE B  22      -2.592   6.255  16.290  1.00  0.00           C  
ATOM    370  C   ILE B  22      -3.033   6.376  14.837  1.00  0.00           C  
ATOM    371  O   ILE B  22      -3.390   5.384  14.202  1.00  0.00           O  
ATOM    372  CB  ILE B  22      -1.244   5.515  16.358  1.00  0.00           C  
ATOM    373  CG1 ILE B  22      -0.725   5.481  17.798  1.00  0.00           C  
ATOM    374  CG2 ILE B  22      -0.228   6.174  15.438  1.00  0.00           C  
ATOM    375  CD1 ILE B  22       0.462   4.566  17.998  1.00  0.00           C  
ATOM    376 1H   ILE B  22      -3.286   5.507  18.039  1.00  0.00           H  
ATOM    377 2H   ILE B  22      -4.457   6.089  17.061  1.00  0.00           H  
ATOM    378 3H   ILE B  22      -3.752   4.654  16.727  1.00  0.00           H  
ATOM    379  HA  ILE B  22      -2.454   7.259  16.689  1.00  0.00           H  
ATOM    380  HB  ILE B  22      -1.381   4.479  16.049  1.00  0.00           H  
ATOM    381 1HG1 ILE B  22      -0.437   6.486  18.104  1.00  0.00           H  
ATOM    382 2HG1 ILE B  22      -1.523   5.153  18.465  1.00  0.00           H  
ATOM    383 1HG2 ILE B  22       0.719   5.639  15.499  1.00  0.00           H  
ATOM    384 2HG2 ILE B  22      -0.595   6.147  14.413  1.00  0.00           H  
ATOM    385 3HG2 ILE B  22      -0.080   7.210  15.743  1.00  0.00           H  
ATOM    386 1HD1 ILE B  22       0.772   4.596  19.043  1.00  0.00           H  
ATOM    387 2HD1 ILE B  22       0.184   3.546  17.731  1.00  0.00           H  
ATOM    388 3HD1 ILE B  22       1.286   4.896  17.367  1.00  0.00           H  
ATOM    389  N   ILE B  23      -3.007   7.598  14.316  1.00  0.00           N  
ATOM    390  CA  ILE B  23      -3.510   7.870  12.975  1.00  0.00           C  
ATOM    391  C   ILE B  23      -2.724   7.098  11.924  1.00  0.00           C  
ATOM    392  O   ILE B  23      -3.302   6.513  11.008  1.00  0.00           O  
ATOM    393  CB  ILE B  23      -3.448   9.376  12.661  1.00  0.00           C  
ATOM    394  CG1 ILE B  23      -4.444  10.145  13.533  1.00  0.00           C  
ATOM    395  CG2 ILE B  23      -3.726   9.623  11.186  1.00  0.00           C  
ATOM    396  CD1 ILE B  23      -4.258  11.645  13.494  1.00  0.00           C  
ATOM    397  H   ILE B  23      -2.628   8.358  14.863  1.00  0.00           H  
ATOM    398  HA  ILE B  23      -4.550   7.550  12.925  1.00  0.00           H  
ATOM    399  HB  ILE B  23      -2.457   9.758  12.903  1.00  0.00           H  
ATOM    400 1HG1 ILE B  23      -5.460   9.919  13.210  1.00  0.00           H  
ATOM    401 2HG1 ILE B  23      -4.350   9.817  14.568  1.00  0.00           H  
ATOM    402 1HG2 ILE B  23      -3.679  10.692  10.981  1.00  0.00           H  
ATOM    403 2HG2 ILE B  23      -2.980   9.105  10.584  1.00  0.00           H  
ATOM    404 3HG2 ILE B  23      -4.718   9.249  10.935  1.00  0.00           H  
ATOM    405 1HD1 ILE B  23      -4.999  12.120  14.137  1.00  0.00           H  
ATOM    406 2HD1 ILE B  23      -3.257  11.896  13.848  1.00  0.00           H  
ATOM    407 3HD1 ILE B  23      -4.382  12.001  12.473  1.00  0.00           H  
ATOM    408  N   LEU B  24      -1.402   7.100  12.062  1.00  0.00           N  
ATOM    409  CA  LEU B  24      -0.536   6.365  11.148  1.00  0.00           C  
ATOM    410  C   LEU B  24      -0.936   4.897  11.071  1.00  0.00           C  
ATOM    411  O   LEU B  24      -1.093   4.343   9.983  1.00  0.00           O  
ATOM    412  CB  LEU B  24       0.927   6.480  11.596  1.00  0.00           C  
ATOM    413  CG  LEU B  24       1.928   5.606  10.830  1.00  0.00           C  
ATOM    414  CD1 LEU B  24       1.937   6.010   9.362  1.00  0.00           C  
ATOM    415  CD2 LEU B  24       3.310   5.757  11.448  1.00  0.00           C  
ATOM    416  H   LEU B  24      -0.987   7.624  12.819  1.00  0.00           H  
ATOM    417  HA  LEU B  24      -0.633   6.800  10.154  1.00  0.00           H  
ATOM    418 1HB  LEU B  24       1.242   7.516  11.489  1.00  0.00           H  
ATOM    419 2HB  LEU B  24       0.989   6.210  12.650  1.00  0.00           H  
ATOM    420  HG  LEU B  24       1.618   4.562  10.887  1.00  0.00           H  
ATOM    421 1HD1 LEU B  24       2.648   5.389   8.818  1.00  0.00           H  
ATOM    422 2HD1 LEU B  24       0.941   5.873   8.941  1.00  0.00           H  
ATOM    423 3HD1 LEU B  24       2.228   7.056   9.275  1.00  0.00           H  
ATOM    424 1HD2 LEU B  24       4.022   5.135  10.904  1.00  0.00           H  
ATOM    425 2HD2 LEU B  24       3.622   6.800  11.390  1.00  0.00           H  
ATOM    426 3HD2 LEU B  24       3.279   5.445  12.492  1.00  0.00           H  
ATOM    427  N   VAL B  25      -1.099   4.272  12.232  1.00  0.00           N  
ATOM    428  CA  VAL B  25      -1.351   2.837  12.301  1.00  0.00           C  
ATOM    429  C   VAL B  25      -2.686   2.481  11.661  1.00  0.00           C  
ATOM    430  O   VAL B  25      -2.765   1.578  10.827  1.00  0.00           O  
ATOM    431  CB  VAL B  25      -1.344   2.363  13.766  1.00  0.00           C  
ATOM    432  CG1 VAL B  25      -1.796   0.913  13.859  1.00  0.00           C  
ATOM    433  CG2 VAL B  25       0.046   2.534  14.359  1.00  0.00           C  
ATOM    434  H   VAL B  25      -1.048   4.804  13.089  1.00  0.00           H  
ATOM    435  HA  VAL B  25      -0.556   2.320  11.762  1.00  0.00           H  
ATOM    436  HB  VAL B  25      -2.058   2.959  14.334  1.00  0.00           H  
ATOM    437 1HG1 VAL B  25      -1.786   0.595  14.902  1.00  0.00           H  
ATOM    438 2HG1 VAL B  25      -2.807   0.821  13.462  1.00  0.00           H  
ATOM    439 3HG1 VAL B  25      -1.120   0.284  13.282  1.00  0.00           H  
ATOM    440 1HG2 VAL B  25       0.043   2.197  15.396  1.00  0.00           H  
ATOM    441 2HG2 VAL B  25       0.761   1.942  13.787  1.00  0.00           H  
ATOM    442 3HG2 VAL B  25       0.332   3.585  14.320  1.00  0.00           H  
ATOM    443  N   GLU B  26      -3.735   3.195  12.056  1.00  0.00           N  
ATOM    444  CA  GLU B  26      -5.069   2.959  11.518  1.00  0.00           C  
ATOM    445  C   GLU B  26      -5.079   3.073   9.999  1.00  0.00           C  
ATOM    446  O   GLU B  26      -5.605   2.203   9.304  1.00  0.00           O  
ATOM    447  CB  GLU B  26      -6.070   3.948  12.120  1.00  0.00           C  
ATOM    448  CG  GLU B  26      -7.504   3.760  11.643  1.00  0.00           C  
ATOM    449  CD  GLU B  26      -8.464   4.723  12.284  1.00  0.00           C  
ATOM    450  OE1 GLU B  26      -8.032   5.520  13.082  1.00  0.00           O  
ATOM    451  OE2 GLU B  26      -9.630   4.662  11.975  1.00  0.00           O  
ATOM    452  H   GLU B  26      -3.604   3.920  12.746  1.00  0.00           H  
ATOM    453  HA  GLU B  26      -5.376   1.946  11.784  1.00  0.00           H  
ATOM    454 1HB  GLU B  26      -6.064   3.856  13.206  1.00  0.00           H  
ATOM    455 2HB  GLU B  26      -5.767   4.966  11.876  1.00  0.00           H  
ATOM    456 1HG  GLU B  26      -7.537   3.896  10.562  1.00  0.00           H  
ATOM    457 2HG  GLU B  26      -7.818   2.741  11.863  1.00  0.00           H  
ATOM    458  N   THR B  27      -4.494   4.151   9.488  1.00  0.00           N  
ATOM    459  CA  THR B  27      -4.414   4.370   8.049  1.00  0.00           C  
ATOM    460  C   THR B  27      -3.525   3.328   7.382  1.00  0.00           C  
ATOM    461  O   THR B  27      -3.842   2.825   6.304  1.00  0.00           O  
ATOM    462  CB  THR B  27      -3.885   5.781   7.731  1.00  0.00           C  
ATOM    463  OG1 THR B  27      -4.739   6.761   8.334  1.00  0.00           O  
ATOM    464  CG2 THR B  27      -3.841   6.008   6.228  1.00  0.00           C  
ATOM    465  H   THR B  27      -4.094   4.837  10.113  1.00  0.00           H  
ATOM    466  HA  THR B  27      -5.415   4.276   7.628  1.00  0.00           H  
ATOM    467  HB  THR B  27      -2.881   5.893   8.139  1.00  0.00           H  
ATOM    468  HG1 THR B  27      -4.525   6.842   9.267  1.00  0.00           H  
ATOM    469 1HG2 THR B  27      -3.464   7.010   6.022  1.00  0.00           H  
ATOM    470 2HG2 THR B  27      -3.183   5.271   5.768  1.00  0.00           H  
ATOM    471 3HG2 THR B  27      -4.844   5.906   5.815  1.00  0.00           H  
ATOM    472  N   ALA B  28      -2.409   3.008   8.029  1.00  0.00           N  
ATOM    473  CA  ALA B  28      -1.448   2.062   7.476  1.00  0.00           C  
ATOM    474  C   ALA B  28      -2.082   0.693   7.264  1.00  0.00           C  
ATOM    475  O   ALA B  28      -1.854   0.044   6.243  1.00  0.00           O  
ATOM    476  CB  ALA B  28      -0.234   1.947   8.387  1.00  0.00           C  
ATOM    477  H   ALA B  28      -2.223   3.432   8.927  1.00  0.00           H  
ATOM    478  HA  ALA B  28      -1.125   2.435   6.504  1.00  0.00           H  
ATOM    479 1HB  ALA B  28       0.475   1.237   7.961  1.00  0.00           H  
ATOM    480 2HB  ALA B  28       0.243   2.922   8.482  1.00  0.00           H  
ATOM    481 3HB  ALA B  28      -0.549   1.600   9.370  1.00  0.00           H  
ATOM    482  N   VAL B  29      -2.878   0.259   8.235  1.00  0.00           N  
ATOM    483  CA  VAL B  29      -3.579  -1.017   8.139  1.00  0.00           C  
ATOM    484  C   VAL B  29      -4.559  -1.020   6.973  1.00  0.00           C  
ATOM    485  O   VAL B  29      -4.670  -2.007   6.246  1.00  0.00           O  
ATOM    486  CB  VAL B  29      -4.339  -1.309   9.446  1.00  0.00           C  
ATOM    487  CG1 VAL B  29      -5.280  -2.490   9.262  1.00  0.00           C  
ATOM    488  CG2 VAL B  29      -3.351  -1.577  10.571  1.00  0.00           C  
ATOM    489  H   VAL B  29      -3.002   0.827   9.061  1.00  0.00           H  
ATOM    490  HA  VAL B  29      -2.842  -1.805   7.978  1.00  0.00           H  
ATOM    491  HB  VAL B  29      -4.953  -0.445   9.699  1.00  0.00           H  
ATOM    492 1HG1 VAL B  29      -5.810  -2.682  10.195  1.00  0.00           H  
ATOM    493 2HG1 VAL B  29      -6.001  -2.261   8.477  1.00  0.00           H  
ATOM    494 3HG1 VAL B  29      -4.706  -3.373   8.983  1.00  0.00           H  
ATOM    495 1HG2 VAL B  29      -3.895  -1.783  11.492  1.00  0.00           H  
ATOM    496 2HG2 VAL B  29      -2.733  -2.438  10.314  1.00  0.00           H  
ATOM    497 3HG2 VAL B  29      -2.714  -0.704  10.712  1.00  0.00           H  
ATOM    498  N   ILE B  30      -5.269   0.090   6.800  1.00  0.00           N  
ATOM    499  CA  ILE B  30      -6.147   0.266   5.650  1.00  0.00           C  
ATOM    500  C   ILE B  30      -5.366   0.200   4.344  1.00  0.00           C  
ATOM    501  O   ILE B  30      -5.782  -0.462   3.393  1.00  0.00           O  
ATOM    502  CB  ILE B  30      -6.897   1.608   5.733  1.00  0.00           C  
ATOM    503  CG1 ILE B  30      -7.901   1.589   6.888  1.00  0.00           C  
ATOM    504  CG2 ILE B  30      -7.601   1.906   4.417  1.00  0.00           C  
ATOM    505  CD1 ILE B  30      -8.463   2.950   7.232  1.00  0.00           C  
ATOM    506  H   ILE B  30      -5.197   0.831   7.483  1.00  0.00           H  
ATOM    507  HA  ILE B  30      -6.881  -0.539   5.649  1.00  0.00           H  
ATOM    508  HB  ILE B  30      -6.189   2.409   5.944  1.00  0.00           H  
ATOM    509 1HG1 ILE B  30      -8.731   0.930   6.638  1.00  0.00           H  
ATOM    510 2HG1 ILE B  30      -7.421   1.185   7.780  1.00  0.00           H  
ATOM    511 1HG2 ILE B  30      -8.126   2.858   4.493  1.00  0.00           H  
ATOM    512 2HG2 ILE B  30      -6.865   1.961   3.616  1.00  0.00           H  
ATOM    513 3HG2 ILE B  30      -8.316   1.113   4.200  1.00  0.00           H  
ATOM    514 1HD1 ILE B  30      -9.166   2.854   8.060  1.00  0.00           H  
ATOM    515 2HD1 ILE B  30      -7.651   3.617   7.520  1.00  0.00           H  
ATOM    516 3HD1 ILE B  30      -8.979   3.359   6.364  1.00  0.00           H  
ATOM    517  N   ALA B  31      -4.231   0.890   4.304  1.00  0.00           N  
ATOM    518  CA  ALA B  31      -3.337   0.828   3.154  1.00  0.00           C  
ATOM    519  C   ALA B  31      -2.811  -0.586   2.940  1.00  0.00           C  
ATOM    520  O   ALA B  31      -2.624  -1.023   1.804  1.00  0.00           O  
ATOM    521  CB  ALA B  31      -2.180   1.801   3.329  1.00  0.00           C  
ATOM    522  H   ALA B  31      -3.981   1.471   5.091  1.00  0.00           H  
ATOM    523  HA  ALA B  31      -3.905   1.111   2.268  1.00  0.00           H  
ATOM    524 1HB  ALA B  31      -1.522   1.744   2.462  1.00  0.00           H  
ATOM    525 2HB  ALA B  31      -2.569   2.815   3.423  1.00  0.00           H  
ATOM    526 3HB  ALA B  31      -1.621   1.543   4.227  1.00  0.00           H  
ATOM    527  N   MET B  32      -2.575  -1.296   4.037  1.00  0.00           N  
ATOM    528  CA  MET B  32      -2.093  -2.670   3.971  1.00  0.00           C  
ATOM    529  C   MET B  32      -3.096  -3.573   3.264  1.00  0.00           C  
ATOM    530  O   MET B  32      -2.719  -4.427   2.461  1.00  0.00           O  
ATOM    531  CB  MET B  32      -1.800  -3.195   5.375  1.00  0.00           C  
ATOM    532  CG  MET B  32      -1.178  -4.584   5.412  1.00  0.00           C  
ATOM    533  SD  MET B  32       0.468  -4.628   4.674  1.00  0.00           S  
ATOM    534  CE  MET B  32       0.790  -6.389   4.671  1.00  0.00           C  
ATOM    535  H   MET B  32      -2.734  -0.873   4.941  1.00  0.00           H  
ATOM    536  HA  MET B  32      -1.169  -2.685   3.392  1.00  0.00           H  
ATOM    537 1HB  MET B  32      -1.122  -2.512   5.885  1.00  0.00           H  
ATOM    538 2HB  MET B  32      -2.726  -3.229   5.952  1.00  0.00           H  
ATOM    539 1HG  MET B  32      -1.102  -4.922   6.445  1.00  0.00           H  
ATOM    540 2HG  MET B  32      -1.816  -5.283   4.871  1.00  0.00           H  
ATOM    541 1HE  MET B  32       1.775  -6.578   4.243  1.00  0.00           H  
ATOM    542 2HE  MET B  32       0.759  -6.767   5.694  1.00  0.00           H  
ATOM    543 3HE  MET B  32       0.031  -6.897   4.074  1.00  0.00           H  
ATOM    544  N   GLU B  33      -4.375  -3.379   3.567  1.00  0.00           N  
ATOM    545  CA  GLU B  33      -5.439  -4.135   2.918  1.00  0.00           C  
ATOM    546  C   GLU B  33      -5.452  -3.888   1.415  1.00  0.00           C  
ATOM    547  O   GLU B  33      -5.616  -4.817   0.625  1.00  0.00           O  
ATOM    548  CB  GLU B  33      -6.798  -3.765   3.517  1.00  0.00           C  
ATOM    549  CG  GLU B  33      -7.021  -4.278   4.933  1.00  0.00           C  
ATOM    550  CD  GLU B  33      -8.348  -3.862   5.503  1.00  0.00           C  
ATOM    551  OE1 GLU B  33      -9.042  -3.113   4.859  1.00  0.00           O  
ATOM    552  OE2 GLU B  33      -8.669  -4.295   6.585  1.00  0.00           O  
ATOM    553  H   GLU B  33      -4.616  -2.690   4.266  1.00  0.00           H  
ATOM    554  HA  GLU B  33      -5.261  -5.197   3.086  1.00  0.00           H  
ATOM    555 1HB  GLU B  33      -6.905  -2.680   3.534  1.00  0.00           H  
ATOM    556 2HB  GLU B  33      -7.594  -4.164   2.888  1.00  0.00           H  
ATOM    557 1HG  GLU B  33      -6.966  -5.366   4.927  1.00  0.00           H  
ATOM    558 2HG  GLU B  33      -6.223  -3.904   5.573  1.00  0.00           H  
ATOM    559  N   PHE B  34      -5.278  -2.629   1.026  1.00  0.00           N  
ATOM    560  CA  PHE B  34      -5.106  -2.279  -0.379  1.00  0.00           C  
ATOM    561  C   PHE B  34      -3.865  -2.941  -0.964  1.00  0.00           C  
ATOM    562  O   PHE B  34      -3.920  -3.546  -2.035  1.00  0.00           O  
ATOM    563  CB  PHE B  34      -5.005  -0.761  -0.542  1.00  0.00           C  
ATOM    564  CG  PHE B  34      -4.638  -0.324  -1.932  1.00  0.00           C  
ATOM    565  CD1 PHE B  34      -5.603  -0.237  -2.925  1.00  0.00           C  
ATOM    566  CD2 PHE B  34      -3.328  -0.001  -2.250  1.00  0.00           C  
ATOM    567  CE1 PHE B  34      -5.267   0.164  -4.204  1.00  0.00           C  
ATOM    568  CE2 PHE B  34      -2.989   0.402  -3.527  1.00  0.00           C  
ATOM    569  CZ  PHE B  34      -3.960   0.484  -4.505  1.00  0.00           C  
ATOM    570  H   PHE B  34      -5.265  -1.897   1.721  1.00  0.00           H  
ATOM    571  HA  PHE B  34      -5.977  -2.632  -0.933  1.00  0.00           H  
ATOM    572 1HB  PHE B  34      -5.959  -0.303  -0.283  1.00  0.00           H  
ATOM    573 2HB  PHE B  34      -4.257  -0.370   0.146  1.00  0.00           H  
ATOM    574  HD1 PHE B  34      -6.637  -0.489  -2.686  1.00  0.00           H  
ATOM    575  HD2 PHE B  34      -2.561  -0.066  -1.478  1.00  0.00           H  
ATOM    576  HE1 PHE B  34      -6.035   0.228  -4.974  1.00  0.00           H  
ATOM    577  HE2 PHE B  34      -1.955   0.655  -3.764  1.00  0.00           H  
ATOM    578  HZ  PHE B  34      -3.694   0.800  -5.513  1.00  0.00           H  
ATOM    579  N   TRP B  35      -2.748  -2.823  -0.255  1.00  0.00           N  
ATOM    580  CA  TRP B  35      -1.479  -3.362  -0.730  1.00  0.00           C  
ATOM    581  C   TRP B  35      -1.583  -4.858  -1.001  1.00  0.00           C  
ATOM    582  O   TRP B  35      -1.144  -5.341  -2.045  1.00  0.00           O  
ATOM    583  CB  TRP B  35      -0.373  -3.102   0.294  1.00  0.00           C  
ATOM    584  CG  TRP B  35       0.967  -3.624  -0.127  1.00  0.00           C  
ATOM    585  CD1 TRP B  35       1.851  -3.018  -0.969  1.00  0.00           C  
ATOM    586  CD2 TRP B  35       1.587  -4.870   0.275  1.00  0.00           C  
ATOM    587  NE1 TRP B  35       2.972  -3.797  -1.119  1.00  0.00           N  
ATOM    588  CE2 TRP B  35       2.828  -4.933  -0.364  1.00  0.00           C  
ATOM    589  CE3 TRP B  35       1.194  -5.920   1.114  1.00  0.00           C  
ATOM    590  CZ2 TRP B  35       3.686  -6.008  -0.195  1.00  0.00           C  
ATOM    591  CZ3 TRP B  35       2.055  -6.998   1.285  1.00  0.00           C  
ATOM    592  CH2 TRP B  35       3.269  -7.039   0.647  1.00  0.00           C  
ATOM    593  H   TRP B  35      -2.778  -2.348   0.636  1.00  0.00           H  
ATOM    594  HA  TRP B  35      -1.218  -2.861  -1.662  1.00  0.00           H  
ATOM    595 1HB  TRP B  35      -0.283  -2.029   0.468  1.00  0.00           H  
ATOM    596 2HB  TRP B  35      -0.639  -3.566   1.243  1.00  0.00           H  
ATOM    597  HD1 TRP B  35       1.691  -2.056  -1.452  1.00  0.00           H  
ATOM    598  HE1 TRP B  35       3.772  -3.572  -1.693  1.00  0.00           H  
ATOM    599  HE3 TRP B  35       0.232  -5.891   1.625  1.00  0.00           H  
ATOM    600  HZ2 TRP B  35       4.655  -6.060  -0.693  1.00  0.00           H  
ATOM    601  HZ3 TRP B  35       1.741  -7.811   1.939  1.00  0.00           H  
ATOM    602  HH2 TRP B  35       3.921  -7.899   0.803  1.00  0.00           H  
ATOM    603  N   LEU B  36      -2.166  -5.587  -0.056  1.00  0.00           N  
ATOM    604  CA  LEU B  36      -2.341  -7.027  -0.198  1.00  0.00           C  
ATOM    605  C   LEU B  36      -3.162  -7.363  -1.436  1.00  0.00           C  
ATOM    606  O   LEU B  36      -2.815  -8.267  -2.196  1.00  0.00           O  
ATOM    607  CB  LEU B  36      -3.025  -7.603   1.049  1.00  0.00           C  
ATOM    608  CG  LEU B  36      -2.151  -7.688   2.307  1.00  0.00           C  
ATOM    609  CD1 LEU B  36      -3.027  -7.999   3.513  1.00  0.00           C  
ATOM    610  CD2 LEU B  36      -1.086  -8.757   2.115  1.00  0.00           C  
ATOM    611  H   LEU B  36      -2.497  -5.131   0.783  1.00  0.00           H  
ATOM    612  HA  LEU B  36      -1.358  -7.486  -0.302  1.00  0.00           H  
ATOM    613 1HB  LEU B  36      -3.889  -6.986   1.287  1.00  0.00           H  
ATOM    614 2HB  LEU B  36      -3.374  -8.610   0.820  1.00  0.00           H  
ATOM    615  HG  LEU B  36      -1.671  -6.725   2.483  1.00  0.00           H  
ATOM    616 1HD1 LEU B  36      -2.406  -8.059   4.408  1.00  0.00           H  
ATOM    617 2HD1 LEU B  36      -3.767  -7.208   3.639  1.00  0.00           H  
ATOM    618 3HD1 LEU B  36      -3.534  -8.951   3.359  1.00  0.00           H  
ATOM    619 1HD2 LEU B  36      -0.465  -8.817   3.009  1.00  0.00           H  
ATOM    620 2HD2 LEU B  36      -1.565  -9.721   1.940  1.00  0.00           H  
ATOM    621 3HD2 LEU B  36      -0.464  -8.501   1.257  1.00  0.00           H  
ATOM    622  N   LEU B  37      -4.253  -6.631  -1.633  1.00  0.00           N  
ATOM    623  CA  LEU B  37      -5.078  -6.790  -2.824  1.00  0.00           C  
ATOM    624  C   LEU B  37      -4.287  -6.478  -4.088  1.00  0.00           C  
ATOM    625  O   LEU B  37      -4.354  -7.215  -5.072  1.00  0.00           O  
ATOM    626  CB  LEU B  37      -6.307  -5.876  -2.744  1.00  0.00           C  
ATOM    627  CG  LEU B  37      -7.246  -5.915  -3.957  1.00  0.00           C  
ATOM    628  CD1 LEU B  37      -7.773  -7.331  -4.146  1.00  0.00           C  
ATOM    629  CD2 LEU B  37      -8.386  -4.930  -3.748  1.00  0.00           C  
ATOM    630  H   LEU B  37      -4.518  -5.946  -0.939  1.00  0.00           H  
ATOM    631  HA  LEU B  37      -5.414  -7.825  -2.876  1.00  0.00           H  
ATOM    632 1HB  LEU B  37      -6.889  -6.152  -1.866  1.00  0.00           H  
ATOM    633 2HB  LEU B  37      -5.968  -4.847  -2.620  1.00  0.00           H  
ATOM    634  HG  LEU B  37      -6.691  -5.643  -4.855  1.00  0.00           H  
ATOM    635 1HD1 LEU B  37      -8.440  -7.358  -5.008  1.00  0.00           H  
ATOM    636 2HD1 LEU B  37      -6.937  -8.011  -4.313  1.00  0.00           H  
ATOM    637 3HD1 LEU B  37      -8.319  -7.637  -3.255  1.00  0.00           H  
ATOM    638 1HD2 LEU B  37      -9.053  -4.957  -4.611  1.00  0.00           H  
ATOM    639 2HD2 LEU B  37      -8.943  -5.202  -2.851  1.00  0.00           H  
ATOM    640 3HD2 LEU B  37      -7.982  -3.924  -3.634  1.00  0.00           H  
ATOM    641  N   LEU B  38      -3.538  -5.381  -4.055  1.00  0.00           N  
ATOM    642  CA  LEU B  38      -2.733  -4.969  -5.198  1.00  0.00           C  
ATOM    643  C   LEU B  38      -1.747  -6.058  -5.600  1.00  0.00           C  
ATOM    644  O   LEU B  38      -1.603  -6.375  -6.781  1.00  0.00           O  
ATOM    645  CB  LEU B  38      -1.972  -3.677  -4.873  1.00  0.00           C  
ATOM    646  CG  LEU B  38      -1.069  -3.138  -5.989  1.00  0.00           C  
ATOM    647  CD1 LEU B  38      -1.915  -2.799  -7.209  1.00  0.00           C  
ATOM    648  CD2 LEU B  38      -0.317  -1.914  -5.488  1.00  0.00           C  
ATOM    649  H   LEU B  38      -3.525  -4.819  -3.216  1.00  0.00           H  
ATOM    650  HA  LEU B  38      -3.399  -4.781  -6.040  1.00  0.00           H  
ATOM    651 1HB  LEU B  38      -2.695  -2.901  -4.628  1.00  0.00           H  
ATOM    652 2HB  LEU B  38      -1.348  -3.853  -3.997  1.00  0.00           H  
ATOM    653  HG  LEU B  38      -0.354  -3.908  -6.283  1.00  0.00           H  
ATOM    654 1HD1 LEU B  38      -1.272  -2.416  -8.002  1.00  0.00           H  
ATOM    655 2HD1 LEU B  38      -2.425  -3.697  -7.558  1.00  0.00           H  
ATOM    656 3HD1 LEU B  38      -2.651  -2.042  -6.942  1.00  0.00           H  
ATOM    657 1HD2 LEU B  38       0.326  -1.531  -6.281  1.00  0.00           H  
ATOM    658 2HD2 LEU B  38      -1.031  -1.143  -5.196  1.00  0.00           H  
ATOM    659 3HD2 LEU B  38       0.293  -2.189  -4.627  1.00  0.00           H  
ATOM    660  N   VAL B  39      -1.069  -6.630  -4.610  1.00  0.00           N  
ATOM    661  CA  VAL B  39      -0.114  -7.704  -4.856  1.00  0.00           C  
ATOM    662  C   VAL B  39      -0.786  -8.896  -5.525  1.00  0.00           C  
ATOM    663  O   VAL B  39      -0.222  -9.511  -6.430  1.00  0.00           O  
ATOM    664  CB  VAL B  39       0.531  -8.158  -3.533  1.00  0.00           C  
ATOM    665  CG1 VAL B  39       1.315  -9.446  -3.737  1.00  0.00           C  
ATOM    666  CG2 VAL B  39       1.432  -7.058  -2.992  1.00  0.00           C  
ATOM    667  H   VAL B  39      -1.219  -6.312  -3.663  1.00  0.00           H  
ATOM    668  HA  VAL B  39       0.668  -7.327  -5.516  1.00  0.00           H  
ATOM    669  HB  VAL B  39      -0.256  -8.373  -2.810  1.00  0.00           H  
ATOM    670 1HG1 VAL B  39       1.764  -9.753  -2.792  1.00  0.00           H  
ATOM    671 2HG1 VAL B  39       0.643 -10.229  -4.090  1.00  0.00           H  
ATOM    672 3HG1 VAL B  39       2.100  -9.281  -4.474  1.00  0.00           H  
ATOM    673 1HG2 VAL B  39       1.884  -7.386  -2.056  1.00  0.00           H  
ATOM    674 2HG2 VAL B  39       2.216  -6.840  -3.717  1.00  0.00           H  
ATOM    675 3HG2 VAL B  39       0.842  -6.159  -2.814  1.00  0.00           H  
ATOM    676  N   ILE B  40      -1.994  -9.218  -5.075  1.00  0.00           N  
ATOM    677  CA  ILE B  40      -2.774 -10.294  -5.675  1.00  0.00           C  
ATOM    678  C   ILE B  40      -3.130  -9.976  -7.121  1.00  0.00           C  
ATOM    679  O   ILE B  40      -3.044 -10.839  -7.995  1.00  0.00           O  
ATOM    680  CB  ILE B  40      -4.063 -10.551  -4.873  1.00  0.00           C  
ATOM    681  CG1 ILE B  40      -3.729 -11.147  -3.502  1.00  0.00           C  
ATOM    682  CG2 ILE B  40      -4.994 -11.473  -5.645  1.00  0.00           C  
ATOM    683  CD1 ILE B  40      -4.895 -11.155  -2.540  1.00  0.00           C  
ATOM    684  H   ILE B  40      -2.383  -8.703  -4.297  1.00  0.00           H  
ATOM    685  HA  ILE B  40      -2.174 -11.203  -5.663  1.00  0.00           H  
ATOM    686  HB  ILE B  40      -4.572  -9.605  -4.690  1.00  0.00           H  
ATOM    687 1HG1 ILE B  40      -3.381 -12.172  -3.626  1.00  0.00           H  
ATOM    688 2HG1 ILE B  40      -2.916 -10.580  -3.047  1.00  0.00           H  
ATOM    689 1HG2 ILE B  40      -5.900 -11.645  -5.063  1.00  0.00           H  
ATOM    690 2HG2 ILE B  40      -5.256 -11.011  -6.596  1.00  0.00           H  
ATOM    691 3HG2 ILE B  40      -4.495 -12.424  -5.828  1.00  0.00           H  
ATOM    692 1HD1 ILE B  40      -4.580 -11.591  -1.591  1.00  0.00           H  
ATOM    693 2HD1 ILE B  40      -5.237 -10.133  -2.374  1.00  0.00           H  
ATOM    694 3HD1 ILE B  40      -5.708 -11.746  -2.959  1.00  0.00           H  
ATOM    695  N   ILE B  41      -3.529  -8.733  -7.368  1.00  0.00           N  
ATOM    696  CA  ILE B  41      -3.931  -8.308  -8.703  1.00  0.00           C  
ATOM    697  C   ILE B  41      -2.753  -8.337  -9.668  1.00  0.00           C  
ATOM    698  O   ILE B  41      -2.865  -8.844 -10.785  1.00  0.00           O  
ATOM    699  CB  ILE B  41      -4.534  -6.892  -8.671  1.00  0.00           C  
ATOM    700  CG1 ILE B  41      -5.879  -6.901  -7.938  1.00  0.00           C  
ATOM    701  CG2 ILE B  41      -4.698  -6.351 -10.083  1.00  0.00           C  
ATOM    702  CD1 ILE B  41      -6.402  -5.522  -7.605  1.00  0.00           C  
ATOM    703  H   ILE B  41      -3.555  -8.065  -6.610  1.00  0.00           H  
ATOM    704  HA  ILE B  41      -4.690  -8.997  -9.071  1.00  0.00           H  
ATOM    705  HB  ILE B  41      -3.875  -6.229  -8.111  1.00  0.00           H  
ATOM    706 1HG1 ILE B  41      -6.623  -7.410  -8.549  1.00  0.00           H  
ATOM    707 2HG1 ILE B  41      -5.782  -7.461  -7.008  1.00  0.00           H  
ATOM    708 1HG2 ILE B  41      -5.126  -5.350 -10.041  1.00  0.00           H  
ATOM    709 2HG2 ILE B  41      -3.725  -6.310 -10.571  1.00  0.00           H  
ATOM    710 3HG2 ILE B  41      -5.361  -7.006 -10.649  1.00  0.00           H  
ATOM    711 1HD1 ILE B  41      -7.357  -5.610  -7.087  1.00  0.00           H  
ATOM    712 2HD1 ILE B  41      -5.687  -5.006  -6.963  1.00  0.00           H  
ATOM    713 3HD1 ILE B  41      -6.540  -4.954  -8.524  1.00  0.00           H  
ATOM    714  N   LEU B  42      -1.624  -7.790  -9.232  1.00  0.00           N  
ATOM    715  CA  LEU B  42      -0.459  -7.646 -10.096  1.00  0.00           C  
ATOM    716  C   LEU B  42       0.069  -9.004 -10.542  1.00  0.00           C  
ATOM    717  O   LEU B  42      -0.466  -9.589 -11.443  1.00  0.00           O  
ATOM    718  OXT LEU B  42       1.019  -9.488  -9.992  1.00  0.00           O  
ATOM    719  CB  LEU B  42       0.649  -6.874  -9.368  1.00  0.00           C  
ATOM    720  CG  LEU B  42       0.364  -5.390  -9.107  1.00  0.00           C  
ATOM    721  CD1 LEU B  42       1.473  -4.804  -8.242  1.00  0.00           C  
ATOM    722  CD2 LEU B  42       0.257  -4.652 -10.433  1.00  0.00           C  
ATOM    723  H   LEU B  42      -1.571  -7.466  -8.277  1.00  0.00           H  
ATOM    724  HA  LEU B  42      -0.753  -7.084 -10.982  1.00  0.00           H  
ATOM    725 1HB  LEU B  42       0.830  -7.351  -8.406  1.00  0.00           H  
ATOM    726 2HB  LEU B  42       1.563  -6.937  -9.959  1.00  0.00           H  
ATOM    727  HG  LEU B  42      -0.573  -5.290  -8.559  1.00  0.00           H  
ATOM    728 1HD1 LEU B  42       1.270  -3.749  -8.056  1.00  0.00           H  
ATOM    729 2HD1 LEU B  42       1.514  -5.338  -7.293  1.00  0.00           H  
ATOM    730 3HD1 LEU B  42       2.427  -4.904  -8.758  1.00  0.00           H  
ATOM    731 1HD2 LEU B  42       0.054  -3.596 -10.247  1.00  0.00           H  
ATOM    732 2HD2 LEU B  42       1.195  -4.750 -10.980  1.00  0.00           H  
ATOM    733 3HD2 LEU B  42      -0.554  -5.079 -11.022  1.00  0.00           H  
TER                                                                             
HETATM  735 THKN MEM C  45      15.000   0.000   0.000  1.00  0.00           X  
HETATM  736 CNTR MEM C  45       0.000   0.000   0.000  1.00  0.00           X  
HETATM  737 NORM MEM C  45      -0.000  -0.000   1.000  1.00  0.00           X  
TER                                                                             
CONECT  735  736                                                                
CONECT  736  735  737                                                           
CONECT  737  736                                                                
a_angle_1 1.465
a_angle_2 35.122
a_bind 0.266
a_ddg -26.011
a_helicality 0.022
a_helicality_symm 0.022
a_hha_ang 69.036
a_hha_dst_atm 3.709
a_hha_dst_vec 6.251
a_marl -13.92
a_pack 0.603
a_res_lipo -72.343
a_rmsd 6.465
a_sasa 906.266
a_shape 0.719
a_span_topo 0.476
a_tms_span 1
a_tms_span_fa 1
a_unsat 0
maxsub 26
rms 6.465
score -157.122
silent_score -157.122
time 37
total -157.122
