# Supplementary material for: A lipophilicity-based energy function for membrane-protein modelling and design
Source: PLoS Comput Biol. 2019 Aug 28;15(8):e1007318. doi: 10.1371/journal.pcbi.1007318 (PMC6736313; doi:10.1371/journal.pcbi.1007318)
Supplement: S2 File — (GZ) [file pcbi.1007318.s008.tar.gz › 2MIC_all.pdb]

#MODEL 0
ATOM      1  N   CYS A   1      -3.937  -6.526  14.483  1.00  0.00           N  
ATOM      2  CA  CYS A   1      -3.758  -5.100  14.235  1.00  0.00           C  
ATOM      3  C   CYS A   1      -4.261  -4.715  12.850  1.00  0.00           C  
ATOM      4  O   CYS A   1      -3.646  -5.053  11.839  1.00  0.00           O  
ATOM      5  CB  CYS A   1      -2.284  -4.713  14.362  1.00  0.00           C  
ATOM      6  SG  CYS A   1      -1.952  -2.962  14.054  1.00  0.00           S  
ATOM      7 1H   CYS A   1      -3.599  -6.751  15.397  1.00  0.00           H  
ATOM      8 2H   CYS A   1      -4.908  -6.756  14.421  1.00  0.00           H  
ATOM      9 3H   CYS A   1      -3.426  -7.050  13.801  1.00  0.00           H  
ATOM     10  HA  CYS A   1      -4.329  -4.546  14.980  1.00  0.00           H  
ATOM     11 1HB  CYS A   1      -1.931  -4.952  15.366  1.00  0.00           H  
ATOM     12 2HB  CYS A   1      -1.692  -5.298  13.659  1.00  0.00           H  
ATOM     13  HG  CYS A   1      -2.655  -2.503  15.085  1.00  0.00           H  
ATOM     14  N   SER A   2      -5.384  -4.005  12.811  1.00  0.00           N  
ATOM     15  CA  SER A   2      -6.010  -3.631  11.548  1.00  0.00           C  
ATOM     16  C   SER A   2      -5.085  -2.757  10.712  1.00  0.00           C  
ATOM     17  O   SER A   2      -5.023  -2.893   9.490  1.00  0.00           O  
ATOM     18  CB  SER A   2      -7.313  -2.900  11.808  1.00  0.00           C  
ATOM     19  OG  SER A   2      -8.252  -3.746  12.413  1.00  0.00           O  
ATOM     20  H   SER A   2      -5.814  -3.716  13.678  1.00  0.00           H  
ATOM     21  HA  SER A   2      -6.223  -4.541  10.985  1.00  0.00           H  
ATOM     22 1HB  SER A   2      -7.126  -2.041  12.451  1.00  0.00           H  
ATOM     23 2HB  SER A   2      -7.712  -2.523  10.867  1.00  0.00           H  
ATOM     24  HG  SER A   2      -9.104  -3.501  12.046  1.00  0.00           H  
ATOM     25  N   ILE A   3      -4.366  -1.859  11.377  1.00  0.00           N  
ATOM     26  CA  ILE A   3      -3.465  -0.940  10.692  1.00  0.00           C  
ATOM     27  C   ILE A   3      -2.345  -1.691   9.983  1.00  0.00           C  
ATOM     28  O   ILE A   3      -2.010  -1.389   8.838  1.00  0.00           O  
ATOM     29  CB  ILE A   3      -2.858   0.073  11.681  1.00  0.00           C  
ATOM     30  CG1 ILE A   3      -3.947   0.995  12.236  1.00  0.00           C  
ATOM     31  CG2 ILE A   3      -1.762   0.883  11.007  1.00  0.00           C  
ATOM     32  CD1 ILE A   3      -3.494   1.841  13.404  1.00  0.00           C  
ATOM     33  H   ILE A   3      -4.445  -1.813  12.383  1.00  0.00           H  
ATOM     34  HA  ILE A   3      -4.034  -0.391   9.943  1.00  0.00           H  
ATOM     35  HB  ILE A   3      -2.433  -0.459  12.531  1.00  0.00           H  
ATOM     36 1HG1 ILE A   3      -4.296   1.661  11.447  1.00  0.00           H  
ATOM     37 2HG1 ILE A   3      -4.800   0.398  12.559  1.00  0.00           H  
ATOM     38 1HG2 ILE A   3      -1.345   1.594  11.719  1.00  0.00           H  
ATOM     39 2HG2 ILE A   3      -0.976   0.214  10.660  1.00  0.00           H  
ATOM     40 3HG2 ILE A   3      -2.180   1.424  10.157  1.00  0.00           H  
ATOM     41 1HD1 ILE A   3      -4.320   2.467  13.741  1.00  0.00           H  
ATOM     42 2HD1 ILE A   3      -3.173   1.193  14.220  1.00  0.00           H  
ATOM     43 3HD1 ILE A   3      -2.664   2.474  13.094  1.00  0.00           H  
ATOM     44  N   LEU A   4      -1.769  -2.671  10.671  1.00  0.00           N  
ATOM     45  CA  LEU A   4      -0.707  -3.488  10.097  1.00  0.00           C  
ATOM     46  C   LEU A   4      -1.211  -4.286   8.901  1.00  0.00           C  
ATOM     47  O   LEU A   4      -0.511  -4.428   7.898  1.00  0.00           O  
ATOM     48  CB  LEU A   4      -0.142  -4.444  11.156  1.00  0.00           C  
ATOM     49  CG  LEU A   4       1.037  -5.315  10.705  1.00  0.00           C  
ATOM     50  CD1 LEU A   4       2.175  -4.422  10.227  1.00  0.00           C  
ATOM     51  CD2 LEU A   4       1.485  -6.200  11.858  1.00  0.00           C  
ATOM     52  H   LEU A   4      -2.076  -2.855  11.616  1.00  0.00           H  
ATOM     53  HA  LEU A   4       0.092  -2.829   9.758  1.00  0.00           H  
ATOM     54 1HB  LEU A   4       0.187  -3.858  12.012  1.00  0.00           H  
ATOM     55 2HB  LEU A   4      -0.940  -5.110  11.483  1.00  0.00           H  
ATOM     56  HG  LEU A   4       0.729  -5.939   9.866  1.00  0.00           H  
ATOM     57 1HD1 LEU A   4       3.013  -5.041   9.906  1.00  0.00           H  
ATOM     58 2HD1 LEU A   4       1.832  -3.814   9.389  1.00  0.00           H  
ATOM     59 3HD1 LEU A   4       2.494  -3.773  11.041  1.00  0.00           H  
ATOM     60 1HD2 LEU A   4       2.323  -6.820  11.537  1.00  0.00           H  
ATOM     61 2HD2 LEU A   4       1.795  -5.577  12.696  1.00  0.00           H  
ATOM     62 3HD2 LEU A   4       0.659  -6.840  12.167  1.00  0.00           H  
ATOM     63  N   ALA A   5      -2.428  -4.806   9.013  1.00  0.00           N  
ATOM     64  CA  ALA A   5      -3.070  -5.500   7.904  1.00  0.00           C  
ATOM     65  C   ALA A   5      -3.202  -4.592   6.688  1.00  0.00           C  
ATOM     66  O   ALA A   5      -3.025  -5.030   5.551  1.00  0.00           O  
ATOM     67  CB  ALA A   5      -4.436  -6.023   8.325  1.00  0.00           C  
ATOM     68  H   ALA A   5      -2.922  -4.718   9.890  1.00  0.00           H  
ATOM     69  HA  ALA A   5      -2.440  -6.345   7.623  1.00  0.00           H  
ATOM     70 1HB  ALA A   5      -4.903  -6.539   7.486  1.00  0.00           H  
ATOM     71 2HB  ALA A   5      -4.319  -6.716   9.158  1.00  0.00           H  
ATOM     72 3HB  ALA A   5      -5.065  -5.189   8.633  1.00  0.00           H  
ATOM     73  N   ALA A   6      -3.515  -3.324   6.934  1.00  0.00           N  
ATOM     74  CA  ALA A   6      -3.640  -2.344   5.862  1.00  0.00           C  
ATOM     75  C   ALA A   6      -2.326  -2.181   5.109  1.00  0.00           C  
ATOM     76  O   ALA A   6      -2.317  -1.966   3.897  1.00  0.00           O  
ATOM     77  CB  ALA A   6      -4.100  -1.005   6.420  1.00  0.00           C  
ATOM     78  H   ALA A   6      -3.670  -3.032   7.889  1.00  0.00           H  
ATOM     79  HA  ALA A   6      -4.387  -2.708   5.156  1.00  0.00           H  
ATOM     80 1HB  ALA A   6      -4.189  -0.284   5.607  1.00  0.00           H  
ATOM     81 2HB  ALA A   6      -5.069  -1.126   6.905  1.00  0.00           H  
ATOM     82 3HB  ALA A   6      -3.373  -0.645   7.146  1.00  0.00           H  
ATOM     83  N   VAL A   7      -1.218  -2.284   5.834  1.00  0.00           N  
ATOM     84  CA  VAL A   7       0.105  -2.218   5.225  1.00  0.00           C  
ATOM     85  C   VAL A   7       0.288  -3.317   4.186  1.00  0.00           C  
ATOM     86  O   VAL A   7       0.779  -3.067   3.084  1.00  0.00           O  
ATOM     87  CB  VAL A   7       1.197  -2.348   6.303  1.00  0.00           C  
ATOM     88  CG1 VAL A   7       2.572  -2.446   5.659  1.00  0.00           C  
ATOM     89  CG2 VAL A   7       1.130  -1.162   7.253  1.00  0.00           C  
ATOM     90  H   VAL A   7      -1.293  -2.411   6.833  1.00  0.00           H  
ATOM     91  HA  VAL A   7       0.212  -1.250   4.733  1.00  0.00           H  
ATOM     92  HB  VAL A   7       1.037  -3.271   6.860  1.00  0.00           H  
ATOM     93 1HG1 VAL A   7       3.332  -2.537   6.436  1.00  0.00           H  
ATOM     94 2HG1 VAL A   7       2.609  -3.321   5.011  1.00  0.00           H  
ATOM     95 3HG1 VAL A   7       2.763  -1.549   5.070  1.00  0.00           H  
ATOM     96 1HG2 VAL A   7       1.904  -1.261   8.014  1.00  0.00           H  
ATOM     97 2HG2 VAL A   7       1.285  -0.239   6.695  1.00  0.00           H  
ATOM     98 3HG2 VAL A   7       0.152  -1.136   7.734  1.00  0.00           H  
ATOM     99  N   VAL A   8      -0.109  -4.533   4.542  1.00  0.00           N  
ATOM    100  CA  VAL A   8      -0.016  -5.667   3.631  1.00  0.00           C  
ATOM    101  C   VAL A   8      -0.870  -5.448   2.389  1.00  0.00           C  
ATOM    102  O   VAL A   8      -0.423  -5.683   1.267  1.00  0.00           O  
ATOM    103  CB  VAL A   8      -0.465  -6.960   4.338  1.00  0.00           C  
ATOM    104  CG1 VAL A   8      -0.545  -8.110   3.346  1.00  0.00           C  
ATOM    105  CG2 VAL A   8       0.495  -7.290   5.471  1.00  0.00           C  
ATOM    106  H   VAL A   8      -0.485  -4.676   5.469  1.00  0.00           H  
ATOM    107  HA  VAL A   8       1.025  -5.780   3.324  1.00  0.00           H  
ATOM    108  HB  VAL A   8      -1.467  -6.813   4.741  1.00  0.00           H  
ATOM    109 1HG1 VAL A   8      -0.864  -9.015   3.863  1.00  0.00           H  
ATOM    110 2HG1 VAL A   8      -1.264  -7.867   2.564  1.00  0.00           H  
ATOM    111 3HG1 VAL A   8       0.436  -8.275   2.900  1.00  0.00           H  
ATOM    112 1HG2 VAL A   8       0.171  -8.205   5.967  1.00  0.00           H  
ATOM    113 2HG2 VAL A   8       1.498  -7.431   5.069  1.00  0.00           H  
ATOM    114 3HG2 VAL A   8       0.504  -6.471   6.191  1.00  0.00           H  
ATOM    115  N   VAL A   9      -2.103  -4.997   2.598  1.00  0.00           N  
ATOM    116  CA  VAL A   9      -3.025  -4.751   1.496  1.00  0.00           C  
ATOM    117  C   VAL A   9      -2.474  -3.700   0.541  1.00  0.00           C  
ATOM    118  O   VAL A   9      -2.490  -3.884  -0.676  1.00  0.00           O  
ATOM    119  CB  VAL A   9      -4.390  -4.285   2.036  1.00  0.00           C  
ATOM    120  CG1 VAL A   9      -5.283  -3.819   0.895  1.00  0.00           C  
ATOM    121  CG2 VAL A   9      -5.052  -5.413   2.813  1.00  0.00           C  
ATOM    122  H   VAL A   9      -2.408  -4.821   3.544  1.00  0.00           H  
ATOM    123  HA  VAL A   9      -3.165  -5.683   0.947  1.00  0.00           H  
ATOM    124  HB  VAL A   9      -4.238  -3.430   2.694  1.00  0.00           H  
ATOM    125 1HG1 VAL A   9      -6.244  -3.493   1.295  1.00  0.00           H  
ATOM    126 2HG1 VAL A   9      -4.806  -2.988   0.376  1.00  0.00           H  
ATOM    127 3HG1 VAL A   9      -5.441  -4.642   0.198  1.00  0.00           H  
ATOM    128 1HG2 VAL A   9      -6.016  -5.076   3.192  1.00  0.00           H  
ATOM    129 2HG2 VAL A   9      -5.199  -6.270   2.155  1.00  0.00           H  
ATOM    130 3HG2 VAL A   9      -4.415  -5.702   3.648  1.00  0.00           H  
ATOM    131  N   GLY A  10      -1.988  -2.597   1.100  1.00  0.00           N  
ATOM    132  CA  GLY A  10      -1.440  -1.509   0.298  1.00  0.00           C  
ATOM    133  C   GLY A  10      -0.258  -1.981  -0.537  1.00  0.00           C  
ATOM    134  O   GLY A  10      -0.244  -1.821  -1.758  1.00  0.00           O  
ATOM    135  H   GLY A  10      -1.997  -2.510   2.106  1.00  0.00           H  
ATOM    136 1HA  GLY A  10      -2.217  -1.112  -0.355  1.00  0.00           H  
ATOM    137 2HA  GLY A  10      -1.126  -0.697   0.953  1.00  0.00           H  
ATOM    138  N   LEU A  11       0.734  -2.565   0.127  1.00  0.00           N  
ATOM    139  CA  LEU A  11       1.980  -2.940  -0.531  1.00  0.00           C  
ATOM    140  C   LEU A  11       1.747  -4.023  -1.576  1.00  0.00           C  
ATOM    141  O   LEU A  11       2.296  -3.966  -2.677  1.00  0.00           O  
ATOM    142  CB  LEU A  11       2.999  -3.430   0.505  1.00  0.00           C  
ATOM    143  CG  LEU A  11       3.530  -2.365   1.473  1.00  0.00           C  
ATOM    144  CD1 LEU A  11       4.408  -3.027   2.526  1.00  0.00           C  
ATOM    145  CD2 LEU A  11       4.307  -1.314   0.695  1.00  0.00           C  
ATOM    146  H   LEU A  11       0.622  -2.753   1.113  1.00  0.00           H  
ATOM    147  HA  LEU A  11       2.385  -2.061  -1.032  1.00  0.00           H  
ATOM    148 1HB  LEU A  11       2.539  -4.218   1.099  1.00  0.00           H  
ATOM    149 2HB  LEU A  11       3.854  -3.854  -0.022  1.00  0.00           H  
ATOM    150  HG  LEU A  11       2.693  -1.891   1.987  1.00  0.00           H  
ATOM    151 1HD1 LEU A  11       4.785  -2.270   3.214  1.00  0.00           H  
ATOM    152 2HD1 LEU A  11       3.822  -3.761   3.080  1.00  0.00           H  
ATOM    153 3HD1 LEU A  11       5.247  -3.525   2.040  1.00  0.00           H  
ATOM    154 1HD2 LEU A  11       4.683  -0.556   1.383  1.00  0.00           H  
ATOM    155 2HD2 LEU A  11       5.145  -1.786   0.182  1.00  0.00           H  
ATOM    156 3HD2 LEU A  11       3.651  -0.844  -0.038  1.00  0.00           H  
ATOM    157  N   VAL A  12       0.930  -5.010  -1.225  1.00  0.00           N  
ATOM    158  CA  VAL A  12       0.621  -6.108  -2.133  1.00  0.00           C  
ATOM    159  C   VAL A  12      -0.147  -5.615  -3.353  1.00  0.00           C  
ATOM    160  O   VAL A  12       0.130  -6.025  -4.480  1.00  0.00           O  
ATOM    161  CB  VAL A  12      -0.209  -7.184  -1.408  1.00  0.00           C  
ATOM    162  CG1 VAL A  12      -0.783  -8.178  -2.407  1.00  0.00           C  
ATOM    163  CG2 VAL A  12       0.653  -7.894  -0.375  1.00  0.00           C  
ATOM    164  H   VAL A  12       0.512  -5.000  -0.306  1.00  0.00           H  
ATOM    165  HA  VAL A  12       1.558  -6.555  -2.467  1.00  0.00           H  
ATOM    166  HB  VAL A  12      -1.053  -6.705  -0.911  1.00  0.00           H  
ATOM    167 1HG1 VAL A  12      -1.367  -8.931  -1.878  1.00  0.00           H  
ATOM    168 2HG1 VAL A  12      -1.425  -7.653  -3.115  1.00  0.00           H  
ATOM    169 3HG1 VAL A  12       0.031  -8.663  -2.945  1.00  0.00           H  
ATOM    170 1HG2 VAL A  12       0.059  -8.653   0.134  1.00  0.00           H  
ATOM    171 2HG2 VAL A  12       1.499  -8.369  -0.872  1.00  0.00           H  
ATOM    172 3HG2 VAL A  12       1.018  -7.170   0.353  1.00  0.00           H  
ATOM    173  N   ALA A  13      -1.112  -4.732  -3.121  1.00  0.00           N  
ATOM    174  CA  ALA A  13      -1.894  -4.150  -4.205  1.00  0.00           C  
ATOM    175  C   ALA A  13      -0.999  -3.430  -5.205  1.00  0.00           C  
ATOM    176  O   ALA A  13      -1.180  -3.554  -6.416  1.00  0.00           O  
ATOM    177  CB  ALA A  13      -2.940  -3.195  -3.649  1.00  0.00           C  
ATOM    178  H   ALA A  13      -1.309  -4.458  -2.169  1.00  0.00           H  
ATOM    179  HA  ALA A  13      -2.400  -4.959  -4.731  1.00  0.00           H  
ATOM    180 1HB  ALA A  13      -3.516  -2.768  -4.470  1.00  0.00           H  
ATOM    181 2HB  ALA A  13      -3.609  -3.737  -2.980  1.00  0.00           H  
ATOM    182 3HB  ALA A  13      -2.447  -2.395  -3.098  1.00  0.00           H  
ATOM    183  N   TYR A  14      -0.032  -2.677  -4.691  1.00  0.00           N  
ATOM    184  CA  TYR A  14       0.937  -1.992  -5.538  1.00  0.00           C  
ATOM    185  C   TYR A  14       1.742  -2.983  -6.368  1.00  0.00           C  
ATOM    186  O   TYR A  14       1.838  -2.851  -7.589  1.00  0.00           O  
ATOM    187  CB  TYR A  14       1.873  -1.128  -4.689  1.00  0.00           C  
ATOM    188  CG  TYR A  14       2.991  -0.483  -5.478  1.00  0.00           C  
ATOM    189  CD1 TYR A  14       2.725   0.603  -6.299  1.00  0.00           C  
ATOM    190  CD2 TYR A  14       4.283  -0.978  -5.380  1.00  0.00           C  
ATOM    191  CE1 TYR A  14       3.746   1.191  -7.019  1.00  0.00           C  
ATOM    192  CE2 TYR A  14       5.305  -0.389  -6.100  1.00  0.00           C  
ATOM    193  CZ  TYR A  14       5.040   0.691  -6.917  1.00  0.00           C  
ATOM    194  OH  TYR A  14       6.057   1.277  -7.634  1.00  0.00           O  
ATOM    195  H   TYR A  14       0.034  -2.578  -3.688  1.00  0.00           H  
ATOM    196  HA  TYR A  14       0.396  -1.344  -6.228  1.00  0.00           H  
ATOM    197 1HB  TYR A  14       1.299  -0.337  -4.204  1.00  0.00           H  
ATOM    198 2HB  TYR A  14       2.318  -1.738  -3.904  1.00  0.00           H  
ATOM    199  HD1 TYR A  14       1.709   0.991  -6.376  1.00  0.00           H  
ATOM    200  HD2 TYR A  14       4.493  -1.832  -4.735  1.00  0.00           H  
ATOM    201  HE1 TYR A  14       3.537   2.044  -7.664  1.00  0.00           H  
ATOM    202  HE2 TYR A  14       6.320  -0.779  -6.024  1.00  0.00           H  
ATOM    203  HH  TYR A  14       5.719   2.050  -8.093  1.00  0.00           H  
ATOM    204  N   ILE A  15       2.319  -3.976  -5.700  1.00  0.00           N  
ATOM    205  CA  ILE A  15       3.202  -4.931  -6.358  1.00  0.00           C  
ATOM    206  C   ILE A  15       2.438  -5.791  -7.356  1.00  0.00           C  
ATOM    207  O   ILE A  15       2.849  -5.939  -8.507  1.00  0.00           O  
ATOM    208  CB  ILE A  15       3.899  -5.837  -5.327  1.00  0.00           C  
ATOM    209  CG1 ILE A  15       4.863  -5.019  -4.463  1.00  0.00           C  
ATOM    210  CG2 ILE A  15       4.635  -6.970  -6.025  1.00  0.00           C  
ATOM    211  CD1 ILE A  15       5.356  -5.752  -3.236  1.00  0.00           C  
ATOM    212  H   ILE A  15       2.142  -4.071  -4.710  1.00  0.00           H  
ATOM    213  HA  ILE A  15       3.967  -4.377  -6.902  1.00  0.00           H  
ATOM    214  HB  ILE A  15       3.155  -6.260  -4.653  1.00  0.00           H  
ATOM    215 1HG1 ILE A  15       5.728  -4.730  -5.058  1.00  0.00           H  
ATOM    216 2HG1 ILE A  15       4.371  -4.102  -4.136  1.00  0.00           H  
ATOM    217 1HG2 ILE A  15       5.122  -7.600  -5.281  1.00  0.00           H  
ATOM    218 2HG2 ILE A  15       3.926  -7.566  -6.597  1.00  0.00           H  
ATOM    219 3HG2 ILE A  15       5.386  -6.556  -6.697  1.00  0.00           H  
ATOM    220 1HD1 ILE A  15       6.033  -5.108  -2.675  1.00  0.00           H  
ATOM    221 2HD1 ILE A  15       4.506  -6.021  -2.607  1.00  0.00           H  
ATOM    222 3HD1 ILE A  15       5.883  -6.655  -3.540  1.00  0.00           H  
ATOM    223  N   ALA A  16       1.322  -6.358  -6.908  1.00  0.00           N  
ATOM    224  CA  ALA A  16       0.529  -7.253  -7.742  1.00  0.00           C  
ATOM    225  C   ALA A  16       0.032  -6.543  -8.995  1.00  0.00           C  
ATOM    226  O   ALA A  16       0.022  -7.118 -10.083  1.00  0.00           O  
ATOM    227  CB  ALA A  16      -0.644  -7.813  -6.951  1.00  0.00           C  
ATOM    228  H   ALA A  16       1.016  -6.163  -5.966  1.00  0.00           H  
ATOM    229  HA  ALA A  16       1.169  -8.077  -8.057  1.00  0.00           H  
ATOM    230 1HB  ALA A  16      -1.226  -8.480  -7.588  1.00  0.00           H  
ATOM    231 2HB  ALA A  16      -0.270  -8.368  -6.090  1.00  0.00           H  
ATOM    232 3HB  ALA A  16      -1.276  -6.995  -6.609  1.00  0.00           H  
ATOM    233  N   PHE A  17      -0.380  -5.290  -8.835  1.00  0.00           N  
ATOM    234  CA  PHE A  17      -0.831  -4.482  -9.961  1.00  0.00           C  
ATOM    235  C   PHE A  17       0.329  -4.124 -10.882  1.00  0.00           C  
ATOM    236  O   PHE A  17       0.218  -4.225 -12.104  1.00  0.00           O  
ATOM    237  CB  PHE A  17      -1.507  -3.203  -9.464  1.00  0.00           C  
ATOM    238  CG  PHE A  17      -2.063  -2.344 -10.565  1.00  0.00           C  
ATOM    239  CD1 PHE A  17      -3.278  -2.653 -11.159  1.00  0.00           C  
ATOM    240  CD2 PHE A  17      -1.373  -1.226 -11.008  1.00  0.00           C  
ATOM    241  CE1 PHE A  17      -3.790  -1.864 -12.171  1.00  0.00           C  
ATOM    242  CE2 PHE A  17      -1.882  -0.435 -12.019  1.00  0.00           C  
ATOM    243  CZ  PHE A  17      -3.093  -0.755 -12.601  1.00  0.00           C  
ATOM    244  H   PHE A  17      -0.380  -4.887  -7.908  1.00  0.00           H  
ATOM    245  HA  PHE A  17      -1.557  -5.060 -10.534  1.00  0.00           H  
ATOM    246 1HB  PHE A  17      -2.323  -3.461  -8.790  1.00  0.00           H  
ATOM    247 2HB  PHE A  17      -0.791  -2.609  -8.898  1.00  0.00           H  
ATOM    248  HD1 PHE A  17      -3.829  -3.530 -10.818  1.00  0.00           H  
ATOM    249  HD2 PHE A  17      -0.416  -0.974 -10.549  1.00  0.00           H  
ATOM    250  HE1 PHE A  17      -4.745  -2.119 -12.630  1.00  0.00           H  
ATOM    251  HE2 PHE A  17      -1.330   0.441 -12.358  1.00  0.00           H  
ATOM    252  HZ  PHE A  17      -3.495  -0.133 -13.400  1.00  0.00           H  
ATOM    253  N   LYS A  18       1.441  -3.705 -10.288  1.00  0.00           N  
ATOM    254  CA  LYS A  18       2.594  -3.249 -11.056  1.00  0.00           C  
ATOM    255  C   LYS A  18       3.145  -4.363 -11.936  1.00  0.00           C  
ATOM    256  O   LYS A  18       3.507  -4.134 -13.090  1.00  0.00           O  
ATOM    257  CB  LYS A  18       3.687  -2.727 -10.122  1.00  0.00           C  
ATOM    258  CG  LYS A  18       4.897  -2.138 -10.836  1.00  0.00           C  
ATOM    259  CD  LYS A  18       5.881  -1.532  -9.847  1.00  0.00           C  
ATOM    260  CE  LYS A  18       7.026  -0.831 -10.564  1.00  0.00           C  
ATOM    261  NZ  LYS A  18       7.989  -0.219  -9.609  1.00  0.00           N  
ATOM    262  H   LYS A  18       1.490  -3.702  -9.279  1.00  0.00           H  
ATOM    263  HA  LYS A  18       2.275  -2.435 -11.708  1.00  0.00           H  
ATOM    264 1HB  LYS A  18       3.273  -1.955  -9.473  1.00  0.00           H  
ATOM    265 2HB  LYS A  18       4.038  -3.538  -9.483  1.00  0.00           H  
ATOM    266 1HG  LYS A  18       5.400  -2.921 -11.404  1.00  0.00           H  
ATOM    267 2HG  LYS A  18       4.569  -1.365 -11.529  1.00  0.00           H  
ATOM    268 1HD  LYS A  18       5.364  -0.811  -9.213  1.00  0.00           H  
ATOM    269 2HD  LYS A  18       6.291  -2.319  -9.213  1.00  0.00           H  
ATOM    270 1HE  LYS A  18       7.557  -1.547 -11.188  1.00  0.00           H  
ATOM    271 2HE  LYS A  18       6.626  -0.048 -11.208  1.00  0.00           H  
ATOM    272 1HZ  LYS A  18       8.730   0.236 -10.122  1.00  0.00           H  
ATOM    273 2HZ  LYS A  18       7.509   0.462  -9.036  1.00  0.00           H  
ATOM    274 3HZ  LYS A  18       8.381  -0.938  -9.018  1.00  0.00           H  
ATOM    275  N   ARG A  19       3.207  -5.570 -11.385  1.00  0.00           N  
ATOM    276  CA  ARG A  19       3.749  -6.715 -12.106  1.00  0.00           C  
ATOM    277  C   ARG A  19       2.920  -7.030 -13.344  1.00  0.00           C  
ATOM    278  O   ARG A  19       3.071  -6.388 -14.347  1.00  0.00           O  
ATOM    279  OXT ARG A  19       2.114  -7.919 -13.317  1.00  0.00           O  
ATOM    280  CB  ARG A  19       3.797  -7.941 -11.206  1.00  0.00           C  
ATOM    281  CG  ARG A  19       4.890  -7.917 -10.150  1.00  0.00           C  
ATOM    282  CD  ARG A  19       4.821  -9.105  -9.261  1.00  0.00           C  
ATOM    283  NE  ARG A  19       5.892  -9.109  -8.277  1.00  0.00           N  
ATOM    284  CZ  ARG A  19       6.013 -10.009  -7.281  1.00  0.00           C  
ATOM    285  NH1 ARG A  19       5.124 -10.969  -7.152  1.00  0.00           N  
ATOM    286  NH2 ARG A  19       7.025  -9.927  -6.436  1.00  0.00           N  
ATOM    287  H   ARG A  19       2.869  -5.698 -10.442  1.00  0.00           H  
ATOM    288  HA  ARG A  19       4.765  -6.476 -12.421  1.00  0.00           H  
ATOM    289 1HB  ARG A  19       2.844  -8.052 -10.691  1.00  0.00           H  
ATOM    290 2HB  ARG A  19       3.945  -8.834 -11.815  1.00  0.00           H  
ATOM    291 1HG  ARG A  19       5.866  -7.909 -10.636  1.00  0.00           H  
ATOM    292 2HG  ARG A  19       4.783  -7.022  -9.536  1.00  0.00           H  
ATOM    293 1HD  ARG A  19       3.870  -9.107  -8.730  1.00  0.00           H  
ATOM    294 2HD  ARG A  19       4.904 -10.012  -9.859  1.00  0.00           H  
ATOM    295  HE  ARG A  19       6.595  -8.385  -8.344  1.00  0.00           H  
ATOM    296 1HH1 ARG A  19       4.350 -11.032  -7.798  1.00  0.00           H  
ATOM    297 2HH1 ARG A  19       5.215 -11.643  -6.406  1.00  0.00           H  
ATOM    298 1HH2 ARG A  19       7.708  -9.188  -6.536  1.00  0.00           H  
ATOM    299 2HH2 ARG A  19       7.115 -10.601  -5.690  1.00  0.00           H  
TER                                                                             
ATOM    301  N   CYS B  20       3.937   6.525  14.483  1.00  0.00           N  
ATOM    302  CA  CYS B  20       3.758   5.100  14.235  1.00  0.00           C  
ATOM    303  C   CYS B  20       4.262   4.714  12.850  1.00  0.00           C  
ATOM    304  O   CYS B  20       3.646   5.052  11.839  1.00  0.00           O  
ATOM    305  CB  CYS B  20       2.285   4.712  14.362  1.00  0.00           C  
ATOM    306  SG  CYS B  20       1.952   2.961  14.054  1.00  0.00           S  
ATOM    307 1H   CYS B  20       3.599   6.750  15.397  1.00  0.00           H  
ATOM    308 2H   CYS B  20       4.908   6.756  14.421  1.00  0.00           H  
ATOM    309 3H   CYS B  20       3.427   7.049  13.801  1.00  0.00           H  
ATOM    310  HA  CYS B  20       4.329   4.545  14.980  1.00  0.00           H  
ATOM    311 1HB  CYS B  20       1.931   4.951  15.366  1.00  0.00           H  
ATOM    312 2HB  CYS B  20       1.693   5.297  13.659  1.00  0.00           H  
ATOM    313  HG  CYS B  20       2.656   2.503  15.084  1.00  0.00           H  
ATOM    314  N   SER B  21       5.384   4.004  12.811  1.00  0.00           N  
ATOM    315  CA  SER B  21       6.010   3.631  11.548  1.00  0.00           C  
ATOM    316  C   SER B  21       5.085   2.757  10.711  1.00  0.00           C  
ATOM    317  O   SER B  21       5.024   2.893   9.489  1.00  0.00           O  
ATOM    318  CB  SER B  21       7.313   2.900  11.808  1.00  0.00           C  
ATOM    319  OG  SER B  21       8.252   3.746  12.413  1.00  0.00           O  
ATOM    320  H   SER B  21       5.815   3.716  13.678  1.00  0.00           H  
ATOM    321  HA  SER B  21       6.224   4.541  10.985  1.00  0.00           H  
ATOM    322 1HB  SER B  21       7.126   2.040  12.451  1.00  0.00           H  
ATOM    323 2HB  SER B  21       7.712   2.523  10.867  1.00  0.00           H  
ATOM    324  HG  SER B  21       9.104   3.504  12.042  1.00  0.00           H  
ATOM    325  N   ILE B  22       4.366   1.859  11.377  1.00  0.00           N  
ATOM    326  CA  ILE B  22       3.465   0.939  10.692  1.00  0.00           C  
ATOM    327  C   ILE B  22       2.345   1.691   9.983  1.00  0.00           C  
ATOM    328  O   ILE B  22       2.011   1.389   8.838  1.00  0.00           O  
ATOM    329  CB  ILE B  22       2.859  -0.073  11.681  1.00  0.00           C  
ATOM    330  CG1 ILE B  22       3.947  -0.996  12.235  1.00  0.00           C  
ATOM    331  CG2 ILE B  22       1.763  -0.884  11.007  1.00  0.00           C  
ATOM    332  CD1 ILE B  22       3.495  -1.841  13.404  1.00  0.00           C  
ATOM    333  H   ILE B  22       4.446   1.812  12.382  1.00  0.00           H  
ATOM    334  HA  ILE B  22       4.035   0.391   9.943  1.00  0.00           H  
ATOM    335  HB  ILE B  22       2.433   0.459  12.531  1.00  0.00           H  
ATOM    336 1HG1 ILE B  22       4.296  -1.661  11.447  1.00  0.00           H  
ATOM    337 2HG1 ILE B  22       4.800  -0.398  12.559  1.00  0.00           H  
ATOM    338 1HG2 ILE B  22       1.345  -1.595  11.719  1.00  0.00           H  
ATOM    339 2HG2 ILE B  22       0.976  -0.215  10.660  1.00  0.00           H  
ATOM    340 3HG2 ILE B  22       2.180  -1.424  10.157  1.00  0.00           H  
ATOM    341 1HD1 ILE B  22       4.321  -2.468  13.741  1.00  0.00           H  
ATOM    342 2HD1 ILE B  22       3.173  -1.193  14.220  1.00  0.00           H  
ATOM    343 3HD1 ILE B  22       2.664  -2.474  13.094  1.00  0.00           H  
ATOM    344  N   LEU B  23       1.770   2.671  10.671  1.00  0.00           N  
ATOM    345  CA  LEU B  23       0.707   3.488  10.097  1.00  0.00           C  
ATOM    346  C   LEU B  23       1.211   4.286   8.901  1.00  0.00           C  
ATOM    347  O   LEU B  23       0.511   4.427   7.898  1.00  0.00           O  
ATOM    348  CB  LEU B  23       0.143   4.443  11.156  1.00  0.00           C  
ATOM    349  CG  LEU B  23      -1.037   5.315  10.704  1.00  0.00           C  
ATOM    350  CD1 LEU B  23      -2.174   4.422  10.226  1.00  0.00           C  
ATOM    351  CD2 LEU B  23      -1.485   6.200  11.858  1.00  0.00           C  
ATOM    352  H   LEU B  23       2.076   2.855  11.616  1.00  0.00           H  
ATOM    353  HA  LEU B  23      -0.091   2.829   9.758  1.00  0.00           H  
ATOM    354 1HB  LEU B  23      -0.187   3.857  12.012  1.00  0.00           H  
ATOM    355 2HB  LEU B  23       0.940   5.110  11.483  1.00  0.00           H  
ATOM    356  HG  LEU B  23      -0.728   5.939   9.866  1.00  0.00           H  
ATOM    357 1HD1 LEU B  23      -3.012   5.041   9.905  1.00  0.00           H  
ATOM    358 2HD1 LEU B  23      -1.832   3.814   9.389  1.00  0.00           H  
ATOM    359 3HD1 LEU B  23      -2.494   3.773  11.040  1.00  0.00           H  
ATOM    360 1HD2 LEU B  23      -2.322   6.820  11.537  1.00  0.00           H  
ATOM    361 2HD2 LEU B  23      -1.795   5.576  12.696  1.00  0.00           H  
ATOM    362 3HD2 LEU B  23      -0.658   6.840  12.168  1.00  0.00           H  
ATOM    363  N   ALA B  24       2.428   4.806   9.013  1.00  0.00           N  
ATOM    364  CA  ALA B  24       3.070   5.500   7.904  1.00  0.00           C  
ATOM    365  C   ALA B  24       3.203   4.592   6.688  1.00  0.00           C  
ATOM    366  O   ALA B  24       3.025   5.030   5.551  1.00  0.00           O  
ATOM    367  CB  ALA B  24       4.436   6.023   8.325  1.00  0.00           C  
ATOM    368  H   ALA B  24       2.922   4.717   9.890  1.00  0.00           H  
ATOM    369  HA  ALA B  24       2.441   6.344   7.623  1.00  0.00           H  
ATOM    370 1HB  ALA B  24       4.903   6.539   7.486  1.00  0.00           H  
ATOM    371 2HB  ALA B  24       4.319   6.716   9.158  1.00  0.00           H  
ATOM    372 3HB  ALA B  24       5.065   5.189   8.633  1.00  0.00           H  
ATOM    373  N   ALA B  25       3.515   3.324   6.934  1.00  0.00           N  
ATOM    374  CA  ALA B  25       3.640   2.344   5.862  1.00  0.00           C  
ATOM    375  C   ALA B  25       2.326   2.181   5.109  1.00  0.00           C  
ATOM    376  O   ALA B  25       2.317   1.966   3.897  1.00  0.00           O  
ATOM    377  CB  ALA B  25       4.100   1.005   6.420  1.00  0.00           C  
ATOM    378  H   ALA B  25       3.670   3.032   7.888  1.00  0.00           H  
ATOM    379  HA  ALA B  25       4.387   2.708   5.156  1.00  0.00           H  
ATOM    380 1HB  ALA B  25       4.189   0.284   5.607  1.00  0.00           H  
ATOM    381 2HB  ALA B  25       5.069   1.126   6.905  1.00  0.00           H  
ATOM    382 3HB  ALA B  25       3.374   0.645   7.146  1.00  0.00           H  
ATOM    383  N   VAL B  26       1.218   2.283   5.834  1.00  0.00           N  
ATOM    384  CA  VAL B  26      -0.105   2.218   5.225  1.00  0.00           C  
ATOM    385  C   VAL B  26      -0.288   3.316   4.186  1.00  0.00           C  
ATOM    386  O   VAL B  26      -0.779   3.067   3.084  1.00  0.00           O  
ATOM    387  CB  VAL B  26      -1.197   2.347   6.303  1.00  0.00           C  
ATOM    388  CG1 VAL B  26      -2.572   2.445   5.659  1.00  0.00           C  
ATOM    389  CG2 VAL B  26      -1.130   1.162   7.253  1.00  0.00           C  
ATOM    390  H   VAL B  26       1.294   2.410   6.833  1.00  0.00           H  
ATOM    391  HA  VAL B  26      -0.212   1.250   4.733  1.00  0.00           H  
ATOM    392  HB  VAL B  26      -1.037   3.270   6.860  1.00  0.00           H  
ATOM    393 1HG1 VAL B  26      -3.332   2.537   6.436  1.00  0.00           H  
ATOM    394 2HG1 VAL B  26      -2.609   3.321   5.011  1.00  0.00           H  
ATOM    395 3HG1 VAL B  26      -2.763   1.549   5.070  1.00  0.00           H  
ATOM    396 1HG2 VAL B  26      -1.904   1.260   8.014  1.00  0.00           H  
ATOM    397 2HG2 VAL B  26      -1.285   0.238   6.695  1.00  0.00           H  
ATOM    398 3HG2 VAL B  26      -0.152   1.135   7.734  1.00  0.00           H  
ATOM    399  N   VAL B  27       0.109   4.533   4.542  1.00  0.00           N  
ATOM    400  CA  VAL B  27       0.016   5.667   3.631  1.00  0.00           C  
ATOM    401  C   VAL B  27       0.871   5.448   2.389  1.00  0.00           C  
ATOM    402  O   VAL B  27       0.423   5.682   1.267  1.00  0.00           O  
ATOM    403  CB  VAL B  27       0.465   6.960   4.338  1.00  0.00           C  
ATOM    404  CG1 VAL B  27       0.545   8.110   3.346  1.00  0.00           C  
ATOM    405  CG2 VAL B  27      -0.495   7.290   5.471  1.00  0.00           C  
ATOM    406  H   VAL B  27       0.485   4.676   5.469  1.00  0.00           H  
ATOM    407  HA  VAL B  27      -1.025   5.780   3.324  1.00  0.00           H  
ATOM    408  HB  VAL B  27       1.467   6.813   4.741  1.00  0.00           H  
ATOM    409 1HG1 VAL B  27       0.864   9.015   3.863  1.00  0.00           H  
ATOM    410 2HG1 VAL B  27       1.264   7.867   2.564  1.00  0.00           H  
ATOM    411 3HG1 VAL B  27      -0.436   8.274   2.900  1.00  0.00           H  
ATOM    412 1HG2 VAL B  27      -0.170   8.204   5.967  1.00  0.00           H  
ATOM    413 2HG2 VAL B  27      -1.498   7.431   5.069  1.00  0.00           H  
ATOM    414 3HG2 VAL B  27      -0.504   6.471   6.191  1.00  0.00           H  
ATOM    415  N   VAL B  28       2.103   4.997   2.598  1.00  0.00           N  
ATOM    416  CA  VAL B  28       3.025   4.751   1.496  1.00  0.00           C  
ATOM    417  C   VAL B  28       2.474   3.699   0.541  1.00  0.00           C  
ATOM    418  O   VAL B  28       2.490   3.884  -0.676  1.00  0.00           O  
ATOM    419  CB  VAL B  28       4.390   4.285   2.036  1.00  0.00           C  
ATOM    420  CG1 VAL B  28       5.283   3.819   0.895  1.00  0.00           C  
ATOM    421  CG2 VAL B  28       5.052   5.412   2.813  1.00  0.00           C  
ATOM    422  H   VAL B  28       2.409   4.820   3.544  1.00  0.00           H  
ATOM    423  HA  VAL B  28       3.165   5.683   0.947  1.00  0.00           H  
ATOM    424  HB  VAL B  28       4.238   3.429   2.694  1.00  0.00           H  
ATOM    425 1HG1 VAL B  28       6.244   3.493   1.295  1.00  0.00           H  
ATOM    426 2HG1 VAL B  28       4.806   2.988   0.376  1.00  0.00           H  
ATOM    427 3HG1 VAL B  28       5.442   4.641   0.198  1.00  0.00           H  
ATOM    428 1HG2 VAL B  28       6.017   5.076   3.192  1.00  0.00           H  
ATOM    429 2HG2 VAL B  28       5.199   6.270   2.155  1.00  0.00           H  
ATOM    430 3HG2 VAL B  28       4.415   5.701   3.648  1.00  0.00           H  
ATOM    431  N   GLY B  29       1.988   2.597   1.100  1.00  0.00           N  
ATOM    432  CA  GLY B  29       1.440   1.509   0.298  1.00  0.00           C  
ATOM    433  C   GLY B  29       0.258   1.981  -0.537  1.00  0.00           C  
ATOM    434  O   GLY B  29       0.245   1.821  -1.758  1.00  0.00           O  
ATOM    435  H   GLY B  29       1.997   2.510   2.106  1.00  0.00           H  
ATOM    436 1HA  GLY B  29       2.217   1.112  -0.355  1.00  0.00           H  
ATOM    437 2HA  GLY B  29       1.126   0.697   0.953  1.00  0.00           H  
ATOM    438  N   LEU B  30      -0.734   2.564   0.127  1.00  0.00           N  
ATOM    439  CA  LEU B  30      -1.980   2.939  -0.531  1.00  0.00           C  
ATOM    440  C   LEU B  30      -1.747   4.023  -1.576  1.00  0.00           C  
ATOM    441  O   LEU B  30      -2.296   3.966  -2.677  1.00  0.00           O  
ATOM    442  CB  LEU B  30      -2.999   3.430   0.505  1.00  0.00           C  
ATOM    443  CG  LEU B  30      -3.530   2.365   1.473  1.00  0.00           C  
ATOM    444  CD1 LEU B  30      -4.408   3.027   2.526  1.00  0.00           C  
ATOM    445  CD2 LEU B  30      -4.307   1.314   0.695  1.00  0.00           C  
ATOM    446  H   LEU B  30      -0.622   2.753   1.113  1.00  0.00           H  
ATOM    447  HA  LEU B  30      -2.385   2.061  -1.032  1.00  0.00           H  
ATOM    448 1HB  LEU B  30      -2.539   4.218   1.099  1.00  0.00           H  
ATOM    449 2HB  LEU B  30      -3.854   3.854  -0.022  1.00  0.00           H  
ATOM    450  HG  LEU B  30      -2.693   1.891   1.987  1.00  0.00           H  
ATOM    451 1HD1 LEU B  30      -4.785   2.270   3.214  1.00  0.00           H  
ATOM    452 2HD1 LEU B  30      -3.822   3.760   3.080  1.00  0.00           H  
ATOM    453 3HD1 LEU B  30      -5.246   3.525   2.040  1.00  0.00           H  
ATOM    454 1HD2 LEU B  30      -4.683   0.556   1.383  1.00  0.00           H  
ATOM    455 2HD2 LEU B  30      -5.145   1.786   0.182  1.00  0.00           H  
ATOM    456 3HD2 LEU B  30      -3.651   0.844  -0.038  1.00  0.00           H  
ATOM    457  N   VAL B  31      -0.930   5.010  -1.225  1.00  0.00           N  
ATOM    458  CA  VAL B  31      -0.621   6.108  -2.133  1.00  0.00           C  
ATOM    459  C   VAL B  31       0.147   5.615  -3.353  1.00  0.00           C  
ATOM    460  O   VAL B  31      -0.130   6.026  -4.480  1.00  0.00           O  
ATOM    461  CB  VAL B  31       0.209   7.184  -1.408  1.00  0.00           C  
ATOM    462  CG1 VAL B  31       0.783   8.178  -2.407  1.00  0.00           C  
ATOM    463  CG2 VAL B  31      -0.653   7.894  -0.375  1.00  0.00           C  
ATOM    464  H   VAL B  31      -0.512   5.000  -0.306  1.00  0.00           H  
ATOM    465  HA  VAL B  31      -1.558   6.555  -2.467  1.00  0.00           H  
ATOM    466  HB  VAL B  31       1.053   6.705  -0.911  1.00  0.00           H  
ATOM    467 1HG1 VAL B  31       1.367   8.931  -1.878  1.00  0.00           H  
ATOM    468 2HG1 VAL B  31       1.425   7.653  -3.115  1.00  0.00           H  
ATOM    469 3HG1 VAL B  31      -0.031   8.663  -2.945  1.00  0.00           H  
ATOM    470 1HG2 VAL B  31      -0.059   8.653   0.134  1.00  0.00           H  
ATOM    471 2HG2 VAL B  31      -1.499   8.368  -0.872  1.00  0.00           H  
ATOM    472 3HG2 VAL B  31      -1.018   7.170   0.353  1.00  0.00           H  
ATOM    473  N   ALA B  32       1.112   4.732  -3.121  1.00  0.00           N  
ATOM    474  CA  ALA B  32       1.894   4.150  -4.205  1.00  0.00           C  
ATOM    475  C   ALA B  32       0.999   3.430  -5.205  1.00  0.00           C  
ATOM    476  O   ALA B  32       1.180   3.554  -6.416  1.00  0.00           O  
ATOM    477  CB  ALA B  32       2.940   3.195  -3.649  1.00  0.00           C  
ATOM    478  H   ALA B  32       1.309   4.458  -2.169  1.00  0.00           H  
ATOM    479  HA  ALA B  32       2.400   4.959  -4.731  1.00  0.00           H  
ATOM    480 1HB  ALA B  32       3.516   2.768  -4.470  1.00  0.00           H  
ATOM    481 2HB  ALA B  32       3.609   3.737  -2.980  1.00  0.00           H  
ATOM    482 3HB  ALA B  32       2.447   2.395  -3.098  1.00  0.00           H  
ATOM    483  N   TYR B  33       0.032   2.678  -4.691  1.00  0.00           N  
ATOM    484  CA  TYR B  33      -0.937   1.992  -5.538  1.00  0.00           C  
ATOM    485  C   TYR B  33      -1.742   2.983  -6.368  1.00  0.00           C  
ATOM    486  O   TYR B  33      -1.838   2.851  -7.589  1.00  0.00           O  
ATOM    487  CB  TYR B  33      -1.873   1.128  -4.689  1.00  0.00           C  
ATOM    488  CG  TYR B  33      -2.992   0.484  -5.478  1.00  0.00           C  
ATOM    489  CD1 TYR B  33      -2.725  -0.602  -6.299  1.00  0.00           C  
ATOM    490  CD2 TYR B  33      -4.284   0.978  -5.379  1.00  0.00           C  
ATOM    491  CE1 TYR B  33      -3.747  -1.191  -7.019  1.00  0.00           C  
ATOM    492  CE2 TYR B  33      -5.305   0.389  -6.099  1.00  0.00           C  
ATOM    493  CZ  TYR B  33      -5.040  -0.690  -6.917  1.00  0.00           C  
ATOM    494  OH  TYR B  33      -6.057  -1.277  -7.634  1.00  0.00           O  
ATOM    495  H   TYR B  33      -0.034   2.578  -3.688  1.00  0.00           H  
ATOM    496  HA  TYR B  33      -0.396   1.345  -6.228  1.00  0.00           H  
ATOM    497 1HB  TYR B  33      -1.299   0.337  -4.204  1.00  0.00           H  
ATOM    498 2HB  TYR B  33      -2.318   1.738  -3.904  1.00  0.00           H  
ATOM    499  HD1 TYR B  33      -1.709  -0.991  -6.376  1.00  0.00           H  
ATOM    500  HD2 TYR B  33      -4.493   1.832  -4.735  1.00  0.00           H  
ATOM    501  HE1 TYR B  33      -3.537  -2.043  -7.664  1.00  0.00           H  
ATOM    502  HE2 TYR B  33      -6.321   0.779  -6.023  1.00  0.00           H  
ATOM    503  HH  TYR B  33      -5.719  -2.049  -8.094  1.00  0.00           H  
ATOM    504  N   ILE B  34      -2.319   3.976  -5.700  1.00  0.00           N  
ATOM    505  CA  ILE B  34      -3.203   4.931  -6.358  1.00  0.00           C  
ATOM    506  C   ILE B  34      -2.438   5.791  -7.356  1.00  0.00           C  
ATOM    507  O   ILE B  34      -2.849   5.939  -8.507  1.00  0.00           O  
ATOM    508  CB  ILE B  34      -3.899   5.837  -5.326  1.00  0.00           C  
ATOM    509  CG1 ILE B  34      -4.863   5.019  -4.463  1.00  0.00           C  
ATOM    510  CG2 ILE B  34      -4.635   6.970  -6.024  1.00  0.00           C  
ATOM    511  CD1 ILE B  34      -5.355   5.752  -3.236  1.00  0.00           C  
ATOM    512  H   ILE B  34      -2.142   4.071  -4.710  1.00  0.00           H  
ATOM    513  HA  ILE B  34      -3.967   4.377  -6.902  1.00  0.00           H  
ATOM    514  HB  ILE B  34      -3.155   6.260  -4.653  1.00  0.00           H  
ATOM    515 1HG1 ILE B  34      -5.728   4.730  -5.058  1.00  0.00           H  
ATOM    516 2HG1 ILE B  34      -4.371   4.102  -4.136  1.00  0.00           H  
ATOM    517 1HG2 ILE B  34      -5.122   7.600  -5.281  1.00  0.00           H  
ATOM    518 2HG2 ILE B  34      -3.926   7.566  -6.596  1.00  0.00           H  
ATOM    519 3HG2 ILE B  34      -5.387   6.556  -6.697  1.00  0.00           H  
ATOM    520 1HD1 ILE B  34      -6.033   5.108  -2.675  1.00  0.00           H  
ATOM    521 2HD1 ILE B  34      -4.506   6.021  -2.607  1.00  0.00           H  
ATOM    522 3HD1 ILE B  34      -5.882   6.655  -3.539  1.00  0.00           H  
ATOM    523  N   ALA B  35      -1.322   6.358  -6.908  1.00  0.00           N  
ATOM    524  CA  ALA B  35      -0.529   7.253  -7.742  1.00  0.00           C  
ATOM    525  C   ALA B  35      -0.032   6.543  -8.995  1.00  0.00           C  
ATOM    526  O   ALA B  35      -0.022   7.118 -10.083  1.00  0.00           O  
ATOM    527  CB  ALA B  35       0.644   7.813  -6.951  1.00  0.00           C  
ATOM    528  H   ALA B  35      -1.016   6.163  -5.966  1.00  0.00           H  
ATOM    529  HA  ALA B  35      -1.169   8.078  -8.057  1.00  0.00           H  
ATOM    530 1HB  ALA B  35       1.226   8.480  -7.587  1.00  0.00           H  
ATOM    531 2HB  ALA B  35       0.270   8.368  -6.090  1.00  0.00           H  
ATOM    532 3HB  ALA B  35       1.275   6.995  -6.609  1.00  0.00           H  
ATOM    533  N   PHE B  36       0.380   5.290  -8.835  1.00  0.00           N  
ATOM    534  CA  PHE B  36       0.831   4.482  -9.961  1.00  0.00           C  
ATOM    535  C   PHE B  36      -0.329   4.124 -10.882  1.00  0.00           C  
ATOM    536  O   PHE B  36      -0.218   4.225 -12.104  1.00  0.00           O  
ATOM    537  CB  PHE B  36       1.507   3.203  -9.464  1.00  0.00           C  
ATOM    538  CG  PHE B  36       2.061   2.343 -10.565  1.00  0.00           C  
ATOM    539  CD1 PHE B  36       3.276   2.651 -11.160  1.00  0.00           C  
ATOM    540  CD2 PHE B  36       1.369   1.226 -11.008  1.00  0.00           C  
ATOM    541  CE1 PHE B  36       3.786   1.861 -12.173  1.00  0.00           C  
ATOM    542  CE2 PHE B  36       1.878   0.434 -12.019  1.00  0.00           C  
ATOM    543  CZ  PHE B  36       3.088   0.753 -12.602  1.00  0.00           C  
ATOM    544  H   PHE B  36       0.380   4.887  -7.908  1.00  0.00           H  
ATOM    545  HA  PHE B  36       1.557   5.061 -10.534  1.00  0.00           H  
ATOM    546 1HB  PHE B  36       2.324   3.461  -8.791  1.00  0.00           H  
ATOM    547 2HB  PHE B  36       0.791   2.609  -8.897  1.00  0.00           H  
ATOM    548  HD1 PHE B  36       3.829   3.527 -10.820  1.00  0.00           H  
ATOM    549  HD2 PHE B  36       0.413   0.975 -10.547  1.00  0.00           H  
ATOM    550  HE1 PHE B  36       4.741   2.115 -12.632  1.00  0.00           H  
ATOM    551  HE2 PHE B  36       1.324  -0.441 -12.357  1.00  0.00           H  
ATOM    552  HZ  PHE B  36       3.489   0.130 -13.401  1.00  0.00           H  
ATOM    553  N   LYS B  37      -1.441   3.705 -10.288  1.00  0.00           N  
ATOM    554  CA  LYS B  37      -2.594   3.249 -11.056  1.00  0.00           C  
ATOM    555  C   LYS B  37      -3.145   4.363 -11.936  1.00  0.00           C  
ATOM    556  O   LYS B  37      -3.507   4.134 -13.090  1.00  0.00           O  
ATOM    557  CB  LYS B  37      -3.687   2.727 -10.122  1.00  0.00           C  
ATOM    558  CG  LYS B  37      -4.896   2.137 -10.836  1.00  0.00           C  
ATOM    559  CD  LYS B  37      -5.880   1.531  -9.847  1.00  0.00           C  
ATOM    560  CE  LYS B  37      -7.023   0.826 -10.563  1.00  0.00           C  
ATOM    561  NZ  LYS B  37      -7.986   0.215  -9.608  1.00  0.00           N  
ATOM    562  H   LYS B  37      -1.490   3.702  -9.279  1.00  0.00           H  
ATOM    563  HA  LYS B  37      -2.276   2.435 -11.708  1.00  0.00           H  
ATOM    564 1HB  LYS B  37      -3.273   1.956  -9.472  1.00  0.00           H  
ATOM    565 2HB  LYS B  37      -4.039   3.539  -9.484  1.00  0.00           H  
ATOM    566 1HG  LYS B  37      -5.400   2.919 -11.405  1.00  0.00           H  
ATOM    567 2HG  LYS B  37      -4.567   1.363 -11.529  1.00  0.00           H  
ATOM    568 1HD  LYS B  37      -5.362   0.811  -9.212  1.00  0.00           H  
ATOM    569 2HD  LYS B  37      -6.291   2.317  -9.214  1.00  0.00           H  
ATOM    570 1HE  LYS B  37      -7.555   1.541 -11.189  1.00  0.00           H  
ATOM    571 2HE  LYS B  37      -6.621   0.043 -11.206  1.00  0.00           H  
ATOM    572 1HZ  LYS B  37      -8.727  -0.242 -10.122  1.00  0.00           H  
ATOM    573 2HZ  LYS B  37      -7.506  -0.465  -9.034  1.00  0.00           H  
ATOM    574 3HZ  LYS B  37      -8.380   0.934  -9.019  1.00  0.00           H  
ATOM    575  N   ARG B  38      -3.207   5.571 -11.385  1.00  0.00           N  
ATOM    576  CA  ARG B  38      -3.749   6.716 -12.106  1.00  0.00           C  
ATOM    577  C   ARG B  38      -2.920   7.030 -13.344  1.00  0.00           C  
ATOM    578  O   ARG B  38      -3.071   6.389 -14.347  1.00  0.00           O  
ATOM    579  OXT ARG B  38      -2.115   7.920 -13.317  1.00  0.00           O  
ATOM    580  CB  ARG B  38      -3.797   7.942 -11.206  1.00  0.00           C  
ATOM    581  CG  ARG B  38      -4.890   7.917 -10.150  1.00  0.00           C  
ATOM    582  CD  ARG B  38      -4.821   9.105  -9.261  1.00  0.00           C  
ATOM    583  NE  ARG B  38      -5.892   9.109  -8.277  1.00  0.00           N  
ATOM    584  CZ  ARG B  38      -6.013  10.009  -7.281  1.00  0.00           C  
ATOM    585  NH1 ARG B  38      -5.124  10.969  -7.151  1.00  0.00           N  
ATOM    586  NH2 ARG B  38      -7.025   9.927  -6.435  1.00  0.00           N  
ATOM    587  H   ARG B  38      -2.869   5.698 -10.442  1.00  0.00           H  
ATOM    588  HA  ARG B  38      -4.765   6.476 -12.421  1.00  0.00           H  
ATOM    589 1HB  ARG B  38      -2.844   8.052 -10.691  1.00  0.00           H  
ATOM    590 2HB  ARG B  38      -3.946   8.834 -11.814  1.00  0.00           H  
ATOM    591 1HG  ARG B  38      -5.866   7.909 -10.636  1.00  0.00           H  
ATOM    592 2HG  ARG B  38      -4.783   7.023  -9.536  1.00  0.00           H  
ATOM    593 1HD  ARG B  38      -3.870   9.107  -8.729  1.00  0.00           H  
ATOM    594 2HD  ARG B  38      -4.905  10.012  -9.858  1.00  0.00           H  
ATOM    595  HE  ARG B  38      -6.595   8.385  -8.344  1.00  0.00           H  
ATOM    596 1HH1 ARG B  38      -4.350  11.032  -7.798  1.00  0.00           H  
ATOM    597 2HH1 ARG B  38      -5.215  11.643  -6.405  1.00  0.00           H  
ATOM    598 1HH2 ARG B  38      -7.708   9.189  -6.535  1.00  0.00           H  
ATOM    599 2HH2 ARG B  38      -7.115  10.601  -5.690  1.00  0.00           H  
TER                                                                             
HETATM  601 THKN MEM C  41      15.000   0.000   0.000  1.00  0.00           X  
HETATM  602 CNTR MEM C  41       0.000   0.000   0.000  1.00  0.00           X  
HETATM  603 NORM MEM C  41      -0.000  -0.000   1.000  1.00  0.00           X  
TER                                                                             
CONECT  601  602                                                                
CONECT  602  601  603                                                           
CONECT  603  602                                                                
a_angle_1 0.717
a_angle_2 14.471
a_bind 0.165
a_ddg -39.273
a_helicality 0.031
a_helicality_symm 0.031
a_hha_ang 28.944
a_hha_dst_atm 3.675
a_hha_dst_vec 8.301
a_marl -8.648
a_pack 0.68
a_res_lipo -37.489
a_rmsd 6.065
a_sasa 984.283
a_shape 0.587
a_span_topo 0.5
a_tms_span 1
a_tms_span_fa 1
a_unsat 0
maxsub 28
rms 6.065
score -108.955
silent_score -108.955
time 41
total -108.954

#MODEL 1
ATOM      1  N   CYS A   1       4.699  -4.978  13.862  1.00  0.00           N  
ATOM      2  CA  CYS A   1       5.162  -3.644  13.499  1.00  0.00           C  
ATOM      3  C   CYS A   1       4.223  -2.988  12.496  1.00  0.00           C  
ATOM      4  O   CYS A   1       4.100  -3.441  11.358  1.00  0.00           O  
ATOM      5  CB  CYS A   1       6.570  -3.706  12.907  1.00  0.00           C  
ATOM      6  SG  CYS A   1       7.232  -2.099  12.404  1.00  0.00           S  
ATOM      7 1H   CYS A   1       5.333  -5.384  14.520  1.00  0.00           H  
ATOM      8 2H   CYS A   1       3.789  -4.915  14.271  1.00  0.00           H  
ATOM      9 3H   CYS A   1       4.657  -5.550  13.043  1.00  0.00           H  
ATOM     10  HA  CYS A   1       5.191  -3.031  14.401  1.00  0.00           H  
ATOM     11 1HB  CYS A   1       7.254  -4.139  13.637  1.00  0.00           H  
ATOM     12 2HB  CYS A   1       6.569  -4.358  12.033  1.00  0.00           H  
ATOM     13  HG  CYS A   1       8.511  -2.416  12.576  1.00  0.00           H  
ATOM     14  N   SER A   2       3.560  -1.919  12.924  1.00  0.00           N  
ATOM     15  CA  SER A   2       2.569  -1.248  12.092  1.00  0.00           C  
ATOM     16  C   SER A   2       3.191  -0.732  10.801  1.00  0.00           C  
ATOM     17  O   SER A   2       2.581  -0.807   9.734  1.00  0.00           O  
ATOM     18  CB  SER A   2       1.939  -0.098  12.855  1.00  0.00           C  
ATOM     19  OG  SER A   2       1.203  -0.566  13.951  1.00  0.00           O  
ATOM     20  H   SER A   2       3.749  -1.561  13.850  1.00  0.00           H  
ATOM     21  HA  SER A   2       1.790  -1.967  11.834  1.00  0.00           H  
ATOM     22 1HB  SER A   2       2.719   0.580  13.200  1.00  0.00           H  
ATOM     23 2HB  SER A   2       1.287   0.466  12.189  1.00  0.00           H  
ATOM     24  HG  SER A   2       0.587   0.136  14.176  1.00  0.00           H  
ATOM     25  N   ILE A   3       4.407  -0.208  10.904  1.00  0.00           N  
ATOM     26  CA  ILE A   3       5.081   0.397   9.761  1.00  0.00           C  
ATOM     27  C   ILE A   3       5.330  -0.629   8.663  1.00  0.00           C  
ATOM     28  O   ILE A   3       5.009  -0.395   7.497  1.00  0.00           O  
ATOM     29  CB  ILE A   3       6.418   1.032  10.184  1.00  0.00           C  
ATOM     30  CG1 ILE A   3       6.171   2.237  11.096  1.00  0.00           C  
ATOM     31  CG2 ILE A   3       7.223   1.442   8.961  1.00  0.00           C  
ATOM     32  CD1 ILE A   3       7.414   2.738  11.795  1.00  0.00           C  
ATOM     33  H   ILE A   3       4.878  -0.230  11.797  1.00  0.00           H  
ATOM     34  HA  ILE A   3       4.440   1.179   9.357  1.00  0.00           H  
ATOM     35  HB  ILE A   3       6.995   0.312  10.763  1.00  0.00           H  
ATOM     36 1HG1 ILE A   3       5.755   3.056  10.510  1.00  0.00           H  
ATOM     37 2HG1 ILE A   3       5.436   1.974  11.857  1.00  0.00           H  
ATOM     38 1HG2 ILE A   3       8.164   1.889   9.278  1.00  0.00           H  
ATOM     39 2HG2 ILE A   3       7.427   0.564   8.349  1.00  0.00           H  
ATOM     40 3HG2 ILE A   3       6.655   2.166   8.377  1.00  0.00           H  
ATOM     41 1HD1 ILE A   3       7.159   3.593  12.422  1.00  0.00           H  
ATOM     42 2HD1 ILE A   3       7.829   1.943  12.415  1.00  0.00           H  
ATOM     43 3HD1 ILE A   3       8.152   3.041  11.053  1.00  0.00           H  
ATOM     44  N   LEU A   4       5.905  -1.766   9.041  1.00  0.00           N  
ATOM     45  CA  LEU A   4       6.229  -2.816   8.083  1.00  0.00           C  
ATOM     46  C   LEU A   4       4.968  -3.394   7.452  1.00  0.00           C  
ATOM     47  O   LEU A   4       4.951  -3.722   6.266  1.00  0.00           O  
ATOM     48  CB  LEU A   4       7.023  -3.933   8.770  1.00  0.00           C  
ATOM     49  CG  LEU A   4       8.452  -3.570   9.193  1.00  0.00           C  
ATOM     50  CD1 LEU A   4       9.064  -4.731   9.965  1.00  0.00           C  
ATOM     51  CD2 LEU A   4       9.278  -3.239   7.959  1.00  0.00           C  
ATOM     52  H   LEU A   4       6.123  -1.906  10.017  1.00  0.00           H  
ATOM     53  HA  LEU A   4       6.842  -2.385   7.292  1.00  0.00           H  
ATOM     54 1HB  LEU A   4       6.483  -4.245   9.663  1.00  0.00           H  
ATOM     55 2HB  LEU A   4       7.084  -4.784   8.092  1.00  0.00           H  
ATOM     56  HG  LEU A   4       8.427  -2.705   9.856  1.00  0.00           H  
ATOM     57 1HD1 LEU A   4      10.080  -4.474  10.265  1.00  0.00           H  
ATOM     58 2HD1 LEU A   4       8.465  -4.935  10.852  1.00  0.00           H  
ATOM     59 3HD1 LEU A   4       9.088  -5.617   9.331  1.00  0.00           H  
ATOM     60 1HD2 LEU A   4      10.294  -2.980   8.259  1.00  0.00           H  
ATOM     61 2HD2 LEU A   4       9.305  -4.103   7.296  1.00  0.00           H  
ATOM     62 3HD2 LEU A   4       8.828  -2.394   7.436  1.00  0.00           H  
ATOM     63  N   ALA A   5       3.915  -3.517   8.253  1.00  0.00           N  
ATOM     64  CA  ALA A   5       2.626  -3.984   7.757  1.00  0.00           C  
ATOM     65  C   ALA A   5       2.093  -3.070   6.661  1.00  0.00           C  
ATOM     66  O   ALA A   5       1.579  -3.537   5.645  1.00  0.00           O  
ATOM     67  CB  ALA A   5       1.624  -4.083   8.897  1.00  0.00           C  
ATOM     68  H   ALA A   5       4.010  -3.281   9.230  1.00  0.00           H  
ATOM     69  HA  ALA A   5       2.768  -4.975   7.325  1.00  0.00           H  
ATOM     70 1HB  ALA A   5       0.666  -4.433   8.511  1.00  0.00           H  
ATOM     71 2HB  ALA A   5       1.992  -4.785   9.646  1.00  0.00           H  
ATOM     72 3HB  ALA A   5       1.494  -3.102   9.353  1.00  0.00           H  
ATOM     73  N   ALA A   6       2.220  -1.764   6.874  1.00  0.00           N  
ATOM     74  CA  ALA A   6       1.801  -0.782   5.881  1.00  0.00           C  
ATOM     75  C   ALA A   6       2.611  -0.916   4.598  1.00  0.00           C  
ATOM     76  O   ALA A   6       2.074  -0.793   3.497  1.00  0.00           O  
ATOM     77  CB  ALA A   6       1.928   0.626   6.442  1.00  0.00           C  
ATOM     78  H   ALA A   6       2.617  -1.444   7.746  1.00  0.00           H  
ATOM     79  HA  ALA A   6       0.756  -0.972   5.637  1.00  0.00           H  
ATOM     80 1HB  ALA A   6       1.612   1.348   5.689  1.00  0.00           H  
ATOM     81 2HB  ALA A   6       1.298   0.724   7.326  1.00  0.00           H  
ATOM     82 3HB  ALA A   6       2.965   0.817   6.714  1.00  0.00           H  
ATOM     83  N   VAL A   7       3.907  -1.169   4.746  1.00  0.00           N  
ATOM     84  CA  VAL A   7       4.789  -1.350   3.599  1.00  0.00           C  
ATOM     85  C   VAL A   7       4.359  -2.544   2.757  1.00  0.00           C  
ATOM     86  O   VAL A   7       4.325  -2.470   1.528  1.00  0.00           O  
ATOM     87  CB  VAL A   7       6.242  -1.553   4.068  1.00  0.00           C  
ATOM     88  CG1 VAL A   7       7.120  -1.991   2.906  1.00  0.00           C  
ATOM     89  CG2 VAL A   7       6.769  -0.268   4.689  1.00  0.00           C  
ATOM     90  H   VAL A   7       4.291  -1.239   5.678  1.00  0.00           H  
ATOM     91  HA  VAL A   7       4.742  -0.452   2.982  1.00  0.00           H  
ATOM     92  HB  VAL A   7       6.266  -2.352   4.809  1.00  0.00           H  
ATOM     93 1HG1 VAL A   7       8.144  -2.130   3.256  1.00  0.00           H  
ATOM     94 2HG1 VAL A   7       6.745  -2.930   2.501  1.00  0.00           H  
ATOM     95 3HG1 VAL A   7       7.104  -1.227   2.129  1.00  0.00           H  
ATOM     96 1HG2 VAL A   7       7.796  -0.419   5.019  1.00  0.00           H  
ATOM     97 2HG2 VAL A   7       6.739   0.532   3.950  1.00  0.00           H  
ATOM     98 3HG2 VAL A   7       6.150   0.004   5.544  1.00  0.00           H  
ATOM     99  N   VAL A   8       4.031  -3.645   3.424  1.00  0.00           N  
ATOM    100  CA  VAL A   8       3.567  -4.846   2.740  1.00  0.00           C  
ATOM    101  C   VAL A   8       2.299  -4.571   1.943  1.00  0.00           C  
ATOM    102  O   VAL A   8       2.182  -4.973   0.785  1.00  0.00           O  
ATOM    103  CB  VAL A   8       3.296  -5.970   3.758  1.00  0.00           C  
ATOM    104  CG1 VAL A   8       2.575  -7.131   3.090  1.00  0.00           C  
ATOM    105  CG2 VAL A   8       4.606  -6.434   4.378  1.00  0.00           C  
ATOM    106  H   VAL A   8       4.106  -3.651   4.431  1.00  0.00           H  
ATOM    107  HA  VAL A   8       4.347  -5.177   2.053  1.00  0.00           H  
ATOM    108  HB  VAL A   8       2.638  -5.590   4.539  1.00  0.00           H  
ATOM    109 1HG1 VAL A   8       2.391  -7.916   3.824  1.00  0.00           H  
ATOM    110 2HG1 VAL A   8       1.624  -6.784   2.685  1.00  0.00           H  
ATOM    111 3HG1 VAL A   8       3.191  -7.527   2.283  1.00  0.00           H  
ATOM    112 1HG2 VAL A   8       4.407  -7.228   5.097  1.00  0.00           H  
ATOM    113 2HG2 VAL A   8       5.266  -6.809   3.595  1.00  0.00           H  
ATOM    114 3HG2 VAL A   8       5.085  -5.596   4.886  1.00  0.00           H  
ATOM    115  N   VAL A   9       1.350  -3.883   2.570  1.00  0.00           N  
ATOM    116  CA  VAL A   9       0.121  -3.483   1.894  1.00  0.00           C  
ATOM    117  C   VAL A   9       0.416  -2.586   0.699  1.00  0.00           C  
ATOM    118  O   VAL A   9      -0.194  -2.728  -0.361  1.00  0.00           O  
ATOM    119  CB  VAL A   9      -0.808  -2.740   2.873  1.00  0.00           C  
ATOM    120  CG1 VAL A   9      -1.971  -2.105   2.124  1.00  0.00           C  
ATOM    121  CG2 VAL A   9      -1.313  -3.701   3.938  1.00  0.00           C  
ATOM    122  H   VAL A   9       1.484  -3.631   3.538  1.00  0.00           H  
ATOM    123  HA  VAL A   9      -0.388  -4.381   1.541  1.00  0.00           H  
ATOM    124  HB  VAL A   9      -0.251  -1.931   3.346  1.00  0.00           H  
ATOM    125 1HG1 VAL A   9      -2.617  -1.583   2.831  1.00  0.00           H  
ATOM    126 2HG1 VAL A   9      -1.587  -1.394   1.392  1.00  0.00           H  
ATOM    127 3HG1 VAL A   9      -2.542  -2.880   1.614  1.00  0.00           H  
ATOM    128 1HG2 VAL A   9      -1.969  -3.168   4.626  1.00  0.00           H  
ATOM    129 2HG2 VAL A   9      -1.866  -4.512   3.464  1.00  0.00           H  
ATOM    130 3HG2 VAL A   9      -0.467  -4.111   4.488  1.00  0.00           H  
ATOM    131  N   GLY A  10       1.356  -1.664   0.875  1.00  0.00           N  
ATOM    132  CA  GLY A  10       1.838  -0.840  -0.228  1.00  0.00           C  
ATOM    133  C   GLY A  10       2.313  -1.701  -1.391  1.00  0.00           C  
ATOM    134  O   GLY A  10       1.873  -1.525  -2.527  1.00  0.00           O  
ATOM    135  H   GLY A  10       1.746  -1.529   1.797  1.00  0.00           H  
ATOM    136 1HA  GLY A  10       1.039  -0.178  -0.563  1.00  0.00           H  
ATOM    137 2HA  GLY A  10       2.654  -0.209   0.120  1.00  0.00           H  
ATOM    138  N   LEU A  11       3.214  -2.633  -1.101  1.00  0.00           N  
ATOM    139  CA  LEU A  11       3.782  -3.496  -2.130  1.00  0.00           C  
ATOM    140  C   LEU A  11       2.697  -4.301  -2.834  1.00  0.00           C  
ATOM    141  O   LEU A  11       2.650  -4.355  -4.063  1.00  0.00           O  
ATOM    142  CB  LEU A  11       4.815  -4.448  -1.513  1.00  0.00           C  
ATOM    143  CG  LEU A  11       6.109  -3.793  -1.015  1.00  0.00           C  
ATOM    144  CD1 LEU A  11       6.919  -4.808  -0.218  1.00  0.00           C  
ATOM    145  CD2 LEU A  11       6.904  -3.271  -2.203  1.00  0.00           C  
ATOM    146  H   LEU A  11       3.514  -2.747  -0.143  1.00  0.00           H  
ATOM    147  HA  LEU A  11       4.280  -2.871  -2.870  1.00  0.00           H  
ATOM    148 1HB  LEU A  11       4.355  -4.958  -0.667  1.00  0.00           H  
ATOM    149 2HB  LEU A  11       5.087  -5.196  -2.257  1.00  0.00           H  
ATOM    150  HG  LEU A  11       5.866  -2.965  -0.349  1.00  0.00           H  
ATOM    151 1HD1 LEU A  11       7.838  -4.342   0.136  1.00  0.00           H  
ATOM    152 2HD1 LEU A  11       6.334  -5.149   0.636  1.00  0.00           H  
ATOM    153 3HD1 LEU A  11       7.164  -5.657  -0.854  1.00  0.00           H  
ATOM    154 1HD2 LEU A  11       7.824  -2.805  -1.849  1.00  0.00           H  
ATOM    155 2HD2 LEU A  11       7.149  -4.099  -2.868  1.00  0.00           H  
ATOM    156 3HD2 LEU A  11       6.309  -2.535  -2.744  1.00  0.00           H  
ATOM    157  N   VAL A  12       1.827  -4.926  -2.048  1.00  0.00           N  
ATOM    158  CA  VAL A  12       0.761  -5.757  -2.594  1.00  0.00           C  
ATOM    159  C   VAL A  12      -0.200  -4.934  -3.442  1.00  0.00           C  
ATOM    160  O   VAL A  12      -0.648  -5.379  -4.498  1.00  0.00           O  
ATOM    161  CB  VAL A  12      -0.019  -6.442  -1.456  1.00  0.00           C  
ATOM    162  CG1 VAL A  12      -1.280  -7.101  -1.996  1.00  0.00           C  
ATOM    163  CG2 VAL A  12       0.868  -7.463  -0.761  1.00  0.00           C  
ATOM    164  H   VAL A  12       1.906  -4.822  -1.047  1.00  0.00           H  
ATOM    165  HA  VAL A  12       1.211  -6.527  -3.223  1.00  0.00           H  
ATOM    166  HB  VAL A  12      -0.334  -5.685  -0.738  1.00  0.00           H  
ATOM    167 1HG1 VAL A  12      -1.819  -7.579  -1.178  1.00  0.00           H  
ATOM    168 2HG1 VAL A  12      -1.916  -6.345  -2.456  1.00  0.00           H  
ATOM    169 3HG1 VAL A  12      -1.009  -7.851  -2.739  1.00  0.00           H  
ATOM    170 1HG2 VAL A  12       0.311  -7.943   0.042  1.00  0.00           H  
ATOM    171 2HG2 VAL A  12       1.188  -8.217  -1.481  1.00  0.00           H  
ATOM    172 3HG2 VAL A  12       1.744  -6.963  -0.347  1.00  0.00           H  
ATOM    173  N   ALA A  13      -0.514  -3.732  -2.972  1.00  0.00           N  
ATOM    174  CA  ALA A  13      -1.475  -2.870  -3.651  1.00  0.00           C  
ATOM    175  C   ALA A  13      -1.073  -2.634  -5.101  1.00  0.00           C  
ATOM    176  O   ALA A  13      -1.869  -2.841  -6.017  1.00  0.00           O  
ATOM    177  CB  ALA A  13      -1.609  -1.544  -2.916  1.00  0.00           C  
ATOM    178  H   ALA A  13      -0.076  -3.406  -2.122  1.00  0.00           H  
ATOM    179  HA  ALA A  13      -2.441  -3.374  -3.649  1.00  0.00           H  
ATOM    180 1HB  ALA A  13      -2.330  -0.912  -3.436  1.00  0.00           H  
ATOM    181 2HB  ALA A  13      -1.953  -1.726  -1.898  1.00  0.00           H  
ATOM    182 3HB  ALA A  13      -0.642  -1.044  -2.889  1.00  0.00           H  
ATOM    183  N   TYR A  14       0.166  -2.199  -5.304  1.00  0.00           N  
ATOM    184  CA  TYR A  14       0.641  -1.832  -6.632  1.00  0.00           C  
ATOM    185  C   TYR A  14       0.841  -3.063  -7.506  1.00  0.00           C  
ATOM    186  O   TYR A  14       0.698  -3.000  -8.727  1.00  0.00           O  
ATOM    187  CB  TYR A  14       1.944  -1.034  -6.533  1.00  0.00           C  
ATOM    188  CG  TYR A  14       3.186  -1.862  -6.775  1.00  0.00           C  
ATOM    189  CD1 TYR A  14       4.024  -2.183  -5.717  1.00  0.00           C  
ATOM    190  CD2 TYR A  14       3.488  -2.301  -8.056  1.00  0.00           C  
ATOM    191  CE1 TYR A  14       5.158  -2.939  -5.938  1.00  0.00           C  
ATOM    192  CE2 TYR A  14       4.623  -3.057  -8.277  1.00  0.00           C  
ATOM    193  CZ  TYR A  14       5.456  -3.376  -7.224  1.00  0.00           C  
ATOM    194  OH  TYR A  14       6.586  -4.129  -7.445  1.00  0.00           O  
ATOM    195  H   TYR A  14       0.794  -2.121  -4.517  1.00  0.00           H  
ATOM    196  HA  TYR A  14      -0.114  -1.207  -7.109  1.00  0.00           H  
ATOM    197 1HB  TYR A  14       1.929  -0.221  -7.260  1.00  0.00           H  
ATOM    198 2HB  TYR A  14       2.021  -0.586  -5.543  1.00  0.00           H  
ATOM    199  HD1 TYR A  14       3.786  -1.838  -4.710  1.00  0.00           H  
ATOM    200  HD2 TYR A  14       2.831  -2.048  -8.888  1.00  0.00           H  
ATOM    201  HE1 TYR A  14       5.816  -3.191  -5.107  1.00  0.00           H  
ATOM    202  HE2 TYR A  14       4.861  -3.401  -9.284  1.00  0.00           H  
ATOM    203  HH  TYR A  14       7.001  -4.335  -6.604  1.00  0.00           H  
ATOM    204  N   ILE A  15       1.173  -4.184  -6.873  1.00  0.00           N  
ATOM    205  CA  ILE A  15       1.280  -5.457  -7.576  1.00  0.00           C  
ATOM    206  C   ILE A  15      -0.080  -5.925  -8.077  1.00  0.00           C  
ATOM    207  O   ILE A  15      -0.221  -6.327  -9.232  1.00  0.00           O  
ATOM    208  CB  ILE A  15       1.892  -6.537  -6.664  1.00  0.00           C  
ATOM    209  CG1 ILE A  15       3.360  -6.218  -6.370  1.00  0.00           C  
ATOM    210  CG2 ILE A  15       1.760  -7.910  -7.305  1.00  0.00           C  
ATOM    211  CD1 ILE A  15       3.948  -7.037  -5.243  1.00  0.00           C  
ATOM    212  H   ILE A  15       1.355  -4.153  -5.880  1.00  0.00           H  
ATOM    213  HA  ILE A  15       1.933  -5.323  -8.437  1.00  0.00           H  
ATOM    214  HB  ILE A  15       1.372  -6.542  -5.707  1.00  0.00           H  
ATOM    215 1HG1 ILE A  15       3.956  -6.391  -7.265  1.00  0.00           H  
ATOM    216 2HG1 ILE A  15       3.458  -5.163  -6.111  1.00  0.00           H  
ATOM    217 1HG2 ILE A  15       2.198  -8.661  -6.648  1.00  0.00           H  
ATOM    218 2HG2 ILE A  15       0.707  -8.137  -7.465  1.00  0.00           H  
ATOM    219 3HG2 ILE A  15       2.282  -7.917  -8.262  1.00  0.00           H  
ATOM    220 1HD1 ILE A  15       4.990  -6.754  -5.093  1.00  0.00           H  
ATOM    221 2HD1 ILE A  15       3.387  -6.851  -4.327  1.00  0.00           H  
ATOM    222 3HD1 ILE A  15       3.893  -8.095  -5.495  1.00  0.00           H  
ATOM    223  N   ALA A  16      -1.078  -5.871  -7.203  1.00  0.00           N  
ATOM    224  CA  ALA A  16      -2.440  -6.242  -7.570  1.00  0.00           C  
ATOM    225  C   ALA A  16      -2.964  -5.365  -8.700  1.00  0.00           C  
ATOM    226  O   ALA A  16      -3.661  -5.841  -9.596  1.00  0.00           O  
ATOM    227  CB  ALA A  16      -3.358  -6.151  -6.360  1.00  0.00           C  
ATOM    228  H   ALA A  16      -0.890  -5.566  -6.259  1.00  0.00           H  
ATOM    229  HA  ALA A  16      -2.426  -7.273  -7.926  1.00  0.00           H  
ATOM    230 1HB  ALA A  16      -4.371  -6.431  -6.651  1.00  0.00           H  
ATOM    231 2HB  ALA A  16      -3.004  -6.828  -5.582  1.00  0.00           H  
ATOM    232 3HB  ALA A  16      -3.359  -5.131  -5.981  1.00  0.00           H  
ATOM    233  N   PHE A  17      -2.623  -4.082  -8.652  1.00  0.00           N  
ATOM    234  CA  PHE A  17      -2.962  -3.159  -9.729  1.00  0.00           C  
ATOM    235  C   PHE A  17      -2.251  -3.536 -11.022  1.00  0.00           C  
ATOM    236  O   PHE A  17      -2.868  -3.603 -12.085  1.00  0.00           O  
ATOM    237  CB  PHE A  17      -2.597  -1.726  -9.339  1.00  0.00           C  
ATOM    238  CG  PHE A  17      -2.888  -0.713 -10.410  1.00  0.00           C  
ATOM    239  CD1 PHE A  17      -4.173  -0.224 -10.592  1.00  0.00           C  
ATOM    240  CD2 PHE A  17      -1.878  -0.249 -11.239  1.00  0.00           C  
ATOM    241  CE1 PHE A  17      -4.442   0.707 -11.577  1.00  0.00           C  
ATOM    242  CE2 PHE A  17      -2.143   0.683 -12.224  1.00  0.00           C  
ATOM    243  CZ  PHE A  17      -3.427   1.161 -12.393  1.00  0.00           C  
ATOM    244  H   PHE A  17      -2.117  -3.737  -7.850  1.00  0.00           H  
ATOM    245  HA  PHE A  17      -4.038  -3.210  -9.903  1.00  0.00           H  
ATOM    246 1HB  PHE A  17      -3.148  -1.441  -8.444  1.00  0.00           H  
ATOM    247 2HB  PHE A  17      -1.535  -1.673  -9.101  1.00  0.00           H  
ATOM    248  HD1 PHE A  17      -4.975  -0.582  -9.946  1.00  0.00           H  
ATOM    249  HD2 PHE A  17      -0.864  -0.627 -11.106  1.00  0.00           H  
ATOM    250  HE1 PHE A  17      -5.456   1.083 -11.709  1.00  0.00           H  
ATOM    251  HE2 PHE A  17      -1.340   1.040 -12.868  1.00  0.00           H  
ATOM    252  HZ  PHE A  17      -3.638   1.894 -13.170  1.00  0.00           H  
ATOM    253  N   LYS A  18      -0.949  -3.782 -10.925  1.00  0.00           N  
ATOM    254  CA  LYS A  18      -0.140  -4.101 -12.095  1.00  0.00           C  
ATOM    255  C   LYS A  18      -0.674  -5.333 -12.815  1.00  0.00           C  
ATOM    256  O   LYS A  18      -0.801  -5.342 -14.039  1.00  0.00           O  
ATOM    257  CB  LYS A  18       1.320  -4.318 -11.695  1.00  0.00           C  
ATOM    258  CG  LYS A  18       2.250  -4.639 -12.857  1.00  0.00           C  
ATOM    259  CD  LYS A  18       3.678  -4.857 -12.378  1.00  0.00           C  
ATOM    260  CE  LYS A  18       4.605  -5.196 -13.536  1.00  0.00           C  
ATOM    261  NZ  LYS A  18       5.998  -5.451 -13.077  1.00  0.00           N  
ATOM    262  H   LYS A  18      -0.508  -3.747 -10.017  1.00  0.00           H  
ATOM    263  HA  LYS A  18      -0.190  -3.262 -12.790  1.00  0.00           H  
ATOM    264 1HB  LYS A  18       1.699  -3.423 -11.200  1.00  0.00           H  
ATOM    265 2HB  LYS A  18       1.383  -5.138 -10.979  1.00  0.00           H  
ATOM    266 1HG  LYS A  18       1.904  -5.541 -13.363  1.00  0.00           H  
ATOM    267 2HG  LYS A  18       2.238  -3.816 -13.571  1.00  0.00           H  
ATOM    268 1HD  LYS A  18       4.039  -3.954 -11.886  1.00  0.00           H  
ATOM    269 2HD  LYS A  18       3.699  -5.675 -11.658  1.00  0.00           H  
ATOM    270 1HE  LYS A  18       4.237  -6.082 -14.050  1.00  0.00           H  
ATOM    271 2HE  LYS A  18       4.617  -4.369 -14.246  1.00  0.00           H  
ATOM    272 1HZ  LYS A  18       6.580  -5.671 -13.873  1.00  0.00           H  
ATOM    273 2HZ  LYS A  18       6.357  -4.628 -12.615  1.00  0.00           H  
ATOM    274 3HZ  LYS A  18       6.003  -6.229 -12.432  1.00  0.00           H  
ATOM    275  N   ARG A  19      -0.986  -6.371 -12.047  1.00  0.00           N  
ATOM    276  CA  ARG A  19      -1.399  -7.649 -12.617  1.00  0.00           C  
ATOM    277  C   ARG A  19      -2.722  -7.518 -13.360  1.00  0.00           C  
ATOM    278  O   ARG A  19      -2.742  -7.071 -14.474  1.00  0.00           O  
ATOM    279  OXT ARG A  19      -3.743  -7.863 -12.833  1.00  0.00           O  
ATOM    280  CB  ARG A  19      -1.535  -8.702 -11.527  1.00  0.00           C  
ATOM    281  CG  ARG A  19      -0.220  -9.179 -10.931  1.00  0.00           C  
ATOM    282  CD  ARG A  19      -0.438 -10.108  -9.793  1.00  0.00           C  
ATOM    283  NE  ARG A  19       0.817 -10.581  -9.231  1.00  0.00           N  
ATOM    284  CZ  ARG A  19       0.921 -11.341  -8.123  1.00  0.00           C  
ATOM    285  NH1 ARG A  19      -0.161 -11.706  -7.472  1.00  0.00           N  
ATOM    286  NH2 ARG A  19       2.111 -11.721  -7.692  1.00  0.00           N  
ATOM    287  H   ARG A  19      -0.936  -6.274 -11.043  1.00  0.00           H  
ATOM    288  HA  ARG A  19      -0.635  -7.976 -13.323  1.00  0.00           H  
ATOM    289 1HB  ARG A  19      -2.141  -8.306 -10.713  1.00  0.00           H  
ATOM    290 2HB  ARG A  19      -2.052  -9.574 -11.926  1.00  0.00           H  
ATOM    291 1HG  ARG A  19       0.357  -9.702 -11.695  1.00  0.00           H  
ATOM    292 2HG  ARG A  19       0.349  -8.322 -10.570  1.00  0.00           H  
ATOM    293 1HD  ARG A  19      -0.992  -9.596  -9.007  1.00  0.00           H  
ATOM    294 2HD  ARG A  19      -1.006 -10.973 -10.132  1.00  0.00           H  
ATOM    295  HE  ARG A  19       1.672 -10.320  -9.704  1.00  0.00           H  
ATOM    296 1HH1 ARG A  19      -1.071 -11.416  -7.802  1.00  0.00           H  
ATOM    297 2HH1 ARG A  19      -0.083 -12.276  -6.643  1.00  0.00           H  
ATOM    298 1HH2 ARG A  19       2.944 -11.440  -8.192  1.00  0.00           H  
ATOM    299 2HH2 ARG A  19       2.189 -12.290  -6.862  1.00  0.00           H  
TER                                                                             
ATOM    301  N   CYS B  20      -4.698   4.978  13.862  1.00  0.00           N  
ATOM    302  CA  CYS B  20      -5.161   3.644  13.500  1.00  0.00           C  
ATOM    303  C   CYS B  20      -4.222   2.988  12.496  1.00  0.00           C  
ATOM    304  O   CYS B  20      -4.099   3.441  11.358  1.00  0.00           O  
ATOM    305  CB  CYS B  20      -6.569   3.706  12.907  1.00  0.00           C  
ATOM    306  SG  CYS B  20      -7.217   2.104  12.372  1.00  0.00           S  
ATOM    307 1H   CYS B  20      -5.332   5.384  14.520  1.00  0.00           H  
ATOM    308 2H   CYS B  20      -3.788   4.915  14.271  1.00  0.00           H  
ATOM    309 3H   CYS B  20      -4.656   5.550  13.043  1.00  0.00           H  
ATOM    310  HA  CYS B  20      -5.190   3.031  14.401  1.00  0.00           H  
ATOM    311 1HB  CYS B  20      -7.257   4.118  13.646  1.00  0.00           H  
ATOM    312 2HB  CYS B  20      -6.573   4.375  12.047  1.00  0.00           H  
ATOM    313  HG  CYS B  20      -8.441   2.537  12.087  1.00  0.00           H  
ATOM    314  N   SER B  21      -3.559   1.919  12.924  1.00  0.00           N  
ATOM    315  CA  SER B  21      -2.568   1.248  12.092  1.00  0.00           C  
ATOM    316  C   SER B  21      -3.190   0.732  10.801  1.00  0.00           C  
ATOM    317  O   SER B  21      -2.581   0.807   9.734  1.00  0.00           O  
ATOM    318  CB  SER B  21      -1.938   0.098  12.855  1.00  0.00           C  
ATOM    319  OG  SER B  21      -1.205   0.566  13.953  1.00  0.00           O  
ATOM    320  H   SER B  21      -3.748   1.561  13.850  1.00  0.00           H  
ATOM    321  HA  SER B  21      -1.789   1.967  11.834  1.00  0.00           H  
ATOM    322 1HB  SER B  21      -2.718  -0.581  13.198  1.00  0.00           H  
ATOM    323 2HB  SER B  21      -1.284  -0.464  12.190  1.00  0.00           H  
ATOM    324  HG  SER B  21      -0.569  -0.123  14.160  1.00  0.00           H  
ATOM    325  N   ILE B  22      -4.407   0.209  10.904  1.00  0.00           N  
ATOM    326  CA  ILE B  22      -5.080  -0.397   9.761  1.00  0.00           C  
ATOM    327  C   ILE B  22      -5.329   0.629   8.663  1.00  0.00           C  
ATOM    328  O   ILE B  22      -5.008   0.395   7.498  1.00  0.00           O  
ATOM    329  CB  ILE B  22      -6.417  -1.032  10.185  1.00  0.00           C  
ATOM    330  CG1 ILE B  22      -6.170  -2.237  11.096  1.00  0.00           C  
ATOM    331  CG2 ILE B  22      -7.222  -1.441   8.961  1.00  0.00           C  
ATOM    332  CD1 ILE B  22      -7.413  -2.738  11.795  1.00  0.00           C  
ATOM    333  H   ILE B  22      -4.877   0.230  11.798  1.00  0.00           H  
ATOM    334  HA  ILE B  22      -4.439  -1.179   9.357  1.00  0.00           H  
ATOM    335  HB  ILE B  22      -6.994  -0.312  10.764  1.00  0.00           H  
ATOM    336 1HG1 ILE B  22      -5.754  -3.056  10.511  1.00  0.00           H  
ATOM    337 2HG1 ILE B  22      -5.435  -1.974  11.857  1.00  0.00           H  
ATOM    338 1HG2 ILE B  22      -8.164  -1.889   9.278  1.00  0.00           H  
ATOM    339 2HG2 ILE B  22      -7.426  -0.564   8.350  1.00  0.00           H  
ATOM    340 3HG2 ILE B  22      -6.654  -2.166   8.378  1.00  0.00           H  
ATOM    341 1HD1 ILE B  22      -7.159  -3.593  12.423  1.00  0.00           H  
ATOM    342 2HD1 ILE B  22      -7.828  -1.943  12.416  1.00  0.00           H  
ATOM    343 3HD1 ILE B  22      -8.151  -3.041  11.053  1.00  0.00           H  
ATOM    344  N   LEU B  23      -5.904   1.766   9.041  1.00  0.00           N  
ATOM    345  CA  LEU B  23      -6.228   2.816   8.083  1.00  0.00           C  
ATOM    346  C   LEU B  23      -4.968   3.394   7.452  1.00  0.00           C  
ATOM    347  O   LEU B  23      -4.950   3.722   6.266  1.00  0.00           O  
ATOM    348  CB  LEU B  23      -7.022   3.933   8.770  1.00  0.00           C  
ATOM    349  CG  LEU B  23      -8.453   3.572   9.189  1.00  0.00           C  
ATOM    350  CD1 LEU B  23      -9.065   4.732   9.962  1.00  0.00           C  
ATOM    351  CD2 LEU B  23      -9.277   3.244   7.953  1.00  0.00           C  
ATOM    352  H   LEU B  23      -6.122   1.906  10.017  1.00  0.00           H  
ATOM    353  HA  LEU B  23      -6.841   2.385   7.292  1.00  0.00           H  
ATOM    354 1HB  LEU B  23      -6.484   4.243   9.665  1.00  0.00           H  
ATOM    355 2HB  LEU B  23      -7.081   4.786   8.093  1.00  0.00           H  
ATOM    356  HG  LEU B  23      -8.431   2.706   9.851  1.00  0.00           H  
ATOM    357 1HD1 LEU B  23     -10.082   4.475  10.260  1.00  0.00           H  
ATOM    358 2HD1 LEU B  23      -8.467   4.933  10.851  1.00  0.00           H  
ATOM    359 3HD1 LEU B  23      -9.086   5.620   9.330  1.00  0.00           H  
ATOM    360 1HD2 LEU B  23     -10.294   2.986   8.250  1.00  0.00           H  
ATOM    361 2HD2 LEU B  23      -9.301   4.110   7.291  1.00  0.00           H  
ATOM    362 3HD2 LEU B  23      -8.827   2.400   7.429  1.00  0.00           H  
ATOM    363  N   ALA B  24      -3.915   3.517   8.253  1.00  0.00           N  
ATOM    364  CA  ALA B  24      -2.626   3.984   7.757  1.00  0.00           C  
ATOM    365  C   ALA B  24      -2.093   3.070   6.661  1.00  0.00           C  
ATOM    366  O   ALA B  24      -1.578   3.537   5.645  1.00  0.00           O  
ATOM    367  CB  ALA B  24      -1.623   4.083   8.897  1.00  0.00           C  
ATOM    368  H   ALA B  24      -4.009   3.281   9.230  1.00  0.00           H  
ATOM    369  HA  ALA B  24      -2.768   4.975   7.325  1.00  0.00           H  
ATOM    370 1HB  ALA B  24      -0.666   4.433   8.511  1.00  0.00           H  
ATOM    371 2HB  ALA B  24      -1.991   4.785   9.646  1.00  0.00           H  
ATOM    372 3HB  ALA B  24      -1.494   3.103   9.353  1.00  0.00           H  
ATOM    373  N   ALA B  25      -2.219   1.765   6.874  1.00  0.00           N  
ATOM    374  CA  ALA B  25      -1.800   0.783   5.881  1.00  0.00           C  
ATOM    375  C   ALA B  25      -2.611   0.916   4.598  1.00  0.00           C  
ATOM    376  O   ALA B  25      -2.074   0.793   3.497  1.00  0.00           O  
ATOM    377  CB  ALA B  25      -1.928  -0.626   6.442  1.00  0.00           C  
ATOM    378  H   ALA B  25      -2.616   1.444   7.746  1.00  0.00           H  
ATOM    379  HA  ALA B  25      -0.755   0.972   5.637  1.00  0.00           H  
ATOM    380 1HB  ALA B  25      -1.611  -1.348   5.689  1.00  0.00           H  
ATOM    381 2HB  ALA B  25      -1.297  -0.724   7.326  1.00  0.00           H  
ATOM    382 3HB  ALA B  25      -2.965  -0.817   6.714  1.00  0.00           H  
ATOM    383  N   VAL B  26      -3.907   1.170   4.746  1.00  0.00           N  
ATOM    384  CA  VAL B  26      -4.788   1.350   3.599  1.00  0.00           C  
ATOM    385  C   VAL B  26      -4.359   2.544   2.757  1.00  0.00           C  
ATOM    386  O   VAL B  26      -4.325   2.470   1.528  1.00  0.00           O  
ATOM    387  CB  VAL B  26      -6.241   1.553   4.068  1.00  0.00           C  
ATOM    388  CG1 VAL B  26      -7.120   1.991   2.906  1.00  0.00           C  
ATOM    389  CG2 VAL B  26      -6.769   0.268   4.689  1.00  0.00           C  
ATOM    390  H   VAL B  26      -4.291   1.239   5.678  1.00  0.00           H  
ATOM    391  HA  VAL B  26      -4.742   0.452   2.982  1.00  0.00           H  
ATOM    392  HB  VAL B  26      -6.266   2.352   4.809  1.00  0.00           H  
ATOM    393 1HG1 VAL B  26      -8.143   2.130   3.256  1.00  0.00           H  
ATOM    394 2HG1 VAL B  26      -6.745   2.931   2.501  1.00  0.00           H  
ATOM    395 3HG1 VAL B  26      -7.104   1.227   2.129  1.00  0.00           H  
ATOM    396 1HG2 VAL B  26      -7.796   0.419   5.019  1.00  0.00           H  
ATOM    397 2HG2 VAL B  26      -6.738  -0.532   3.950  1.00  0.00           H  
ATOM    398 3HG2 VAL B  26      -6.149  -0.004   5.544  1.00  0.00           H  
ATOM    399  N   VAL B  27      -4.031   3.646   3.424  1.00  0.00           N  
ATOM    400  CA  VAL B  27      -3.567   4.847   2.740  1.00  0.00           C  
ATOM    401  C   VAL B  27      -2.298   4.571   1.943  1.00  0.00           C  
ATOM    402  O   VAL B  27      -2.181   4.973   0.785  1.00  0.00           O  
ATOM    403  CB  VAL B  27      -3.296   5.970   3.758  1.00  0.00           C  
ATOM    404  CG1 VAL B  27      -2.574   7.131   3.090  1.00  0.00           C  
ATOM    405  CG2 VAL B  27      -4.605   6.434   4.378  1.00  0.00           C  
ATOM    406  H   VAL B  27      -4.106   3.651   4.431  1.00  0.00           H  
ATOM    407  HA  VAL B  27      -4.347   5.177   2.053  1.00  0.00           H  
ATOM    408  HB  VAL B  27      -2.638   5.590   4.539  1.00  0.00           H  
ATOM    409 1HG1 VAL B  27      -2.391   7.916   3.824  1.00  0.00           H  
ATOM    410 2HG1 VAL B  27      -1.624   6.784   2.685  1.00  0.00           H  
ATOM    411 3HG1 VAL B  27      -3.191   7.527   2.283  1.00  0.00           H  
ATOM    412 1HG2 VAL B  27      -4.406   7.228   5.097  1.00  0.00           H  
ATOM    413 2HG2 VAL B  27      -5.266   6.809   3.596  1.00  0.00           H  
ATOM    414 3HG2 VAL B  27      -5.084   5.597   4.886  1.00  0.00           H  
ATOM    415  N   VAL B  28      -1.350   3.883   2.569  1.00  0.00           N  
ATOM    416  CA  VAL B  28      -0.121   3.483   1.894  1.00  0.00           C  
ATOM    417  C   VAL B  28      -0.416   2.586   0.699  1.00  0.00           C  
ATOM    418  O   VAL B  28       0.194   2.728  -0.361  1.00  0.00           O  
ATOM    419  CB  VAL B  28       0.808   2.740   2.872  1.00  0.00           C  
ATOM    420  CG1 VAL B  28       1.971   2.105   2.124  1.00  0.00           C  
ATOM    421  CG2 VAL B  28       1.314   3.701   3.938  1.00  0.00           C  
ATOM    422  H   VAL B  28      -1.483   3.631   3.538  1.00  0.00           H  
ATOM    423  HA  VAL B  28       0.388   4.381   1.541  1.00  0.00           H  
ATOM    424  HB  VAL B  28       0.251   1.931   3.346  1.00  0.00           H  
ATOM    425 1HG1 VAL B  28       2.617   1.584   2.830  1.00  0.00           H  
ATOM    426 2HG1 VAL B  28       1.587   1.394   1.392  1.00  0.00           H  
ATOM    427 3HG1 VAL B  28       2.542   2.880   1.614  1.00  0.00           H  
ATOM    428 1HG2 VAL B  28       1.969   3.168   4.626  1.00  0.00           H  
ATOM    429 2HG2 VAL B  28       1.866   4.512   3.464  1.00  0.00           H  
ATOM    430 3HG2 VAL B  28       0.467   4.111   4.488  1.00  0.00           H  
ATOM    431  N   GLY B  29      -1.356   1.664   0.875  1.00  0.00           N  
ATOM    432  CA  GLY B  29      -1.837   0.840  -0.228  1.00  0.00           C  
ATOM    433  C   GLY B  29      -2.313   1.701  -1.391  1.00  0.00           C  
ATOM    434  O   GLY B  29      -1.873   1.525  -2.527  1.00  0.00           O  
ATOM    435  H   GLY B  29      -1.746   1.529   1.797  1.00  0.00           H  
ATOM    436 1HA  GLY B  29      -1.039   0.178  -0.563  1.00  0.00           H  
ATOM    437 2HA  GLY B  29      -2.654   0.209   0.120  1.00  0.00           H  
ATOM    438  N   LEU B  30      -3.214   2.633  -1.101  1.00  0.00           N  
ATOM    439  CA  LEU B  30      -3.782   3.496  -2.130  1.00  0.00           C  
ATOM    440  C   LEU B  30      -2.698   4.301  -2.834  1.00  0.00           C  
ATOM    441  O   LEU B  30      -2.650   4.355  -4.063  1.00  0.00           O  
ATOM    442  CB  LEU B  30      -4.815   4.448  -1.512  1.00  0.00           C  
ATOM    443  CG  LEU B  30      -6.114   3.795  -1.024  1.00  0.00           C  
ATOM    444  CD1 LEU B  30      -6.922   4.807  -0.224  1.00  0.00           C  
ATOM    445  CD2 LEU B  30      -6.905   3.284  -2.219  1.00  0.00           C  
ATOM    446  H   LEU B  30      -3.514   2.747  -0.143  1.00  0.00           H  
ATOM    447  HA  LEU B  30      -4.281   2.871  -2.869  1.00  0.00           H  
ATOM    448 1HB  LEU B  30      -4.358   4.952  -0.662  1.00  0.00           H  
ATOM    449 2HB  LEU B  30      -5.081   5.201  -2.254  1.00  0.00           H  
ATOM    450  HG  LEU B  30      -5.876   2.961  -0.363  1.00  0.00           H  
ATOM    451 1HD1 LEU B  30      -7.846   4.342   0.123  1.00  0.00           H  
ATOM    452 2HD1 LEU B  30      -6.340   5.141   0.635  1.00  0.00           H  
ATOM    453 3HD1 LEU B  30      -7.162   5.662  -0.856  1.00  0.00           H  
ATOM    454 1HD2 LEU B  30      -7.829   2.819  -1.872  1.00  0.00           H  
ATOM    455 2HD2 LEU B  30      -7.145   4.117  -2.880  1.00  0.00           H  
ATOM    456 3HD2 LEU B  30      -6.311   2.549  -2.762  1.00  0.00           H  
ATOM    457  N   VAL B  31      -1.827   4.926  -2.048  1.00  0.00           N  
ATOM    458  CA  VAL B  31      -0.761   5.758  -2.594  1.00  0.00           C  
ATOM    459  C   VAL B  31       0.200   4.934  -3.442  1.00  0.00           C  
ATOM    460  O   VAL B  31       0.648   5.379  -4.499  1.00  0.00           O  
ATOM    461  CB  VAL B  31       0.019   6.442  -1.456  1.00  0.00           C  
ATOM    462  CG1 VAL B  31       1.280   7.101  -1.996  1.00  0.00           C  
ATOM    463  CG2 VAL B  31      -0.868   7.464  -0.762  1.00  0.00           C  
ATOM    464  H   VAL B  31      -1.906   4.823  -1.047  1.00  0.00           H  
ATOM    465  HA  VAL B  31      -1.211   6.527  -3.223  1.00  0.00           H  
ATOM    466  HB  VAL B  31       0.334   5.685  -0.738  1.00  0.00           H  
ATOM    467 1HG1 VAL B  31       1.819   7.579  -1.178  1.00  0.00           H  
ATOM    468 2HG1 VAL B  31       1.916   6.345  -2.457  1.00  0.00           H  
ATOM    469 3HG1 VAL B  31       1.009   7.851  -2.739  1.00  0.00           H  
ATOM    470 1HG2 VAL B  31      -0.310   7.943   0.042  1.00  0.00           H  
ATOM    471 2HG2 VAL B  31      -1.188   8.217  -1.481  1.00  0.00           H  
ATOM    472 3HG2 VAL B  31      -1.744   6.963  -0.347  1.00  0.00           H  
ATOM    473  N   ALA B  32       0.514   3.732  -2.972  1.00  0.00           N  
ATOM    474  CA  ALA B  32       1.474   2.870  -3.651  1.00  0.00           C  
ATOM    475  C   ALA B  32       1.073   2.634  -5.101  1.00  0.00           C  
ATOM    476  O   ALA B  32       1.869   2.841  -6.017  1.00  0.00           O  
ATOM    477  CB  ALA B  32       1.609   1.544  -2.917  1.00  0.00           C  
ATOM    478  H   ALA B  32       0.076   3.406  -2.122  1.00  0.00           H  
ATOM    479  HA  ALA B  32       2.441   3.374  -3.650  1.00  0.00           H  
ATOM    480 1HB  ALA B  32       2.330   0.912  -3.436  1.00  0.00           H  
ATOM    481 2HB  ALA B  32       1.953   1.726  -1.898  1.00  0.00           H  
ATOM    482 3HB  ALA B  32       0.642   1.045  -2.889  1.00  0.00           H  
ATOM    483  N   TYR B  33      -0.166   2.199  -5.304  1.00  0.00           N  
ATOM    484  CA  TYR B  33      -0.641   1.832  -6.632  1.00  0.00           C  
ATOM    485  C   TYR B  33      -0.842   3.063  -7.506  1.00  0.00           C  
ATOM    486  O   TYR B  33      -0.699   3.000  -8.727  1.00  0.00           O  
ATOM    487  CB  TYR B  33      -1.944   1.034  -6.533  1.00  0.00           C  
ATOM    488  CG  TYR B  33      -3.186   1.860  -6.784  1.00  0.00           C  
ATOM    489  CD1 TYR B  33      -4.000   2.229  -5.724  1.00  0.00           C  
ATOM    490  CD2 TYR B  33      -3.511   2.248  -8.076  1.00  0.00           C  
ATOM    491  CE1 TYR B  33      -5.134   2.984  -5.953  1.00  0.00           C  
ATOM    492  CE2 TYR B  33      -4.645   3.003  -8.305  1.00  0.00           C  
ATOM    493  CZ  TYR B  33      -5.455   3.370  -7.250  1.00  0.00           C  
ATOM    494  OH  TYR B  33      -6.585   4.121  -7.479  1.00  0.00           O  
ATOM    495  H   TYR B  33      -0.795   2.122  -4.517  1.00  0.00           H  
ATOM    496  HA  TYR B  33       0.114   1.207  -7.110  1.00  0.00           H  
ATOM    497 1HB  TYR B  33      -1.926   0.217  -7.255  1.00  0.00           H  
ATOM    498 2HB  TYR B  33      -2.025   0.592  -5.540  1.00  0.00           H  
ATOM    499  HD1 TYR B  33      -3.745   1.924  -4.709  1.00  0.00           H  
ATOM    500  HD2 TYR B  33      -2.872   1.958  -8.909  1.00  0.00           H  
ATOM    501  HE1 TYR B  33      -5.774   3.274  -5.120  1.00  0.00           H  
ATOM    502  HE2 TYR B  33      -4.901   3.307  -9.321  1.00  0.00           H  
ATOM    503  HH  TYR B  33      -6.983   4.362  -6.639  1.00  0.00           H  
ATOM    504  N   ILE B  34      -1.173   4.184  -6.873  1.00  0.00           N  
ATOM    505  CA  ILE B  34      -1.280   5.457  -7.576  1.00  0.00           C  
ATOM    506  C   ILE B  34       0.079   5.926  -8.077  1.00  0.00           C  
ATOM    507  O   ILE B  34       0.221   6.327  -9.232  1.00  0.00           O  
ATOM    508  CB  ILE B  34      -1.892   6.537  -6.664  1.00  0.00           C  
ATOM    509  CG1 ILE B  34      -3.361   6.220  -6.372  1.00  0.00           C  
ATOM    510  CG2 ILE B  34      -1.758   7.911  -7.304  1.00  0.00           C  
ATOM    511  CD1 ILE B  34      -3.950   7.039  -5.246  1.00  0.00           C  
ATOM    512  H   ILE B  34      -1.356   4.153  -5.880  1.00  0.00           H  
ATOM    513  HA  ILE B  34      -1.933   5.323  -8.437  1.00  0.00           H  
ATOM    514  HB  ILE B  34      -1.374   6.540  -5.706  1.00  0.00           H  
ATOM    515 1HG1 ILE B  34      -3.956   6.393  -7.268  1.00  0.00           H  
ATOM    516 2HG1 ILE B  34      -3.461   5.165  -6.113  1.00  0.00           H  
ATOM    517 1HG2 ILE B  34      -2.196   8.662  -6.647  1.00  0.00           H  
ATOM    518 2HG2 ILE B  34      -0.704   8.137  -7.462  1.00  0.00           H  
ATOM    519 3HG2 ILE B  34      -2.278   7.919  -8.262  1.00  0.00           H  
ATOM    520 1HD1 ILE B  34      -4.993   6.757  -5.098  1.00  0.00           H  
ATOM    521 2HD1 ILE B  34      -3.390   6.853  -4.329  1.00  0.00           H  
ATOM    522 3HD1 ILE B  34      -3.893   8.097  -5.498  1.00  0.00           H  
ATOM    523  N   ALA B  35       1.078   5.872  -7.203  1.00  0.00           N  
ATOM    524  CA  ALA B  35       2.439   6.242  -7.570  1.00  0.00           C  
ATOM    525  C   ALA B  35       2.963   5.366  -8.700  1.00  0.00           C  
ATOM    526  O   ALA B  35       3.661   5.841  -9.596  1.00  0.00           O  
ATOM    527  CB  ALA B  35       3.358   6.151  -6.361  1.00  0.00           C  
ATOM    528  H   ALA B  35       0.889   5.566  -6.259  1.00  0.00           H  
ATOM    529  HA  ALA B  35       2.425   7.273  -7.926  1.00  0.00           H  
ATOM    530 1HB  ALA B  35       4.371   6.431  -6.651  1.00  0.00           H  
ATOM    531 2HB  ALA B  35       3.004   6.828  -5.583  1.00  0.00           H  
ATOM    532 3HB  ALA B  35       3.359   5.131  -5.981  1.00  0.00           H  
ATOM    533  N   PHE B  36       2.623   4.082  -8.653  1.00  0.00           N  
ATOM    534  CA  PHE B  36       2.962   3.159  -9.729  1.00  0.00           C  
ATOM    535  C   PHE B  36       2.250   3.536 -11.022  1.00  0.00           C  
ATOM    536  O   PHE B  36       2.868   3.603 -12.085  1.00  0.00           O  
ATOM    537  CB  PHE B  36       2.597   1.726  -9.339  1.00  0.00           C  
ATOM    538  CG  PHE B  36       2.899   0.712 -10.406  1.00  0.00           C  
ATOM    539  CD1 PHE B  36       4.183   0.213 -10.565  1.00  0.00           C  
ATOM    540  CD2 PHE B  36       1.900   0.256 -11.253  1.00  0.00           C  
ATOM    541  CE1 PHE B  36       4.462  -0.720 -11.546  1.00  0.00           C  
ATOM    542  CE2 PHE B  36       2.176  -0.677 -12.233  1.00  0.00           C  
ATOM    543  CZ  PHE B  36       3.459  -1.165 -12.380  1.00  0.00           C  
ATOM    544  H   PHE B  36       2.116   3.737  -7.850  1.00  0.00           H  
ATOM    545  HA  PHE B  36       4.038   3.210  -9.903  1.00  0.00           H  
ATOM    546 1HB  PHE B  36       3.140   1.444  -8.439  1.00  0.00           H  
ATOM    547 2HB  PHE B  36       1.533   1.671  -9.110  1.00  0.00           H  
ATOM    548  HD1 PHE B  36       4.976   0.564  -9.904  1.00  0.00           H  
ATOM    549  HD2 PHE B  36       0.886   0.642 -11.137  1.00  0.00           H  
ATOM    550  HE1 PHE B  36       5.475  -1.104 -11.660  1.00  0.00           H  
ATOM    551  HE2 PHE B  36       1.381  -1.028 -12.892  1.00  0.00           H  
ATOM    552  HZ  PHE B  36       3.678  -1.900 -13.154  1.00  0.00           H  
ATOM    553  N   LYS B  37       0.948   3.782 -10.925  1.00  0.00           N  
ATOM    554  CA  LYS B  37       0.139   4.101 -12.096  1.00  0.00           C  
ATOM    555  C   LYS B  37       0.674   5.333 -12.815  1.00  0.00           C  
ATOM    556  O   LYS B  37       0.800   5.342 -14.039  1.00  0.00           O  
ATOM    557  CB  LYS B  37      -1.321   4.318 -11.695  1.00  0.00           C  
ATOM    558  CG  LYS B  37      -2.251   4.638 -12.857  1.00  0.00           C  
ATOM    559  CD  LYS B  37      -3.679   4.852 -12.379  1.00  0.00           C  
ATOM    560  CE  LYS B  37      -4.607   5.191 -13.536  1.00  0.00           C  
ATOM    561  NZ  LYS B  37      -5.999   5.446 -13.078  1.00  0.00           N  
ATOM    562  H   LYS B  37       0.507   3.747 -10.017  1.00  0.00           H  
ATOM    563  HA  LYS B  37       0.189   3.262 -12.790  1.00  0.00           H  
ATOM    564 1HB  LYS B  37      -1.699   3.423 -11.200  1.00  0.00           H  
ATOM    565 2HB  LYS B  37      -1.384   5.139 -10.980  1.00  0.00           H  
ATOM    566 1HG  LYS B  37      -1.906   5.542 -13.361  1.00  0.00           H  
ATOM    567 2HG  LYS B  37      -2.236   3.816 -13.572  1.00  0.00           H  
ATOM    568 1HD  LYS B  37      -4.039   3.946 -11.889  1.00  0.00           H  
ATOM    569 2HD  LYS B  37      -3.703   5.668 -11.656  1.00  0.00           H  
ATOM    570 1HE  LYS B  37      -4.239   6.078 -14.049  1.00  0.00           H  
ATOM    571 2HE  LYS B  37      -4.618   4.366 -14.248  1.00  0.00           H  
ATOM    572 1HZ  LYS B  37      -6.582   5.666 -13.873  1.00  0.00           H  
ATOM    573 2HZ  LYS B  37      -6.358   4.622 -12.616  1.00  0.00           H  
ATOM    574 3HZ  LYS B  37      -6.005   6.222 -12.432  1.00  0.00           H  
ATOM    575  N   ARG B  38       0.985   6.371 -12.047  1.00  0.00           N  
ATOM    576  CA  ARG B  38       1.398   7.649 -12.617  1.00  0.00           C  
ATOM    577  C   ARG B  38       2.721   7.518 -13.361  1.00  0.00           C  
ATOM    578  O   ARG B  38       2.742   7.071 -14.474  1.00  0.00           O  
ATOM    579  OXT ARG B  38       3.742   7.863 -12.834  1.00  0.00           O  
ATOM    580  CB  ARG B  38       1.534   8.702 -11.527  1.00  0.00           C  
ATOM    581  CG  ARG B  38       0.219   9.179 -10.931  1.00  0.00           C  
ATOM    582  CD  ARG B  38       0.437  10.108  -9.793  1.00  0.00           C  
ATOM    583  NE  ARG B  38      -0.818  10.580  -9.230  1.00  0.00           N  
ATOM    584  CZ  ARG B  38      -0.922  11.341  -8.123  1.00  0.00           C  
ATOM    585  NH1 ARG B  38       0.161  11.706  -7.473  1.00  0.00           N  
ATOM    586  NH2 ARG B  38      -2.112  11.721  -7.692  1.00  0.00           N  
ATOM    587  H   ARG B  38       0.935   6.274 -11.043  1.00  0.00           H  
ATOM    588  HA  ARG B  38       0.634   7.976 -13.323  1.00  0.00           H  
ATOM    589 1HB  ARG B  38       2.140   8.307 -10.713  1.00  0.00           H  
ATOM    590 2HB  ARG B  38       2.051   9.574 -11.927  1.00  0.00           H  
ATOM    591 1HG  ARG B  38      -0.358   9.702 -11.695  1.00  0.00           H  
ATOM    592 2HG  ARG B  38      -0.350   8.322 -10.571  1.00  0.00           H  
ATOM    593 1HD  ARG B  38       0.991   9.596  -9.007  1.00  0.00           H  
ATOM    594 2HD  ARG B  38       1.006  10.973 -10.132  1.00  0.00           H  
ATOM    595  HE  ARG B  38      -1.673  10.320  -9.704  1.00  0.00           H  
ATOM    596 1HH1 ARG B  38       1.070  11.416  -7.803  1.00  0.00           H  
ATOM    597 2HH1 ARG B  38       0.083  12.277  -6.643  1.00  0.00           H  
ATOM    598 1HH2 ARG B  38      -2.944  11.440  -8.192  1.00  0.00           H  
ATOM    599 2HH2 ARG B  38      -2.190  12.290  -6.862  1.00  0.00           H  
TER                                                                             
HETATM  601 THKN MEM C  41      15.000   0.000   0.000  1.00  0.00           X  
HETATM  602 CNTR MEM C  41       0.000   0.000   0.000  1.00  0.00           X  
HETATM  603 NORM MEM C  41      -0.000  -0.000   1.000  1.00  0.00           X  
TER                                                                             
CONECT  601  602                                                                
CONECT  602  601  603                                                           
CONECT  603  602                                                                
a_angle_1 0.76
a_angle_2 17.663
a_bind 1.128
a_ddg -44.421
a_helicality 0.037
a_helicality_symm 0.037
a_hha_ang -35.322
a_hha_dst_atm 3.882
a_hha_dst_vec 7.433
a_marl -10.24
a_pack 0.751
a_res_lipo -45.031
a_rmsd 3.253
a_sasa 800.985
a_shape 0.74
a_span_topo 0.5
a_tms_span 1
a_tms_span_fa 1
a_unsat 0
maxsub 38
rms 3.253
score -107.589
silent_score -107.589
time 41
total -107.588

#MODEL 2
ATOM      1  N   CYS A   1      -6.230   1.041  12.860  1.00  0.00           N  
ATOM      2  CA  CYS A   1      -5.965   2.112  11.906  1.00  0.00           C  
ATOM      3  C   CYS A   1      -4.840   1.734  10.952  1.00  0.00           C  
ATOM      4  O   CYS A   1      -4.809   2.181   9.805  1.00  0.00           O  
ATOM      5  CB  CYS A   1      -5.594   3.403  12.637  1.00  0.00           C  
ATOM      6  SG  CYS A   1      -6.937   4.105  13.625  1.00  0.00           S  
ATOM      7 1H   CYS A   1      -6.970   1.316  13.473  1.00  0.00           H  
ATOM      8 2H   CYS A   1      -6.495   0.214  12.366  1.00  0.00           H  
ATOM      9 3H   CYS A   1      -5.405   0.859  13.395  1.00  0.00           H  
ATOM     10  HA  CYS A   1      -6.869   2.290  11.325  1.00  0.00           H  
ATOM     11 1HB  CYS A   1      -4.749   3.216  13.301  1.00  0.00           H  
ATOM     12 2HB  CYS A   1      -5.280   4.154  11.912  1.00  0.00           H  
ATOM     13  HG  CYS A   1      -6.251   5.156  14.064  1.00  0.00           H  
ATOM     14  N   SER A   2      -3.916   0.908  11.431  1.00  0.00           N  
ATOM     15  CA  SER A   2      -2.743   0.534  10.650  1.00  0.00           C  
ATOM     16  C   SER A   2      -3.143  -0.125   9.336  1.00  0.00           C  
ATOM     17  O   SER A   2      -2.559   0.153   8.288  1.00  0.00           O  
ATOM     18  CB  SER A   2      -1.862  -0.407  11.449  1.00  0.00           C  
ATOM     19  OG  SER A   2      -1.328   0.239  12.572  1.00  0.00           O  
ATOM     20  H   SER A   2      -4.030   0.529  12.360  1.00  0.00           H  
ATOM     21  HA  SER A   2      -2.177   1.438  10.422  1.00  0.00           H  
ATOM     22 1HB  SER A   2      -2.446  -1.271  11.766  1.00  0.00           H  
ATOM     23 2HB  SER A   2      -1.053  -0.772  10.818  1.00  0.00           H  
ATOM     24  HG  SER A   2      -0.534  -0.249  12.805  1.00  0.00           H  
ATOM     25  N   ILE A   3      -4.143  -0.998   9.398  1.00  0.00           N  
ATOM     26  CA  ILE A   3      -4.625  -1.696   8.212  1.00  0.00           C  
ATOM     27  C   ILE A   3      -5.180  -0.718   7.184  1.00  0.00           C  
ATOM     28  O   ILE A   3      -4.873  -0.810   5.996  1.00  0.00           O  
ATOM     29  CB  ILE A   3      -5.710  -2.723   8.582  1.00  0.00           C  
ATOM     30  CG1 ILE A   3      -5.104  -3.869   9.396  1.00  0.00           C  
ATOM     31  CG2 ILE A   3      -6.388  -3.256   7.329  1.00  0.00           C  
ATOM     32  CD1 ILE A   3      -6.133  -4.770  10.041  1.00  0.00           C  
ATOM     33  H   ILE A   3      -4.580  -1.183  10.289  1.00  0.00           H  
ATOM     34  HA  ILE A   3      -3.788  -2.226   7.759  1.00  0.00           H  
ATOM     35  HB  ILE A   3      -6.459  -2.248   9.215  1.00  0.00           H  
ATOM     36 1HG1 ILE A   3      -4.472  -4.479   8.752  1.00  0.00           H  
ATOM     37 2HG1 ILE A   3      -4.470  -3.461  10.183  1.00  0.00           H  
ATOM     38 1HG2 ILE A   3      -7.151  -3.981   7.609  1.00  0.00           H  
ATOM     39 2HG2 ILE A   3      -6.851  -2.432   6.788  1.00  0.00           H  
ATOM     40 3HG2 ILE A   3      -5.646  -3.738   6.691  1.00  0.00           H  
ATOM     41 1HD1 ILE A   3      -5.627  -5.558  10.600  1.00  0.00           H  
ATOM     42 2HD1 ILE A   3      -6.755  -4.186  10.719  1.00  0.00           H  
ATOM     43 3HD1 ILE A   3      -6.758  -5.218   9.270  1.00  0.00           H  
ATOM     44  N   LEU A   4      -5.999   0.220   7.649  1.00  0.00           N  
ATOM     45  CA  LEU A   4      -6.626   1.196   6.766  1.00  0.00           C  
ATOM     46  C   LEU A   4      -5.583   2.061   6.072  1.00  0.00           C  
ATOM     47  O   LEU A   4      -5.712   2.378   4.890  1.00  0.00           O  
ATOM     48  CB  LEU A   4      -7.591   2.085   7.560  1.00  0.00           C  
ATOM     49  CG  LEU A   4      -8.838   1.384   8.114  1.00  0.00           C  
ATOM     50  CD1 LEU A   4      -9.609   2.349   9.005  1.00  0.00           C  
ATOM     51  CD2 LEU A   4      -9.702   0.896   6.961  1.00  0.00           C  
ATOM     52  H   LEU A   4      -6.192   0.257   8.640  1.00  0.00           H  
ATOM     53  HA  LEU A   4      -7.190   0.660   6.004  1.00  0.00           H  
ATOM     54 1HB  LEU A   4      -7.053   2.517   8.402  1.00  0.00           H  
ATOM     55 2HB  LEU A   4      -7.927   2.897   6.914  1.00  0.00           H  
ATOM     56  HG  LEU A   4      -8.536   0.534   8.727  1.00  0.00           H  
ATOM     57 1HD1 LEU A   4     -10.495   1.851   9.399  1.00  0.00           H  
ATOM     58 2HD1 LEU A   4      -8.975   2.667   9.833  1.00  0.00           H  
ATOM     59 3HD1 LEU A   4      -9.911   3.219   8.423  1.00  0.00           H  
ATOM     60 1HD2 LEU A   4     -10.588   0.398   7.355  1.00  0.00           H  
ATOM     61 2HD2 LEU A   4     -10.006   1.746   6.349  1.00  0.00           H  
ATOM     62 3HD2 LEU A   4      -9.132   0.195   6.351  1.00  0.00           H  
ATOM     63  N   ALA A   5      -4.548   2.441   6.814  1.00  0.00           N  
ATOM     64  CA  ALA A   5      -3.442   3.206   6.251  1.00  0.00           C  
ATOM     65  C   ALA A   5      -2.747   2.433   5.137  1.00  0.00           C  
ATOM     66  O   ALA A   5      -2.405   2.997   4.097  1.00  0.00           O  
ATOM     67  CB  ALA A   5      -2.444   3.575   7.340  1.00  0.00           C  
ATOM     68  H   ALA A   5      -4.527   2.193   7.793  1.00  0.00           H  
ATOM     69  HA  ALA A   5      -3.848   4.121   5.820  1.00  0.00           H  
ATOM     70 1HB  ALA A   5      -1.625   4.146   6.904  1.00  0.00           H  
ATOM     71 2HB  ALA A   5      -2.942   4.177   8.100  1.00  0.00           H  
ATOM     72 3HB  ALA A   5      -2.052   2.667   7.796  1.00  0.00           H  
ATOM     73  N   ALA A   6      -2.542   1.140   5.360  1.00  0.00           N  
ATOM     74  CA  ALA A   6      -1.919   0.279   4.362  1.00  0.00           C  
ATOM     75  C   ALA A   6      -2.764   0.204   3.096  1.00  0.00           C  
ATOM     76  O   ALA A   6      -2.235   0.206   1.984  1.00  0.00           O  
ATOM     77  CB  ALA A   6      -1.693  -1.114   4.930  1.00  0.00           C  
ATOM     78  H   ALA A   6      -2.824   0.742   6.245  1.00  0.00           H  
ATOM     79  HA  ALA A   6      -0.955   0.713   4.094  1.00  0.00           H  
ATOM     80 1HB  ALA A   6      -1.227  -1.745   4.172  1.00  0.00           H  
ATOM     81 2HB  ALA A   6      -1.039  -1.050   5.800  1.00  0.00           H  
ATOM     82 3HB  ALA A   6      -2.648  -1.546   5.224  1.00  0.00           H  
ATOM     83  N   VAL A   7      -4.079   0.138   3.272  1.00  0.00           N  
ATOM     84  CA  VAL A   7      -5.002   0.101   2.144  1.00  0.00           C  
ATOM     85  C   VAL A   7      -4.892   1.364   1.300  1.00  0.00           C  
ATOM     86  O   VAL A   7      -4.857   1.300   0.071  1.00  0.00           O  
ATOM     87  CB  VAL A   7      -6.451  -0.055   2.643  1.00  0.00           C  
ATOM     88  CG1 VAL A   7      -7.434   0.157   1.501  1.00  0.00           C  
ATOM     89  CG2 VAL A   7      -6.638  -1.430   3.267  1.00  0.00           C  
ATOM     90  H   VAL A   7      -4.450   0.114   4.211  1.00  0.00           H  
ATOM     91  HA  VAL A   7      -4.752  -0.759   1.521  1.00  0.00           H  
ATOM     92  HB  VAL A   7      -6.653   0.714   3.389  1.00  0.00           H  
ATOM     93 1HG1 VAL A   7      -8.453   0.044   1.872  1.00  0.00           H  
ATOM     94 2HG1 VAL A   7      -7.306   1.160   1.094  1.00  0.00           H  
ATOM     95 3HG1 VAL A   7      -7.249  -0.580   0.720  1.00  0.00           H  
ATOM     96 1HG2 VAL A   7      -7.664  -1.533   3.619  1.00  0.00           H  
ATOM     97 2HG2 VAL A   7      -6.430  -2.199   2.523  1.00  0.00           H  
ATOM     98 3HG2 VAL A   7      -5.954  -1.544   4.108  1.00  0.00           H  
ATOM     99  N   VAL A   8      -4.839   2.512   1.966  1.00  0.00           N  
ATOM    100  CA  VAL A   8      -4.698   3.790   1.280  1.00  0.00           C  
ATOM    101  C   VAL A   8      -3.411   3.840   0.466  1.00  0.00           C  
ATOM    102  O   VAL A   8      -3.414   4.249  -0.695  1.00  0.00           O  
ATOM    103  CB  VAL A   8      -4.703   4.947   2.297  1.00  0.00           C  
ATOM    104  CG1 VAL A   8      -4.309   6.252   1.622  1.00  0.00           C  
ATOM    105  CG2 VAL A   8      -6.077   5.065   2.939  1.00  0.00           C  
ATOM    106  H   VAL A   8      -4.897   2.499   2.974  1.00  0.00           H  
ATOM    107  HA  VAL A   8      -5.544   3.915   0.603  1.00  0.00           H  
ATOM    108  HB  VAL A   8      -3.958   4.745   3.067  1.00  0.00           H  
ATOM    109 1HG1 VAL A   8      -4.318   7.058   2.356  1.00  0.00           H  
ATOM    110 2HG1 VAL A   8      -3.308   6.156   1.202  1.00  0.00           H  
ATOM    111 3HG1 VAL A   8      -5.018   6.479   0.827  1.00  0.00           H  
ATOM    112 1HG2 VAL A   8      -6.074   5.884   3.658  1.00  0.00           H  
ATOM    113 2HG2 VAL A   8      -6.823   5.261   2.169  1.00  0.00           H  
ATOM    114 3HG2 VAL A   8      -6.321   4.134   3.451  1.00  0.00           H  
ATOM    115  N   VAL A   9      -2.311   3.421   1.083  1.00  0.00           N  
ATOM    116  CA  VAL A   9      -1.026   3.355   0.396  1.00  0.00           C  
ATOM    117  C   VAL A   9      -1.087   2.410  -0.797  1.00  0.00           C  
ATOM    118  O   VAL A   9      -0.549   2.706  -1.864  1.00  0.00           O  
ATOM    119  CB  VAL A   9       0.074   2.882   1.366  1.00  0.00           C  
ATOM    120  CG1 VAL A   9       1.354   2.569   0.606  1.00  0.00           C  
ATOM    121  CG2 VAL A   9       0.321   3.944   2.425  1.00  0.00           C  
ATOM    122  H   VAL A   9      -2.366   3.141   2.052  1.00  0.00           H  
ATOM    123  HA  VAL A   9      -0.773   4.353   0.039  1.00  0.00           H  
ATOM    124  HB  VAL A   9      -0.250   1.958   1.845  1.00  0.00           H  
ATOM    125 1HG1 VAL A   9       2.121   2.236   1.307  1.00  0.00           H  
ATOM    126 2HG1 VAL A   9       1.162   1.781  -0.122  1.00  0.00           H  
ATOM    127 3HG1 VAL A   9       1.700   3.464   0.090  1.00  0.00           H  
ATOM    128 1HG2 VAL A   9       1.100   3.603   3.108  1.00  0.00           H  
ATOM    129 2HG2 VAL A   9       0.639   4.870   1.945  1.00  0.00           H  
ATOM    130 3HG2 VAL A   9      -0.598   4.123   2.984  1.00  0.00           H  
ATOM    131  N   GLY A  10      -1.746   1.271  -0.611  1.00  0.00           N  
ATOM    132  CA  GLY A  10      -1.998   0.343  -1.707  1.00  0.00           C  
ATOM    133  C   GLY A  10      -2.693   1.040  -2.869  1.00  0.00           C  
ATOM    134  O   GLY A  10      -2.233   0.975  -4.009  1.00  0.00           O  
ATOM    135  H   GLY A  10      -2.081   1.042   0.314  1.00  0.00           H  
ATOM    136 1HA  GLY A  10      -1.054  -0.084  -2.046  1.00  0.00           H  
ATOM    137 2HA  GLY A  10      -2.614  -0.481  -1.351  1.00  0.00           H  
ATOM    138  N   LEU A  11      -3.804   1.706  -2.574  1.00  0.00           N  
ATOM    139  CA  LEU A  11      -4.583   2.388  -3.600  1.00  0.00           C  
ATOM    140  C   LEU A  11      -3.751   3.448  -4.311  1.00  0.00           C  
ATOM    141  O   LEU A  11      -3.722   3.507  -5.540  1.00  0.00           O  
ATOM    142  CB  LEU A  11      -5.826   3.038  -2.977  1.00  0.00           C  
ATOM    143  CG  LEU A  11      -6.913   2.069  -2.496  1.00  0.00           C  
ATOM    144  CD1 LEU A  11      -7.952   2.832  -1.686  1.00  0.00           C  
ATOM    145  CD2 LEU A  11      -7.549   1.383  -3.695  1.00  0.00           C  
ATOM    146  H   LEU A  11      -4.117   1.741  -1.614  1.00  0.00           H  
ATOM    147  HA  LEU A  11      -4.905   1.653  -4.337  1.00  0.00           H  
ATOM    148 1HB  LEU A  11      -5.513   3.636  -2.123  1.00  0.00           H  
ATOM    149 2HB  LEU A  11      -6.277   3.702  -3.714  1.00  0.00           H  
ATOM    150  HG  LEU A  11      -6.467   1.318  -1.843  1.00  0.00           H  
ATOM    151 1HD1 LEU A  11      -8.724   2.143  -1.344  1.00  0.00           H  
ATOM    152 2HD1 LEU A  11      -7.473   3.296  -0.824  1.00  0.00           H  
ATOM    153 3HD1 LEU A  11      -8.404   3.603  -2.310  1.00  0.00           H  
ATOM    154 1HD2 LEU A  11      -8.321   0.693  -3.353  1.00  0.00           H  
ATOM    155 2HD2 LEU A  11      -7.996   2.133  -4.348  1.00  0.00           H  
ATOM    156 3HD2 LEU A  11      -6.787   0.830  -4.245  1.00  0.00           H  
ATOM    157  N   VAL A  12      -3.074   4.283  -3.530  1.00  0.00           N  
ATOM    158  CA  VAL A  12      -2.262   5.361  -4.083  1.00  0.00           C  
ATOM    159  C   VAL A  12      -1.122   4.812  -4.931  1.00  0.00           C  
ATOM    160  O   VAL A  12      -0.806   5.354  -5.989  1.00  0.00           O  
ATOM    161  CB  VAL A  12      -1.684   6.229  -2.950  1.00  0.00           C  
ATOM    162  CG1 VAL A  12      -0.638   7.190  -3.496  1.00  0.00           C  
ATOM    163  CG2 VAL A  12      -2.804   6.989  -2.256  1.00  0.00           C  
ATOM    164  H   VAL A  12      -3.124   4.169  -2.528  1.00  0.00           H  
ATOM    165  HA  VAL A  12      -2.898   5.985  -4.712  1.00  0.00           H  
ATOM    166  HB  VAL A  12      -1.181   5.583  -2.230  1.00  0.00           H  
ATOM    167 1HG1 VAL A  12      -0.239   7.795  -2.682  1.00  0.00           H  
ATOM    168 2HG1 VAL A  12       0.171   6.623  -3.956  1.00  0.00           H  
ATOM    169 3HG1 VAL A  12      -1.096   7.841  -4.241  1.00  0.00           H  
ATOM    170 1HG2 VAL A  12      -2.387   7.600  -1.455  1.00  0.00           H  
ATOM    171 2HG2 VAL A  12      -3.310   7.630  -2.977  1.00  0.00           H  
ATOM    172 3HG2 VAL A  12      -3.519   6.280  -1.836  1.00  0.00           H  
ATOM    173  N   ALA A  13      -0.508   3.732  -4.459  1.00  0.00           N  
ATOM    174  CA  ALA A  13       0.644   3.148  -5.137  1.00  0.00           C  
ATOM    175  C   ALA A  13       0.321   2.824  -6.590  1.00  0.00           C  
ATOM    176  O   ALA A  13       1.026   3.252  -7.503  1.00  0.00           O  
ATOM    177  CB  ALA A  13       1.111   1.898  -4.407  1.00  0.00           C  
ATOM    178  H   ALA A  13      -0.847   3.305  -3.609  1.00  0.00           H  
ATOM    179  HA  ALA A  13       1.449   3.883  -5.130  1.00  0.00           H  
ATOM    180 1HB  ALA A  13       1.971   1.474  -4.925  1.00  0.00           H  
ATOM    181 2HB  ALA A  13       1.393   2.157  -3.386  1.00  0.00           H  
ATOM    182 3HB  ALA A  13       0.304   1.167  -4.385  1.00  0.00           H  
ATOM    183  N   TYR A  14      -0.749   2.064  -6.797  1.00  0.00           N  
ATOM    184  CA  TYR A  14      -1.105   1.588  -8.129  1.00  0.00           C  
ATOM    185  C   TYR A  14      -1.625   2.726  -8.999  1.00  0.00           C  
ATOM    186  O   TYR A  14      -1.469   2.707 -10.220  1.00  0.00           O  
ATOM    187  CB  TYR A  14      -2.147   0.471  -8.038  1.00  0.00           C  
ATOM    188  CG  TYR A  14      -3.567   0.941  -8.262  1.00  0.00           C  
ATOM    189  CD1 TYR A  14      -4.018   1.197  -9.549  1.00  0.00           C  
ATOM    190  CD2 TYR A  14      -4.418   1.115  -7.181  1.00  0.00           C  
ATOM    191  CE1 TYR A  14      -5.315   1.626  -9.753  1.00  0.00           C  
ATOM    192  CE2 TYR A  14      -5.715   1.544  -7.386  1.00  0.00           C  
ATOM    193  CZ  TYR A  14      -6.164   1.800  -8.665  1.00  0.00           C  
ATOM    194  OH  TYR A  14      -7.456   2.227  -8.869  1.00  0.00           O  
ATOM    195  H   TYR A  14      -1.331   1.808  -6.012  1.00  0.00           H  
ATOM    196  HA  TYR A  14      -0.208   1.191  -8.606  1.00  0.00           H  
ATOM    197 1HB  TYR A  14      -1.922  -0.298  -8.779  1.00  0.00           H  
ATOM    198 2HB  TYR A  14      -2.094   0.004  -7.055  1.00  0.00           H  
ATOM    199  HD1 TYR A  14      -3.349   1.060 -10.398  1.00  0.00           H  
ATOM    200  HD2 TYR A  14      -4.063   0.915  -6.170  1.00  0.00           H  
ATOM    201  HE1 TYR A  14      -5.670   1.828 -10.764  1.00  0.00           H  
ATOM    202  HE2 TYR A  14      -6.384   1.682  -6.536  1.00  0.00           H  
ATOM    203  HH  TYR A  14      -7.904   2.300  -8.023  1.00  0.00           H  
ATOM    204  N   ILE A  15      -2.243   3.715  -8.364  1.00  0.00           N  
ATOM    205  CA  ILE A  15      -2.692   4.913  -9.063  1.00  0.00           C  
ATOM    206  C   ILE A  15      -1.510   5.731  -9.568  1.00  0.00           C  
ATOM    207  O   ILE A  15      -1.484   6.154 -10.724  1.00  0.00           O  
ATOM    208  CB  ILE A  15      -3.569   5.787  -8.148  1.00  0.00           C  
ATOM    209  CG1 ILE A  15      -4.898   5.087  -7.855  1.00  0.00           C  
ATOM    210  CG2 ILE A  15      -3.808   7.148  -8.784  1.00  0.00           C  
ATOM    211  CD1 ILE A  15      -5.686   5.718  -6.730  1.00  0.00           C  
ATOM    212  H   ILE A  15      -2.407   3.635  -7.370  1.00  0.00           H  
ATOM    213  HA  ILE A  15      -3.287   4.609  -9.923  1.00  0.00           H  
ATOM    214  HB  ILE A  15      -3.068   5.927  -7.190  1.00  0.00           H  
ATOM    215 1HG1 ILE A  15      -5.518   5.094  -8.751  1.00  0.00           H  
ATOM    216 2HG1 ILE A  15      -4.711   4.045  -7.596  1.00  0.00           H  
ATOM    217 1HG2 ILE A  15      -4.430   7.753  -8.124  1.00  0.00           H  
ATOM    218 2HG2 ILE A  15      -2.854   7.649  -8.942  1.00  0.00           H  
ATOM    219 3HG2 ILE A  15      -4.313   7.019  -9.741  1.00  0.00           H  
ATOM    220 1HD1 ILE A  15      -6.614   5.167  -6.582  1.00  0.00           H  
ATOM    221 2HD1 ILE A  15      -5.096   5.690  -5.813  1.00  0.00           H  
ATOM    222 3HD1 ILE A  15      -5.915   6.753  -6.982  1.00  0.00           H  
ATOM    223  N   ALA A  16      -0.533   5.951  -8.694  1.00  0.00           N  
ATOM    224  CA  ALA A  16       0.677   6.676  -9.064  1.00  0.00           C  
ATOM    225  C   ALA A  16       1.416   5.973 -10.196  1.00  0.00           C  
ATOM    226  O   ALA A  16       1.958   6.620 -11.092  1.00  0.00           O  
ATOM    227  CB  ALA A  16       1.588   6.837  -7.857  1.00  0.00           C  
ATOM    228  H   ALA A  16      -0.631   5.607  -7.750  1.00  0.00           H  
ATOM    229  HA  ALA A  16       0.384   7.664  -9.420  1.00  0.00           H  
ATOM    230 1HB  ALA A  16       2.487   7.380  -8.149  1.00  0.00           H  
ATOM    231 2HB  ALA A  16       1.066   7.393  -7.078  1.00  0.00           H  
ATOM    232 3HB  ALA A  16       1.866   5.855  -7.477  1.00  0.00           H  
ATOM    233  N   PHE A  17       1.434   4.646 -10.149  1.00  0.00           N  
ATOM    234  CA  PHE A  17       2.006   3.849 -11.228  1.00  0.00           C  
ATOM    235  C   PHE A  17       1.211   4.016 -12.516  1.00  0.00           C  
ATOM    236  O   PHE A  17       1.780   4.249 -13.582  1.00  0.00           O  
ATOM    237  CB  PHE A  17       2.047   2.370 -10.836  1.00  0.00           C  
ATOM    238  CG  PHE A  17       2.597   1.474 -11.909  1.00  0.00           C  
ATOM    239  CD1 PHE A  17       3.966   1.352 -12.096  1.00  0.00           C  
ATOM    240  CD2 PHE A  17       1.747   0.753 -12.734  1.00  0.00           C  
ATOM    241  CE1 PHE A  17       4.473   0.528 -13.082  1.00  0.00           C  
ATOM    242  CE2 PHE A  17       2.251  -0.072 -13.720  1.00  0.00           C  
ATOM    243  CZ  PHE A  17       3.616  -0.185 -13.894  1.00  0.00           C  
ATOM    244  H   PHE A  17       1.043   4.176  -9.345  1.00  0.00           H  
ATOM    245  HA  PHE A  17       3.026   4.190 -11.408  1.00  0.00           H  
ATOM    246 1HB  PHE A  17       2.659   2.247  -9.943  1.00  0.00           H  
ATOM    247 2HB  PHE A  17       1.041   2.031 -10.592  1.00  0.00           H  
ATOM    248  HD1 PHE A  17       4.643   1.914 -11.453  1.00  0.00           H  
ATOM    249  HD2 PHE A  17       0.669   0.842 -12.596  1.00  0.00           H  
ATOM    250  HE1 PHE A  17       5.551   0.441 -13.218  1.00  0.00           H  
ATOM    251  HE2 PHE A  17       1.573  -0.634 -14.361  1.00  0.00           H  
ATOM    252  HZ  PHE A  17       4.015  -0.833 -14.673  1.00  0.00           H  
ATOM    253  N   LYS A  18      -0.108   3.895 -12.412  1.00  0.00           N  
ATOM    254  CA  LYS A  18      -0.980   3.980 -13.577  1.00  0.00           C  
ATOM    255  C   LYS A  18      -0.808   5.311 -14.298  1.00  0.00           C  
ATOM    256  O   LYS A  18      -0.714   5.356 -15.525  1.00  0.00           O  
ATOM    257  CB  LYS A  18      -2.442   3.790 -13.168  1.00  0.00           C  
ATOM    258  CG  LYS A  18      -3.431   3.844 -14.325  1.00  0.00           C  
ATOM    259  CD  LYS A  18      -4.860   3.657 -13.838  1.00  0.00           C  
ATOM    260  CE  LYS A  18      -5.852   3.729 -14.990  1.00  0.00           C  
ATOM    261  NZ  LYS A  18      -7.258   3.590 -14.524  1.00  0.00           N  
ATOM    262  H   LYS A  18      -0.518   3.741 -11.501  1.00  0.00           H  
ATOM    263  HA  LYS A  18      -0.707   3.186 -14.273  1.00  0.00           H  
ATOM    264 1HB  LYS A  18      -2.558   2.825 -12.673  1.00  0.00           H  
ATOM    265 2HB  LYS A  18      -2.722   4.562 -12.451  1.00  0.00           H  
ATOM    266 1HG  LYS A  18      -3.350   4.808 -14.828  1.00  0.00           H  
ATOM    267 2HG  LYS A  18      -3.195   3.059 -15.042  1.00  0.00           H  
ATOM    268 1HD  LYS A  18      -4.954   2.686 -13.349  1.00  0.00           H  
ATOM    269 2HD  LYS A  18      -5.103   4.434 -13.114  1.00  0.00           H  
ATOM    270 1HE  LYS A  18      -5.744   4.684 -15.503  1.00  0.00           H  
ATOM    271 2HE  LYS A  18      -5.639   2.933 -15.704  1.00  0.00           H  
ATOM    272 1HZ  LYS A  18      -7.883   3.643 -15.316  1.00  0.00           H  
ATOM    273 2HZ  LYS A  18      -7.374   2.698 -14.063  1.00  0.00           H  
ATOM    274 3HZ  LYS A  18      -7.473   4.334 -13.876  1.00  0.00           H  
ATOM    275  N   ARG A  19      -0.766   6.394 -13.529  1.00  0.00           N  
ATOM    276  CA  ARG A  19      -0.713   7.735 -14.098  1.00  0.00           C  
ATOM    277  C   ARG A  19       0.597   7.968 -14.840  1.00  0.00           C  
ATOM    278  O   ARG A  19       0.739   7.543 -15.953  1.00  0.00           O  
ATOM    279  OXT ARG A  19       1.487   8.575 -14.311  1.00  0.00           O  
ATOM    280  CB  ARG A  19      -0.867   8.785 -13.008  1.00  0.00           C  
ATOM    281  CG  ARG A  19      -2.264   8.892 -12.416  1.00  0.00           C  
ATOM    282  CD  ARG A  19      -2.307   9.846 -11.278  1.00  0.00           C  
ATOM    283  NE  ARG A  19      -3.644   9.964 -10.720  1.00  0.00           N  
ATOM    284  CZ  ARG A  19      -3.953  10.673  -9.616  1.00  0.00           C  
ATOM    285  NH1 ARG A  19      -3.011  11.318  -8.965  1.00  0.00           N  
ATOM    286  NH2 ARG A  19      -5.202  10.719  -9.188  1.00  0.00           N  
ATOM    287  H   ARG A  19      -0.772   6.285 -12.525  1.00  0.00           H  
ATOM    288  HA  ARG A  19      -1.536   7.845 -14.805  1.00  0.00           H  
ATOM    289 1HB  ARG A  19      -0.180   8.566 -12.192  1.00  0.00           H  
ATOM    290 2HB  ARG A  19      -0.602   9.765 -13.405  1.00  0.00           H  
ATOM    291 1HG  ARG A  19      -2.958   9.241 -13.182  1.00  0.00           H  
ATOM    292 2HG  ARG A  19      -2.583   7.914 -12.056  1.00  0.00           H  
ATOM    293 1HD  ARG A  19      -1.638   9.501 -10.489  1.00  0.00           H  
ATOM    294 2HD  ARG A  19      -1.990  10.831 -11.617  1.00  0.00           H  
ATOM    295  HE  ARG A  19      -4.396   9.481 -11.194  1.00  0.00           H  
ATOM    296 1HH1 ARG A  19      -2.055  11.283  -9.292  1.00  0.00           H  
ATOM    297 2HH1 ARG A  19      -3.242  11.849  -8.137  1.00  0.00           H  
ATOM    298 1HH2 ARG A  19      -5.927  10.222  -9.689  1.00  0.00           H  
ATOM    299 2HH2 ARG A  19      -5.433  11.249  -8.361  1.00  0.00           H  
TER                                                                             
ATOM    301  N   CYS B  20       6.230  -1.041  12.860  1.00  0.00           N  
ATOM    302  CA  CYS B  20       5.965  -2.112  11.906  1.00  0.00           C  
ATOM    303  C   CYS B  20       4.840  -1.734  10.952  1.00  0.00           C  
ATOM    304  O   CYS B  20       4.809  -2.181   9.805  1.00  0.00           O  
ATOM    305  CB  CYS B  20       5.594  -3.403  12.637  1.00  0.00           C  
ATOM    306  SG  CYS B  20       6.937  -4.105  13.625  1.00  0.00           S  
ATOM    307 1H   CYS B  20       6.970  -1.316  13.473  1.00  0.00           H  
ATOM    308 2H   CYS B  20       6.495  -0.214  12.366  1.00  0.00           H  
ATOM    309 3H   CYS B  20       5.405  -0.859  13.395  1.00  0.00           H  
ATOM    310  HA  CYS B  20       6.869  -2.290  11.325  1.00  0.00           H  
ATOM    311 1HB  CYS B  20       4.749  -3.216  13.301  1.00  0.00           H  
ATOM    312 2HB  CYS B  20       5.280  -4.154  11.912  1.00  0.00           H  
ATOM    313  HG  CYS B  20       6.251  -5.155  14.065  1.00  0.00           H  
ATOM    314  N   SER B  21       3.916  -0.908  11.431  1.00  0.00           N  
ATOM    315  CA  SER B  21       2.743  -0.534  10.650  1.00  0.00           C  
ATOM    316  C   SER B  21       3.143   0.125   9.336  1.00  0.00           C  
ATOM    317  O   SER B  21       2.559  -0.153   8.288  1.00  0.00           O  
ATOM    318  CB  SER B  21       1.862   0.407  11.449  1.00  0.00           C  
ATOM    319  OG  SER B  21       1.328  -0.239  12.572  1.00  0.00           O  
ATOM    320  H   SER B  21       4.030  -0.529  12.360  1.00  0.00           H  
ATOM    321  HA  SER B  21       2.177  -1.438  10.422  1.00  0.00           H  
ATOM    322 1HB  SER B  21       2.446   1.271  11.766  1.00  0.00           H  
ATOM    323 2HB  SER B  21       1.053   0.772  10.818  1.00  0.00           H  
ATOM    324  HG  SER B  21       0.536   0.251  12.808  1.00  0.00           H  
ATOM    325  N   ILE B  22       4.143   0.998   9.398  1.00  0.00           N  
ATOM    326  CA  ILE B  22       4.625   1.696   8.212  1.00  0.00           C  
ATOM    327  C   ILE B  22       5.180   0.718   7.184  1.00  0.00           C  
ATOM    328  O   ILE B  22       4.873   0.810   5.996  1.00  0.00           O  
ATOM    329  CB  ILE B  22       5.710   2.723   8.582  1.00  0.00           C  
ATOM    330  CG1 ILE B  22       5.104   3.869   9.396  1.00  0.00           C  
ATOM    331  CG2 ILE B  22       6.388   3.256   7.329  1.00  0.00           C  
ATOM    332  CD1 ILE B  22       6.133   4.770  10.041  1.00  0.00           C  
ATOM    333  H   ILE B  22       4.580   1.183  10.289  1.00  0.00           H  
ATOM    334  HA  ILE B  22       3.788   2.226   7.759  1.00  0.00           H  
ATOM    335  HB  ILE B  22       6.459   2.248   9.215  1.00  0.00           H  
ATOM    336 1HG1 ILE B  22       4.472   4.479   8.752  1.00  0.00           H  
ATOM    337 2HG1 ILE B  22       4.470   3.461  10.183  1.00  0.00           H  
ATOM    338 1HG2 ILE B  22       7.151   3.981   7.609  1.00  0.00           H  
ATOM    339 2HG2 ILE B  22       6.851   2.432   6.788  1.00  0.00           H  
ATOM    340 3HG2 ILE B  22       5.646   3.738   6.691  1.00  0.00           H  
ATOM    341 1HD1 ILE B  22       5.627   5.558  10.600  1.00  0.00           H  
ATOM    342 2HD1 ILE B  22       6.755   4.186  10.719  1.00  0.00           H  
ATOM    343 3HD1 ILE B  22       6.758   5.218   9.270  1.00  0.00           H  
ATOM    344  N   LEU B  23       5.999  -0.220   7.649  1.00  0.00           N  
ATOM    345  CA  LEU B  23       6.626  -1.196   6.766  1.00  0.00           C  
ATOM    346  C   LEU B  23       5.583  -2.061   6.072  1.00  0.00           C  
ATOM    347  O   LEU B  23       5.712  -2.378   4.890  1.00  0.00           O  
ATOM    348  CB  LEU B  23       7.591  -2.085   7.560  1.00  0.00           C  
ATOM    349  CG  LEU B  23       8.838  -1.384   8.114  1.00  0.00           C  
ATOM    350  CD1 LEU B  23       9.609  -2.349   9.005  1.00  0.00           C  
ATOM    351  CD2 LEU B  23       9.702  -0.896   6.961  1.00  0.00           C  
ATOM    352  H   LEU B  23       6.192  -0.257   8.640  1.00  0.00           H  
ATOM    353  HA  LEU B  23       7.190  -0.660   6.004  1.00  0.00           H  
ATOM    354 1HB  LEU B  23       7.053  -2.517   8.402  1.00  0.00           H  
ATOM    355 2HB  LEU B  23       7.927  -2.897   6.914  1.00  0.00           H  
ATOM    356  HG  LEU B  23       8.536  -0.534   8.727  1.00  0.00           H  
ATOM    357 1HD1 LEU B  23      10.495  -1.851   9.399  1.00  0.00           H  
ATOM    358 2HD1 LEU B  23       8.975  -2.667   9.832  1.00  0.00           H  
ATOM    359 3HD1 LEU B  23       9.911  -3.219   8.423  1.00  0.00           H  
ATOM    360 1HD2 LEU B  23      10.588  -0.398   7.355  1.00  0.00           H  
ATOM    361 2HD2 LEU B  23      10.006  -1.746   6.349  1.00  0.00           H  
ATOM    362 3HD2 LEU B  23       9.132  -0.195   6.351  1.00  0.00           H  
ATOM    363  N   ALA B  24       4.548  -2.441   6.814  1.00  0.00           N  
ATOM    364  CA  ALA B  24       3.442  -3.206   6.251  1.00  0.00           C  
ATOM    365  C   ALA B  24       2.747  -2.433   5.137  1.00  0.00           C  
ATOM    366  O   ALA B  24       2.405  -2.997   4.097  1.00  0.00           O  
ATOM    367  CB  ALA B  24       2.444  -3.575   7.340  1.00  0.00           C  
ATOM    368  H   ALA B  24       4.527  -2.193   7.793  1.00  0.00           H  
ATOM    369  HA  ALA B  24       3.848  -4.121   5.820  1.00  0.00           H  
ATOM    370 1HB  ALA B  24       1.625  -4.146   6.904  1.00  0.00           H  
ATOM    371 2HB  ALA B  24       2.942  -4.177   8.100  1.00  0.00           H  
ATOM    372 3HB  ALA B  24       2.052  -2.667   7.796  1.00  0.00           H  
ATOM    373  N   ALA B  25       2.542  -1.140   5.360  1.00  0.00           N  
ATOM    374  CA  ALA B  25       1.919  -0.279   4.362  1.00  0.00           C  
ATOM    375  C   ALA B  25       2.764  -0.204   3.096  1.00  0.00           C  
ATOM    376  O   ALA B  25       2.235  -0.206   1.984  1.00  0.00           O  
ATOM    377  CB  ALA B  25       1.693   1.114   4.930  1.00  0.00           C  
ATOM    378  H   ALA B  25       2.824  -0.742   6.245  1.00  0.00           H  
ATOM    379  HA  ALA B  25       0.955  -0.713   4.094  1.00  0.00           H  
ATOM    380 1HB  ALA B  25       1.227   1.745   4.172  1.00  0.00           H  
ATOM    381 2HB  ALA B  25       1.039   1.050   5.800  1.00  0.00           H  
ATOM    382 3HB  ALA B  25       2.648   1.546   5.224  1.00  0.00           H  
ATOM    383  N   VAL B  26       4.079  -0.138   3.272  1.00  0.00           N  
ATOM    384  CA  VAL B  26       5.002  -0.101   2.144  1.00  0.00           C  
ATOM    385  C   VAL B  26       4.892  -1.364   1.300  1.00  0.00           C  
ATOM    386  O   VAL B  26       4.857  -1.300   0.071  1.00  0.00           O  
ATOM    387  CB  VAL B  26       6.451   0.055   2.643  1.00  0.00           C  
ATOM    388  CG1 VAL B  26       7.434  -0.157   1.501  1.00  0.00           C  
ATOM    389  CG2 VAL B  26       6.638   1.430   3.267  1.00  0.00           C  
ATOM    390  H   VAL B  26       4.450  -0.114   4.211  1.00  0.00           H  
ATOM    391  HA  VAL B  26       4.752   0.759   1.521  1.00  0.00           H  
ATOM    392  HB  VAL B  26       6.653  -0.714   3.389  1.00  0.00           H  
ATOM    393 1HG1 VAL B  26       8.453  -0.044   1.872  1.00  0.00           H  
ATOM    394 2HG1 VAL B  26       7.306  -1.160   1.094  1.00  0.00           H  
ATOM    395 3HG1 VAL B  26       7.249   0.580   0.720  1.00  0.00           H  
ATOM    396 1HG2 VAL B  26       7.664   1.533   3.619  1.00  0.00           H  
ATOM    397 2HG2 VAL B  26       6.430   2.199   2.523  1.00  0.00           H  
ATOM    398 3HG2 VAL B  26       5.954   1.544   4.108  1.00  0.00           H  
ATOM    399  N   VAL B  27       4.839  -2.512   1.966  1.00  0.00           N  
ATOM    400  CA  VAL B  27       4.698  -3.790   1.280  1.00  0.00           C  
ATOM    401  C   VAL B  27       3.411  -3.840   0.466  1.00  0.00           C  
ATOM    402  O   VAL B  27       3.414  -4.249  -0.695  1.00  0.00           O  
ATOM    403  CB  VAL B  27       4.703  -4.947   2.297  1.00  0.00           C  
ATOM    404  CG1 VAL B  27       4.309  -6.252   1.622  1.00  0.00           C  
ATOM    405  CG2 VAL B  27       6.077  -5.065   2.939  1.00  0.00           C  
ATOM    406  H   VAL B  27       4.897  -2.499   2.974  1.00  0.00           H  
ATOM    407  HA  VAL B  27       5.544  -3.915   0.603  1.00  0.00           H  
ATOM    408  HB  VAL B  27       3.958  -4.745   3.067  1.00  0.00           H  
ATOM    409 1HG1 VAL B  27       4.318  -7.058   2.356  1.00  0.00           H  
ATOM    410 2HG1 VAL B  27       3.308  -6.156   1.202  1.00  0.00           H  
ATOM    411 3HG1 VAL B  27       5.018  -6.479   0.827  1.00  0.00           H  
ATOM    412 1HG2 VAL B  27       6.074  -5.884   3.658  1.00  0.00           H  
ATOM    413 2HG2 VAL B  27       6.823  -5.261   2.169  1.00  0.00           H  
ATOM    414 3HG2 VAL B  27       6.321  -4.134   3.451  1.00  0.00           H  
ATOM    415  N   VAL B  28       2.311  -3.421   1.083  1.00  0.00           N  
ATOM    416  CA  VAL B  28       1.026  -3.355   0.396  1.00  0.00           C  
ATOM    417  C   VAL B  28       1.087  -2.410  -0.797  1.00  0.00           C  
ATOM    418  O   VAL B  28       0.549  -2.706  -1.864  1.00  0.00           O  
ATOM    419  CB  VAL B  28      -0.074  -2.882   1.366  1.00  0.00           C  
ATOM    420  CG1 VAL B  28      -1.354  -2.569   0.606  1.00  0.00           C  
ATOM    421  CG2 VAL B  28      -0.321  -3.944   2.425  1.00  0.00           C  
ATOM    422  H   VAL B  28       2.366  -3.141   2.052  1.00  0.00           H  
ATOM    423  HA  VAL B  28       0.773  -4.353   0.039  1.00  0.00           H  
ATOM    424  HB  VAL B  28       0.250  -1.958   1.845  1.00  0.00           H  
ATOM    425 1HG1 VAL B  28      -2.121  -2.236   1.307  1.00  0.00           H  
ATOM    426 2HG1 VAL B  28      -1.162  -1.781  -0.122  1.00  0.00           H  
ATOM    427 3HG1 VAL B  28      -1.700  -3.464   0.090  1.00  0.00           H  
ATOM    428 1HG2 VAL B  28      -1.100  -3.603   3.108  1.00  0.00           H  
ATOM    429 2HG2 VAL B  28      -0.639  -4.870   1.945  1.00  0.00           H  
ATOM    430 3HG2 VAL B  28       0.598  -4.123   2.984  1.00  0.00           H  
ATOM    431  N   GLY B  29       1.746  -1.271  -0.611  1.00  0.00           N  
ATOM    432  CA  GLY B  29       1.998  -0.343  -1.707  1.00  0.00           C  
ATOM    433  C   GLY B  29       2.693  -1.040  -2.869  1.00  0.00           C  
ATOM    434  O   GLY B  29       2.233  -0.975  -4.009  1.00  0.00           O  
ATOM    435  H   GLY B  29       2.081  -1.042   0.314  1.00  0.00           H  
ATOM    436 1HA  GLY B  29       1.054   0.084  -2.046  1.00  0.00           H  
ATOM    437 2HA  GLY B  29       2.614   0.481  -1.351  1.00  0.00           H  
ATOM    438  N   LEU B  30       3.804  -1.706  -2.574  1.00  0.00           N  
ATOM    439  CA  LEU B  30       4.583  -2.388  -3.600  1.00  0.00           C  
ATOM    440  C   LEU B  30       3.751  -3.448  -4.311  1.00  0.00           C  
ATOM    441  O   LEU B  30       3.722  -3.507  -5.540  1.00  0.00           O  
ATOM    442  CB  LEU B  30       5.826  -3.038  -2.977  1.00  0.00           C  
ATOM    443  CG  LEU B  30       6.911  -2.068  -2.491  1.00  0.00           C  
ATOM    444  CD1 LEU B  30       7.951  -2.833  -1.684  1.00  0.00           C  
ATOM    445  CD2 LEU B  30       7.547  -1.378  -3.688  1.00  0.00           C  
ATOM    446  H   LEU B  30       4.117  -1.741  -1.614  1.00  0.00           H  
ATOM    447  HA  LEU B  30       4.905  -1.653  -4.337  1.00  0.00           H  
ATOM    448 1HB  LEU B  30       5.513  -3.639  -2.125  1.00  0.00           H  
ATOM    449 2HB  LEU B  30       6.279  -3.700  -3.715  1.00  0.00           H  
ATOM    450  HG  LEU B  30       6.463  -1.320  -1.836  1.00  0.00           H  
ATOM    451 1HD1 LEU B  30       8.721  -2.144  -1.338  1.00  0.00           H  
ATOM    452 2HD1 LEU B  30       7.471  -3.301  -0.823  1.00  0.00           H  
ATOM    453 3HD1 LEU B  30       8.404  -3.601  -2.309  1.00  0.00           H  
ATOM    454 1HD2 LEU B  30       8.318  -0.688  -3.343  1.00  0.00           H  
ATOM    455 2HD2 LEU B  30       7.996  -2.125  -4.343  1.00  0.00           H  
ATOM    456 3HD2 LEU B  30       6.785  -0.825  -4.237  1.00  0.00           H  
ATOM    457  N   VAL B  31       3.074  -4.283  -3.530  1.00  0.00           N  
ATOM    458  CA  VAL B  31       2.262  -5.361  -4.083  1.00  0.00           C  
ATOM    459  C   VAL B  31       1.122  -4.812  -4.931  1.00  0.00           C  
ATOM    460  O   VAL B  31       0.806  -5.354  -5.989  1.00  0.00           O  
ATOM    461  CB  VAL B  31       1.684  -6.229  -2.950  1.00  0.00           C  
ATOM    462  CG1 VAL B  31       0.638  -7.190  -3.496  1.00  0.00           C  
ATOM    463  CG2 VAL B  31       2.804  -6.989  -2.256  1.00  0.00           C  
ATOM    464  H   VAL B  31       3.124  -4.169  -2.528  1.00  0.00           H  
ATOM    465  HA  VAL B  31       2.898  -5.985  -4.712  1.00  0.00           H  
ATOM    466  HB  VAL B  31       1.181  -5.583  -2.230  1.00  0.00           H  
ATOM    467 1HG1 VAL B  31       0.239  -7.795  -2.682  1.00  0.00           H  
ATOM    468 2HG1 VAL B  31      -0.171  -6.623  -3.956  1.00  0.00           H  
ATOM    469 3HG1 VAL B  31       1.096  -7.841  -4.241  1.00  0.00           H  
ATOM    470 1HG2 VAL B  31       2.387  -7.600  -1.455  1.00  0.00           H  
ATOM    471 2HG2 VAL B  31       3.310  -7.630  -2.977  1.00  0.00           H  
ATOM    472 3HG2 VAL B  31       3.519  -6.280  -1.836  1.00  0.00           H  
ATOM    473  N   ALA B  32       0.508  -3.732  -4.459  1.00  0.00           N  
ATOM    474  CA  ALA B  32      -0.644  -3.148  -5.137  1.00  0.00           C  
ATOM    475  C   ALA B  32      -0.321  -2.824  -6.590  1.00  0.00           C  
ATOM    476  O   ALA B  32      -1.026  -3.252  -7.503  1.00  0.00           O  
ATOM    477  CB  ALA B  32      -1.111  -1.898  -4.407  1.00  0.00           C  
ATOM    478  H   ALA B  32       0.847  -3.305  -3.609  1.00  0.00           H  
ATOM    479  HA  ALA B  32      -1.449  -3.883  -5.130  1.00  0.00           H  
ATOM    480 1HB  ALA B  32      -1.971  -1.474  -4.925  1.00  0.00           H  
ATOM    481 2HB  ALA B  32      -1.393  -2.157  -3.386  1.00  0.00           H  
ATOM    482 3HB  ALA B  32      -0.304  -1.167  -4.385  1.00  0.00           H  
ATOM    483  N   TYR B  33       0.749  -2.064  -6.797  1.00  0.00           N  
ATOM    484  CA  TYR B  33       1.105  -1.588  -8.129  1.00  0.00           C  
ATOM    485  C   TYR B  33       1.625  -2.726  -8.999  1.00  0.00           C  
ATOM    486  O   TYR B  33       1.469  -2.707 -10.220  1.00  0.00           O  
ATOM    487  CB  TYR B  33       2.147  -0.471  -8.038  1.00  0.00           C  
ATOM    488  CG  TYR B  33       3.567  -0.941  -8.261  1.00  0.00           C  
ATOM    489  CD1 TYR B  33       4.020  -1.198  -9.547  1.00  0.00           C  
ATOM    490  CD2 TYR B  33       4.417  -1.116  -7.179  1.00  0.00           C  
ATOM    491  CE1 TYR B  33       5.317  -1.627  -9.749  1.00  0.00           C  
ATOM    492  CE2 TYR B  33       5.714  -1.545  -7.381  1.00  0.00           C  
ATOM    493  CZ  TYR B  33       6.164  -1.800  -8.661  1.00  0.00           C  
ATOM    494  OH  TYR B  33       7.456  -2.228  -8.863  1.00  0.00           O  
ATOM    495  H   TYR B  33       1.331  -1.808  -6.012  1.00  0.00           H  
ATOM    496  HA  TYR B  33       0.208  -1.191  -8.606  1.00  0.00           H  
ATOM    497 1HB  TYR B  33       1.922   0.297  -8.780  1.00  0.00           H  
ATOM    498 2HB  TYR B  33       2.093  -0.003  -7.056  1.00  0.00           H  
ATOM    499  HD1 TYR B  33       3.352  -1.060 -10.397  1.00  0.00           H  
ATOM    500  HD2 TYR B  33       4.061  -0.915  -6.168  1.00  0.00           H  
ATOM    501  HE1 TYR B  33       5.672  -1.828 -10.760  1.00  0.00           H  
ATOM    502  HE2 TYR B  33       6.382  -1.684  -6.531  1.00  0.00           H  
ATOM    503  HH  TYR B  33       7.904  -2.302  -8.017  1.00  0.00           H  
ATOM    504  N   ILE B  34       2.243  -3.715  -8.364  1.00  0.00           N  
ATOM    505  CA  ILE B  34       2.692  -4.913  -9.063  1.00  0.00           C  
ATOM    506  C   ILE B  34       1.510  -5.731  -9.568  1.00  0.00           C  
ATOM    507  O   ILE B  34       1.484  -6.154 -10.724  1.00  0.00           O  
ATOM    508  CB  ILE B  34       3.569  -5.787  -8.148  1.00  0.00           C  
ATOM    509  CG1 ILE B  34       4.898  -5.087  -7.855  1.00  0.00           C  
ATOM    510  CG2 ILE B  34       3.808  -7.148  -8.784  1.00  0.00           C  
ATOM    511  CD1 ILE B  34       5.686  -5.719  -6.730  1.00  0.00           C  
ATOM    512  H   ILE B  34       2.407  -3.635  -7.370  1.00  0.00           H  
ATOM    513  HA  ILE B  34       3.287  -4.609  -9.923  1.00  0.00           H  
ATOM    514  HB  ILE B  34       3.069  -5.927  -7.190  1.00  0.00           H  
ATOM    515 1HG1 ILE B  34       5.518  -5.094  -8.752  1.00  0.00           H  
ATOM    516 2HG1 ILE B  34       4.711  -4.045  -7.596  1.00  0.00           H  
ATOM    517 1HG2 ILE B  34       4.430  -7.753  -8.124  1.00  0.00           H  
ATOM    518 2HG2 ILE B  34       2.854  -7.649  -8.942  1.00  0.00           H  
ATOM    519 3HG2 ILE B  34       4.313  -7.019  -9.741  1.00  0.00           H  
ATOM    520 1HD1 ILE B  34       6.615  -5.167  -6.582  1.00  0.00           H  
ATOM    521 2HD1 ILE B  34       5.097  -5.690  -5.813  1.00  0.00           H  
ATOM    522 3HD1 ILE B  34       5.915  -6.753  -6.982  1.00  0.00           H  
ATOM    523  N   ALA B  35       0.533  -5.951  -8.694  1.00  0.00           N  
ATOM    524  CA  ALA B  35      -0.677  -6.676  -9.064  1.00  0.00           C  
ATOM    525  C   ALA B  35      -1.416  -5.973 -10.196  1.00  0.00           C  
ATOM    526  O   ALA B  35      -1.958  -6.620 -11.092  1.00  0.00           O  
ATOM    527  CB  ALA B  35      -1.588  -6.837  -7.857  1.00  0.00           C  
ATOM    528  H   ALA B  35       0.631  -5.607  -7.750  1.00  0.00           H  
ATOM    529  HA  ALA B  35      -0.384  -7.664  -9.420  1.00  0.00           H  
ATOM    530 1HB  ALA B  35      -2.487  -7.380  -8.149  1.00  0.00           H  
ATOM    531 2HB  ALA B  35      -1.066  -7.393  -7.078  1.00  0.00           H  
ATOM    532 3HB  ALA B  35      -1.866  -5.855  -7.477  1.00  0.00           H  
ATOM    533  N   PHE B  36      -1.434  -4.646 -10.149  1.00  0.00           N  
ATOM    534  CA  PHE B  36      -2.006  -3.849 -11.228  1.00  0.00           C  
ATOM    535  C   PHE B  36      -1.211  -4.016 -12.516  1.00  0.00           C  
ATOM    536  O   PHE B  36      -1.780  -4.249 -13.582  1.00  0.00           O  
ATOM    537  CB  PHE B  36      -2.047  -2.370 -10.836  1.00  0.00           C  
ATOM    538  CG  PHE B  36      -2.596  -1.474 -11.909  1.00  0.00           C  
ATOM    539  CD1 PHE B  36      -3.965  -1.356 -12.100  1.00  0.00           C  
ATOM    540  CD2 PHE B  36      -1.746  -0.748 -12.730  1.00  0.00           C  
ATOM    541  CE1 PHE B  36      -4.472  -0.532 -13.087  1.00  0.00           C  
ATOM    542  CE2 PHE B  36      -2.250   0.077 -13.716  1.00  0.00           C  
ATOM    543  CZ  PHE B  36      -3.615   0.185 -13.895  1.00  0.00           C  
ATOM    544  H   PHE B  36      -1.043  -4.176  -9.345  1.00  0.00           H  
ATOM    545  HA  PHE B  36      -3.026  -4.190 -11.408  1.00  0.00           H  
ATOM    546 1HB  PHE B  36      -2.659  -2.247  -9.944  1.00  0.00           H  
ATOM    547 2HB  PHE B  36      -1.041  -2.031 -10.592  1.00  0.00           H  
ATOM    548  HD1 PHE B  36      -4.643  -1.922 -11.461  1.00  0.00           H  
ATOM    549  HD2 PHE B  36      -0.668  -0.833 -12.588  1.00  0.00           H  
ATOM    550  HE1 PHE B  36      -5.549  -0.449 -13.227  1.00  0.00           H  
ATOM    551  HE2 PHE B  36      -1.571   0.643 -14.354  1.00  0.00           H  
ATOM    552  HZ  PHE B  36      -4.013   0.834 -14.674  1.00  0.00           H  
ATOM    553  N   LYS B  37       0.108  -3.895 -12.412  1.00  0.00           N  
ATOM    554  CA  LYS B  37       0.980  -3.980 -13.577  1.00  0.00           C  
ATOM    555  C   LYS B  37       0.808  -5.311 -14.298  1.00  0.00           C  
ATOM    556  O   LYS B  37       0.714  -5.356 -15.525  1.00  0.00           O  
ATOM    557  CB  LYS B  37       2.442  -3.790 -13.168  1.00  0.00           C  
ATOM    558  CG  LYS B  37       3.431  -3.844 -14.325  1.00  0.00           C  
ATOM    559  CD  LYS B  37       4.860  -3.654 -13.839  1.00  0.00           C  
ATOM    560  CE  LYS B  37       5.851  -3.727 -14.991  1.00  0.00           C  
ATOM    561  NZ  LYS B  37       7.258  -3.585 -14.525  1.00  0.00           N  
ATOM    562  H   LYS B  37       0.518  -3.741 -11.501  1.00  0.00           H  
ATOM    563  HA  LYS B  37       0.707  -3.186 -14.273  1.00  0.00           H  
ATOM    564 1HB  LYS B  37       2.558  -2.825 -12.673  1.00  0.00           H  
ATOM    565 2HB  LYS B  37       2.722  -4.561 -12.451  1.00  0.00           H  
ATOM    566 1HG  LYS B  37       3.352  -4.810 -14.826  1.00  0.00           H  
ATOM    567 2HG  LYS B  37       3.193  -3.061 -15.044  1.00  0.00           H  
ATOM    568 1HD  LYS B  37       4.953  -2.683 -13.352  1.00  0.00           H  
ATOM    569 2HD  LYS B  37       5.104  -4.430 -13.113  1.00  0.00           H  
ATOM    570 1HE  LYS B  37       5.746  -4.683 -15.501  1.00  0.00           H  
ATOM    571 2HE  LYS B  37       5.638  -2.933 -15.706  1.00  0.00           H  
ATOM    572 1HZ  LYS B  37       7.882  -3.639 -15.317  1.00  0.00           H  
ATOM    573 2HZ  LYS B  37       7.372  -2.693 -14.065  1.00  0.00           H  
ATOM    574 3HZ  LYS B  37       7.474  -4.328 -13.875  1.00  0.00           H  
ATOM    575  N   ARG B  38       0.766  -6.394 -13.529  1.00  0.00           N  
ATOM    576  CA  ARG B  38       0.713  -7.735 -14.098  1.00  0.00           C  
ATOM    577  C   ARG B  38      -0.597  -7.968 -14.840  1.00  0.00           C  
ATOM    578  O   ARG B  38      -0.739  -7.543 -15.953  1.00  0.00           O  
ATOM    579  OXT ARG B  38      -1.487  -8.575 -14.311  1.00  0.00           O  
ATOM    580  CB  ARG B  38       0.867  -8.785 -13.008  1.00  0.00           C  
ATOM    581  CG  ARG B  38       2.264  -8.892 -12.416  1.00  0.00           C  
ATOM    582  CD  ARG B  38       2.307  -9.846 -11.278  1.00  0.00           C  
ATOM    583  NE  ARG B  38       3.644  -9.964 -10.720  1.00  0.00           N  
ATOM    584  CZ  ARG B  38       3.953 -10.673  -9.616  1.00  0.00           C  
ATOM    585  NH1 ARG B  38       3.011 -11.318  -8.965  1.00  0.00           N  
ATOM    586  NH2 ARG B  38       5.202 -10.719  -9.188  1.00  0.00           N  
ATOM    587  H   ARG B  38       0.772  -6.285 -12.525  1.00  0.00           H  
ATOM    588  HA  ARG B  38       1.536  -7.845 -14.805  1.00  0.00           H  
ATOM    589 1HB  ARG B  38       0.180  -8.566 -12.192  1.00  0.00           H  
ATOM    590 2HB  ARG B  38       0.602  -9.765 -13.405  1.00  0.00           H  
ATOM    591 1HG  ARG B  38       2.958  -9.241 -13.182  1.00  0.00           H  
ATOM    592 2HG  ARG B  38       2.583  -7.914 -12.056  1.00  0.00           H  
ATOM    593 1HD  ARG B  38       1.638  -9.501 -10.489  1.00  0.00           H  
ATOM    594 2HD  ARG B  38       1.990 -10.831 -11.617  1.00  0.00           H  
ATOM    595  HE  ARG B  38       4.396  -9.481 -11.194  1.00  0.00           H  
ATOM    596 1HH1 ARG B  38       2.055 -11.283  -9.292  1.00  0.00           H  
ATOM    597 2HH1 ARG B  38       3.242 -11.849  -8.137  1.00  0.00           H  
ATOM    598 1HH2 ARG B  38       5.927 -10.222  -9.689  1.00  0.00           H  
ATOM    599 2HH2 ARG B  38       5.433 -11.249  -8.361  1.00  0.00           H  
TER                                                                             
HETATM  601 THKN MEM C  41      15.000   0.000   0.000  1.00  0.00           X  
HETATM  602 CNTR MEM C  41       0.000   0.000   0.000  1.00  0.00           X  
HETATM  603 NORM MEM C  41      -0.000  -0.000   1.000  1.00  0.00           X  
TER                                                                             
CONECT  601  602                                                                
CONECT  602  601  603                                                           
CONECT  603  602                                                                
a_angle_1 0.761
a_angle_2 17.697
a_bind 0.62
a_ddg -53.309
a_helicality 0.042
a_helicality_symm 0.042
a_hha_ang -35.395
a_hha_dst_atm 3.87
a_hha_dst_vec 7.382
a_marl -10.738
a_pack 0.812
a_res_lipo -46.227
a_rmsd 3.247
a_sasa 793.241
a_shape 0.761
a_span_topo 0.5
a_tms_span 1
a_tms_span_fa 1
a_unsat 0
maxsub 38
rms 3.247
score -97.096
silent_score -97.096
time 43
total -97.095

#MODEL 3
ATOM      1  N   VAL A   1      14.237   3.964  14.170  1.00  0.00           N  
ATOM      2  CA  VAL A   1      12.989   4.533  13.675  1.00  0.00           C  
ATOM      3  C   VAL A   1      13.077   4.839  12.185  1.00  0.00           C  
ATOM      4  O   VAL A   1      12.258   4.368  11.396  1.00  0.00           O  
ATOM      5  CB  VAL A   1      12.650   5.825  14.442  1.00  0.00           C  
ATOM      6  CG1 VAL A   1      11.402   6.476  13.864  1.00  0.00           C  
ATOM      7  CG2 VAL A   1      12.461   5.515  15.920  1.00  0.00           C  
ATOM      8 1H   VAL A   1      14.151   3.773  15.148  1.00  0.00           H  
ATOM      9 2H   VAL A   1      14.433   3.114  13.681  1.00  0.00           H  
ATOM     10 3H   VAL A   1      14.982   4.613  14.022  1.00  0.00           H  
ATOM     11  HA  VAL A   1      12.190   3.809  13.837  1.00  0.00           H  
ATOM     12  HB  VAL A   1      13.468   6.535  14.321  1.00  0.00           H  
ATOM     13 1HG1 VAL A   1      11.177   7.387  14.418  1.00  0.00           H  
ATOM     14 2HG1 VAL A   1      11.572   6.722  12.816  1.00  0.00           H  
ATOM     15 3HG1 VAL A   1      10.562   5.786  13.944  1.00  0.00           H  
ATOM     16 1HG2 VAL A   1      12.222   6.433  16.456  1.00  0.00           H  
ATOM     17 2HG2 VAL A   1      11.646   4.801  16.040  1.00  0.00           H  
ATOM     18 3HG2 VAL A   1      13.380   5.089  16.322  1.00  0.00           H  
ATOM     19  N   TYR A   2      14.074   5.631  11.807  1.00  0.00           N  
ATOM     20  CA  TYR A   2      14.215   6.079  10.426  1.00  0.00           C  
ATOM     21  C   TYR A   2      14.225   4.899   9.463  1.00  0.00           C  
ATOM     22  O   TYR A   2      13.491   4.886   8.475  1.00  0.00           O  
ATOM     23  CB  TYR A   2      15.490   6.909  10.261  1.00  0.00           C  
ATOM     24  CG  TYR A   2      15.812   7.254   8.823  1.00  0.00           C  
ATOM     25  CD1 TYR A   2      15.152   8.301   8.197  1.00  0.00           C  
ATOM     26  CD2 TYR A   2      16.766   6.523   8.132  1.00  0.00           C  
ATOM     27  CE1 TYR A   2      15.446   8.616   6.884  1.00  0.00           C  
ATOM     28  CE2 TYR A   2      17.059   6.837   6.819  1.00  0.00           C  
ATOM     29  CZ  TYR A   2      16.403   7.879   6.196  1.00  0.00           C  
ATOM     30  OH  TYR A   2      16.696   8.193   4.888  1.00  0.00           O  
ATOM     31  H   TYR A   2      14.752   5.931  12.493  1.00  0.00           H  
ATOM     32  HA  TYR A   2      13.358   6.703  10.175  1.00  0.00           H  
ATOM     33 1HB  TYR A   2      15.394   7.840  10.821  1.00  0.00           H  
ATOM     34 2HB  TYR A   2      16.336   6.363  10.677  1.00  0.00           H  
ATOM     35  HD1 TYR A   2      14.402   8.876   8.741  1.00  0.00           H  
ATOM     36  HD2 TYR A   2      17.283   5.699   8.623  1.00  0.00           H  
ATOM     37  HE1 TYR A   2      14.928   9.439   6.392  1.00  0.00           H  
ATOM     38  HE2 TYR A   2      17.809   6.262   6.275  1.00  0.00           H  
ATOM     39  HH  TYR A   2      17.420   7.642   4.583  1.00  0.00           H  
ATOM     40  N   CYS A   3      15.061   3.908   9.757  1.00  0.00           N  
ATOM     41  CA  CYS A   3      15.249   2.774   8.861  1.00  0.00           C  
ATOM     42  C   CYS A   3      13.948   2.006   8.663  1.00  0.00           C  
ATOM     43  O   CYS A   3      13.665   1.516   7.570  1.00  0.00           O  
ATOM     44  CB  CYS A   3      16.315   1.826   9.410  1.00  0.00           C  
ATOM     45  SG  CYS A   3      17.991   2.505   9.384  1.00  0.00           S  
ATOM     46  H   CYS A   3      15.579   3.943  10.623  1.00  0.00           H  
ATOM     47  HA  CYS A   3      15.582   3.148   7.893  1.00  0.00           H  
ATOM     48 1HB  CYS A   3      16.074   1.564  10.440  1.00  0.00           H  
ATOM     49 2HB  CYS A   3      16.316   0.903   8.829  1.00  0.00           H  
ATOM     50  HG  CYS A   3      18.584   1.432   9.898  1.00  0.00           H  
ATOM     51  N   SER A   4      13.159   1.906   9.727  1.00  0.00           N  
ATOM     52  CA  SER A   4      11.874   1.220   9.666  1.00  0.00           C  
ATOM     53  C   SER A   4      10.894   1.965   8.769  1.00  0.00           C  
ATOM     54  O   SER A   4      10.171   1.356   7.981  1.00  0.00           O  
ATOM     55  CB  SER A   4      11.291   1.077  11.059  1.00  0.00           C  
ATOM     56  OG  SER A   4      12.083   0.235  11.851  1.00  0.00           O  
ATOM     57  H   SER A   4      13.457   2.315  10.601  1.00  0.00           H  
ATOM     58  HA  SER A   4      12.032   0.225   9.247  1.00  0.00           H  
ATOM     59 1HB  SER A   4      11.220   2.059  11.525  1.00  0.00           H  
ATOM     60 2HB  SER A   4      10.282   0.674  10.991  1.00  0.00           H  
ATOM     61  HG  SER A   4      11.471  -0.301  12.361  1.00  0.00           H  
ATOM     62  N   ILE A   5      10.874   3.288   8.894  1.00  0.00           N  
ATOM     63  CA  ILE A   5      10.012   4.123   8.066  1.00  0.00           C  
ATOM     64  C   ILE A   5      10.447   4.087   6.607  1.00  0.00           C  
ATOM     65  O   ILE A   5       9.626   3.899   5.709  1.00  0.00           O  
ATOM     66  CB  ILE A   5      10.012   5.579   8.567  1.00  0.00           C  
ATOM     67  CG1 ILE A   5       9.362   5.668   9.950  1.00  0.00           C  
ATOM     68  CG2 ILE A   5       9.292   6.482   7.578  1.00  0.00           C  
ATOM     69  CD1 ILE A   5       9.564   7.000  10.636  1.00  0.00           C  
ATOM     70  H   ILE A   5      11.471   3.726   9.581  1.00  0.00           H  
ATOM     71  HA  ILE A   5       8.995   3.738   8.128  1.00  0.00           H  
ATOM     72  HB  ILE A   5      11.039   5.925   8.679  1.00  0.00           H  
ATOM     73 1HG1 ILE A   5       8.291   5.490   9.861  1.00  0.00           H  
ATOM     74 2HG1 ILE A   5       9.769   4.889  10.595  1.00  0.00           H  
ATOM     75 1HG2 ILE A   5       9.301   7.507   7.947  1.00  0.00           H  
ATOM     76 2HG2 ILE A   5       9.796   6.440   6.613  1.00  0.00           H  
ATOM     77 3HG2 ILE A   5       8.261   6.147   7.463  1.00  0.00           H  
ATOM     78 1HD1 ILE A   5       9.075   6.986  11.610  1.00  0.00           H  
ATOM     79 2HD1 ILE A   5      10.631   7.183  10.768  1.00  0.00           H  
ATOM     80 3HD1 ILE A   5       9.133   7.792  10.025  1.00  0.00           H  
ATOM     81  N   LEU A   6      11.742   4.269   6.377  1.00  0.00           N  
ATOM     82  CA  LEU A   6      12.291   4.247   5.026  1.00  0.00           C  
ATOM     83  C   LEU A   6      11.969   2.935   4.322  1.00  0.00           C  
ATOM     84  O   LEU A   6      11.515   2.928   3.178  1.00  0.00           O  
ATOM     85  CB  LEU A   6      13.810   4.453   5.067  1.00  0.00           C  
ATOM     86  CG  LEU A   6      14.528   4.383   3.713  1.00  0.00           C  
ATOM     87  CD1 LEU A   6      13.993   5.475   2.797  1.00  0.00           C  
ATOM     88  CD2 LEU A   6      16.027   4.533   3.925  1.00  0.00           C  
ATOM     89  H   LEU A   6      12.364   4.426   7.157  1.00  0.00           H  
ATOM     90  HA  LEU A   6      11.842   5.061   4.457  1.00  0.00           H  
ATOM     91 1HB  LEU A   6      14.016   5.430   5.501  1.00  0.00           H  
ATOM     92 2HB  LEU A   6      14.247   3.692   5.713  1.00  0.00           H  
ATOM     93  HG  LEU A   6      14.322   3.422   3.241  1.00  0.00           H  
ATOM     94 1HD1 LEU A   6      14.503   5.425   1.835  1.00  0.00           H  
ATOM     95 2HD1 LEU A   6      12.923   5.332   2.647  1.00  0.00           H  
ATOM     96 3HD1 LEU A   6      14.170   6.449   3.251  1.00  0.00           H  
ATOM     97 1HD2 LEU A   6      16.538   4.482   2.963  1.00  0.00           H  
ATOM     98 2HD2 LEU A   6      16.234   5.494   4.395  1.00  0.00           H  
ATOM     99 3HD2 LEU A   6      16.386   3.729   4.569  1.00  0.00           H  
ATOM    100  N   ALA A   7      12.207   1.825   5.012  1.00  0.00           N  
ATOM    101  CA  ALA A   7      11.931   0.504   4.459  1.00  0.00           C  
ATOM    102  C   ALA A   7      10.469   0.373   4.051  1.00  0.00           C  
ATOM    103  O   ALA A   7      10.158  -0.164   2.988  1.00  0.00           O  
ATOM    104  CB  ALA A   7      12.299  -0.578   5.463  1.00  0.00           C  
ATOM    105  H   ALA A   7      12.589   1.898   5.944  1.00  0.00           H  
ATOM    106  HA  ALA A   7      12.540   0.378   3.564  1.00  0.00           H  
ATOM    107 1HB  ALA A   7      12.087  -1.558   5.036  1.00  0.00           H  
ATOM    108 2HB  ALA A   7      13.360  -0.508   5.702  1.00  0.00           H  
ATOM    109 3HB  ALA A   7      11.714  -0.445   6.372  1.00  0.00           H  
ATOM    110  N   ALA A   8       9.576   0.866   4.901  1.00  0.00           N  
ATOM    111  CA  ALA A   8       8.147   0.836   4.614  1.00  0.00           C  
ATOM    112  C   ALA A   8       7.825   1.599   3.336  1.00  0.00           C  
ATOM    113  O   ALA A   8       6.989   1.172   2.540  1.00  0.00           O  
ATOM    114  CB  ALA A   8       7.359   1.409   5.784  1.00  0.00           C  
ATOM    115  H   ALA A   8       9.895   1.273   5.769  1.00  0.00           H  
ATOM    116  HA  ALA A   8       7.853  -0.203   4.466  1.00  0.00           H  
ATOM    117 1HB  ALA A   8       6.294   1.380   5.554  1.00  0.00           H  
ATOM    118 2HB  ALA A   8       7.554   0.817   6.678  1.00  0.00           H  
ATOM    119 3HB  ALA A   8       7.664   2.440   5.958  1.00  0.00           H  
ATOM    120  N   VAL A   9       8.495   2.731   3.144  1.00  0.00           N  
ATOM    121  CA  VAL A   9       8.312   3.535   1.941  1.00  0.00           C  
ATOM    122  C   VAL A   9       8.809   2.797   0.705  1.00  0.00           C  
ATOM    123  O   VAL A   9       8.138   2.773  -0.327  1.00  0.00           O  
ATOM    124  CB  VAL A   9       9.063   4.873   2.074  1.00  0.00           C  
ATOM    125  CG1 VAL A   9       9.058   5.620   0.749  1.00  0.00           C  
ATOM    126  CG2 VAL A   9       8.430   5.716   3.171  1.00  0.00           C  
ATOM    127  H   VAL A   9       9.148   3.042   3.849  1.00  0.00           H  
ATOM    128  HA  VAL A   9       7.248   3.741   1.821  1.00  0.00           H  
ATOM    129  HB  VAL A   9      10.105   4.671   2.325  1.00  0.00           H  
ATOM    130 1HG1 VAL A   9       9.593   6.564   0.861  1.00  0.00           H  
ATOM    131 2HG1 VAL A   9       9.548   5.014  -0.013  1.00  0.00           H  
ATOM    132 3HG1 VAL A   9       8.030   5.821   0.448  1.00  0.00           H  
ATOM    133 1HG2 VAL A   9       8.966   6.660   3.259  1.00  0.00           H  
ATOM    134 2HG2 VAL A   9       7.387   5.912   2.922  1.00  0.00           H  
ATOM    135 3HG2 VAL A   9       8.482   5.179   4.118  1.00  0.00           H  
ATOM    136  N   VAL A  10       9.989   2.196   0.815  1.00  0.00           N  
ATOM    137  CA  VAL A  10      10.583   1.465  -0.298  1.00  0.00           C  
ATOM    138  C   VAL A  10       9.717   0.279  -0.702  1.00  0.00           C  
ATOM    139  O   VAL A  10       9.419   0.089  -1.881  1.00  0.00           O  
ATOM    140  CB  VAL A  10      11.989   0.964   0.082  1.00  0.00           C  
ATOM    141  CG1 VAL A  10      12.521   0.014  -0.981  1.00  0.00           C  
ATOM    142  CG2 VAL A  10      12.928   2.147   0.265  1.00  0.00           C  
ATOM    143  H   VAL A  10      10.487   2.248   1.692  1.00  0.00           H  
ATOM    144  HA  VAL A  10      10.670   2.141  -1.150  1.00  0.00           H  
ATOM    145  HB  VAL A  10      11.926   0.402   1.013  1.00  0.00           H  
ATOM    146 1HG1 VAL A  10      13.516  -0.330  -0.696  1.00  0.00           H  
ATOM    147 2HG1 VAL A  10      11.853  -0.842  -1.070  1.00  0.00           H  
ATOM    148 3HG1 VAL A  10      12.578   0.533  -1.938  1.00  0.00           H  
ATOM    149 1HG2 VAL A  10      13.920   1.786   0.534  1.00  0.00           H  
ATOM    150 2HG2 VAL A  10      12.987   2.713  -0.665  1.00  0.00           H  
ATOM    151 3HG2 VAL A  10      12.549   2.792   1.059  1.00  0.00           H  
ATOM    152  N   VAL A  11       9.316  -0.517   0.283  1.00  0.00           N  
ATOM    153  CA  VAL A  11       8.464  -1.674   0.035  1.00  0.00           C  
ATOM    154  C   VAL A  11       7.141  -1.259  -0.597  1.00  0.00           C  
ATOM    155  O   VAL A  11       6.665  -1.895  -1.537  1.00  0.00           O  
ATOM    156  CB  VAL A  11       8.188  -2.427   1.350  1.00  0.00           C  
ATOM    157  CG1 VAL A  11       7.101  -3.472   1.147  1.00  0.00           C  
ATOM    158  CG2 VAL A  11       9.469  -3.072   1.856  1.00  0.00           C  
ATOM    159  H   VAL A  11       9.608  -0.316   1.229  1.00  0.00           H  
ATOM    160  HA  VAL A  11       8.983  -2.346  -0.650  1.00  0.00           H  
ATOM    161  HB  VAL A  11       7.818  -1.719   2.092  1.00  0.00           H  
ATOM    162 1HG1 VAL A  11       6.918  -3.994   2.087  1.00  0.00           H  
ATOM    163 2HG1 VAL A  11       6.183  -2.984   0.819  1.00  0.00           H  
ATOM    164 3HG1 VAL A  11       7.422  -4.189   0.391  1.00  0.00           H  
ATOM    165 1HG2 VAL A  11       9.266  -3.601   2.787  1.00  0.00           H  
ATOM    166 2HG2 VAL A  11       9.841  -3.775   1.112  1.00  0.00           H  
ATOM    167 3HG2 VAL A  11      10.219  -2.301   2.034  1.00  0.00           H  
ATOM    168  N   GLY A  12       6.552  -0.189  -0.075  1.00  0.00           N  
ATOM    169  CA  GLY A  12       5.345   0.383  -0.660  1.00  0.00           C  
ATOM    170  C   GLY A  12       5.541   0.687  -2.139  1.00  0.00           C  
ATOM    171  O   GLY A  12       4.779   0.219  -2.985  1.00  0.00           O  
ATOM    172  H   GLY A  12       6.951   0.240   0.748  1.00  0.00           H  
ATOM    173 1HA  GLY A  12       4.515  -0.313  -0.534  1.00  0.00           H  
ATOM    174 2HA  GLY A  12       5.081   1.296  -0.128  1.00  0.00           H  
ATOM    175  N   LEU A  13       6.566   1.475  -2.446  1.00  0.00           N  
ATOM    176  CA  LEU A  13       6.843   1.872  -3.821  1.00  0.00           C  
ATOM    177  C   LEU A  13       6.996   0.656  -4.725  1.00  0.00           C  
ATOM    178  O   LEU A  13       6.392   0.586  -5.795  1.00  0.00           O  
ATOM    179  CB  LEU A  13       8.117   2.724  -3.880  1.00  0.00           C  
ATOM    180  CG  LEU A  13       8.577   3.137  -5.284  1.00  0.00           C  
ATOM    181  CD1 LEU A  13       7.494   3.979  -5.946  1.00  0.00           C  
ATOM    182  CD2 LEU A  13       9.885   3.908  -5.184  1.00  0.00           C  
ATOM    183  H   LEU A  13       7.169   1.807  -1.707  1.00  0.00           H  
ATOM    184  HA  LEU A  13       6.006   2.467  -4.184  1.00  0.00           H  
ATOM    185 1HB  LEU A  13       7.954   3.634  -3.304  1.00  0.00           H  
ATOM    186 2HB  LEU A  13       8.930   2.166  -3.416  1.00  0.00           H  
ATOM    187  HG  LEU A  13       8.726   2.246  -5.895  1.00  0.00           H  
ATOM    188 1HD1 LEU A  13       7.821   4.273  -6.944  1.00  0.00           H  
ATOM    189 2HD1 LEU A  13       6.576   3.397  -6.022  1.00  0.00           H  
ATOM    190 3HD1 LEU A  13       7.311   4.871  -5.348  1.00  0.00           H  
ATOM    191 1HD2 LEU A  13      10.212   4.201  -6.183  1.00  0.00           H  
ATOM    192 2HD2 LEU A  13       9.736   4.799  -4.575  1.00  0.00           H  
ATOM    193 3HD2 LEU A  13      10.645   3.276  -4.724  1.00  0.00           H  
ATOM    194  N   VAL A  14       7.807  -0.302  -4.288  1.00  0.00           N  
ATOM    195  CA  VAL A  14       8.055  -1.510  -5.066  1.00  0.00           C  
ATOM    196  C   VAL A  14       6.763  -2.279  -5.314  1.00  0.00           C  
ATOM    197  O   VAL A  14       6.521  -2.763  -6.420  1.00  0.00           O  
ATOM    198  CB  VAL A  14       9.058  -2.421  -4.333  1.00  0.00           C  
ATOM    199  CG1 VAL A  14       9.117  -3.789  -4.996  1.00  0.00           C  
ATOM    200  CG2 VAL A  14      10.432  -1.769  -4.316  1.00  0.00           C  
ATOM    201  H   VAL A  14       8.265  -0.190  -3.395  1.00  0.00           H  
ATOM    202  HA  VAL A  14       8.481  -1.222  -6.027  1.00  0.00           H  
ATOM    203  HB  VAL A  14       8.714  -2.575  -3.310  1.00  0.00           H  
ATOM    204 1HG1 VAL A  14       9.831  -4.420  -4.465  1.00  0.00           H  
ATOM    205 2HG1 VAL A  14       8.131  -4.252  -4.965  1.00  0.00           H  
ATOM    206 3HG1 VAL A  14       9.435  -3.677  -6.033  1.00  0.00           H  
ATOM    207 1HG2 VAL A  14      11.136  -2.418  -3.795  1.00  0.00           H  
ATOM    208 2HG2 VAL A  14      10.772  -1.611  -5.339  1.00  0.00           H  
ATOM    209 3HG2 VAL A  14      10.373  -0.811  -3.800  1.00  0.00           H  
ATOM    210  N   ALA A  15       5.937  -2.388  -4.280  1.00  0.00           N  
ATOM    211  CA  ALA A  15       4.648  -3.061  -4.396  1.00  0.00           C  
ATOM    212  C   ALA A  15       3.763  -2.380  -5.431  1.00  0.00           C  
ATOM    213  O   ALA A  15       3.079  -3.044  -6.210  1.00  0.00           O  
ATOM    214  CB  ALA A  15       3.948  -3.101  -3.045  1.00  0.00           C  
ATOM    215  H   ALA A  15       6.208  -1.995  -3.390  1.00  0.00           H  
ATOM    216  HA  ALA A  15       4.829  -4.082  -4.731  1.00  0.00           H  
ATOM    217 1HB  ALA A  15       2.988  -3.607  -3.148  1.00  0.00           H  
ATOM    218 2HB  ALA A  15       4.568  -3.642  -2.330  1.00  0.00           H  
ATOM    219 3HB  ALA A  15       3.787  -2.085  -2.689  1.00  0.00           H  
ATOM    220  N   TYR A  16       3.779  -1.051  -5.435  1.00  0.00           N  
ATOM    221  CA  TYR A  16       3.008  -0.278  -6.401  1.00  0.00           C  
ATOM    222  C   TYR A  16       3.514  -0.505  -7.819  1.00  0.00           C  
ATOM    223  O   TYR A  16       2.727  -0.646  -8.755  1.00  0.00           O  
ATOM    224  CB  TYR A  16       3.054   1.211  -6.053  1.00  0.00           C  
ATOM    225  CG  TYR A  16       2.084   1.615  -4.964  1.00  0.00           C  
ATOM    226  CD1 TYR A  16       2.561   2.105  -3.757  1.00  0.00           C  
ATOM    227  CD2 TYR A  16       0.718   1.494  -5.173  1.00  0.00           C  
ATOM    228  CE1 TYR A  16       1.675   2.473  -2.763  1.00  0.00           C  
ATOM    229  CE2 TYR A  16      -0.167   1.862  -4.179  1.00  0.00           C  
ATOM    230  CZ  TYR A  16       0.307   2.350  -2.978  1.00  0.00           C  
ATOM    231  OH  TYR A  16      -0.575   2.717  -1.988  1.00  0.00           O  
ATOM    232  H   TYR A  16       4.341  -0.565  -4.751  1.00  0.00           H  
ATOM    233  HA  TYR A  16       1.971  -0.613  -6.362  1.00  0.00           H  
ATOM    234 1HB  TYR A  16       4.061   1.478  -5.728  1.00  0.00           H  
ATOM    235 2HB  TYR A  16       2.830   1.800  -6.942  1.00  0.00           H  
ATOM    236  HD1 TYR A  16       3.635   2.200  -3.594  1.00  0.00           H  
ATOM    237  HD2 TYR A  16       0.344   1.107  -6.121  1.00  0.00           H  
ATOM    238  HE1 TYR A  16       2.050   2.859  -1.815  1.00  0.00           H  
ATOM    239  HE2 TYR A  16      -1.241   1.766  -4.342  1.00  0.00           H  
ATOM    240  HH  TYR A  16      -1.473   2.547  -2.282  1.00  0.00           H  
ATOM    241  N   ILE A  17       4.834  -0.540  -7.972  1.00  0.00           N  
ATOM    242  CA  ILE A  17       5.448  -0.786  -9.271  1.00  0.00           C  
ATOM    243  C   ILE A  17       5.143  -2.194  -9.767  1.00  0.00           C  
ATOM    244  O   ILE A  17       4.773  -2.388 -10.925  1.00  0.00           O  
ATOM    245  CB  ILE A  17       6.973  -0.584  -9.205  1.00  0.00           C  
ATOM    246  CG1 ILE A  17       7.306   0.890  -8.961  1.00  0.00           C  
ATOM    247  CG2 ILE A  17       7.631  -1.077 -10.485  1.00  0.00           C  
ATOM    248  CD1 ILE A  17       8.748   1.136  -8.580  1.00  0.00           C  
ATOM    249  H   ILE A  17       5.426  -0.393  -7.168  1.00  0.00           H  
ATOM    250  HA  ILE A  17       5.037  -0.076  -9.988  1.00  0.00           H  
ATOM    251  HB  ILE A  17       7.378  -1.142  -8.361  1.00  0.00           H  
ATOM    252 1HG1 ILE A  17       7.087   1.466  -9.860  1.00  0.00           H  
ATOM    253 2HG1 ILE A  17       6.672   1.279  -8.163  1.00  0.00           H  
ATOM    254 1HG2 ILE A  17       8.708  -0.925 -10.421  1.00  0.00           H  
ATOM    255 2HG2 ILE A  17       7.421  -2.137 -10.617  1.00  0.00           H  
ATOM    256 3HG2 ILE A  17       7.236  -0.520 -11.335  1.00  0.00           H  
ATOM    257 1HD1 ILE A  17       8.906   2.203  -8.423  1.00  0.00           H  
ATOM    258 2HD1 ILE A  17       8.978   0.596  -7.661  1.00  0.00           H  
ATOM    259 3HD1 ILE A  17       9.399   0.787  -9.380  1.00  0.00           H  
ATOM    260  N   ALA A  18       5.300  -3.174  -8.884  1.00  0.00           N  
ATOM    261  CA  ALA A  18       5.031  -4.565  -9.227  1.00  0.00           C  
ATOM    262  C   ALA A  18       3.584  -4.755  -9.664  1.00  0.00           C  
ATOM    263  O   ALA A  18       3.300  -5.515 -10.589  1.00  0.00           O  
ATOM    264  CB  ALA A  18       5.352  -5.473  -8.049  1.00  0.00           C  
ATOM    265  H   ALA A  18       5.614  -2.949  -7.951  1.00  0.00           H  
ATOM    266  HA  ALA A  18       5.672  -4.837 -10.067  1.00  0.00           H  
ATOM    267 1HB  ALA A  18       5.147  -6.509  -8.321  1.00  0.00           H  
ATOM    268 2HB  ALA A  18       6.405  -5.370  -7.786  1.00  0.00           H  
ATOM    269 3HB  ALA A  18       4.736  -5.193  -7.196  1.00  0.00           H  
ATOM    270  N   PHE A  19       2.673  -4.060  -8.992  1.00  0.00           N  
ATOM    271  CA  PHE A  19       1.264  -4.083  -9.365  1.00  0.00           C  
ATOM    272  C   PHE A  19       1.051  -3.481 -10.748  1.00  0.00           C  
ATOM    273  O   PHE A  19       0.353  -4.054 -11.585  1.00  0.00           O  
ATOM    274  CB  PHE A  19       0.426  -3.320  -8.337  1.00  0.00           C  
ATOM    275  CG  PHE A  19      -1.051  -3.366  -8.605  1.00  0.00           C  
ATOM    276  CD1 PHE A  19      -1.826  -4.410  -8.122  1.00  0.00           C  
ATOM    277  CD2 PHE A  19      -1.669  -2.365  -9.340  1.00  0.00           C  
ATOM    278  CE1 PHE A  19      -3.186  -4.452  -8.368  1.00  0.00           C  
ATOM    279  CE2 PHE A  19      -3.027  -2.405  -9.586  1.00  0.00           C  
ATOM    280  CZ  PHE A  19      -3.786  -3.450  -9.100  1.00  0.00           C  
ATOM    281  H   PHE A  19       2.964  -3.502  -8.202  1.00  0.00           H  
ATOM    282  HA  PHE A  19       0.928  -5.121  -9.388  1.00  0.00           H  
ATOM    283 1HB  PHE A  19       0.605  -3.733  -7.344  1.00  0.00           H  
ATOM    284 2HB  PHE A  19       0.736  -2.277  -8.317  1.00  0.00           H  
ATOM    285  HD1 PHE A  19      -1.352  -5.202  -7.543  1.00  0.00           H  
ATOM    286  HD2 PHE A  19      -1.069  -1.540  -9.724  1.00  0.00           H  
ATOM    287  HE1 PHE A  19      -3.783  -5.279  -7.984  1.00  0.00           H  
ATOM    288  HE2 PHE A  19      -3.500  -1.612 -10.165  1.00  0.00           H  
ATOM    289  HZ  PHE A  19      -4.857  -3.483  -9.295  1.00  0.00           H  
ATOM    290  N   LYS A  20       1.655  -2.321 -10.982  1.00  0.00           N  
ATOM    291  CA  LYS A  20       1.455  -1.591 -12.228  1.00  0.00           C  
ATOM    292  C   LYS A  20       1.911  -2.412 -13.427  1.00  0.00           C  
ATOM    293  O   LYS A  20       1.205  -2.508 -14.431  1.00  0.00           O  
ATOM    294  CB  LYS A  20       2.200  -0.255 -12.192  1.00  0.00           C  
ATOM    295  CG  LYS A  20       2.087   0.563 -13.471  1.00  0.00           C  
ATOM    296  CD  LYS A  20       2.650   1.964 -13.283  1.00  0.00           C  
ATOM    297  CE  LYS A  20       2.595   2.762 -14.577  1.00  0.00           C  
ATOM    298  NZ  LYS A  20       1.203   3.150 -14.933  1.00  0.00           N  
ATOM    299  H   LYS A  20       2.269  -1.935 -10.279  1.00  0.00           H  
ATOM    300  HA  LYS A  20       0.389  -1.392 -12.346  1.00  0.00           H  
ATOM    301 1HB  LYS A  20       1.818   0.352 -11.371  1.00  0.00           H  
ATOM    302 2HB  LYS A  20       3.258  -0.434 -12.002  1.00  0.00           H  
ATOM    303 1HG  LYS A  20       2.634   0.065 -14.272  1.00  0.00           H  
ATOM    304 2HG  LYS A  20       1.040   0.639 -13.763  1.00  0.00           H  
ATOM    305 1HD  LYS A  20       2.076   2.488 -12.518  1.00  0.00           H  
ATOM    306 2HD  LYS A  20       3.687   1.897 -12.953  1.00  0.00           H  
ATOM    307 1HE  LYS A  20       3.196   3.665 -14.473  1.00  0.00           H  
ATOM    308 2HE  LYS A  20       3.012   2.167 -15.390  1.00  0.00           H  
ATOM    309 1HZ  LYS A  20       1.210   3.676 -15.796  1.00  0.00           H  
ATOM    310 2HZ  LYS A  20       0.641   2.318 -15.051  1.00  0.00           H  
ATOM    311 3HZ  LYS A  20       0.813   3.718 -14.196  1.00  0.00           H  
ATOM    312  N   ARG A  21       3.096  -3.003 -13.317  1.00  0.00           N  
ATOM    313  CA  ARG A  21       3.698  -3.728 -14.430  1.00  0.00           C  
ATOM    314  C   ARG A  21       2.809  -4.879 -14.883  1.00  0.00           C  
ATOM    315  O   ARG A  21       1.867  -4.666 -15.594  1.00  0.00           O  
ATOM    316  OXT ARG A  21       3.051  -5.999 -14.528  1.00  0.00           O  
ATOM    317  CB  ARG A  21       5.065  -4.269 -14.040  1.00  0.00           C  
ATOM    318  CG  ARG A  21       6.154  -3.217 -13.901  1.00  0.00           C  
ATOM    319  CD  ARG A  21       7.428  -3.806 -13.414  1.00  0.00           C  
ATOM    320  NE  ARG A  21       8.478  -2.807 -13.298  1.00  0.00           N  
ATOM    321  CZ  ARG A  21       9.708  -3.044 -12.802  1.00  0.00           C  
ATOM    322  NH1 ARG A  21      10.026  -4.248 -12.381  1.00  0.00           N  
ATOM    323  NH2 ARG A  21      10.594  -2.066 -12.739  1.00  0.00           N  
ATOM    324  H   ARG A  21       3.593  -2.950 -12.439  1.00  0.00           H  
ATOM    325  HA  ARG A  21       3.823  -3.037 -15.265  1.00  0.00           H  
ATOM    326 1HB  ARG A  21       4.990  -4.794 -13.088  1.00  0.00           H  
ATOM    327 2HB  ARG A  21       5.397  -4.991 -14.786  1.00  0.00           H  
ATOM    328 1HG  ARG A  21       6.338  -2.754 -14.870  1.00  0.00           H  
ATOM    329 2HG  ARG A  21       5.835  -2.455 -13.189  1.00  0.00           H  
ATOM    330 1HD  ARG A  21       7.271  -4.251 -12.432  1.00  0.00           H  
ATOM    331 2HD  ARG A  21       7.763  -4.574 -14.111  1.00  0.00           H  
ATOM    332  HE  ARG A  21       8.270  -1.868 -13.613  1.00  0.00           H  
ATOM    333 1HH1 ARG A  21       9.348  -4.995 -12.429  1.00  0.00           H  
ATOM    334 2HH1 ARG A  21      10.948  -4.425 -12.009  1.00  0.00           H  
ATOM    335 1HH2 ARG A  21      10.350  -1.140 -13.063  1.00  0.00           H  
ATOM    336 2HH2 ARG A  21      11.516  -2.243 -12.367  1.00  0.00           H  
TER                                                                             
ATOM    338  N   VAL B  22     -14.237  -3.964  14.170  1.00  0.00           N  
ATOM    339  CA  VAL B  22     -12.989  -4.533  13.675  1.00  0.00           C  
ATOM    340  C   VAL B  22     -13.077  -4.839  12.185  1.00  0.00           C  
ATOM    341  O   VAL B  22     -12.258  -4.368  11.396  1.00  0.00           O  
ATOM    342  CB  VAL B  22     -12.650  -5.825  14.442  1.00  0.00           C  
ATOM    343  CG1 VAL B  22     -11.402  -6.476  13.864  1.00  0.00           C  
ATOM    344  CG2 VAL B  22     -12.461  -5.515  15.920  1.00  0.00           C  
ATOM    345 1H   VAL B  22     -14.151  -3.773  15.148  1.00  0.00           H  
ATOM    346 2H   VAL B  22     -14.433  -3.114  13.681  1.00  0.00           H  
ATOM    347 3H   VAL B  22     -14.982  -4.613  14.022  1.00  0.00           H  
ATOM    348  HA  VAL B  22     -12.190  -3.809  13.837  1.00  0.00           H  
ATOM    349  HB  VAL B  22     -13.468  -6.535  14.321  1.00  0.00           H  
ATOM    350 1HG1 VAL B  22     -11.177  -7.387  14.418  1.00  0.00           H  
ATOM    351 2HG1 VAL B  22     -11.572  -6.722  12.816  1.00  0.00           H  
ATOM    352 3HG1 VAL B  22     -10.562  -5.786  13.944  1.00  0.00           H  
ATOM    353 1HG2 VAL B  22     -12.222  -6.433  16.456  1.00  0.00           H  
ATOM    354 2HG2 VAL B  22     -11.646  -4.801  16.040  1.00  0.00           H  
ATOM    355 3HG2 VAL B  22     -13.380  -5.089  16.322  1.00  0.00           H  
ATOM    356  N   TYR B  23     -14.074  -5.631  11.807  1.00  0.00           N  
ATOM    357  CA  TYR B  23     -14.215  -6.079  10.426  1.00  0.00           C  
ATOM    358  C   TYR B  23     -14.225  -4.899   9.463  1.00  0.00           C  
ATOM    359  O   TYR B  23     -13.491  -4.886   8.475  1.00  0.00           O  
ATOM    360  CB  TYR B  23     -15.490  -6.909  10.261  1.00  0.00           C  
ATOM    361  CG  TYR B  23     -15.812  -7.254   8.823  1.00  0.00           C  
ATOM    362  CD1 TYR B  23     -15.152  -8.301   8.197  1.00  0.00           C  
ATOM    363  CD2 TYR B  23     -16.766  -6.523   8.131  1.00  0.00           C  
ATOM    364  CE1 TYR B  23     -15.446  -8.616   6.884  1.00  0.00           C  
ATOM    365  CE2 TYR B  23     -17.059  -6.837   6.819  1.00  0.00           C  
ATOM    366  CZ  TYR B  23     -16.403  -7.879   6.196  1.00  0.00           C  
ATOM    367  OH  TYR B  23     -16.696  -8.193   4.888  1.00  0.00           O  
ATOM    368  H   TYR B  23     -14.752  -5.931  12.493  1.00  0.00           H  
ATOM    369  HA  TYR B  23     -13.358  -6.703  10.175  1.00  0.00           H  
ATOM    370 1HB  TYR B  23     -15.394  -7.840  10.821  1.00  0.00           H  
ATOM    371 2HB  TYR B  23     -16.336  -6.363  10.677  1.00  0.00           H  
ATOM    372  HD1 TYR B  23     -14.402  -8.876   8.741  1.00  0.00           H  
ATOM    373  HD2 TYR B  23     -17.283  -5.699   8.623  1.00  0.00           H  
ATOM    374  HE1 TYR B  23     -14.928  -9.439   6.392  1.00  0.00           H  
ATOM    375  HE2 TYR B  23     -17.809  -6.262   6.275  1.00  0.00           H  
ATOM    376  HH  TYR B  23     -17.420  -7.642   4.583  1.00  0.00           H  
ATOM    377  N   CYS B  24     -15.061  -3.908   9.757  1.00  0.00           N  
ATOM    378  CA  CYS B  24     -15.249  -2.774   8.861  1.00  0.00           C  
ATOM    379  C   CYS B  24     -13.948  -2.006   8.663  1.00  0.00           C  
ATOM    380  O   CYS B  24     -13.665  -1.516   7.570  1.00  0.00           O  
ATOM    381  CB  CYS B  24     -16.315  -1.826   9.410  1.00  0.00           C  
ATOM    382  SG  CYS B  24     -17.991  -2.505   9.384  1.00  0.00           S  
ATOM    383  H   CYS B  24     -15.579  -3.943  10.623  1.00  0.00           H  
ATOM    384  HA  CYS B  24     -15.582  -3.148   7.893  1.00  0.00           H  
ATOM    385 1HB  CYS B  24     -16.074  -1.564  10.440  1.00  0.00           H  
ATOM    386 2HB  CYS B  24     -16.316  -0.903   8.829  1.00  0.00           H  
ATOM    387  HG  CYS B  24     -18.584  -1.432   9.898  1.00  0.00           H  
ATOM    388  N   SER B  25     -13.159  -1.906   9.727  1.00  0.00           N  
ATOM    389  CA  SER B  25     -11.874  -1.220   9.666  1.00  0.00           C  
ATOM    390  C   SER B  25     -10.894  -1.965   8.769  1.00  0.00           C  
ATOM    391  O   SER B  25     -10.171  -1.356   7.981  1.00  0.00           O  
ATOM    392  CB  SER B  25     -11.291  -1.077  11.059  1.00  0.00           C  
ATOM    393  OG  SER B  25     -12.083  -0.235  11.851  1.00  0.00           O  
ATOM    394  H   SER B  25     -13.457  -2.315  10.601  1.00  0.00           H  
ATOM    395  HA  SER B  25     -12.032  -0.225   9.247  1.00  0.00           H  
ATOM    396 1HB  SER B  25     -11.220  -2.059  11.525  1.00  0.00           H  
ATOM    397 2HB  SER B  25     -10.282  -0.674  10.991  1.00  0.00           H  
ATOM    398  HG  SER B  25     -11.471   0.301  12.361  1.00  0.00           H  
ATOM    399  N   ILE B  26     -10.874  -3.288   8.894  1.00  0.00           N  
ATOM    400  CA  ILE B  26     -10.012  -4.123   8.066  1.00  0.00           C  
ATOM    401  C   ILE B  26     -10.447  -4.087   6.607  1.00  0.00           C  
ATOM    402  O   ILE B  26      -9.626  -3.899   5.709  1.00  0.00           O  
ATOM    403  CB  ILE B  26     -10.012  -5.579   8.567  1.00  0.00           C  
ATOM    404  CG1 ILE B  26      -9.362  -5.668   9.950  1.00  0.00           C  
ATOM    405  CG2 ILE B  26      -9.292  -6.482   7.578  1.00  0.00           C  
ATOM    406  CD1 ILE B  26      -9.564  -7.000  10.636  1.00  0.00           C  
ATOM    407  H   ILE B  26     -11.471  -3.726   9.581  1.00  0.00           H  
ATOM    408  HA  ILE B  26      -8.995  -3.738   8.128  1.00  0.00           H  
ATOM    409  HB  ILE B  26     -11.039  -5.925   8.679  1.00  0.00           H  
ATOM    410 1HG1 ILE B  26      -8.291  -5.490   9.861  1.00  0.00           H  
ATOM    411 2HG1 ILE B  26      -9.769  -4.889  10.595  1.00  0.00           H  
ATOM    412 1HG2 ILE B  26      -9.301  -7.507   7.947  1.00  0.00           H  
ATOM    413 2HG2 ILE B  26      -9.796  -6.440   6.613  1.00  0.00           H  
ATOM    414 3HG2 ILE B  26      -8.261  -6.147   7.463  1.00  0.00           H  
ATOM    415 1HD1 ILE B  26      -9.075  -6.986  11.610  1.00  0.00           H  
ATOM    416 2HD1 ILE B  26     -10.631  -7.183  10.768  1.00  0.00           H  
ATOM    417 3HD1 ILE B  26      -9.133  -7.792  10.025  1.00  0.00           H  
ATOM    418  N   LEU B  27     -11.742  -4.269   6.377  1.00  0.00           N  
ATOM    419  CA  LEU B  27     -12.291  -4.247   5.026  1.00  0.00           C  
ATOM    420  C   LEU B  27     -11.969  -2.935   4.322  1.00  0.00           C  
ATOM    421  O   LEU B  27     -11.515  -2.928   3.178  1.00  0.00           O  
ATOM    422  CB  LEU B  27     -13.810  -4.453   5.067  1.00  0.00           C  
ATOM    423  CG  LEU B  27     -14.528  -4.383   3.713  1.00  0.00           C  
ATOM    424  CD1 LEU B  27     -13.993  -5.475   2.797  1.00  0.00           C  
ATOM    425  CD2 LEU B  27     -16.027  -4.533   3.925  1.00  0.00           C  
ATOM    426  H   LEU B  27     -12.364  -4.426   7.157  1.00  0.00           H  
ATOM    427  HA  LEU B  27     -11.842  -5.061   4.457  1.00  0.00           H  
ATOM    428 1HB  LEU B  27     -14.016  -5.430   5.501  1.00  0.00           H  
ATOM    429 2HB  LEU B  27     -14.247  -3.692   5.713  1.00  0.00           H  
ATOM    430  HG  LEU B  27     -14.322  -3.422   3.241  1.00  0.00           H  
ATOM    431 1HD1 LEU B  27     -14.503  -5.425   1.835  1.00  0.00           H  
ATOM    432 2HD1 LEU B  27     -12.922  -5.332   2.647  1.00  0.00           H  
ATOM    433 3HD1 LEU B  27     -14.169  -6.449   3.251  1.00  0.00           H  
ATOM    434 1HD2 LEU B  27     -16.538  -4.482   2.963  1.00  0.00           H  
ATOM    435 2HD2 LEU B  27     -16.234  -5.494   4.395  1.00  0.00           H  
ATOM    436 3HD2 LEU B  27     -16.386  -3.729   4.568  1.00  0.00           H  
ATOM    437  N   ALA B  28     -12.207  -1.825   5.012  1.00  0.00           N  
ATOM    438  CA  ALA B  28     -11.931  -0.504   4.459  1.00  0.00           C  
ATOM    439  C   ALA B  28     -10.469  -0.373   4.051  1.00  0.00           C  
ATOM    440  O   ALA B  28     -10.158   0.164   2.988  1.00  0.00           O  
ATOM    441  CB  ALA B  28     -12.299   0.578   5.463  1.00  0.00           C  
ATOM    442  H   ALA B  28     -12.589  -1.898   5.944  1.00  0.00           H  
ATOM    443  HA  ALA B  28     -12.540  -0.378   3.564  1.00  0.00           H  
ATOM    444 1HB  ALA B  28     -12.087   1.558   5.036  1.00  0.00           H  
ATOM    445 2HB  ALA B  28     -13.360   0.508   5.702  1.00  0.00           H  
ATOM    446 3HB  ALA B  28     -11.714   0.445   6.372  1.00  0.00           H  
ATOM    447  N   ALA B  29      -9.576  -0.866   4.901  1.00  0.00           N  
ATOM    448  CA  ALA B  29      -8.147  -0.836   4.614  1.00  0.00           C  
ATOM    449  C   ALA B  29      -7.825  -1.599   3.336  1.00  0.00           C  
ATOM    450  O   ALA B  29      -6.989  -1.172   2.540  1.00  0.00           O  
ATOM    451  CB  ALA B  29      -7.359  -1.409   5.784  1.00  0.00           C  
ATOM    452  H   ALA B  29      -9.895  -1.273   5.769  1.00  0.00           H  
ATOM    453  HA  ALA B  29      -7.853   0.203   4.466  1.00  0.00           H  
ATOM    454 1HB  ALA B  29      -6.294  -1.380   5.554  1.00  0.00           H  
ATOM    455 2HB  ALA B  29      -7.554  -0.817   6.678  1.00  0.00           H  
ATOM    456 3HB  ALA B  29      -7.664  -2.440   5.958  1.00  0.00           H  
ATOM    457  N   VAL B  30      -8.495  -2.731   3.144  1.00  0.00           N  
ATOM    458  CA  VAL B  30      -8.312  -3.535   1.941  1.00  0.00           C  
ATOM    459  C   VAL B  30      -8.809  -2.797   0.705  1.00  0.00           C  
ATOM    460  O   VAL B  30      -8.138  -2.773  -0.327  1.00  0.00           O  
ATOM    461  CB  VAL B  30      -9.063  -4.873   2.074  1.00  0.00           C  
ATOM    462  CG1 VAL B  30      -9.058  -5.620   0.749  1.00  0.00           C  
ATOM    463  CG2 VAL B  30      -8.430  -5.716   3.171  1.00  0.00           C  
ATOM    464  H   VAL B  30      -9.148  -3.042   3.849  1.00  0.00           H  
ATOM    465  HA  VAL B  30      -7.248  -3.741   1.821  1.00  0.00           H  
ATOM    466  HB  VAL B  30     -10.105  -4.671   2.325  1.00  0.00           H  
ATOM    467 1HG1 VAL B  30      -9.593  -6.564   0.861  1.00  0.00           H  
ATOM    468 2HG1 VAL B  30      -9.548  -5.014  -0.013  1.00  0.00           H  
ATOM    469 3HG1 VAL B  30      -8.030  -5.821   0.448  1.00  0.00           H  
ATOM    470 1HG2 VAL B  30      -8.966  -6.660   3.259  1.00  0.00           H  
ATOM    471 2HG2 VAL B  30      -7.387  -5.912   2.922  1.00  0.00           H  
ATOM    472 3HG2 VAL B  30      -8.482  -5.179   4.118  1.00  0.00           H  
ATOM    473  N   VAL B  31      -9.989  -2.196   0.815  1.00  0.00           N  
ATOM    474  CA  VAL B  31     -10.583  -1.465  -0.298  1.00  0.00           C  
ATOM    475  C   VAL B  31      -9.717  -0.279  -0.702  1.00  0.00           C  
ATOM    476  O   VAL B  31      -9.419  -0.089  -1.881  1.00  0.00           O  
ATOM    477  CB  VAL B  31     -11.989  -0.964   0.082  1.00  0.00           C  
ATOM    478  CG1 VAL B  31     -12.521  -0.014  -0.981  1.00  0.00           C  
ATOM    479  CG2 VAL B  31     -12.928  -2.147   0.265  1.00  0.00           C  
ATOM    480  H   VAL B  31     -10.487  -2.248   1.692  1.00  0.00           H  
ATOM    481  HA  VAL B  31     -10.670  -2.141  -1.150  1.00  0.00           H  
ATOM    482  HB  VAL B  31     -11.926  -0.402   1.013  1.00  0.00           H  
ATOM    483 1HG1 VAL B  31     -13.516   0.330  -0.696  1.00  0.00           H  
ATOM    484 2HG1 VAL B  31     -11.853   0.842  -1.070  1.00  0.00           H  
ATOM    485 3HG1 VAL B  31     -12.578  -0.533  -1.938  1.00  0.00           H  
ATOM    486 1HG2 VAL B  31     -13.920  -1.786   0.534  1.00  0.00           H  
ATOM    487 2HG2 VAL B  31     -12.987  -2.713  -0.665  1.00  0.00           H  
ATOM    488 3HG2 VAL B  31     -12.549  -2.792   1.059  1.00  0.00           H  
ATOM    489  N   VAL B  32      -9.316   0.517   0.283  1.00  0.00           N  
ATOM    490  CA  VAL B  32      -8.464   1.674   0.035  1.00  0.00           C  
ATOM    491  C   VAL B  32      -7.141   1.259  -0.597  1.00  0.00           C  
ATOM    492  O   VAL B  32      -6.665   1.895  -1.537  1.00  0.00           O  
ATOM    493  CB  VAL B  32      -8.188   2.427   1.350  1.00  0.00           C  
ATOM    494  CG1 VAL B  32      -7.101   3.472   1.147  1.00  0.00           C  
ATOM    495  CG2 VAL B  32      -9.469   3.072   1.856  1.00  0.00           C  
ATOM    496  H   VAL B  32      -9.608   0.316   1.229  1.00  0.00           H  
ATOM    497  HA  VAL B  32      -8.983   2.346  -0.650  1.00  0.00           H  
ATOM    498  HB  VAL B  32      -7.818   1.719   2.092  1.00  0.00           H  
ATOM    499 1HG1 VAL B  32      -6.918   3.994   2.087  1.00  0.00           H  
ATOM    500 2HG1 VAL B  32      -6.183   2.984   0.819  1.00  0.00           H  
ATOM    501 3HG1 VAL B  32      -7.422   4.189   0.391  1.00  0.00           H  
ATOM    502 1HG2 VAL B  32      -9.266   3.601   2.787  1.00  0.00           H  
ATOM    503 2HG2 VAL B  32      -9.841   3.775   1.112  1.00  0.00           H  
ATOM    504 3HG2 VAL B  32     -10.219   2.301   2.034  1.00  0.00           H  
ATOM    505  N   GLY B  33      -6.552   0.189  -0.075  1.00  0.00           N  
ATOM    506  CA  GLY B  33      -5.345  -0.383  -0.660  1.00  0.00           C  
ATOM    507  C   GLY B  33      -5.541  -0.687  -2.139  1.00  0.00           C  
ATOM    508  O   GLY B  33      -4.779  -0.219  -2.985  1.00  0.00           O  
ATOM    509  H   GLY B  33      -6.951  -0.240   0.748  1.00  0.00           H  
ATOM    510 1HA  GLY B  33      -4.515   0.313  -0.534  1.00  0.00           H  
ATOM    511 2HA  GLY B  33      -5.081  -1.296  -0.128  1.00  0.00           H  
ATOM    512  N   LEU B  34      -6.566  -1.475  -2.446  1.00  0.00           N  
ATOM    513  CA  LEU B  34      -6.843  -1.872  -3.821  1.00  0.00           C  
ATOM    514  C   LEU B  34      -6.996  -0.656  -4.725  1.00  0.00           C  
ATOM    515  O   LEU B  34      -6.392  -0.586  -5.795  1.00  0.00           O  
ATOM    516  CB  LEU B  34      -8.117  -2.724  -3.880  1.00  0.00           C  
ATOM    517  CG  LEU B  34      -8.577  -3.137  -5.284  1.00  0.00           C  
ATOM    518  CD1 LEU B  34      -7.494  -3.979  -5.946  1.00  0.00           C  
ATOM    519  CD2 LEU B  34      -9.885  -3.908  -5.184  1.00  0.00           C  
ATOM    520  H   LEU B  34      -7.169  -1.807  -1.707  1.00  0.00           H  
ATOM    521  HA  LEU B  34      -6.006  -2.467  -4.184  1.00  0.00           H  
ATOM    522 1HB  LEU B  34      -7.954  -3.634  -3.304  1.00  0.00           H  
ATOM    523 2HB  LEU B  34      -8.930  -2.166  -3.416  1.00  0.00           H  
ATOM    524  HG  LEU B  34      -8.726  -2.246  -5.895  1.00  0.00           H  
ATOM    525 1HD1 LEU B  34      -7.821  -4.273  -6.944  1.00  0.00           H  
ATOM    526 2HD1 LEU B  34      -6.576  -3.397  -6.022  1.00  0.00           H  
ATOM    527 3HD1 LEU B  34      -7.311  -4.871  -5.348  1.00  0.00           H  
ATOM    528 1HD2 LEU B  34     -10.212  -4.200  -6.183  1.00  0.00           H  
ATOM    529 2HD2 LEU B  34      -9.736  -4.799  -4.575  1.00  0.00           H  
ATOM    530 3HD2 LEU B  34     -10.645  -3.276  -4.724  1.00  0.00           H  
ATOM    531  N   VAL B  35      -7.807   0.302  -4.288  1.00  0.00           N  
ATOM    532  CA  VAL B  35      -8.055   1.510  -5.066  1.00  0.00           C  
ATOM    533  C   VAL B  35      -6.763   2.279  -5.314  1.00  0.00           C  
ATOM    534  O   VAL B  35      -6.521   2.763  -6.420  1.00  0.00           O  
ATOM    535  CB  VAL B  35      -9.058   2.421  -4.333  1.00  0.00           C  
ATOM    536  CG1 VAL B  35      -9.117   3.789  -4.996  1.00  0.00           C  
ATOM    537  CG2 VAL B  35     -10.432   1.769  -4.316  1.00  0.00           C  
ATOM    538  H   VAL B  35      -8.265   0.190  -3.395  1.00  0.00           H  
ATOM    539  HA  VAL B  35      -8.481   1.222  -6.027  1.00  0.00           H  
ATOM    540  HB  VAL B  35      -8.714   2.575  -3.310  1.00  0.00           H  
ATOM    541 1HG1 VAL B  35      -9.831   4.420  -4.465  1.00  0.00           H  
ATOM    542 2HG1 VAL B  35      -8.131   4.252  -4.965  1.00  0.00           H  
ATOM    543 3HG1 VAL B  35      -9.435   3.677  -6.033  1.00  0.00           H  
ATOM    544 1HG2 VAL B  35     -11.136   2.418  -3.795  1.00  0.00           H  
ATOM    545 2HG2 VAL B  35     -10.772   1.611  -5.339  1.00  0.00           H  
ATOM    546 3HG2 VAL B  35     -10.373   0.811  -3.800  1.00  0.00           H  
ATOM    547  N   ALA B  36      -5.937   2.388  -4.280  1.00  0.00           N  
ATOM    548  CA  ALA B  36      -4.649   3.061  -4.396  1.00  0.00           C  
ATOM    549  C   ALA B  36      -3.763   2.380  -5.431  1.00  0.00           C  
ATOM    550  O   ALA B  36      -3.079   3.044  -6.210  1.00  0.00           O  
ATOM    551  CB  ALA B  36      -3.948   3.101  -3.045  1.00  0.00           C  
ATOM    552  H   ALA B  36      -6.208   1.995  -3.390  1.00  0.00           H  
ATOM    553  HA  ALA B  36      -4.829   4.082  -4.731  1.00  0.00           H  
ATOM    554 1HB  ALA B  36      -2.988   3.607  -3.148  1.00  0.00           H  
ATOM    555 2HB  ALA B  36      -4.568   3.642  -2.330  1.00  0.00           H  
ATOM    556 3HB  ALA B  36      -3.787   2.085  -2.689  1.00  0.00           H  
ATOM    557  N   TYR B  37      -3.779   1.051  -5.435  1.00  0.00           N  
ATOM    558  CA  TYR B  37      -3.008   0.278  -6.401  1.00  0.00           C  
ATOM    559  C   TYR B  37      -3.514   0.505  -7.819  1.00  0.00           C  
ATOM    560  O   TYR B  37      -2.727   0.646  -8.755  1.00  0.00           O  
ATOM    561  CB  TYR B  37      -3.054  -1.211  -6.053  1.00  0.00           C  
ATOM    562  CG  TYR B  37      -2.085  -1.615  -4.964  1.00  0.00           C  
ATOM    563  CD1 TYR B  37      -2.562  -2.101  -3.756  1.00  0.00           C  
ATOM    564  CD2 TYR B  37      -0.719  -1.497  -5.173  1.00  0.00           C  
ATOM    565  CE1 TYR B  37      -1.676  -2.469  -2.761  1.00  0.00           C  
ATOM    566  CE2 TYR B  37       0.167  -1.866  -4.179  1.00  0.00           C  
ATOM    567  CZ  TYR B  37      -0.308  -2.350  -2.977  1.00  0.00           C  
ATOM    568  OH  TYR B  37       0.574  -2.716  -1.987  1.00  0.00           O  
ATOM    569  H   TYR B  37      -4.341   0.565  -4.751  1.00  0.00           H  
ATOM    570  HA  TYR B  37      -1.971   0.613  -6.362  1.00  0.00           H  
ATOM    571 1HB  TYR B  37      -4.061  -1.479  -5.728  1.00  0.00           H  
ATOM    572 2HB  TYR B  37      -2.830  -1.800  -6.942  1.00  0.00           H  
ATOM    573  HD1 TYR B  37      -3.636  -2.193  -3.591  1.00  0.00           H  
ATOM    574  HD2 TYR B  37      -0.344  -1.114  -6.122  1.00  0.00           H  
ATOM    575  HE1 TYR B  37      -2.051  -2.852  -1.812  1.00  0.00           H  
ATOM    576  HE2 TYR B  37       1.241  -1.773  -4.343  1.00  0.00           H  
ATOM    577  HH  TYR B  37       1.472  -2.552  -2.283  1.00  0.00           H  
ATOM    578  N   ILE B  38      -4.834   0.540  -7.972  1.00  0.00           N  
ATOM    579  CA  ILE B  38      -5.448   0.786  -9.271  1.00  0.00           C  
ATOM    580  C   ILE B  38      -5.143   2.194  -9.767  1.00  0.00           C  
ATOM    581  O   ILE B  38      -4.773   2.388 -10.925  1.00  0.00           O  
ATOM    582  CB  ILE B  38      -6.973   0.584  -9.205  1.00  0.00           C  
ATOM    583  CG1 ILE B  38      -7.306  -0.890  -8.961  1.00  0.00           C  
ATOM    584  CG2 ILE B  38      -7.631   1.077 -10.485  1.00  0.00           C  
ATOM    585  CD1 ILE B  38      -8.748  -1.136  -8.580  1.00  0.00           C  
ATOM    586  H   ILE B  38      -5.427   0.393  -7.168  1.00  0.00           H  
ATOM    587  HA  ILE B  38      -5.037   0.076  -9.988  1.00  0.00           H  
ATOM    588  HB  ILE B  38      -7.378   1.142  -8.361  1.00  0.00           H  
ATOM    589 1HG1 ILE B  38      -7.087  -1.466  -9.860  1.00  0.00           H  
ATOM    590 2HG1 ILE B  38      -6.672  -1.279  -8.163  1.00  0.00           H  
ATOM    591 1HG2 ILE B  38      -8.708   0.925 -10.421  1.00  0.00           H  
ATOM    592 2HG2 ILE B  38      -7.421   2.137 -10.617  1.00  0.00           H  
ATOM    593 3HG2 ILE B  38      -7.236   0.520 -11.335  1.00  0.00           H  
ATOM    594 1HD1 ILE B  38      -8.906  -2.203  -8.423  1.00  0.00           H  
ATOM    595 2HD1 ILE B  38      -8.978  -0.596  -7.661  1.00  0.00           H  
ATOM    596 3HD1 ILE B  38      -9.400  -0.787  -9.379  1.00  0.00           H  
ATOM    597  N   ALA B  39      -5.300   3.174  -8.884  1.00  0.00           N  
ATOM    598  CA  ALA B  39      -5.031   4.565  -9.227  1.00  0.00           C  
ATOM    599  C   ALA B  39      -3.584   4.755  -9.664  1.00  0.00           C  
ATOM    600  O   ALA B  39      -3.300   5.515 -10.589  1.00  0.00           O  
ATOM    601  CB  ALA B  39      -5.352   5.473  -8.049  1.00  0.00           C  
ATOM    602  H   ALA B  39      -5.614   2.949  -7.951  1.00  0.00           H  
ATOM    603  HA  ALA B  39      -5.672   4.837 -10.067  1.00  0.00           H  
ATOM    604 1HB  ALA B  39      -5.147   6.509  -8.321  1.00  0.00           H  
ATOM    605 2HB  ALA B  39      -6.405   5.370  -7.786  1.00  0.00           H  
ATOM    606 3HB  ALA B  39      -4.736   5.193  -7.196  1.00  0.00           H  
ATOM    607  N   PHE B  40      -2.673   4.060  -8.992  1.00  0.00           N  
ATOM    608  CA  PHE B  40      -1.264   4.083  -9.365  1.00  0.00           C  
ATOM    609  C   PHE B  40      -1.051   3.481 -10.748  1.00  0.00           C  
ATOM    610  O   PHE B  40      -0.353   4.054 -11.585  1.00  0.00           O  
ATOM    611  CB  PHE B  40      -0.426   3.320  -8.337  1.00  0.00           C  
ATOM    612  CG  PHE B  40       1.051   3.366  -8.605  1.00  0.00           C  
ATOM    613  CD1 PHE B  40       1.826   4.410  -8.122  1.00  0.00           C  
ATOM    614  CD2 PHE B  40       1.669   2.365  -9.340  1.00  0.00           C  
ATOM    615  CE1 PHE B  40       3.186   4.452  -8.368  1.00  0.00           C  
ATOM    616  CE2 PHE B  40       3.027   2.405  -9.586  1.00  0.00           C  
ATOM    617  CZ  PHE B  40       3.786   3.450  -9.100  1.00  0.00           C  
ATOM    618  H   PHE B  40      -2.964   3.502  -8.202  1.00  0.00           H  
ATOM    619  HA  PHE B  40      -0.928   5.121  -9.388  1.00  0.00           H  
ATOM    620 1HB  PHE B  40      -0.605   3.733  -7.344  1.00  0.00           H  
ATOM    621 2HB  PHE B  40      -0.737   2.277  -8.317  1.00  0.00           H  
ATOM    622  HD1 PHE B  40       1.352   5.202  -7.543  1.00  0.00           H  
ATOM    623  HD2 PHE B  40       1.069   1.540  -9.724  1.00  0.00           H  
ATOM    624  HE1 PHE B  40       3.783   5.279  -7.984  1.00  0.00           H  
ATOM    625  HE2 PHE B  40       3.500   1.612 -10.165  1.00  0.00           H  
ATOM    626  HZ  PHE B  40       4.857   3.483  -9.295  1.00  0.00           H  
ATOM    627  N   LYS B  41      -1.655   2.321 -10.982  1.00  0.00           N  
ATOM    628  CA  LYS B  41      -1.455   1.591 -12.228  1.00  0.00           C  
ATOM    629  C   LYS B  41      -1.911   2.412 -13.427  1.00  0.00           C  
ATOM    630  O   LYS B  41      -1.205   2.508 -14.431  1.00  0.00           O  
ATOM    631  CB  LYS B  41      -2.200   0.255 -12.192  1.00  0.00           C  
ATOM    632  CG  LYS B  41      -2.086  -0.563 -13.471  1.00  0.00           C  
ATOM    633  CD  LYS B  41      -2.650  -1.964 -13.283  1.00  0.00           C  
ATOM    634  CE  LYS B  41      -2.595  -2.762 -14.577  1.00  0.00           C  
ATOM    635  NZ  LYS B  41      -1.202  -3.149 -14.933  1.00  0.00           N  
ATOM    636  H   LYS B  41      -2.269   1.935 -10.279  1.00  0.00           H  
ATOM    637  HA  LYS B  41      -0.389   1.392 -12.346  1.00  0.00           H  
ATOM    638 1HB  LYS B  41      -1.818  -0.352 -11.371  1.00  0.00           H  
ATOM    639 2HB  LYS B  41      -3.258   0.434 -12.002  1.00  0.00           H  
ATOM    640 1HG  LYS B  41      -2.634  -0.065 -14.272  1.00  0.00           H  
ATOM    641 2HG  LYS B  41      -1.039  -0.639 -13.763  1.00  0.00           H  
ATOM    642 1HD  LYS B  41      -2.076  -2.488 -12.517  1.00  0.00           H  
ATOM    643 2HD  LYS B  41      -3.687  -1.897 -12.953  1.00  0.00           H  
ATOM    644 1HE  LYS B  41      -3.194  -3.665 -14.473  1.00  0.00           H  
ATOM    645 2HE  LYS B  41      -3.012  -2.168 -15.390  1.00  0.00           H  
ATOM    646 1HZ  LYS B  41      -1.209  -3.675 -15.795  1.00  0.00           H  
ATOM    647 2HZ  LYS B  41      -0.641  -2.317 -15.051  1.00  0.00           H  
ATOM    648 3HZ  LYS B  41      -0.811  -3.717 -14.195  1.00  0.00           H  
ATOM    649  N   ARG B  42      -3.096   3.003 -13.317  1.00  0.00           N  
ATOM    650  CA  ARG B  42      -3.698   3.728 -14.430  1.00  0.00           C  
ATOM    651  C   ARG B  42      -2.809   4.879 -14.883  1.00  0.00           C  
ATOM    652  O   ARG B  42      -1.867   4.666 -15.594  1.00  0.00           O  
ATOM    653  OXT ARG B  42      -3.051   5.999 -14.528  1.00  0.00           O  
ATOM    654  CB  ARG B  42      -5.065   4.269 -14.040  1.00  0.00           C  
ATOM    655  CG  ARG B  42      -6.154   3.217 -13.901  1.00  0.00           C  
ATOM    656  CD  ARG B  42      -7.428   3.806 -13.414  1.00  0.00           C  
ATOM    657  NE  ARG B  42      -8.478   2.807 -13.299  1.00  0.00           N  
ATOM    658  CZ  ARG B  42      -9.708   3.044 -12.802  1.00  0.00           C  
ATOM    659  NH1 ARG B  42     -10.026   4.248 -12.381  1.00  0.00           N  
ATOM    660  NH2 ARG B  42     -10.595   2.066 -12.739  1.00  0.00           N  
ATOM    661  H   ARG B  42      -3.593   2.950 -12.439  1.00  0.00           H  
ATOM    662  HA  ARG B  42      -3.823   3.037 -15.265  1.00  0.00           H  
ATOM    663 1HB  ARG B  42      -4.990   4.794 -13.088  1.00  0.00           H  
ATOM    664 2HB  ARG B  42      -5.397   4.991 -14.786  1.00  0.00           H  
ATOM    665 1HG  ARG B  42      -6.338   2.754 -14.870  1.00  0.00           H  
ATOM    666 2HG  ARG B  42      -5.835   2.455 -13.189  1.00  0.00           H  
ATOM    667 1HD  ARG B  42      -7.271   4.251 -12.432  1.00  0.00           H  
ATOM    668 2HD  ARG B  42      -7.763   4.574 -14.111  1.00  0.00           H  
ATOM    669  HE  ARG B  42      -8.270   1.868 -13.613  1.00  0.00           H  
ATOM    670 1HH1 ARG B  42      -9.348   4.995 -12.429  1.00  0.00           H  
ATOM    671 2HH1 ARG B  42     -10.948   4.425 -12.009  1.00  0.00           H  
ATOM    672 1HH2 ARG B  42     -10.350   1.140 -13.063  1.00  0.00           H  
ATOM    673 2HH2 ARG B  42     -11.516   2.243 -12.368  1.00  0.00           H  
TER                                                                             
HETATM  675 THKN MEM C  45      15.000   0.000   0.000  1.00  0.00           X  
HETATM  676 CNTR MEM C  45       0.000   0.000   0.000  1.00  0.00           X  
HETATM  677 NORM MEM C  45      -0.000  -0.000   1.000  1.00  0.00           X  
TER                                                                             
CONECT  675  676                                                                
CONECT  676  675  677                                                           
CONECT  677  676                                                                
a_angle_1 1.043
a_angle_2 30.216
a_bind 3.767
a_ddg -24.747
a_helicality 0.036
a_helicality_symm 0.036
a_hha_ang -60.432
a_hha_dst_atm 4.311
a_hha_dst_vec 8.453
a_marl -8.313
a_pack 0.559
a_res_lipo -37.806
a_rmsd 6.313
a_sasa 706.735
a_shape 0.82
a_span_topo 0.5
a_tms_span 1
a_tms_span_fa 1
a_unsat 0
maxsub 26
rms 6.313
score -102.517
silent_score -102.517
time 36
total -102.518

#MODEL 4
ATOM      1  N   CYS A   1       0.273  -8.160  10.676  1.00  0.00           N  
ATOM      2  CA  CYS A   1       0.882  -6.870  10.979  1.00  0.00           C  
ATOM      3  C   CYS A   1       0.618  -5.862   9.868  1.00  0.00           C  
ATOM      4  O   CYS A   1       1.062  -6.043   8.734  1.00  0.00           O  
ATOM      5  CB  CYS A   1       2.391  -7.021  11.176  1.00  0.00           C  
ATOM      6  SG  CYS A   1       3.252  -5.464  11.506  1.00  0.00           S  
ATOM      7 1H   CYS A   1       0.462  -8.801  11.420  1.00  0.00           H  
ATOM      8 2H   CYS A   1      -0.715  -8.047  10.577  1.00  0.00           H  
ATOM      9 3H   CYS A   1       0.655  -8.517   9.824  1.00  0.00           H  
ATOM     10  HA  CYS A   1       0.448  -6.491  11.904  1.00  0.00           H  
ATOM     11 1HB  CYS A   1       2.584  -7.696  12.009  1.00  0.00           H  
ATOM     12 2HB  CYS A   1       2.831  -7.467  10.284  1.00  0.00           H  
ATOM     13  HG  CYS A   1       4.456  -6.003  11.667  1.00  0.00           H  
ATOM     14  N   SER A   2      -0.107  -4.799  10.201  1.00  0.00           N  
ATOM     15  CA  SER A   2      -0.501  -3.801   9.214  1.00  0.00           C  
ATOM     16  C   SER A   2       0.717  -3.131   8.591  1.00  0.00           C  
ATOM     17  O   SER A   2       0.738  -2.849   7.393  1.00  0.00           O  
ATOM     18  CB  SER A   2      -1.391  -2.755   9.856  1.00  0.00           C  
ATOM     19  OG  SER A   2      -2.610  -3.314  10.263  1.00  0.00           O  
ATOM     20  H   SER A   2      -0.392  -4.680  11.162  1.00  0.00           H  
ATOM     21  HA  SER A   2      -1.060  -4.300   8.421  1.00  0.00           H  
ATOM     22 1HB  SER A   2      -0.881  -2.322  10.716  1.00  0.00           H  
ATOM     23 2HB  SER A   2      -1.577  -1.950   9.146  1.00  0.00           H  
ATOM     24  HG  SER A   2      -3.293  -2.828   9.796  1.00  0.00           H  
ATOM     25  N   ILE A   3       1.732  -2.879   9.411  1.00  0.00           N  
ATOM     26  CA  ILE A   3       2.922  -2.169   8.962  1.00  0.00           C  
ATOM     27  C   ILE A   3       3.654  -2.950   7.877  1.00  0.00           C  
ATOM     28  O   ILE A   3       4.006  -2.401   6.834  1.00  0.00           O  
ATOM     29  CB  ILE A   3       3.880  -1.902  10.137  1.00  0.00           C  
ATOM     30  CG1 ILE A   3       3.256  -0.906  11.119  1.00  0.00           C  
ATOM     31  CG2 ILE A   3       5.217  -1.386   9.628  1.00  0.00           C  
ATOM     32  CD1 ILE A   3       3.987  -0.809  12.438  1.00  0.00           C  
ATOM     33  H   ILE A   3       1.676  -3.188  10.372  1.00  0.00           H  
ATOM     34  HA  ILE A   3       2.616  -1.211   8.543  1.00  0.00           H  
ATOM     35  HB  ILE A   3       4.045  -2.827  10.689  1.00  0.00           H  
ATOM     36 1HG1 ILE A   3       3.235   0.085  10.667  1.00  0.00           H  
ATOM     37 2HG1 ILE A   3       2.224  -1.194  11.322  1.00  0.00           H  
ATOM     38 1HG2 ILE A   3       5.881  -1.202  10.472  1.00  0.00           H  
ATOM     39 2HG2 ILE A   3       5.665  -2.127   8.968  1.00  0.00           H  
ATOM     40 3HG2 ILE A   3       5.063  -0.457   9.078  1.00  0.00           H  
ATOM     41 1HD1 ILE A   3       3.486  -0.085  13.080  1.00  0.00           H  
ATOM     42 2HD1 ILE A   3       3.990  -1.785  12.925  1.00  0.00           H  
ATOM     43 3HD1 ILE A   3       5.013  -0.489  12.263  1.00  0.00           H  
ATOM     44  N   LEU A   4       3.879  -4.234   8.131  1.00  0.00           N  
ATOM     45  CA  LEU A   4       4.569  -5.094   7.177  1.00  0.00           C  
ATOM     46  C   LEU A   4       3.760  -5.255   5.896  1.00  0.00           C  
ATOM     47  O   LEU A   4       4.317  -5.283   4.798  1.00  0.00           O  
ATOM     48  CB  LEU A   4       4.833  -6.471   7.798  1.00  0.00           C  
ATOM     49  CG  LEU A   4       5.860  -6.501   8.938  1.00  0.00           C  
ATOM     50  CD1 LEU A   4       5.928  -7.905   9.524  1.00  0.00           C  
ATOM     51  CD2 LEU A   4       7.218  -6.063   8.409  1.00  0.00           C  
ATOM     52  H   LEU A   4       3.565  -4.625   9.008  1.00  0.00           H  
ATOM     53  HA  LEU A   4       5.524  -4.635   6.924  1.00  0.00           H  
ATOM     54 1HB  LEU A   4       3.894  -6.862   8.188  1.00  0.00           H  
ATOM     55 2HB  LEU A   4       5.186  -7.144   7.017  1.00  0.00           H  
ATOM     56  HG  LEU A   4       5.543  -5.823   9.731  1.00  0.00           H  
ATOM     57 1HD1 LEU A   4       6.657  -7.926  10.334  1.00  0.00           H  
ATOM     58 2HD1 LEU A   4       4.948  -8.185   9.912  1.00  0.00           H  
ATOM     59 3HD1 LEU A   4       6.226  -8.609   8.749  1.00  0.00           H  
ATOM     60 1HD2 LEU A   4       7.947  -6.084   9.219  1.00  0.00           H  
ATOM     61 2HD2 LEU A   4       7.536  -6.741   7.617  1.00  0.00           H  
ATOM     62 3HD2 LEU A   4       7.144  -5.051   8.012  1.00  0.00           H  
ATOM     63  N   ALA A   5       2.444  -5.361   6.043  1.00  0.00           N  
ATOM     64  CA  ALA A   5       1.547  -5.412   4.894  1.00  0.00           C  
ATOM     65  C   ALA A   5       1.648  -4.142   4.059  1.00  0.00           C  
ATOM     66  O   ALA A   5       1.652  -4.196   2.829  1.00  0.00           O  
ATOM     67  CB  ALA A   5       0.112  -5.631   5.352  1.00  0.00           C  
ATOM     68  H   ALA A   5       2.055  -5.407   6.973  1.00  0.00           H  
ATOM     69  HA  ALA A   5       1.848  -6.250   4.266  1.00  0.00           H  
ATOM     70 1HB  ALA A   5      -0.546  -5.667   4.484  1.00  0.00           H  
ATOM     71 2HB  ALA A   5       0.044  -6.572   5.898  1.00  0.00           H  
ATOM     72 3HB  ALA A   5      -0.191  -4.812   6.003  1.00  0.00           H  
ATOM     73  N   ALA A   6       1.729  -3.001   4.734  1.00  0.00           N  
ATOM     74  CA  ALA A   6       1.856  -1.717   4.056  1.00  0.00           C  
ATOM     75  C   ALA A   6       3.107  -1.673   3.188  1.00  0.00           C  
ATOM     76  O   ALA A   6       3.097  -1.105   2.096  1.00  0.00           O  
ATOM     77  CB  ALA A   6       1.875  -0.582   5.069  1.00  0.00           C  
ATOM     78  H   ALA A   6       1.703  -3.024   5.744  1.00  0.00           H  
ATOM     79  HA  ALA A   6       0.992  -1.592   3.403  1.00  0.00           H  
ATOM     80 1HB  ALA A   6       1.970   0.370   4.547  1.00  0.00           H  
ATOM     81 2HB  ALA A   6       0.949  -0.590   5.643  1.00  0.00           H  
ATOM     82 3HB  ALA A   6       2.720  -0.711   5.744  1.00  0.00           H  
ATOM     83  N   VAL A   7       4.183  -2.277   3.680  1.00  0.00           N  
ATOM     84  CA  VAL A   7       5.430  -2.353   2.927  1.00  0.00           C  
ATOM     85  C   VAL A   7       5.259  -3.183   1.661  1.00  0.00           C  
ATOM     86  O   VAL A   7       5.682  -2.776   0.579  1.00  0.00           O  
ATOM     87  CB  VAL A   7       6.542  -2.970   3.796  1.00  0.00           C  
ATOM     88  CG1 VAL A   7       7.786  -3.235   2.961  1.00  0.00           C  
ATOM     89  CG2 VAL A   7       6.861  -2.047   4.962  1.00  0.00           C  
ATOM     90  H   VAL A   7       4.137  -2.694   4.599  1.00  0.00           H  
ATOM     91  HA  VAL A   7       5.726  -1.342   2.645  1.00  0.00           H  
ATOM     92  HB  VAL A   7       6.200  -3.933   4.177  1.00  0.00           H  
ATOM     93 1HG1 VAL A   7       8.561  -3.671   3.591  1.00  0.00           H  
ATOM     94 2HG1 VAL A   7       7.542  -3.926   2.155  1.00  0.00           H  
ATOM     95 3HG1 VAL A   7       8.147  -2.297   2.540  1.00  0.00           H  
ATOM     96 1HG2 VAL A   7       7.647  -2.490   5.572  1.00  0.00           H  
ATOM     97 2HG2 VAL A   7       7.197  -1.082   4.580  1.00  0.00           H  
ATOM     98 3HG2 VAL A   7       5.967  -1.905   5.569  1.00  0.00           H  
ATOM     99  N   VAL A   8       4.637  -4.348   1.803  1.00  0.00           N  
ATOM    100  CA  VAL A   8       4.401  -5.234   0.669  1.00  0.00           C  
ATOM    101  C   VAL A   8       3.501  -4.573  -0.367  1.00  0.00           C  
ATOM    102  O   VAL A   8       3.793  -4.598  -1.563  1.00  0.00           O  
ATOM    103  CB  VAL A   8       3.753  -6.548   1.143  1.00  0.00           C  
ATOM    104  CG1 VAL A   8       3.317  -7.387  -0.048  1.00  0.00           C  
ATOM    105  CG2 VAL A   8       4.730  -7.320   2.018  1.00  0.00           C  
ATOM    106  H   VAL A   8       4.319  -4.628   2.720  1.00  0.00           H  
ATOM    107  HA  VAL A   8       5.360  -5.463   0.204  1.00  0.00           H  
ATOM    108  HB  VAL A   8       2.857  -6.315   1.717  1.00  0.00           H  
ATOM    109 1HG1 VAL A   8       2.861  -8.313   0.305  1.00  0.00           H  
ATOM    110 2HG1 VAL A   8       2.592  -6.829  -0.640  1.00  0.00           H  
ATOM    111 3HG1 VAL A   8       4.185  -7.623  -0.664  1.00  0.00           H  
ATOM    112 1HG2 VAL A   8       4.265  -8.248   2.350  1.00  0.00           H  
ATOM    113 2HG2 VAL A   8       5.629  -7.548   1.446  1.00  0.00           H  
ATOM    114 3HG2 VAL A   8       4.996  -6.717   2.886  1.00  0.00           H  
ATOM    115  N   VAL A   9       2.405  -3.983   0.098  1.00  0.00           N  
ATOM    116  CA  VAL A   9       1.482  -3.278  -0.783  1.00  0.00           C  
ATOM    117  C   VAL A   9       2.144  -2.060  -1.414  1.00  0.00           C  
ATOM    118  O   VAL A   9       1.928  -1.762  -2.589  1.00  0.00           O  
ATOM    119  CB  VAL A   9       0.232  -2.831  -0.001  1.00  0.00           C  
ATOM    120  CG1 VAL A   9      -0.642  -1.931  -0.862  1.00  0.00           C  
ATOM    121  CG2 VAL A   9      -0.547  -4.050   0.469  1.00  0.00           C  
ATOM    122  H   VAL A   9       2.206  -4.024   1.087  1.00  0.00           H  
ATOM    123  HA  VAL A   9       1.173  -3.959  -1.578  1.00  0.00           H  
ATOM    124  HB  VAL A   9       0.546  -2.244   0.862  1.00  0.00           H  
ATOM    125 1HG1 VAL A   9      -1.520  -1.625  -0.293  1.00  0.00           H  
ATOM    126 2HG1 VAL A   9      -0.075  -1.048  -1.157  1.00  0.00           H  
ATOM    127 3HG1 VAL A   9      -0.958  -2.475  -1.752  1.00  0.00           H  
ATOM    128 1HG2 VAL A   9      -1.428  -3.727   1.022  1.00  0.00           H  
ATOM    129 2HG2 VAL A   9      -0.855  -4.640  -0.394  1.00  0.00           H  
ATOM    130 3HG2 VAL A   9       0.085  -4.658   1.117  1.00  0.00           H  
ATOM    131  N   GLY A  10       2.953  -1.358  -0.627  1.00  0.00           N  
ATOM    132  CA  GLY A  10       3.712  -0.219  -1.129  1.00  0.00           C  
ATOM    133  C   GLY A  10       4.567  -0.612  -2.327  1.00  0.00           C  
ATOM    134  O   GLY A  10       4.630   0.113  -3.320  1.00  0.00           O  
ATOM    135  H   GLY A  10       3.044  -1.621   0.344  1.00  0.00           H  
ATOM    136 1HA  GLY A  10       3.026   0.579  -1.413  1.00  0.00           H  
ATOM    137 2HA  GLY A  10       4.348   0.172  -0.336  1.00  0.00           H  
ATOM    138  N   LEU A  11       5.223  -1.763  -2.227  1.00  0.00           N  
ATOM    139  CA  LEU A  11       6.022  -2.287  -3.329  1.00  0.00           C  
ATOM    140  C   LEU A  11       5.166  -2.527  -4.565  1.00  0.00           C  
ATOM    141  O   LEU A  11       5.554  -2.175  -5.679  1.00  0.00           O  
ATOM    142  CB  LEU A  11       6.707  -3.595  -2.911  1.00  0.00           C  
ATOM    143  CG  LEU A  11       7.572  -4.265  -3.986  1.00  0.00           C  
ATOM    144  CD1 LEU A  11       8.685  -3.314  -4.408  1.00  0.00           C  
ATOM    145  CD2 LEU A  11       8.142  -5.566  -3.440  1.00  0.00           C  
ATOM    146  H   LEU A  11       5.167  -2.288  -1.366  1.00  0.00           H  
ATOM    147  HA  LEU A  11       6.789  -1.554  -3.579  1.00  0.00           H  
ATOM    148 1HB  LEU A  11       7.343  -3.394  -2.051  1.00  0.00           H  
ATOM    149 2HB  LEU A  11       5.939  -4.308  -2.611  1.00  0.00           H  
ATOM    150  HG  LEU A  11       6.963  -4.476  -4.865  1.00  0.00           H  
ATOM    151 1HD1 LEU A  11       9.300  -3.790  -5.172  1.00  0.00           H  
ATOM    152 2HD1 LEU A  11       8.249  -2.401  -4.812  1.00  0.00           H  
ATOM    153 3HD1 LEU A  11       9.303  -3.071  -3.545  1.00  0.00           H  
ATOM    154 1HD2 LEU A  11       8.757  -6.042  -4.205  1.00  0.00           H  
ATOM    155 2HD2 LEU A  11       8.753  -5.355  -2.562  1.00  0.00           H  
ATOM    156 3HD2 LEU A  11       7.326  -6.233  -3.163  1.00  0.00           H  
ATOM    157  N   VAL A  12       3.998  -3.127  -4.362  1.00  0.00           N  
ATOM    158  CA  VAL A  12       3.060  -3.367  -5.452  1.00  0.00           C  
ATOM    159  C   VAL A  12       2.629  -2.059  -6.105  1.00  0.00           C  
ATOM    160  O   VAL A  12       2.573  -1.955  -7.330  1.00  0.00           O  
ATOM    161  CB  VAL A  12       1.816  -4.112  -4.933  1.00  0.00           C  
ATOM    162  CG1 VAL A  12       0.743  -4.172  -6.010  1.00  0.00           C  
ATOM    163  CG2 VAL A  12       2.204  -5.512  -4.480  1.00  0.00           C  
ATOM    164  H   VAL A  12       3.754  -3.426  -3.429  1.00  0.00           H  
ATOM    165  HA  VAL A  12       3.552  -3.986  -6.203  1.00  0.00           H  
ATOM    166  HB  VAL A  12       1.397  -3.560  -4.092  1.00  0.00           H  
ATOM    167 1HG1 VAL A  12      -0.129  -4.702  -5.626  1.00  0.00           H  
ATOM    168 2HG1 VAL A  12       0.455  -3.159  -6.293  1.00  0.00           H  
ATOM    169 3HG1 VAL A  12       1.131  -4.697  -6.882  1.00  0.00           H  
ATOM    170 1HG2 VAL A  12       1.320  -6.033  -4.114  1.00  0.00           H  
ATOM    171 2HG2 VAL A  12       2.628  -6.062  -5.320  1.00  0.00           H  
ATOM    172 3HG2 VAL A  12       2.942  -5.444  -3.681  1.00  0.00           H  
ATOM    173  N   ALA A  13       2.325  -1.064  -5.279  1.00  0.00           N  
ATOM    174  CA  ALA A  13       1.961   0.258  -5.775  1.00  0.00           C  
ATOM    175  C   ALA A  13       3.091   0.870  -6.593  1.00  0.00           C  
ATOM    176  O   ALA A  13       2.859   1.443  -7.658  1.00  0.00           O  
ATOM    177  CB  ALA A  13       1.591   1.174  -4.617  1.00  0.00           C  
ATOM    178  H   ALA A  13       2.346  -1.227  -4.283  1.00  0.00           H  
ATOM    179  HA  ALA A  13       1.096   0.149  -6.428  1.00  0.00           H  
ATOM    180 1HB  ALA A  13       1.322   2.158  -5.003  1.00  0.00           H  
ATOM    181 2HB  ALA A  13       0.744   0.753  -4.076  1.00  0.00           H  
ATOM    182 3HB  ALA A  13       2.441   1.270  -3.943  1.00  0.00           H  
ATOM    183  N   TYR A  14       4.314   0.745  -6.090  1.00  0.00           N  
ATOM    184  CA  TYR A  14       5.487   1.250  -6.794  1.00  0.00           C  
ATOM    185  C   TYR A  14       5.631   0.599  -8.163  1.00  0.00           C  
ATOM    186  O   TYR A  14       5.760   1.285  -9.177  1.00  0.00           O  
ATOM    187  CB  TYR A  14       6.751   1.020  -5.961  1.00  0.00           C  
ATOM    188  CG  TYR A  14       8.026   1.435  -6.661  1.00  0.00           C  
ATOM    189  CD1 TYR A  14       8.388   2.773  -6.709  1.00  0.00           C  
ATOM    190  CD2 TYR A  14       8.834   0.476  -7.255  1.00  0.00           C  
ATOM    191  CE1 TYR A  14       9.553   3.151  -7.348  1.00  0.00           C  
ATOM    192  CE2 TYR A  14       9.999   0.855  -7.894  1.00  0.00           C  
ATOM    193  CZ  TYR A  14      10.359   2.186  -7.941  1.00  0.00           C  
ATOM    194  OH  TYR A  14      11.519   2.563  -8.578  1.00  0.00           O  
ATOM    195  H   TYR A  14       4.435   0.288  -5.198  1.00  0.00           H  
ATOM    196  HA  TYR A  14       5.362   2.322  -6.949  1.00  0.00           H  
ATOM    197 1HB  TYR A  14       6.678   1.579  -5.027  1.00  0.00           H  
ATOM    198 2HB  TYR A  14       6.831  -0.036  -5.706  1.00  0.00           H  
ATOM    199  HD1 TYR A  14       7.753   3.526  -6.242  1.00  0.00           H  
ATOM    200  HD2 TYR A  14       8.549  -0.575  -7.218  1.00  0.00           H  
ATOM    201  HE1 TYR A  14       9.837   4.202  -7.385  1.00  0.00           H  
ATOM    202  HE2 TYR A  14      10.633   0.101  -8.362  1.00  0.00           H  
ATOM    203  HH  TYR A  14      11.657   3.505  -8.458  1.00  0.00           H  
ATOM    204  N   ILE A  15       5.609  -0.729  -8.186  1.00  0.00           N  
ATOM    205  CA  ILE A  15       5.825  -1.478  -9.419  1.00  0.00           C  
ATOM    206  C   ILE A  15       4.690  -1.249 -10.408  1.00  0.00           C  
ATOM    207  O   ILE A  15       4.925  -0.944 -11.578  1.00  0.00           O  
ATOM    208  CB  ILE A  15       5.959  -2.984  -9.130  1.00  0.00           C  
ATOM    209  CG1 ILE A  15       7.236  -3.264  -8.333  1.00  0.00           C  
ATOM    210  CG2 ILE A  15       5.954  -3.777 -10.428  1.00  0.00           C  
ATOM    211  CD1 ILE A  15       7.308  -4.663  -7.767  1.00  0.00           C  
ATOM    212  H   ILE A  15       5.439  -1.234  -7.328  1.00  0.00           H  
ATOM    213  HA  ILE A  15       6.751  -1.131  -9.876  1.00  0.00           H  
ATOM    214  HB  ILE A  15       5.124  -3.312  -8.512  1.00  0.00           H  
ATOM    215 1HG1 ILE A  15       8.105  -3.109  -8.972  1.00  0.00           H  
ATOM    216 2HG1 ILE A  15       7.310  -2.558  -7.506  1.00  0.00           H  
ATOM    217 1HG2 ILE A  15       6.050  -4.839 -10.206  1.00  0.00           H  
ATOM    218 2HG2 ILE A  15       5.019  -3.601 -10.958  1.00  0.00           H  
ATOM    219 3HG2 ILE A  15       6.790  -3.459 -11.052  1.00  0.00           H  
ATOM    220 1HD1 ILE A  15       8.241  -4.785  -7.215  1.00  0.00           H  
ATOM    221 2HD1 ILE A  15       6.465  -4.828  -7.095  1.00  0.00           H  
ATOM    222 3HD1 ILE A  15       7.272  -5.387  -8.580  1.00  0.00           H  
ATOM    223  N   ALA A  16       3.458  -1.397  -9.932  1.00  0.00           N  
ATOM    224  CA  ALA A  16       2.285  -1.264 -10.788  1.00  0.00           C  
ATOM    225  C   ALA A  16       2.212   0.124 -11.411  1.00  0.00           C  
ATOM    226  O   ALA A  16       1.861   0.272 -12.582  1.00  0.00           O  
ATOM    227  CB  ALA A  16       1.017  -1.557  -9.999  1.00  0.00           C  
ATOM    228  H   ALA A  16       3.331  -1.606  -8.953  1.00  0.00           H  
ATOM    229  HA  ALA A  16       2.372  -1.989 -11.597  1.00  0.00           H  
ATOM    230 1HB  ALA A  16       0.150  -1.453 -10.651  1.00  0.00           H  
ATOM    231 2HB  ALA A  16       1.059  -2.573  -9.608  1.00  0.00           H  
ATOM    232 3HB  ALA A  16       0.934  -0.854  -9.171  1.00  0.00           H  
ATOM    233  N   PHE A  17       2.546   1.140 -10.622  1.00  0.00           N  
ATOM    234  CA  PHE A  17       2.539   2.517 -11.101  1.00  0.00           C  
ATOM    235  C   PHE A  17       3.693   2.771 -12.063  1.00  0.00           C  
ATOM    236  O   PHE A  17       3.518   3.403 -13.104  1.00  0.00           O  
ATOM    237  CB  PHE A  17       2.623   3.492  -9.926  1.00  0.00           C  
ATOM    238  CG  PHE A  17       2.461   4.932 -10.321  1.00  0.00           C  
ATOM    239  CD1 PHE A  17       1.212   5.441 -10.645  1.00  0.00           C  
ATOM    240  CD2 PHE A  17       3.557   5.781 -10.370  1.00  0.00           C  
ATOM    241  CE1 PHE A  17       1.062   6.766 -11.008  1.00  0.00           C  
ATOM    242  CE2 PHE A  17       3.409   7.106 -10.732  1.00  0.00           C  
ATOM    243  CZ  PHE A  17       2.160   7.599 -11.051  1.00  0.00           C  
ATOM    244  H   PHE A  17       2.811   0.953  -9.666  1.00  0.00           H  
ATOM    245  HA  PHE A  17       1.604   2.693 -11.635  1.00  0.00           H  
ATOM    246 1HB  PHE A  17       1.851   3.250  -9.197  1.00  0.00           H  
ATOM    247 2HB  PHE A  17       3.586   3.382  -9.430  1.00  0.00           H  
ATOM    248  HD1 PHE A  17       0.343   4.784 -10.609  1.00  0.00           H  
ATOM    249  HD2 PHE A  17       4.544   5.391 -10.118  1.00  0.00           H  
ATOM    250  HE1 PHE A  17       0.075   7.153 -11.260  1.00  0.00           H  
ATOM    251  HE2 PHE A  17       4.279   7.762 -10.766  1.00  0.00           H  
ATOM    252  HZ  PHE A  17       2.043   8.643 -11.339  1.00  0.00           H  
ATOM    253  N   LYS A  18       4.873   2.275 -11.707  1.00  0.00           N  
ATOM    254  CA  LYS A  18       6.075   2.518 -12.495  1.00  0.00           C  
ATOM    255  C   LYS A  18       5.945   1.928 -13.894  1.00  0.00           C  
ATOM    256  O   LYS A  18       6.343   2.550 -14.879  1.00  0.00           O  
ATOM    257  CB  LYS A  18       7.303   1.936 -11.792  1.00  0.00           C  
ATOM    258  CG  LYS A  18       8.626   2.241 -12.483  1.00  0.00           C  
ATOM    259  CD  LYS A  18       9.805   1.737 -11.664  1.00  0.00           C  
ATOM    260  CE  LYS A  18      11.130   2.124 -12.304  1.00  0.00           C  
ATOM    261  NZ  LYS A  18      12.293   1.664 -11.498  1.00  0.00           N  
ATOM    262  H   LYS A  18       4.939   1.716 -10.868  1.00  0.00           H  
ATOM    263  HA  LYS A  18       6.210   3.595 -12.598  1.00  0.00           H  
ATOM    264 1HB  LYS A  18       7.359   2.326 -10.775  1.00  0.00           H  
ATOM    265 2HB  LYS A  18       7.203   0.853 -11.722  1.00  0.00           H  
ATOM    266 1HG  LYS A  18       8.644   1.762 -13.462  1.00  0.00           H  
ATOM    267 2HG  LYS A  18       8.724   3.317 -12.622  1.00  0.00           H  
ATOM    268 1HD  LYS A  18       9.759   2.162 -10.660  1.00  0.00           H  
ATOM    269 2HD  LYS A  18       9.755   0.652 -11.583  1.00  0.00           H  
ATOM    270 1HE  LYS A  18      11.195   1.683 -13.298  1.00  0.00           H  
ATOM    271 2HE  LYS A  18      11.182   3.207 -12.408  1.00  0.00           H  
ATOM    272 1HZ  LYS A  18      13.151   1.940 -11.955  1.00  0.00           H  
ATOM    273 2HZ  LYS A  18      12.253   2.082 -10.579  1.00  0.00           H  
ATOM    274 3HZ  LYS A  18      12.267   0.658 -11.411  1.00  0.00           H  
ATOM    275  N   ARG A  19       5.385   0.726 -13.974  1.00  0.00           N  
ATOM    276  CA  ARG A  19       5.237   0.034 -15.248  1.00  0.00           C  
ATOM    277  C   ARG A  19       4.356   0.825 -16.207  1.00  0.00           C  
ATOM    278  O   ARG A  19       4.815   1.750 -16.818  1.00  0.00           O  
ATOM    279  OXT ARG A  19       3.203   0.524 -16.350  1.00  0.00           O  
ATOM    280  CB  ARG A  19       4.638  -1.350 -15.040  1.00  0.00           C  
ATOM    281  CG  ARG A  19       5.591  -2.376 -14.446  1.00  0.00           C  
ATOM    282  CD  ARG A  19       4.915  -3.676 -14.202  1.00  0.00           C  
ATOM    283  NE  ARG A  19       5.828  -4.668 -13.658  1.00  0.00           N  
ATOM    284  CZ  ARG A  19       5.472  -5.913 -13.286  1.00  0.00           C  
ATOM    285  NH1 ARG A  19       4.222  -6.302 -13.405  1.00  0.00           N  
ATOM    286  NH2 ARG A  19       6.379  -6.743 -12.802  1.00  0.00           N  
ATOM    287  H   ARG A  19       5.053   0.281 -13.131  1.00  0.00           H  
ATOM    288  HA  ARG A  19       6.224  -0.079 -15.698  1.00  0.00           H  
ATOM    289 1HB  ARG A  19       3.777  -1.277 -14.377  1.00  0.00           H  
ATOM    290 2HB  ARG A  19       4.285  -1.741 -15.994  1.00  0.00           H  
ATOM    291 1HG  ARG A  19       6.419  -2.544 -15.135  1.00  0.00           H  
ATOM    292 2HG  ARG A  19       5.978  -2.006 -13.496  1.00  0.00           H  
ATOM    293 1HD  ARG A  19       4.102  -3.534 -13.490  1.00  0.00           H  
ATOM    294 2HD  ARG A  19       4.513  -4.059 -15.139  1.00  0.00           H  
ATOM    295  HE  ARG A  19       6.799  -4.405 -13.552  1.00  0.00           H  
ATOM    296 1HH1 ARG A  19       3.528  -5.668 -13.775  1.00  0.00           H  
ATOM    297 2HH1 ARG A  19       3.955  -7.235 -13.126  1.00  0.00           H  
ATOM    298 1HH2 ARG A  19       7.341  -6.444 -12.711  1.00  0.00           H  
ATOM    299 2HH2 ARG A  19       6.113  -7.675 -12.524  1.00  0.00           H  
TER                                                                             
ATOM    301  N   CYS B  20      -0.273   8.160  10.676  1.00  0.00           N  
ATOM    302  CA  CYS B  20      -0.882   6.871  10.979  1.00  0.00           C  
ATOM    303  C   CYS B  20      -0.618   5.862   9.868  1.00  0.00           C  
ATOM    304  O   CYS B  20      -1.062   6.043   8.734  1.00  0.00           O  
ATOM    305  CB  CYS B  20      -2.391   7.021  11.175  1.00  0.00           C  
ATOM    306  SG  CYS B  20      -3.251   5.465  11.507  1.00  0.00           S  
ATOM    307 1H   CYS B  20      -0.462   8.802  11.420  1.00  0.00           H  
ATOM    308 2H   CYS B  20       0.715   8.048  10.576  1.00  0.00           H  
ATOM    309 3H   CYS B  20      -0.655   8.518   9.824  1.00  0.00           H  
ATOM    310  HA  CYS B  20      -0.448   6.492  11.904  1.00  0.00           H  
ATOM    311 1HB  CYS B  20      -2.584   7.697  12.009  1.00  0.00           H  
ATOM    312 2HB  CYS B  20      -2.831   7.467  10.284  1.00  0.00           H  
ATOM    313  HG  CYS B  20      -4.394   6.019  11.899  1.00  0.00           H  
ATOM    314  N   SER B  21       0.107   4.800  10.201  1.00  0.00           N  
ATOM    315  CA  SER B  21       0.501   3.802   9.214  1.00  0.00           C  
ATOM    316  C   SER B  21      -0.717   3.132   8.591  1.00  0.00           C  
ATOM    317  O   SER B  21      -0.738   2.850   7.393  1.00  0.00           O  
ATOM    318  CB  SER B  21       1.391   2.756   9.856  1.00  0.00           C  
ATOM    319  OG  SER B  21       2.610   3.315  10.263  1.00  0.00           O  
ATOM    320  H   SER B  21       0.392   4.680  11.162  1.00  0.00           H  
ATOM    321  HA  SER B  21       1.060   4.301   8.421  1.00  0.00           H  
ATOM    322 1HB  SER B  21       0.881   2.322  10.716  1.00  0.00           H  
ATOM    323 2HB  SER B  21       1.577   1.951   9.146  1.00  0.00           H  
ATOM    324  HG  SER B  21       3.293   2.828   9.796  1.00  0.00           H  
ATOM    325  N   ILE B  22      -1.732   2.880   9.411  1.00  0.00           N  
ATOM    326  CA  ILE B  22      -2.922   2.169   8.961  1.00  0.00           C  
ATOM    327  C   ILE B  22      -3.654   2.950   7.877  1.00  0.00           C  
ATOM    328  O   ILE B  22      -4.006   2.401   6.834  1.00  0.00           O  
ATOM    329  CB  ILE B  22      -3.880   1.902  10.137  1.00  0.00           C  
ATOM    330  CG1 ILE B  22      -3.256   0.907  11.119  1.00  0.00           C  
ATOM    331  CG2 ILE B  22      -5.217   1.386   9.628  1.00  0.00           C  
ATOM    332  CD1 ILE B  22      -3.987   0.810  12.438  1.00  0.00           C  
ATOM    333  H   ILE B  22      -1.676   3.189  10.371  1.00  0.00           H  
ATOM    334  HA  ILE B  22      -2.616   1.211   8.543  1.00  0.00           H  
ATOM    335  HB  ILE B  22      -4.045   2.827  10.689  1.00  0.00           H  
ATOM    336 1HG1 ILE B  22      -3.235  -0.085  10.667  1.00  0.00           H  
ATOM    337 2HG1 ILE B  22      -2.224   1.194  11.322  1.00  0.00           H  
ATOM    338 1HG2 ILE B  22      -5.881   1.202  10.472  1.00  0.00           H  
ATOM    339 2HG2 ILE B  22      -5.665   2.127   8.968  1.00  0.00           H  
ATOM    340 3HG2 ILE B  22      -5.063   0.457   9.078  1.00  0.00           H  
ATOM    341 1HD1 ILE B  22      -3.486   0.085  13.080  1.00  0.00           H  
ATOM    342 2HD1 ILE B  22      -3.990   1.786  12.925  1.00  0.00           H  
ATOM    343 3HD1 ILE B  22      -5.013   0.489  12.263  1.00  0.00           H  
ATOM    344  N   LEU B  23      -3.879   4.235   8.131  1.00  0.00           N  
ATOM    345  CA  LEU B  23      -4.569   5.095   7.176  1.00  0.00           C  
ATOM    346  C   LEU B  23      -3.760   5.256   5.896  1.00  0.00           C  
ATOM    347  O   LEU B  23      -4.317   5.283   4.798  1.00  0.00           O  
ATOM    348  CB  LEU B  23      -4.833   6.472   7.798  1.00  0.00           C  
ATOM    349  CG  LEU B  23      -5.858   6.501   8.939  1.00  0.00           C  
ATOM    350  CD1 LEU B  23      -5.927   7.905   9.525  1.00  0.00           C  
ATOM    351  CD2 LEU B  23      -7.216   6.061   8.412  1.00  0.00           C  
ATOM    352  H   LEU B  23      -3.565   4.626   9.008  1.00  0.00           H  
ATOM    353  HA  LEU B  23      -5.524   4.635   6.924  1.00  0.00           H  
ATOM    354 1HB  LEU B  23      -3.894   6.863   8.187  1.00  0.00           H  
ATOM    355 2HB  LEU B  23      -5.187   7.144   7.017  1.00  0.00           H  
ATOM    356  HG  LEU B  23      -5.540   5.824   9.732  1.00  0.00           H  
ATOM    357 1HD1 LEU B  23      -6.655   7.926  10.335  1.00  0.00           H  
ATOM    358 2HD1 LEU B  23      -4.947   8.186   9.911  1.00  0.00           H  
ATOM    359 3HD1 LEU B  23      -6.227   8.608   8.749  1.00  0.00           H  
ATOM    360 1HD2 LEU B  23      -7.945   6.082   9.223  1.00  0.00           H  
ATOM    361 2HD2 LEU B  23      -7.536   6.739   7.620  1.00  0.00           H  
ATOM    362 3HD2 LEU B  23      -7.142   5.049   8.016  1.00  0.00           H  
ATOM    363  N   ALA B  24      -2.444   5.361   6.042  1.00  0.00           N  
ATOM    364  CA  ALA B  24      -1.547   5.413   4.894  1.00  0.00           C  
ATOM    365  C   ALA B  24      -1.648   4.143   4.059  1.00  0.00           C  
ATOM    366  O   ALA B  24      -1.652   4.196   2.829  1.00  0.00           O  
ATOM    367  CB  ALA B  24      -0.112   5.631   5.352  1.00  0.00           C  
ATOM    368  H   ALA B  24      -2.055   5.407   6.973  1.00  0.00           H  
ATOM    369  HA  ALA B  24      -1.848   6.251   4.266  1.00  0.00           H  
ATOM    370 1HB  ALA B  24       0.546   5.667   4.484  1.00  0.00           H  
ATOM    371 2HB  ALA B  24      -0.044   6.572   5.898  1.00  0.00           H  
ATOM    372 3HB  ALA B  24       0.191   4.812   6.003  1.00  0.00           H  
ATOM    373  N   ALA B  25      -1.729   3.001   4.734  1.00  0.00           N  
ATOM    374  CA  ALA B  25      -1.856   1.717   4.056  1.00  0.00           C  
ATOM    375  C   ALA B  25      -3.107   1.673   3.188  1.00  0.00           C  
ATOM    376  O   ALA B  25      -3.097   1.105   2.096  1.00  0.00           O  
ATOM    377  CB  ALA B  25      -1.875   0.582   5.069  1.00  0.00           C  
ATOM    378  H   ALA B  25      -1.703   3.024   5.744  1.00  0.00           H  
ATOM    379  HA  ALA B  25      -0.992   1.592   3.403  1.00  0.00           H  
ATOM    380 1HB  ALA B  25      -1.970  -0.370   4.547  1.00  0.00           H  
ATOM    381 2HB  ALA B  25      -0.949   0.591   5.643  1.00  0.00           H  
ATOM    382 3HB  ALA B  25      -2.720   0.711   5.744  1.00  0.00           H  
ATOM    383  N   VAL B  26      -4.183   2.277   3.680  1.00  0.00           N  
ATOM    384  CA  VAL B  26      -5.430   2.353   2.927  1.00  0.00           C  
ATOM    385  C   VAL B  26      -5.259   3.183   1.661  1.00  0.00           C  
ATOM    386  O   VAL B  26      -5.682   2.776   0.579  1.00  0.00           O  
ATOM    387  CB  VAL B  26      -6.542   2.971   3.796  1.00  0.00           C  
ATOM    388  CG1 VAL B  26      -7.785   3.235   2.961  1.00  0.00           C  
ATOM    389  CG2 VAL B  26      -6.861   2.047   4.962  1.00  0.00           C  
ATOM    390  H   VAL B  26      -4.137   2.694   4.598  1.00  0.00           H  
ATOM    391  HA  VAL B  26      -5.726   1.342   2.645  1.00  0.00           H  
ATOM    392  HB  VAL B  26      -6.200   3.933   4.177  1.00  0.00           H  
ATOM    393 1HG1 VAL B  26      -8.561   3.671   3.591  1.00  0.00           H  
ATOM    394 2HG1 VAL B  26      -7.542   3.926   2.154  1.00  0.00           H  
ATOM    395 3HG1 VAL B  26      -8.147   2.297   2.539  1.00  0.00           H  
ATOM    396 1HG2 VAL B  26      -7.647   2.490   5.572  1.00  0.00           H  
ATOM    397 2HG2 VAL B  26      -7.197   1.082   4.580  1.00  0.00           H  
ATOM    398 3HG2 VAL B  26      -5.967   1.905   5.569  1.00  0.00           H  
ATOM    399  N   VAL B  27      -4.637   4.348   1.803  1.00  0.00           N  
ATOM    400  CA  VAL B  27      -4.400   5.234   0.669  1.00  0.00           C  
ATOM    401  C   VAL B  27      -3.501   4.573  -0.368  1.00  0.00           C  
ATOM    402  O   VAL B  27      -3.793   4.598  -1.563  1.00  0.00           O  
ATOM    403  CB  VAL B  27      -3.753   6.548   1.143  1.00  0.00           C  
ATOM    404  CG1 VAL B  27      -3.317   7.387  -0.049  1.00  0.00           C  
ATOM    405  CG2 VAL B  27      -4.730   7.320   2.018  1.00  0.00           C  
ATOM    406  H   VAL B  27      -4.319   4.628   2.720  1.00  0.00           H  
ATOM    407  HA  VAL B  27      -5.360   5.463   0.204  1.00  0.00           H  
ATOM    408  HB  VAL B  27      -2.856   6.315   1.717  1.00  0.00           H  
ATOM    409 1HG1 VAL B  27      -2.861   8.313   0.305  1.00  0.00           H  
ATOM    410 2HG1 VAL B  27      -2.592   6.830  -0.640  1.00  0.00           H  
ATOM    411 3HG1 VAL B  27      -4.185   7.623  -0.664  1.00  0.00           H  
ATOM    412 1HG2 VAL B  27      -4.265   8.248   2.350  1.00  0.00           H  
ATOM    413 2HG2 VAL B  27      -5.629   7.549   1.445  1.00  0.00           H  
ATOM    414 3HG2 VAL B  27      -4.996   6.717   2.886  1.00  0.00           H  
ATOM    415  N   VAL B  28      -2.405   3.983   0.097  1.00  0.00           N  
ATOM    416  CA  VAL B  28      -1.482   3.278  -0.784  1.00  0.00           C  
ATOM    417  C   VAL B  28      -2.144   2.060  -1.414  1.00  0.00           C  
ATOM    418  O   VAL B  28      -1.928   1.762  -2.589  1.00  0.00           O  
ATOM    419  CB  VAL B  28      -0.232   2.832  -0.001  1.00  0.00           C  
ATOM    420  CG1 VAL B  28       0.642   1.931  -0.862  1.00  0.00           C  
ATOM    421  CG2 VAL B  28       0.547   4.050   0.469  1.00  0.00           C  
ATOM    422  H   VAL B  28      -2.206   4.024   1.087  1.00  0.00           H  
ATOM    423  HA  VAL B  28      -1.173   3.959  -1.578  1.00  0.00           H  
ATOM    424  HB  VAL B  28      -0.546   2.244   0.862  1.00  0.00           H  
ATOM    425 1HG1 VAL B  28       1.520   1.625  -0.293  1.00  0.00           H  
ATOM    426 2HG1 VAL B  28       0.075   1.049  -1.157  1.00  0.00           H  
ATOM    427 3HG1 VAL B  28       0.958   2.475  -1.752  1.00  0.00           H  
ATOM    428 1HG2 VAL B  28       1.429   3.727   1.022  1.00  0.00           H  
ATOM    429 2HG2 VAL B  28       0.856   4.640  -0.394  1.00  0.00           H  
ATOM    430 3HG2 VAL B  28      -0.085   4.658   1.117  1.00  0.00           H  
ATOM    431  N   GLY B  29      -2.953   1.358  -0.627  1.00  0.00           N  
ATOM    432  CA  GLY B  29      -3.712   0.219  -1.129  1.00  0.00           C  
ATOM    433  C   GLY B  29      -4.567   0.612  -2.327  1.00  0.00           C  
ATOM    434  O   GLY B  29      -4.630  -0.113  -3.320  1.00  0.00           O  
ATOM    435  H   GLY B  29      -3.043   1.621   0.344  1.00  0.00           H  
ATOM    436 1HA  GLY B  29      -3.025  -0.579  -1.413  1.00  0.00           H  
ATOM    437 2HA  GLY B  29      -4.348  -0.172  -0.336  1.00  0.00           H  
ATOM    438  N   LEU B  30      -5.223   1.763  -2.227  1.00  0.00           N  
ATOM    439  CA  LEU B  30      -6.022   2.287  -3.329  1.00  0.00           C  
ATOM    440  C   LEU B  30      -5.166   2.527  -4.565  1.00  0.00           C  
ATOM    441  O   LEU B  30      -5.554   2.175  -5.679  1.00  0.00           O  
ATOM    442  CB  LEU B  30      -6.706   3.595  -2.911  1.00  0.00           C  
ATOM    443  CG  LEU B  30      -7.572   4.265  -3.986  1.00  0.00           C  
ATOM    444  CD1 LEU B  30      -8.684   3.314  -4.408  1.00  0.00           C  
ATOM    445  CD2 LEU B  30      -8.142   5.565  -3.441  1.00  0.00           C  
ATOM    446  H   LEU B  30      -5.167   2.288  -1.367  1.00  0.00           H  
ATOM    447  HA  LEU B  30      -6.789   1.554  -3.579  1.00  0.00           H  
ATOM    448 1HB  LEU B  30      -7.343   3.394  -2.051  1.00  0.00           H  
ATOM    449 2HB  LEU B  30      -5.939   4.308  -2.611  1.00  0.00           H  
ATOM    450  HG  LEU B  30      -6.962   4.476  -4.865  1.00  0.00           H  
ATOM    451 1HD1 LEU B  30      -9.299   3.790  -5.172  1.00  0.00           H  
ATOM    452 2HD1 LEU B  30      -8.248   2.400  -4.812  1.00  0.00           H  
ATOM    453 3HD1 LEU B  30      -9.302   3.071  -3.545  1.00  0.00           H  
ATOM    454 1HD2 LEU B  30      -8.757   6.042  -4.205  1.00  0.00           H  
ATOM    455 2HD2 LEU B  30      -8.753   5.355  -2.562  1.00  0.00           H  
ATOM    456 3HD2 LEU B  30      -7.326   6.233  -3.163  1.00  0.00           H  
ATOM    457  N   VAL B  31      -3.998   3.127  -4.362  1.00  0.00           N  
ATOM    458  CA  VAL B  31      -3.060   3.366  -5.453  1.00  0.00           C  
ATOM    459  C   VAL B  31      -2.629   2.059  -6.105  1.00  0.00           C  
ATOM    460  O   VAL B  31      -2.572   1.955  -7.330  1.00  0.00           O  
ATOM    461  CB  VAL B  31      -1.816   4.112  -4.933  1.00  0.00           C  
ATOM    462  CG1 VAL B  31      -0.743   4.172  -6.010  1.00  0.00           C  
ATOM    463  CG2 VAL B  31      -2.203   5.512  -4.480  1.00  0.00           C  
ATOM    464  H   VAL B  31      -3.754   3.426  -3.429  1.00  0.00           H  
ATOM    465  HA  VAL B  31      -3.552   3.986  -6.203  1.00  0.00           H  
ATOM    466  HB  VAL B  31      -1.397   3.560  -4.092  1.00  0.00           H  
ATOM    467 1HG1 VAL B  31       0.129   4.702  -5.626  1.00  0.00           H  
ATOM    468 2HG1 VAL B  31      -0.455   3.159  -6.293  1.00  0.00           H  
ATOM    469 3HG1 VAL B  31      -1.131   4.697  -6.882  1.00  0.00           H  
ATOM    470 1HG2 VAL B  31      -1.320   6.033  -4.114  1.00  0.00           H  
ATOM    471 2HG2 VAL B  31      -2.628   6.062  -5.320  1.00  0.00           H  
ATOM    472 3HG2 VAL B  31      -2.942   5.444  -3.681  1.00  0.00           H  
ATOM    473  N   ALA B  32      -2.325   1.064  -5.279  1.00  0.00           N  
ATOM    474  CA  ALA B  32      -1.961  -0.259  -5.774  1.00  0.00           C  
ATOM    475  C   ALA B  32      -3.091  -0.870  -6.593  1.00  0.00           C  
ATOM    476  O   ALA B  32      -2.859  -1.443  -7.658  1.00  0.00           O  
ATOM    477  CB  ALA B  32      -1.591  -1.175  -4.617  1.00  0.00           C  
ATOM    478  H   ALA B  32      -2.346   1.227  -4.283  1.00  0.00           H  
ATOM    479  HA  ALA B  32      -1.096  -0.149  -6.428  1.00  0.00           H  
ATOM    480 1HB  ALA B  32      -1.322  -2.158  -5.003  1.00  0.00           H  
ATOM    481 2HB  ALA B  32      -0.744  -0.753  -4.076  1.00  0.00           H  
ATOM    482 3HB  ALA B  32      -2.441  -1.270  -3.943  1.00  0.00           H  
ATOM    483  N   TYR B  33      -4.314  -0.745  -6.090  1.00  0.00           N  
ATOM    484  CA  TYR B  33      -5.487  -1.250  -6.794  1.00  0.00           C  
ATOM    485  C   TYR B  33      -5.631  -0.599  -8.163  1.00  0.00           C  
ATOM    486  O   TYR B  33      -5.760  -1.285  -9.177  1.00  0.00           O  
ATOM    487  CB  TYR B  33      -6.750  -1.020  -5.961  1.00  0.00           C  
ATOM    488  CG  TYR B  33      -8.026  -1.431  -6.663  1.00  0.00           C  
ATOM    489  CD1 TYR B  33      -8.396  -2.768  -6.703  1.00  0.00           C  
ATOM    490  CD2 TYR B  33      -8.826  -0.472  -7.265  1.00  0.00           C  
ATOM    491  CE1 TYR B  33      -9.561  -3.143  -7.344  1.00  0.00           C  
ATOM    492  CE2 TYR B  33      -9.992  -0.847  -7.905  1.00  0.00           C  
ATOM    493  CZ  TYR B  33     -10.359  -2.176  -7.945  1.00  0.00           C  
ATOM    494  OH  TYR B  33     -11.520  -2.550  -8.583  1.00  0.00           O  
ATOM    495  H   TYR B  33      -4.435  -0.288  -5.198  1.00  0.00           H  
ATOM    496  HA  TYR B  33      -5.362  -2.322  -6.949  1.00  0.00           H  
ATOM    497 1HB  TYR B  33      -6.679  -1.581  -5.028  1.00  0.00           H  
ATOM    498 2HB  TYR B  33      -6.829   0.035  -5.703  1.00  0.00           H  
ATOM    499  HD1 TYR B  33      -7.767  -3.522  -6.230  1.00  0.00           H  
ATOM    500  HD2 TYR B  33      -8.535   0.578  -7.234  1.00  0.00           H  
ATOM    501  HE1 TYR B  33      -9.852  -4.192  -7.376  1.00  0.00           H  
ATOM    502  HE2 TYR B  33     -10.620  -0.093  -8.379  1.00  0.00           H  
ATOM    503  HH  TYR B  33     -11.668  -3.490  -8.452  1.00  0.00           H  
ATOM    504  N   ILE B  34      -5.609   0.729  -8.186  1.00  0.00           N  
ATOM    505  CA  ILE B  34      -5.825   1.478  -9.419  1.00  0.00           C  
ATOM    506  C   ILE B  34      -4.689   1.249 -10.408  1.00  0.00           C  
ATOM    507  O   ILE B  34      -4.924   0.944 -11.578  1.00  0.00           O  
ATOM    508  CB  ILE B  34      -5.959   2.984  -9.130  1.00  0.00           C  
ATOM    509  CG1 ILE B  34      -7.236   3.263  -8.333  1.00  0.00           C  
ATOM    510  CG2 ILE B  34      -5.954   3.777 -10.429  1.00  0.00           C  
ATOM    511  CD1 ILE B  34      -7.308   4.663  -7.767  1.00  0.00           C  
ATOM    512  H   ILE B  34      -5.439   1.234  -7.328  1.00  0.00           H  
ATOM    513  HA  ILE B  34      -6.750   1.131  -9.877  1.00  0.00           H  
ATOM    514  HB  ILE B  34      -5.124   3.312  -8.512  1.00  0.00           H  
ATOM    515 1HG1 ILE B  34      -8.105   3.108  -8.972  1.00  0.00           H  
ATOM    516 2HG1 ILE B  34      -7.310   2.558  -7.506  1.00  0.00           H  
ATOM    517 1HG2 ILE B  34      -6.050   4.839 -10.206  1.00  0.00           H  
ATOM    518 2HG2 ILE B  34      -5.019   3.600 -10.958  1.00  0.00           H  
ATOM    519 3HG2 ILE B  34      -6.790   3.459 -11.052  1.00  0.00           H  
ATOM    520 1HD1 ILE B  34      -8.241   4.785  -7.216  1.00  0.00           H  
ATOM    521 2HD1 ILE B  34      -6.465   4.828  -7.095  1.00  0.00           H  
ATOM    522 3HD1 ILE B  34      -7.272   5.387  -8.580  1.00  0.00           H  
ATOM    523  N   ALA B  35      -3.458   1.396  -9.932  1.00  0.00           N  
ATOM    524  CA  ALA B  35      -2.285   1.264 -10.788  1.00  0.00           C  
ATOM    525  C   ALA B  35      -2.212  -0.124 -11.411  1.00  0.00           C  
ATOM    526  O   ALA B  35      -1.861  -0.272 -12.582  1.00  0.00           O  
ATOM    527  CB  ALA B  35      -1.017   1.556  -9.999  1.00  0.00           C  
ATOM    528  H   ALA B  35      -3.331   1.606  -8.953  1.00  0.00           H  
ATOM    529  HA  ALA B  35      -2.372   1.989 -11.597  1.00  0.00           H  
ATOM    530 1HB  ALA B  35      -0.150   1.453 -10.651  1.00  0.00           H  
ATOM    531 2HB  ALA B  35      -1.058   2.573  -9.608  1.00  0.00           H  
ATOM    532 3HB  ALA B  35      -0.934   0.854  -9.171  1.00  0.00           H  
ATOM    533  N   PHE B  36      -2.545  -1.140 -10.622  1.00  0.00           N  
ATOM    534  CA  PHE B  36      -2.538  -2.517 -11.101  1.00  0.00           C  
ATOM    535  C   PHE B  36      -3.692  -2.771 -12.062  1.00  0.00           C  
ATOM    536  O   PHE B  36      -3.517  -3.404 -13.104  1.00  0.00           O  
ATOM    537  CB  PHE B  36      -2.623  -3.492  -9.926  1.00  0.00           C  
ATOM    538  CG  PHE B  36      -2.461  -4.933 -10.321  1.00  0.00           C  
ATOM    539  CD1 PHE B  36      -1.212  -5.442 -10.645  1.00  0.00           C  
ATOM    540  CD2 PHE B  36      -3.557  -5.781 -10.369  1.00  0.00           C  
ATOM    541  CE1 PHE B  36      -1.062  -6.767 -11.008  1.00  0.00           C  
ATOM    542  CE2 PHE B  36      -3.410  -7.106 -10.731  1.00  0.00           C  
ATOM    543  CZ  PHE B  36      -2.161  -7.599 -11.051  1.00  0.00           C  
ATOM    544  H   PHE B  36      -2.810  -0.953  -9.666  1.00  0.00           H  
ATOM    545  HA  PHE B  36      -1.603  -2.693 -11.635  1.00  0.00           H  
ATOM    546 1HB  PHE B  36      -1.850  -3.251  -9.197  1.00  0.00           H  
ATOM    547 2HB  PHE B  36      -3.586  -3.382  -9.430  1.00  0.00           H  
ATOM    548  HD1 PHE B  36      -0.343  -4.784 -10.610  1.00  0.00           H  
ATOM    549  HD2 PHE B  36      -4.543  -5.391 -10.117  1.00  0.00           H  
ATOM    550  HE1 PHE B  36      -0.075  -7.154 -11.261  1.00  0.00           H  
ATOM    551  HE2 PHE B  36      -4.279  -7.762 -10.765  1.00  0.00           H  
ATOM    552  HZ  PHE B  36      -2.044  -8.643 -11.339  1.00  0.00           H  
ATOM    553  N   LYS B  37      -4.873  -2.275 -11.707  1.00  0.00           N  
ATOM    554  CA  LYS B  37      -6.075  -2.518 -12.495  1.00  0.00           C  
ATOM    555  C   LYS B  37      -5.944  -1.929 -13.894  1.00  0.00           C  
ATOM    556  O   LYS B  37      -6.343  -2.550 -14.879  1.00  0.00           O  
ATOM    557  CB  LYS B  37      -7.303  -1.937 -11.792  1.00  0.00           C  
ATOM    558  CG  LYS B  37      -8.625  -2.234 -12.487  1.00  0.00           C  
ATOM    559  CD  LYS B  37      -9.804  -1.725 -11.672  1.00  0.00           C  
ATOM    560  CE  LYS B  37     -11.129  -2.099 -12.320  1.00  0.00           C  
ATOM    561  NZ  LYS B  37     -12.292  -1.630 -11.520  1.00  0.00           N  
ATOM    562  H   LYS B  37      -4.938  -1.716 -10.868  1.00  0.00           H  
ATOM    563  HA  LYS B  37      -6.210  -3.595 -12.598  1.00  0.00           H  
ATOM    564 1HB  LYS B  37      -7.362  -2.331 -10.777  1.00  0.00           H  
ATOM    565 2HB  LYS B  37      -7.200  -0.854 -11.717  1.00  0.00           H  
ATOM    566 1HG  LYS B  37      -8.637  -1.755 -13.466  1.00  0.00           H  
ATOM    567 2HG  LYS B  37      -8.728  -3.309 -12.627  1.00  0.00           H  
ATOM    568 1HD  LYS B  37      -9.766  -2.153 -10.669  1.00  0.00           H  
ATOM    569 2HD  LYS B  37      -9.746  -0.640 -11.586  1.00  0.00           H  
ATOM    570 1HE  LYS B  37     -11.185  -1.657 -13.314  1.00  0.00           H  
ATOM    571 2HE  LYS B  37     -11.190  -3.182 -12.425  1.00  0.00           H  
ATOM    572 1HZ  LYS B  37     -13.150  -1.897 -11.982  1.00  0.00           H  
ATOM    573 2HZ  LYS B  37     -12.261  -2.049 -10.601  1.00  0.00           H  
ATOM    574 3HZ  LYS B  37     -12.258  -0.624 -11.432  1.00  0.00           H  
ATOM    575  N   ARG B  38      -5.384  -0.727 -13.974  1.00  0.00           N  
ATOM    576  CA  ARG B  38      -5.237  -0.034 -15.248  1.00  0.00           C  
ATOM    577  C   ARG B  38      -4.356  -0.826 -16.207  1.00  0.00           C  
ATOM    578  O   ARG B  38      -4.815  -1.750 -16.818  1.00  0.00           O  
ATOM    579  OXT ARG B  38      -3.203  -0.524 -16.350  1.00  0.00           O  
ATOM    580  CB  ARG B  38      -4.638   1.349 -15.040  1.00  0.00           C  
ATOM    581  CG  ARG B  38      -5.590   2.375 -14.447  1.00  0.00           C  
ATOM    582  CD  ARG B  38      -4.915   3.675 -14.202  1.00  0.00           C  
ATOM    583  NE  ARG B  38      -5.828   4.668 -13.659  1.00  0.00           N  
ATOM    584  CZ  ARG B  38      -5.472   5.913 -13.287  1.00  0.00           C  
ATOM    585  NH1 ARG B  38      -4.222   6.302 -13.405  1.00  0.00           N  
ATOM    586  NH2 ARG B  38      -6.379   6.743 -12.803  1.00  0.00           N  
ATOM    587  H   ARG B  38      -5.053  -0.281 -13.131  1.00  0.00           H  
ATOM    588  HA  ARG B  38      -6.224   0.079 -15.698  1.00  0.00           H  
ATOM    589 1HB  ARG B  38      -3.777   1.277 -14.377  1.00  0.00           H  
ATOM    590 2HB  ARG B  38      -4.284   1.740 -15.994  1.00  0.00           H  
ATOM    591 1HG  ARG B  38      -6.419   2.544 -15.135  1.00  0.00           H  
ATOM    592 2HG  ARG B  38      -5.978   2.006 -13.496  1.00  0.00           H  
ATOM    593 1HD  ARG B  38      -4.102   3.534 -13.490  1.00  0.00           H  
ATOM    594 2HD  ARG B  38      -4.513   4.058 -15.139  1.00  0.00           H  
ATOM    595  HE  ARG B  38      -6.799   4.405 -13.552  1.00  0.00           H  
ATOM    596 1HH1 ARG B  38      -3.528   5.667 -13.775  1.00  0.00           H  
ATOM    597 2HH1 ARG B  38      -3.955   7.235 -13.126  1.00  0.00           H  
ATOM    598 1HH2 ARG B  38      -7.340   6.443 -12.711  1.00  0.00           H  
ATOM    599 2HH2 ARG B  38      -6.112   7.675 -12.524  1.00  0.00           H  
TER                                                                             
HETATM  601 THKN MEM C  41      15.000   0.000   0.000  1.00  0.00           X  
HETATM  602 CNTR MEM C  41       0.000   0.000   0.000  1.00  0.00           X  
HETATM  603 NORM MEM C  41      -0.000  -0.000   1.000  1.00  0.00           X  
TER                                                                             
CONECT  601  602                                                                
CONECT  602  601  603                                                           
CONECT  603  602                                                                
a_angle_1 0.757
a_angle_2 17.3
a_bind 0.14
a_ddg -18.373
a_helicality 0.071
a_helicality_symm 0.071
a_hha_ang 32.589
a_hha_dst_atm 3.761
a_hha_dst_vec 7.747
a_marl -10.482
a_pack 0.576
a_res_lipo -35.979
a_rmsd 4.967
a_sasa 659.458
a_shape 0.593
a_span_topo 0.5
a_tms_span 1
a_tms_span_fa 1
a_unsat 0
maxsub 27
rms 4.967
score -92.142
silent_score -92.142
time 35
total -92.145
