# Supplementary material for: A lipophilicity-based energy function for membrane-protein modelling and design
Source: PLoS Comput Biol. 2019 Aug 28;15(8):e1007318. doi: 10.1371/journal.pcbi.1007318 (PMC6736313; doi:10.1371/journal.pcbi.1007318)
Supplement: S2 File — (GZ) [file pcbi.1007318.s008.tar.gz › 2MK9_all.pdb]

#MODEL 0
ATOM      1  N   GLU A   1       4.927  -0.224  15.971  1.00  0.00           N  
ATOM      2  CA  GLU A   1       6.017  -0.886  15.264  1.00  0.00           C  
ATOM      3  C   GLU A   1       5.852  -0.759  13.755  1.00  0.00           C  
ATOM      4  O   GLU A   1       4.880  -1.252  13.184  1.00  0.00           O  
ATOM      5  CB  GLU A   1       6.089  -2.363  15.656  1.00  0.00           C  
ATOM      6  CG  GLU A   1       7.229  -3.132  15.005  1.00  0.00           C  
ATOM      7  CD  GLU A   1       7.240  -4.589  15.376  1.00  0.00           C  
ATOM      8  OE1 GLU A   1       6.399  -4.993  16.143  1.00  0.00           O  
ATOM      9  OE2 GLU A   1       8.090  -5.299  14.892  1.00  0.00           O  
ATOM     10 1H   GLU A   1       5.061  -0.323  16.957  1.00  0.00           H  
ATOM     11 2H   GLU A   1       4.915   0.747  15.733  1.00  0.00           H  
ATOM     12 3H   GLU A   1       4.057  -0.642  15.709  1.00  0.00           H  
ATOM     13  HA  GLU A   1       6.955  -0.404  15.545  1.00  0.00           H  
ATOM     14 1HB  GLU A   1       6.202  -2.448  16.737  1.00  0.00           H  
ATOM     15 2HB  GLU A   1       5.155  -2.857  15.386  1.00  0.00           H  
ATOM     16 1HG  GLU A   1       7.141  -3.046  13.922  1.00  0.00           H  
ATOM     17 2HG  GLU A   1       8.175  -2.680  15.302  1.00  0.00           H  
ATOM     18  N   LEU A   2       6.808  -0.094  13.115  1.00  0.00           N  
ATOM     19  CA  LEU A   2       6.751   0.133  11.676  1.00  0.00           C  
ATOM     20  C   LEU A   2       6.678  -1.183  10.912  1.00  0.00           C  
ATOM     21  O   LEU A   2       5.885  -1.329   9.982  1.00  0.00           O  
ATOM     22  CB  LEU A   2       7.977   0.931  11.216  1.00  0.00           C  
ATOM     23  CG  LEU A   2       8.059   1.218   9.711  1.00  0.00           C  
ATOM     24  CD1 LEU A   2       6.836   2.016   9.279  1.00  0.00           C  
ATOM     25  CD2 LEU A   2       9.342   1.976   9.407  1.00  0.00           C  
ATOM     26  H   LEU A   2       7.595   0.263  13.638  1.00  0.00           H  
ATOM     27  HA  LEU A   2       5.854   0.710  11.452  1.00  0.00           H  
ATOM     28 1HB  LEU A   2       7.985   1.888  11.736  1.00  0.00           H  
ATOM     29 2HB  LEU A   2       8.875   0.381  11.497  1.00  0.00           H  
ATOM     30  HG  LEU A   2       8.054   0.277   9.160  1.00  0.00           H  
ATOM     31 1HD1 LEU A   2       6.894   2.220   8.210  1.00  0.00           H  
ATOM     32 2HD1 LEU A   2       5.934   1.442   9.490  1.00  0.00           H  
ATOM     33 3HD1 LEU A   2       6.804   2.958   9.826  1.00  0.00           H  
ATOM     34 1HD2 LEU A   2       9.400   2.179   8.337  1.00  0.00           H  
ATOM     35 2HD2 LEU A   2       9.347   2.918   9.956  1.00  0.00           H  
ATOM     36 3HD2 LEU A   2      10.200   1.375   9.709  1.00  0.00           H  
ATOM     37  N   PHE A   3       7.510  -2.139  11.311  1.00  0.00           N  
ATOM     38  CA  PHE A   3       7.555  -3.439  10.653  1.00  0.00           C  
ATOM     39  C   PHE A   3       6.172  -4.076  10.596  1.00  0.00           C  
ATOM     40  O   PHE A   3       5.737  -4.545   9.545  1.00  0.00           O  
ATOM     41  CB  PHE A   3       8.522  -4.374  11.382  1.00  0.00           C  
ATOM     42  CG  PHE A   3       8.546  -5.771  10.830  1.00  0.00           C  
ATOM     43  CD1 PHE A   3       9.207  -6.052   9.643  1.00  0.00           C  
ATOM     44  CD2 PHE A   3       7.909  -6.807  11.496  1.00  0.00           C  
ATOM     45  CE1 PHE A   3       9.229  -7.337   9.134  1.00  0.00           C  
ATOM     46  CE2 PHE A   3       7.931  -8.092  10.990  1.00  0.00           C  
ATOM     47  CZ  PHE A   3       8.592  -8.357   9.808  1.00  0.00           C  
ATOM     48  H   PHE A   3       8.128  -1.960  12.090  1.00  0.00           H  
ATOM     49  HA  PHE A   3       7.909  -3.298   9.631  1.00  0.00           H  
ATOM     50 1HB  PHE A   3       9.531  -3.968  11.325  1.00  0.00           H  
ATOM     51 2HB  PHE A   3       8.251  -4.429  12.435  1.00  0.00           H  
ATOM     52  HD1 PHE A   3       9.712  -5.245   9.111  1.00  0.00           H  
ATOM     53  HD2 PHE A   3       7.386  -6.597  12.430  1.00  0.00           H  
ATOM     54  HE1 PHE A   3       9.752  -7.543   8.200  1.00  0.00           H  
ATOM     55  HE2 PHE A   3       7.426  -8.897  11.524  1.00  0.00           H  
ATOM     56  HZ  PHE A   3       8.608  -9.369   9.407  1.00  0.00           H  
ATOM     57  N   PHE A   4       5.485  -4.088  11.734  1.00  0.00           N  
ATOM     58  CA  PHE A   4       4.128  -4.616  11.803  1.00  0.00           C  
ATOM     59  C   PHE A   4       3.203  -3.888  10.836  1.00  0.00           C  
ATOM     60  O   PHE A   4       2.437  -4.514  10.104  1.00  0.00           O  
ATOM     61  CB  PHE A   4       3.580  -4.498  13.226  1.00  0.00           C  
ATOM     62  CG  PHE A   4       2.188  -5.039  13.387  1.00  0.00           C  
ATOM     63  CD1 PHE A   4       1.965  -6.405  13.476  1.00  0.00           C  
ATOM     64  CD2 PHE A   4       1.098  -4.184  13.450  1.00  0.00           C  
ATOM     65  CE1 PHE A   4       0.685  -6.904  13.624  1.00  0.00           C  
ATOM     66  CE2 PHE A   4      -0.182  -4.679  13.599  1.00  0.00           C  
ATOM     67  CZ  PHE A   4      -0.389  -6.042  13.685  1.00  0.00           C  
ATOM     68  H   PHE A   4       5.914  -3.723  12.572  1.00  0.00           H  
ATOM     69  HA  PHE A   4       4.152  -5.671  11.525  1.00  0.00           H  
ATOM     70 1HB  PHE A   4       4.235  -5.034  13.913  1.00  0.00           H  
ATOM     71 2HB  PHE A   4       3.575  -3.452  13.528  1.00  0.00           H  
ATOM     72  HD1 PHE A   4       2.815  -7.087  13.428  1.00  0.00           H  
ATOM     73  HD2 PHE A   4       1.262  -3.108  13.381  1.00  0.00           H  
ATOM     74  HE1 PHE A   4       0.524  -7.980  13.692  1.00  0.00           H  
ATOM     75  HE2 PHE A   4      -1.030  -3.996  13.647  1.00  0.00           H  
ATOM     76  HZ  PHE A   4      -1.398  -6.434  13.801  1.00  0.00           H  
ATOM     77  N   MET A   5       3.279  -2.561  10.838  1.00  0.00           N  
ATOM     78  CA  MET A   5       2.400  -1.742  10.013  1.00  0.00           C  
ATOM     79  C   MET A   5       2.663  -1.972   8.531  1.00  0.00           C  
ATOM     80  O   MET A   5       1.742  -1.937   7.714  1.00  0.00           O  
ATOM     81  CB  MET A   5       2.573  -0.265  10.363  1.00  0.00           C  
ATOM     82  CG  MET A   5       2.040   0.124  11.735  1.00  0.00           C  
ATOM     83  SD  MET A   5       1.927   1.911  11.956  1.00  0.00           S  
ATOM     84  CE  MET A   5       3.660   2.349  12.054  1.00  0.00           C  
ATOM     85  H   MET A   5       3.965  -2.109  11.426  1.00  0.00           H  
ATOM     86  HA  MET A   5       1.368  -2.031  10.214  1.00  0.00           H  
ATOM     87 1HB  MET A   5       3.630  -0.005  10.330  1.00  0.00           H  
ATOM     88 2HB  MET A   5       2.061   0.347   9.619  1.00  0.00           H  
ATOM     89 1HG  MET A   5       1.047  -0.304  11.874  1.00  0.00           H  
ATOM     90 2HG  MET A   5       2.695  -0.278  12.507  1.00  0.00           H  
ATOM     91 1HE  MET A   5       3.755   3.427  12.191  1.00  0.00           H  
ATOM     92 2HE  MET A   5       4.119   1.833  12.898  1.00  0.00           H  
ATOM     93 3HE  MET A   5       4.163   2.055  11.132  1.00  0.00           H  
ATOM     94  N   ILE A   6       3.925  -2.206   8.188  1.00  0.00           N  
ATOM     95  CA  ILE A   6       4.299  -2.535   6.818  1.00  0.00           C  
ATOM     96  C   ILE A   6       3.651  -3.838   6.368  1.00  0.00           C  
ATOM     97  O   ILE A   6       3.127  -3.930   5.257  1.00  0.00           O  
ATOM     98  CB  ILE A   6       5.828  -2.646   6.678  1.00  0.00           C  
ATOM     99  CG1 ILE A   6       6.478  -1.266   6.802  1.00  0.00           C  
ATOM    100  CG2 ILE A   6       6.195  -3.293   5.351  1.00  0.00           C  
ATOM    101  CD1 ILE A   6       7.982  -1.310   6.948  1.00  0.00           C  
ATOM    102  H   ILE A   6       4.644  -2.155   8.896  1.00  0.00           H  
ATOM    103  HA  ILE A   6       3.950  -1.737   6.164  1.00  0.00           H  
ATOM    104  HB  ILE A   6       6.225  -3.255   7.490  1.00  0.00           H  
ATOM    105 1HG1 ILE A   6       6.238  -0.670   5.922  1.00  0.00           H  
ATOM    106 2HG1 ILE A   6       6.068  -0.747   7.669  1.00  0.00           H  
ATOM    107 1HG2 ILE A   6       7.279  -3.363   5.268  1.00  0.00           H  
ATOM    108 2HG2 ILE A   6       5.762  -4.291   5.301  1.00  0.00           H  
ATOM    109 3HG2 ILE A   6       5.807  -2.687   4.531  1.00  0.00           H  
ATOM    110 1HD1 ILE A   6       8.369  -0.294   7.032  1.00  0.00           H  
ATOM    111 2HD1 ILE A   6       8.245  -1.873   7.845  1.00  0.00           H  
ATOM    112 3HD1 ILE A   6       8.418  -1.793   6.075  1.00  0.00           H  
ATOM    113  N   ASN A   7       3.689  -4.843   7.236  1.00  0.00           N  
ATOM    114  CA  ASN A   7       3.030  -6.115   6.965  1.00  0.00           C  
ATOM    115  C   ASN A   7       1.532  -5.927   6.761  1.00  0.00           C  
ATOM    116  O   ASN A   7       0.934  -6.543   5.879  1.00  0.00           O  
ATOM    117  CB  ASN A   7       3.296  -7.103   8.085  1.00  0.00           C  
ATOM    118  CG  ASN A   7       4.693  -7.660   8.045  1.00  0.00           C  
ATOM    119  OD1 ASN A   7       5.371  -7.593   7.013  1.00  0.00           O  
ATOM    120  ND2 ASN A   7       5.135  -8.208   9.148  1.00  0.00           N  
ATOM    121  H   ASN A   7       4.187  -4.722   8.106  1.00  0.00           H  
ATOM    122  HA  ASN A   7       3.434  -6.523   6.037  1.00  0.00           H  
ATOM    123 1HB  ASN A   7       3.140  -6.614   9.047  1.00  0.00           H  
ATOM    124 2HB  ASN A   7       2.587  -7.928   8.018  1.00  0.00           H  
ATOM    125 1HD2 ASN A   7       6.057  -8.594   9.180  1.00  0.00           H  
ATOM    126 2HD2 ASN A   7       4.551  -8.240   9.959  1.00  0.00           H  
ATOM    127  N   THR A   8       0.931  -5.072   7.581  1.00  0.00           N  
ATOM    128  CA  THR A   8      -0.469  -4.702   7.411  1.00  0.00           C  
ATOM    129  C   THR A   8      -0.689  -3.970   6.093  1.00  0.00           C  
ATOM    130  O   THR A   8      -1.673  -4.212   5.394  1.00  0.00           O  
ATOM    131  CB  THR A   8      -0.956  -3.824   8.578  1.00  0.00           C  
ATOM    132  OG1 THR A   8      -0.849  -4.555   9.807  1.00  0.00           O  
ATOM    133  CG2 THR A   8      -2.404  -3.409   8.365  1.00  0.00           C  
ATOM    134  H   THR A   8       1.458  -4.668   8.343  1.00  0.00           H  
ATOM    135  HA  THR A   8      -1.068  -5.613   7.393  1.00  0.00           H  
ATOM    136  HB  THR A   8      -0.334  -2.932   8.647  1.00  0.00           H  
ATOM    137  HG1 THR A   8       0.072  -4.779   9.965  1.00  0.00           H  
ATOM    138 1HG2 THR A   8      -2.731  -2.789   9.199  1.00  0.00           H  
ATOM    139 2HG2 THR A   8      -2.487  -2.843   7.437  1.00  0.00           H  
ATOM    140 3HG2 THR A   8      -3.032  -4.297   8.305  1.00  0.00           H  
ATOM    141  N   SER A   9       0.233  -3.073   5.760  1.00  0.00           N  
ATOM    142  CA  SER A   9       0.154  -2.321   4.513  1.00  0.00           C  
ATOM    143  C   SER A   9       0.119  -3.252   3.309  1.00  0.00           C  
ATOM    144  O   SER A   9      -0.670  -3.057   2.384  1.00  0.00           O  
ATOM    145  CB  SER A   9       1.335  -1.376   4.398  1.00  0.00           C  
ATOM    146  OG  SER A   9       1.273  -0.637   3.209  1.00  0.00           O  
ATOM    147  H   SER A   9       1.009  -2.908   6.385  1.00  0.00           H  
ATOM    148  HA  SER A   9      -0.766  -1.735   4.520  1.00  0.00           H  
ATOM    149 1HB  SER A   9       1.342  -0.698   5.251  1.00  0.00           H  
ATOM    150 2HB  SER A   9       2.262  -1.947   4.427  1.00  0.00           H  
ATOM    151  HG  SER A   9       0.341  -0.468   3.051  1.00  0.00           H  
ATOM    152  N   ILE A  10       0.978  -4.266   3.326  1.00  0.00           N  
ATOM    153  CA  ILE A  10       1.018  -5.254   2.254  1.00  0.00           C  
ATOM    154  C   ILE A  10      -0.319  -5.970   2.115  1.00  0.00           C  
ATOM    155  O   ILE A  10      -0.819  -6.162   1.006  1.00  0.00           O  
ATOM    156  CB  ILE A  10       2.131  -6.288   2.502  1.00  0.00           C  
ATOM    157  CG1 ILE A  10       3.508  -5.633   2.367  1.00  0.00           C  
ATOM    158  CG2 ILE A  10       1.997  -7.456   1.537  1.00  0.00           C  
ATOM    159  CD1 ILE A  10       4.643  -6.483   2.890  1.00  0.00           C  
ATOM    160  H   ILE A  10       1.619  -4.355   4.101  1.00  0.00           H  
ATOM    161  HA  ILE A  10       1.228  -4.740   1.317  1.00  0.00           H  
ATOM    162  HB  ILE A  10       2.059  -6.662   3.523  1.00  0.00           H  
ATOM    163 1HG1 ILE A  10       3.704  -5.411   1.319  1.00  0.00           H  
ATOM    164 2HG1 ILE A  10       3.515  -4.686   2.908  1.00  0.00           H  
ATOM    165 1HG2 ILE A  10       2.792  -8.177   1.726  1.00  0.00           H  
ATOM    166 2HG2 ILE A  10       1.030  -7.937   1.680  1.00  0.00           H  
ATOM    167 3HG2 ILE A  10       2.073  -7.092   0.512  1.00  0.00           H  
ATOM    168 1HD1 ILE A  10       5.586  -5.952   2.760  1.00  0.00           H  
ATOM    169 2HD1 ILE A  10       4.485  -6.689   3.950  1.00  0.00           H  
ATOM    170 3HD1 ILE A  10       4.678  -7.422   2.340  1.00  0.00           H  
ATOM    171  N   LEU A  11      -0.895  -6.364   3.246  1.00  0.00           N  
ATOM    172  CA  LEU A  11      -2.224  -6.964   3.261  1.00  0.00           C  
ATOM    173  C   LEU A  11      -3.264  -6.013   2.682  1.00  0.00           C  
ATOM    174  O   LEU A  11      -4.074  -6.401   1.841  1.00  0.00           O  
ATOM    175  CB  LEU A  11      -2.615  -7.349   4.693  1.00  0.00           C  
ATOM    176  CG  LEU A  11      -4.033  -7.907   4.868  1.00  0.00           C  
ATOM    177  CD1 LEU A  11      -4.186  -9.176   4.040  1.00  0.00           C  
ATOM    178  CD2 LEU A  11      -4.293  -8.181   6.342  1.00  0.00           C  
ATOM    179  H   LEU A  11      -0.399  -6.244   4.117  1.00  0.00           H  
ATOM    180  HA  LEU A  11      -2.203  -7.864   2.648  1.00  0.00           H  
ATOM    181 1HB  LEU A  11      -1.916  -8.103   5.052  1.00  0.00           H  
ATOM    182 2HB  LEU A  11      -2.525  -6.468   5.327  1.00  0.00           H  
ATOM    183  HG  LEU A  11      -4.758  -7.180   4.500  1.00  0.00           H  
ATOM    184 1HD1 LEU A  11      -5.194  -9.572   4.164  1.00  0.00           H  
ATOM    185 2HD1 LEU A  11      -4.014  -8.947   2.988  1.00  0.00           H  
ATOM    186 3HD1 LEU A  11      -3.462  -9.917   4.374  1.00  0.00           H  
ATOM    187 1HD2 LEU A  11      -5.302  -8.576   6.466  1.00  0.00           H  
ATOM    188 2HD2 LEU A  11      -3.570  -8.909   6.709  1.00  0.00           H  
ATOM    189 3HD2 LEU A  11      -4.194  -7.254   6.907  1.00  0.00           H  
ATOM    190  N   LEU A  12      -3.236  -4.765   3.138  1.00  0.00           N  
ATOM    191  CA  LEU A  12      -4.192  -3.762   2.685  1.00  0.00           C  
ATOM    192  C   LEU A  12      -4.077  -3.530   1.184  1.00  0.00           C  
ATOM    193  O   LEU A  12      -5.084  -3.413   0.485  1.00  0.00           O  
ATOM    194  CB  LEU A  12      -3.969  -2.441   3.432  1.00  0.00           C  
ATOM    195  CG  LEU A  12      -4.407  -2.426   4.902  1.00  0.00           C  
ATOM    196  CD1 LEU A  12      -3.917  -1.146   5.564  1.00  0.00           C  
ATOM    197  CD2 LEU A  12      -5.922  -2.537   4.981  1.00  0.00           C  
ATOM    198  H   LEU A  12      -2.534  -4.505   3.816  1.00  0.00           H  
ATOM    199  HA  LEU A  12      -5.198  -4.121   2.901  1.00  0.00           H  
ATOM    200 1HB  LEU A  12      -2.908  -2.200   3.400  1.00  0.00           H  
ATOM    201 2HB  LEU A  12      -4.516  -1.653   2.914  1.00  0.00           H  
ATOM    202  HG  LEU A  12      -3.953  -3.267   5.426  1.00  0.00           H  
ATOM    203 1HD1 LEU A  12      -4.228  -1.134   6.609  1.00  0.00           H  
ATOM    204 2HD1 LEU A  12      -2.829  -1.101   5.510  1.00  0.00           H  
ATOM    205 3HD1 LEU A  12      -4.342  -0.284   5.051  1.00  0.00           H  
ATOM    206 1HD2 LEU A  12      -6.234  -2.527   6.026  1.00  0.00           H  
ATOM    207 2HD2 LEU A  12      -6.377  -1.695   4.459  1.00  0.00           H  
ATOM    208 3HD2 LEU A  12      -6.244  -3.469   4.516  1.00  0.00           H  
ATOM    209  N   ILE A  13      -2.844  -3.465   0.693  1.00  0.00           N  
ATOM    210  CA  ILE A  13      -2.596  -3.290  -0.733  1.00  0.00           C  
ATOM    211  C   ILE A  13      -3.200  -4.430  -1.541  1.00  0.00           C  
ATOM    212  O   ILE A  13      -3.871  -4.203  -2.548  1.00  0.00           O  
ATOM    213  CB  ILE A  13      -1.086  -3.201  -1.020  1.00  0.00           C  
ATOM    214  CG1 ILE A  13      -0.515  -1.889  -0.476  1.00  0.00           C  
ATOM    215  CG2 ILE A  13      -0.820  -3.322  -2.513  1.00  0.00           C  
ATOM    216  CD1 ILE A  13       0.994  -1.865  -0.398  1.00  0.00           C  
ATOM    217  H   ILE A  13      -2.059  -3.538   1.324  1.00  0.00           H  
ATOM    218  HA  ILE A  13      -3.063  -2.360  -1.054  1.00  0.00           H  
ATOM    219  HB  ILE A  13      -0.569  -4.008  -0.502  1.00  0.00           H  
ATOM    220 1HG1 ILE A  13      -0.837  -1.062  -1.108  1.00  0.00           H  
ATOM    221 2HG1 ILE A  13      -0.910  -1.707   0.524  1.00  0.00           H  
ATOM    222 1HG2 ILE A  13       0.252  -3.256  -2.698  1.00  0.00           H  
ATOM    223 2HG2 ILE A  13      -1.192  -4.281  -2.871  1.00  0.00           H  
ATOM    224 3HG2 ILE A  13      -1.329  -2.515  -3.039  1.00  0.00           H  
ATOM    225 1HD1 ILE A  13       1.323  -0.903  -0.003  1.00  0.00           H  
ATOM    226 2HD1 ILE A  13       1.338  -2.664   0.260  1.00  0.00           H  
ATOM    227 3HD1 ILE A  13       1.412  -2.009  -1.393  1.00  0.00           H  
ATOM    228  N   PHE A  14      -2.959  -5.658  -1.095  1.00  0.00           N  
ATOM    229  CA  PHE A  14      -3.580  -6.830  -1.702  1.00  0.00           C  
ATOM    230  C   PHE A  14      -5.097  -6.698  -1.730  1.00  0.00           C  
ATOM    231  O   PHE A  14      -5.728  -6.895  -2.768  1.00  0.00           O  
ATOM    232  CB  PHE A  14      -3.187  -8.097  -0.940  1.00  0.00           C  
ATOM    233  CG  PHE A  14      -3.932  -9.325  -1.382  1.00  0.00           C  
ATOM    234  CD1 PHE A  14      -3.565  -9.997  -2.539  1.00  0.00           C  
ATOM    235  CD2 PHE A  14      -5.000  -9.810  -0.643  1.00  0.00           C  
ATOM    236  CE1 PHE A  14      -4.250 -11.126  -2.947  1.00  0.00           C  
ATOM    237  CE2 PHE A  14      -5.685 -10.939  -1.048  1.00  0.00           C  
ATOM    238  CZ  PHE A  14      -5.309 -11.598  -2.201  1.00  0.00           C  
ATOM    239  H   PHE A  14      -2.330  -5.784  -0.315  1.00  0.00           H  
ATOM    240  HA  PHE A  14      -3.225  -6.916  -2.729  1.00  0.00           H  
ATOM    241 1HB  PHE A  14      -2.121  -8.282  -1.066  1.00  0.00           H  
ATOM    242 2HB  PHE A  14      -3.370  -7.953   0.124  1.00  0.00           H  
ATOM    243  HD1 PHE A  14      -2.727  -9.624  -3.128  1.00  0.00           H  
ATOM    244  HD2 PHE A  14      -5.297  -9.290   0.268  1.00  0.00           H  
ATOM    245  HE1 PHE A  14      -3.951 -11.644  -3.858  1.00  0.00           H  
ATOM    246  HE2 PHE A  14      -6.523 -11.311  -0.457  1.00  0.00           H  
ATOM    247  HZ  PHE A  14      -5.850 -12.487  -2.522  1.00  0.00           H  
ATOM    248  N   ILE A  15      -5.678  -6.362  -0.583  1.00  0.00           N  
ATOM    249  CA  ILE A  15      -7.125  -6.226  -0.468  1.00  0.00           C  
ATOM    250  C   ILE A  15      -7.655  -5.161  -1.419  1.00  0.00           C  
ATOM    251  O   ILE A  15      -8.652  -5.373  -2.109  1.00  0.00           O  
ATOM    252  CB  ILE A  15      -7.531  -5.874   0.975  1.00  0.00           C  
ATOM    253  CG1 ILE A  15      -7.271  -7.060   1.907  1.00  0.00           C  
ATOM    254  CG2 ILE A  15      -8.993  -5.460   1.030  1.00  0.00           C  
ATOM    255  CD1 ILE A  15      -7.347  -6.711   3.376  1.00  0.00           C  
ATOM    256  H   ILE A  15      -5.102  -6.197   0.230  1.00  0.00           H  
ATOM    257  HA  ILE A  15      -7.584  -7.178  -0.732  1.00  0.00           H  
ATOM    258  HB  ILE A  15      -6.915  -5.050   1.335  1.00  0.00           H  
ATOM    259 1HG1 ILE A  15      -7.996  -7.847   1.705  1.00  0.00           H  
ATOM    260 2HG1 ILE A  15      -6.281  -7.471   1.707  1.00  0.00           H  
ATOM    261 1HG2 ILE A  15      -9.263  -5.215   2.058  1.00  0.00           H  
ATOM    262 2HG2 ILE A  15      -9.148  -4.587   0.397  1.00  0.00           H  
ATOM    263 3HG2 ILE A  15      -9.617  -6.281   0.677  1.00  0.00           H  
ATOM    264 1HD1 ILE A  15      -7.151  -7.602   3.973  1.00  0.00           H  
ATOM    265 2HD1 ILE A  15      -6.603  -5.948   3.608  1.00  0.00           H  
ATOM    266 3HD1 ILE A  15      -8.341  -6.331   3.608  1.00  0.00           H  
ATOM    267  N   PHE A  16      -6.983  -4.016  -1.451  1.00  0.00           N  
ATOM    268  CA  PHE A  16      -7.414  -2.897  -2.281  1.00  0.00           C  
ATOM    269  C   PHE A  16      -7.414  -3.273  -3.757  1.00  0.00           C  
ATOM    270  O   PHE A  16      -8.324  -2.908  -4.501  1.00  0.00           O  
ATOM    271  CB  PHE A  16      -6.507  -1.685  -2.058  1.00  0.00           C  
ATOM    272  CG  PHE A  16      -6.598  -1.107  -0.674  1.00  0.00           C  
ATOM    273  CD1 PHE A  16      -5.577  -0.315  -0.170  1.00  0.00           C  
ATOM    274  CD2 PHE A  16      -7.703  -1.354   0.126  1.00  0.00           C  
ATOM    275  CE1 PHE A  16      -5.658   0.217   1.103  1.00  0.00           C  
ATOM    276  CE2 PHE A  16      -7.788  -0.823   1.399  1.00  0.00           C  
ATOM    277  CZ  PHE A  16      -6.764  -0.037   1.887  1.00  0.00           C  
ATOM    278  H   PHE A  16      -6.151  -3.917  -0.887  1.00  0.00           H  
ATOM    279  HA  PHE A  16      -8.433  -2.628  -1.996  1.00  0.00           H  
ATOM    280 1HB  PHE A  16      -5.472  -1.968  -2.241  1.00  0.00           H  
ATOM    281 2HB  PHE A  16      -6.764  -0.903  -2.770  1.00  0.00           H  
ATOM    282  HD1 PHE A  16      -4.703  -0.114  -0.790  1.00  0.00           H  
ATOM    283  HD2 PHE A  16      -8.511  -1.976  -0.260  1.00  0.00           H  
ATOM    284  HE1 PHE A  16      -4.849   0.837   1.487  1.00  0.00           H  
ATOM    285  HE2 PHE A  16      -8.662  -1.024   2.017  1.00  0.00           H  
ATOM    286  HZ  PHE A  16      -6.829   0.382   2.891  1.00  0.00           H  
ATOM    287  N   ILE A  17      -6.387  -4.005  -4.175  1.00  0.00           N  
ATOM    288  CA  ILE A  17      -6.295  -4.479  -5.551  1.00  0.00           C  
ATOM    289  C   ILE A  17      -7.448  -5.416  -5.889  1.00  0.00           C  
ATOM    290  O   ILE A  17      -8.074  -5.290  -6.941  1.00  0.00           O  
ATOM    291  CB  ILE A  17      -4.957  -5.202  -5.794  1.00  0.00           C  
ATOM    292  CG1 ILE A  17      -3.795  -4.207  -5.743  1.00  0.00           C  
ATOM    293  CG2 ILE A  17      -4.981  -5.930  -7.129  1.00  0.00           C  
ATOM    294  CD1 ILE A  17      -2.434  -4.860  -5.663  1.00  0.00           C  
ATOM    295  H   ILE A  17      -5.652  -4.239  -3.524  1.00  0.00           H  
ATOM    296  HA  ILE A  17      -6.348  -3.619  -6.217  1.00  0.00           H  
ATOM    297  HB  ILE A  17      -4.786  -5.927  -4.998  1.00  0.00           H  
ATOM    298 1HG1 ILE A  17      -3.819  -3.575  -6.631  1.00  0.00           H  
ATOM    299 2HG1 ILE A  17      -3.911  -3.555  -4.877  1.00  0.00           H  
ATOM    300 1HG2 ILE A  17      -4.028  -6.435  -7.285  1.00  0.00           H  
ATOM    301 2HG2 ILE A  17      -5.785  -6.665  -7.128  1.00  0.00           H  
ATOM    302 3HG2 ILE A  17      -5.147  -5.212  -7.932  1.00  0.00           H  
ATOM    303 1HD1 ILE A  17      -1.663  -4.090  -5.630  1.00  0.00           H  
ATOM    304 2HD1 ILE A  17      -2.376  -5.470  -4.761  1.00  0.00           H  
ATOM    305 3HD1 ILE A  17      -2.281  -5.489  -6.538  1.00  0.00           H  
ATOM    306  N   VAL A  18      -7.723  -6.355  -4.991  1.00  0.00           N  
ATOM    307  CA  VAL A  18      -8.823  -7.294  -5.177  1.00  0.00           C  
ATOM    308  C   VAL A  18     -10.157  -6.565  -5.281  1.00  0.00           C  
ATOM    309  O   VAL A  18     -10.997  -6.905  -6.115  1.00  0.00           O  
ATOM    310  CB  VAL A  18      -8.877  -8.293  -4.006  1.00  0.00           C  
ATOM    311  CG1 VAL A  18     -10.162  -9.106  -4.059  1.00  0.00           C  
ATOM    312  CG2 VAL A  18      -7.660  -9.204  -4.046  1.00  0.00           C  
ATOM    313  H   VAL A  18      -7.156  -6.421  -4.158  1.00  0.00           H  
ATOM    314  HA  VAL A  18      -8.654  -7.847  -6.102  1.00  0.00           H  
ATOM    315  HB  VAL A  18      -8.887  -7.738  -3.068  1.00  0.00           H  
ATOM    316 1HG1 VAL A  18     -10.184  -9.807  -3.224  1.00  0.00           H  
ATOM    317 2HG1 VAL A  18     -11.019  -8.437  -3.992  1.00  0.00           H  
ATOM    318 3HG1 VAL A  18     -10.204  -9.660  -4.997  1.00  0.00           H  
ATOM    319 1HG2 VAL A  18      -7.705  -9.907  -3.215  1.00  0.00           H  
ATOM    320 2HG2 VAL A  18      -7.648  -9.754  -4.987  1.00  0.00           H  
ATOM    321 3HG2 VAL A  18      -6.754  -8.604  -3.965  1.00  0.00           H  
ATOM    322  N   LEU A  19     -10.346  -5.562  -4.431  1.00  0.00           N  
ATOM    323  CA  LEU A  19     -11.560  -4.755  -4.455  1.00  0.00           C  
ATOM    324  C   LEU A  19     -11.655  -3.942  -5.739  1.00  0.00           C  
ATOM    325  O   LEU A  19     -12.745  -3.731  -6.272  1.00  0.00           O  
ATOM    326  CB  LEU A  19     -11.595  -3.815  -3.243  1.00  0.00           C  
ATOM    327  CG  LEU A  19     -11.773  -4.495  -1.879  1.00  0.00           C  
ATOM    328  CD1 LEU A  19     -11.611  -3.462  -0.772  1.00  0.00           C  
ATOM    329  CD2 LEU A  19     -13.143  -5.154  -1.815  1.00  0.00           C  
ATOM    330  H   LEU A  19      -9.629  -5.353  -3.750  1.00  0.00           H  
ATOM    331  HA  LEU A  19     -12.419  -5.423  -4.406  1.00  0.00           H  
ATOM    332 1HB  LEU A  19     -10.664  -3.252  -3.213  1.00  0.00           H  
ATOM    333 2HB  LEU A  19     -12.418  -3.112  -3.373  1.00  0.00           H  
ATOM    334  HG  LEU A  19     -11.000  -5.251  -1.746  1.00  0.00           H  
ATOM    335 1HD1 LEU A  19     -11.738  -3.944   0.197  1.00  0.00           H  
ATOM    336 2HD1 LEU A  19     -10.616  -3.020  -0.830  1.00  0.00           H  
ATOM    337 3HD1 LEU A  19     -12.363  -2.682  -0.890  1.00  0.00           H  
ATOM    338 1HD2 LEU A  19     -13.269  -5.638  -0.846  1.00  0.00           H  
ATOM    339 2HD2 LEU A  19     -13.917  -4.399  -1.948  1.00  0.00           H  
ATOM    340 3HD2 LEU A  19     -13.225  -5.900  -2.606  1.00  0.00           H  
ATOM    341  N   LEU A  20     -10.508  -3.487  -6.232  1.00  0.00           N  
ATOM    342  CA  LEU A  20     -10.466  -2.652  -7.427  1.00  0.00           C  
ATOM    343  C   LEU A  20     -10.849  -3.447  -8.668  1.00  0.00           C  
ATOM    344  O   LEU A  20     -11.659  -2.997  -9.479  1.00  0.00           O  
ATOM    345  CB  LEU A  20      -9.064  -2.056  -7.607  1.00  0.00           C  
ATOM    346  CG  LEU A  20      -8.875  -1.160  -8.838  1.00  0.00           C  
ATOM    347  CD1 LEU A  20      -9.826   0.025  -8.754  1.00  0.00           C  
ATOM    348  CD2 LEU A  20      -7.428  -0.696  -8.911  1.00  0.00           C  
ATOM    349  H   LEU A  20      -9.644  -3.726  -5.767  1.00  0.00           H  
ATOM    350  HA  LEU A  20     -11.180  -1.838  -7.305  1.00  0.00           H  
ATOM    351 1HB  LEU A  20      -8.823  -1.464  -6.726  1.00  0.00           H  
ATOM    352 2HB  LEU A  20      -8.345  -2.873  -7.678  1.00  0.00           H  
ATOM    353  HG  LEU A  20      -9.121  -1.723  -9.739  1.00  0.00           H  
ATOM    354 1HD1 LEU A  20      -9.692   0.662  -9.629  1.00  0.00           H  
ATOM    355 2HD1 LEU A  20     -10.855  -0.335  -8.723  1.00  0.00           H  
ATOM    356 3HD1 LEU A  20      -9.614   0.599  -7.853  1.00  0.00           H  
ATOM    357 1HD2 LEU A  20      -7.293  -0.060  -9.786  1.00  0.00           H  
ATOM    358 2HD2 LEU A  20      -7.181  -0.132  -8.011  1.00  0.00           H  
ATOM    359 3HD2 LEU A  20      -6.771  -1.563  -8.987  1.00  0.00           H  
ATOM    360  N   ILE A  21     -10.264  -4.631  -8.811  1.00  0.00           N  
ATOM    361  CA  ILE A  21     -10.470  -5.449 -10.000  1.00  0.00           C  
ATOM    362  C   ILE A  21     -11.924  -5.883 -10.126  1.00  0.00           C  
ATOM    363  O   ILE A  21     -12.741  -5.122 -10.567  1.00  0.00           O  
ATOM    364  OXT ILE A  21     -12.254  -6.985  -9.784  1.00  0.00           O  
ATOM    365  CB  ILE A  21      -9.563  -6.693  -9.975  1.00  0.00           C  
ATOM    366  CG1 ILE A  21      -8.091  -6.282 -10.064  1.00  0.00           C  
ATOM    367  CG2 ILE A  21      -9.924  -7.638 -11.111  1.00  0.00           C  
ATOM    368  CD1 ILE A  21      -7.124  -7.408  -9.776  1.00  0.00           C  
ATOM    369  H   ILE A  21      -9.661  -4.974  -8.077  1.00  0.00           H  
ATOM    370  HA  ILE A  21     -10.215  -4.854 -10.877  1.00  0.00           H  
ATOM    371  HB  ILE A  21      -9.688  -7.215  -9.027  1.00  0.00           H  
ATOM    372 1HG1 ILE A  21      -7.880  -5.898 -11.061  1.00  0.00           H  
ATOM    373 2HG1 ILE A  21      -7.894  -5.476  -9.356  1.00  0.00           H  
ATOM    374 1HG2 ILE A  21      -9.273  -8.511 -11.078  1.00  0.00           H  
ATOM    375 2HG2 ILE A  21     -10.961  -7.954 -11.004  1.00  0.00           H  
ATOM    376 3HG2 ILE A  21      -9.797  -7.126 -12.065  1.00  0.00           H  
ATOM    377 1HD1 ILE A  21      -6.101  -7.040  -9.857  1.00  0.00           H  
ATOM    378 2HD1 ILE A  21      -7.294  -7.785  -8.766  1.00  0.00           H  
ATOM    379 3HD1 ILE A  21      -7.278  -8.212 -10.494  1.00  0.00           H  
TER                                                                             
ATOM    381  N   GLU B  22      -4.927   0.224  15.971  1.00  0.00           N  
ATOM    382  CA  GLU B  22      -6.017   0.886  15.264  1.00  0.00           C  
ATOM    383  C   GLU B  22      -5.853   0.758  13.755  1.00  0.00           C  
ATOM    384  O   GLU B  22      -4.880   1.252  13.183  1.00  0.00           O  
ATOM    385  CB  GLU B  22      -6.089   2.363  15.656  1.00  0.00           C  
ATOM    386  CG  GLU B  22      -7.230   3.132  15.005  1.00  0.00           C  
ATOM    387  CD  GLU B  22      -7.240   4.589  15.376  1.00  0.00           C  
ATOM    388  OE1 GLU B  22      -6.399   4.993  16.143  1.00  0.00           O  
ATOM    389  OE2 GLU B  22      -8.090   5.299  14.892  1.00  0.00           O  
ATOM    390 1H   GLU B  22      -5.061   0.323  16.957  1.00  0.00           H  
ATOM    391 2H   GLU B  22      -4.916  -0.747  15.733  1.00  0.00           H  
ATOM    392 3H   GLU B  22      -4.057   0.642  15.709  1.00  0.00           H  
ATOM    393  HA  GLU B  22      -6.955   0.404  15.545  1.00  0.00           H  
ATOM    394 1HB  GLU B  22      -6.203   2.448  16.737  1.00  0.00           H  
ATOM    395 2HB  GLU B  22      -5.155   2.857  15.386  1.00  0.00           H  
ATOM    396 1HG  GLU B  22      -7.141   3.046  13.922  1.00  0.00           H  
ATOM    397 2HG  GLU B  22      -8.175   2.680  15.302  1.00  0.00           H  
ATOM    398  N   LEU B  23      -6.808   0.094  13.115  1.00  0.00           N  
ATOM    399  CA  LEU B  23      -6.751  -0.133  11.676  1.00  0.00           C  
ATOM    400  C   LEU B  23      -6.678   1.183  10.912  1.00  0.00           C  
ATOM    401  O   LEU B  23      -5.885   1.329   9.982  1.00  0.00           O  
ATOM    402  CB  LEU B  23      -7.978  -0.931  11.216  1.00  0.00           C  
ATOM    403  CG  LEU B  23      -8.059  -1.217   9.711  1.00  0.00           C  
ATOM    404  CD1 LEU B  23      -6.837  -2.015   9.278  1.00  0.00           C  
ATOM    405  CD2 LEU B  23      -9.343  -1.976   9.407  1.00  0.00           C  
ATOM    406  H   LEU B  23      -7.595  -0.263  13.638  1.00  0.00           H  
ATOM    407  HA  LEU B  23      -5.854  -0.710  11.452  1.00  0.00           H  
ATOM    408 1HB  LEU B  23      -7.984  -1.888  11.735  1.00  0.00           H  
ATOM    409 2HB  LEU B  23      -8.875  -0.382  11.498  1.00  0.00           H  
ATOM    410  HG  LEU B  23      -8.055  -0.276   9.161  1.00  0.00           H  
ATOM    411 1HD1 LEU B  23      -6.894  -2.218   8.208  1.00  0.00           H  
ATOM    412 2HD1 LEU B  23      -5.934  -1.441   9.489  1.00  0.00           H  
ATOM    413 3HD1 LEU B  23      -6.804  -2.957   9.824  1.00  0.00           H  
ATOM    414 1HD2 LEU B  23      -9.401  -2.178   8.337  1.00  0.00           H  
ATOM    415 2HD2 LEU B  23      -9.347  -2.918   9.955  1.00  0.00           H  
ATOM    416 3HD2 LEU B  23     -10.201  -1.375   9.710  1.00  0.00           H  
ATOM    417  N   PHE B  24      -7.510   2.139  11.311  1.00  0.00           N  
ATOM    418  CA  PHE B  24      -7.555   3.439  10.653  1.00  0.00           C  
ATOM    419  C   PHE B  24      -6.172   4.076  10.596  1.00  0.00           C  
ATOM    420  O   PHE B  24      -5.737   4.545   9.545  1.00  0.00           O  
ATOM    421  CB  PHE B  24      -8.522   4.374  11.381  1.00  0.00           C  
ATOM    422  CG  PHE B  24      -8.546   5.771  10.830  1.00  0.00           C  
ATOM    423  CD1 PHE B  24      -9.205   6.052   9.643  1.00  0.00           C  
ATOM    424  CD2 PHE B  24      -7.909   6.806  11.497  1.00  0.00           C  
ATOM    425  CE1 PHE B  24      -9.227   7.337   9.135  1.00  0.00           C  
ATOM    426  CE2 PHE B  24      -7.930   8.092  10.992  1.00  0.00           C  
ATOM    427  CZ  PHE B  24      -8.590   8.357   9.809  1.00  0.00           C  
ATOM    428  H   PHE B  24      -8.128   1.960  12.090  1.00  0.00           H  
ATOM    429  HA  PHE B  24      -7.909   3.298   9.631  1.00  0.00           H  
ATOM    430 1HB  PHE B  24      -9.532   3.969  11.324  1.00  0.00           H  
ATOM    431 2HB  PHE B  24      -8.251   4.428  12.435  1.00  0.00           H  
ATOM    432  HD1 PHE B  24      -9.710   5.246   9.110  1.00  0.00           H  
ATOM    433  HD2 PHE B  24      -7.387   6.597  12.431  1.00  0.00           H  
ATOM    434  HE1 PHE B  24      -9.749   7.544   8.200  1.00  0.00           H  
ATOM    435  HE2 PHE B  24      -7.426   8.897  11.526  1.00  0.00           H  
ATOM    436  HZ  PHE B  24      -8.606   9.370   9.409  1.00  0.00           H  
ATOM    437  N   PHE B  25      -5.485   4.088  11.733  1.00  0.00           N  
ATOM    438  CA  PHE B  25      -4.128   4.616  11.803  1.00  0.00           C  
ATOM    439  C   PHE B  25      -3.203   3.888  10.836  1.00  0.00           C  
ATOM    440  O   PHE B  25      -2.437   4.514  10.104  1.00  0.00           O  
ATOM    441  CB  PHE B  25      -3.580   4.498  13.226  1.00  0.00           C  
ATOM    442  CG  PHE B  25      -2.188   5.039  13.387  1.00  0.00           C  
ATOM    443  CD1 PHE B  25      -1.966   6.405  13.476  1.00  0.00           C  
ATOM    444  CD2 PHE B  25      -1.099   4.184  13.450  1.00  0.00           C  
ATOM    445  CE1 PHE B  25      -0.685   6.904  13.624  1.00  0.00           C  
ATOM    446  CE2 PHE B  25       0.182   4.679  13.599  1.00  0.00           C  
ATOM    447  CZ  PHE B  25       0.389   6.042  13.685  1.00  0.00           C  
ATOM    448  H   PHE B  25      -5.914   3.723  12.572  1.00  0.00           H  
ATOM    449  HA  PHE B  25      -4.152   5.671  11.524  1.00  0.00           H  
ATOM    450 1HB  PHE B  25      -4.235   5.034  13.913  1.00  0.00           H  
ATOM    451 2HB  PHE B  25      -3.575   3.452  13.528  1.00  0.00           H  
ATOM    452  HD1 PHE B  25      -2.815   7.087  13.428  1.00  0.00           H  
ATOM    453  HD2 PHE B  25      -1.262   3.108  13.381  1.00  0.00           H  
ATOM    454  HE1 PHE B  25      -0.524   7.980  13.692  1.00  0.00           H  
ATOM    455  HE2 PHE B  25       1.030   3.996  13.647  1.00  0.00           H  
ATOM    456  HZ  PHE B  25       1.398   6.434  13.801  1.00  0.00           H  
ATOM    457  N   MET B  26      -3.280   2.561  10.838  1.00  0.00           N  
ATOM    458  CA  MET B  26      -2.400   1.742  10.013  1.00  0.00           C  
ATOM    459  C   MET B  26      -2.663   1.971   8.531  1.00  0.00           C  
ATOM    460  O   MET B  26      -1.742   1.937   7.714  1.00  0.00           O  
ATOM    461  CB  MET B  26      -2.573   0.265  10.363  1.00  0.00           C  
ATOM    462  CG  MET B  26      -2.036  -0.125  11.733  1.00  0.00           C  
ATOM    463  SD  MET B  26      -1.925  -1.911  11.953  1.00  0.00           S  
ATOM    464  CE  MET B  26      -3.658  -2.349  12.057  1.00  0.00           C  
ATOM    465  H   MET B  26      -3.965   2.109  11.426  1.00  0.00           H  
ATOM    466  HA  MET B  26      -1.369   2.031  10.214  1.00  0.00           H  
ATOM    467 1HB  MET B  26      -3.630   0.006  10.332  1.00  0.00           H  
ATOM    468 2HB  MET B  26      -2.064  -0.348   9.618  1.00  0.00           H  
ATOM    469 1HG  MET B  26      -1.043   0.302  11.870  1.00  0.00           H  
ATOM    470 2HG  MET B  26      -2.689   0.278  12.507  1.00  0.00           H  
ATOM    471 1HE  MET B  26      -3.754  -3.426  12.194  1.00  0.00           H  
ATOM    472 2HE  MET B  26      -4.114  -1.832  12.902  1.00  0.00           H  
ATOM    473 3HE  MET B  26      -4.163  -2.054  11.136  1.00  0.00           H  
ATOM    474  N   ILE B  27      -3.925   2.206   8.188  1.00  0.00           N  
ATOM    475  CA  ILE B  27      -4.299   2.535   6.818  1.00  0.00           C  
ATOM    476  C   ILE B  27      -3.651   3.837   6.368  1.00  0.00           C  
ATOM    477  O   ILE B  27      -3.127   3.930   5.257  1.00  0.00           O  
ATOM    478  CB  ILE B  27      -5.828   2.646   6.678  1.00  0.00           C  
ATOM    479  CG1 ILE B  27      -6.478   1.266   6.803  1.00  0.00           C  
ATOM    480  CG2 ILE B  27      -6.195   3.292   5.350  1.00  0.00           C  
ATOM    481  CD1 ILE B  27      -7.982   1.310   6.949  1.00  0.00           C  
ATOM    482  H   ILE B  27      -4.645   2.155   8.896  1.00  0.00           H  
ATOM    483  HA  ILE B  27      -3.951   1.737   6.164  1.00  0.00           H  
ATOM    484  HB  ILE B  27      -6.225   3.256   7.489  1.00  0.00           H  
ATOM    485 1HG1 ILE B  27      -6.238   0.670   5.923  1.00  0.00           H  
ATOM    486 2HG1 ILE B  27      -6.067   0.747   7.669  1.00  0.00           H  
ATOM    487 1HG2 ILE B  27      -7.279   3.363   5.267  1.00  0.00           H  
ATOM    488 2HG2 ILE B  27      -5.762   4.291   5.300  1.00  0.00           H  
ATOM    489 3HG2 ILE B  27      -5.807   2.687   4.531  1.00  0.00           H  
ATOM    490 1HD1 ILE B  27      -8.370   0.294   7.032  1.00  0.00           H  
ATOM    491 2HD1 ILE B  27      -8.244   1.873   7.845  1.00  0.00           H  
ATOM    492 3HD1 ILE B  27      -8.418   1.793   6.076  1.00  0.00           H  
ATOM    493  N   ASN B  28      -3.689   4.843   7.236  1.00  0.00           N  
ATOM    494  CA  ASN B  28      -3.030   6.115   6.965  1.00  0.00           C  
ATOM    495  C   ASN B  28      -1.532   5.927   6.761  1.00  0.00           C  
ATOM    496  O   ASN B  28      -0.934   6.543   5.878  1.00  0.00           O  
ATOM    497  CB  ASN B  28      -3.296   7.103   8.085  1.00  0.00           C  
ATOM    498  CG  ASN B  28      -4.692   7.661   8.044  1.00  0.00           C  
ATOM    499  OD1 ASN B  28      -5.370   7.595   7.012  1.00  0.00           O  
ATOM    500  ND2 ASN B  28      -5.135   8.210   9.146  1.00  0.00           N  
ATOM    501  H   ASN B  28      -4.188   4.722   8.106  1.00  0.00           H  
ATOM    502  HA  ASN B  28      -3.434   6.523   6.037  1.00  0.00           H  
ATOM    503 1HB  ASN B  28      -3.142   6.614   9.047  1.00  0.00           H  
ATOM    504 2HB  ASN B  28      -2.586   7.928   8.019  1.00  0.00           H  
ATOM    505 1HD2 ASN B  28      -6.056   8.597   9.177  1.00  0.00           H  
ATOM    506 2HD2 ASN B  28      -4.552   8.241   9.957  1.00  0.00           H  
ATOM    507  N   THR B  29      -0.931   5.072   7.581  1.00  0.00           N  
ATOM    508  CA  THR B  29       0.469   4.702   7.411  1.00  0.00           C  
ATOM    509  C   THR B  29       0.689   3.970   6.093  1.00  0.00           C  
ATOM    510  O   THR B  29       1.673   4.212   5.394  1.00  0.00           O  
ATOM    511  CB  THR B  29       0.956   3.824   8.578  1.00  0.00           C  
ATOM    512  OG1 THR B  29       0.848   4.555   9.807  1.00  0.00           O  
ATOM    513  CG2 THR B  29       2.404   3.409   8.365  1.00  0.00           C  
ATOM    514  H   THR B  29      -1.458   4.668   8.343  1.00  0.00           H  
ATOM    515  HA  THR B  29       1.068   5.613   7.393  1.00  0.00           H  
ATOM    516  HB  THR B  29       0.334   2.932   8.647  1.00  0.00           H  
ATOM    517  HG1 THR B  29      -0.072   4.779   9.965  1.00  0.00           H  
ATOM    518 1HG2 THR B  29       2.731   2.789   9.199  1.00  0.00           H  
ATOM    519 2HG2 THR B  29       2.487   2.843   7.437  1.00  0.00           H  
ATOM    520 3HG2 THR B  29       3.032   4.297   8.305  1.00  0.00           H  
ATOM    521  N   SER B  30      -0.233   3.073   5.760  1.00  0.00           N  
ATOM    522  CA  SER B  30      -0.154   2.321   4.513  1.00  0.00           C  
ATOM    523  C   SER B  30      -0.119   3.252   3.309  1.00  0.00           C  
ATOM    524  O   SER B  30       0.670   3.057   2.384  1.00  0.00           O  
ATOM    525  CB  SER B  30      -1.335   1.376   4.398  1.00  0.00           C  
ATOM    526  OG  SER B  30      -1.272   0.636   3.210  1.00  0.00           O  
ATOM    527  H   SER B  30      -1.009   2.908   6.385  1.00  0.00           H  
ATOM    528  HA  SER B  30       0.766   1.735   4.520  1.00  0.00           H  
ATOM    529 1HB  SER B  30      -1.343   0.698   5.251  1.00  0.00           H  
ATOM    530 2HB  SER B  30      -2.262   1.947   4.425  1.00  0.00           H  
ATOM    531  HG  SER B  30      -0.340   0.468   3.052  1.00  0.00           H  
ATOM    532  N   ILE B  31      -0.978   4.266   3.326  1.00  0.00           N  
ATOM    533  CA  ILE B  31      -1.018   5.254   2.254  1.00  0.00           C  
ATOM    534  C   ILE B  31       0.319   5.970   2.114  1.00  0.00           C  
ATOM    535  O   ILE B  31       0.819   6.162   1.006  1.00  0.00           O  
ATOM    536  CB  ILE B  31      -2.131   6.288   2.502  1.00  0.00           C  
ATOM    537  CG1 ILE B  31      -3.508   5.633   2.367  1.00  0.00           C  
ATOM    538  CG2 ILE B  31      -1.997   7.456   1.537  1.00  0.00           C  
ATOM    539  CD1 ILE B  31      -4.643   6.483   2.890  1.00  0.00           C  
ATOM    540  H   ILE B  31      -1.619   4.355   4.101  1.00  0.00           H  
ATOM    541  HA  ILE B  31      -1.228   4.739   1.317  1.00  0.00           H  
ATOM    542  HB  ILE B  31      -2.059   6.662   3.523  1.00  0.00           H  
ATOM    543 1HG1 ILE B  31      -3.704   5.410   1.318  1.00  0.00           H  
ATOM    544 2HG1 ILE B  31      -3.515   4.686   2.908  1.00  0.00           H  
ATOM    545 1HG2 ILE B  31      -2.792   8.177   1.726  1.00  0.00           H  
ATOM    546 2HG2 ILE B  31      -1.030   7.937   1.680  1.00  0.00           H  
ATOM    547 3HG2 ILE B  31      -2.073   7.092   0.512  1.00  0.00           H  
ATOM    548 1HD1 ILE B  31      -5.586   5.952   2.760  1.00  0.00           H  
ATOM    549 2HD1 ILE B  31      -4.485   6.689   3.950  1.00  0.00           H  
ATOM    550 3HD1 ILE B  31      -4.678   7.422   2.339  1.00  0.00           H  
ATOM    551  N   LEU B  32       0.895   6.364   3.246  1.00  0.00           N  
ATOM    552  CA  LEU B  32       2.224   6.964   3.261  1.00  0.00           C  
ATOM    553  C   LEU B  32       3.264   6.013   2.682  1.00  0.00           C  
ATOM    554  O   LEU B  32       4.074   6.401   1.841  1.00  0.00           O  
ATOM    555  CB  LEU B  32       2.615   7.349   4.693  1.00  0.00           C  
ATOM    556  CG  LEU B  32       4.033   7.907   4.868  1.00  0.00           C  
ATOM    557  CD1 LEU B  32       4.186   9.176   4.040  1.00  0.00           C  
ATOM    558  CD2 LEU B  32       4.293   8.181   6.342  1.00  0.00           C  
ATOM    559  H   LEU B  32       0.399   6.244   4.117  1.00  0.00           H  
ATOM    560  HA  LEU B  32       2.203   7.864   2.648  1.00  0.00           H  
ATOM    561 1HB  LEU B  32       1.916   8.103   5.052  1.00  0.00           H  
ATOM    562 2HB  LEU B  32       2.524   6.468   5.327  1.00  0.00           H  
ATOM    563  HG  LEU B  32       4.758   7.180   4.501  1.00  0.00           H  
ATOM    564 1HD1 LEU B  32       5.194   9.572   4.164  1.00  0.00           H  
ATOM    565 2HD1 LEU B  32       4.014   8.947   2.988  1.00  0.00           H  
ATOM    566 3HD1 LEU B  32       3.462   9.917   4.374  1.00  0.00           H  
ATOM    567 1HD2 LEU B  32       5.301   8.576   6.466  1.00  0.00           H  
ATOM    568 2HD2 LEU B  32       3.570   8.909   6.709  1.00  0.00           H  
ATOM    569 3HD2 LEU B  32       4.194   7.254   6.907  1.00  0.00           H  
ATOM    570  N   LEU B  33       3.236   4.765   3.138  1.00  0.00           N  
ATOM    571  CA  LEU B  33       4.192   3.762   2.685  1.00  0.00           C  
ATOM    572  C   LEU B  33       4.077   3.530   1.184  1.00  0.00           C  
ATOM    573  O   LEU B  33       5.084   3.413   0.485  1.00  0.00           O  
ATOM    574  CB  LEU B  33       3.969   2.441   3.432  1.00  0.00           C  
ATOM    575  CG  LEU B  33       4.407   2.426   4.902  1.00  0.00           C  
ATOM    576  CD1 LEU B  33       3.915   1.146   5.565  1.00  0.00           C  
ATOM    577  CD2 LEU B  33       5.923   2.535   4.981  1.00  0.00           C  
ATOM    578  H   LEU B  33       2.534   4.505   3.816  1.00  0.00           H  
ATOM    579  HA  LEU B  33       5.198   4.121   2.901  1.00  0.00           H  
ATOM    580 1HB  LEU B  33       2.908   2.199   3.400  1.00  0.00           H  
ATOM    581 2HB  LEU B  33       4.516   1.653   2.914  1.00  0.00           H  
ATOM    582  HG  LEU B  33       3.954   3.268   5.425  1.00  0.00           H  
ATOM    583 1HD1 LEU B  33       4.227   1.135   6.610  1.00  0.00           H  
ATOM    584 2HD1 LEU B  33       2.828   1.103   5.511  1.00  0.00           H  
ATOM    585 3HD1 LEU B  33       4.340   0.284   5.051  1.00  0.00           H  
ATOM    586 1HD2 LEU B  33       6.234   2.525   6.026  1.00  0.00           H  
ATOM    587 2HD2 LEU B  33       6.376   1.693   4.459  1.00  0.00           H  
ATOM    588 3HD2 LEU B  33       6.245   3.467   4.516  1.00  0.00           H  
ATOM    589  N   ILE B  34       2.844   3.465   0.693  1.00  0.00           N  
ATOM    590  CA  ILE B  34       2.596   3.290  -0.733  1.00  0.00           C  
ATOM    591  C   ILE B  34       3.200   4.430  -1.541  1.00  0.00           C  
ATOM    592  O   ILE B  34       3.871   4.203  -2.548  1.00  0.00           O  
ATOM    593  CB  ILE B  34       1.086   3.201  -1.020  1.00  0.00           C  
ATOM    594  CG1 ILE B  34       0.515   1.889  -0.476  1.00  0.00           C  
ATOM    595  CG2 ILE B  34       0.820   3.322  -2.513  1.00  0.00           C  
ATOM    596  CD1 ILE B  34      -0.994   1.864  -0.399  1.00  0.00           C  
ATOM    597  H   ILE B  34       2.059   3.537   1.324  1.00  0.00           H  
ATOM    598  HA  ILE B  34       3.063   2.360  -1.054  1.00  0.00           H  
ATOM    599  HB  ILE B  34       0.569   4.008  -0.502  1.00  0.00           H  
ATOM    600 1HG1 ILE B  34       0.838   1.062  -1.108  1.00  0.00           H  
ATOM    601 2HG1 ILE B  34       0.909   1.707   0.525  1.00  0.00           H  
ATOM    602 1HG2 ILE B  34      -0.252   3.256  -2.698  1.00  0.00           H  
ATOM    603 2HG2 ILE B  34       1.192   4.281  -2.871  1.00  0.00           H  
ATOM    604 3HG2 ILE B  34       1.329   2.515  -3.040  1.00  0.00           H  
ATOM    605 1HD1 ILE B  34      -1.323   0.903  -0.004  1.00  0.00           H  
ATOM    606 2HD1 ILE B  34      -1.339   2.664   0.258  1.00  0.00           H  
ATOM    607 3HD1 ILE B  34      -1.411   2.008  -1.395  1.00  0.00           H  
ATOM    608  N   PHE B  35       2.959   5.658  -1.095  1.00  0.00           N  
ATOM    609  CA  PHE B  35       3.580   6.830  -1.702  1.00  0.00           C  
ATOM    610  C   PHE B  35       5.097   6.697  -1.730  1.00  0.00           C  
ATOM    611  O   PHE B  35       5.728   6.895  -2.768  1.00  0.00           O  
ATOM    612  CB  PHE B  35       3.187   8.097  -0.940  1.00  0.00           C  
ATOM    613  CG  PHE B  35       3.932   9.325  -1.382  1.00  0.00           C  
ATOM    614  CD1 PHE B  35       3.565   9.997  -2.539  1.00  0.00           C  
ATOM    615  CD2 PHE B  35       5.000   9.810  -0.643  1.00  0.00           C  
ATOM    616  CE1 PHE B  35       4.250  11.126  -2.947  1.00  0.00           C  
ATOM    617  CE2 PHE B  35       5.685  10.939  -1.047  1.00  0.00           C  
ATOM    618  CZ  PHE B  35       5.309  11.598  -2.201  1.00  0.00           C  
ATOM    619  H   PHE B  35       2.330   5.783  -0.315  1.00  0.00           H  
ATOM    620  HA  PHE B  35       3.225   6.916  -2.729  1.00  0.00           H  
ATOM    621 1HB  PHE B  35       2.121   8.282  -1.066  1.00  0.00           H  
ATOM    622 2HB  PHE B  35       3.370   7.953   0.124  1.00  0.00           H  
ATOM    623  HD1 PHE B  35       2.727   9.624  -3.128  1.00  0.00           H  
ATOM    624  HD2 PHE B  35       5.297   9.289   0.268  1.00  0.00           H  
ATOM    625  HE1 PHE B  35       3.951  11.644  -3.858  1.00  0.00           H  
ATOM    626  HE2 PHE B  35       6.523  11.310  -0.457  1.00  0.00           H  
ATOM    627  HZ  PHE B  35       5.850  12.487  -2.522  1.00  0.00           H  
ATOM    628  N   ILE B  36       5.678   6.362  -0.583  1.00  0.00           N  
ATOM    629  CA  ILE B  36       7.125   6.226  -0.468  1.00  0.00           C  
ATOM    630  C   ILE B  36       7.655   5.161  -1.419  1.00  0.00           C  
ATOM    631  O   ILE B  36       8.652   5.373  -2.109  1.00  0.00           O  
ATOM    632  CB  ILE B  36       7.530   5.874   0.975  1.00  0.00           C  
ATOM    633  CG1 ILE B  36       7.271   7.060   1.907  1.00  0.00           C  
ATOM    634  CG2 ILE B  36       8.993   5.460   1.031  1.00  0.00           C  
ATOM    635  CD1 ILE B  36       7.347   6.711   3.376  1.00  0.00           C  
ATOM    636  H   ILE B  36       5.102   6.197   0.230  1.00  0.00           H  
ATOM    637  HA  ILE B  36       7.584   7.178  -0.732  1.00  0.00           H  
ATOM    638  HB  ILE B  36       6.915   5.050   1.335  1.00  0.00           H  
ATOM    639 1HG1 ILE B  36       7.997   7.847   1.705  1.00  0.00           H  
ATOM    640 2HG1 ILE B  36       6.281   7.471   1.706  1.00  0.00           H  
ATOM    641 1HG2 ILE B  36       9.263   5.215   2.058  1.00  0.00           H  
ATOM    642 2HG2 ILE B  36       9.148   4.587   0.397  1.00  0.00           H  
ATOM    643 3HG2 ILE B  36       9.617   6.280   0.677  1.00  0.00           H  
ATOM    644 1HD1 ILE B  36       7.151   7.602   3.973  1.00  0.00           H  
ATOM    645 2HD1 ILE B  36       6.603   5.948   3.608  1.00  0.00           H  
ATOM    646 3HD1 ILE B  36       8.341   6.331   3.608  1.00  0.00           H  
ATOM    647  N   PHE B  37       6.983   4.015  -1.451  1.00  0.00           N  
ATOM    648  CA  PHE B  37       7.414   2.897  -2.281  1.00  0.00           C  
ATOM    649  C   PHE B  37       7.414   3.273  -3.757  1.00  0.00           C  
ATOM    650  O   PHE B  37       8.324   2.907  -4.500  1.00  0.00           O  
ATOM    651  CB  PHE B  37       6.508   1.685  -2.058  1.00  0.00           C  
ATOM    652  CG  PHE B  37       6.601   1.104  -0.675  1.00  0.00           C  
ATOM    653  CD1 PHE B  37       5.575   0.322  -0.165  1.00  0.00           C  
ATOM    654  CD2 PHE B  37       7.714   1.339   0.118  1.00  0.00           C  
ATOM    655  CE1 PHE B  37       5.660  -0.213   1.106  1.00  0.00           C  
ATOM    656  CE2 PHE B  37       7.802   0.805   1.389  1.00  0.00           C  
ATOM    657  CZ  PHE B  37       6.773   0.029   1.883  1.00  0.00           C  
ATOM    658  H   PHE B  37       6.151   3.917  -0.887  1.00  0.00           H  
ATOM    659  HA  PHE B  37       8.433   2.628  -1.996  1.00  0.00           H  
ATOM    660 1HB  PHE B  37       5.471   1.968  -2.238  1.00  0.00           H  
ATOM    661 2HB  PHE B  37       6.762   0.904  -2.772  1.00  0.00           H  
ATOM    662  HD1 PHE B  37       4.696   0.131  -0.780  1.00  0.00           H  
ATOM    663  HD2 PHE B  37       8.526   1.953  -0.273  1.00  0.00           H  
ATOM    664  HE1 PHE B  37       4.847  -0.825   1.495  1.00  0.00           H  
ATOM    665  HE2 PHE B  37       8.682   0.997   2.002  1.00  0.00           H  
ATOM    666  HZ  PHE B  37       6.841  -0.392   2.886  1.00  0.00           H  
ATOM    667  N   ILE B  38       6.387   4.005  -4.175  1.00  0.00           N  
ATOM    668  CA  ILE B  38       6.295   4.479  -5.551  1.00  0.00           C  
ATOM    669  C   ILE B  38       7.448   5.416  -5.889  1.00  0.00           C  
ATOM    670  O   ILE B  38       8.074   5.289  -6.941  1.00  0.00           O  
ATOM    671  CB  ILE B  38       4.957   5.202  -5.794  1.00  0.00           C  
ATOM    672  CG1 ILE B  38       3.795   4.206  -5.743  1.00  0.00           C  
ATOM    673  CG2 ILE B  38       4.981   5.930  -7.129  1.00  0.00           C  
ATOM    674  CD1 ILE B  38       2.435   4.860  -5.663  1.00  0.00           C  
ATOM    675  H   ILE B  38       5.652   4.239  -3.524  1.00  0.00           H  
ATOM    676  HA  ILE B  38       6.348   3.619  -6.217  1.00  0.00           H  
ATOM    677  HB  ILE B  38       4.786   5.927  -4.998  1.00  0.00           H  
ATOM    678 1HG1 ILE B  38       3.819   3.575  -6.631  1.00  0.00           H  
ATOM    679 2HG1 ILE B  38       3.912   3.555  -4.877  1.00  0.00           H  
ATOM    680 1HG2 ILE B  38       4.028   6.435  -7.285  1.00  0.00           H  
ATOM    681 2HG2 ILE B  38       5.785   6.665  -7.128  1.00  0.00           H  
ATOM    682 3HG2 ILE B  38       5.147   5.212  -7.932  1.00  0.00           H  
ATOM    683 1HD1 ILE B  38       1.663   4.090  -5.630  1.00  0.00           H  
ATOM    684 2HD1 ILE B  38       2.376   5.470  -4.761  1.00  0.00           H  
ATOM    685 3HD1 ILE B  38       2.281   5.489  -6.538  1.00  0.00           H  
ATOM    686  N   VAL B  39       7.723   6.355  -4.991  1.00  0.00           N  
ATOM    687  CA  VAL B  39       8.823   7.294  -5.177  1.00  0.00           C  
ATOM    688  C   VAL B  39      10.157   6.565  -5.281  1.00  0.00           C  
ATOM    689  O   VAL B  39      10.997   6.905  -6.114  1.00  0.00           O  
ATOM    690  CB  VAL B  39       8.877   8.293  -4.006  1.00  0.00           C  
ATOM    691  CG1 VAL B  39      10.162   9.106  -4.059  1.00  0.00           C  
ATOM    692  CG2 VAL B  39       7.660   9.204  -4.046  1.00  0.00           C  
ATOM    693  H   VAL B  39       7.156   6.421  -4.158  1.00  0.00           H  
ATOM    694  HA  VAL B  39       8.654   7.847  -6.102  1.00  0.00           H  
ATOM    695  HB  VAL B  39       8.886   7.738  -3.068  1.00  0.00           H  
ATOM    696 1HG1 VAL B  39      10.184   9.807  -3.223  1.00  0.00           H  
ATOM    697 2HG1 VAL B  39      11.019   8.437  -3.992  1.00  0.00           H  
ATOM    698 3HG1 VAL B  39      10.204   9.660  -4.997  1.00  0.00           H  
ATOM    699 1HG2 VAL B  39       7.705   9.907  -3.215  1.00  0.00           H  
ATOM    700 2HG2 VAL B  39       7.648   9.754  -4.987  1.00  0.00           H  
ATOM    701 3HG2 VAL B  39       6.754   8.604  -3.965  1.00  0.00           H  
ATOM    702  N   LEU B  40      10.346   5.562  -4.431  1.00  0.00           N  
ATOM    703  CA  LEU B  40      11.560   4.755  -4.455  1.00  0.00           C  
ATOM    704  C   LEU B  40      11.655   3.942  -5.739  1.00  0.00           C  
ATOM    705  O   LEU B  40      12.745   3.731  -6.272  1.00  0.00           O  
ATOM    706  CB  LEU B  40      11.595   3.815  -3.243  1.00  0.00           C  
ATOM    707  CG  LEU B  40      11.775   4.494  -1.879  1.00  0.00           C  
ATOM    708  CD1 LEU B  40      11.611   3.462  -0.772  1.00  0.00           C  
ATOM    709  CD2 LEU B  40      13.146   5.151  -1.816  1.00  0.00           C  
ATOM    710  H   LEU B  40       9.629   5.353  -3.750  1.00  0.00           H  
ATOM    711  HA  LEU B  40      12.419   5.423  -4.406  1.00  0.00           H  
ATOM    712 1HB  LEU B  40      10.664   3.253  -3.213  1.00  0.00           H  
ATOM    713 2HB  LEU B  40      12.417   3.111  -3.374  1.00  0.00           H  
ATOM    714  HG  LEU B  40      11.003   5.252  -1.746  1.00  0.00           H  
ATOM    715 1HD1 LEU B  40      11.739   3.945   0.197  1.00  0.00           H  
ATOM    716 2HD1 LEU B  40      10.615   3.022  -0.829  1.00  0.00           H  
ATOM    717 3HD1 LEU B  40      12.361   2.681  -0.889  1.00  0.00           H  
ATOM    718 1HD2 LEU B  40      13.273   5.635  -0.847  1.00  0.00           H  
ATOM    719 2HD2 LEU B  40      13.919   4.394  -1.948  1.00  0.00           H  
ATOM    720 3HD2 LEU B  40      13.229   5.897  -2.607  1.00  0.00           H  
ATOM    721  N   LEU B  41      10.509   3.487  -6.232  1.00  0.00           N  
ATOM    722  CA  LEU B  41      10.466   2.652  -7.427  1.00  0.00           C  
ATOM    723  C   LEU B  41      10.850   3.447  -8.668  1.00  0.00           C  
ATOM    724  O   LEU B  41      11.659   2.997  -9.479  1.00  0.00           O  
ATOM    725  CB  LEU B  41       9.064   2.056  -7.607  1.00  0.00           C  
ATOM    726  CG  LEU B  41       8.875   1.160  -8.838  1.00  0.00           C  
ATOM    727  CD1 LEU B  41       9.826  -0.025  -8.754  1.00  0.00           C  
ATOM    728  CD2 LEU B  41       7.428   0.696  -8.911  1.00  0.00           C  
ATOM    729  H   LEU B  41       9.644   3.725  -5.767  1.00  0.00           H  
ATOM    730  HA  LEU B  41      11.180   1.838  -7.305  1.00  0.00           H  
ATOM    731 1HB  LEU B  41       8.823   1.463  -6.726  1.00  0.00           H  
ATOM    732 2HB  LEU B  41       8.345   2.873  -7.678  1.00  0.00           H  
ATOM    733  HG  LEU B  41       9.121   1.723  -9.738  1.00  0.00           H  
ATOM    734 1HD1 LEU B  41       9.692  -0.662  -9.629  1.00  0.00           H  
ATOM    735 2HD1 LEU B  41      10.855   0.335  -8.723  1.00  0.00           H  
ATOM    736 3HD1 LEU B  41       9.614  -0.599  -7.853  1.00  0.00           H  
ATOM    737 1HD2 LEU B  41       7.293   0.060  -9.786  1.00  0.00           H  
ATOM    738 2HD2 LEU B  41       7.181   0.132  -8.011  1.00  0.00           H  
ATOM    739 3HD2 LEU B  41       6.771   1.563  -8.987  1.00  0.00           H  
ATOM    740  N   ILE B  42      10.264   4.631  -8.811  1.00  0.00           N  
ATOM    741  CA  ILE B  42      10.470   5.449 -10.000  1.00  0.00           C  
ATOM    742  C   ILE B  42      11.924   5.883 -10.126  1.00  0.00           C  
ATOM    743  O   ILE B  42      12.741   5.122 -10.567  1.00  0.00           O  
ATOM    744  OXT ILE B  42      12.254   6.985  -9.784  1.00  0.00           O  
ATOM    745  CB  ILE B  42       9.563   6.693  -9.975  1.00  0.00           C  
ATOM    746  CG1 ILE B  42       8.091   6.282 -10.064  1.00  0.00           C  
ATOM    747  CG2 ILE B  42       9.924   7.638 -11.110  1.00  0.00           C  
ATOM    748  CD1 ILE B  42       7.124   7.408  -9.775  1.00  0.00           C  
ATOM    749  H   ILE B  42       9.661   4.974  -8.076  1.00  0.00           H  
ATOM    750  HA  ILE B  42      10.215   4.854 -10.877  1.00  0.00           H  
ATOM    751  HB  ILE B  42       9.688   7.215  -9.027  1.00  0.00           H  
ATOM    752 1HG1 ILE B  42       7.880   5.898 -11.061  1.00  0.00           H  
ATOM    753 2HG1 ILE B  42       7.894   5.476  -9.356  1.00  0.00           H  
ATOM    754 1HG2 ILE B  42       9.273   8.511 -11.078  1.00  0.00           H  
ATOM    755 2HG2 ILE B  42      10.961   7.954 -11.004  1.00  0.00           H  
ATOM    756 3HG2 ILE B  42       9.797   7.126 -12.064  1.00  0.00           H  
ATOM    757 1HD1 ILE B  42       6.101   7.039  -9.857  1.00  0.00           H  
ATOM    758 2HD1 ILE B  42       7.294   7.785  -8.766  1.00  0.00           H  
ATOM    759 3HD1 ILE B  42       7.278   8.212 -10.494  1.00  0.00           H  
TER                                                                             
HETATM  761 THKN MEM C  45      15.000   0.000   0.000  1.00  0.00           X  
HETATM  762 CNTR MEM C  45       0.000   0.000   0.000  1.00  0.00           X  
HETATM  763 NORM MEM C  45      -0.000  -0.000   1.000  1.00  0.00           X  
TER                                                                             
CONECT  761  762                                                                
CONECT  762  761  763                                                           
CONECT  763  762                                                                
a_angle_1 2.623
a_angle_2 41.886
a_bind 1.867
a_ddg -14.962
a_helicality 0.036
a_helicality_symm 0.036
a_hha_ang -81.553
a_hha_dst_atm 4.652
a_hha_dst_vec 7.501
a_marl -20.436
a_pack 0.472
a_res_lipo -103.204
a_rmsd 4.032
a_sasa 740.913
a_shape 0.562
a_span_topo 0.476
a_tms_span 1
a_tms_span_fa 1
a_unsat 0
maxsub 35
rms 4.032
score -181.124
silent_score -181.124
time 32
total -181.124

#MODEL 1
ATOM      1  N   GLU A   1       3.038  -1.794  15.149  1.00  0.00           N  
ATOM      2  CA  GLU A   1       4.061  -2.714  14.666  1.00  0.00           C  
ATOM      3  C   GLU A   1       4.787  -2.145  13.454  1.00  0.00           C  
ATOM      4  O   GLU A   1       4.190  -1.454  12.629  1.00  0.00           O  
ATOM      5  CB  GLU A   1       3.437  -4.066  14.311  1.00  0.00           C  
ATOM      6  CG  GLU A   1       2.856  -4.822  15.498  1.00  0.00           C  
ATOM      7  CD  GLU A   1       2.276  -6.155  15.115  1.00  0.00           C  
ATOM      8  OE1 GLU A   1       2.301  -6.481  13.953  1.00  0.00           O  
ATOM      9  OE2 GLU A   1       1.807  -6.848  15.987  1.00  0.00           O  
ATOM     10 1H   GLU A   1       2.579  -2.192  15.942  1.00  0.00           H  
ATOM     11 2H   GLU A   1       3.465  -0.928  15.410  1.00  0.00           H  
ATOM     12 3H   GLU A   1       2.369  -1.630  14.424  1.00  0.00           H  
ATOM     13  HA  GLU A   1       4.793  -2.865  15.460  1.00  0.00           H  
ATOM     14 1HB  GLU A   1       2.638  -3.918  13.585  1.00  0.00           H  
ATOM     15 2HB  GLU A   1       4.190  -4.703  13.845  1.00  0.00           H  
ATOM     16 1HG  GLU A   1       3.643  -4.979  16.236  1.00  0.00           H  
ATOM     17 2HG  GLU A   1       2.081  -4.212  15.959  1.00  0.00           H  
ATOM     18  N   LEU A   2       6.079  -2.440  13.352  1.00  0.00           N  
ATOM     19  CA  LEU A   2       6.895  -1.937  12.254  1.00  0.00           C  
ATOM     20  C   LEU A   2       6.346  -2.390  10.907  1.00  0.00           C  
ATOM     21  O   LEU A   2       6.389  -1.647   9.926  1.00  0.00           O  
ATOM     22  CB  LEU A   2       8.344  -2.414  12.409  1.00  0.00           C  
ATOM     23  CG  LEU A   2       9.332  -1.894  11.357  1.00  0.00           C  
ATOM     24  CD1 LEU A   2       9.365  -0.372  11.399  1.00  0.00           C  
ATOM     25  CD2 LEU A   2      10.712  -2.478  11.623  1.00  0.00           C  
ATOM     26  H   LEU A   2       6.506  -3.028  14.053  1.00  0.00           H  
ATOM     27  HA  LEU A   2       6.879  -0.848  12.282  1.00  0.00           H  
ATOM     28 1HB  LEU A   2       8.709  -2.105  13.387  1.00  0.00           H  
ATOM     29 2HB  LEU A   2       8.358  -3.503  12.367  1.00  0.00           H  
ATOM     30  HG  LEU A   2       8.997  -2.193  10.363  1.00  0.00           H  
ATOM     31 1HD1 LEU A   2      10.067  -0.002  10.651  1.00  0.00           H  
ATOM     32 2HD1 LEU A   2       8.370   0.019  11.186  1.00  0.00           H  
ATOM     33 3HD1 LEU A   2       9.682  -0.042  12.388  1.00  0.00           H  
ATOM     34 1HD2 LEU A   2      11.414  -2.109  10.874  1.00  0.00           H  
ATOM     35 2HD2 LEU A   2      11.048  -2.178  12.615  1.00  0.00           H  
ATOM     36 3HD2 LEU A   2      10.663  -3.566  11.569  1.00  0.00           H  
ATOM     37  N   PHE A   3       5.829  -3.613  10.866  1.00  0.00           N  
ATOM     38  CA  PHE A   3       5.283  -4.173   9.635  1.00  0.00           C  
ATOM     39  C   PHE A   3       4.257  -3.235   9.012  1.00  0.00           C  
ATOM     40  O   PHE A   3       4.332  -2.918   7.825  1.00  0.00           O  
ATOM     41  CB  PHE A   3       4.639  -5.534   9.907  1.00  0.00           C  
ATOM     42  CG  PHE A   3       3.974  -6.140   8.705  1.00  0.00           C  
ATOM     43  CD1 PHE A   3       4.720  -6.809   7.745  1.00  0.00           C  
ATOM     44  CD2 PHE A   3       2.602  -6.043   8.530  1.00  0.00           C  
ATOM     45  CE1 PHE A   3       4.109  -7.367   6.638  1.00  0.00           C  
ATOM     46  CE2 PHE A   3       1.988  -6.602   7.425  1.00  0.00           C  
ATOM     47  CZ  PHE A   3       2.743  -7.264   6.478  1.00  0.00           C  
ATOM     48  H   PHE A   3       5.815  -4.170  11.708  1.00  0.00           H  
ATOM     49  HA  PHE A   3       6.099  -4.309   8.924  1.00  0.00           H  
ATOM     50 1HB  PHE A   3       5.397  -6.230  10.264  1.00  0.00           H  
ATOM     51 2HB  PHE A   3       3.892  -5.432  10.693  1.00  0.00           H  
ATOM     52  HD1 PHE A   3       5.799  -6.892   7.872  1.00  0.00           H  
ATOM     53  HD2 PHE A   3       2.005  -5.520   9.277  1.00  0.00           H  
ATOM     54  HE1 PHE A   3       4.707  -7.890   5.892  1.00  0.00           H  
ATOM     55  HE2 PHE A   3       0.909  -6.519   7.300  1.00  0.00           H  
ATOM     56  HZ  PHE A   3       2.261  -7.703   5.606  1.00  0.00           H  
ATOM     57  N   PHE A   4       3.298  -2.795   9.819  1.00  0.00           N  
ATOM     58  CA  PHE A   4       2.235  -1.919   9.340  1.00  0.00           C  
ATOM     59  C   PHE A   4       2.783  -0.553   8.947  1.00  0.00           C  
ATOM     60  O   PHE A   4       2.337   0.047   7.969  1.00  0.00           O  
ATOM     61  CB  PHE A   4       1.157  -1.752  10.412  1.00  0.00           C  
ATOM     62  CG  PHE A   4       0.319  -2.981  10.626  1.00  0.00           C  
ATOM     63  CD1 PHE A   4       0.855  -4.104  11.238  1.00  0.00           C  
ATOM     64  CD2 PHE A   4      -1.004  -3.016  10.215  1.00  0.00           C  
ATOM     65  CE1 PHE A   4       0.085  -5.236  11.435  1.00  0.00           C  
ATOM     66  CE2 PHE A   4      -1.776  -4.145  10.411  1.00  0.00           C  
ATOM     67  CZ  PHE A   4      -1.230  -5.256  11.022  1.00  0.00           C  
ATOM     68  H   PHE A   4       3.305  -3.074  10.790  1.00  0.00           H  
ATOM     69  HA  PHE A   4       1.783  -2.374   8.458  1.00  0.00           H  
ATOM     70 1HB  PHE A   4       1.624  -1.490  11.360  1.00  0.00           H  
ATOM     71 2HB  PHE A   4       0.494  -0.933  10.136  1.00  0.00           H  
ATOM     72  HD1 PHE A   4       1.895  -4.088  11.565  1.00  0.00           H  
ATOM     73  HD2 PHE A   4      -1.436  -2.138   9.732  1.00  0.00           H  
ATOM     74  HE1 PHE A   4       0.519  -6.111  11.917  1.00  0.00           H  
ATOM     75  HE2 PHE A   4      -2.816  -4.159  10.084  1.00  0.00           H  
ATOM     76  HZ  PHE A   4      -1.837  -6.147  11.176  1.00  0.00           H  
ATOM     77  N   MET A   5       3.753  -0.066   9.714  1.00  0.00           N  
ATOM     78  CA  MET A   5       4.377   1.221   9.435  1.00  0.00           C  
ATOM     79  C   MET A   5       5.044   1.225   8.066  1.00  0.00           C  
ATOM     80  O   MET A   5       4.937   2.195   7.315  1.00  0.00           O  
ATOM     81  CB  MET A   5       5.392   1.562  10.524  1.00  0.00           C  
ATOM     82  CG  MET A   5       4.779   1.872  11.882  1.00  0.00           C  
ATOM     83  SD  MET A   5       6.013   1.988  13.193  1.00  0.00           S  
ATOM     84  CE  MET A   5       6.888   3.471  12.704  1.00  0.00           C  
ATOM     85  H   MET A   5       4.065  -0.602  10.511  1.00  0.00           H  
ATOM     86  HA  MET A   5       3.601   1.987   9.427  1.00  0.00           H  
ATOM     87 1HB  MET A   5       6.082   0.729  10.652  1.00  0.00           H  
ATOM     88 2HB  MET A   5       5.979   2.429  10.217  1.00  0.00           H  
ATOM     89 1HG  MET A   5       4.241   2.818  11.831  1.00  0.00           H  
ATOM     90 2HG  MET A   5       4.068   1.090  12.147  1.00  0.00           H  
ATOM     91 1HE  MET A   5       7.685   3.676  13.418  1.00  0.00           H  
ATOM     92 2HE  MET A   5       7.317   3.330  11.711  1.00  0.00           H  
ATOM     93 3HE  MET A   5       6.194   4.313  12.683  1.00  0.00           H  
ATOM     94  N   ILE A   6       5.733   0.135   7.746  1.00  0.00           N  
ATOM     95  CA  ILE A   6       6.398   0.000   6.456  1.00  0.00           C  
ATOM     96  C   ILE A   6       5.388  -0.032   5.316  1.00  0.00           C  
ATOM     97  O   ILE A   6       5.516   0.706   4.339  1.00  0.00           O  
ATOM     98  CB  ILE A   6       7.261  -1.274   6.413  1.00  0.00           C  
ATOM     99  CG1 ILE A   6       8.452  -1.144   7.367  1.00  0.00           C  
ATOM    100  CG2 ILE A   6       7.738  -1.546   4.995  1.00  0.00           C  
ATOM    101  CD1 ILE A   6       9.182  -2.445   7.612  1.00  0.00           C  
ATOM    102  H   ILE A   6       5.798  -0.620   8.414  1.00  0.00           H  
ATOM    103  HA  ILE A   6       7.048   0.862   6.310  1.00  0.00           H  
ATOM    104  HB  ILE A   6       6.673  -2.124   6.758  1.00  0.00           H  
ATOM    105 1HG1 ILE A   6       9.163  -0.424   6.964  1.00  0.00           H  
ATOM    106 2HG1 ILE A   6       8.108  -0.761   8.328  1.00  0.00           H  
ATOM    107 1HG2 ILE A   6       8.348  -2.449   4.983  1.00  0.00           H  
ATOM    108 2HG2 ILE A   6       6.878  -1.680   4.341  1.00  0.00           H  
ATOM    109 3HG2 ILE A   6       8.333  -0.703   4.643  1.00  0.00           H  
ATOM    110 1HD1 ILE A   6      10.012  -2.272   8.298  1.00  0.00           H  
ATOM    111 2HD1 ILE A   6       8.495  -3.171   8.049  1.00  0.00           H  
ATOM    112 3HD1 ILE A   6       9.566  -2.830   6.669  1.00  0.00           H  
ATOM    113  N   ASN A   7       4.382  -0.891   5.447  1.00  0.00           N  
ATOM    114  CA  ASN A   7       3.389  -1.074   4.396  1.00  0.00           C  
ATOM    115  C   ASN A   7       2.568   0.192   4.187  1.00  0.00           C  
ATOM    116  O   ASN A   7       2.217   0.535   3.058  1.00  0.00           O  
ATOM    117  CB  ASN A   7       2.485  -2.251   4.715  1.00  0.00           C  
ATOM    118  CG  ASN A   7       3.164  -3.575   4.504  1.00  0.00           C  
ATOM    119  OD1 ASN A   7       3.199  -4.097   3.384  1.00  0.00           O  
ATOM    120  ND2 ASN A   7       3.703  -4.130   5.560  1.00  0.00           N  
ATOM    121  H   ASN A   7       4.304  -1.431   6.297  1.00  0.00           H  
ATOM    122  HA  ASN A   7       3.910  -1.280   3.460  1.00  0.00           H  
ATOM    123 1HB  ASN A   7       2.155  -2.185   5.753  1.00  0.00           H  
ATOM    124 2HB  ASN A   7       1.596  -2.207   4.086  1.00  0.00           H  
ATOM    125 1HD2 ASN A   7       4.169  -5.012   5.479  1.00  0.00           H  
ATOM    126 2HD2 ASN A   7       3.650  -3.672   6.447  1.00  0.00           H  
ATOM    127  N   THR A   8       2.266   0.882   5.281  1.00  0.00           N  
ATOM    128  CA  THR A   8       1.542   2.146   5.213  1.00  0.00           C  
ATOM    129  C   THR A   8       2.336   3.195   4.444  1.00  0.00           C  
ATOM    130  O   THR A   8       1.794   3.893   3.588  1.00  0.00           O  
ATOM    131  CB  THR A   8       1.217   2.675   6.622  1.00  0.00           C  
ATOM    132  OG1 THR A   8       0.380   1.733   7.307  1.00  0.00           O  
ATOM    133  CG2 THR A   8       0.502   4.015   6.538  1.00  0.00           C  
ATOM    134  H   THR A   8       2.544   0.522   6.182  1.00  0.00           H  
ATOM    135  HA  THR A   8       0.604   1.980   4.684  1.00  0.00           H  
ATOM    136  HB  THR A   8       2.140   2.797   7.188  1.00  0.00           H  
ATOM    137  HG1 THR A   8       0.918   1.011   7.640  1.00  0.00           H  
ATOM    138 1HG2 THR A   8       0.280   4.373   7.543  1.00  0.00           H  
ATOM    139 2HG2 THR A   8       1.141   4.736   6.028  1.00  0.00           H  
ATOM    140 3HG2 THR A   8      -0.427   3.897   5.982  1.00  0.00           H  
ATOM    141  N   SER A   9       3.623   3.301   4.756  1.00  0.00           N  
ATOM    142  CA  SER A   9       4.493   4.271   4.101  1.00  0.00           C  
ATOM    143  C   SER A   9       4.603   3.992   2.607  1.00  0.00           C  
ATOM    144  O   SER A   9       4.553   4.911   1.789  1.00  0.00           O  
ATOM    145  CB  SER A   9       5.871   4.247   4.732  1.00  0.00           C  
ATOM    146  OG  SER A   9       5.817   4.653   6.072  1.00  0.00           O  
ATOM    147  H   SER A   9       4.010   2.693   5.464  1.00  0.00           H  
ATOM    148  HA  SER A   9       4.063   5.265   4.233  1.00  0.00           H  
ATOM    149 1HB  SER A   9       6.281   3.239   4.671  1.00  0.00           H  
ATOM    150 2HB  SER A   9       6.537   4.905   4.176  1.00  0.00           H  
ATOM    151  HG  SER A   9       5.507   3.891   6.567  1.00  0.00           H  
ATOM    152  N   ILE A  10       4.753   2.719   2.258  1.00  0.00           N  
ATOM    153  CA  ILE A  10       4.919   2.322   0.865  1.00  0.00           C  
ATOM    154  C   ILE A  10       3.699   2.700   0.035  1.00  0.00           C  
ATOM    155  O   ILE A  10       3.825   3.282  -1.042  1.00  0.00           O  
ATOM    156  CB  ILE A  10       5.167   0.806   0.752  1.00  0.00           C  
ATOM    157  CG1 ILE A  10       6.541   0.446   1.324  1.00  0.00           C  
ATOM    158  CG2 ILE A  10       5.056   0.355  -0.696  1.00  0.00           C  
ATOM    159  CD1 ILE A  10       6.747  -1.037   1.530  1.00  0.00           C  
ATOM    160  H   ILE A  10       4.752   2.009   2.976  1.00  0.00           H  
ATOM    161  HA  ILE A  10       5.783   2.844   0.457  1.00  0.00           H  
ATOM    162  HB  ILE A  10       4.428   0.271   1.348  1.00  0.00           H  
ATOM    163 1HG1 ILE A  10       7.320   0.810   0.656  1.00  0.00           H  
ATOM    164 2HG1 ILE A  10       6.677   0.945   2.285  1.00  0.00           H  
ATOM    165 1HG2 ILE A  10       5.234  -0.718  -0.758  1.00  0.00           H  
ATOM    166 2HG2 ILE A  10       4.057   0.579  -1.070  1.00  0.00           H  
ATOM    167 3HG2 ILE A  10       5.795   0.882  -1.299  1.00  0.00           H  
ATOM    168 1HD1 ILE A  10       7.743  -1.213   1.938  1.00  0.00           H  
ATOM    169 2HD1 ILE A  10       5.998  -1.416   2.225  1.00  0.00           H  
ATOM    170 3HD1 ILE A  10       6.651  -1.553   0.575  1.00  0.00           H  
ATOM    171  N   LEU A  11       2.517   2.367   0.543  1.00  0.00           N  
ATOM    172  CA  LEU A  11       1.275   2.622  -0.175  1.00  0.00           C  
ATOM    173  C   LEU A  11       1.067   4.114  -0.402  1.00  0.00           C  
ATOM    174  O   LEU A  11       0.729   4.542  -1.506  1.00  0.00           O  
ATOM    175  CB  LEU A  11       0.085   2.047   0.603  1.00  0.00           C  
ATOM    176  CG  LEU A  11      -1.290   2.230  -0.053  1.00  0.00           C  
ATOM    177  CD1 LEU A  11      -1.303   1.535  -1.408  1.00  0.00           C  
ATOM    178  CD2 LEU A  11      -2.368   1.666   0.861  1.00  0.00           C  
ATOM    179  H   LEU A  11       2.479   1.924   1.451  1.00  0.00           H  
ATOM    180  HA  LEU A  11       1.329   2.131  -1.146  1.00  0.00           H  
ATOM    181 1HB  LEU A  11       0.245   0.980   0.744  1.00  0.00           H  
ATOM    182 2HB  LEU A  11       0.049   2.521   1.584  1.00  0.00           H  
ATOM    183  HG  LEU A  11      -1.475   3.291  -0.220  1.00  0.00           H  
ATOM    184 1HD1 LEU A  11      -2.280   1.665  -1.874  1.00  0.00           H  
ATOM    185 2HD1 LEU A  11      -0.536   1.971  -2.047  1.00  0.00           H  
ATOM    186 3HD1 LEU A  11      -1.104   0.473  -1.273  1.00  0.00           H  
ATOM    187 1HD2 LEU A  11      -3.345   1.796   0.395  1.00  0.00           H  
ATOM    188 2HD2 LEU A  11      -2.184   0.604   1.029  1.00  0.00           H  
ATOM    189 3HD2 LEU A  11      -2.348   2.192   1.816  1.00  0.00           H  
ATOM    190  N   LEU A  12       1.272   4.902   0.648  1.00  0.00           N  
ATOM    191  CA  LEU A  12       1.056   6.342   0.579  1.00  0.00           C  
ATOM    192  C   LEU A  12       1.980   6.989  -0.446  1.00  0.00           C  
ATOM    193  O   LEU A  12       1.580   7.903  -1.166  1.00  0.00           O  
ATOM    194  CB  LEU A  12       1.284   6.979   1.956  1.00  0.00           C  
ATOM    195  CG  LEU A  12       0.251   6.623   3.032  1.00  0.00           C  
ATOM    196  CD1 LEU A  12       0.702   7.183   4.374  1.00  0.00           C  
ATOM    197  CD2 LEU A  12      -1.108   7.181   2.636  1.00  0.00           C  
ATOM    198  H   LEU A  12       1.584   4.492   1.516  1.00  0.00           H  
ATOM    199  HA  LEU A  12       0.026   6.524   0.275  1.00  0.00           H  
ATOM    200 1HB  LEU A  12       2.263   6.673   2.322  1.00  0.00           H  
ATOM    201 2HB  LEU A  12       1.284   8.063   1.842  1.00  0.00           H  
ATOM    202  HG  LEU A  12       0.184   5.539   3.129  1.00  0.00           H  
ATOM    203 1HD1 LEU A  12      -0.032   6.930   5.140  1.00  0.00           H  
ATOM    204 2HD1 LEU A  12       1.667   6.753   4.642  1.00  0.00           H  
ATOM    205 3HD1 LEU A  12       0.794   8.266   4.304  1.00  0.00           H  
ATOM    206 1HD2 LEU A  12      -1.842   6.928   3.401  1.00  0.00           H  
ATOM    207 2HD2 LEU A  12      -1.043   8.265   2.541  1.00  0.00           H  
ATOM    208 3HD2 LEU A  12      -1.414   6.751   1.682  1.00  0.00           H  
ATOM    209  N   ILE A  13       3.217   6.509  -0.506  1.00  0.00           N  
ATOM    210  CA  ILE A  13       4.160   6.947  -1.528  1.00  0.00           C  
ATOM    211  C   ILE A  13       3.700   6.526  -2.918  1.00  0.00           C  
ATOM    212  O   ILE A  13       3.717   7.324  -3.855  1.00  0.00           O  
ATOM    213  CB  ILE A  13       5.565   6.379  -1.258  1.00  0.00           C  
ATOM    214  CG1 ILE A  13       6.158   7.001   0.009  1.00  0.00           C  
ATOM    215  CG2 ILE A  13       6.476   6.623  -2.451  1.00  0.00           C  
ATOM    216  CD1 ILE A  13       7.387   6.286   0.523  1.00  0.00           C  
ATOM    217  H   ILE A  13       3.512   5.823   0.175  1.00  0.00           H  
ATOM    218  HA  ILE A  13       4.217   8.034  -1.502  1.00  0.00           H  
ATOM    219  HB  ILE A  13       5.496   5.306  -1.079  1.00  0.00           H  
ATOM    220 1HG1 ILE A  13       6.424   8.039  -0.186  1.00  0.00           H  
ATOM    221 2HG1 ILE A  13       5.408   7.000   0.801  1.00  0.00           H  
ATOM    222 1HG2 ILE A  13       7.466   6.217  -2.243  1.00  0.00           H  
ATOM    223 2HG2 ILE A  13       6.061   6.135  -3.331  1.00  0.00           H  
ATOM    224 3HG2 ILE A  13       6.556   7.695  -2.634  1.00  0.00           H  
ATOM    225 1HD1 ILE A  13       7.749   6.785   1.423  1.00  0.00           H  
ATOM    226 2HD1 ILE A  13       7.134   5.251   0.759  1.00  0.00           H  
ATOM    227 3HD1 ILE A  13       8.165   6.305  -0.239  1.00  0.00           H  
ATOM    228  N   PHE A  14       3.289   5.269  -3.045  1.00  0.00           N  
ATOM    229  CA  PHE A  14       2.799   4.748  -4.315  1.00  0.00           C  
ATOM    230  C   PHE A  14       1.644   5.587  -4.845  1.00  0.00           C  
ATOM    231  O   PHE A  14       1.656   6.019  -5.998  1.00  0.00           O  
ATOM    232  CB  PHE A  14       2.351   3.294  -4.158  1.00  0.00           C  
ATOM    233  CG  PHE A  14       1.660   2.738  -5.372  1.00  0.00           C  
ATOM    234  CD1 PHE A  14       2.390   2.350  -6.485  1.00  0.00           C  
ATOM    235  CD2 PHE A  14       0.281   2.604  -5.402  1.00  0.00           C  
ATOM    236  CE1 PHE A  14       1.756   1.839  -7.602  1.00  0.00           C  
ATOM    237  CE2 PHE A  14      -0.355   2.093  -6.517  1.00  0.00           C  
ATOM    238  CZ  PHE A  14       0.384   1.710  -7.618  1.00  0.00           C  
ATOM    239  H   PHE A  14       3.317   4.659  -2.240  1.00  0.00           H  
ATOM    240  HA  PHE A  14       3.612   4.786  -5.041  1.00  0.00           H  
ATOM    241 1HB  PHE A  14       3.215   2.668  -3.943  1.00  0.00           H  
ATOM    242 2HB  PHE A  14       1.669   3.213  -3.313  1.00  0.00           H  
ATOM    243  HD1 PHE A  14       3.476   2.451  -6.472  1.00  0.00           H  
ATOM    244  HD2 PHE A  14      -0.303   2.907  -4.533  1.00  0.00           H  
ATOM    245  HE1 PHE A  14       2.342   1.538  -8.470  1.00  0.00           H  
ATOM    246  HE2 PHE A  14      -1.441   1.992  -6.528  1.00  0.00           H  
ATOM    247  HZ  PHE A  14      -0.117   1.309  -8.498  1.00  0.00           H  
ATOM    248  N   ILE A  15       0.646   5.813  -3.998  1.00  0.00           N  
ATOM    249  CA  ILE A  15      -0.534   6.576  -4.390  1.00  0.00           C  
ATOM    250  C   ILE A  15      -0.159   7.988  -4.821  1.00  0.00           C  
ATOM    251  O   ILE A  15      -0.623   8.477  -5.851  1.00  0.00           O  
ATOM    252  CB  ILE A  15      -1.552   6.643  -3.237  1.00  0.00           C  
ATOM    253  CG1 ILE A  15      -2.153   5.260  -2.973  1.00  0.00           C  
ATOM    254  CG2 ILE A  15      -2.646   7.652  -3.551  1.00  0.00           C  
ATOM    255  CD1 ILE A  15      -2.935   5.170  -1.682  1.00  0.00           C  
ATOM    256  H   ILE A  15       0.705   5.448  -3.058  1.00  0.00           H  
ATOM    257  HA  ILE A  15      -1.004   6.075  -5.235  1.00  0.00           H  
ATOM    258  HB  ILE A  15      -1.045   6.946  -2.321  1.00  0.00           H  
ATOM    259 1HG1 ILE A  15      -2.817   4.991  -3.794  1.00  0.00           H  
ATOM    260 2HG1 ILE A  15      -1.356   4.517  -2.941  1.00  0.00           H  
ATOM    261 1HG2 ILE A  15      -3.357   7.687  -2.726  1.00  0.00           H  
ATOM    262 2HG2 ILE A  15      -2.203   8.637  -3.690  1.00  0.00           H  
ATOM    263 3HG2 ILE A  15      -3.163   7.355  -4.464  1.00  0.00           H  
ATOM    264 1HD1 ILE A  15      -3.329   4.160  -1.566  1.00  0.00           H  
ATOM    265 2HD1 ILE A  15      -2.279   5.403  -0.843  1.00  0.00           H  
ATOM    266 3HD1 ILE A  15      -3.760   5.881  -1.706  1.00  0.00           H  
ATOM    267  N   PHE A  16       0.684   8.639  -4.027  1.00  0.00           N  
ATOM    268  CA  PHE A  16       1.140   9.989  -4.336  1.00  0.00           C  
ATOM    269  C   PHE A  16       1.746  10.059  -5.732  1.00  0.00           C  
ATOM    270  O   PHE A  16       1.409  10.941  -6.522  1.00  0.00           O  
ATOM    271  CB  PHE A  16       2.170  10.454  -3.305  1.00  0.00           C  
ATOM    272  CG  PHE A  16       2.658  11.857  -3.527  1.00  0.00           C  
ATOM    273  CD1 PHE A  16       1.792  12.935  -3.416  1.00  0.00           C  
ATOM    274  CD2 PHE A  16       3.985  12.103  -3.848  1.00  0.00           C  
ATOM    275  CE1 PHE A  16       2.240  14.226  -3.621  1.00  0.00           C  
ATOM    276  CE2 PHE A  16       4.436  13.392  -4.052  1.00  0.00           C  
ATOM    277  CZ  PHE A  16       3.562  14.455  -3.939  1.00  0.00           C  
ATOM    278  H   PHE A  16       1.017   8.187  -3.187  1.00  0.00           H  
ATOM    279  HA  PHE A  16       0.282  10.661  -4.301  1.00  0.00           H  
ATOM    280 1HB  PHE A  16       1.735  10.400  -2.307  1.00  0.00           H  
ATOM    281 2HB  PHE A  16       3.031   9.788  -3.323  1.00  0.00           H  
ATOM    282  HD1 PHE A  16       0.747  12.754  -3.164  1.00  0.00           H  
ATOM    283  HD2 PHE A  16       4.675  11.263  -3.938  1.00  0.00           H  
ATOM    284  HE1 PHE A  16       1.549  15.063  -3.531  1.00  0.00           H  
ATOM    285  HE2 PHE A  16       5.481  13.572  -4.303  1.00  0.00           H  
ATOM    286  HZ  PHE A  16       3.916  15.472  -4.101  1.00  0.00           H  
ATOM    287  N   ILE A  17       2.641   9.124  -6.031  1.00  0.00           N  
ATOM    288  CA  ILE A  17       3.289   9.073  -7.336  1.00  0.00           C  
ATOM    289  C   ILE A  17       2.268   8.888  -8.452  1.00  0.00           C  
ATOM    290  O   ILE A  17       2.315   9.579  -9.469  1.00  0.00           O  
ATOM    291  CB  ILE A  17       4.322   7.933  -7.392  1.00  0.00           C  
ATOM    292  CG1 ILE A  17       5.509   8.242  -6.475  1.00  0.00           C  
ATOM    293  CG2 ILE A  17       4.794   7.712  -8.821  1.00  0.00           C  
ATOM    294  CD1 ILE A  17       6.416   7.058  -6.231  1.00  0.00           C  
ATOM    295  H   ILE A  17       2.879   8.430  -5.336  1.00  0.00           H  
ATOM    296  HA  ILE A  17       3.808  10.016  -7.502  1.00  0.00           H  
ATOM    297  HB  ILE A  17       3.870   7.013  -7.023  1.00  0.00           H  
ATOM    298 1HG1 ILE A  17       6.104   9.045  -6.908  1.00  0.00           H  
ATOM    299 2HG1 ILE A  17       5.141   8.593  -5.510  1.00  0.00           H  
ATOM    300 1HG2 ILE A  17       5.524   6.903  -8.842  1.00  0.00           H  
ATOM    301 2HG2 ILE A  17       3.943   7.448  -9.448  1.00  0.00           H  
ATOM    302 3HG2 ILE A  17       5.253   8.625  -9.198  1.00  0.00           H  
ATOM    303 1HD1 ILE A  17       7.233   7.355  -5.572  1.00  0.00           H  
ATOM    304 2HD1 ILE A  17       5.848   6.253  -5.764  1.00  0.00           H  
ATOM    305 3HD1 ILE A  17       6.825   6.711  -7.179  1.00  0.00           H  
ATOM    306  N   VAL A  18       1.345   7.953  -8.254  1.00  0.00           N  
ATOM    307  CA  VAL A  18       0.315   7.671  -9.246  1.00  0.00           C  
ATOM    308  C   VAL A  18      -0.538   8.903  -9.520  1.00  0.00           C  
ATOM    309  O   VAL A  18      -0.887   9.186 -10.666  1.00  0.00           O  
ATOM    310  CB  VAL A  18      -0.590   6.521  -8.765  1.00  0.00           C  
ATOM    311  CG1 VAL A  18      -1.822   6.407  -9.650  1.00  0.00           C  
ATOM    312  CG2 VAL A  18       0.191   5.216  -8.758  1.00  0.00           C  
ATOM    313  H   VAL A  18       1.358   7.424  -7.394  1.00  0.00           H  
ATOM    314  HA  VAL A  18       0.802   7.369 -10.174  1.00  0.00           H  
ATOM    315  HB  VAL A  18      -0.938   6.743  -7.756  1.00  0.00           H  
ATOM    316 1HG1 VAL A  18      -2.451   5.590  -9.295  1.00  0.00           H  
ATOM    317 2HG1 VAL A  18      -2.385   7.340  -9.611  1.00  0.00           H  
ATOM    318 3HG1 VAL A  18      -1.516   6.209 -10.677  1.00  0.00           H  
ATOM    319 1HG2 VAL A  18      -0.454   4.408  -8.416  1.00  0.00           H  
ATOM    320 2HG2 VAL A  18       0.545   4.998  -9.766  1.00  0.00           H  
ATOM    321 3HG2 VAL A  18       1.045   5.307  -8.086  1.00  0.00           H  
ATOM    322  N   LEU A  19      -0.870   9.634  -8.461  1.00  0.00           N  
ATOM    323  CA  LEU A  19      -1.674  10.844  -8.587  1.00  0.00           C  
ATOM    324  C   LEU A  19      -0.949  11.904  -9.405  1.00  0.00           C  
ATOM    325  O   LEU A  19      -1.568  12.639 -10.175  1.00  0.00           O  
ATOM    326  CB  LEU A  19      -2.012  11.402  -7.199  1.00  0.00           C  
ATOM    327  CG  LEU A  19      -3.003  10.574  -6.372  1.00  0.00           C  
ATOM    328  CD1 LEU A  19      -3.090  11.144  -4.963  1.00  0.00           C  
ATOM    329  CD2 LEU A  19      -4.365  10.584  -7.051  1.00  0.00           C  
ATOM    330  H   LEU A  19      -0.558   9.344  -7.546  1.00  0.00           H  
ATOM    331  HA  LEU A  19      -2.602  10.590  -9.099  1.00  0.00           H  
ATOM    332 1HB  LEU A  19      -1.091  11.487  -6.625  1.00  0.00           H  
ATOM    333 2HB  LEU A  19      -2.434  12.400  -7.319  1.00  0.00           H  
ATOM    334  HG  LEU A  19      -2.644   9.547  -6.294  1.00  0.00           H  
ATOM    335 1HD1 LEU A  19      -3.794  10.555  -4.375  1.00  0.00           H  
ATOM    336 2HD1 LEU A  19      -2.107  11.107  -4.494  1.00  0.00           H  
ATOM    337 3HD1 LEU A  19      -3.432  12.177  -5.009  1.00  0.00           H  
ATOM    338 1HD2 LEU A  19      -5.069   9.994  -6.463  1.00  0.00           H  
ATOM    339 2HD2 LEU A  19      -4.726  11.610  -7.127  1.00  0.00           H  
ATOM    340 3HD2 LEU A  19      -4.277  10.155  -8.049  1.00  0.00           H  
ATOM    341  N   LEU A  20       0.366  11.979  -9.235  1.00  0.00           N  
ATOM    342  CA  LEU A  20       1.181  12.939  -9.970  1.00  0.00           C  
ATOM    343  C   LEU A  20       1.214  12.609 -11.457  1.00  0.00           C  
ATOM    344  O   LEU A  20       1.184  13.504 -12.301  1.00  0.00           O  
ATOM    345  CB  LEU A  20       2.610  12.958  -9.413  1.00  0.00           C  
ATOM    346  CG  LEU A  20       2.774  13.585  -8.022  1.00  0.00           C  
ATOM    347  CD1 LEU A  20       4.216  13.429  -7.560  1.00  0.00           C  
ATOM    348  CD2 LEU A  20       2.373  15.052  -8.077  1.00  0.00           C  
ATOM    349  H   LEU A  20       0.814  11.355  -8.579  1.00  0.00           H  
ATOM    350  HA  LEU A  20       0.744  13.929  -9.847  1.00  0.00           H  
ATOM    351 1HB  LEU A  20       2.975  11.934  -9.359  1.00  0.00           H  
ATOM    352 2HB  LEU A  20       3.245  13.513 -10.103  1.00  0.00           H  
ATOM    353  HG  LEU A  20       2.136  13.062  -7.309  1.00  0.00           H  
ATOM    354 1HD1 LEU A  20       4.332  13.874  -6.572  1.00  0.00           H  
ATOM    355 2HD1 LEU A  20       4.469  12.369  -7.512  1.00  0.00           H  
ATOM    356 3HD1 LEU A  20       4.880  13.929  -8.264  1.00  0.00           H  
ATOM    357 1HD2 LEU A  20       2.489  15.498  -7.088  1.00  0.00           H  
ATOM    358 2HD2 LEU A  20       3.011  15.577  -8.788  1.00  0.00           H  
ATOM    359 3HD2 LEU A  20       1.333  15.134  -8.392  1.00  0.00           H  
ATOM    360  N   ILE A  21       1.274  11.320 -11.770  1.00  0.00           N  
ATOM    361  CA  ILE A  21       1.385  10.872 -13.154  1.00  0.00           C  
ATOM    362  C   ILE A  21       0.117  11.185 -13.937  1.00  0.00           C  
ATOM    363  O   ILE A  21      -0.069  12.292 -14.361  1.00  0.00           O  
ATOM    364  OXT ILE A  21      -0.697  10.324 -14.129  1.00  0.00           O  
ATOM    365  CB  ILE A  21       1.671   9.361 -13.221  1.00  0.00           C  
ATOM    366  CG1 ILE A  21       3.047   9.051 -12.625  1.00  0.00           C  
ATOM    367  CG2 ILE A  21       1.585   8.866 -14.656  1.00  0.00           C  
ATOM    368  CD1 ILE A  21       3.296   7.577 -12.397  1.00  0.00           C  
ATOM    369  H   ILE A  21       1.243  10.632 -11.032  1.00  0.00           H  
ATOM    370  HA  ILE A  21       2.214  11.401 -13.623  1.00  0.00           H  
ATOM    371  HB  ILE A  21       0.939   8.825 -12.617  1.00  0.00           H  
ATOM    372 1HG1 ILE A  21       3.824   9.430 -13.288  1.00  0.00           H  
ATOM    373 2HG1 ILE A  21       3.154   9.565 -11.669  1.00  0.00           H  
ATOM    374 1HG2 ILE A  21       1.791   7.797 -14.686  1.00  0.00           H  
ATOM    375 2HG2 ILE A  21       0.586   9.055 -15.047  1.00  0.00           H  
ATOM    376 3HG2 ILE A  21       2.319   9.393 -15.267  1.00  0.00           H  
ATOM    377 1HD1 ILE A  21       4.290   7.437 -11.973  1.00  0.00           H  
ATOM    378 2HD1 ILE A  21       2.548   7.184 -11.707  1.00  0.00           H  
ATOM    379 3HD1 ILE A  21       3.229   7.046 -13.346  1.00  0.00           H  
TER                                                                             
ATOM    381  N   GLU B  22      -3.038   1.794  15.149  1.00  0.00           N  
ATOM    382  CA  GLU B  22      -4.061   2.714  14.666  1.00  0.00           C  
ATOM    383  C   GLU B  22      -4.787   2.145  13.454  1.00  0.00           C  
ATOM    384  O   GLU B  22      -4.190   1.454  12.629  1.00  0.00           O  
ATOM    385  CB  GLU B  22      -3.437   4.066  14.311  1.00  0.00           C  
ATOM    386  CG  GLU B  22      -2.856   4.822  15.498  1.00  0.00           C  
ATOM    387  CD  GLU B  22      -2.276   6.155  15.115  1.00  0.00           C  
ATOM    388  OE1 GLU B  22      -2.301   6.481  13.953  1.00  0.00           O  
ATOM    389  OE2 GLU B  22      -1.807   6.848  15.987  1.00  0.00           O  
ATOM    390 1H   GLU B  22      -2.579   2.192  15.943  1.00  0.00           H  
ATOM    391 2H   GLU B  22      -3.465   0.928  15.410  1.00  0.00           H  
ATOM    392 3H   GLU B  22      -2.369   1.630  14.424  1.00  0.00           H  
ATOM    393  HA  GLU B  22      -4.793   2.865  15.460  1.00  0.00           H  
ATOM    394 1HB  GLU B  22      -2.638   3.919  13.585  1.00  0.00           H  
ATOM    395 2HB  GLU B  22      -4.190   4.703  13.845  1.00  0.00           H  
ATOM    396 1HG  GLU B  22      -3.643   4.979  16.236  1.00  0.00           H  
ATOM    397 2HG  GLU B  22      -2.081   4.212  15.959  1.00  0.00           H  
ATOM    398  N   LEU B  23      -6.078   2.440  13.352  1.00  0.00           N  
ATOM    399  CA  LEU B  23      -6.895   1.937  12.254  1.00  0.00           C  
ATOM    400  C   LEU B  23      -6.346   2.390  10.907  1.00  0.00           C  
ATOM    401  O   LEU B  23      -6.389   1.647   9.927  1.00  0.00           O  
ATOM    402  CB  LEU B  23      -8.344   2.414  12.409  1.00  0.00           C  
ATOM    403  CG  LEU B  23      -9.332   1.894  11.357  1.00  0.00           C  
ATOM    404  CD1 LEU B  23      -9.365   0.372  11.399  1.00  0.00           C  
ATOM    405  CD2 LEU B  23     -10.711   2.478  11.623  1.00  0.00           C  
ATOM    406  H   LEU B  23      -6.506   3.028  14.054  1.00  0.00           H  
ATOM    407  HA  LEU B  23      -6.879   0.848  12.282  1.00  0.00           H  
ATOM    408 1HB  LEU B  23      -8.709   2.105  13.387  1.00  0.00           H  
ATOM    409 2HB  LEU B  23      -8.358   3.503  12.367  1.00  0.00           H  
ATOM    410  HG  LEU B  23      -8.997   2.192  10.363  1.00  0.00           H  
ATOM    411 1HD1 LEU B  23     -10.067   0.002  10.652  1.00  0.00           H  
ATOM    412 2HD1 LEU B  23      -8.370  -0.020  11.187  1.00  0.00           H  
ATOM    413 3HD1 LEU B  23      -9.682   0.042  12.388  1.00  0.00           H  
ATOM    414 1HD2 LEU B  23     -11.413   2.109  10.874  1.00  0.00           H  
ATOM    415 2HD2 LEU B  23     -11.048   2.179  12.615  1.00  0.00           H  
ATOM    416 3HD2 LEU B  23     -10.662   3.566  11.569  1.00  0.00           H  
ATOM    417  N   PHE B  24      -5.829   3.613  10.866  1.00  0.00           N  
ATOM    418  CA  PHE B  24      -5.283   4.173   9.635  1.00  0.00           C  
ATOM    419  C   PHE B  24      -4.257   3.236   9.012  1.00  0.00           C  
ATOM    420  O   PHE B  24      -4.332   2.918   7.825  1.00  0.00           O  
ATOM    421  CB  PHE B  24      -4.639   5.534   9.907  1.00  0.00           C  
ATOM    422  CG  PHE B  24      -3.983   6.146   8.702  1.00  0.00           C  
ATOM    423  CD1 PHE B  24      -4.734   6.833   7.760  1.00  0.00           C  
ATOM    424  CD2 PHE B  24      -2.615   6.035   8.508  1.00  0.00           C  
ATOM    425  CE1 PHE B  24      -4.131   7.396   6.651  1.00  0.00           C  
ATOM    426  CE2 PHE B  24      -2.010   6.597   7.401  1.00  0.00           C  
ATOM    427  CZ  PHE B  24      -2.770   7.278   6.471  1.00  0.00           C  
ATOM    428  H   PHE B  24      -5.815   4.170  11.708  1.00  0.00           H  
ATOM    429  HA  PHE B  24      -6.099   4.309   8.924  1.00  0.00           H  
ATOM    430 1HB  PHE B  24      -5.395   6.228  10.272  1.00  0.00           H  
ATOM    431 2HB  PHE B  24      -3.887   5.431  10.688  1.00  0.00           H  
ATOM    432  HD1 PHE B  24      -5.811   6.926   7.903  1.00  0.00           H  
ATOM    433  HD2 PHE B  24      -2.014   5.496   9.242  1.00  0.00           H  
ATOM    434  HE1 PHE B  24      -4.733   7.933   5.918  1.00  0.00           H  
ATOM    435  HE2 PHE B  24      -0.933   6.503   7.260  1.00  0.00           H  
ATOM    436  HZ  PHE B  24      -2.294   7.721   5.597  1.00  0.00           H  
ATOM    437  N   PHE B  25      -3.298   2.795   9.819  1.00  0.00           N  
ATOM    438  CA  PHE B  25      -2.235   1.919   9.340  1.00  0.00           C  
ATOM    439  C   PHE B  25      -2.783   0.553   8.947  1.00  0.00           C  
ATOM    440  O   PHE B  25      -2.337  -0.047   7.969  1.00  0.00           O  
ATOM    441  CB  PHE B  25      -1.157   1.752  10.412  1.00  0.00           C  
ATOM    442  CG  PHE B  25      -0.320   2.981  10.626  1.00  0.00           C  
ATOM    443  CD1 PHE B  25      -0.856   4.104  11.240  1.00  0.00           C  
ATOM    444  CD2 PHE B  25       1.004   3.018  10.215  1.00  0.00           C  
ATOM    445  CE1 PHE B  25      -0.087   5.236  11.438  1.00  0.00           C  
ATOM    446  CE2 PHE B  25       1.775   4.147  10.412  1.00  0.00           C  
ATOM    447  CZ  PHE B  25       1.228   5.257  11.024  1.00  0.00           C  
ATOM    448  H   PHE B  25      -3.305   3.074  10.790  1.00  0.00           H  
ATOM    449  HA  PHE B  25      -1.783   2.374   8.458  1.00  0.00           H  
ATOM    450 1HB  PHE B  25      -1.624   1.489  11.360  1.00  0.00           H  
ATOM    451 2HB  PHE B  25      -0.493   0.934  10.136  1.00  0.00           H  
ATOM    452  HD1 PHE B  25      -1.896   4.086  11.568  1.00  0.00           H  
ATOM    453  HD2 PHE B  25       1.435   2.141   9.731  1.00  0.00           H  
ATOM    454  HE1 PHE B  25      -0.521   6.111  11.921  1.00  0.00           H  
ATOM    455  HE2 PHE B  25       2.814   4.163  10.085  1.00  0.00           H  
ATOM    456  HZ  PHE B  25       1.834   6.149  11.179  1.00  0.00           H  
ATOM    457  N   MET B  26      -3.752   0.067   9.714  1.00  0.00           N  
ATOM    458  CA  MET B  26      -4.377  -1.221   9.435  1.00  0.00           C  
ATOM    459  C   MET B  26      -5.044  -1.225   8.066  1.00  0.00           C  
ATOM    460  O   MET B  26      -4.937  -2.195   7.315  1.00  0.00           O  
ATOM    461  CB  MET B  26      -5.392  -1.562  10.524  1.00  0.00           C  
ATOM    462  CG  MET B  26      -4.778  -1.872  11.882  1.00  0.00           C  
ATOM    463  SD  MET B  26      -6.013  -1.988  13.193  1.00  0.00           S  
ATOM    464  CE  MET B  26      -6.887  -3.471  12.704  1.00  0.00           C  
ATOM    465  H   MET B  26      -4.065   0.603  10.511  1.00  0.00           H  
ATOM    466  HA  MET B  26      -3.601  -1.987   9.427  1.00  0.00           H  
ATOM    467 1HB  MET B  26      -6.082  -0.729  10.652  1.00  0.00           H  
ATOM    468 2HB  MET B  26      -5.978  -2.429  10.217  1.00  0.00           H  
ATOM    469 1HG  MET B  26      -4.240  -2.818  11.831  1.00  0.00           H  
ATOM    470 2HG  MET B  26      -4.067  -1.090  12.147  1.00  0.00           H  
ATOM    471 1HE  MET B  26      -7.685  -3.676  13.418  1.00  0.00           H  
ATOM    472 2HE  MET B  26      -7.317  -3.330  11.711  1.00  0.00           H  
ATOM    473 3HE  MET B  26      -6.194  -4.313  12.683  1.00  0.00           H  
ATOM    474  N   ILE B  27      -5.733  -0.135   7.746  1.00  0.00           N  
ATOM    475  CA  ILE B  27      -6.398  -0.000   6.456  1.00  0.00           C  
ATOM    476  C   ILE B  27      -5.387   0.032   5.316  1.00  0.00           C  
ATOM    477  O   ILE B  27      -5.516  -0.705   4.339  1.00  0.00           O  
ATOM    478  CB  ILE B  27      -7.261   1.274   6.413  1.00  0.00           C  
ATOM    479  CG1 ILE B  27      -8.452   1.144   7.367  1.00  0.00           C  
ATOM    480  CG2 ILE B  27      -7.738   1.546   4.995  1.00  0.00           C  
ATOM    481  CD1 ILE B  27      -9.182   2.445   7.612  1.00  0.00           C  
ATOM    482  H   ILE B  27      -5.798   0.620   8.414  1.00  0.00           H  
ATOM    483  HA  ILE B  27      -7.048  -0.862   6.310  1.00  0.00           H  
ATOM    484  HB  ILE B  27      -6.673   2.124   6.758  1.00  0.00           H  
ATOM    485 1HG1 ILE B  27      -9.163   0.424   6.964  1.00  0.00           H  
ATOM    486 2HG1 ILE B  27      -8.108   0.761   8.328  1.00  0.00           H  
ATOM    487 1HG2 ILE B  27      -8.348   2.450   4.983  1.00  0.00           H  
ATOM    488 2HG2 ILE B  27      -6.878   1.681   4.341  1.00  0.00           H  
ATOM    489 3HG2 ILE B  27      -8.333   0.703   4.643  1.00  0.00           H  
ATOM    490 1HD1 ILE B  27     -10.012   2.272   8.298  1.00  0.00           H  
ATOM    491 2HD1 ILE B  27      -8.495   3.171   8.049  1.00  0.00           H  
ATOM    492 3HD1 ILE B  27      -9.566   2.830   6.669  1.00  0.00           H  
ATOM    493  N   ASN B  28      -4.382   0.891   5.447  1.00  0.00           N  
ATOM    494  CA  ASN B  28      -3.389   1.075   4.396  1.00  0.00           C  
ATOM    495  C   ASN B  28      -2.568  -0.191   4.187  1.00  0.00           C  
ATOM    496  O   ASN B  28      -2.216  -0.535   3.058  1.00  0.00           O  
ATOM    497  CB  ASN B  28      -2.485   2.251   4.715  1.00  0.00           C  
ATOM    498  CG  ASN B  28      -3.164   3.576   4.505  1.00  0.00           C  
ATOM    499  OD1 ASN B  28      -3.195   4.100   3.385  1.00  0.00           O  
ATOM    500  ND2 ASN B  28      -3.708   4.127   5.559  1.00  0.00           N  
ATOM    501  H   ASN B  28      -4.304   1.431   6.298  1.00  0.00           H  
ATOM    502  HA  ASN B  28      -3.910   1.281   3.460  1.00  0.00           H  
ATOM    503 1HB  ASN B  28      -2.155   2.186   5.753  1.00  0.00           H  
ATOM    504 2HB  ASN B  28      -1.596   2.208   4.086  1.00  0.00           H  
ATOM    505 1HD2 ASN B  28      -4.174   5.009   5.479  1.00  0.00           H  
ATOM    506 2HD2 ASN B  28      -3.659   3.667   6.445  1.00  0.00           H  
ATOM    507  N   THR B  29      -2.266  -0.882   5.281  1.00  0.00           N  
ATOM    508  CA  THR B  29      -1.542  -2.146   5.213  1.00  0.00           C  
ATOM    509  C   THR B  29      -2.336  -3.194   4.444  1.00  0.00           C  
ATOM    510  O   THR B  29      -1.793  -3.892   3.588  1.00  0.00           O  
ATOM    511  CB  THR B  29      -1.216  -2.674   6.622  1.00  0.00           C  
ATOM    512  OG1 THR B  29      -0.381  -1.732   7.308  1.00  0.00           O  
ATOM    513  CG2 THR B  29      -0.500  -4.013   6.538  1.00  0.00           C  
ATOM    514  H   THR B  29      -2.544  -0.522   6.182  1.00  0.00           H  
ATOM    515  HA  THR B  29      -0.604  -1.979   4.684  1.00  0.00           H  
ATOM    516  HB  THR B  29      -2.140  -2.798   7.187  1.00  0.00           H  
ATOM    517  HG1 THR B  29      -0.916  -0.998   7.619  1.00  0.00           H  
ATOM    518 1HG2 THR B  29      -0.278  -4.371   7.543  1.00  0.00           H  
ATOM    519 2HG2 THR B  29      -1.137  -4.735   6.027  1.00  0.00           H  
ATOM    520 3HG2 THR B  29       0.429  -3.894   5.982  1.00  0.00           H  
ATOM    521  N   SER B  30      -3.623  -3.300   4.756  1.00  0.00           N  
ATOM    522  CA  SER B  30      -4.492  -4.271   4.101  1.00  0.00           C  
ATOM    523  C   SER B  30      -4.603  -3.992   2.607  1.00  0.00           C  
ATOM    524  O   SER B  30      -4.553  -4.910   1.789  1.00  0.00           O  
ATOM    525  CB  SER B  30      -5.871  -4.247   4.732  1.00  0.00           C  
ATOM    526  OG  SER B  30      -5.816  -4.653   6.072  1.00  0.00           O  
ATOM    527  H   SER B  30      -4.010  -2.693   5.464  1.00  0.00           H  
ATOM    528  HA  SER B  30      -4.062  -5.265   4.233  1.00  0.00           H  
ATOM    529 1HB  SER B  30      -6.281  -3.239   4.671  1.00  0.00           H  
ATOM    530 2HB  SER B  30      -6.537  -4.905   4.176  1.00  0.00           H  
ATOM    531  HG  SER B  30      -5.508  -3.891   6.568  1.00  0.00           H  
ATOM    532  N   ILE B  31      -4.753  -2.719   2.258  1.00  0.00           N  
ATOM    533  CA  ILE B  31      -4.919  -2.321   0.865  1.00  0.00           C  
ATOM    534  C   ILE B  31      -3.698  -2.700   0.035  1.00  0.00           C  
ATOM    535  O   ILE B  31      -3.825  -3.281  -1.042  1.00  0.00           O  
ATOM    536  CB  ILE B  31      -5.167  -0.806   0.752  1.00  0.00           C  
ATOM    537  CG1 ILE B  31      -6.541  -0.446   1.324  1.00  0.00           C  
ATOM    538  CG2 ILE B  31      -5.055  -0.355  -0.696  1.00  0.00           C  
ATOM    539  CD1 ILE B  31      -6.747   1.037   1.530  1.00  0.00           C  
ATOM    540  H   ILE B  31      -4.752  -2.008   2.976  1.00  0.00           H  
ATOM    541  HA  ILE B  31      -5.783  -2.843   0.457  1.00  0.00           H  
ATOM    542  HB  ILE B  31      -4.428  -0.271   1.347  1.00  0.00           H  
ATOM    543 1HG1 ILE B  31      -7.320  -0.810   0.656  1.00  0.00           H  
ATOM    544 2HG1 ILE B  31      -6.677  -0.944   2.285  1.00  0.00           H  
ATOM    545 1HG2 ILE B  31      -5.234   0.718  -0.758  1.00  0.00           H  
ATOM    546 2HG2 ILE B  31      -4.057  -0.578  -1.070  1.00  0.00           H  
ATOM    547 3HG2 ILE B  31      -5.795  -0.881  -1.299  1.00  0.00           H  
ATOM    548 1HD1 ILE B  31      -7.743   1.213   1.938  1.00  0.00           H  
ATOM    549 2HD1 ILE B  31      -5.998   1.416   2.225  1.00  0.00           H  
ATOM    550 3HD1 ILE B  31      -6.651   1.553   0.575  1.00  0.00           H  
ATOM    551  N   LEU B  32      -2.517  -2.366   0.543  1.00  0.00           N  
ATOM    552  CA  LEU B  32      -1.274  -2.622  -0.175  1.00  0.00           C  
ATOM    553  C   LEU B  32      -1.067  -4.114  -0.403  1.00  0.00           C  
ATOM    554  O   LEU B  32      -0.728  -4.542  -1.506  1.00  0.00           O  
ATOM    555  CB  LEU B  32      -0.084  -2.047   0.603  1.00  0.00           C  
ATOM    556  CG  LEU B  32       1.290  -2.229  -0.053  1.00  0.00           C  
ATOM    557  CD1 LEU B  32       1.303  -1.535  -1.408  1.00  0.00           C  
ATOM    558  CD2 LEU B  32       2.368  -1.665   0.861  1.00  0.00           C  
ATOM    559  H   LEU B  32      -2.479  -1.924   1.451  1.00  0.00           H  
ATOM    560  HA  LEU B  32      -1.329  -2.131  -1.146  1.00  0.00           H  
ATOM    561 1HB  LEU B  32      -0.245  -0.979   0.744  1.00  0.00           H  
ATOM    562 2HB  LEU B  32      -0.049  -2.520   1.584  1.00  0.00           H  
ATOM    563  HG  LEU B  32       1.476  -3.290  -0.220  1.00  0.00           H  
ATOM    564 1HD1 LEU B  32       2.280  -1.665  -1.874  1.00  0.00           H  
ATOM    565 2HD1 LEU B  32       0.536  -1.971  -2.047  1.00  0.00           H  
ATOM    566 3HD1 LEU B  32       1.104  -0.472  -1.274  1.00  0.00           H  
ATOM    567 1HD2 LEU B  32       3.345  -1.795   0.395  1.00  0.00           H  
ATOM    568 2HD2 LEU B  32       2.184  -0.603   1.028  1.00  0.00           H  
ATOM    569 3HD2 LEU B  32       2.348  -2.191   1.816  1.00  0.00           H  
ATOM    570  N   LEU B  33      -1.271  -4.901   0.648  1.00  0.00           N  
ATOM    571  CA  LEU B  33      -1.056  -6.342   0.579  1.00  0.00           C  
ATOM    572  C   LEU B  33      -1.979  -6.988  -0.446  1.00  0.00           C  
ATOM    573  O   LEU B  33      -1.579  -7.903  -1.167  1.00  0.00           O  
ATOM    574  CB  LEU B  33      -1.284  -6.978   1.955  1.00  0.00           C  
ATOM    575  CG  LEU B  33      -0.251  -6.623   3.032  1.00  0.00           C  
ATOM    576  CD1 LEU B  33      -0.702  -7.182   4.374  1.00  0.00           C  
ATOM    577  CD2 LEU B  33       1.108  -7.181   2.636  1.00  0.00           C  
ATOM    578  H   LEU B  33      -1.584  -4.492   1.516  1.00  0.00           H  
ATOM    579  HA  LEU B  33      -0.025  -6.523   0.275  1.00  0.00           H  
ATOM    580 1HB  LEU B  33      -2.262  -6.672   2.322  1.00  0.00           H  
ATOM    581 2HB  LEU B  33      -1.284  -8.062   1.841  1.00  0.00           H  
ATOM    582  HG  LEU B  33      -0.184  -5.539   3.128  1.00  0.00           H  
ATOM    583 1HD1 LEU B  33       0.032  -6.929   5.140  1.00  0.00           H  
ATOM    584 2HD1 LEU B  33      -1.667  -6.751   4.642  1.00  0.00           H  
ATOM    585 3HD1 LEU B  33      -0.795  -8.265   4.305  1.00  0.00           H  
ATOM    586 1HD2 LEU B  33       1.843  -6.928   3.401  1.00  0.00           H  
ATOM    587 2HD2 LEU B  33       1.043  -8.265   2.541  1.00  0.00           H  
ATOM    588 3HD2 LEU B  33       1.415  -6.751   1.683  1.00  0.00           H  
ATOM    589  N   ILE B  34      -3.217  -6.508  -0.506  1.00  0.00           N  
ATOM    590  CA  ILE B  34      -4.160  -6.946  -1.528  1.00  0.00           C  
ATOM    591  C   ILE B  34      -3.700  -6.526  -2.918  1.00  0.00           C  
ATOM    592  O   ILE B  34      -3.717  -7.323  -3.855  1.00  0.00           O  
ATOM    593  CB  ILE B  34      -5.565  -6.378  -1.258  1.00  0.00           C  
ATOM    594  CG1 ILE B  34      -6.158  -7.001   0.009  1.00  0.00           C  
ATOM    595  CG2 ILE B  34      -6.476  -6.623  -2.451  1.00  0.00           C  
ATOM    596  CD1 ILE B  34      -7.386  -6.286   0.523  1.00  0.00           C  
ATOM    597  H   ILE B  34      -3.512  -5.822   0.174  1.00  0.00           H  
ATOM    598  HA  ILE B  34      -4.217  -8.034  -1.502  1.00  0.00           H  
ATOM    599  HB  ILE B  34      -5.496  -5.306  -1.079  1.00  0.00           H  
ATOM    600 1HG1 ILE B  34      -6.424  -8.039  -0.186  1.00  0.00           H  
ATOM    601 2HG1 ILE B  34      -5.408  -6.999   0.801  1.00  0.00           H  
ATOM    602 1HG2 ILE B  34      -7.465  -6.216  -2.243  1.00  0.00           H  
ATOM    603 2HG2 ILE B  34      -6.060  -6.135  -3.332  1.00  0.00           H  
ATOM    604 3HG2 ILE B  34      -6.555  -7.695  -2.634  1.00  0.00           H  
ATOM    605 1HD1 ILE B  34      -7.748  -6.784   1.423  1.00  0.00           H  
ATOM    606 2HD1 ILE B  34      -7.134  -5.251   0.759  1.00  0.00           H  
ATOM    607 3HD1 ILE B  34      -8.164  -6.305  -0.239  1.00  0.00           H  
ATOM    608  N   PHE B  35      -3.289  -5.269  -3.045  1.00  0.00           N  
ATOM    609  CA  PHE B  35      -2.799  -4.747  -4.315  1.00  0.00           C  
ATOM    610  C   PHE B  35      -1.643  -5.586  -4.846  1.00  0.00           C  
ATOM    611  O   PHE B  35      -1.655  -6.019  -5.998  1.00  0.00           O  
ATOM    612  CB  PHE B  35      -2.350  -3.293  -4.158  1.00  0.00           C  
ATOM    613  CG  PHE B  35      -1.660  -2.738  -5.372  1.00  0.00           C  
ATOM    614  CD1 PHE B  35      -2.390  -2.350  -6.485  1.00  0.00           C  
ATOM    615  CD2 PHE B  35      -0.281  -2.603  -5.403  1.00  0.00           C  
ATOM    616  CE1 PHE B  35      -1.757  -1.839  -7.602  1.00  0.00           C  
ATOM    617  CE2 PHE B  35       0.355  -2.091  -6.517  1.00  0.00           C  
ATOM    618  CZ  PHE B  35      -0.384  -1.709  -7.618  1.00  0.00           C  
ATOM    619  H   PHE B  35      -3.317  -4.659  -2.240  1.00  0.00           H  
ATOM    620  HA  PHE B  35      -3.611  -4.786  -5.042  1.00  0.00           H  
ATOM    621 1HB  PHE B  35      -3.215  -2.667  -3.942  1.00  0.00           H  
ATOM    622 2HB  PHE B  35      -1.668  -3.212  -3.313  1.00  0.00           H  
ATOM    623  HD1 PHE B  35      -3.476  -2.451  -6.472  1.00  0.00           H  
ATOM    624  HD2 PHE B  35       0.303  -2.905  -4.533  1.00  0.00           H  
ATOM    625  HE1 PHE B  35      -2.342  -1.538  -8.471  1.00  0.00           H  
ATOM    626  HE2 PHE B  35       1.440  -1.989  -6.528  1.00  0.00           H  
ATOM    627  HZ  PHE B  35       0.116  -1.307  -8.498  1.00  0.00           H  
ATOM    628  N   ILE B  36      -0.645  -5.812  -3.998  1.00  0.00           N  
ATOM    629  CA  ILE B  36       0.534  -6.575  -4.390  1.00  0.00           C  
ATOM    630  C   ILE B  36       0.159  -7.987  -4.821  1.00  0.00           C  
ATOM    631  O   ILE B  36       0.624  -8.476  -5.851  1.00  0.00           O  
ATOM    632  CB  ILE B  36       1.552  -6.643  -3.237  1.00  0.00           C  
ATOM    633  CG1 ILE B  36       2.154  -5.260  -2.973  1.00  0.00           C  
ATOM    634  CG2 ILE B  36       2.646  -7.651  -3.552  1.00  0.00           C  
ATOM    635  CD1 ILE B  36       2.935  -5.169  -1.682  1.00  0.00           C  
ATOM    636  H   ILE B  36      -0.705  -5.447  -3.059  1.00  0.00           H  
ATOM    637  HA  ILE B  36       1.004  -6.074  -5.235  1.00  0.00           H  
ATOM    638  HB  ILE B  36       1.045  -6.945  -2.321  1.00  0.00           H  
ATOM    639 1HG1 ILE B  36       2.818  -4.990  -3.794  1.00  0.00           H  
ATOM    640 2HG1 ILE B  36       1.357  -4.516  -2.941  1.00  0.00           H  
ATOM    641 1HG2 ILE B  36       3.357  -7.686  -2.727  1.00  0.00           H  
ATOM    642 2HG2 ILE B  36       2.203  -8.637  -3.690  1.00  0.00           H  
ATOM    643 3HG2 ILE B  36       3.163  -7.354  -4.464  1.00  0.00           H  
ATOM    644 1HD1 ILE B  36       3.329  -4.160  -1.566  1.00  0.00           H  
ATOM    645 2HD1 ILE B  36       2.279  -5.402  -0.843  1.00  0.00           H  
ATOM    646 3HD1 ILE B  36       3.760  -5.880  -1.706  1.00  0.00           H  
ATOM    647  N   PHE B  37      -0.684  -8.638  -4.027  1.00  0.00           N  
ATOM    648  CA  PHE B  37      -1.140  -9.988  -4.336  1.00  0.00           C  
ATOM    649  C   PHE B  37      -1.745 -10.058  -5.732  1.00  0.00           C  
ATOM    650  O   PHE B  37      -1.408 -10.941  -6.522  1.00  0.00           O  
ATOM    651  CB  PHE B  37      -2.169 -10.454  -3.305  1.00  0.00           C  
ATOM    652  CG  PHE B  37      -2.658 -11.857  -3.527  1.00  0.00           C  
ATOM    653  CD1 PHE B  37      -1.791 -12.934  -3.416  1.00  0.00           C  
ATOM    654  CD2 PHE B  37      -3.984 -12.103  -3.848  1.00  0.00           C  
ATOM    655  CE1 PHE B  37      -2.239 -14.225  -3.621  1.00  0.00           C  
ATOM    656  CE2 PHE B  37      -4.435 -13.392  -4.052  1.00  0.00           C  
ATOM    657  CZ  PHE B  37      -3.561 -14.455  -3.938  1.00  0.00           C  
ATOM    658  H   PHE B  37      -1.017  -8.187  -3.187  1.00  0.00           H  
ATOM    659  HA  PHE B  37      -0.281 -10.660  -4.301  1.00  0.00           H  
ATOM    660 1HB  PHE B  37      -1.735 -10.399  -2.308  1.00  0.00           H  
ATOM    661 2HB  PHE B  37      -3.030  -9.787  -3.324  1.00  0.00           H  
ATOM    662  HD1 PHE B  37      -0.746 -12.753  -3.164  1.00  0.00           H  
ATOM    663  HD2 PHE B  37      -4.674 -11.263  -3.939  1.00  0.00           H  
ATOM    664  HE1 PHE B  37      -1.547 -15.063  -3.531  1.00  0.00           H  
ATOM    665  HE2 PHE B  37      -5.480 -13.572  -4.304  1.00  0.00           H  
ATOM    666  HZ  PHE B  37      -3.915 -15.472  -4.101  1.00  0.00           H  
ATOM    667  N   ILE B  38      -2.640  -9.123  -6.031  1.00  0.00           N  
ATOM    668  CA  ILE B  38      -3.288  -9.072  -7.336  1.00  0.00           C  
ATOM    669  C   ILE B  38      -2.267  -8.888  -8.452  1.00  0.00           C  
ATOM    670  O   ILE B  38      -2.314  -9.578  -9.470  1.00  0.00           O  
ATOM    671  CB  ILE B  38      -4.322  -7.932  -7.392  1.00  0.00           C  
ATOM    672  CG1 ILE B  38      -5.508  -8.241  -6.475  1.00  0.00           C  
ATOM    673  CG2 ILE B  38      -4.793  -7.711  -8.821  1.00  0.00           C  
ATOM    674  CD1 ILE B  38      -6.416  -7.057  -6.231  1.00  0.00           C  
ATOM    675  H   ILE B  38      -2.878  -8.429  -5.337  1.00  0.00           H  
ATOM    676  HA  ILE B  38      -3.807 -10.015  -7.502  1.00  0.00           H  
ATOM    677  HB  ILE B  38      -3.869  -7.012  -7.023  1.00  0.00           H  
ATOM    678 1HG1 ILE B  38      -6.103  -9.044  -6.909  1.00  0.00           H  
ATOM    679 2HG1 ILE B  38      -5.140  -8.592  -5.511  1.00  0.00           H  
ATOM    680 1HG2 ILE B  38      -5.523  -6.902  -8.843  1.00  0.00           H  
ATOM    681 2HG2 ILE B  38      -3.942  -7.448  -9.448  1.00  0.00           H  
ATOM    682 3HG2 ILE B  38      -5.253  -8.625  -9.199  1.00  0.00           H  
ATOM    683 1HD1 ILE B  38      -7.232  -7.355  -5.572  1.00  0.00           H  
ATOM    684 2HD1 ILE B  38      -5.847  -6.253  -5.764  1.00  0.00           H  
ATOM    685 3HD1 ILE B  38      -6.824  -6.710  -7.179  1.00  0.00           H  
ATOM    686  N   VAL B  39      -1.345  -7.952  -8.254  1.00  0.00           N  
ATOM    687  CA  VAL B  39      -0.314  -7.670  -9.246  1.00  0.00           C  
ATOM    688  C   VAL B  39       0.538  -8.903  -9.520  1.00  0.00           C  
ATOM    689  O   VAL B  39       0.887  -9.185 -10.666  1.00  0.00           O  
ATOM    690  CB  VAL B  39       0.590  -6.520  -8.765  1.00  0.00           C  
ATOM    691  CG1 VAL B  39       1.823  -6.406  -9.650  1.00  0.00           C  
ATOM    692  CG2 VAL B  39      -0.191  -5.215  -8.758  1.00  0.00           C  
ATOM    693  H   VAL B  39      -1.357  -7.423  -7.394  1.00  0.00           H  
ATOM    694  HA  VAL B  39      -0.801  -7.368 -10.174  1.00  0.00           H  
ATOM    695  HB  VAL B  39       0.939  -6.742  -7.756  1.00  0.00           H  
ATOM    696 1HG1 VAL B  39       2.451  -5.589  -9.295  1.00  0.00           H  
ATOM    697 2HG1 VAL B  39       2.386  -7.339  -9.612  1.00  0.00           H  
ATOM    698 3HG1 VAL B  39       1.516  -6.208 -10.677  1.00  0.00           H  
ATOM    699 1HG2 VAL B  39       0.454  -4.407  -8.416  1.00  0.00           H  
ATOM    700 2HG2 VAL B  39      -0.544  -4.997  -9.766  1.00  0.00           H  
ATOM    701 3HG2 VAL B  39      -1.045  -5.306  -8.086  1.00  0.00           H  
ATOM    702  N   LEU B  40       0.871  -9.633  -8.461  1.00  0.00           N  
ATOM    703  CA  LEU B  40       1.675 -10.843  -8.587  1.00  0.00           C  
ATOM    704  C   LEU B  40       0.950 -11.904  -9.406  1.00  0.00           C  
ATOM    705  O   LEU B  40       1.569 -12.638 -10.175  1.00  0.00           O  
ATOM    706  CB  LEU B  40       2.013 -11.402  -7.199  1.00  0.00           C  
ATOM    707  CG  LEU B  40       3.004 -10.573  -6.372  1.00  0.00           C  
ATOM    708  CD1 LEU B  40       3.091 -11.143  -4.963  1.00  0.00           C  
ATOM    709  CD2 LEU B  40       4.365 -10.583  -7.051  1.00  0.00           C  
ATOM    710  H   LEU B  40       0.559  -9.343  -7.546  1.00  0.00           H  
ATOM    711  HA  LEU B  40       2.603 -10.590  -9.099  1.00  0.00           H  
ATOM    712 1HB  LEU B  40       1.092 -11.486  -6.625  1.00  0.00           H  
ATOM    713 2HB  LEU B  40       2.435 -12.399  -7.320  1.00  0.00           H  
ATOM    714  HG  LEU B  40       2.644  -9.546  -6.295  1.00  0.00           H  
ATOM    715 1HD1 LEU B  40       3.795 -10.554  -4.375  1.00  0.00           H  
ATOM    716 2HD1 LEU B  40       2.108 -11.106  -4.494  1.00  0.00           H  
ATOM    717 3HD1 LEU B  40       3.433 -12.176  -5.009  1.00  0.00           H  
ATOM    718 1HD2 LEU B  40       5.070  -9.993  -6.463  1.00  0.00           H  
ATOM    719 2HD2 LEU B  40       4.726 -11.609  -7.128  1.00  0.00           H  
ATOM    720 3HD2 LEU B  40       4.277 -10.154  -8.049  1.00  0.00           H  
ATOM    721  N   LEU B  41      -0.366 -11.978  -9.235  1.00  0.00           N  
ATOM    722  CA  LEU B  41      -1.180 -12.938  -9.970  1.00  0.00           C  
ATOM    723  C   LEU B  41      -1.213 -12.609 -11.457  1.00  0.00           C  
ATOM    724  O   LEU B  41      -1.184 -13.504 -12.302  1.00  0.00           O  
ATOM    725  CB  LEU B  41      -2.609 -12.957  -9.413  1.00  0.00           C  
ATOM    726  CG  LEU B  41      -2.773 -13.585  -8.023  1.00  0.00           C  
ATOM    727  CD1 LEU B  41      -4.215 -13.428  -7.561  1.00  0.00           C  
ATOM    728  CD2 LEU B  41      -2.373 -15.052  -8.077  1.00  0.00           C  
ATOM    729  H   LEU B  41      -0.813 -11.354  -8.579  1.00  0.00           H  
ATOM    730  HA  LEU B  41      -0.743 -13.928  -9.847  1.00  0.00           H  
ATOM    731 1HB  LEU B  41      -2.975 -11.933  -9.359  1.00  0.00           H  
ATOM    732 2HB  LEU B  41      -3.244 -13.512 -10.104  1.00  0.00           H  
ATOM    733  HG  LEU B  41      -2.136 -13.061  -7.310  1.00  0.00           H  
ATOM    734 1HD1 LEU B  41      -4.332 -13.873  -6.573  1.00  0.00           H  
ATOM    735 2HD1 LEU B  41      -4.469 -12.369  -7.512  1.00  0.00           H  
ATOM    736 3HD1 LEU B  41      -4.879 -13.929  -8.265  1.00  0.00           H  
ATOM    737 1HD2 LEU B  41      -2.488 -15.497  -7.088  1.00  0.00           H  
ATOM    738 2HD2 LEU B  41      -3.010 -15.577  -8.789  1.00  0.00           H  
ATOM    739 3HD2 LEU B  41      -1.332 -15.133  -8.393  1.00  0.00           H  
ATOM    740  N   ILE B  42      -1.274 -11.319 -11.771  1.00  0.00           N  
ATOM    741  CA  ILE B  42      -1.384 -10.871 -13.154  1.00  0.00           C  
ATOM    742  C   ILE B  42      -0.116 -11.184 -13.937  1.00  0.00           C  
ATOM    743  O   ILE B  42       0.070 -12.291 -14.362  1.00  0.00           O  
ATOM    744  OXT ILE B  42       0.698 -10.323 -14.130  1.00  0.00           O  
ATOM    745  CB  ILE B  42      -1.670  -9.360 -13.221  1.00  0.00           C  
ATOM    746  CG1 ILE B  42      -3.046  -9.050 -12.625  1.00  0.00           C  
ATOM    747  CG2 ILE B  42      -1.585  -8.866 -14.657  1.00  0.00           C  
ATOM    748  CD1 ILE B  42      -3.295  -7.577 -12.397  1.00  0.00           C  
ATOM    749  H   ILE B  42      -1.242 -10.631 -11.032  1.00  0.00           H  
ATOM    750  HA  ILE B  42      -2.213 -11.400 -13.623  1.00  0.00           H  
ATOM    751  HB  ILE B  42      -0.938  -8.824 -12.618  1.00  0.00           H  
ATOM    752 1HG1 ILE B  42      -3.823  -9.429 -13.288  1.00  0.00           H  
ATOM    753 2HG1 ILE B  42      -3.153  -9.564 -11.670  1.00  0.00           H  
ATOM    754 1HG2 ILE B  42      -1.790  -7.796 -14.686  1.00  0.00           H  
ATOM    755 2HG2 ILE B  42      -0.585  -9.054 -15.047  1.00  0.00           H  
ATOM    756 3HG2 ILE B  42      -2.318  -9.393 -15.267  1.00  0.00           H  
ATOM    757 1HD1 ILE B  42      -4.290  -7.437 -11.973  1.00  0.00           H  
ATOM    758 2HD1 ILE B  42      -2.548  -7.183 -11.707  1.00  0.00           H  
ATOM    759 3HD1 ILE B  42      -3.228  -7.046 -13.346  1.00  0.00           H  
TER                                                                             
HETATM  761 THKN MEM C  45      15.000   0.000   0.000  1.00  0.00           X  
HETATM  762 CNTR MEM C  45       0.000   0.000   0.000  1.00  0.00           X  
HETATM  763 NORM MEM C  45      -0.000  -0.000   1.000  1.00  0.00           X  
TER                                                                             
CONECT  761  762                                                                
CONECT  762  761  763                                                           
CONECT  763  762                                                                
a_angle_1 1.202
a_angle_2 32.468
a_bind 1.352
a_ddg -20.178
a_helicality 0.076
a_helicality_symm 0.076
a_hha_ang 64.936
a_hha_dst_atm 4.56
a_hha_dst_vec 7.82
a_marl -20.423
a_pack 0.618
a_res_lipo -96.878
a_rmsd 9.219
a_sasa 883.398
a_shape 0.771
a_span_topo 0.5
a_tms_span 1
a_tms_span_fa 1
a_unsat 0
maxsub 27
rms 9.219
score -180.089
silent_score -180.089
time 23
total -180.091

#MODEL 2
ATOM      1  N   GLU A   1      -0.493  -4.576  12.749  1.00  0.00           N  
ATOM      2  CA  GLU A   1      -1.290  -5.570  12.040  1.00  0.00           C  
ATOM      3  C   GLU A   1      -0.647  -5.948  10.712  1.00  0.00           C  
ATOM      4  O   GLU A   1      -0.206  -5.082   9.956  1.00  0.00           O  
ATOM      5  CB  GLU A   1      -2.707  -5.045  11.800  1.00  0.00           C  
ATOM      6  CG  GLU A   1      -3.649  -6.049  11.151  1.00  0.00           C  
ATOM      7  CD  GLU A   1      -5.037  -5.507  10.954  1.00  0.00           C  
ATOM      8  OE1 GLU A   1      -5.289  -4.404  11.374  1.00  0.00           O  
ATOM      9  OE2 GLU A   1      -5.847  -6.198  10.382  1.00  0.00           O  
ATOM     10 1H   GLU A   1      -0.937  -4.347  13.615  1.00  0.00           H  
ATOM     11 2H   GLU A   1       0.418  -4.947  12.930  1.00  0.00           H  
ATOM     12 3H   GLU A   1      -0.412  -3.752  12.188  1.00  0.00           H  
ATOM     13  HA  GLU A   1      -1.350  -6.469  12.656  1.00  0.00           H  
ATOM     14 1HB  GLU A   1      -3.148  -4.739  12.750  1.00  0.00           H  
ATOM     15 2HB  GLU A   1      -2.665  -4.164  11.160  1.00  0.00           H  
ATOM     16 1HG  GLU A   1      -3.243  -6.338  10.181  1.00  0.00           H  
ATOM     17 2HG  GLU A   1      -3.697  -6.942  11.773  1.00  0.00           H  
ATOM     18  N   LEU A   2      -0.595  -7.246  10.434  1.00  0.00           N  
ATOM     19  CA  LEU A   2       0.096  -7.750   9.253  1.00  0.00           C  
ATOM     20  C   LEU A   2      -0.537  -7.217   7.974  1.00  0.00           C  
ATOM     21  O   LEU A   2       0.154  -6.954   6.990  1.00  0.00           O  
ATOM     22  CB  LEU A   2       0.077  -9.283   9.241  1.00  0.00           C  
ATOM     23  CG  LEU A   2       0.935  -9.968  10.312  1.00  0.00           C  
ATOM     24  CD1 LEU A   2       0.715 -11.474  10.254  1.00  0.00           C  
ATOM     25  CD2 LEU A   2       2.399  -9.620  10.088  1.00  0.00           C  
ATOM     26  H   LEU A   2      -1.047  -7.901  11.056  1.00  0.00           H  
ATOM     27  HA  LEU A   2       1.132  -7.413   9.289  1.00  0.00           H  
ATOM     28 1HB  LEU A   2      -0.950  -9.619   9.376  1.00  0.00           H  
ATOM     29 2HB  LEU A   2       0.425  -9.628   8.267  1.00  0.00           H  
ATOM     30  HG  LEU A   2       0.628  -9.624  11.300  1.00  0.00           H  
ATOM     31 1HD1 LEU A   2       1.325 -11.960  11.015  1.00  0.00           H  
ATOM     32 2HD1 LEU A   2      -0.336 -11.695  10.437  1.00  0.00           H  
ATOM     33 3HD1 LEU A   2       0.999 -11.845   9.270  1.00  0.00           H  
ATOM     34 1HD2 LEU A   2       3.010 -10.107  10.850  1.00  0.00           H  
ATOM     35 2HD2 LEU A   2       2.709  -9.965   9.101  1.00  0.00           H  
ATOM     36 3HD2 LEU A   2       2.531  -8.540  10.153  1.00  0.00           H  
ATOM     37  N   PHE A   3      -1.857  -7.061   7.995  1.00  0.00           N  
ATOM     38  CA  PHE A   3      -2.589  -6.578   6.830  1.00  0.00           C  
ATOM     39  C   PHE A   3      -2.001  -5.272   6.312  1.00  0.00           C  
ATOM     40  O   PHE A   3      -1.716  -5.137   5.122  1.00  0.00           O  
ATOM     41  CB  PHE A   3      -4.066  -6.378   7.173  1.00  0.00           C  
ATOM     42  CG  PHE A   3      -4.889  -5.858   6.029  1.00  0.00           C  
ATOM     43  CD1 PHE A   3      -5.324  -6.710   5.025  1.00  0.00           C  
ATOM     44  CD2 PHE A   3      -5.229  -4.516   5.953  1.00  0.00           C  
ATOM     45  CE1 PHE A   3      -6.081  -6.233   3.972  1.00  0.00           C  
ATOM     46  CE2 PHE A   3      -5.986  -4.036   4.902  1.00  0.00           C  
ATOM     47  CZ  PHE A   3      -6.412  -4.896   3.910  1.00  0.00           C  
ATOM     48  H   PHE A   3      -2.365  -7.282   8.839  1.00  0.00           H  
ATOM     49  HA  PHE A   3      -2.513  -7.326   6.039  1.00  0.00           H  
ATOM     50 1HB  PHE A   3      -4.496  -7.325   7.498  1.00  0.00           H  
ATOM     51 2HB  PHE A   3      -4.156  -5.677   8.002  1.00  0.00           H  
ATOM     52  HD1 PHE A   3      -5.064  -7.768   5.074  1.00  0.00           H  
ATOM     53  HD2 PHE A   3      -4.892  -3.836   6.737  1.00  0.00           H  
ATOM     54  HE1 PHE A   3      -6.417  -6.914   3.190  1.00  0.00           H  
ATOM     55  HE2 PHE A   3      -6.247  -2.979   4.855  1.00  0.00           H  
ATOM     56  HZ  PHE A   3      -7.008  -4.519   3.080  1.00  0.00           H  
ATOM     57  N   PHE A   4      -1.822  -4.312   7.213  1.00  0.00           N  
ATOM     58  CA  PHE A   4      -1.309  -2.999   6.841  1.00  0.00           C  
ATOM     59  C   PHE A   4       0.173  -3.064   6.494  1.00  0.00           C  
ATOM     60  O   PHE A   4       0.624  -2.440   5.534  1.00  0.00           O  
ATOM     61  CB  PHE A   4      -1.528  -1.998   7.977  1.00  0.00           C  
ATOM     62  CG  PHE A   4      -2.969  -1.629   8.190  1.00  0.00           C  
ATOM     63  CD1 PHE A   4      -3.854  -2.532   8.760  1.00  0.00           C  
ATOM     64  CD2 PHE A   4      -3.442  -0.379   7.820  1.00  0.00           C  
ATOM     65  CE1 PHE A   4      -5.180  -2.193   8.956  1.00  0.00           C  
ATOM     66  CE2 PHE A   4      -4.766  -0.037   8.016  1.00  0.00           C  
ATOM     67  CZ  PHE A   4      -5.635  -0.946   8.585  1.00  0.00           C  
ATOM     68  H   PHE A   4      -2.047  -4.496   8.180  1.00  0.00           H  
ATOM     69  HA  PHE A   4      -1.852  -2.652   5.961  1.00  0.00           H  
ATOM     70 1HB  PHE A   4      -1.143  -2.414   8.907  1.00  0.00           H  
ATOM     71 2HB  PHE A   4      -0.970  -1.086   7.771  1.00  0.00           H  
ATOM     72  HD1 PHE A   4      -3.493  -3.517   9.055  1.00  0.00           H  
ATOM     73  HD2 PHE A   4      -2.754   0.339   7.371  1.00  0.00           H  
ATOM     74  HE1 PHE A   4      -5.864  -2.912   9.405  1.00  0.00           H  
ATOM     75  HE2 PHE A   4      -5.124   0.949   7.722  1.00  0.00           H  
ATOM     76  HZ  PHE A   4      -6.680  -0.679   8.738  1.00  0.00           H  
ATOM     77  N   MET A   5       0.927  -3.824   7.282  1.00  0.00           N  
ATOM     78  CA  MET A   5       2.364  -3.955   7.072  1.00  0.00           C  
ATOM     79  C   MET A   5       2.669  -4.524   5.693  1.00  0.00           C  
ATOM     80  O   MET A   5       3.580  -4.060   5.007  1.00  0.00           O  
ATOM     81  CB  MET A   5       2.977  -4.835   8.160  1.00  0.00           C  
ATOM     82  CG  MET A   5       2.989  -4.206   9.546  1.00  0.00           C  
ATOM     83  SD  MET A   5       3.437  -5.382  10.839  1.00  0.00           S  
ATOM     84  CE  MET A   5       5.157  -5.682  10.441  1.00  0.00           C  
ATOM     85  H   MET A   5       0.493  -4.323   8.045  1.00  0.00           H  
ATOM     86  HA  MET A   5       2.813  -2.964   7.128  1.00  0.00           H  
ATOM     87 1HB  MET A   5       2.426  -5.772   8.223  1.00  0.00           H  
ATOM     88 2HB  MET A   5       4.007  -5.078   7.894  1.00  0.00           H  
ATOM     89 1HG  MET A   5       3.703  -3.383   9.566  1.00  0.00           H  
ATOM     90 2HG  MET A   5       2.001  -3.806   9.772  1.00  0.00           H  
ATOM     91 1HE  MET A   5       5.577  -6.392  11.154  1.00  0.00           H  
ATOM     92 2HE  MET A   5       5.231  -6.092   9.433  1.00  0.00           H  
ATOM     93 3HE  MET A   5       5.712  -4.745  10.493  1.00  0.00           H  
ATOM     94  N   ILE A   6       1.903  -5.532   5.291  1.00  0.00           N  
ATOM     95  CA  ILE A   6       2.089  -6.165   3.991  1.00  0.00           C  
ATOM     96  C   ILE A   6       1.735  -5.211   2.857  1.00  0.00           C  
ATOM     97  O   ILE A   6       2.523  -5.010   1.933  1.00  0.00           O  
ATOM     98  CB  ILE A   6       1.235  -7.441   3.874  1.00  0.00           C  
ATOM     99  CG1 ILE A   6       1.747  -8.516   4.835  1.00  0.00           C  
ATOM    100  CG2 ILE A   6       1.241  -7.955   2.442  1.00  0.00           C  
ATOM    101  CD1 ILE A   6       0.788  -9.668   5.031  1.00  0.00           C  
ATOM    102  H   ILE A   6       1.172  -5.868   5.901  1.00  0.00           H  
ATOM    103  HA  ILE A   6       3.138  -6.442   3.888  1.00  0.00           H  
ATOM    104  HB  ILE A   6       0.209  -7.220   4.166  1.00  0.00           H  
ATOM    105 1HG1 ILE A   6       2.690  -8.917   4.464  1.00  0.00           H  
ATOM    106 2HG1 ILE A   6       1.945  -8.069   5.810  1.00  0.00           H  
ATOM    107 1HG2 ILE A   6       0.633  -8.858   2.378  1.00  0.00           H  
ATOM    108 2HG2 ILE A   6       0.831  -7.194   1.780  1.00  0.00           H  
ATOM    109 3HG2 ILE A   6       2.264  -8.185   2.142  1.00  0.00           H  
ATOM    110 1HD1 ILE A   6       1.221 -10.388   5.725  1.00  0.00           H  
ATOM    111 2HD1 ILE A   6      -0.153  -9.293   5.436  1.00  0.00           H  
ATOM    112 3HD1 ILE A   6       0.603 -10.154   4.074  1.00  0.00           H  
ATOM    113  N   ASN A   7       0.546  -4.624   2.934  1.00  0.00           N  
ATOM    114  CA  ASN A   7       0.064  -3.729   1.889  1.00  0.00           C  
ATOM    115  C   ASN A   7       0.986  -2.527   1.725  1.00  0.00           C  
ATOM    116  O   ASN A   7       1.216  -2.057   0.611  1.00  0.00           O  
ATOM    117  CB  ASN A   7      -1.355  -3.277   2.185  1.00  0.00           C  
ATOM    118  CG  ASN A   7      -2.374  -4.341   1.883  1.00  0.00           C  
ATOM    119  OD1 ASN A   7      -2.095  -5.295   1.148  1.00  0.00           O  
ATOM    120  ND2 ASN A   7      -3.551  -4.195   2.435  1.00  0.00           N  
ATOM    121  H   ASN A   7      -0.040  -4.803   3.737  1.00  0.00           H  
ATOM    122  HA  ASN A   7       0.066  -4.270   0.941  1.00  0.00           H  
ATOM    123 1HB  ASN A   7      -1.437  -3.000   3.236  1.00  0.00           H  
ATOM    124 2HB  ASN A   7      -1.585  -2.391   1.593  1.00  0.00           H  
ATOM    125 1HD2 ASN A   7      -4.269  -4.872   2.270  1.00  0.00           H  
ATOM    126 2HD2 ASN A   7      -3.733  -3.407   3.023  1.00  0.00           H  
ATOM    127  N   THR A   8       1.511  -2.034   2.842  1.00  0.00           N  
ATOM    128  CA  THR A   8       2.455  -0.923   2.819  1.00  0.00           C  
ATOM    129  C   THR A   8       3.701  -1.276   2.017  1.00  0.00           C  
ATOM    130  O   THR A   8       4.137  -0.509   1.159  1.00  0.00           O  
ATOM    131  CB  THR A   8       2.858  -0.509   4.246  1.00  0.00           C  
ATOM    132  OG1 THR A   8       1.694  -0.095   4.973  1.00  0.00           O  
ATOM    133  CG2 THR A   8       3.860   0.635   4.207  1.00  0.00           C  
ATOM    134  H   THR A   8       1.249  -2.439   3.729  1.00  0.00           H  
ATOM    135  HA  THR A   8       1.975  -0.071   2.337  1.00  0.00           H  
ATOM    136  HB  THR A   8       3.306  -1.360   4.759  1.00  0.00           H  
ATOM    137  HG1 THR A   8       1.092  -0.838   5.062  1.00  0.00           H  
ATOM    138 1HG2 THR A   8       4.133   0.914   5.224  1.00  0.00           H  
ATOM    139 2HG2 THR A   8       4.751   0.319   3.664  1.00  0.00           H  
ATOM    140 3HG2 THR A   8       3.414   1.492   3.703  1.00  0.00           H  
ATOM    141  N   SER A   9       4.272  -2.442   2.303  1.00  0.00           N  
ATOM    142  CA  SER A   9       5.476  -2.894   1.617  1.00  0.00           C  
ATOM    143  C   SER A   9       5.227  -3.073   0.125  1.00  0.00           C  
ATOM    144  O   SER A   9       6.057  -2.696  -0.703  1.00  0.00           O  
ATOM    145  CB  SER A   9       5.961  -4.199   2.218  1.00  0.00           C  
ATOM    146  OG  SER A   9       6.366  -4.020   3.547  1.00  0.00           O  
ATOM    147  H   SER A   9       3.860  -3.031   3.013  1.00  0.00           H  
ATOM    148  HA  SER A   9       6.252  -2.138   1.746  1.00  0.00           H  
ATOM    149 1HB  SER A   9       5.161  -4.938   2.175  1.00  0.00           H  
ATOM    150 2HB  SER A   9       6.793  -4.583   1.630  1.00  0.00           H  
ATOM    151  HG  SER A   9       5.560  -4.006   4.070  1.00  0.00           H  
ATOM    152  N   ILE A  10       4.079  -3.650  -0.213  1.00  0.00           N  
ATOM    153  CA  ILE A  10       3.748  -3.944  -1.602  1.00  0.00           C  
ATOM    154  C   ILE A  10       3.707  -2.672  -2.439  1.00  0.00           C  
ATOM    155  O   ILE A  10       4.269  -2.620  -3.533  1.00  0.00           O  
ATOM    156  CB  ILE A  10       2.394  -4.670  -1.703  1.00  0.00           C  
ATOM    157  CG1 ILE A  10       2.506  -6.088  -1.137  1.00  0.00           C  
ATOM    158  CG2 ILE A  10       1.916  -4.705  -3.146  1.00  0.00           C  
ATOM    159  CD1 ILE A  10       1.173  -6.775  -0.945  1.00  0.00           C  
ATOM    160  H   ILE A  10       3.418  -3.892   0.512  1.00  0.00           H  
ATOM    161  HA  ILE A  10       4.520  -4.596  -2.010  1.00  0.00           H  
ATOM    162  HB  ILE A  10       1.655  -4.147  -1.098  1.00  0.00           H  
ATOM    163 1HG1 ILE A  10       3.112  -6.700  -1.805  1.00  0.00           H  
ATOM    164 2HG1 ILE A  10       3.014  -6.057  -0.173  1.00  0.00           H  
ATOM    165 1HG2 ILE A  10       0.958  -5.222  -3.199  1.00  0.00           H  
ATOM    166 2HG2 ILE A  10       1.800  -3.687  -3.515  1.00  0.00           H  
ATOM    167 3HG2 ILE A  10       2.647  -5.232  -3.759  1.00  0.00           H  
ATOM    168 1HD1 ILE A  10       1.333  -7.775  -0.541  1.00  0.00           H  
ATOM    169 2HD1 ILE A  10       0.562  -6.197  -0.251  1.00  0.00           H  
ATOM    170 3HD1 ILE A  10       0.661  -6.850  -1.903  1.00  0.00           H  
ATOM    171  N   LEU A  11       3.038  -1.649  -1.919  1.00  0.00           N  
ATOM    172  CA  LEU A  11       2.918  -0.376  -2.620  1.00  0.00           C  
ATOM    173  C   LEU A  11       4.280   0.280  -2.808  1.00  0.00           C  
ATOM    174  O   LEU A  11       4.597   0.778  -3.888  1.00  0.00           O  
ATOM    175  CB  LEU A  11       1.990   0.569  -1.848  1.00  0.00           C  
ATOM    176  CG  LEU A  11       1.734   1.933  -2.502  1.00  0.00           C  
ATOM    177  CD1 LEU A  11       1.086   1.729  -3.865  1.00  0.00           C  
ATOM    178  CD2 LEU A  11       0.848   2.773  -1.595  1.00  0.00           C  
ATOM    179  H   LEU A  11       2.602  -1.755  -1.014  1.00  0.00           H  
ATOM    180  HA  LEU A  11       2.489  -0.563  -3.604  1.00  0.00           H  
ATOM    181 1HB  LEU A  11       1.026   0.079  -1.717  1.00  0.00           H  
ATOM    182 2HB  LEU A  11       2.419   0.749  -0.862  1.00  0.00           H  
ATOM    183  HG  LEU A  11       2.684   2.445  -2.658  1.00  0.00           H  
ATOM    184 1HD1 LEU A  11       0.905   2.698  -4.330  1.00  0.00           H  
ATOM    185 2HD1 LEU A  11       1.750   1.141  -4.500  1.00  0.00           H  
ATOM    186 3HD1 LEU A  11       0.140   1.203  -3.743  1.00  0.00           H  
ATOM    187 1HD2 LEU A  11       0.668   3.743  -2.060  1.00  0.00           H  
ATOM    188 2HD2 LEU A  11      -0.102   2.263  -1.440  1.00  0.00           H  
ATOM    189 3HD2 LEU A  11       1.344   2.918  -0.635  1.00  0.00           H  
ATOM    190  N   LEU A  12       5.083   0.278  -1.749  1.00  0.00           N  
ATOM    191  CA  LEU A  12       6.406   0.890  -1.789  1.00  0.00           C  
ATOM    192  C   LEU A  12       7.295   0.209  -2.821  1.00  0.00           C  
ATOM    193  O   LEU A  12       8.073   0.866  -3.514  1.00  0.00           O  
ATOM    194  CB  LEU A  12       7.066   0.815  -0.407  1.00  0.00           C  
ATOM    195  CG  LEU A  12       6.431   1.689   0.682  1.00  0.00           C  
ATOM    196  CD1 LEU A  12       7.077   1.377   2.025  1.00  0.00           C  
ATOM    197  CD2 LEU A  12       6.605   3.157   0.320  1.00  0.00           C  
ATOM    198  H   LEU A  12       4.768  -0.157  -0.893  1.00  0.00           H  
ATOM    199  HA  LEU A  12       6.294   1.937  -2.068  1.00  0.00           H  
ATOM    200 1HB  LEU A  12       7.035  -0.217  -0.062  1.00  0.00           H  
ATOM    201 2HB  LEU A  12       8.110   1.113  -0.504  1.00  0.00           H  
ATOM    202  HG  LEU A  12       5.369   1.458   0.761  1.00  0.00           H  
ATOM    203 1HD1 LEU A  12       6.625   1.998   2.799  1.00  0.00           H  
ATOM    204 2HD1 LEU A  12       6.920   0.326   2.268  1.00  0.00           H  
ATOM    205 3HD1 LEU A  12       8.145   1.583   1.973  1.00  0.00           H  
ATOM    206 1HD2 LEU A  12       6.153   3.779   1.094  1.00  0.00           H  
ATOM    207 2HD2 LEU A  12       7.667   3.390   0.243  1.00  0.00           H  
ATOM    208 3HD2 LEU A  12       6.119   3.356  -0.635  1.00  0.00           H  
ATOM    209  N   ILE A  13       7.177  -1.111  -2.919  1.00  0.00           N  
ATOM    210  CA  ILE A  13       7.879  -1.869  -3.947  1.00  0.00           C  
ATOM    211  C   ILE A  13       7.437  -1.446  -5.342  1.00  0.00           C  
ATOM    212  O   ILE A  13       8.265  -1.214  -6.223  1.00  0.00           O  
ATOM    213  CB  ILE A  13       7.647  -3.380  -3.770  1.00  0.00           C  
ATOM    214  CG1 ILE A  13       8.350  -3.884  -2.507  1.00  0.00           C  
ATOM    215  CG2 ILE A  13       8.135  -4.140  -4.994  1.00  0.00           C  
ATOM    216  CD1 ILE A  13       7.913  -5.265  -2.074  1.00  0.00           C  
ATOM    217  H   ILE A  13       6.584  -1.601  -2.265  1.00  0.00           H  
ATOM    218  HA  ILE A  13       8.947  -1.671  -3.854  1.00  0.00           H  
ATOM    219  HB  ILE A  13       6.583  -3.572  -3.636  1.00  0.00           H  
ATOM    220 1HG1 ILE A  13       9.427  -3.904  -2.674  1.00  0.00           H  
ATOM    221 2HG1 ILE A  13       8.161  -3.194  -1.685  1.00  0.00           H  
ATOM    222 1HG2 ILE A  13       7.964  -5.207  -4.852  1.00  0.00           H  
ATOM    223 2HG2 ILE A  13       7.591  -3.800  -5.874  1.00  0.00           H  
ATOM    224 3HG2 ILE A  13       9.201  -3.960  -5.134  1.00  0.00           H  
ATOM    225 1HD1 ILE A  13       8.454  -5.552  -1.173  1.00  0.00           H  
ATOM    226 2HD1 ILE A  13       6.842  -5.259  -1.867  1.00  0.00           H  
ATOM    227 3HD1 ILE A  13       8.125  -5.979  -2.868  1.00  0.00           H  
ATOM    228  N   PHE A  14       6.126  -1.348  -5.538  1.00  0.00           N  
ATOM    229  CA  PHE A  14       5.572  -0.929  -6.819  1.00  0.00           C  
ATOM    230  C   PHE A  14       6.063   0.460  -7.204  1.00  0.00           C  
ATOM    231  O   PHE A  14       6.413   0.708  -8.358  1.00  0.00           O  
ATOM    232  CB  PHE A  14       4.043  -0.939  -6.769  1.00  0.00           C  
ATOM    233  CG  PHE A  14       3.447  -2.318  -6.738  1.00  0.00           C  
ATOM    234  CD1 PHE A  14       4.220  -3.430  -7.036  1.00  0.00           C  
ATOM    235  CD2 PHE A  14       2.112  -2.505  -6.412  1.00  0.00           C  
ATOM    236  CE1 PHE A  14       3.672  -4.699  -7.008  1.00  0.00           C  
ATOM    237  CE2 PHE A  14       1.562  -3.772  -6.382  1.00  0.00           C  
ATOM    238  CZ  PHE A  14       2.344  -4.870  -6.680  1.00  0.00           C  
ATOM    239  H   PHE A  14       5.498  -1.570  -4.779  1.00  0.00           H  
ATOM    240  HA  PHE A  14       5.901  -1.633  -7.585  1.00  0.00           H  
ATOM    241 1HB  PHE A  14       3.705  -0.402  -5.884  1.00  0.00           H  
ATOM    242 2HB  PHE A  14       3.647  -0.417  -7.639  1.00  0.00           H  
ATOM    243  HD1 PHE A  14       5.270  -3.295  -7.293  1.00  0.00           H  
ATOM    244  HD2 PHE A  14       1.495  -1.637  -6.176  1.00  0.00           H  
ATOM    245  HE1 PHE A  14       4.291  -5.564  -7.244  1.00  0.00           H  
ATOM    246  HE2 PHE A  14       0.512  -3.905  -6.123  1.00  0.00           H  
ATOM    247  HZ  PHE A  14       1.911  -5.869  -6.659  1.00  0.00           H  
ATOM    248  N   ILE A  15       6.088   1.364  -6.231  1.00  0.00           N  
ATOM    249  CA  ILE A  15       6.584   2.717  -6.454  1.00  0.00           C  
ATOM    250  C   ILE A  15       8.054   2.705  -6.853  1.00  0.00           C  
ATOM    251  O   ILE A  15       8.457   3.389  -7.794  1.00  0.00           O  
ATOM    252  CB  ILE A  15       6.400   3.584  -5.195  1.00  0.00           C  
ATOM    253  CG1 ILE A  15       4.914   3.843  -4.937  1.00  0.00           C  
ATOM    254  CG2 ILE A  15       7.156   4.896  -5.337  1.00  0.00           C  
ATOM    255  CD1 ILE A  15       4.621   4.408  -3.566  1.00  0.00           C  
ATOM    256  H   ILE A  15       5.754   1.108  -5.313  1.00  0.00           H  
ATOM    257  HA  ILE A  15       6.014   3.165  -7.267  1.00  0.00           H  
ATOM    258  HB  ILE A  15       6.782   3.049  -4.326  1.00  0.00           H  
ATOM    259 1HG1 ILE A  15       4.532   4.540  -5.683  1.00  0.00           H  
ATOM    260 2HG1 ILE A  15       4.357   2.912  -5.047  1.00  0.00           H  
ATOM    261 1HG2 ILE A  15       7.015   5.497  -4.439  1.00  0.00           H  
ATOM    262 2HG2 ILE A  15       8.217   4.692  -5.474  1.00  0.00           H  
ATOM    263 3HG2 ILE A  15       6.778   5.442  -6.202  1.00  0.00           H  
ATOM    264 1HD1 ILE A  15       3.547   4.565  -3.459  1.00  0.00           H  
ATOM    265 2HD1 ILE A  15       4.963   3.709  -2.803  1.00  0.00           H  
ATOM    266 3HD1 ILE A  15       5.139   5.359  -3.447  1.00  0.00           H  
ATOM    267  N   PHE A  16       8.852   1.925  -6.131  1.00  0.00           N  
ATOM    268  CA  PHE A  16      10.273   1.798  -6.429  1.00  0.00           C  
ATOM    269  C   PHE A  16      10.497   1.350  -7.868  1.00  0.00           C  
ATOM    270  O   PHE A  16      11.333   1.907  -8.579  1.00  0.00           O  
ATOM    271  CB  PHE A  16      10.933   0.804  -5.472  1.00  0.00           C  
ATOM    272  CG  PHE A  16      12.425   0.712  -5.627  1.00  0.00           C  
ATOM    273  CD1 PHE A  16      13.234   1.803  -5.343  1.00  0.00           C  
ATOM    274  CD2 PHE A  16      13.022  -0.463  -6.057  1.00  0.00           C  
ATOM    275  CE1 PHE A  16      14.606   1.720  -5.485  1.00  0.00           C  
ATOM    276  CE2 PHE A  16      14.393  -0.549  -6.199  1.00  0.00           C  
ATOM    277  CZ  PHE A  16      15.186   0.544  -5.912  1.00  0.00           C  
ATOM    278  H   PHE A  16       8.463   1.406  -5.357  1.00  0.00           H  
ATOM    279  HA  PHE A  16      10.743   2.774  -6.298  1.00  0.00           H  
ATOM    280 1HB  PHE A  16      10.715   1.090  -4.444  1.00  0.00           H  
ATOM    281 2HB  PHE A  16      10.513  -0.188  -5.632  1.00  0.00           H  
ATOM    282  HD1 PHE A  16      12.776   2.732  -5.004  1.00  0.00           H  
ATOM    283  HD2 PHE A  16      12.395  -1.326  -6.283  1.00  0.00           H  
ATOM    284  HE1 PHE A  16      15.230   2.584  -5.259  1.00  0.00           H  
ATOM    285  HE2 PHE A  16      14.849  -1.479  -6.537  1.00  0.00           H  
ATOM    286  HZ  PHE A  16      16.267   0.478  -6.026  1.00  0.00           H  
ATOM    287  N   ILE A  17       9.745   0.339  -8.291  1.00  0.00           N  
ATOM    288  CA  ILE A  17       9.846  -0.173  -9.653  1.00  0.00           C  
ATOM    289  C   ILE A  17       9.544   0.916 -10.674  1.00  0.00           C  
ATOM    290  O   ILE A  17      10.268   1.076 -11.657  1.00  0.00           O  
ATOM    291  CB  ILE A  17       8.886  -1.358  -9.866  1.00  0.00           C  
ATOM    292  CG1 ILE A  17       9.345  -2.570  -9.052  1.00  0.00           C  
ATOM    293  CG2 ILE A  17       8.794  -1.708 -11.343  1.00  0.00           C  
ATOM    294  CD1 ILE A  17       8.309  -3.666  -8.951  1.00  0.00           C  
ATOM    295  H   ILE A  17       9.086  -0.085  -7.653  1.00  0.00           H  
ATOM    296  HA  ILE A  17      10.865  -0.521  -9.816  1.00  0.00           H  
ATOM    297  HB  ILE A  17       7.894  -1.092  -9.503  1.00  0.00           H  
ATOM    298 1HG1 ILE A  17      10.244  -2.991  -9.501  1.00  0.00           H  
ATOM    299 2HG1 ILE A  17       9.604  -2.253  -8.041  1.00  0.00           H  
ATOM    300 1HG2 ILE A  17       8.112  -2.548 -11.476  1.00  0.00           H  
ATOM    301 2HG2 ILE A  17       8.422  -0.848 -11.898  1.00  0.00           H  
ATOM    302 3HG2 ILE A  17       9.782  -1.981 -11.714  1.00  0.00           H  
ATOM    303 1HD1 ILE A  17       8.707  -4.490  -8.359  1.00  0.00           H  
ATOM    304 2HD1 ILE A  17       7.411  -3.275  -8.470  1.00  0.00           H  
ATOM    305 3HD1 ILE A  17       8.060  -4.024  -9.949  1.00  0.00           H  
ATOM    306  N   VAL A  18       8.472   1.663 -10.437  1.00  0.00           N  
ATOM    307  CA  VAL A  18       8.079   2.746 -11.330  1.00  0.00           C  
ATOM    308  C   VAL A  18       9.171   3.804 -11.427  1.00  0.00           C  
ATOM    309  O   VAL A  18       9.447   4.327 -12.506  1.00  0.00           O  
ATOM    310  CB  VAL A  18       6.776   3.401 -10.836  1.00  0.00           C  
ATOM    311  CG1 VAL A  18       6.509   4.693 -11.593  1.00  0.00           C  
ATOM    312  CG2 VAL A  18       5.615   2.432 -10.997  1.00  0.00           C  
ATOM    313  H   VAL A  18       7.914   1.476  -9.616  1.00  0.00           H  
ATOM    314  HA  VAL A  18       7.906   2.330 -12.324  1.00  0.00           H  
ATOM    315  HB  VAL A  18       6.889   3.663  -9.783  1.00  0.00           H  
ATOM    316 1HG1 VAL A  18       5.584   5.143 -11.230  1.00  0.00           H  
ATOM    317 2HG1 VAL A  18       7.335   5.386 -11.434  1.00  0.00           H  
ATOM    318 3HG1 VAL A  18       6.413   4.478 -12.657  1.00  0.00           H  
ATOM    319 1HG2 VAL A  18       4.697   2.901 -10.644  1.00  0.00           H  
ATOM    320 2HG2 VAL A  18       5.506   2.166 -12.048  1.00  0.00           H  
ATOM    321 3HG2 VAL A  18       5.809   1.532 -10.413  1.00  0.00           H  
ATOM    322  N   LEU A  19       9.789   4.114 -10.293  1.00  0.00           N  
ATOM    323  CA  LEU A  19      10.857   5.105 -10.249  1.00  0.00           C  
ATOM    324  C   LEU A  19      12.059   4.657 -11.071  1.00  0.00           C  
ATOM    325  O   LEU A  19      12.729   5.473 -11.704  1.00  0.00           O  
ATOM    326  CB  LEU A  19      11.288   5.356  -8.798  1.00  0.00           C  
ATOM    327  CG  LEU A  19      10.266   6.087  -7.918  1.00  0.00           C  
ATOM    328  CD1 LEU A  19      10.754   6.100  -6.476  1.00  0.00           C  
ATOM    329  CD2 LEU A  19      10.066   7.502  -8.440  1.00  0.00           C  
ATOM    330  H   LEU A  19       9.512   3.651  -9.439  1.00  0.00           H  
ATOM    331  HA  LEU A  19      10.482   6.037 -10.669  1.00  0.00           H  
ATOM    332 1HB  LEU A  19      11.503   4.398  -8.329  1.00  0.00           H  
ATOM    333 2HB  LEU A  19      12.203   5.948  -8.805  1.00  0.00           H  
ATOM    334  HG  LEU A  19       9.316   5.554  -7.944  1.00  0.00           H  
ATOM    335 1HD1 LEU A  19      10.028   6.619  -5.850  1.00  0.00           H  
ATOM    336 2HD1 LEU A  19      10.870   5.075  -6.122  1.00  0.00           H  
ATOM    337 3HD1 LEU A  19      11.713   6.614  -6.421  1.00  0.00           H  
ATOM    338 1HD2 LEU A  19       9.339   8.022  -7.815  1.00  0.00           H  
ATOM    339 2HD2 LEU A  19      11.016   8.038  -8.413  1.00  0.00           H  
ATOM    340 3HD2 LEU A  19       9.700   7.463  -9.466  1.00  0.00           H  
ATOM    341  N   LEU A  20      12.326   3.356 -11.058  1.00  0.00           N  
ATOM    342  CA  LEU A  20      13.438   2.795 -11.817  1.00  0.00           C  
ATOM    343  C   LEU A  20      13.183   2.884 -13.316  1.00  0.00           C  
ATOM    344  O   LEU A  20      14.089   3.182 -14.093  1.00  0.00           O  
ATOM    345  CB  LEU A  20      13.667   1.332 -11.417  1.00  0.00           C  
ATOM    346  CG  LEU A  20      14.241   1.108 -10.012  1.00  0.00           C  
ATOM    347  CD1 LEU A  20      14.303  -0.385  -9.720  1.00  0.00           C  
ATOM    348  CD2 LEU A  20      15.621   1.741  -9.920  1.00  0.00           C  
ATOM    349  H   LEU A  20      11.744   2.740 -10.509  1.00  0.00           H  
ATOM    350  HA  LEU A  20      14.337   3.366 -11.587  1.00  0.00           H  
ATOM    351 1HB  LEU A  20      12.717   0.803 -11.474  1.00  0.00           H  
ATOM    352 2HB  LEU A  20      14.355   0.880 -12.131  1.00  0.00           H  
ATOM    353  HG  LEU A  20      13.582   1.565  -9.273  1.00  0.00           H  
ATOM    354 1HD1 LEU A  20      14.711  -0.544  -8.721  1.00  0.00           H  
ATOM    355 2HD1 LEU A  20      13.300  -0.808  -9.773  1.00  0.00           H  
ATOM    356 3HD1 LEU A  20      14.943  -0.873 -10.454  1.00  0.00           H  
ATOM    357 1HD2 LEU A  20      16.029   1.583  -8.921  1.00  0.00           H  
ATOM    358 2HD2 LEU A  20      16.281   1.284 -10.658  1.00  0.00           H  
ATOM    359 3HD2 LEU A  20      15.544   2.811 -10.115  1.00  0.00           H  
ATOM    360  N   ILE A  21      11.943   2.623 -13.716  1.00  0.00           N  
ATOM    361  CA  ILE A  21      11.578   2.621 -15.128  1.00  0.00           C  
ATOM    362  C   ILE A  21      11.788   3.994 -15.753  1.00  0.00           C  
ATOM    363  O   ILE A  21      12.887   4.339 -16.088  1.00  0.00           O  
ATOM    364  OXT ILE A  21      10.854   4.730 -15.911  1.00  0.00           O  
ATOM    365  CB  ILE A  21      10.113   2.189 -15.316  1.00  0.00           C  
ATOM    366  CG1 ILE A  21       9.932   0.723 -14.911  1.00  0.00           C  
ATOM    367  CG2 ILE A  21       9.676   2.403 -16.757  1.00  0.00           C  
ATOM    368  CD1 ILE A  21       8.486   0.291 -14.813  1.00  0.00           C  
ATOM    369  H   ILE A  21      11.235   2.421 -13.025  1.00  0.00           H  
ATOM    370  HA  ILE A  21      12.217   1.908 -15.649  1.00  0.00           H  
ATOM    371  HB  ILE A  21       9.473   2.778 -14.660  1.00  0.00           H  
ATOM    372 1HG1 ILE A  21      10.432   0.081 -15.635  1.00  0.00           H  
ATOM    373 2HG1 ILE A  21      10.404   0.553 -13.943  1.00  0.00           H  
ATOM    374 1HG2 ILE A  21       8.638   2.092 -16.872  1.00  0.00           H  
ATOM    375 2HG2 ILE A  21       9.768   3.458 -17.011  1.00  0.00           H  
ATOM    376 3HG2 ILE A  21      10.307   1.813 -17.421  1.00  0.00           H  
ATOM    377 1HD1 ILE A  21       8.440  -0.758 -14.520  1.00  0.00           H  
ATOM    378 2HD1 ILE A  21       7.974   0.899 -14.066  1.00  0.00           H  
ATOM    379 3HD1 ILE A  21       8.002   0.419 -15.780  1.00  0.00           H  
TER                                                                             
ATOM    381  N   GLU B  22       0.493   4.577  12.749  1.00  0.00           N  
ATOM    382  CA  GLU B  22       1.291   5.571  12.040  1.00  0.00           C  
ATOM    383  C   GLU B  22       0.647   5.949  10.712  1.00  0.00           C  
ATOM    384  O   GLU B  22       0.207   5.083   9.956  1.00  0.00           O  
ATOM    385  CB  GLU B  22       2.708   5.046  11.800  1.00  0.00           C  
ATOM    386  CG  GLU B  22       3.647   6.048  11.143  1.00  0.00           C  
ATOM    387  CD  GLU B  22       5.037   5.508  10.950  1.00  0.00           C  
ATOM    388  OE1 GLU B  22       5.288   4.404  11.372  1.00  0.00           O  
ATOM    389  OE2 GLU B  22       5.847   6.199  10.381  1.00  0.00           O  
ATOM    390 1H   GLU B  22       0.938   4.348  13.615  1.00  0.00           H  
ATOM    391 2H   GLU B  22      -0.418   4.948  12.930  1.00  0.00           H  
ATOM    392 3H   GLU B  22       0.412   3.753  12.188  1.00  0.00           H  
ATOM    393  HA  GLU B  22       1.351   6.469  12.656  1.00  0.00           H  
ATOM    394 1HB  GLU B  22       3.151   4.746  12.750  1.00  0.00           H  
ATOM    395 2HB  GLU B  22       2.665   4.161  11.165  1.00  0.00           H  
ATOM    396 1HG  GLU B  22       3.240   6.328  10.171  1.00  0.00           H  
ATOM    397 2HG  GLU B  22       3.693   6.945  11.759  1.00  0.00           H  
ATOM    398  N   LEU B  23       0.596   7.247  10.434  1.00  0.00           N  
ATOM    399  CA  LEU B  23      -0.096   7.750   9.253  1.00  0.00           C  
ATOM    400  C   LEU B  23       0.538   7.218   7.974  1.00  0.00           C  
ATOM    401  O   LEU B  23      -0.154   6.955   6.990  1.00  0.00           O  
ATOM    402  CB  LEU B  23      -0.077   9.284   9.241  1.00  0.00           C  
ATOM    403  CG  LEU B  23      -0.935   9.969  10.312  1.00  0.00           C  
ATOM    404  CD1 LEU B  23      -0.715  11.474  10.254  1.00  0.00           C  
ATOM    405  CD2 LEU B  23      -2.399   9.621  10.088  1.00  0.00           C  
ATOM    406  H   LEU B  23       1.048   7.902  11.056  1.00  0.00           H  
ATOM    407  HA  LEU B  23      -1.132   7.413   9.289  1.00  0.00           H  
ATOM    408 1HB  LEU B  23       0.950   9.619   9.375  1.00  0.00           H  
ATOM    409 2HB  LEU B  23      -0.425   9.628   8.267  1.00  0.00           H  
ATOM    410  HG  LEU B  23      -0.627   9.625  11.300  1.00  0.00           H  
ATOM    411 1HD1 LEU B  23      -1.325  11.961  11.015  1.00  0.00           H  
ATOM    412 2HD1 LEU B  23       0.336  11.696  10.436  1.00  0.00           H  
ATOM    413 3HD1 LEU B  23      -0.999  11.846   9.270  1.00  0.00           H  
ATOM    414 1HD2 LEU B  23      -3.009  10.107  10.850  1.00  0.00           H  
ATOM    415 2HD2 LEU B  23      -2.708   9.966   9.101  1.00  0.00           H  
ATOM    416 3HD2 LEU B  23      -2.531   8.541  10.153  1.00  0.00           H  
ATOM    417  N   PHE B  24       1.857   7.062   7.995  1.00  0.00           N  
ATOM    418  CA  PHE B  24       2.589   6.579   6.830  1.00  0.00           C  
ATOM    419  C   PHE B  24       2.002   5.273   6.312  1.00  0.00           C  
ATOM    420  O   PHE B  24       1.717   5.137   5.122  1.00  0.00           O  
ATOM    421  CB  PHE B  24       4.067   6.379   7.173  1.00  0.00           C  
ATOM    422  CG  PHE B  24       4.887   5.846   6.032  1.00  0.00           C  
ATOM    423  CD1 PHE B  24       5.349   6.694   5.036  1.00  0.00           C  
ATOM    424  CD2 PHE B  24       5.197   4.497   5.953  1.00  0.00           C  
ATOM    425  CE1 PHE B  24       6.103   6.205   3.987  1.00  0.00           C  
ATOM    426  CE2 PHE B  24       5.952   4.006   4.905  1.00  0.00           C  
ATOM    427  CZ  PHE B  24       6.405   4.861   3.921  1.00  0.00           C  
ATOM    428  H   PHE B  24       2.366   7.283   8.839  1.00  0.00           H  
ATOM    429  HA  PHE B  24       2.513   7.326   6.039  1.00  0.00           H  
ATOM    430 1HB  PHE B  24       4.499   7.328   7.488  1.00  0.00           H  
ATOM    431 2HB  PHE B  24       4.155   5.686   8.008  1.00  0.00           H  
ATOM    432  HD1 PHE B  24       5.111   7.757   5.089  1.00  0.00           H  
ATOM    433  HD2 PHE B  24       4.839   3.822   6.730  1.00  0.00           H  
ATOM    434  HE1 PHE B  24       6.460   6.882   3.211  1.00  0.00           H  
ATOM    435  HE2 PHE B  24       6.189   2.943   4.855  1.00  0.00           H  
ATOM    436  HZ  PHE B  24       6.999   4.475   3.094  1.00  0.00           H  
ATOM    437  N   PHE B  25       1.822   4.313   7.213  1.00  0.00           N  
ATOM    438  CA  PHE B  25       1.309   2.999   6.841  1.00  0.00           C  
ATOM    439  C   PHE B  25      -0.172   3.065   6.494  1.00  0.00           C  
ATOM    440  O   PHE B  25      -0.623   2.440   5.534  1.00  0.00           O  
ATOM    441  CB  PHE B  25       1.529   1.999   7.977  1.00  0.00           C  
ATOM    442  CG  PHE B  25       2.969   1.625   8.186  1.00  0.00           C  
ATOM    443  CD1 PHE B  25       3.859   2.526   8.752  1.00  0.00           C  
ATOM    444  CD2 PHE B  25       3.436   0.373   7.817  1.00  0.00           C  
ATOM    445  CE1 PHE B  25       5.184   2.183   8.944  1.00  0.00           C  
ATOM    446  CE2 PHE B  25       4.760   0.027   8.009  1.00  0.00           C  
ATOM    447  CZ  PHE B  25       5.634   0.934   8.573  1.00  0.00           C  
ATOM    448  H   PHE B  25       2.047   4.497   8.180  1.00  0.00           H  
ATOM    449  HA  PHE B  25       1.852   2.652   5.961  1.00  0.00           H  
ATOM    450 1HB  PHE B  25       1.147   2.416   8.908  1.00  0.00           H  
ATOM    451 2HB  PHE B  25       0.967   1.088   7.773  1.00  0.00           H  
ATOM    452  HD1 PHE B  25       3.502   3.513   9.046  1.00  0.00           H  
ATOM    453  HD2 PHE B  25       2.745  -0.343   7.371  1.00  0.00           H  
ATOM    454  HE1 PHE B  25       5.873   2.900   9.390  1.00  0.00           H  
ATOM    455  HE2 PHE B  25       5.114  -0.961   7.715  1.00  0.00           H  
ATOM    456  HZ  PHE B  25       6.678   0.663   8.724  1.00  0.00           H  
ATOM    457  N   MET B  26      -0.926   3.824   7.282  1.00  0.00           N  
ATOM    458  CA  MET B  26      -2.363   3.956   7.072  1.00  0.00           C  
ATOM    459  C   MET B  26      -2.669   4.524   5.693  1.00  0.00           C  
ATOM    460  O   MET B  26      -3.580   4.060   5.007  1.00  0.00           O  
ATOM    461  CB  MET B  26      -2.977   4.835   8.160  1.00  0.00           C  
ATOM    462  CG  MET B  26      -2.989   4.207   9.546  1.00  0.00           C  
ATOM    463  SD  MET B  26      -3.436   5.383  10.839  1.00  0.00           S  
ATOM    464  CE  MET B  26      -5.155   5.684  10.442  1.00  0.00           C  
ATOM    465  H   MET B  26      -0.493   4.324   8.045  1.00  0.00           H  
ATOM    466  HA  MET B  26      -2.813   2.964   7.128  1.00  0.00           H  
ATOM    467 1HB  MET B  26      -2.426   5.773   8.223  1.00  0.00           H  
ATOM    468 2HB  MET B  26      -4.006   5.078   7.894  1.00  0.00           H  
ATOM    469 1HG  MET B  26      -3.703   3.384   9.566  1.00  0.00           H  
ATOM    470 2HG  MET B  26      -2.001   3.806   9.772  1.00  0.00           H  
ATOM    471 1HE  MET B  26      -5.575   6.394  11.155  1.00  0.00           H  
ATOM    472 2HE  MET B  26      -5.230   6.094   9.434  1.00  0.00           H  
ATOM    473 3HE  MET B  26      -5.711   4.747  10.494  1.00  0.00           H  
ATOM    474  N   ILE B  27      -1.902   5.532   5.291  1.00  0.00           N  
ATOM    475  CA  ILE B  27      -2.089   6.166   3.991  1.00  0.00           C  
ATOM    476  C   ILE B  27      -1.735   5.211   2.857  1.00  0.00           C  
ATOM    477  O   ILE B  27      -2.523   5.010   1.933  1.00  0.00           O  
ATOM    478  CB  ILE B  27      -1.235   7.441   3.873  1.00  0.00           C  
ATOM    479  CG1 ILE B  27      -1.747   8.517   4.835  1.00  0.00           C  
ATOM    480  CG2 ILE B  27      -1.241   7.956   2.442  1.00  0.00           C  
ATOM    481  CD1 ILE B  27      -0.788   9.668   5.031  1.00  0.00           C  
ATOM    482  H   ILE B  27      -1.172   5.869   5.901  1.00  0.00           H  
ATOM    483  HA  ILE B  27      -3.137   6.442   3.888  1.00  0.00           H  
ATOM    484  HB  ILE B  27      -0.209   7.220   4.166  1.00  0.00           H  
ATOM    485 1HG1 ILE B  27      -2.690   8.917   4.464  1.00  0.00           H  
ATOM    486 2HG1 ILE B  27      -1.945   8.069   5.810  1.00  0.00           H  
ATOM    487 1HG2 ILE B  27      -0.634   8.858   2.377  1.00  0.00           H  
ATOM    488 2HG2 ILE B  27      -0.831   7.194   1.780  1.00  0.00           H  
ATOM    489 3HG2 ILE B  27      -2.264   8.185   2.142  1.00  0.00           H  
ATOM    490 1HD1 ILE B  27      -1.220  10.389   5.725  1.00  0.00           H  
ATOM    491 2HD1 ILE B  27       0.153   9.293   5.436  1.00  0.00           H  
ATOM    492 3HD1 ILE B  27      -0.603  10.154   4.074  1.00  0.00           H  
ATOM    493  N   ASN B  28      -0.545   4.625   2.934  1.00  0.00           N  
ATOM    494  CA  ASN B  28      -0.064   3.729   1.889  1.00  0.00           C  
ATOM    495  C   ASN B  28      -0.985   2.528   1.725  1.00  0.00           C  
ATOM    496  O   ASN B  28      -1.216   2.057   0.611  1.00  0.00           O  
ATOM    497  CB  ASN B  28       1.355   3.278   2.185  1.00  0.00           C  
ATOM    498  CG  ASN B  28       2.374   4.341   1.883  1.00  0.00           C  
ATOM    499  OD1 ASN B  28       2.095   5.296   1.148  1.00  0.00           O  
ATOM    500  ND2 ASN B  28       3.551   4.195   2.436  1.00  0.00           N  
ATOM    501  H   ASN B  28       0.040   4.804   3.737  1.00  0.00           H  
ATOM    502  HA  ASN B  28      -0.066   4.270   0.941  1.00  0.00           H  
ATOM    503 1HB  ASN B  28       1.437   3.000   3.236  1.00  0.00           H  
ATOM    504 2HB  ASN B  28       1.585   2.392   1.593  1.00  0.00           H  
ATOM    505 1HD2 ASN B  28       4.269   4.872   2.270  1.00  0.00           H  
ATOM    506 2HD2 ASN B  28       3.733   3.408   3.023  1.00  0.00           H  
ATOM    507  N   THR B  29      -1.510   2.034   2.842  1.00  0.00           N  
ATOM    508  CA  THR B  29      -2.455   0.924   2.819  1.00  0.00           C  
ATOM    509  C   THR B  29      -3.701   1.277   2.018  1.00  0.00           C  
ATOM    510  O   THR B  29      -4.137   0.509   1.159  1.00  0.00           O  
ATOM    511  CB  THR B  29      -2.858   0.509   4.246  1.00  0.00           C  
ATOM    512  OG1 THR B  29      -1.693   0.095   4.973  1.00  0.00           O  
ATOM    513  CG2 THR B  29      -3.859  -0.635   4.207  1.00  0.00           C  
ATOM    514  H   THR B  29      -1.249   2.440   3.729  1.00  0.00           H  
ATOM    515  HA  THR B  29      -1.975   0.072   2.337  1.00  0.00           H  
ATOM    516  HB  THR B  29      -3.306   1.360   4.759  1.00  0.00           H  
ATOM    517  HG1 THR B  29      -1.094   0.840   5.067  1.00  0.00           H  
ATOM    518 1HG2 THR B  29      -4.133  -0.914   5.224  1.00  0.00           H  
ATOM    519 2HG2 THR B  29      -4.751  -0.319   3.665  1.00  0.00           H  
ATOM    520 3HG2 THR B  29      -3.413  -1.491   3.704  1.00  0.00           H  
ATOM    521  N   SER B  30      -4.271   2.442   2.303  1.00  0.00           N  
ATOM    522  CA  SER B  30      -5.476   2.894   1.617  1.00  0.00           C  
ATOM    523  C   SER B  30      -5.227   3.073   0.125  1.00  0.00           C  
ATOM    524  O   SER B  30      -6.057   2.696  -0.702  1.00  0.00           O  
ATOM    525  CB  SER B  30      -5.961   4.199   2.218  1.00  0.00           C  
ATOM    526  OG  SER B  30      -6.366   4.020   3.548  1.00  0.00           O  
ATOM    527  H   SER B  30      -3.859   3.031   3.013  1.00  0.00           H  
ATOM    528  HA  SER B  30      -6.252   2.138   1.746  1.00  0.00           H  
ATOM    529 1HB  SER B  30      -5.161   4.938   2.175  1.00  0.00           H  
ATOM    530 2HB  SER B  30      -6.793   4.583   1.630  1.00  0.00           H  
ATOM    531  HG  SER B  30      -5.560   4.009   4.070  1.00  0.00           H  
ATOM    532  N   ILE B  31      -4.079   3.650  -0.212  1.00  0.00           N  
ATOM    533  CA  ILE B  31      -3.748   3.944  -1.602  1.00  0.00           C  
ATOM    534  C   ILE B  31      -3.707   2.673  -2.439  1.00  0.00           C  
ATOM    535  O   ILE B  31      -4.269   2.620  -3.533  1.00  0.00           O  
ATOM    536  CB  ILE B  31      -2.395   4.670  -1.703  1.00  0.00           C  
ATOM    537  CG1 ILE B  31      -2.505   6.088  -1.137  1.00  0.00           C  
ATOM    538  CG2 ILE B  31      -1.916   4.706  -3.146  1.00  0.00           C  
ATOM    539  CD1 ILE B  31      -1.173   6.775  -0.944  1.00  0.00           C  
ATOM    540  H   ILE B  31      -3.418   3.892   0.512  1.00  0.00           H  
ATOM    541  HA  ILE B  31      -4.520   4.596  -2.010  1.00  0.00           H  
ATOM    542  HB  ILE B  31      -1.655   4.147  -1.098  1.00  0.00           H  
ATOM    543 1HG1 ILE B  31      -3.111   6.700  -1.804  1.00  0.00           H  
ATOM    544 2HG1 ILE B  31      -3.014   6.057  -0.173  1.00  0.00           H  
ATOM    545 1HG2 ILE B  31      -0.959   5.223  -3.199  1.00  0.00           H  
ATOM    546 2HG2 ILE B  31      -1.800   3.688  -3.516  1.00  0.00           H  
ATOM    547 3HG2 ILE B  31      -2.648   5.233  -3.759  1.00  0.00           H  
ATOM    548 1HD1 ILE B  31      -1.333   7.775  -0.539  1.00  0.00           H  
ATOM    549 2HD1 ILE B  31      -0.562   6.196  -0.250  1.00  0.00           H  
ATOM    550 3HD1 ILE B  31      -0.660   6.850  -1.902  1.00  0.00           H  
ATOM    551  N   LEU B  32      -3.038   1.649  -1.919  1.00  0.00           N  
ATOM    552  CA  LEU B  32      -2.918   0.377  -2.620  1.00  0.00           C  
ATOM    553  C   LEU B  32      -4.280  -0.280  -2.807  1.00  0.00           C  
ATOM    554  O   LEU B  32      -4.597  -0.778  -3.888  1.00  0.00           O  
ATOM    555  CB  LEU B  32      -1.990  -0.569  -1.848  1.00  0.00           C  
ATOM    556  CG  LEU B  32      -1.734  -1.932  -2.502  1.00  0.00           C  
ATOM    557  CD1 LEU B  32      -1.086  -1.728  -3.865  1.00  0.00           C  
ATOM    558  CD2 LEU B  32      -0.848  -2.773  -1.595  1.00  0.00           C  
ATOM    559  H   LEU B  32      -2.602   1.756  -1.014  1.00  0.00           H  
ATOM    560  HA  LEU B  32      -2.489   0.563  -3.604  1.00  0.00           H  
ATOM    561 1HB  LEU B  32      -1.026  -0.079  -1.716  1.00  0.00           H  
ATOM    562 2HB  LEU B  32      -2.419  -0.749  -0.862  1.00  0.00           H  
ATOM    563  HG  LEU B  32      -2.684  -2.445  -2.658  1.00  0.00           H  
ATOM    564 1HD1 LEU B  32      -0.904  -2.697  -4.330  1.00  0.00           H  
ATOM    565 2HD1 LEU B  32      -1.749  -1.141  -4.499  1.00  0.00           H  
ATOM    566 3HD1 LEU B  32      -0.140  -1.202  -3.742  1.00  0.00           H  
ATOM    567 1HD2 LEU B  32      -0.667  -3.743  -2.060  1.00  0.00           H  
ATOM    568 2HD2 LEU B  32       0.102  -2.262  -1.440  1.00  0.00           H  
ATOM    569 3HD2 LEU B  32      -1.343  -2.918  -0.635  1.00  0.00           H  
ATOM    570  N   LEU B  33      -5.082  -0.278  -1.748  1.00  0.00           N  
ATOM    571  CA  LEU B  33      -6.405  -0.890  -1.789  1.00  0.00           C  
ATOM    572  C   LEU B  33      -7.295  -0.209  -2.821  1.00  0.00           C  
ATOM    573  O   LEU B  33      -8.073  -0.866  -3.514  1.00  0.00           O  
ATOM    574  CB  LEU B  33      -7.066  -0.815  -0.406  1.00  0.00           C  
ATOM    575  CG  LEU B  33      -6.431  -1.689   0.683  1.00  0.00           C  
ATOM    576  CD1 LEU B  33      -7.076  -1.376   2.026  1.00  0.00           C  
ATOM    577  CD2 LEU B  33      -6.605  -3.157   0.321  1.00  0.00           C  
ATOM    578  H   LEU B  33      -4.768   0.157  -0.893  1.00  0.00           H  
ATOM    579  HA  LEU B  33      -6.294  -1.937  -2.068  1.00  0.00           H  
ATOM    580 1HB  LEU B  33      -7.035   0.217  -0.062  1.00  0.00           H  
ATOM    581 2HB  LEU B  33      -8.110  -1.113  -0.503  1.00  0.00           H  
ATOM    582  HG  LEU B  33      -5.368  -1.458   0.761  1.00  0.00           H  
ATOM    583 1HD1 LEU B  33      -6.624  -1.998   2.800  1.00  0.00           H  
ATOM    584 2HD1 LEU B  33      -6.920  -0.325   2.269  1.00  0.00           H  
ATOM    585 3HD1 LEU B  33      -8.144  -1.583   1.973  1.00  0.00           H  
ATOM    586 1HD2 LEU B  33      -6.152  -3.778   1.095  1.00  0.00           H  
ATOM    587 2HD2 LEU B  33      -7.667  -3.390   0.244  1.00  0.00           H  
ATOM    588 3HD2 LEU B  33      -6.119  -3.356  -0.634  1.00  0.00           H  
ATOM    589  N   ILE B  34      -7.177   1.110  -2.919  1.00  0.00           N  
ATOM    590  CA  ILE B  34      -7.879   1.869  -3.947  1.00  0.00           C  
ATOM    591  C   ILE B  34      -7.437   1.446  -5.342  1.00  0.00           C  
ATOM    592  O   ILE B  34      -8.265   1.214  -6.222  1.00  0.00           O  
ATOM    593  CB  ILE B  34      -7.647   3.380  -3.770  1.00  0.00           C  
ATOM    594  CG1 ILE B  34      -8.350   3.884  -2.507  1.00  0.00           C  
ATOM    595  CG2 ILE B  34      -8.135   4.140  -4.994  1.00  0.00           C  
ATOM    596  CD1 ILE B  34      -7.913   5.265  -2.074  1.00  0.00           C  
ATOM    597  H   ILE B  34      -6.584   1.601  -2.264  1.00  0.00           H  
ATOM    598  HA  ILE B  34      -8.947   1.671  -3.854  1.00  0.00           H  
ATOM    599  HB  ILE B  34      -6.583   3.571  -3.635  1.00  0.00           H  
ATOM    600 1HG1 ILE B  34      -9.427   3.904  -2.673  1.00  0.00           H  
ATOM    601 2HG1 ILE B  34      -8.160   3.194  -1.685  1.00  0.00           H  
ATOM    602 1HG2 ILE B  34      -7.964   5.207  -4.851  1.00  0.00           H  
ATOM    603 2HG2 ILE B  34      -7.591   3.800  -5.874  1.00  0.00           H  
ATOM    604 3HG2 ILE B  34      -9.201   3.959  -5.133  1.00  0.00           H  
ATOM    605 1HD1 ILE B  34      -8.454   5.552  -1.172  1.00  0.00           H  
ATOM    606 2HD1 ILE B  34      -6.842   5.259  -1.867  1.00  0.00           H  
ATOM    607 3HD1 ILE B  34      -8.126   5.979  -2.867  1.00  0.00           H  
ATOM    608  N   PHE B  35      -6.127   1.348  -5.537  1.00  0.00           N  
ATOM    609  CA  PHE B  35      -5.572   0.929  -6.819  1.00  0.00           C  
ATOM    610  C   PHE B  35      -6.063  -0.461  -7.204  1.00  0.00           C  
ATOM    611  O   PHE B  35      -6.413  -0.708  -8.358  1.00  0.00           O  
ATOM    612  CB  PHE B  35      -4.043   0.939  -6.769  1.00  0.00           C  
ATOM    613  CG  PHE B  35      -3.447   2.318  -6.738  1.00  0.00           C  
ATOM    614  CD1 PHE B  35      -4.220   3.430  -7.036  1.00  0.00           C  
ATOM    615  CD2 PHE B  35      -2.112   2.505  -6.413  1.00  0.00           C  
ATOM    616  CE1 PHE B  35      -3.672   4.699  -7.008  1.00  0.00           C  
ATOM    617  CE2 PHE B  35      -1.562   3.772  -6.383  1.00  0.00           C  
ATOM    618  CZ  PHE B  35      -2.344   4.870  -6.682  1.00  0.00           C  
ATOM    619  H   PHE B  35      -5.498   1.570  -4.778  1.00  0.00           H  
ATOM    620  HA  PHE B  35      -5.901   1.633  -7.585  1.00  0.00           H  
ATOM    621 1HB  PHE B  35      -3.705   0.403  -5.883  1.00  0.00           H  
ATOM    622 2HB  PHE B  35      -3.647   0.417  -7.639  1.00  0.00           H  
ATOM    623  HD1 PHE B  35      -5.271   3.295  -7.293  1.00  0.00           H  
ATOM    624  HD2 PHE B  35      -1.495   1.637  -6.177  1.00  0.00           H  
ATOM    625  HE1 PHE B  35      -4.291   5.564  -7.245  1.00  0.00           H  
ATOM    626  HE2 PHE B  35      -0.512   3.905  -6.125  1.00  0.00           H  
ATOM    627  HZ  PHE B  35      -1.911   5.869  -6.661  1.00  0.00           H  
ATOM    628  N   ILE B  36      -6.088  -1.364  -6.230  1.00  0.00           N  
ATOM    629  CA  ILE B  36      -6.584  -2.717  -6.453  1.00  0.00           C  
ATOM    630  C   ILE B  36      -8.054  -2.706  -6.852  1.00  0.00           C  
ATOM    631  O   ILE B  36      -8.457  -3.389  -7.793  1.00  0.00           O  
ATOM    632  CB  ILE B  36      -6.400  -3.584  -5.194  1.00  0.00           C  
ATOM    633  CG1 ILE B  36      -4.913  -3.843  -4.937  1.00  0.00           C  
ATOM    634  CG2 ILE B  36      -7.156  -4.896  -5.337  1.00  0.00           C  
ATOM    635  CD1 ILE B  36      -4.620  -4.408  -3.566  1.00  0.00           C  
ATOM    636  H   ILE B  36      -5.754  -1.108  -5.312  1.00  0.00           H  
ATOM    637  HA  ILE B  36      -6.014  -3.165  -7.266  1.00  0.00           H  
ATOM    638  HB  ILE B  36      -6.781  -3.049  -4.325  1.00  0.00           H  
ATOM    639 1HG1 ILE B  36      -4.532  -4.540  -5.682  1.00  0.00           H  
ATOM    640 2HG1 ILE B  36      -4.357  -2.912  -5.047  1.00  0.00           H  
ATOM    641 1HG2 ILE B  36      -7.014  -5.497  -4.439  1.00  0.00           H  
ATOM    642 2HG2 ILE B  36      -8.217  -4.692  -5.473  1.00  0.00           H  
ATOM    643 3HG2 ILE B  36      -6.777  -5.442  -6.201  1.00  0.00           H  
ATOM    644 1HD1 ILE B  36      -3.547  -4.565  -3.459  1.00  0.00           H  
ATOM    645 2HD1 ILE B  36      -4.963  -3.709  -2.803  1.00  0.00           H  
ATOM    646 3HD1 ILE B  36      -5.138  -5.359  -3.446  1.00  0.00           H  
ATOM    647  N   PHE B  37      -8.852  -1.925  -6.131  1.00  0.00           N  
ATOM    648  CA  PHE B  37     -10.273  -1.798  -6.429  1.00  0.00           C  
ATOM    649  C   PHE B  37     -10.497  -1.350  -7.867  1.00  0.00           C  
ATOM    650  O   PHE B  37     -11.333  -1.908  -8.578  1.00  0.00           O  
ATOM    651  CB  PHE B  37     -10.933  -0.804  -5.471  1.00  0.00           C  
ATOM    652  CG  PHE B  37     -12.425  -0.713  -5.626  1.00  0.00           C  
ATOM    653  CD1 PHE B  37     -13.234  -1.803  -5.342  1.00  0.00           C  
ATOM    654  CD2 PHE B  37     -13.022   0.462  -6.056  1.00  0.00           C  
ATOM    655  CE1 PHE B  37     -14.606  -1.720  -5.484  1.00  0.00           C  
ATOM    656  CE2 PHE B  37     -14.393   0.549  -6.198  1.00  0.00           C  
ATOM    657  CZ  PHE B  37     -15.186  -0.545  -5.912  1.00  0.00           C  
ATOM    658  H   PHE B  37      -8.463  -1.406  -5.356  1.00  0.00           H  
ATOM    659  HA  PHE B  37     -10.743  -2.774  -6.297  1.00  0.00           H  
ATOM    660 1HB  PHE B  37     -10.715  -1.090  -4.443  1.00  0.00           H  
ATOM    661 2HB  PHE B  37     -10.513   0.188  -5.631  1.00  0.00           H  
ATOM    662  HD1 PHE B  37     -12.776  -2.732  -5.003  1.00  0.00           H  
ATOM    663  HD2 PHE B  37     -12.395   1.326  -6.282  1.00  0.00           H  
ATOM    664  HE1 PHE B  37     -15.230  -2.584  -5.258  1.00  0.00           H  
ATOM    665  HE2 PHE B  37     -14.849   1.479  -6.536  1.00  0.00           H  
ATOM    666  HZ  PHE B  37     -16.267  -0.479  -6.025  1.00  0.00           H  
ATOM    667  N   ILE B  38      -9.745  -0.340  -8.291  1.00  0.00           N  
ATOM    668  CA  ILE B  38      -9.846   0.172  -9.652  1.00  0.00           C  
ATOM    669  C   ILE B  38      -9.545  -0.916 -10.674  1.00  0.00           C  
ATOM    670  O   ILE B  38     -10.269  -1.076 -11.656  1.00  0.00           O  
ATOM    671  CB  ILE B  38      -8.886   1.357  -9.865  1.00  0.00           C  
ATOM    672  CG1 ILE B  38      -9.345   2.570  -9.051  1.00  0.00           C  
ATOM    673  CG2 ILE B  38      -8.794   1.708 -11.342  1.00  0.00           C  
ATOM    674  CD1 ILE B  38      -8.309   3.665  -8.950  1.00  0.00           C  
ATOM    675  H   ILE B  38      -9.086   0.084  -7.653  1.00  0.00           H  
ATOM    676  HA  ILE B  38     -10.865   0.520  -9.816  1.00  0.00           H  
ATOM    677  HB  ILE B  38      -7.894   1.092  -9.502  1.00  0.00           H  
ATOM    678 1HG1 ILE B  38     -10.244   2.990  -9.501  1.00  0.00           H  
ATOM    679 2HG1 ILE B  38      -9.604   2.252  -8.041  1.00  0.00           H  
ATOM    680 1HG2 ILE B  38      -8.113   2.548 -11.475  1.00  0.00           H  
ATOM    681 2HG2 ILE B  38      -8.423   0.848 -11.898  1.00  0.00           H  
ATOM    682 3HG2 ILE B  38      -9.783   1.980 -11.714  1.00  0.00           H  
ATOM    683 1HD1 ILE B  38      -8.707   4.490  -8.358  1.00  0.00           H  
ATOM    684 2HD1 ILE B  38      -7.411   3.274  -8.469  1.00  0.00           H  
ATOM    685 3HD1 ILE B  38      -8.060   4.023  -9.948  1.00  0.00           H  
ATOM    686  N   VAL B  39      -8.472  -1.664 -10.436  1.00  0.00           N  
ATOM    687  CA  VAL B  39      -8.079  -2.747 -11.330  1.00  0.00           C  
ATOM    688  C   VAL B  39      -9.171  -3.804 -11.426  1.00  0.00           C  
ATOM    689  O   VAL B  39      -9.447  -4.328 -12.506  1.00  0.00           O  
ATOM    690  CB  VAL B  39      -6.776  -3.402 -10.835  1.00  0.00           C  
ATOM    691  CG1 VAL B  39      -6.509  -4.694 -11.592  1.00  0.00           C  
ATOM    692  CG2 VAL B  39      -5.615  -2.432 -10.996  1.00  0.00           C  
ATOM    693  H   VAL B  39      -7.914  -1.476  -9.615  1.00  0.00           H  
ATOM    694  HA  VAL B  39      -7.907  -2.330 -12.323  1.00  0.00           H  
ATOM    695  HB  VAL B  39      -6.889  -3.663  -9.783  1.00  0.00           H  
ATOM    696 1HG1 VAL B  39      -5.584  -5.144 -11.230  1.00  0.00           H  
ATOM    697 2HG1 VAL B  39      -7.335  -5.386 -11.433  1.00  0.00           H  
ATOM    698 3HG1 VAL B  39      -6.413  -4.479 -12.656  1.00  0.00           H  
ATOM    699 1HG2 VAL B  39      -4.697  -2.902 -10.644  1.00  0.00           H  
ATOM    700 2HG2 VAL B  39      -5.507  -2.166 -12.048  1.00  0.00           H  
ATOM    701 3HG2 VAL B  39      -5.809  -1.532 -10.412  1.00  0.00           H  
ATOM    702  N   LEU B  40      -9.789  -4.115 -10.292  1.00  0.00           N  
ATOM    703  CA  LEU B  40     -10.857  -5.106 -10.248  1.00  0.00           C  
ATOM    704  C   LEU B  40     -12.059  -4.658 -11.070  1.00  0.00           C  
ATOM    705  O   LEU B  40     -12.729  -5.474 -11.703  1.00  0.00           O  
ATOM    706  CB  LEU B  40     -11.288  -5.357  -8.797  1.00  0.00           C  
ATOM    707  CG  LEU B  40     -10.266  -6.088  -7.917  1.00  0.00           C  
ATOM    708  CD1 LEU B  40     -10.754  -6.100  -6.475  1.00  0.00           C  
ATOM    709  CD2 LEU B  40     -10.066  -7.503  -8.439  1.00  0.00           C  
ATOM    710  H   LEU B  40      -9.512  -3.652  -9.438  1.00  0.00           H  
ATOM    711  HA  LEU B  40     -10.482  -6.038 -10.668  1.00  0.00           H  
ATOM    712 1HB  LEU B  40     -11.503  -4.399  -8.328  1.00  0.00           H  
ATOM    713 2HB  LEU B  40     -12.203  -5.949  -8.804  1.00  0.00           H  
ATOM    714  HG  LEU B  40      -9.316  -5.554  -7.943  1.00  0.00           H  
ATOM    715 1HD1 LEU B  40     -10.027  -6.620  -5.849  1.00  0.00           H  
ATOM    716 2HD1 LEU B  40     -10.869  -5.076  -6.121  1.00  0.00           H  
ATOM    717 3HD1 LEU B  40     -11.713  -6.614  -6.420  1.00  0.00           H  
ATOM    718 1HD2 LEU B  40      -9.339  -8.022  -7.814  1.00  0.00           H  
ATOM    719 2HD2 LEU B  40     -11.015  -8.038  -8.412  1.00  0.00           H  
ATOM    720 3HD2 LEU B  40      -9.700  -7.464  -9.465  1.00  0.00           H  
ATOM    721  N   LEU B  41     -12.326  -3.357 -11.057  1.00  0.00           N  
ATOM    722  CA  LEU B  41     -13.438  -2.796 -11.816  1.00  0.00           C  
ATOM    723  C   LEU B  41     -13.183  -2.885 -13.315  1.00  0.00           C  
ATOM    724  O   LEU B  41     -14.090  -3.183 -14.092  1.00  0.00           O  
ATOM    725  CB  LEU B  41     -13.667  -1.333 -11.416  1.00  0.00           C  
ATOM    726  CG  LEU B  41     -14.241  -1.109 -10.011  1.00  0.00           C  
ATOM    727  CD1 LEU B  41     -14.303   0.384  -9.719  1.00  0.00           C  
ATOM    728  CD2 LEU B  41     -15.621  -1.742  -9.919  1.00  0.00           C  
ATOM    729  H   LEU B  41     -11.745  -2.740 -10.508  1.00  0.00           H  
ATOM    730  HA  LEU B  41     -14.337  -3.367 -11.586  1.00  0.00           H  
ATOM    731 1HB  LEU B  41     -12.717  -0.804 -11.474  1.00  0.00           H  
ATOM    732 2HB  LEU B  41     -14.355  -0.881 -12.130  1.00  0.00           H  
ATOM    733  HG  LEU B  41     -13.582  -1.566  -9.272  1.00  0.00           H  
ATOM    734 1HD1 LEU B  41     -14.711   0.543  -8.720  1.00  0.00           H  
ATOM    735 2HD1 LEU B  41     -13.300   0.808  -9.772  1.00  0.00           H  
ATOM    736 3HD1 LEU B  41     -14.943   0.872 -10.453  1.00  0.00           H  
ATOM    737 1HD2 LEU B  41     -16.029  -1.584  -8.920  1.00  0.00           H  
ATOM    738 2HD2 LEU B  41     -16.281  -1.285 -10.657  1.00  0.00           H  
ATOM    739 3HD2 LEU B  41     -15.545  -2.812 -10.114  1.00  0.00           H  
ATOM    740  N   ILE B  42     -11.943  -2.624 -13.715  1.00  0.00           N  
ATOM    741  CA  ILE B  42     -11.579  -2.621 -15.127  1.00  0.00           C  
ATOM    742  C   ILE B  42     -11.788  -3.995 -15.752  1.00  0.00           C  
ATOM    743  O   ILE B  42     -12.888  -4.340 -16.087  1.00  0.00           O  
ATOM    744  OXT ILE B  42     -10.854  -4.731 -15.910  1.00  0.00           O  
ATOM    745  CB  ILE B  42     -10.113  -2.189 -15.315  1.00  0.00           C  
ATOM    746  CG1 ILE B  42      -9.932  -0.724 -14.910  1.00  0.00           C  
ATOM    747  CG2 ILE B  42      -9.676  -2.404 -16.756  1.00  0.00           C  
ATOM    748  CD1 ILE B  42      -8.487  -0.292 -14.812  1.00  0.00           C  
ATOM    749  H   ILE B  42     -11.235  -2.422 -13.024  1.00  0.00           H  
ATOM    750  HA  ILE B  42     -12.218  -1.909 -15.648  1.00  0.00           H  
ATOM    751  HB  ILE B  42      -9.473  -2.779 -14.660  1.00  0.00           H  
ATOM    752 1HG1 ILE B  42     -10.432  -0.082 -15.634  1.00  0.00           H  
ATOM    753 2HG1 ILE B  42     -10.404  -0.553 -13.942  1.00  0.00           H  
ATOM    754 1HG2 ILE B  42      -8.638  -2.093 -16.872  1.00  0.00           H  
ATOM    755 2HG2 ILE B  42      -9.769  -3.459 -17.011  1.00  0.00           H  
ATOM    756 3HG2 ILE B  42     -10.308  -1.814 -17.420  1.00  0.00           H  
ATOM    757 1HD1 ILE B  42      -8.440   0.758 -14.520  1.00  0.00           H  
ATOM    758 2HD1 ILE B  42      -7.975  -0.899 -14.065  1.00  0.00           H  
ATOM    759 3HD1 ILE B  42      -8.003  -0.420 -15.779  1.00  0.00           H  
TER                                                                             
HETATM  761 THKN MEM C  45      15.000   0.000   0.000  1.00  0.00           X  
HETATM  762 CNTR MEM C  45       0.000   0.000   0.000  1.00  0.00           X  
HETATM  763 NORM MEM C  45      -0.000  -0.000   1.000  1.00  0.00           X  
TER                                                                             
CONECT  761  762                                                                
CONECT  762  761  763                                                           
CONECT  763  762                                                                
a_angle_1 1.635
a_angle_2 36.464
a_bind 1.248
a_ddg -18.85
a_helicality 0.095
a_helicality_symm 0.095
a_hha_ang 71.286
a_hha_dst_atm 4.779
a_hha_dst_vec 8.116
a_marl -20.801
a_pack 0.639
a_res_lipo -97.98
a_rmsd 9.483
a_sasa 786.413
a_shape 0.81
a_span_topo 0.5
a_tms_span 1
a_tms_span_fa 1
a_unsat 0
maxsub 27
rms 9.483
score -176.838
silent_score -176.838
time 42
total -176.84

#MODEL 3
ATOM      1  N   PRO A   1       5.739   3.847  13.900  1.00  0.00           N  
ATOM      2  CA  PRO A   1       5.274   2.550  13.425  1.00  0.00           C  
ATOM      3  C   PRO A   1       4.544   2.680  12.094  1.00  0.00           C  
ATOM      4  O   PRO A   1       4.560   1.762  11.274  1.00  0.00           O  
ATOM      5  CB  PRO A   1       4.332   2.091  14.543  1.00  0.00           C  
ATOM      6  CG  PRO A   1       3.811   3.360  15.126  1.00  0.00           C  
ATOM      7  CD  PRO A   1       4.974   4.313  15.048  1.00  0.00           C  
ATOM      8  HA  PRO A   1       6.133   1.870  13.330  1.00  0.00           H  
ATOM      9 1HB  PRO A   1       3.537   1.454  14.127  1.00  0.00           H  
ATOM     10 2HB  PRO A   1       4.884   1.481  15.273  1.00  0.00           H  
ATOM     11 1HG  PRO A   1       2.938   3.709  14.556  1.00  0.00           H  
ATOM     12 2HG  PRO A   1       3.470   3.191  16.158  1.00  0.00           H  
ATOM     13 1HD  PRO A   1       4.601   5.334  14.878  1.00  0.00           H  
ATOM     14 2HD  PRO A   1       5.554   4.262  15.982  1.00  0.00           H  
ATOM     15 1H   PRO A   1       5.658   4.453  13.131  1.00  0.00           H  
ATOM     16 2H   PRO A   1       6.694   3.697  14.142  1.00  0.00           H  
ATOM     17  N   PHE A   2       3.905   3.826  11.885  1.00  0.00           N  
ATOM     18  CA  PHE A   2       3.110   4.053  10.684  1.00  0.00           C  
ATOM     19  C   PHE A   2       3.934   3.814   9.425  1.00  0.00           C  
ATOM     20  O   PHE A   2       3.499   3.113   8.511  1.00  0.00           O  
ATOM     21  CB  PHE A   2       2.553   5.477  10.672  1.00  0.00           C  
ATOM     22  CG  PHE A   2       1.624   5.755   9.525  1.00  0.00           C  
ATOM     23  CD1 PHE A   2       0.299   5.348   9.573  1.00  0.00           C  
ATOM     24  CD2 PHE A   2       2.072   6.423   8.396  1.00  0.00           C  
ATOM     25  CE1 PHE A   2      -0.557   5.603   8.519  1.00  0.00           C  
ATOM     26  CE2 PHE A   2       1.219   6.680   7.341  1.00  0.00           C  
ATOM     27  CZ  PHE A   2      -0.098   6.269   7.403  1.00  0.00           C  
ATOM     28  H   PHE A   2       3.972   4.560  12.576  1.00  0.00           H  
ATOM     29  HA  PHE A   2       2.275   3.351  10.685  1.00  0.00           H  
ATOM     30 1HB  PHE A   2       2.014   5.665  11.600  1.00  0.00           H  
ATOM     31 2HB  PHE A   2       3.376   6.189  10.623  1.00  0.00           H  
ATOM     32  HD1 PHE A   2      -0.065   4.822  10.457  1.00  0.00           H  
ATOM     33  HD2 PHE A   2       3.112   6.747   8.347  1.00  0.00           H  
ATOM     34  HE1 PHE A   2      -1.596   5.278   8.569  1.00  0.00           H  
ATOM     35  HE2 PHE A   2       1.584   7.207   6.459  1.00  0.00           H  
ATOM     36  HZ  PHE A   2      -0.771   6.470   6.570  1.00  0.00           H  
ATOM     37  N   GLU A   3       5.125   4.400   9.384  1.00  0.00           N  
ATOM     38  CA  GLU A   3       5.992   4.292   8.217  1.00  0.00           C  
ATOM     39  C   GLU A   3       6.355   2.840   7.933  1.00  0.00           C  
ATOM     40  O   GLU A   3       6.426   2.421   6.778  1.00  0.00           O  
ATOM     41  CB  GLU A   3       7.266   5.115   8.420  1.00  0.00           C  
ATOM     42  CG  GLU A   3       7.049   6.622   8.405  1.00  0.00           C  
ATOM     43  CD  GLU A   3       8.308   7.397   8.680  1.00  0.00           C  
ATOM     44  OE1 GLU A   3       9.298   6.788   9.007  1.00  0.00           O  
ATOM     45  OE2 GLU A   3       8.279   8.599   8.564  1.00  0.00           O  
ATOM     46  H   GLU A   3       5.438   4.935  10.181  1.00  0.00           H  
ATOM     47  HA  GLU A   3       5.458   4.683   7.351  1.00  0.00           H  
ATOM     48 1HB  GLU A   3       7.721   4.852   9.375  1.00  0.00           H  
ATOM     49 2HB  GLU A   3       7.985   4.873   7.637  1.00  0.00           H  
ATOM     50 1HG  GLU A   3       6.663   6.914   7.429  1.00  0.00           H  
ATOM     51 2HG  GLU A   3       6.300   6.878   9.153  1.00  0.00           H  
ATOM     52  N   LEU A   4       6.585   2.074   8.995  1.00  0.00           N  
ATOM     53  CA  LEU A   4       6.885   0.654   8.865  1.00  0.00           C  
ATOM     54  C   LEU A   4       5.713  -0.104   8.254  1.00  0.00           C  
ATOM     55  O   LEU A   4       5.892  -0.920   7.350  1.00  0.00           O  
ATOM     56  CB  LEU A   4       7.229   0.057  10.235  1.00  0.00           C  
ATOM     57  CG  LEU A   4       7.537  -1.446  10.248  1.00  0.00           C  
ATOM     58  CD1 LEU A   4       8.726  -1.729   9.340  1.00  0.00           C  
ATOM     59  CD2 LEU A   4       7.820  -1.894  11.674  1.00  0.00           C  
ATOM     60  H   LEU A   4       6.550   2.487   9.916  1.00  0.00           H  
ATOM     61  HA  LEU A   4       7.746   0.541   8.207  1.00  0.00           H  
ATOM     62 1HB  LEU A   4       8.100   0.577  10.632  1.00  0.00           H  
ATOM     63 2HB  LEU A   4       6.391   0.229  10.910  1.00  0.00           H  
ATOM     64  HG  LEU A   4       6.681  -1.996   9.858  1.00  0.00           H  
ATOM     65 1HD1 LEU A   4       8.945  -2.797   9.349  1.00  0.00           H  
ATOM     66 2HD1 LEU A   4       8.489  -1.417   8.323  1.00  0.00           H  
ATOM     67 3HD1 LEU A   4       9.595  -1.178   9.696  1.00  0.00           H  
ATOM     68 1HD2 LEU A   4       8.038  -2.962  11.684  1.00  0.00           H  
ATOM     69 2HD2 LEU A   4       8.677  -1.345  12.065  1.00  0.00           H  
ATOM     70 3HD2 LEU A   4       6.948  -1.696  12.298  1.00  0.00           H  
ATOM     71  N   PHE A   5       4.513   0.171   8.754  1.00  0.00           N  
ATOM     72  CA  PHE A   5       3.303  -0.450   8.228  1.00  0.00           C  
ATOM     73  C   PHE A   5       3.117  -0.130   6.751  1.00  0.00           C  
ATOM     74  O   PHE A   5       2.716  -0.988   5.965  1.00  0.00           O  
ATOM     75  CB  PHE A   5       2.077   0.016   9.015  1.00  0.00           C  
ATOM     76  CG  PHE A   5       1.918  -0.661  10.347  1.00  0.00           C  
ATOM     77  CD1 PHE A   5       1.831   0.084  11.514  1.00  0.00           C  
ATOM     78  CD2 PHE A   5       1.856  -2.043  10.436  1.00  0.00           C  
ATOM     79  CE1 PHE A   5       1.684  -0.538  12.739  1.00  0.00           C  
ATOM     80  CE2 PHE A   5       1.709  -2.667  11.659  1.00  0.00           C  
ATOM     81  CZ  PHE A   5       1.623  -1.913  12.812  1.00  0.00           C  
ATOM     82  H   PHE A   5       4.437   0.828   9.518  1.00  0.00           H  
ATOM     83  HA  PHE A   5       3.395  -1.532   8.335  1.00  0.00           H  
ATOM     84 1HB  PHE A   5       2.142   1.090   9.186  1.00  0.00           H  
ATOM     85 2HB  PHE A   5       1.177  -0.168   8.430  1.00  0.00           H  
ATOM     86  HD1 PHE A   5       1.878   1.172  11.456  1.00  0.00           H  
ATOM     87  HD2 PHE A   5       1.924  -2.639   9.525  1.00  0.00           H  
ATOM     88  HE1 PHE A   5       1.617   0.059  13.648  1.00  0.00           H  
ATOM     89  HE2 PHE A   5       1.660  -3.755  11.715  1.00  0.00           H  
ATOM     90  HZ  PHE A   5       1.509  -2.404  13.778  1.00  0.00           H  
ATOM     91  N   PHE A   6       3.409   1.112   6.379  1.00  0.00           N  
ATOM     92  CA  PHE A   6       3.319   1.536   4.987  1.00  0.00           C  
ATOM     93  C   PHE A   6       4.190   0.666   4.089  1.00  0.00           C  
ATOM     94  O   PHE A   6       3.728   0.148   3.072  1.00  0.00           O  
ATOM     95  CB  PHE A   6       3.736   3.001   4.846  1.00  0.00           C  
ATOM     96  CG  PHE A   6       3.595   3.540   3.451  1.00  0.00           C  
ATOM     97  CD1 PHE A   6       2.396   4.091   3.023  1.00  0.00           C  
ATOM     98  CD2 PHE A   6       4.660   3.496   2.564  1.00  0.00           C  
ATOM     99  CE1 PHE A   6       2.266   4.587   1.739  1.00  0.00           C  
ATOM    100  CE2 PHE A   6       4.532   3.992   1.281  1.00  0.00           C  
ATOM    101  CZ  PHE A   6       3.333   4.538   0.868  1.00  0.00           C  
ATOM    102  H   PHE A   6       3.701   1.779   7.078  1.00  0.00           H  
ATOM    103  HA  PHE A   6       2.283   1.435   4.660  1.00  0.00           H  
ATOM    104 1HB  PHE A   6       3.131   3.616   5.511  1.00  0.00           H  
ATOM    105 2HB  PHE A   6       4.776   3.114   5.151  1.00  0.00           H  
ATOM    106  HD1 PHE A   6       1.552   4.131   3.712  1.00  0.00           H  
ATOM    107  HD2 PHE A   6       5.607   3.065   2.889  1.00  0.00           H  
ATOM    108  HE1 PHE A   6       1.318   5.017   1.416  1.00  0.00           H  
ATOM    109  HE2 PHE A   6       5.377   3.953   0.594  1.00  0.00           H  
ATOM    110  HZ  PHE A   6       3.231   4.928  -0.143  1.00  0.00           H  
ATOM    111  N   MET A   7       5.453   0.510   4.471  1.00  0.00           N  
ATOM    112  CA  MET A   7       6.396  -0.285   3.692  1.00  0.00           C  
ATOM    113  C   MET A   7       5.944  -1.736   3.596  1.00  0.00           C  
ATOM    114  O   MET A   7       6.038  -2.356   2.536  1.00  0.00           O  
ATOM    115  CB  MET A   7       7.791  -0.201   4.308  1.00  0.00           C  
ATOM    116  CG  MET A   7       8.468   1.154   4.153  1.00  0.00           C  
ATOM    117  SD  MET A   7      10.189   1.137   4.691  1.00  0.00           S  
ATOM    118  CE  MET A   7       9.988   1.080   6.469  1.00  0.00           C  
ATOM    119  H   MET A   7       5.769   0.953   5.322  1.00  0.00           H  
ATOM    120  HA  MET A   7       6.435   0.117   2.680  1.00  0.00           H  
ATOM    121 1HB  MET A   7       7.733  -0.425   5.372  1.00  0.00           H  
ATOM    122 2HB  MET A   7       8.437  -0.951   3.850  1.00  0.00           H  
ATOM    123 1HG  MET A   7       8.436   1.459   3.108  1.00  0.00           H  
ATOM    124 2HG  MET A   7       7.931   1.898   4.741  1.00  0.00           H  
ATOM    125 1HE  MET A   7      10.968   1.065   6.946  1.00  0.00           H  
ATOM    126 2HE  MET A   7       9.435   1.959   6.802  1.00  0.00           H  
ATOM    127 3HE  MET A   7       9.437   0.180   6.744  1.00  0.00           H  
ATOM    128  N   ILE A   8       5.454  -2.273   4.707  1.00  0.00           N  
ATOM    129  CA  ILE A   8       4.969  -3.648   4.745  1.00  0.00           C  
ATOM    130  C   ILE A   8       3.726  -3.818   3.881  1.00  0.00           C  
ATOM    131  O   ILE A   8       3.640  -4.745   3.076  1.00  0.00           O  
ATOM    132  CB  ILE A   8       4.655  -4.080   6.189  1.00  0.00           C  
ATOM    133  CG1 ILE A   8       5.942  -4.165   7.013  1.00  0.00           C  
ATOM    134  CG2 ILE A   8       3.924  -5.414   6.198  1.00  0.00           C  
ATOM    135  CD1 ILE A   8       5.707  -4.293   8.501  1.00  0.00           C  
ATOM    136  H   ILE A   8       5.415  -1.715   5.548  1.00  0.00           H  
ATOM    137  HA  ILE A   8       5.748  -4.300   4.352  1.00  0.00           H  
ATOM    138  HB  ILE A   8       4.025  -3.329   6.665  1.00  0.00           H  
ATOM    139 1HG1 ILE A   8       6.528  -5.024   6.685  1.00  0.00           H  
ATOM    140 2HG1 ILE A   8       6.545  -3.274   6.840  1.00  0.00           H  
ATOM    141 1HG2 ILE A   8       3.710  -5.705   7.226  1.00  0.00           H  
ATOM    142 2HG2 ILE A   8       2.990  -5.320   5.645  1.00  0.00           H  
ATOM    143 3HG2 ILE A   8       4.548  -6.174   5.728  1.00  0.00           H  
ATOM    144 1HD1 ILE A   8       6.666  -4.348   9.018  1.00  0.00           H  
ATOM    145 2HD1 ILE A   8       5.151  -3.425   8.858  1.00  0.00           H  
ATOM    146 3HD1 ILE A   8       5.135  -5.198   8.703  1.00  0.00           H  
ATOM    147  N   ASN A   9       2.765  -2.917   4.053  1.00  0.00           N  
ATOM    148  CA  ASN A   9       1.445  -3.081   3.455  1.00  0.00           C  
ATOM    149  C   ASN A   9       1.495  -2.873   1.947  1.00  0.00           C  
ATOM    150  O   ASN A   9       0.823  -3.575   1.191  1.00  0.00           O  
ATOM    151  CB  ASN A   9       0.448  -2.131   4.092  1.00  0.00           C  
ATOM    152  CG  ASN A   9       0.051  -2.555   5.479  1.00  0.00           C  
ATOM    153  OD1 ASN A   9      -0.024  -3.752   5.778  1.00  0.00           O  
ATOM    154  ND2 ASN A   9      -0.203  -1.596   6.333  1.00  0.00           N  
ATOM    155  H   ASN A   9       2.953  -2.098   4.613  1.00  0.00           H  
ATOM    156  HA  ASN A   9       1.111  -4.105   3.629  1.00  0.00           H  
ATOM    157 1HB  ASN A   9       0.878  -1.130   4.140  1.00  0.00           H  
ATOM    158 2HB  ASN A   9      -0.447  -2.074   3.473  1.00  0.00           H  
ATOM    159 1HD2 ASN A   9      -0.472  -1.819   7.270  1.00  0.00           H  
ATOM    160 2HD2 ASN A   9      -0.129  -0.641   6.048  1.00  0.00           H  
ATOM    161  N   THR A  10       2.295  -1.905   1.514  1.00  0.00           N  
ATOM    162  CA  THR A  10       2.427  -1.597   0.095  1.00  0.00           C  
ATOM    163  C   THR A  10       3.222  -2.675  -0.630  1.00  0.00           C  
ATOM    164  O   THR A  10       3.011  -2.923  -1.817  1.00  0.00           O  
ATOM    165  CB  THR A  10       3.101  -0.228  -0.115  1.00  0.00           C  
ATOM    166  OG1 THR A  10       4.365  -0.206   0.559  1.00  0.00           O  
ATOM    167  CG2 THR A  10       2.221   0.888   0.428  1.00  0.00           C  
ATOM    168  H   THR A  10       2.825  -1.367   2.185  1.00  0.00           H  
ATOM    169  HA  THR A  10       1.431  -1.561  -0.346  1.00  0.00           H  
ATOM    170  HB  THR A  10       3.269  -0.065  -1.180  1.00  0.00           H  
ATOM    171  HG1 THR A  10       4.221  -0.154   1.507  1.00  0.00           H  
ATOM    172 1HG2 THR A  10       2.713   1.847   0.270  1.00  0.00           H  
ATOM    173 2HG2 THR A  10       1.263   0.881  -0.091  1.00  0.00           H  
ATOM    174 3HG2 THR A  10       2.057   0.735   1.494  1.00  0.00           H  
ATOM    175  N   SER A  11       4.138  -3.314   0.091  1.00  0.00           N  
ATOM    176  CA  SER A  11       4.835  -4.487  -0.422  1.00  0.00           C  
ATOM    177  C   SER A  11       3.877  -5.655  -0.619  1.00  0.00           C  
ATOM    178  O   SER A  11       3.929  -6.349  -1.635  1.00  0.00           O  
ATOM    179  CB  SER A  11       5.948  -4.889   0.526  1.00  0.00           C  
ATOM    180  OG  SER A  11       6.948  -3.909   0.571  1.00  0.00           O  
ATOM    181  H   SER A  11       4.356  -2.978   1.018  1.00  0.00           H  
ATOM    182  HA  SER A  11       5.271  -4.235  -1.390  1.00  0.00           H  
ATOM    183 1HB  SER A  11       5.538  -5.041   1.525  1.00  0.00           H  
ATOM    184 2HB  SER A  11       6.377  -5.836   0.202  1.00  0.00           H  
ATOM    185  HG  SER A  11       6.646  -3.251   1.203  1.00  0.00           H  
ATOM    186  N   ILE A  12       3.002  -5.867   0.358  1.00  0.00           N  
ATOM    187  CA  ILE A  12       1.987  -6.910   0.264  1.00  0.00           C  
ATOM    188  C   ILE A  12       1.056  -6.668  -0.917  1.00  0.00           C  
ATOM    189  O   ILE A  12       0.737  -7.590  -1.667  1.00  0.00           O  
ATOM    190  CB  ILE A  12       1.162  -6.991   1.561  1.00  0.00           C  
ATOM    191  CG1 ILE A  12       2.021  -7.530   2.708  1.00  0.00           C  
ATOM    192  CG2 ILE A  12      -0.066  -7.865   1.357  1.00  0.00           C  
ATOM    193  CD1 ILE A  12       1.394  -7.361   4.073  1.00  0.00           C  
ATOM    194  H   ILE A  12       3.041  -5.292   1.187  1.00  0.00           H  
ATOM    195  HA  ILE A  12       2.487  -7.866   0.113  1.00  0.00           H  
ATOM    196  HB  ILE A  12       0.840  -5.991   1.851  1.00  0.00           H  
ATOM    197 1HG1 ILE A  12       2.216  -8.590   2.550  1.00  0.00           H  
ATOM    198 2HG1 ILE A  12       2.985  -7.019   2.712  1.00  0.00           H  
ATOM    199 1HG2 ILE A  12      -0.638  -7.912   2.284  1.00  0.00           H  
ATOM    200 2HG2 ILE A  12      -0.687  -7.441   0.569  1.00  0.00           H  
ATOM    201 3HG2 ILE A  12       0.246  -8.870   1.071  1.00  0.00           H  
ATOM    202 1HD1 ILE A  12       2.062  -7.766   4.833  1.00  0.00           H  
ATOM    203 2HD1 ILE A  12       1.223  -6.302   4.267  1.00  0.00           H  
ATOM    204 3HD1 ILE A  12       0.444  -7.894   4.105  1.00  0.00           H  
ATOM    205  N   LEU A  13       0.622  -5.422  -1.076  1.00  0.00           N  
ATOM    206  CA  LEU A  13      -0.220  -5.043  -2.204  1.00  0.00           C  
ATOM    207  C   LEU A  13       0.438  -5.404  -3.529  1.00  0.00           C  
ATOM    208  O   LEU A  13      -0.180  -6.030  -4.390  1.00  0.00           O  
ATOM    209  CB  LEU A  13      -0.512  -3.537  -2.164  1.00  0.00           C  
ATOM    210  CG  LEU A  13      -1.336  -2.988  -3.336  1.00  0.00           C  
ATOM    211  CD1 LEU A  13      -2.736  -3.585  -3.297  1.00  0.00           C  
ATOM    212  CD2 LEU A  13      -1.386  -1.470  -3.255  1.00  0.00           C  
ATOM    213  H   LEU A  13       0.882  -4.720  -0.398  1.00  0.00           H  
ATOM    214  HA  LEU A  13      -1.163  -5.584  -2.129  1.00  0.00           H  
ATOM    215 1HB  LEU A  13      -1.052  -3.312  -1.246  1.00  0.00           H  
ATOM    216 2HB  LEU A  13       0.436  -3.000  -2.145  1.00  0.00           H  
ATOM    217  HG  LEU A  13      -0.873  -3.286  -4.277  1.00  0.00           H  
ATOM    218 1HD1 LEU A  13      -3.321  -3.195  -4.130  1.00  0.00           H  
ATOM    219 2HD1 LEU A  13      -2.672  -4.670  -3.376  1.00  0.00           H  
ATOM    220 3HD1 LEU A  13      -3.219  -3.317  -2.358  1.00  0.00           H  
ATOM    221 1HD2 LEU A  13      -1.971  -1.080  -4.088  1.00  0.00           H  
ATOM    222 2HD2 LEU A  13      -1.850  -1.171  -2.314  1.00  0.00           H  
ATOM    223 3HD2 LEU A  13      -0.373  -1.069  -3.303  1.00  0.00           H  
ATOM    224  N   LEU A  14       1.696  -5.006  -3.687  1.00  0.00           N  
ATOM    225  CA  LEU A  14       2.437  -5.276  -4.913  1.00  0.00           C  
ATOM    226  C   LEU A  14       2.501  -6.771  -5.200  1.00  0.00           C  
ATOM    227  O   LEU A  14       2.290  -7.205  -6.332  1.00  0.00           O  
ATOM    228  CB  LEU A  14       3.857  -4.706  -4.811  1.00  0.00           C  
ATOM    229  CG  LEU A  14       4.725  -4.853  -6.067  1.00  0.00           C  
ATOM    230  CD1 LEU A  14       4.076  -4.106  -7.224  1.00  0.00           C  
ATOM    231  CD2 LEU A  14       6.121  -4.319  -5.785  1.00  0.00           C  
ATOM    232  H   LEU A  14       2.150  -4.503  -2.938  1.00  0.00           H  
ATOM    233  HA  LEU A  14       1.923  -4.789  -5.742  1.00  0.00           H  
ATOM    234 1HB  LEU A  14       3.790  -3.645  -4.577  1.00  0.00           H  
ATOM    235 2HB  LEU A  14       4.373  -5.206  -3.991  1.00  0.00           H  
ATOM    236  HG  LEU A  14       4.789  -5.906  -6.344  1.00  0.00           H  
ATOM    237 1HD1 LEU A  14       4.692  -4.210  -8.117  1.00  0.00           H  
ATOM    238 2HD1 LEU A  14       3.087  -4.521  -7.416  1.00  0.00           H  
ATOM    239 3HD1 LEU A  14       3.983  -3.051  -6.969  1.00  0.00           H  
ATOM    240 1HD2 LEU A  14       6.738  -4.424  -6.678  1.00  0.00           H  
ATOM    241 2HD2 LEU A  14       6.059  -3.266  -5.509  1.00  0.00           H  
ATOM    242 3HD2 LEU A  14       6.568  -4.883  -4.966  1.00  0.00           H  
ATOM    243  N   ILE A  15       2.796  -7.553  -4.167  1.00  0.00           N  
ATOM    244  CA  ILE A  15       2.838  -9.005  -4.294  1.00  0.00           C  
ATOM    245  C   ILE A  15       1.486  -9.561  -4.722  1.00  0.00           C  
ATOM    246  O   ILE A  15       1.403 -10.392  -5.626  1.00  0.00           O  
ATOM    247  CB  ILE A  15       3.267  -9.660  -2.969  1.00  0.00           C  
ATOM    248  CG1 ILE A  15       4.733  -9.338  -2.664  1.00  0.00           C  
ATOM    249  CG2 ILE A  15       3.050 -11.165  -3.024  1.00  0.00           C  
ATOM    250  CD1 ILE A  15       5.149  -9.669  -1.249  1.00  0.00           C  
ATOM    251  H   ILE A  15       2.995  -7.132  -3.271  1.00  0.00           H  
ATOM    252  HA  ILE A  15       3.570  -9.264  -5.059  1.00  0.00           H  
ATOM    253  HB  ILE A  15       2.677  -9.247  -2.151  1.00  0.00           H  
ATOM    254 1HG1 ILE A  15       5.376  -9.891  -3.347  1.00  0.00           H  
ATOM    255 2HG1 ILE A  15       4.914  -8.276  -2.832  1.00  0.00           H  
ATOM    256 1HG2 ILE A  15       3.359 -11.612  -2.080  1.00  0.00           H  
ATOM    257 2HG2 ILE A  15       1.995 -11.373  -3.196  1.00  0.00           H  
ATOM    258 3HG2 ILE A  15       3.641 -11.588  -3.836  1.00  0.00           H  
ATOM    259 1HD1 ILE A  15       6.199  -9.413  -1.109  1.00  0.00           H  
ATOM    260 2HD1 ILE A  15       4.540  -9.099  -0.547  1.00  0.00           H  
ATOM    261 3HD1 ILE A  15       5.009 -10.734  -1.069  1.00  0.00           H  
ATOM    262  N   PHE A  16       0.427  -9.097  -4.066  1.00  0.00           N  
ATOM    263  CA  PHE A  16      -0.931  -9.478  -4.436  1.00  0.00           C  
ATOM    264  C   PHE A  16      -1.201  -9.194  -5.908  1.00  0.00           C  
ATOM    265  O   PHE A  16      -1.706 -10.051  -6.632  1.00  0.00           O  
ATOM    266  CB  PHE A  16      -1.949  -8.731  -3.572  1.00  0.00           C  
ATOM    267  CG  PHE A  16      -3.375  -8.950  -3.990  1.00  0.00           C  
ATOM    268  CD1 PHE A  16      -4.036 -10.125  -3.663  1.00  0.00           C  
ATOM    269  CD2 PHE A  16      -4.058  -7.983  -4.712  1.00  0.00           C  
ATOM    270  CE1 PHE A  16      -5.348 -10.328  -4.048  1.00  0.00           C  
ATOM    271  CE2 PHE A  16      -5.370  -8.183  -5.096  1.00  0.00           C  
ATOM    272  CZ  PHE A  16      -6.015  -9.357  -4.764  1.00  0.00           C  
ATOM    273  H   PHE A  16       0.567  -8.464  -3.291  1.00  0.00           H  
ATOM    274  HA  PHE A  16      -1.048 -10.549  -4.266  1.00  0.00           H  
ATOM    275 1HB  PHE A  16      -1.846  -9.047  -2.534  1.00  0.00           H  
ATOM    276 2HB  PHE A  16      -1.744  -7.662  -3.610  1.00  0.00           H  
ATOM    277  HD1 PHE A  16      -3.508 -10.893  -3.096  1.00  0.00           H  
ATOM    278  HD2 PHE A  16      -3.548  -7.056  -4.975  1.00  0.00           H  
ATOM    279  HE1 PHE A  16      -5.855 -11.256  -3.785  1.00  0.00           H  
ATOM    280  HE2 PHE A  16      -5.896  -7.415  -5.663  1.00  0.00           H  
ATOM    281  HZ  PHE A  16      -7.048  -9.517  -5.068  1.00  0.00           H  
ATOM    282  N   ILE A  17      -0.860  -7.986  -6.344  1.00  0.00           N  
ATOM    283  CA  ILE A  17      -1.067  -7.587  -7.731  1.00  0.00           C  
ATOM    284  C   ILE A  17      -0.331  -8.516  -8.688  1.00  0.00           C  
ATOM    285  O   ILE A  17      -0.885  -8.947  -9.699  1.00  0.00           O  
ATOM    286  CB  ILE A  17      -0.599  -6.138  -7.961  1.00  0.00           C  
ATOM    287  CG1 ILE A  17      -1.524  -5.157  -7.236  1.00  0.00           C  
ATOM    288  CG2 ILE A  17      -0.547  -5.825  -9.448  1.00  0.00           C  
ATOM    289  CD1 ILE A  17      -0.971  -3.753  -7.140  1.00  0.00           C  
ATOM    290  H   ILE A  17      -0.448  -7.328  -5.699  1.00  0.00           H  
ATOM    291  HA  ILE A  17      -2.132  -7.644  -7.952  1.00  0.00           H  
ATOM    292  HB  ILE A  17       0.395  -6.005  -7.536  1.00  0.00           H  
ATOM    293 1HG1 ILE A  17      -2.483  -5.111  -7.753  1.00  0.00           H  
ATOM    294 2HG1 ILE A  17      -1.716  -5.517  -6.225  1.00  0.00           H  
ATOM    295 1HG2 ILE A  17      -0.215  -4.797  -9.593  1.00  0.00           H  
ATOM    296 2HG2 ILE A  17       0.150  -6.504  -9.938  1.00  0.00           H  
ATOM    297 3HG2 ILE A  17      -1.539  -5.950  -9.881  1.00  0.00           H  
ATOM    298 1HD1 ILE A  17      -1.683  -3.117  -6.613  1.00  0.00           H  
ATOM    299 2HD1 ILE A  17      -0.027  -3.771  -6.594  1.00  0.00           H  
ATOM    300 3HD1 ILE A  17      -0.805  -3.359  -8.141  1.00  0.00           H  
ATOM    301  N   PHE A  18       0.920  -8.822  -8.362  1.00  0.00           N  
ATOM    302  CA  PHE A  18       1.732  -9.708  -9.188  1.00  0.00           C  
ATOM    303  C   PHE A  18       1.090 -11.083  -9.317  1.00  0.00           C  
ATOM    304  O   PHE A  18       1.127 -11.699 -10.382  1.00  0.00           O  
ATOM    305  CB  PHE A  18       3.137  -9.849  -8.599  1.00  0.00           C  
ATOM    306  CG  PHE A  18       4.024  -8.664  -8.858  1.00  0.00           C  
ATOM    307  CD1 PHE A  18       3.689  -7.726  -9.822  1.00  0.00           C  
ATOM    308  CD2 PHE A  18       5.196  -8.486  -8.137  1.00  0.00           C  
ATOM    309  CE1 PHE A  18       4.504  -6.636 -10.061  1.00  0.00           C  
ATOM    310  CE2 PHE A  18       6.012  -7.397  -8.373  1.00  0.00           C  
ATOM    311  CZ  PHE A  18       5.666  -6.471  -9.336  1.00  0.00           C  
ATOM    312  H   PHE A  18       1.320  -8.430  -7.521  1.00  0.00           H  
ATOM    313  HA  PHE A  18       1.814  -9.273 -10.185  1.00  0.00           H  
ATOM    314 1HB  PHE A  18       3.067  -9.992  -7.522  1.00  0.00           H  
ATOM    315 2HB  PHE A  18       3.619 -10.732  -9.016  1.00  0.00           H  
ATOM    316  HD1 PHE A  18       2.770  -7.856 -10.394  1.00  0.00           H  
ATOM    317  HD2 PHE A  18       5.469  -9.218  -7.377  1.00  0.00           H  
ATOM    318  HE1 PHE A  18       4.229  -5.906 -10.822  1.00  0.00           H  
ATOM    319  HE2 PHE A  18       6.930  -7.269  -7.800  1.00  0.00           H  
ATOM    320  HZ  PHE A  18       6.309  -5.613  -9.525  1.00  0.00           H  
ATOM    321  N   ILE A  19       0.500 -11.559  -8.225  1.00  0.00           N  
ATOM    322  CA  ILE A  19      -0.184 -12.847  -8.225  1.00  0.00           C  
ATOM    323  C   ILE A  19      -1.421 -12.813  -9.113  1.00  0.00           C  
ATOM    324  O   ILE A  19      -1.679 -13.749  -9.871  1.00  0.00           O  
ATOM    325  CB  ILE A  19      -0.588 -13.253  -6.795  1.00  0.00           C  
ATOM    326  CG1 ILE A  19       0.654 -13.563  -5.957  1.00  0.00           C  
ATOM    327  CG2 ILE A  19      -1.525 -14.451  -6.828  1.00  0.00           C  
ATOM    328  CD1 ILE A  19       0.378 -13.682  -4.476  1.00  0.00           C  
ATOM    329  H   ILE A  19       0.527 -11.016  -7.375  1.00  0.00           H  
ATOM    330  HA  ILE A  19       0.497 -13.601  -8.618  1.00  0.00           H  
ATOM    331  HB  ILE A  19      -1.096 -12.420  -6.310  1.00  0.00           H  
ATOM    332 1HG1 ILE A  19       1.099 -14.498  -6.297  1.00  0.00           H  
ATOM    333 2HG1 ILE A  19       1.397 -12.778  -6.102  1.00  0.00           H  
ATOM    334 1HG2 ILE A  19      -1.800 -14.725  -5.810  1.00  0.00           H  
ATOM    335 2HG2 ILE A  19      -2.422 -14.195  -7.390  1.00  0.00           H  
ATOM    336 3HG2 ILE A  19      -1.024 -15.292  -7.307  1.00  0.00           H  
ATOM    337 1HD1 ILE A  19       1.306 -13.902  -3.948  1.00  0.00           H  
ATOM    338 2HD1 ILE A  19      -0.035 -12.742  -4.106  1.00  0.00           H  
ATOM    339 3HD1 ILE A  19      -0.336 -14.485  -4.302  1.00  0.00           H  
ATOM    340  N   VAL A  20      -2.185 -11.730  -9.015  1.00  0.00           N  
ATOM    341  CA  VAL A  20      -3.417 -11.590  -9.781  1.00  0.00           C  
ATOM    342  C   VAL A  20      -3.129 -11.493 -11.274  1.00  0.00           C  
ATOM    343  O   VAL A  20      -3.804 -12.122 -12.089  1.00  0.00           O  
ATOM    344  CB  VAL A  20      -4.188 -10.336  -9.328  1.00  0.00           C  
ATOM    345  CG1 VAL A  20      -5.342 -10.048 -10.277  1.00  0.00           C  
ATOM    346  CG2 VAL A  20      -4.694 -10.526  -7.906  1.00  0.00           C  
ATOM    347  H   VAL A  20      -1.905 -10.986  -8.393  1.00  0.00           H  
ATOM    348  HA  VAL A  20      -4.039 -12.468  -9.602  1.00  0.00           H  
ATOM    349  HB  VAL A  20      -3.520  -9.476  -9.365  1.00  0.00           H  
ATOM    350 1HG1 VAL A  20      -5.876  -9.159  -9.942  1.00  0.00           H  
ATOM    351 2HG1 VAL A  20      -4.954  -9.881 -11.281  1.00  0.00           H  
ATOM    352 3HG1 VAL A  20      -6.025 -10.898 -10.288  1.00  0.00           H  
ATOM    353 1HG2 VAL A  20      -5.238  -9.635  -7.592  1.00  0.00           H  
ATOM    354 2HG2 VAL A  20      -5.358 -11.389  -7.868  1.00  0.00           H  
ATOM    355 3HG2 VAL A  20      -3.849 -10.689  -7.238  1.00  0.00           H  
ATOM    356  N   LEU A  21      -2.122 -10.701 -11.627  1.00  0.00           N  
ATOM    357  CA  LEU A  21      -1.789 -10.462 -13.026  1.00  0.00           C  
ATOM    358  C   LEU A  21      -1.398 -11.756 -13.728  1.00  0.00           C  
ATOM    359  O   LEU A  21      -2.248 -12.512 -14.110  1.00  0.00           O  
ATOM    360  OXT LEU A  21      -0.240 -12.019 -13.899  1.00  0.00           O  
ATOM    361  CB  LEU A  21      -0.643  -9.448 -13.133  1.00  0.00           C  
ATOM    362  CG  LEU A  21      -0.995  -8.004 -12.755  1.00  0.00           C  
ATOM    363  CD1 LEU A  21       0.271  -7.157 -12.750  1.00  0.00           C  
ATOM    364  CD2 LEU A  21      -2.016  -7.455 -13.740  1.00  0.00           C  
ATOM    365  H   LEU A  21      -1.573 -10.252 -10.907  1.00  0.00           H  
ATOM    366  HA  LEU A  21      -2.667 -10.052 -13.525  1.00  0.00           H  
ATOM    367 1HB  LEU A  21       0.169  -9.772 -12.483  1.00  0.00           H  
ATOM    368 2HB  LEU A  21      -0.278  -9.443 -14.160  1.00  0.00           H  
ATOM    369  HG  LEU A  21      -1.414  -7.983 -11.748  1.00  0.00           H  
ATOM    370 1HD1 LEU A  21       0.021  -6.131 -12.481  1.00  0.00           H  
ATOM    371 2HD1 LEU A  21       0.976  -7.560 -12.023  1.00  0.00           H  
ATOM    372 3HD1 LEU A  21       0.723  -7.173 -13.741  1.00  0.00           H  
ATOM    373 1HD2 LEU A  21      -2.266  -6.429 -13.471  1.00  0.00           H  
ATOM    374 2HD2 LEU A  21      -1.597  -7.475 -14.747  1.00  0.00           H  
ATOM    375 3HD2 LEU A  21      -2.916  -8.068 -13.710  1.00  0.00           H  
TER                                                                             
ATOM    377  N   PRO B  22      -5.739  -3.847  13.900  1.00  0.00           N  
ATOM    378  CA  PRO B  22      -5.274  -2.550  13.425  1.00  0.00           C  
ATOM    379  C   PRO B  22      -4.544  -2.680  12.094  1.00  0.00           C  
ATOM    380  O   PRO B  22      -4.560  -1.762  11.274  1.00  0.00           O  
ATOM    381  CB  PRO B  22      -4.332  -2.091  14.543  1.00  0.00           C  
ATOM    382  CG  PRO B  22      -3.811  -3.360  15.126  1.00  0.00           C  
ATOM    383  CD  PRO B  22      -4.974  -4.313  15.048  1.00  0.00           C  
ATOM    384  HA  PRO B  22      -6.133  -1.870  13.330  1.00  0.00           H  
ATOM    385 1HB  PRO B  22      -3.537  -1.454  14.127  1.00  0.00           H  
ATOM    386 2HB  PRO B  22      -4.884  -1.481  15.273  1.00  0.00           H  
ATOM    387 1HG  PRO B  22      -2.938  -3.709  14.556  1.00  0.00           H  
ATOM    388 2HG  PRO B  22      -3.470  -3.191  16.158  1.00  0.00           H  
ATOM    389 1HD  PRO B  22      -4.601  -5.334  14.878  1.00  0.00           H  
ATOM    390 2HD  PRO B  22      -5.554  -4.262  15.982  1.00  0.00           H  
ATOM    391 1H   PRO B  22      -5.658  -4.453  13.131  1.00  0.00           H  
ATOM    392 2H   PRO B  22      -6.694  -3.697  14.142  1.00  0.00           H  
ATOM    393  N   PHE B  23      -3.905  -3.826  11.885  1.00  0.00           N  
ATOM    394  CA  PHE B  23      -3.110  -4.053  10.684  1.00  0.00           C  
ATOM    395  C   PHE B  23      -3.934  -3.814   9.425  1.00  0.00           C  
ATOM    396  O   PHE B  23      -3.499  -3.113   8.511  1.00  0.00           O  
ATOM    397  CB  PHE B  23      -2.553  -5.477  10.672  1.00  0.00           C  
ATOM    398  CG  PHE B  23      -1.623  -5.755   9.526  1.00  0.00           C  
ATOM    399  CD1 PHE B  23      -0.298  -5.349   9.575  1.00  0.00           C  
ATOM    400  CD2 PHE B  23      -2.071  -6.422   8.396  1.00  0.00           C  
ATOM    401  CE1 PHE B  23       0.559  -5.603   8.520  1.00  0.00           C  
ATOM    402  CE2 PHE B  23      -1.217  -6.679   7.341  1.00  0.00           C  
ATOM    403  CZ  PHE B  23       0.099  -6.269   7.404  1.00  0.00           C  
ATOM    404  H   PHE B  23      -3.972  -4.560  12.576  1.00  0.00           H  
ATOM    405  HA  PHE B  23      -2.275  -3.351  10.685  1.00  0.00           H  
ATOM    406 1HB  PHE B  23      -2.015  -5.665  11.600  1.00  0.00           H  
ATOM    407 2HB  PHE B  23      -3.376  -6.189  10.622  1.00  0.00           H  
ATOM    408  HD1 PHE B  23       0.065  -4.823  10.459  1.00  0.00           H  
ATOM    409  HD2 PHE B  23      -3.111  -6.746   8.346  1.00  0.00           H  
ATOM    410  HE1 PHE B  23       1.597  -5.278   8.572  1.00  0.00           H  
ATOM    411  HE2 PHE B  23      -1.582  -7.205   6.459  1.00  0.00           H  
ATOM    412  HZ  PHE B  23       0.773  -6.469   6.572  1.00  0.00           H  
ATOM    413  N   GLU B  24      -5.125  -4.400   9.384  1.00  0.00           N  
ATOM    414  CA  GLU B  24      -5.992  -4.292   8.217  1.00  0.00           C  
ATOM    415  C   GLU B  24      -6.355  -2.840   7.933  1.00  0.00           C  
ATOM    416  O   GLU B  24      -6.426  -2.421   6.778  1.00  0.00           O  
ATOM    417  CB  GLU B  24      -7.266  -5.115   8.420  1.00  0.00           C  
ATOM    418  CG  GLU B  24      -7.049  -6.622   8.405  1.00  0.00           C  
ATOM    419  CD  GLU B  24      -8.308  -7.397   8.680  1.00  0.00           C  
ATOM    420  OE1 GLU B  24      -9.298  -6.788   9.007  1.00  0.00           O  
ATOM    421  OE2 GLU B  24      -8.279  -8.599   8.564  1.00  0.00           O  
ATOM    422  H   GLU B  24      -5.438  -4.935  10.181  1.00  0.00           H  
ATOM    423  HA  GLU B  24      -5.458  -4.683   7.351  1.00  0.00           H  
ATOM    424 1HB  GLU B  24      -7.721  -4.852   9.375  1.00  0.00           H  
ATOM    425 2HB  GLU B  24      -7.985  -4.873   7.637  1.00  0.00           H  
ATOM    426 1HG  GLU B  24      -6.663  -6.914   7.429  1.00  0.00           H  
ATOM    427 2HG  GLU B  24      -6.300  -6.878   9.153  1.00  0.00           H  
ATOM    428  N   LEU B  25      -6.585  -2.074   8.995  1.00  0.00           N  
ATOM    429  CA  LEU B  25      -6.885  -0.654   8.865  1.00  0.00           C  
ATOM    430  C   LEU B  25      -5.713   0.104   8.254  1.00  0.00           C  
ATOM    431  O   LEU B  25      -5.892   0.920   7.350  1.00  0.00           O  
ATOM    432  CB  LEU B  25      -7.229  -0.057  10.235  1.00  0.00           C  
ATOM    433  CG  LEU B  25      -7.537   1.446  10.248  1.00  0.00           C  
ATOM    434  CD1 LEU B  25      -8.726   1.729   9.340  1.00  0.00           C  
ATOM    435  CD2 LEU B  25      -7.820   1.894  11.674  1.00  0.00           C  
ATOM    436  H   LEU B  25      -6.550  -2.487   9.916  1.00  0.00           H  
ATOM    437  HA  LEU B  25      -7.746  -0.541   8.207  1.00  0.00           H  
ATOM    438 1HB  LEU B  25      -8.100  -0.577  10.632  1.00  0.00           H  
ATOM    439 2HB  LEU B  25      -6.391  -0.229  10.910  1.00  0.00           H  
ATOM    440  HG  LEU B  25      -6.681   1.996   9.858  1.00  0.00           H  
ATOM    441 1HD1 LEU B  25      -8.945   2.797   9.349  1.00  0.00           H  
ATOM    442 2HD1 LEU B  25      -8.489   1.417   8.323  1.00  0.00           H  
ATOM    443 3HD1 LEU B  25      -9.595   1.178   9.696  1.00  0.00           H  
ATOM    444 1HD2 LEU B  25      -8.038   2.962  11.684  1.00  0.00           H  
ATOM    445 2HD2 LEU B  25      -8.677   1.345  12.065  1.00  0.00           H  
ATOM    446 3HD2 LEU B  25      -6.948   1.696  12.298  1.00  0.00           H  
ATOM    447  N   PHE B  26      -4.513  -0.171   8.754  1.00  0.00           N  
ATOM    448  CA  PHE B  26      -3.303   0.450   8.228  1.00  0.00           C  
ATOM    449  C   PHE B  26      -3.117   0.130   6.751  1.00  0.00           C  
ATOM    450  O   PHE B  26      -2.716   0.988   5.965  1.00  0.00           O  
ATOM    451  CB  PHE B  26      -2.077  -0.016   9.015  1.00  0.00           C  
ATOM    452  CG  PHE B  26      -1.918   0.661  10.347  1.00  0.00           C  
ATOM    453  CD1 PHE B  26      -1.831  -0.084  11.514  1.00  0.00           C  
ATOM    454  CD2 PHE B  26      -1.856   2.043  10.436  1.00  0.00           C  
ATOM    455  CE1 PHE B  26      -1.685   0.538  12.739  1.00  0.00           C  
ATOM    456  CE2 PHE B  26      -1.709   2.667  11.659  1.00  0.00           C  
ATOM    457  CZ  PHE B  26      -1.623   1.913  12.812  1.00  0.00           C  
ATOM    458  H   PHE B  26      -4.437  -0.828   9.518  1.00  0.00           H  
ATOM    459  HA  PHE B  26      -3.395   1.532   8.335  1.00  0.00           H  
ATOM    460 1HB  PHE B  26      -2.142  -1.090   9.186  1.00  0.00           H  
ATOM    461 2HB  PHE B  26      -1.177   0.169   8.430  1.00  0.00           H  
ATOM    462  HD1 PHE B  26      -1.878  -1.172  11.456  1.00  0.00           H  
ATOM    463  HD2 PHE B  26      -1.924   2.639   9.525  1.00  0.00           H  
ATOM    464  HE1 PHE B  26      -1.618  -0.060  13.648  1.00  0.00           H  
ATOM    465  HE2 PHE B  26      -1.660   3.754  11.715  1.00  0.00           H  
ATOM    466  HZ  PHE B  26      -1.509   2.404  13.778  1.00  0.00           H  
ATOM    467  N   PHE B  27      -3.409  -1.112   6.379  1.00  0.00           N  
ATOM    468  CA  PHE B  27      -3.319  -1.536   4.987  1.00  0.00           C  
ATOM    469  C   PHE B  27      -4.190  -0.666   4.089  1.00  0.00           C  
ATOM    470  O   PHE B  27      -3.728  -0.148   3.072  1.00  0.00           O  
ATOM    471  CB  PHE B  27      -3.736  -3.001   4.846  1.00  0.00           C  
ATOM    472  CG  PHE B  27      -3.593  -3.540   3.451  1.00  0.00           C  
ATOM    473  CD1 PHE B  27      -2.394  -4.093   3.026  1.00  0.00           C  
ATOM    474  CD2 PHE B  27      -4.656  -3.496   2.562  1.00  0.00           C  
ATOM    475  CE1 PHE B  27      -2.261  -4.590   1.743  1.00  0.00           C  
ATOM    476  CE2 PHE B  27      -4.526  -3.992   1.279  1.00  0.00           C  
ATOM    477  CZ  PHE B  27      -3.327  -4.540   0.870  1.00  0.00           C  
ATOM    478  H   PHE B  27      -3.701  -1.779   7.078  1.00  0.00           H  
ATOM    479  HA  PHE B  27      -2.283  -1.435   4.660  1.00  0.00           H  
ATOM    480 1HB  PHE B  27      -3.133  -3.616   5.512  1.00  0.00           H  
ATOM    481 2HB  PHE B  27      -4.776  -3.114   5.149  1.00  0.00           H  
ATOM    482  HD1 PHE B  27      -1.552  -4.134   3.717  1.00  0.00           H  
ATOM    483  HD2 PHE B  27      -5.603  -3.063   2.886  1.00  0.00           H  
ATOM    484  HE1 PHE B  27      -1.314  -5.021   1.421  1.00  0.00           H  
ATOM    485  HE2 PHE B  27      -5.370  -3.951   0.590  1.00  0.00           H  
ATOM    486  HZ  PHE B  27      -3.223  -4.930  -0.142  1.00  0.00           H  
ATOM    487  N   MET B  28      -5.453  -0.510   4.471  1.00  0.00           N  
ATOM    488  CA  MET B  28      -6.396   0.285   3.692  1.00  0.00           C  
ATOM    489  C   MET B  28      -5.944   1.736   3.596  1.00  0.00           C  
ATOM    490  O   MET B  28      -6.038   2.356   2.536  1.00  0.00           O  
ATOM    491  CB  MET B  28      -7.791   0.201   4.308  1.00  0.00           C  
ATOM    492  CG  MET B  28      -8.468  -1.154   4.153  1.00  0.00           C  
ATOM    493  SD  MET B  28     -10.189  -1.137   4.691  1.00  0.00           S  
ATOM    494  CE  MET B  28      -9.988  -1.080   6.469  1.00  0.00           C  
ATOM    495  H   MET B  28      -5.769  -0.953   5.322  1.00  0.00           H  
ATOM    496  HA  MET B  28      -6.435  -0.117   2.680  1.00  0.00           H  
ATOM    497 1HB  MET B  28      -7.733   0.425   5.372  1.00  0.00           H  
ATOM    498 2HB  MET B  28      -8.437   0.951   3.850  1.00  0.00           H  
ATOM    499 1HG  MET B  28      -8.436  -1.459   3.108  1.00  0.00           H  
ATOM    500 2HG  MET B  28      -7.931  -1.898   4.741  1.00  0.00           H  
ATOM    501 1HE  MET B  28     -10.968  -1.065   6.946  1.00  0.00           H  
ATOM    502 2HE  MET B  28      -9.435  -1.959   6.802  1.00  0.00           H  
ATOM    503 3HE  MET B  28      -9.437  -0.180   6.744  1.00  0.00           H  
ATOM    504  N   ILE B  29      -5.454   2.273   4.707  1.00  0.00           N  
ATOM    505  CA  ILE B  29      -4.969   3.648   4.745  1.00  0.00           C  
ATOM    506  C   ILE B  29      -3.726   3.818   3.881  1.00  0.00           C  
ATOM    507  O   ILE B  29      -3.640   4.745   3.076  1.00  0.00           O  
ATOM    508  CB  ILE B  29      -4.655   4.080   6.189  1.00  0.00           C  
ATOM    509  CG1 ILE B  29      -5.942   4.165   7.013  1.00  0.00           C  
ATOM    510  CG2 ILE B  29      -3.924   5.414   6.198  1.00  0.00           C  
ATOM    511  CD1 ILE B  29      -5.707   4.293   8.501  1.00  0.00           C  
ATOM    512  H   ILE B  29      -5.415   1.715   5.548  1.00  0.00           H  
ATOM    513  HA  ILE B  29      -5.748   4.300   4.352  1.00  0.00           H  
ATOM    514  HB  ILE B  29      -4.025   3.329   6.665  1.00  0.00           H  
ATOM    515 1HG1 ILE B  29      -6.528   5.024   6.685  1.00  0.00           H  
ATOM    516 2HG1 ILE B  29      -6.545   3.274   6.840  1.00  0.00           H  
ATOM    517 1HG2 ILE B  29      -3.710   5.705   7.226  1.00  0.00           H  
ATOM    518 2HG2 ILE B  29      -2.990   5.320   5.646  1.00  0.00           H  
ATOM    519 3HG2 ILE B  29      -4.548   6.174   5.728  1.00  0.00           H  
ATOM    520 1HD1 ILE B  29      -6.666   4.348   9.017  1.00  0.00           H  
ATOM    521 2HD1 ILE B  29      -5.151   3.425   8.858  1.00  0.00           H  
ATOM    522 3HD1 ILE B  29      -5.135   5.198   8.703  1.00  0.00           H  
ATOM    523  N   ASN B  30      -2.765   2.917   4.053  1.00  0.00           N  
ATOM    524  CA  ASN B  30      -1.445   3.081   3.455  1.00  0.00           C  
ATOM    525  C   ASN B  30      -1.495   2.873   1.947  1.00  0.00           C  
ATOM    526  O   ASN B  30      -0.823   3.575   1.191  1.00  0.00           O  
ATOM    527  CB  ASN B  30      -0.448   2.131   4.092  1.00  0.00           C  
ATOM    528  CG  ASN B  30      -0.050   2.556   5.479  1.00  0.00           C  
ATOM    529  OD1 ASN B  30       0.032   3.754   5.775  1.00  0.00           O  
ATOM    530  ND2 ASN B  30       0.198   1.597   6.335  1.00  0.00           N  
ATOM    531  H   ASN B  30      -2.953   2.098   4.613  1.00  0.00           H  
ATOM    532  HA  ASN B  30      -1.111   4.105   3.629  1.00  0.00           H  
ATOM    533 1HB  ASN B  30      -0.878   1.130   4.141  1.00  0.00           H  
ATOM    534 2HB  ASN B  30       0.447   2.073   3.472  1.00  0.00           H  
ATOM    535 1HD2 ASN B  30       0.467   1.821   7.272  1.00  0.00           H  
ATOM    536 2HD2 ASN B  30       0.119   0.642   6.052  1.00  0.00           H  
ATOM    537  N   THR B  31      -2.295   1.905   1.514  1.00  0.00           N  
ATOM    538  CA  THR B  31      -2.427   1.597   0.095  1.00  0.00           C  
ATOM    539  C   THR B  31      -3.222   2.675  -0.630  1.00  0.00           C  
ATOM    540  O   THR B  31      -3.011   2.923  -1.817  1.00  0.00           O  
ATOM    541  CB  THR B  31      -3.101   0.228  -0.115  1.00  0.00           C  
ATOM    542  OG1 THR B  31      -4.365   0.206   0.560  1.00  0.00           O  
ATOM    543  CG2 THR B  31      -2.221  -0.888   0.428  1.00  0.00           C  
ATOM    544  H   THR B  31      -2.825   1.367   2.185  1.00  0.00           H  
ATOM    545  HA  THR B  31      -1.431   1.561  -0.346  1.00  0.00           H  
ATOM    546  HB  THR B  31      -3.269   0.065  -1.179  1.00  0.00           H  
ATOM    547  HG1 THR B  31      -4.221   0.153   1.507  1.00  0.00           H  
ATOM    548 1HG2 THR B  31      -2.713  -1.847   0.270  1.00  0.00           H  
ATOM    549 2HG2 THR B  31      -1.263  -0.881  -0.091  1.00  0.00           H  
ATOM    550 3HG2 THR B  31      -2.057  -0.735   1.494  1.00  0.00           H  
ATOM    551  N   SER B  32      -4.138   3.314   0.091  1.00  0.00           N  
ATOM    552  CA  SER B  32      -4.835   4.487  -0.422  1.00  0.00           C  
ATOM    553  C   SER B  32      -3.877   5.655  -0.619  1.00  0.00           C  
ATOM    554  O   SER B  32      -3.929   6.349  -1.635  1.00  0.00           O  
ATOM    555  CB  SER B  32      -5.948   4.889   0.526  1.00  0.00           C  
ATOM    556  OG  SER B  32      -6.948   3.909   0.571  1.00  0.00           O  
ATOM    557  H   SER B  32      -4.356   2.978   1.018  1.00  0.00           H  
ATOM    558  HA  SER B  32      -5.271   4.235  -1.390  1.00  0.00           H  
ATOM    559 1HB  SER B  32      -5.538   5.041   1.525  1.00  0.00           H  
ATOM    560 2HB  SER B  32      -6.377   5.836   0.202  1.00  0.00           H  
ATOM    561  HG  SER B  32      -6.646   3.251   1.203  1.00  0.00           H  
ATOM    562  N   ILE B  33      -3.002   5.867   0.358  1.00  0.00           N  
ATOM    563  CA  ILE B  33      -1.987   6.910   0.264  1.00  0.00           C  
ATOM    564  C   ILE B  33      -1.056   6.668  -0.917  1.00  0.00           C  
ATOM    565  O   ILE B  33      -0.737   7.590  -1.667  1.00  0.00           O  
ATOM    566  CB  ILE B  33      -1.162   6.991   1.561  1.00  0.00           C  
ATOM    567  CG1 ILE B  33      -2.021   7.530   2.708  1.00  0.00           C  
ATOM    568  CG2 ILE B  33       0.066   7.865   1.357  1.00  0.00           C  
ATOM    569  CD1 ILE B  33      -1.394   7.361   4.073  1.00  0.00           C  
ATOM    570  H   ILE B  33      -3.041   5.292   1.187  1.00  0.00           H  
ATOM    571  HA  ILE B  33      -2.487   7.866   0.113  1.00  0.00           H  
ATOM    572  HB  ILE B  33      -0.840   5.991   1.851  1.00  0.00           H  
ATOM    573 1HG1 ILE B  33      -2.216   8.590   2.550  1.00  0.00           H  
ATOM    574 2HG1 ILE B  33      -2.985   7.019   2.712  1.00  0.00           H  
ATOM    575 1HG2 ILE B  33       0.638   7.912   2.284  1.00  0.00           H  
ATOM    576 2HG2 ILE B  33       0.687   7.441   0.569  1.00  0.00           H  
ATOM    577 3HG2 ILE B  33      -0.246   8.870   1.071  1.00  0.00           H  
ATOM    578 1HD1 ILE B  33      -2.062   7.766   4.833  1.00  0.00           H  
ATOM    579 2HD1 ILE B  33      -1.223   6.302   4.267  1.00  0.00           H  
ATOM    580 3HD1 ILE B  33      -0.444   7.894   4.105  1.00  0.00           H  
ATOM    581  N   LEU B  34      -0.622   5.422  -1.076  1.00  0.00           N  
ATOM    582  CA  LEU B  34       0.220   5.043  -2.204  1.00  0.00           C  
ATOM    583  C   LEU B  34      -0.438   5.404  -3.529  1.00  0.00           C  
ATOM    584  O   LEU B  34       0.180   6.030  -4.390  1.00  0.00           O  
ATOM    585  CB  LEU B  34       0.512   3.537  -2.164  1.00  0.00           C  
ATOM    586  CG  LEU B  34       1.336   2.988  -3.336  1.00  0.00           C  
ATOM    587  CD1 LEU B  34       2.736   3.585  -3.297  1.00  0.00           C  
ATOM    588  CD2 LEU B  34       1.386   1.470  -3.255  1.00  0.00           C  
ATOM    589  H   LEU B  34      -0.882   4.720  -0.398  1.00  0.00           H  
ATOM    590  HA  LEU B  34       1.163   5.584  -2.129  1.00  0.00           H  
ATOM    591 1HB  LEU B  34       1.052   3.312  -1.246  1.00  0.00           H  
ATOM    592 2HB  LEU B  34      -0.436   3.000  -2.145  1.00  0.00           H  
ATOM    593  HG  LEU B  34       0.873   3.286  -4.278  1.00  0.00           H  
ATOM    594 1HD1 LEU B  34       3.321   3.195  -4.130  1.00  0.00           H  
ATOM    595 2HD1 LEU B  34       2.671   4.670  -3.377  1.00  0.00           H  
ATOM    596 3HD1 LEU B  34       3.219   3.318  -2.358  1.00  0.00           H  
ATOM    597 1HD2 LEU B  34       1.971   1.080  -4.088  1.00  0.00           H  
ATOM    598 2HD2 LEU B  34       1.850   1.171  -2.314  1.00  0.00           H  
ATOM    599 3HD2 LEU B  34       0.373   1.069  -3.303  1.00  0.00           H  
ATOM    600  N   LEU B  35      -1.696   5.006  -3.687  1.00  0.00           N  
ATOM    601  CA  LEU B  35      -2.437   5.276  -4.913  1.00  0.00           C  
ATOM    602  C   LEU B  35      -2.501   6.771  -5.200  1.00  0.00           C  
ATOM    603  O   LEU B  35      -2.290   7.205  -6.332  1.00  0.00           O  
ATOM    604  CB  LEU B  35      -3.857   4.706  -4.811  1.00  0.00           C  
ATOM    605  CG  LEU B  35      -4.725   4.853  -6.067  1.00  0.00           C  
ATOM    606  CD1 LEU B  35      -4.075   4.104  -7.223  1.00  0.00           C  
ATOM    607  CD2 LEU B  35      -6.121   4.318  -5.785  1.00  0.00           C  
ATOM    608  H   LEU B  35      -2.150   4.503  -2.938  1.00  0.00           H  
ATOM    609  HA  LEU B  35      -1.923   4.789  -5.742  1.00  0.00           H  
ATOM    610 1HB  LEU B  35      -3.790   3.645  -4.577  1.00  0.00           H  
ATOM    611 2HB  LEU B  35      -4.374   5.206  -3.991  1.00  0.00           H  
ATOM    612  HG  LEU B  35      -4.788   5.905  -6.345  1.00  0.00           H  
ATOM    613 1HD1 LEU B  35      -4.692   4.208  -8.116  1.00  0.00           H  
ATOM    614 2HD1 LEU B  35      -3.086   4.520  -7.416  1.00  0.00           H  
ATOM    615 3HD1 LEU B  35      -3.983   3.049  -6.968  1.00  0.00           H  
ATOM    616 1HD2 LEU B  35      -6.738   4.423  -6.678  1.00  0.00           H  
ATOM    617 2HD2 LEU B  35      -6.059   3.266  -5.509  1.00  0.00           H  
ATOM    618 3HD2 LEU B  35      -6.568   4.883  -4.967  1.00  0.00           H  
ATOM    619  N   ILE B  36      -2.796   7.553  -4.167  1.00  0.00           N  
ATOM    620  CA  ILE B  36      -2.838   9.005  -4.294  1.00  0.00           C  
ATOM    621  C   ILE B  36      -1.486   9.561  -4.722  1.00  0.00           C  
ATOM    622  O   ILE B  36      -1.403  10.392  -5.626  1.00  0.00           O  
ATOM    623  CB  ILE B  36      -3.267   9.660  -2.969  1.00  0.00           C  
ATOM    624  CG1 ILE B  36      -4.733   9.338  -2.664  1.00  0.00           C  
ATOM    625  CG2 ILE B  36      -3.050  11.165  -3.024  1.00  0.00           C  
ATOM    626  CD1 ILE B  36      -5.149   9.669  -1.249  1.00  0.00           C  
ATOM    627  H   ILE B  36      -2.995   7.132  -3.271  1.00  0.00           H  
ATOM    628  HA  ILE B  36      -3.570   9.264  -5.059  1.00  0.00           H  
ATOM    629  HB  ILE B  36      -2.677   9.247  -2.151  1.00  0.00           H  
ATOM    630 1HG1 ILE B  36      -5.376   9.891  -3.347  1.00  0.00           H  
ATOM    631 2HG1 ILE B  36      -4.914   8.276  -2.832  1.00  0.00           H  
ATOM    632 1HG2 ILE B  36      -3.359  11.612  -2.080  1.00  0.00           H  
ATOM    633 2HG2 ILE B  36      -1.995  11.373  -3.196  1.00  0.00           H  
ATOM    634 3HG2 ILE B  36      -3.641  11.588  -3.836  1.00  0.00           H  
ATOM    635 1HD1 ILE B  36      -6.199   9.413  -1.109  1.00  0.00           H  
ATOM    636 2HD1 ILE B  36      -4.540   9.099  -0.547  1.00  0.00           H  
ATOM    637 3HD1 ILE B  36      -5.009  10.734  -1.069  1.00  0.00           H  
ATOM    638  N   PHE B  37      -0.427   9.097  -4.066  1.00  0.00           N  
ATOM    639  CA  PHE B  37       0.931   9.478  -4.436  1.00  0.00           C  
ATOM    640  C   PHE B  37       1.201   9.194  -5.908  1.00  0.00           C  
ATOM    641  O   PHE B  37       1.706  10.051  -6.632  1.00  0.00           O  
ATOM    642  CB  PHE B  37       1.949   8.731  -3.572  1.00  0.00           C  
ATOM    643  CG  PHE B  37       3.375   8.950  -3.990  1.00  0.00           C  
ATOM    644  CD1 PHE B  37       4.036  10.125  -3.663  1.00  0.00           C  
ATOM    645  CD2 PHE B  37       4.058   7.983  -4.712  1.00  0.00           C  
ATOM    646  CE1 PHE B  37       5.348  10.328  -4.048  1.00  0.00           C  
ATOM    647  CE2 PHE B  37       5.370   8.183  -5.096  1.00  0.00           C  
ATOM    648  CZ  PHE B  37       6.015   9.357  -4.764  1.00  0.00           C  
ATOM    649  H   PHE B  37      -0.567   8.464  -3.291  1.00  0.00           H  
ATOM    650  HA  PHE B  37       1.048  10.549  -4.266  1.00  0.00           H  
ATOM    651 1HB  PHE B  37       1.847   9.047  -2.534  1.00  0.00           H  
ATOM    652 2HB  PHE B  37       1.744   7.662  -3.610  1.00  0.00           H  
ATOM    653  HD1 PHE B  37       3.508  10.893  -3.096  1.00  0.00           H  
ATOM    654  HD2 PHE B  37       3.548   7.056  -4.975  1.00  0.00           H  
ATOM    655  HE1 PHE B  37       5.855  11.256  -3.785  1.00  0.00           H  
ATOM    656  HE2 PHE B  37       5.896   7.414  -5.663  1.00  0.00           H  
ATOM    657  HZ  PHE B  37       7.048   9.517  -5.068  1.00  0.00           H  
ATOM    658  N   ILE B  38       0.860   7.986  -6.344  1.00  0.00           N  
ATOM    659  CA  ILE B  38       1.067   7.587  -7.731  1.00  0.00           C  
ATOM    660  C   ILE B  38       0.331   8.516  -8.688  1.00  0.00           C  
ATOM    661  O   ILE B  38       0.885   8.947  -9.699  1.00  0.00           O  
ATOM    662  CB  ILE B  38       0.599   6.138  -7.961  1.00  0.00           C  
ATOM    663  CG1 ILE B  38       1.524   5.157  -7.236  1.00  0.00           C  
ATOM    664  CG2 ILE B  38       0.547   5.825  -9.448  1.00  0.00           C  
ATOM    665  CD1 ILE B  38       0.971   3.753  -7.140  1.00  0.00           C  
ATOM    666  H   ILE B  38       0.448   7.328  -5.699  1.00  0.00           H  
ATOM    667  HA  ILE B  38       2.132   7.644  -7.952  1.00  0.00           H  
ATOM    668  HB  ILE B  38      -0.395   6.005  -7.536  1.00  0.00           H  
ATOM    669 1HG1 ILE B  38       2.483   5.112  -7.753  1.00  0.00           H  
ATOM    670 2HG1 ILE B  38       1.716   5.517  -6.225  1.00  0.00           H  
ATOM    671 1HG2 ILE B  38       0.215   4.797  -9.593  1.00  0.00           H  
ATOM    672 2HG2 ILE B  38      -0.151   6.504  -9.938  1.00  0.00           H  
ATOM    673 3HG2 ILE B  38       1.539   5.950  -9.882  1.00  0.00           H  
ATOM    674 1HD1 ILE B  38       1.683   3.117  -6.613  1.00  0.00           H  
ATOM    675 2HD1 ILE B  38       0.027   3.770  -6.594  1.00  0.00           H  
ATOM    676 3HD1 ILE B  38       0.805   3.359  -8.141  1.00  0.00           H  
ATOM    677  N   PHE B  39      -0.920   8.822  -8.362  1.00  0.00           N  
ATOM    678  CA  PHE B  39      -1.732   9.708  -9.188  1.00  0.00           C  
ATOM    679  C   PHE B  39      -1.090  11.083  -9.317  1.00  0.00           C  
ATOM    680  O   PHE B  39      -1.127  11.699 -10.382  1.00  0.00           O  
ATOM    681  CB  PHE B  39      -3.137   9.849  -8.599  1.00  0.00           C  
ATOM    682  CG  PHE B  39      -4.024   8.664  -8.857  1.00  0.00           C  
ATOM    683  CD1 PHE B  39      -3.686   7.723  -9.818  1.00  0.00           C  
ATOM    684  CD2 PHE B  39      -5.198   8.488  -8.140  1.00  0.00           C  
ATOM    685  CE1 PHE B  39      -4.502   6.633 -10.057  1.00  0.00           C  
ATOM    686  CE2 PHE B  39      -6.014   7.399  -8.375  1.00  0.00           C  
ATOM    687  CZ  PHE B  39      -5.665   6.470  -9.335  1.00  0.00           C  
ATOM    688  H   PHE B  39      -1.320   8.430  -7.521  1.00  0.00           H  
ATOM    689  HA  PHE B  39      -1.814   9.273 -10.185  1.00  0.00           H  
ATOM    690 1HB  PHE B  39      -3.067   9.993  -7.522  1.00  0.00           H  
ATOM    691 2HB  PHE B  39      -3.619  10.732  -9.016  1.00  0.00           H  
ATOM    692  HD1 PHE B  39      -2.766   7.851 -10.388  1.00  0.00           H  
ATOM    693  HD2 PHE B  39      -5.473   9.222  -7.382  1.00  0.00           H  
ATOM    694  HE1 PHE B  39      -4.224   5.901 -10.815  1.00  0.00           H  
ATOM    695  HE2 PHE B  39      -6.933   7.272  -7.804  1.00  0.00           H  
ATOM    696  HZ  PHE B  39      -6.309   5.612  -9.523  1.00  0.00           H  
ATOM    697  N   ILE B  40      -0.500  11.559  -8.225  1.00  0.00           N  
ATOM    698  CA  ILE B  40       0.184  12.847  -8.225  1.00  0.00           C  
ATOM    699  C   ILE B  40       1.421  12.813  -9.113  1.00  0.00           C  
ATOM    700  O   ILE B  40       1.679  13.749  -9.871  1.00  0.00           O  
ATOM    701  CB  ILE B  40       0.588  13.253  -6.795  1.00  0.00           C  
ATOM    702  CG1 ILE B  40      -0.654  13.563  -5.957  1.00  0.00           C  
ATOM    703  CG2 ILE B  40       1.525  14.451  -6.828  1.00  0.00           C  
ATOM    704  CD1 ILE B  40      -0.378  13.682  -4.476  1.00  0.00           C  
ATOM    705  H   ILE B  40      -0.527  11.016  -7.375  1.00  0.00           H  
ATOM    706  HA  ILE B  40      -0.497  13.601  -8.618  1.00  0.00           H  
ATOM    707  HB  ILE B  40       1.096  12.420  -6.310  1.00  0.00           H  
ATOM    708 1HG1 ILE B  40      -1.099  14.498  -6.297  1.00  0.00           H  
ATOM    709 2HG1 ILE B  40      -1.397  12.778  -6.102  1.00  0.00           H  
ATOM    710 1HG2 ILE B  40       1.800  14.725  -5.810  1.00  0.00           H  
ATOM    711 2HG2 ILE B  40       2.422  14.195  -7.390  1.00  0.00           H  
ATOM    712 3HG2 ILE B  40       1.024  15.292  -7.307  1.00  0.00           H  
ATOM    713 1HD1 ILE B  40      -1.306  13.902  -3.948  1.00  0.00           H  
ATOM    714 2HD1 ILE B  40       0.035  12.742  -4.106  1.00  0.00           H  
ATOM    715 3HD1 ILE B  40       0.336  14.485  -4.302  1.00  0.00           H  
ATOM    716  N   VAL B  41       2.185  11.730  -9.015  1.00  0.00           N  
ATOM    717  CA  VAL B  41       3.417  11.590  -9.781  1.00  0.00           C  
ATOM    718  C   VAL B  41       3.129  11.493 -11.274  1.00  0.00           C  
ATOM    719  O   VAL B  41       3.804  12.122 -12.089  1.00  0.00           O  
ATOM    720  CB  VAL B  41       4.188  10.336  -9.328  1.00  0.00           C  
ATOM    721  CG1 VAL B  41       5.342  10.048 -10.277  1.00  0.00           C  
ATOM    722  CG2 VAL B  41       4.694  10.526  -7.906  1.00  0.00           C  
ATOM    723  H   VAL B  41       1.905  10.986  -8.393  1.00  0.00           H  
ATOM    724  HA  VAL B  41       4.039  12.468  -9.602  1.00  0.00           H  
ATOM    725  HB  VAL B  41       3.520   9.476  -9.365  1.00  0.00           H  
ATOM    726 1HG1 VAL B  41       5.876   9.159  -9.942  1.00  0.00           H  
ATOM    727 2HG1 VAL B  41       4.954   9.881 -11.281  1.00  0.00           H  
ATOM    728 3HG1 VAL B  41       6.025  10.898 -10.288  1.00  0.00           H  
ATOM    729 1HG2 VAL B  41       5.238   9.635  -7.592  1.00  0.00           H  
ATOM    730 2HG2 VAL B  41       5.358  11.389  -7.868  1.00  0.00           H  
ATOM    731 3HG2 VAL B  41       3.849  10.689  -7.238  1.00  0.00           H  
ATOM    732  N   LEU B  42       2.122  10.701 -11.627  1.00  0.00           N  
ATOM    733  CA  LEU B  42       1.789  10.462 -13.026  1.00  0.00           C  
ATOM    734  C   LEU B  42       1.398  11.756 -13.728  1.00  0.00           C  
ATOM    735  O   LEU B  42       2.248  12.512 -14.110  1.00  0.00           O  
ATOM    736  OXT LEU B  42       0.240  12.019 -13.899  1.00  0.00           O  
ATOM    737  CB  LEU B  42       0.643   9.448 -13.133  1.00  0.00           C  
ATOM    738  CG  LEU B  42       0.995   8.004 -12.755  1.00  0.00           C  
ATOM    739  CD1 LEU B  42      -0.271   7.157 -12.750  1.00  0.00           C  
ATOM    740  CD2 LEU B  42       2.016   7.455 -13.740  1.00  0.00           C  
ATOM    741  H   LEU B  42       1.573  10.252 -10.907  1.00  0.00           H  
ATOM    742  HA  LEU B  42       2.667  10.052 -13.525  1.00  0.00           H  
ATOM    743 1HB  LEU B  42      -0.169   9.772 -12.483  1.00  0.00           H  
ATOM    744 2HB  LEU B  42       0.278   9.443 -14.160  1.00  0.00           H  
ATOM    745  HG  LEU B  42       1.414   7.983 -11.748  1.00  0.00           H  
ATOM    746 1HD1 LEU B  42      -0.021   6.131 -12.481  1.00  0.00           H  
ATOM    747 2HD1 LEU B  42      -0.976   7.561 -12.022  1.00  0.00           H  
ATOM    748 3HD1 LEU B  42      -0.723   7.173 -13.741  1.00  0.00           H  
ATOM    749 1HD2 LEU B  42       2.266   6.429 -13.471  1.00  0.00           H  
ATOM    750 2HD2 LEU B  42       1.597   7.475 -14.747  1.00  0.00           H  
ATOM    751 3HD2 LEU B  42       2.916   8.068 -13.710  1.00  0.00           H  
TER                                                                             
HETATM  753 THKN MEM C  45      15.000   0.000   0.000  1.00  0.00           X  
HETATM  754 CNTR MEM C  45       0.000   0.000   0.000  1.00  0.00           X  
HETATM  755 NORM MEM C  45      -0.000  -0.000   1.000  1.00  0.00           X  
TER                                                                             
CONECT  753  754                                                                
CONECT  754  753  755                                                           
CONECT  755  754                                                                
a_angle_1 1.703
a_angle_2 36.945
a_bind 1.951
a_ddg -19.061
a_helicality 0.018
a_helicality_symm 0.018
a_hha_ang -73.89
a_hha_dst_atm 5.238
a_hha_dst_vec 7.876
a_marl -13.882
a_pack 0.621
a_res_lipo -89.463
a_rmsd 5.677
a_sasa 846.567
a_shape 0.795
a_span_topo 0.5
a_tms_span 1
a_tms_span_fa 1
a_unsat 4
maxsub 23
rms 5.677
score -169.587
silent_score -169.587
time 52
total -169.586

#MODEL 4
ATOM      1  N   GLU A   1       2.970   1.019  16.762  1.00  0.00           N  
ATOM      2  CA  GLU A   1       3.100  -0.219  16.003  1.00  0.00           C  
ATOM      3  C   GLU A   1       3.543   0.057  14.571  1.00  0.00           C  
ATOM      4  O   GLU A   1       2.943  -0.441  13.619  1.00  0.00           O  
ATOM      5  CB  GLU A   1       1.775  -0.984  15.999  1.00  0.00           C  
ATOM      6  CG  GLU A   1       1.315  -1.451  17.372  1.00  0.00           C  
ATOM      7  CD  GLU A   1      -0.032  -2.119  17.342  1.00  0.00           C  
ATOM      8  OE1 GLU A   1      -0.657  -2.107  16.309  1.00  0.00           O  
ATOM      9  OE2 GLU A   1      -0.436  -2.642  18.353  1.00  0.00           O  
ATOM     10 1H   GLU A   1       2.679   0.809  17.695  1.00  0.00           H  
ATOM     11 2H   GLU A   1       3.852   1.490  16.786  1.00  0.00           H  
ATOM     12 3H   GLU A   1       2.289   1.608  16.325  1.00  0.00           H  
ATOM     13  HA  GLU A   1       3.861  -0.839  16.479  1.00  0.00           H  
ATOM     14 1HB  GLU A   1       0.992  -0.353  15.579  1.00  0.00           H  
ATOM     15 2HB  GLU A   1       1.865  -1.863  15.359  1.00  0.00           H  
ATOM     16 1HG  GLU A   1       2.047  -2.153  17.770  1.00  0.00           H  
ATOM     17 2HG  GLU A   1       1.274  -0.592  18.041  1.00  0.00           H  
ATOM     18  N   LEU A   2       4.597   0.853  14.426  1.00  0.00           N  
ATOM     19  CA  LEU A   2       5.057   1.283  13.111  1.00  0.00           C  
ATOM     20  C   LEU A   2       5.493   0.094  12.264  1.00  0.00           C  
ATOM     21  O   LEU A   2       5.205   0.032  11.069  1.00  0.00           O  
ATOM     22  CB  LEU A   2       6.222   2.271  13.254  1.00  0.00           C  
ATOM     23  CG  LEU A   2       5.860   3.648  13.825  1.00  0.00           C  
ATOM     24  CD1 LEU A   2       7.131   4.453  14.054  1.00  0.00           C  
ATOM     25  CD2 LEU A   2       4.923   4.365  12.864  1.00  0.00           C  
ATOM     26  H   LEU A   2       5.092   1.169  15.248  1.00  0.00           H  
ATOM     27  HA  LEU A   2       4.233   1.783  12.603  1.00  0.00           H  
ATOM     28 1HB  LEU A   2       6.974   1.829  13.906  1.00  0.00           H  
ATOM     29 2HB  LEU A   2       6.668   2.426  12.272  1.00  0.00           H  
ATOM     30  HG  LEU A   2       5.365   3.523  14.789  1.00  0.00           H  
ATOM     31 1HD1 LEU A   2       6.874   5.432  14.460  1.00  0.00           H  
ATOM     32 2HD1 LEU A   2       7.774   3.926  14.759  1.00  0.00           H  
ATOM     33 3HD1 LEU A   2       7.657   4.580  13.108  1.00  0.00           H  
ATOM     34 1HD2 LEU A   2       4.665   5.344  13.270  1.00  0.00           H  
ATOM     35 2HD2 LEU A   2       5.417   4.491  11.900  1.00  0.00           H  
ATOM     36 3HD2 LEU A   2       4.015   3.777  12.732  1.00  0.00           H  
ATOM     37  N   PHE A   3       6.188  -0.849  12.891  1.00  0.00           N  
ATOM     38  CA  PHE A   3       6.666  -2.039  12.196  1.00  0.00           C  
ATOM     39  C   PHE A   3       5.518  -2.786  11.531  1.00  0.00           C  
ATOM     40  O   PHE A   3       5.592  -3.138  10.353  1.00  0.00           O  
ATOM     41  CB  PHE A   3       7.392  -2.970  13.168  1.00  0.00           C  
ATOM     42  CG  PHE A   3       7.819  -4.273  12.554  1.00  0.00           C  
ATOM     43  CD1 PHE A   3       8.964  -4.348  11.776  1.00  0.00           C  
ATOM     44  CD2 PHE A   3       7.075  -5.427  12.753  1.00  0.00           C  
ATOM     45  CE1 PHE A   3       9.358  -5.547  11.211  1.00  0.00           C  
ATOM     46  CE2 PHE A   3       7.466  -6.626  12.190  1.00  0.00           C  
ATOM     47  CZ  PHE A   3       8.609  -6.685  11.418  1.00  0.00           C  
ATOM     48  H   PHE A   3       6.391  -0.739  13.874  1.00  0.00           H  
ATOM     49  HA  PHE A   3       7.367  -1.728  11.420  1.00  0.00           H  
ATOM     50 1HB  PHE A   3       8.279  -2.471  13.556  1.00  0.00           H  
ATOM     51 2HB  PHE A   3       6.744  -3.189  14.015  1.00  0.00           H  
ATOM     52  HD1 PHE A   3       9.557  -3.448  11.614  1.00  0.00           H  
ATOM     53  HD2 PHE A   3       6.172  -5.379  13.362  1.00  0.00           H  
ATOM     54  HE1 PHE A   3      10.260  -5.591  10.602  1.00  0.00           H  
ATOM     55  HE2 PHE A   3       6.873  -7.525  12.354  1.00  0.00           H  
ATOM     56  HZ  PHE A   3       8.917  -7.630  10.972  1.00  0.00           H  
ATOM     57  N   PHE A   4       4.455  -3.027  12.292  1.00  0.00           N  
ATOM     58  CA  PHE A   4       3.269  -3.690  11.763  1.00  0.00           C  
ATOM     59  C   PHE A   4       2.724  -2.955  10.545  1.00  0.00           C  
ATOM     60  O   PHE A   4       2.450  -3.566   9.512  1.00  0.00           O  
ATOM     61  CB  PHE A   4       2.184  -3.780  12.838  1.00  0.00           C  
ATOM     62  CG  PHE A   4       0.883  -4.343  12.341  1.00  0.00           C  
ATOM     63  CD1 PHE A   4       0.744  -5.703  12.106  1.00  0.00           C  
ATOM     64  CD2 PHE A   4      -0.204  -3.514  12.106  1.00  0.00           C  
ATOM     65  CE1 PHE A   4      -0.452  -6.221  11.648  1.00  0.00           C  
ATOM     66  CE2 PHE A   4      -1.401  -4.030  11.650  1.00  0.00           C  
ATOM     67  CZ  PHE A   4      -1.525  -5.386  11.420  1.00  0.00           C  
ATOM     68  H   PHE A   4       4.470  -2.743  13.261  1.00  0.00           H  
ATOM     69  HA  PHE A   4       3.544  -4.701  11.459  1.00  0.00           H  
ATOM     70 1HB  PHE A   4       2.535  -4.407  13.657  1.00  0.00           H  
ATOM     71 2HB  PHE A   4       1.992  -2.788  13.245  1.00  0.00           H  
ATOM     72  HD1 PHE A   4       1.592  -6.364  12.287  1.00  0.00           H  
ATOM     73  HD2 PHE A   4      -0.106  -2.443  12.287  1.00  0.00           H  
ATOM     74  HE1 PHE A   4      -0.548  -7.292  11.467  1.00  0.00           H  
ATOM     75  HE2 PHE A   4      -2.248  -3.368  11.470  1.00  0.00           H  
ATOM     76  HZ  PHE A   4      -2.467  -5.794  11.058  1.00  0.00           H  
ATOM     77  N   MET A   5       2.569  -1.642  10.673  1.00  0.00           N  
ATOM     78  CA  MET A   5       2.066  -0.820   9.578  1.00  0.00           C  
ATOM     79  C   MET A   5       2.972  -0.915   8.357  1.00  0.00           C  
ATOM     80  O   MET A   5       2.504  -1.141   7.241  1.00  0.00           O  
ATOM     81  CB  MET A   5       1.930   0.633  10.029  1.00  0.00           C  
ATOM     82  CG  MET A   5       1.483   1.592   8.935  1.00  0.00           C  
ATOM     83  SD  MET A   5       2.853   2.164   7.910  1.00  0.00           S  
ATOM     84  CE  MET A   5       3.724   3.218   9.066  1.00  0.00           C  
ATOM     85  H   MET A   5       2.805  -1.202  11.551  1.00  0.00           H  
ATOM     86  HA  MET A   5       1.083  -1.191   9.290  1.00  0.00           H  
ATOM     87 1HB  MET A   5       1.209   0.695  10.843  1.00  0.00           H  
ATOM     88 2HB  MET A   5       2.888   0.986  10.413  1.00  0.00           H  
ATOM     89 1HG  MET A   5       0.755   1.098   8.293  1.00  0.00           H  
ATOM     90 2HG  MET A   5       1.005   2.462   9.387  1.00  0.00           H  
ATOM     91 1HE  MET A   5       4.600   3.647   8.578  1.00  0.00           H  
ATOM     92 2HE  MET A   5       3.063   4.019   9.398  1.00  0.00           H  
ATOM     93 3HE  MET A   5       4.041   2.629   9.927  1.00  0.00           H  
ATOM     94  N   ILE A   6       4.271  -0.742   8.576  1.00  0.00           N  
ATOM     95  CA  ILE A   6       5.232  -0.693   7.480  1.00  0.00           C  
ATOM     96  C   ILE A   6       5.300  -2.026   6.747  1.00  0.00           C  
ATOM     97  O   ILE A   6       5.205  -2.077   5.521  1.00  0.00           O  
ATOM     98  CB  ILE A   6       6.633  -0.317   7.995  1.00  0.00           C  
ATOM     99  CG1 ILE A   6       6.646   1.126   8.506  1.00  0.00           C  
ATOM    100  CG2 ILE A   6       7.671  -0.507   6.900  1.00  0.00           C  
ATOM    101  CD1 ILE A   6       7.867   1.473   9.325  1.00  0.00           C  
ATOM    102  H   ILE A   6       4.601  -0.641   9.525  1.00  0.00           H  
ATOM    103  HA  ILE A   6       4.910   0.069   6.771  1.00  0.00           H  
ATOM    104  HB  ILE A   6       6.892  -0.953   8.842  1.00  0.00           H  
ATOM    105 1HG1 ILE A   6       6.596   1.811   7.660  1.00  0.00           H  
ATOM    106 2HG1 ILE A   6       5.763   1.302   9.121  1.00  0.00           H  
ATOM    107 1HG2 ILE A   6       8.656  -0.236   7.281  1.00  0.00           H  
ATOM    108 2HG2 ILE A   6       7.679  -1.549   6.582  1.00  0.00           H  
ATOM    109 3HG2 ILE A   6       7.424   0.130   6.050  1.00  0.00           H  
ATOM    110 1HD1 ILE A   6       7.804   2.512   9.652  1.00  0.00           H  
ATOM    111 2HD1 ILE A   6       7.918   0.821  10.198  1.00  0.00           H  
ATOM    112 3HD1 ILE A   6       8.762   1.339   8.719  1.00  0.00           H  
ATOM    113  N   ASN A   7       5.465  -3.105   7.505  1.00  0.00           N  
ATOM    114  CA  ASN A   7       5.511  -4.445   6.932  1.00  0.00           C  
ATOM    115  C   ASN A   7       4.243  -4.752   6.146  1.00  0.00           C  
ATOM    116  O   ASN A   7       4.303  -5.219   5.009  1.00  0.00           O  
ATOM    117  CB  ASN A   7       5.731  -5.483   8.018  1.00  0.00           C  
ATOM    118  CG  ASN A   7       5.919  -6.867   7.463  1.00  0.00           C  
ATOM    119  OD1 ASN A   7       6.882  -7.132   6.735  1.00  0.00           O  
ATOM    120  ND2 ASN A   7       5.017  -7.756   7.794  1.00  0.00           N  
ATOM    121  H   ASN A   7       5.561  -2.994   8.505  1.00  0.00           H  
ATOM    122  HA  ASN A   7       6.345  -4.493   6.231  1.00  0.00           H  
ATOM    123 1HB  ASN A   7       6.611  -5.216   8.604  1.00  0.00           H  
ATOM    124 2HB  ASN A   7       4.876  -5.488   8.694  1.00  0.00           H  
ATOM    125 1HD2 ASN A   7       5.091  -8.694   7.454  1.00  0.00           H  
ATOM    126 2HD2 ASN A   7       4.254  -7.498   8.386  1.00  0.00           H  
ATOM    127  N   THR A   8       3.094  -4.486   6.759  1.00  0.00           N  
ATOM    128  CA  THR A   8       1.808  -4.770   6.133  1.00  0.00           C  
ATOM    129  C   THR A   8       1.605  -3.925   4.883  1.00  0.00           C  
ATOM    130  O   THR A   8       1.159  -4.424   3.850  1.00  0.00           O  
ATOM    131  CB  THR A   8       0.648  -4.528   7.116  1.00  0.00           C  
ATOM    132  OG1 THR A   8       0.814  -5.361   8.271  1.00  0.00           O  
ATOM    133  CG2 THR A   8      -0.685  -4.843   6.456  1.00  0.00           C  
ATOM    134  H   THR A   8       3.112  -4.075   7.682  1.00  0.00           H  
ATOM    135  HA  THR A   8       1.793  -5.819   5.836  1.00  0.00           H  
ATOM    136  HB  THR A   8       0.652  -3.485   7.434  1.00  0.00           H  
ATOM    137  HG1 THR A   8       1.411  -4.934   8.890  1.00  0.00           H  
ATOM    138 1HG2 THR A   8      -1.494  -4.666   7.165  1.00  0.00           H  
ATOM    139 2HG2 THR A   8      -0.820  -4.203   5.584  1.00  0.00           H  
ATOM    140 3HG2 THR A   8      -0.699  -5.887   6.144  1.00  0.00           H  
ATOM    141  N   SER A   9       1.934  -2.642   4.982  1.00  0.00           N  
ATOM    142  CA  SER A   9       1.755  -1.716   3.870  1.00  0.00           C  
ATOM    143  C   SER A   9       2.531  -2.174   2.642  1.00  0.00           C  
ATOM    144  O   SER A   9       2.020  -2.137   1.523  1.00  0.00           O  
ATOM    145  CB  SER A   9       2.203  -0.324   4.272  1.00  0.00           C  
ATOM    146  OG  SER A   9       1.382   0.196   5.281  1.00  0.00           O  
ATOM    147  H   SER A   9       2.319  -2.298   5.851  1.00  0.00           H  
ATOM    148  HA  SER A   9       0.696  -1.684   3.613  1.00  0.00           H  
ATOM    149 1HB  SER A   9       3.235  -0.361   4.621  1.00  0.00           H  
ATOM    150 2HB  SER A   9       2.175   0.332   3.403  1.00  0.00           H  
ATOM    151  HG  SER A   9       1.582  -0.311   6.072  1.00  0.00           H  
ATOM    152  N   ILE A  10       3.769  -2.607   2.858  1.00  0.00           N  
ATOM    153  CA  ILE A  10       4.606  -3.107   1.774  1.00  0.00           C  
ATOM    154  C   ILE A  10       3.978  -4.326   1.110  1.00  0.00           C  
ATOM    155  O   ILE A  10       3.940  -4.426  -0.116  1.00  0.00           O  
ATOM    156  CB  ILE A  10       6.012  -3.468   2.287  1.00  0.00           C  
ATOM    157  CG1 ILE A  10       6.772  -2.203   2.697  1.00  0.00           C  
ATOM    158  CG2 ILE A  10       6.784  -4.236   1.226  1.00  0.00           C  
ATOM    159  CD1 ILE A  10       8.025  -2.476   3.496  1.00  0.00           C  
ATOM    160  H   ILE A  10       4.139  -2.590   3.797  1.00  0.00           H  
ATOM    161  HA  ILE A  10       4.704  -2.323   1.023  1.00  0.00           H  
ATOM    162  HB  ILE A  10       5.926  -4.086   3.179  1.00  0.00           H  
ATOM    163 1HG1 ILE A  10       7.051  -1.642   1.806  1.00  0.00           H  
ATOM    164 2HG1 ILE A  10       6.120  -1.565   3.294  1.00  0.00           H  
ATOM    165 1HG2 ILE A  10       7.776  -4.483   1.605  1.00  0.00           H  
ATOM    166 2HG2 ILE A  10       6.251  -5.154   0.981  1.00  0.00           H  
ATOM    167 3HG2 ILE A  10       6.881  -3.622   0.330  1.00  0.00           H  
ATOM    168 1HD1 ILE A  10       8.508  -1.532   3.750  1.00  0.00           H  
ATOM    169 2HD1 ILE A  10       7.764  -3.008   4.412  1.00  0.00           H  
ATOM    170 3HD1 ILE A  10       8.708  -3.085   2.905  1.00  0.00           H  
ATOM    171  N   LEU A  11       3.488  -5.251   1.927  1.00  0.00           N  
ATOM    172  CA  LEU A  11       2.857  -6.464   1.421  1.00  0.00           C  
ATOM    173  C   LEU A  11       1.604  -6.140   0.618  1.00  0.00           C  
ATOM    174  O   LEU A  11       1.354  -6.737  -0.429  1.00  0.00           O  
ATOM    175  CB  LEU A  11       2.501  -7.401   2.582  1.00  0.00           C  
ATOM    176  CG  LEU A  11       3.690  -8.031   3.317  1.00  0.00           C  
ATOM    177  CD1 LEU A  11       3.192  -8.758   4.560  1.00  0.00           C  
ATOM    178  CD2 LEU A  11       4.418  -8.985   2.382  1.00  0.00           C  
ATOM    179  H   LEU A  11       3.553  -5.110   2.925  1.00  0.00           H  
ATOM    180  HA  LEU A  11       3.563  -6.972   0.765  1.00  0.00           H  
ATOM    181 1HB  LEU A  11       1.918  -6.842   3.313  1.00  0.00           H  
ATOM    182 2HB  LEU A  11       1.881  -8.211   2.197  1.00  0.00           H  
ATOM    183  HG  LEU A  11       4.375  -7.247   3.642  1.00  0.00           H  
ATOM    184 1HD1 LEU A  11       4.037  -9.206   5.082  1.00  0.00           H  
ATOM    185 2HD1 LEU A  11       2.693  -8.049   5.220  1.00  0.00           H  
ATOM    186 3HD1 LEU A  11       2.491  -9.539   4.268  1.00  0.00           H  
ATOM    187 1HD2 LEU A  11       5.264  -9.432   2.904  1.00  0.00           H  
ATOM    188 2HD2 LEU A  11       3.735  -9.770   2.058  1.00  0.00           H  
ATOM    189 3HD2 LEU A  11       4.778  -8.436   1.511  1.00  0.00           H  
ATOM    190  N   LEU A  12       0.818  -5.191   1.115  1.00  0.00           N  
ATOM    191  CA  LEU A  12      -0.413  -4.788   0.447  1.00  0.00           C  
ATOM    192  C   LEU A  12      -0.123  -4.147  -0.904  1.00  0.00           C  
ATOM    193  O   LEU A  12      -0.822  -4.401  -1.885  1.00  0.00           O  
ATOM    194  CB  LEU A  12      -1.197  -3.807   1.328  1.00  0.00           C  
ATOM    195  CG  LEU A  12      -1.835  -4.406   2.587  1.00  0.00           C  
ATOM    196  CD1 LEU A  12      -2.407  -3.289   3.449  1.00  0.00           C  
ATOM    197  CD2 LEU A  12      -2.918  -5.396   2.186  1.00  0.00           C  
ATOM    198  H   LEU A  12       1.081  -4.736   1.978  1.00  0.00           H  
ATOM    199  HA  LEU A  12      -1.023  -5.675   0.282  1.00  0.00           H  
ATOM    200 1HB  LEU A  12      -0.525  -3.010   1.644  1.00  0.00           H  
ATOM    201 2HB  LEU A  12      -1.995  -3.365   0.731  1.00  0.00           H  
ATOM    202  HG  LEU A  12      -1.072  -4.921   3.172  1.00  0.00           H  
ATOM    203 1HD1 LEU A  12      -2.859  -3.715   4.345  1.00  0.00           H  
ATOM    204 2HD1 LEU A  12      -1.607  -2.606   3.738  1.00  0.00           H  
ATOM    205 3HD1 LEU A  12      -3.163  -2.745   2.884  1.00  0.00           H  
ATOM    206 1HD2 LEU A  12      -3.371  -5.823   3.082  1.00  0.00           H  
ATOM    207 2HD2 LEU A  12      -3.683  -4.883   1.603  1.00  0.00           H  
ATOM    208 3HD2 LEU A  12      -2.479  -6.193   1.587  1.00  0.00           H  
ATOM    209  N   ILE A  13       0.912  -3.315  -0.948  1.00  0.00           N  
ATOM    210  CA  ILE A  13       1.348  -2.700  -2.196  1.00  0.00           C  
ATOM    211  C   ILE A  13       1.886  -3.745  -3.166  1.00  0.00           C  
ATOM    212  O   ILE A  13       1.586  -3.712  -4.359  1.00  0.00           O  
ATOM    213  CB  ILE A  13       2.428  -1.635  -1.936  1.00  0.00           C  
ATOM    214  CG1 ILE A  13       1.831  -0.440  -1.189  1.00  0.00           C  
ATOM    215  CG2 ILE A  13       3.060  -1.187  -3.245  1.00  0.00           C  
ATOM    216  CD1 ILE A  13       2.865   0.505  -0.621  1.00  0.00           C  
ATOM    217  H   ILE A  13       1.409  -3.102  -0.095  1.00  0.00           H  
ATOM    218  HA  ILE A  13       0.490  -2.215  -2.661  1.00  0.00           H  
ATOM    219  HB  ILE A  13       3.203  -2.052  -1.294  1.00  0.00           H  
ATOM    220 1HG1 ILE A  13       1.186   0.124  -1.862  1.00  0.00           H  
ATOM    221 2HG1 ILE A  13       1.210  -0.798  -0.367  1.00  0.00           H  
ATOM    222 1HG2 ILE A  13       3.821  -0.433  -3.043  1.00  0.00           H  
ATOM    223 2HG2 ILE A  13       3.519  -2.042  -3.739  1.00  0.00           H  
ATOM    224 3HG2 ILE A  13       2.292  -0.763  -3.893  1.00  0.00           H  
ATOM    225 1HD1 ILE A  13       2.365   1.326  -0.107  1.00  0.00           H  
ATOM    226 2HD1 ILE A  13       3.501  -0.032   0.084  1.00  0.00           H  
ATOM    227 3HD1 ILE A  13       3.476   0.904  -1.430  1.00  0.00           H  
ATOM    228  N   PHE A  14       2.684  -4.671  -2.645  1.00  0.00           N  
ATOM    229  CA  PHE A  14       3.189  -5.783  -3.443  1.00  0.00           C  
ATOM    230  C   PHE A  14       2.050  -6.543  -4.111  1.00  0.00           C  
ATOM    231  O   PHE A  14       2.082  -6.796  -5.315  1.00  0.00           O  
ATOM    232  CB  PHE A  14       4.005  -6.739  -2.571  1.00  0.00           C  
ATOM    233  CG  PHE A  14       4.423  -7.997  -3.278  1.00  0.00           C  
ATOM    234  CD1 PHE A  14       5.491  -7.989  -4.162  1.00  0.00           C  
ATOM    235  CD2 PHE A  14       3.749  -9.189  -3.061  1.00  0.00           C  
ATOM    236  CE1 PHE A  14       5.877  -9.146  -4.813  1.00  0.00           C  
ATOM    237  CE2 PHE A  14       4.133 -10.347  -3.709  1.00  0.00           C  
ATOM    238  CZ  PHE A  14       5.199 -10.324  -4.587  1.00  0.00           C  
ATOM    239  H   PHE A  14       2.948  -4.604  -1.673  1.00  0.00           H  
ATOM    240  HA  PHE A  14       3.838  -5.383  -4.223  1.00  0.00           H  
ATOM    241 1HB  PHE A  14       4.902  -6.233  -2.217  1.00  0.00           H  
ATOM    242 2HB  PHE A  14       3.421  -7.019  -1.695  1.00  0.00           H  
ATOM    243  HD1 PHE A  14       6.029  -7.058  -4.340  1.00  0.00           H  
ATOM    244  HD2 PHE A  14       2.907  -9.206  -2.368  1.00  0.00           H  
ATOM    245  HE1 PHE A  14       6.718  -9.126  -5.506  1.00  0.00           H  
ATOM    246  HE2 PHE A  14       3.595 -11.277  -3.529  1.00  0.00           H  
ATOM    247  HZ  PHE A  14       5.501 -11.236  -5.100  1.00  0.00           H  
ATOM    248  N   ILE A  15       1.045  -6.906  -3.322  1.00  0.00           N  
ATOM    249  CA  ILE A  15      -0.120  -7.612  -3.841  1.00  0.00           C  
ATOM    250  C   ILE A  15      -0.813  -6.804  -4.931  1.00  0.00           C  
ATOM    251  O   ILE A  15      -1.174  -7.338  -5.979  1.00  0.00           O  
ATOM    252  CB  ILE A  15      -1.123  -7.920  -2.714  1.00  0.00           C  
ATOM    253  CG1 ILE A  15      -0.547  -8.969  -1.759  1.00  0.00           C  
ATOM    254  CG2 ILE A  15      -2.447  -8.394  -3.295  1.00  0.00           C  
ATOM    255  CD1 ILE A  15      -1.312  -9.098  -0.462  1.00  0.00           C  
ATOM    256  H   ILE A  15       1.089  -6.688  -2.337  1.00  0.00           H  
ATOM    257  HA  ILE A  15       0.211  -8.554  -4.275  1.00  0.00           H  
ATOM    258  HB  ILE A  15      -1.297  -7.020  -2.126  1.00  0.00           H  
ATOM    259 1HG1 ILE A  15      -0.539  -9.942  -2.249  1.00  0.00           H  
ATOM    260 2HG1 ILE A  15       0.486  -8.715  -1.521  1.00  0.00           H  
ATOM    261 1HG2 ILE A  15      -3.143  -8.609  -2.485  1.00  0.00           H  
ATOM    262 2HG2 ILE A  15      -2.862  -7.617  -3.935  1.00  0.00           H  
ATOM    263 3HG2 ILE A  15      -2.283  -9.299  -3.882  1.00  0.00           H  
ATOM    264 1HD1 ILE A  15      -0.843  -9.860   0.162  1.00  0.00           H  
ATOM    265 2HD1 ILE A  15      -1.303  -8.143   0.064  1.00  0.00           H  
ATOM    266 3HD1 ILE A  15      -2.341  -9.387  -0.673  1.00  0.00           H  
ATOM    267  N   PHE A  16      -0.996  -5.512  -4.677  1.00  0.00           N  
ATOM    268  CA  PHE A  16      -1.578  -4.612  -5.665  1.00  0.00           C  
ATOM    269  C   PHE A  16      -0.803  -4.658  -6.976  1.00  0.00           C  
ATOM    270  O   PHE A  16      -1.391  -4.757  -8.053  1.00  0.00           O  
ATOM    271  CB  PHE A  16      -1.604  -3.178  -5.132  1.00  0.00           C  
ATOM    272  CG  PHE A  16      -2.236  -2.193  -6.074  1.00  0.00           C  
ATOM    273  CD1 PHE A  16      -3.597  -2.238  -6.337  1.00  0.00           C  
ATOM    274  CD2 PHE A  16      -1.471  -1.221  -6.700  1.00  0.00           C  
ATOM    275  CE1 PHE A  16      -4.179  -1.332  -7.204  1.00  0.00           C  
ATOM    276  CE2 PHE A  16      -2.050  -0.313  -7.566  1.00  0.00           C  
ATOM    277  CZ  PHE A  16      -3.406  -0.370  -7.818  1.00  0.00           C  
ATOM    278  H   PHE A  16      -0.725  -5.145  -3.776  1.00  0.00           H  
ATOM    279  HA  PHE A  16      -2.603  -4.930  -5.862  1.00  0.00           H  
ATOM    280 1HB  PHE A  16      -2.153  -3.150  -4.192  1.00  0.00           H  
ATOM    281 2HB  PHE A  16      -0.587  -2.848  -4.927  1.00  0.00           H  
ATOM    282  HD1 PHE A  16      -4.209  -2.998  -5.851  1.00  0.00           H  
ATOM    283  HD2 PHE A  16      -0.399  -1.177  -6.501  1.00  0.00           H  
ATOM    284  HE1 PHE A  16      -5.250  -1.378  -7.401  1.00  0.00           H  
ATOM    285  HE2 PHE A  16      -1.437   0.447  -8.050  1.00  0.00           H  
ATOM    286  HZ  PHE A  16      -3.864   0.344  -8.501  1.00  0.00           H  
ATOM    287  N   ILE A  17       0.520  -4.585  -6.878  1.00  0.00           N  
ATOM    288  CA  ILE A  17       1.380  -4.636  -8.055  1.00  0.00           C  
ATOM    289  C   ILE A  17       1.192  -5.941  -8.817  1.00  0.00           C  
ATOM    290  O   ILE A  17       1.104  -5.947 -10.045  1.00  0.00           O  
ATOM    291  CB  ILE A  17       2.860  -4.479  -7.661  1.00  0.00           C  
ATOM    292  CG1 ILE A  17       3.132  -3.057  -7.163  1.00  0.00           C  
ATOM    293  CG2 ILE A  17       3.762  -4.816  -8.838  1.00  0.00           C  
ATOM    294  CD1 ILE A  17       4.468  -2.896  -6.476  1.00  0.00           C  
ATOM    295  H   ILE A  17       0.941  -4.492  -5.965  1.00  0.00           H  
ATOM    296  HA  ILE A  17       1.110  -3.814  -8.716  1.00  0.00           H  
ATOM    297  HB  ILE A  17       3.090  -5.151  -6.835  1.00  0.00           H  
ATOM    298 1HG1 ILE A  17       3.094  -2.364  -8.003  1.00  0.00           H  
ATOM    299 2HG1 ILE A  17       2.351  -2.762  -6.461  1.00  0.00           H  
ATOM    300 1HG2 ILE A  17       4.804  -4.699  -8.543  1.00  0.00           H  
ATOM    301 2HG2 ILE A  17       3.586  -5.845  -9.148  1.00  0.00           H  
ATOM    302 3HG2 ILE A  17       3.543  -4.144  -9.669  1.00  0.00           H  
ATOM    303 1HD1 ILE A  17       4.588  -1.862  -6.151  1.00  0.00           H  
ATOM    304 2HD1 ILE A  17       4.514  -3.556  -5.609  1.00  0.00           H  
ATOM    305 3HD1 ILE A  17       5.267  -3.152  -7.170  1.00  0.00           H  
ATOM    306  N   VAL A  18       1.132  -7.047  -8.083  1.00  0.00           N  
ATOM    307  CA  VAL A  18       0.908  -8.355  -8.685  1.00  0.00           C  
ATOM    308  C   VAL A  18      -0.424  -8.401  -9.423  1.00  0.00           C  
ATOM    309  O   VAL A  18      -0.524  -8.975 -10.507  1.00  0.00           O  
ATOM    310  CB  VAL A  18       0.930  -9.452  -7.603  1.00  0.00           C  
ATOM    311  CG1 VAL A  18       0.447 -10.776  -8.177  1.00  0.00           C  
ATOM    312  CG2 VAL A  18       2.334  -9.591  -7.035  1.00  0.00           C  
ATOM    313  H   VAL A  18       1.245  -6.979  -7.081  1.00  0.00           H  
ATOM    314  HA  VAL A  18       1.710  -8.551  -9.398  1.00  0.00           H  
ATOM    315  HB  VAL A  18       0.240  -9.177  -6.806  1.00  0.00           H  
ATOM    316 1HG1 VAL A  18       0.469 -11.539  -7.399  1.00  0.00           H  
ATOM    317 2HG1 VAL A  18      -0.572 -10.663  -8.545  1.00  0.00           H  
ATOM    318 3HG1 VAL A  18       1.099 -11.076  -8.997  1.00  0.00           H  
ATOM    319 1HG2 VAL A  18       2.342 -10.367  -6.271  1.00  0.00           H  
ATOM    320 2HG2 VAL A  18       3.025  -9.860  -7.834  1.00  0.00           H  
ATOM    321 3HG2 VAL A  18       2.643  -8.643  -6.593  1.00  0.00           H  
ATOM    322  N   LEU A  19      -1.445  -7.794  -8.829  1.00  0.00           N  
ATOM    323  CA  LEU A  19      -2.766  -7.736  -9.444  1.00  0.00           C  
ATOM    324  C   LEU A  19      -2.733  -6.947 -10.746  1.00  0.00           C  
ATOM    325  O   LEU A  19      -3.435  -7.278 -11.701  1.00  0.00           O  
ATOM    326  CB  LEU A  19      -3.773  -7.100  -8.478  1.00  0.00           C  
ATOM    327  CG  LEU A  19      -4.132  -7.937  -7.244  1.00  0.00           C  
ATOM    328  CD1 LEU A  19      -5.002  -7.112  -6.305  1.00  0.00           C  
ATOM    329  CD2 LEU A  19      -4.849  -9.205  -7.681  1.00  0.00           C  
ATOM    330  H   LEU A  19      -1.303  -7.360  -7.928  1.00  0.00           H  
ATOM    331  HA  LEU A  19      -3.088  -8.753  -9.666  1.00  0.00           H  
ATOM    332 1HB  LEU A  19      -3.368  -6.151  -8.129  1.00  0.00           H  
ATOM    333 2HB  LEU A  19      -4.696  -6.898  -9.022  1.00  0.00           H  
ATOM    334  HG  LEU A  19      -3.221  -8.202  -6.706  1.00  0.00           H  
ATOM    335 1HD1 LEU A  19      -5.257  -7.707  -5.428  1.00  0.00           H  
ATOM    336 2HD1 LEU A  19      -4.457  -6.221  -5.993  1.00  0.00           H  
ATOM    337 3HD1 LEU A  19      -5.915  -6.818  -6.821  1.00  0.00           H  
ATOM    338 1HD2 LEU A  19      -5.103  -9.801  -6.804  1.00  0.00           H  
ATOM    339 2HD2 LEU A  19      -5.761  -8.941  -8.217  1.00  0.00           H  
ATOM    340 3HD2 LEU A  19      -4.197  -9.784  -8.336  1.00  0.00           H  
ATOM    341  N   LEU A  20      -1.913  -5.902 -10.778  1.00  0.00           N  
ATOM    342  CA  LEU A  20      -1.760  -5.085 -11.976  1.00  0.00           C  
ATOM    343  C   LEU A  20      -1.140  -5.885 -13.114  1.00  0.00           C  
ATOM    344  O   LEU A  20      -1.539  -5.750 -14.270  1.00  0.00           O  
ATOM    345  CB  LEU A  20      -0.891  -3.857 -11.673  1.00  0.00           C  
ATOM    346  CG  LEU A  20      -1.529  -2.799 -10.764  1.00  0.00           C  
ATOM    347  CD1 LEU A  20      -0.512  -1.706 -10.465  1.00  0.00           C  
ATOM    348  CD2 LEU A  20      -2.765  -2.225 -11.442  1.00  0.00           C  
ATOM    349  H   LEU A  20      -1.382  -5.668  -9.952  1.00  0.00           H  
ATOM    350  HA  LEU A  20      -2.746  -4.747 -12.292  1.00  0.00           H  
ATOM    351 1HB  LEU A  20       0.029  -4.192 -11.196  1.00  0.00           H  
ATOM    352 2HB  LEU A  20      -0.633  -3.373 -12.615  1.00  0.00           H  
ATOM    353  HG  LEU A  20      -1.815  -3.257  -9.817  1.00  0.00           H  
ATOM    354 1HD1 LEU A  20      -0.965  -0.954  -9.819  1.00  0.00           H  
ATOM    355 2HD1 LEU A  20       0.353  -2.141  -9.963  1.00  0.00           H  
ATOM    356 3HD1 LEU A  20      -0.195  -1.240 -11.397  1.00  0.00           H  
ATOM    357 1HD2 LEU A  20      -3.218  -1.473 -10.795  1.00  0.00           H  
ATOM    358 2HD2 LEU A  20      -2.480  -1.766 -12.388  1.00  0.00           H  
ATOM    359 3HD2 LEU A  20      -3.482  -3.025 -11.627  1.00  0.00           H  
ATOM    360  N   ILE A  21      -0.161  -6.719 -12.779  1.00  0.00           N  
ATOM    361  CA  ILE A  21       0.570  -7.485 -13.781  1.00  0.00           C  
ATOM    362  C   ILE A  21       1.410  -8.578 -13.134  1.00  0.00           C  
ATOM    363  O   ILE A  21       0.896  -9.608 -12.793  1.00  0.00           O  
ATOM    364  OXT ILE A  21       2.586  -8.410 -12.966  1.00  0.00           O  
ATOM    365  CB  ILE A  21       1.478  -6.567 -14.620  1.00  0.00           C  
ATOM    366  CG1 ILE A  21       2.135  -7.358 -15.754  1.00  0.00           C  
ATOM    367  CG2 ILE A  21       2.533  -5.915 -13.741  1.00  0.00           C  
ATOM    368  CD1 ILE A  21       2.783  -6.490 -16.808  1.00  0.00           C  
ATOM    369  H   ILE A  21       0.084  -6.824 -11.805  1.00  0.00           H  
ATOM    370  HA  ILE A  21      -0.151  -7.959 -14.447  1.00  0.00           H  
ATOM    371  HB  ILE A  21       0.876  -5.788 -15.087  1.00  0.00           H  
ATOM    372 1HG1 ILE A  21       2.895  -8.021 -15.342  1.00  0.00           H  
ATOM    373 2HG1 ILE A  21       1.387  -7.984 -16.242  1.00  0.00           H  
ATOM    374 1HG2 ILE A  21       3.166  -5.270 -14.350  1.00  0.00           H  
ATOM    375 2HG2 ILE A  21       2.046  -5.321 -12.969  1.00  0.00           H  
ATOM    376 3HG2 ILE A  21       3.144  -6.687 -13.273  1.00  0.00           H  
ATOM    377 1HD1 ILE A  21       3.227  -7.122 -17.578  1.00  0.00           H  
ATOM    378 2HD1 ILE A  21       2.031  -5.843 -17.260  1.00  0.00           H  
ATOM    379 3HD1 ILE A  21       3.560  -5.880 -16.350  1.00  0.00           H  
TER                                                                             
ATOM    381  N   GLU B  22      -3.140  -1.004  16.818  1.00  0.00           N  
ATOM    382  CA  GLU B  22      -3.218   0.232  16.049  1.00  0.00           C  
ATOM    383  C   GLU B  22      -3.633  -0.040  14.609  1.00  0.00           C  
ATOM    384  O   GLU B  22      -2.999   0.438  13.668  1.00  0.00           O  
ATOM    385  CB  GLU B  22      -1.872   0.961  16.073  1.00  0.00           C  
ATOM    386  CG  GLU B  22      -1.429   1.417  17.455  1.00  0.00           C  
ATOM    387  CD  GLU B  22      -0.081   2.083  17.447  1.00  0.00           C  
ATOM    388  OE1 GLU B  22       0.548   2.095  16.417  1.00  0.00           O  
ATOM    389  OE2 GLU B  22       0.320   2.581  18.473  1.00  0.00           O  
ATOM    390 1H   GLU B  22      -2.866  -0.796  17.757  1.00  0.00           H  
ATOM    391 2H   GLU B  22      -4.035  -1.450  16.823  1.00  0.00           H  
ATOM    392 3H   GLU B  22      -2.466  -1.614  16.402  1.00  0.00           H  
ATOM    393  HA  GLU B  22      -3.972   0.876  16.503  1.00  0.00           H  
ATOM    394 1HB  GLU B  22      -1.097   0.307  15.672  1.00  0.00           H  
ATOM    395 2HB  GLU B  22      -1.923   1.840  15.431  1.00  0.00           H  
ATOM    396 1HG  GLU B  22      -2.165   2.118  17.849  1.00  0.00           H  
ATOM    397 2HG  GLU B  22      -1.399   0.554  18.119  1.00  0.00           H  
ATOM    398  N   LEU B  23      -4.702  -0.812  14.442  1.00  0.00           N  
ATOM    399  CA  LEU B  23      -5.143  -1.234  13.118  1.00  0.00           C  
ATOM    400  C   LEU B  23      -5.538  -0.039  12.262  1.00  0.00           C  
ATOM    401  O   LEU B  23      -5.229   0.014  11.072  1.00  0.00           O  
ATOM    402  CB  LEU B  23      -6.329  -2.200  13.238  1.00  0.00           C  
ATOM    403  CG  LEU B  23      -6.001  -3.590  13.799  1.00  0.00           C  
ATOM    404  CD1 LEU B  23      -7.291  -4.374  14.000  1.00  0.00           C  
ATOM    405  CD2 LEU B  23      -5.064  -4.314  12.844  1.00  0.00           C  
ATOM    406  H   LEU B  23      -5.222  -1.114  15.254  1.00  0.00           H  
ATOM    407  HA  LEU B  23      -4.318  -1.751  12.628  1.00  0.00           H  
ATOM    408 1HB  LEU B  23      -7.079  -1.750  13.886  1.00  0.00           H  
ATOM    409 2HB  LEU B  23      -6.767  -2.336  12.250  1.00  0.00           H  
ATOM    410  HG  LEU B  23      -5.519  -3.486  14.771  1.00  0.00           H  
ATOM    411 1HD1 LEU B  23      -7.058  -5.361  14.398  1.00  0.00           H  
ATOM    412 2HD1 LEU B  23      -7.933  -3.843  14.702  1.00  0.00           H  
ATOM    413 3HD1 LEU B  23      -7.804  -4.480  13.045  1.00  0.00           H  
ATOM    414 1HD2 LEU B  23      -4.830  -5.302  13.243  1.00  0.00           H  
ATOM    415 2HD2 LEU B  23      -5.545  -4.420  11.872  1.00  0.00           H  
ATOM    416 3HD2 LEU B  23      -4.143  -3.741  12.732  1.00  0.00           H  
ATOM    417  N   PHE B  24      -6.224   0.920  12.874  1.00  0.00           N  
ATOM    418  CA  PHE B  24      -6.673   2.114  12.166  1.00  0.00           C  
ATOM    419  C   PHE B  24      -5.504   2.833  11.504  1.00  0.00           C  
ATOM    420  O   PHE B  24      -5.564   3.180  10.325  1.00  0.00           O  
ATOM    421  CB  PHE B  24      -7.388   3.067  13.125  1.00  0.00           C  
ATOM    422  CG  PHE B  24      -7.782   4.374  12.498  1.00  0.00           C  
ATOM    423  CD1 PHE B  24      -8.919   4.466  11.709  1.00  0.00           C  
ATOM    424  CD2 PHE B  24      -7.017   5.514  12.696  1.00  0.00           C  
ATOM    425  CE1 PHE B  24      -9.282   5.668  11.132  1.00  0.00           C  
ATOM    426  CE2 PHE B  24      -7.379   6.717  12.121  1.00  0.00           C  
ATOM    427  CZ  PHE B  24      -8.513   6.793  11.338  1.00  0.00           C  
ATOM    428  H   PHE B  24      -6.441   0.820  13.856  1.00  0.00           H  
ATOM    429  HA  PHE B  24      -7.374   1.811  11.387  1.00  0.00           H  
ATOM    430 1HB  PHE B  24      -8.288   2.589  13.509  1.00  0.00           H  
ATOM    431 2HB  PHE B  24      -6.742   3.279  13.976  1.00  0.00           H  
ATOM    432  HD1 PHE B  24      -9.528   3.577  11.547  1.00  0.00           H  
ATOM    433  HD2 PHE B  24      -6.121   5.453  13.315  1.00  0.00           H  
ATOM    434  HE1 PHE B  24     -10.178   5.726  10.514  1.00  0.00           H  
ATOM    435  HE2 PHE B  24      -6.769   7.605  12.285  1.00  0.00           H  
ATOM    436  HZ  PHE B  24      -8.798   7.741  10.883  1.00  0.00           H  
ATOM    437  N   PHE B  25      -4.442   3.054  12.271  1.00  0.00           N  
ATOM    438  CA  PHE B  25      -3.240   3.694  11.748  1.00  0.00           C  
ATOM    439  C   PHE B  25      -2.706   2.951  10.530  1.00  0.00           C  
ATOM    440  O   PHE B  25      -2.418   3.557   9.498  1.00  0.00           O  
ATOM    441  CB  PHE B  25      -2.158   3.760  12.827  1.00  0.00           C  
ATOM    442  CG  PHE B  25      -0.850   4.317  12.340  1.00  0.00           C  
ATOM    443  CD1 PHE B  25      -0.697   5.678  12.125  1.00  0.00           C  
ATOM    444  CD2 PHE B  25       0.229   3.481  12.096  1.00  0.00           C  
ATOM    445  CE1 PHE B  25       0.506   6.192  11.677  1.00  0.00           C  
ATOM    446  CE2 PHE B  25       1.432   3.991  11.650  1.00  0.00           C  
ATOM    447  CZ  PHE B  25       1.570   5.349  11.439  1.00  0.00           C  
ATOM    448  H   PHE B  25      -4.467   2.772  13.240  1.00  0.00           H  
ATOM    449  HA  PHE B  25      -3.494   4.711  11.445  1.00  0.00           H  
ATOM    450 1HB  PHE B  25      -2.505   4.380  13.653  1.00  0.00           H  
ATOM    451 2HB  PHE B  25      -1.976   2.761  13.222  1.00  0.00           H  
ATOM    452  HD1 PHE B  25      -1.539   6.346  12.313  1.00  0.00           H  
ATOM    453  HD2 PHE B  25       0.119   2.409  12.262  1.00  0.00           H  
ATOM    454  HE1 PHE B  25       0.612   7.264  11.511  1.00  0.00           H  
ATOM    455  HE2 PHE B  25       2.273   3.323  11.462  1.00  0.00           H  
ATOM    456  HZ  PHE B  25       2.518   5.752  11.085  1.00  0.00           H  
ATOM    457  N   MET B  26      -2.575   1.635  10.657  1.00  0.00           N  
ATOM    458  CA  MET B  26      -2.086   0.805   9.563  1.00  0.00           C  
ATOM    459  C   MET B  26      -2.991   0.914   8.342  1.00  0.00           C  
ATOM    460  O   MET B  26      -2.520   1.134   7.226  1.00  0.00           O  
ATOM    461  CB  MET B  26      -1.973  -0.650  10.014  1.00  0.00           C  
ATOM    462  CG  MET B  26      -1.528  -1.614   8.923  1.00  0.00           C  
ATOM    463  SD  MET B  26      -2.896  -2.177   7.891  1.00  0.00           S  
ATOM    464  CE  MET B  26      -3.782  -3.221   9.044  1.00  0.00           C  
ATOM    465  H   MET B  26      -2.820   1.198  11.534  1.00  0.00           H  
ATOM    466  HA  MET B  26      -1.097   1.160   9.274  1.00  0.00           H  
ATOM    467 1HB  MET B  26      -1.260  -0.722  10.834  1.00  0.00           H  
ATOM    468 2HB  MET B  26      -2.939  -0.991  10.388  1.00  0.00           H  
ATOM    469 1HG  MET B  26      -0.792  -1.127   8.285  1.00  0.00           H  
ATOM    470 2HG  MET B  26      -1.059  -2.487   9.378  1.00  0.00           H  
ATOM    471 1HE  MET B  26      -4.659  -3.644   8.552  1.00  0.00           H  
ATOM    472 2HE  MET B  26      -3.130  -4.028   9.381  1.00  0.00           H  
ATOM    473 3HE  MET B  26      -4.099  -2.628   9.903  1.00  0.00           H  
ATOM    474  N   ILE B  27      -4.292   0.759   8.561  1.00  0.00           N  
ATOM    475  CA  ILE B  27      -5.254   0.724   7.466  1.00  0.00           C  
ATOM    476  C   ILE B  27      -5.306   2.060   6.735  1.00  0.00           C  
ATOM    477  O   ILE B  27      -5.210   2.112   5.509  1.00  0.00           O  
ATOM    478  CB  ILE B  27      -6.660   0.365   7.981  1.00  0.00           C  
ATOM    479  CG1 ILE B  27      -6.688  -1.078   8.494  1.00  0.00           C  
ATOM    480  CG2 ILE B  27      -7.695   0.564   6.885  1.00  0.00           C  
ATOM    481  CD1 ILE B  27      -7.915  -1.411   9.312  1.00  0.00           C  
ATOM    482  H   ILE B  27      -4.623   0.663   9.510  1.00  0.00           H  
ATOM    483  HA  ILE B  27      -4.942  -0.040   6.755  1.00  0.00           H  
ATOM    484  HB  ILE B  27      -6.912   1.004   8.826  1.00  0.00           H  
ATOM    485 1HG1 ILE B  27      -6.644  -1.765   7.649  1.00  0.00           H  
ATOM    486 2HG1 ILE B  27      -5.808  -1.262   9.110  1.00  0.00           H  
ATOM    487 1HG2 ILE B  27      -8.683   0.305   7.266  1.00  0.00           H  
ATOM    488 2HG2 ILE B  27      -7.691   1.605   6.566  1.00  0.00           H  
ATOM    489 3HG2 ILE B  27      -7.454  -0.077   6.036  1.00  0.00           H  
ATOM    490 1HD1 ILE B  27      -7.862  -2.449   9.640  1.00  0.00           H  
ATOM    491 2HD1 ILE B  27      -7.960  -0.757  10.183  1.00  0.00           H  
ATOM    492 3HD1 ILE B  27      -8.807  -1.268   8.704  1.00  0.00           H  
ATOM    493  N   ASN B  28      -5.459   3.139   7.496  1.00  0.00           N  
ATOM    494  CA  ASN B  28      -5.492   4.480   6.925  1.00  0.00           C  
ATOM    495  C   ASN B  28      -4.221   4.775   6.139  1.00  0.00           C  
ATOM    496  O   ASN B  28      -4.278   5.244   5.002  1.00  0.00           O  
ATOM    497  CB  ASN B  28      -5.701   5.518   8.012  1.00  0.00           C  
ATOM    498  CG  ASN B  28      -5.878   6.905   7.460  1.00  0.00           C  
ATOM    499  OD1 ASN B  28      -6.839   7.180   6.733  1.00  0.00           O  
ATOM    500  ND2 ASN B  28      -4.967   7.785   7.791  1.00  0.00           N  
ATOM    501  H   ASN B  28      -5.555   3.027   8.495  1.00  0.00           H  
ATOM    502  HA  ASN B  28      -6.327   4.537   6.224  1.00  0.00           H  
ATOM    503 1HB  ASN B  28      -6.583   5.258   8.599  1.00  0.00           H  
ATOM    504 2HB  ASN B  28      -4.846   5.514   8.688  1.00  0.00           H  
ATOM    505 1HD2 ASN B  28      -5.033   8.725   7.453  1.00  0.00           H  
ATOM    506 2HD2 ASN B  28      -4.206   7.519   8.382  1.00  0.00           H  
ATOM    507  N   THR B  29      -3.075   4.499   6.751  1.00  0.00           N  
ATOM    508  CA  THR B  29      -1.787   4.773   6.126  1.00  0.00           C  
ATOM    509  C   THR B  29      -1.590   3.926   4.876  1.00  0.00           C  
ATOM    510  O   THR B  29      -1.141   4.423   3.843  1.00  0.00           O  
ATOM    511  CB  THR B  29      -0.629   4.521   7.109  1.00  0.00           C  
ATOM    512  OG1 THR B  29      -0.788   5.356   8.264  1.00  0.00           O  
ATOM    513  CG2 THR B  29       0.707   4.825   6.449  1.00  0.00           C  
ATOM    514  H   THR B  29      -3.097   4.088   7.674  1.00  0.00           H  
ATOM    515  HA  THR B  29      -1.763   5.822   5.829  1.00  0.00           H  
ATOM    516  HB  THR B  29      -0.642   3.479   7.427  1.00  0.00           H  
ATOM    517  HG1 THR B  29      -1.380   4.929   8.888  1.00  0.00           H  
ATOM    518 1HG2 THR B  29       1.514   4.641   7.158  1.00  0.00           H  
ATOM    519 2HG2 THR B  29       0.837   4.184   5.578  1.00  0.00           H  
ATOM    520 3HG2 THR B  29       0.730   5.869   6.138  1.00  0.00           H  
ATOM    521  N   SER B  30      -1.928   2.645   4.975  1.00  0.00           N  
ATOM    522  CA  SER B  30      -1.756   1.718   3.863  1.00  0.00           C  
ATOM    523  C   SER B  30      -2.531   2.181   2.636  1.00  0.00           C  
ATOM    524  O   SER B  30      -2.020   2.142   1.516  1.00  0.00           O  
ATOM    525  CB  SER B  30      -2.212   0.329   4.266  1.00  0.00           C  
ATOM    526  OG  SER B  30      -1.391  -0.196   5.273  1.00  0.00           O  
ATOM    527  H   SER B  30      -2.315   2.305   5.844  1.00  0.00           H  
ATOM    528  HA  SER B  30      -0.697   1.680   3.605  1.00  0.00           H  
ATOM    529 1HB  SER B  30      -3.242   0.372   4.618  1.00  0.00           H  
ATOM    530 2HB  SER B  30      -2.190  -0.327   3.396  1.00  0.00           H  
ATOM    531  HG  SER B  30      -1.586   0.311   6.064  1.00  0.00           H  
ATOM    532  N   ILE B  31      -3.766   2.620   2.853  1.00  0.00           N  
ATOM    533  CA  ILE B  31      -4.602   3.123   1.769  1.00  0.00           C  
ATOM    534  C   ILE B  31      -3.970   4.341   1.107  1.00  0.00           C  
ATOM    535  O   ILE B  31      -3.930   4.441  -0.119  1.00  0.00           O  
ATOM    536  CB  ILE B  31      -6.006   3.489   2.283  1.00  0.00           C  
ATOM    537  CG1 ILE B  31      -6.771   2.227   2.692  1.00  0.00           C  
ATOM    538  CG2 ILE B  31      -6.776   4.262   1.223  1.00  0.00           C  
ATOM    539  CD1 ILE B  31      -8.023   2.503   3.491  1.00  0.00           C  
ATOM    540  H   ILE B  31      -4.136   2.604   3.793  1.00  0.00           H  
ATOM    541  HA  ILE B  31      -4.703   2.341   1.018  1.00  0.00           H  
ATOM    542  HB  ILE B  31      -5.917   4.106   3.177  1.00  0.00           H  
ATOM    543 1HG1 ILE B  31      -7.051   1.667   1.800  1.00  0.00           H  
ATOM    544 2HG1 ILE B  31      -6.121   1.585   3.288  1.00  0.00           H  
ATOM    545 1HG2 ILE B  31      -7.767   4.511   1.603  1.00  0.00           H  
ATOM    546 2HG2 ILE B  31      -6.239   5.178   0.980  1.00  0.00           H  
ATOM    547 3HG2 ILE B  31      -6.875   3.650   0.327  1.00  0.00           H  
ATOM    548 1HD1 ILE B  31      -8.509   1.561   3.744  1.00  0.00           H  
ATOM    549 2HD1 ILE B  31      -7.761   3.033   4.408  1.00  0.00           H  
ATOM    550 3HD1 ILE B  31      -8.704   3.115   2.901  1.00  0.00           H  
ATOM    551  N   LEU B  32      -3.477   5.264   1.925  1.00  0.00           N  
ATOM    552  CA  LEU B  32      -2.843   6.476   1.420  1.00  0.00           C  
ATOM    553  C   LEU B  32      -1.590   6.150   0.617  1.00  0.00           C  
ATOM    554  O   LEU B  32      -1.339   6.746  -0.430  1.00  0.00           O  
ATOM    555  CB  LEU B  32      -2.485   7.411   2.582  1.00  0.00           C  
ATOM    556  CG  LEU B  32      -3.673   8.046   3.315  1.00  0.00           C  
ATOM    557  CD1 LEU B  32      -3.175   8.768   4.560  1.00  0.00           C  
ATOM    558  CD2 LEU B  32      -4.395   9.004   2.379  1.00  0.00           C  
ATOM    559  H   LEU B  32      -3.542   5.122   2.923  1.00  0.00           H  
ATOM    560  HA  LEU B  32      -3.548   6.986   0.764  1.00  0.00           H  
ATOM    561 1HB  LEU B  32      -1.906   6.850   3.313  1.00  0.00           H  
ATOM    562 2HB  LEU B  32      -1.862   8.219   2.198  1.00  0.00           H  
ATOM    563  HG  LEU B  32      -4.363   7.264   3.637  1.00  0.00           H  
ATOM    564 1HD1 LEU B  32      -4.020   9.219   5.081  1.00  0.00           H  
ATOM    565 2HD1 LEU B  32      -2.681   8.056   5.220  1.00  0.00           H  
ATOM    566 3HD1 LEU B  32      -2.470   9.546   4.271  1.00  0.00           H  
ATOM    567 1HD2 LEU B  32      -5.240   9.455   2.901  1.00  0.00           H  
ATOM    568 2HD2 LEU B  32      -3.707   9.787   2.059  1.00  0.00           H  
ATOM    569 3HD2 LEU B  32      -4.756   8.458   1.507  1.00  0.00           H  
ATOM    570  N   LEU B  33      -0.807   5.199   1.115  1.00  0.00           N  
ATOM    571  CA  LEU B  33       0.425   4.795   0.448  1.00  0.00           C  
ATOM    572  C   LEU B  33       0.135   4.154  -0.903  1.00  0.00           C  
ATOM    573  O   LEU B  33       0.833   4.408  -1.885  1.00  0.00           O  
ATOM    574  CB  LEU B  33       1.208   3.813   1.329  1.00  0.00           C  
ATOM    575  CG  LEU B  33       1.848   4.413   2.587  1.00  0.00           C  
ATOM    576  CD1 LEU B  33       2.420   3.296   3.449  1.00  0.00           C  
ATOM    577  CD2 LEU B  33       2.932   5.402   2.183  1.00  0.00           C  
ATOM    578  H   LEU B  33      -1.071   4.745   1.977  1.00  0.00           H  
ATOM    579  HA  LEU B  33       1.036   5.682   0.283  1.00  0.00           H  
ATOM    580 1HB  LEU B  33       0.534   3.019   1.647  1.00  0.00           H  
ATOM    581 2HB  LEU B  33       2.004   3.369   0.732  1.00  0.00           H  
ATOM    582  HG  LEU B  33       1.086   4.929   3.172  1.00  0.00           H  
ATOM    583 1HD1 LEU B  33       2.875   3.723   4.343  1.00  0.00           H  
ATOM    584 2HD1 LEU B  33       1.620   2.615   3.739  1.00  0.00           H  
ATOM    585 3HD1 LEU B  33       3.174   2.751   2.883  1.00  0.00           H  
ATOM    586 1HD2 LEU B  33       3.386   5.829   3.078  1.00  0.00           H  
ATOM    587 2HD2 LEU B  33       3.695   4.887   1.599  1.00  0.00           H  
ATOM    588 3HD2 LEU B  33       2.492   6.199   1.583  1.00  0.00           H  
ATOM    589  N   ILE B  34      -0.900   3.321  -0.947  1.00  0.00           N  
ATOM    590  CA  ILE B  34      -1.336   2.706  -2.195  1.00  0.00           C  
ATOM    591  C   ILE B  34      -1.875   3.751  -3.165  1.00  0.00           C  
ATOM    592  O   ILE B  34      -1.575   3.718  -4.358  1.00  0.00           O  
ATOM    593  CB  ILE B  34      -2.416   1.641  -1.935  1.00  0.00           C  
ATOM    594  CG1 ILE B  34      -1.818   0.446  -1.188  1.00  0.00           C  
ATOM    595  CG2 ILE B  34      -3.048   1.193  -3.244  1.00  0.00           C  
ATOM    596  CD1 ILE B  34      -2.852  -0.499  -0.620  1.00  0.00           C  
ATOM    597  H   ILE B  34      -1.397   3.108  -0.094  1.00  0.00           H  
ATOM    598  HA  ILE B  34      -0.478   2.221  -2.660  1.00  0.00           H  
ATOM    599  HB  ILE B  34      -3.191   2.058  -1.292  1.00  0.00           H  
ATOM    600 1HG1 ILE B  34      -1.173  -0.118  -1.861  1.00  0.00           H  
ATOM    601 2HG1 ILE B  34      -1.197   0.804  -0.366  1.00  0.00           H  
ATOM    602 1HG2 ILE B  34      -3.809   0.439  -3.041  1.00  0.00           H  
ATOM    603 2HG2 ILE B  34      -3.507   2.048  -3.737  1.00  0.00           H  
ATOM    604 3HG2 ILE B  34      -2.281   0.769  -3.892  1.00  0.00           H  
ATOM    605 1HD1 ILE B  34      -2.352  -1.320  -0.106  1.00  0.00           H  
ATOM    606 2HD1 ILE B  34      -3.488   0.037   0.085  1.00  0.00           H  
ATOM    607 3HD1 ILE B  34      -3.463  -0.898  -1.429  1.00  0.00           H  
ATOM    608  N   PHE B  35      -2.673   4.677  -2.645  1.00  0.00           N  
ATOM    609  CA  PHE B  35      -3.178   5.788  -3.442  1.00  0.00           C  
ATOM    610  C   PHE B  35      -2.040   6.549  -4.110  1.00  0.00           C  
ATOM    611  O   PHE B  35      -2.072   6.801  -5.315  1.00  0.00           O  
ATOM    612  CB  PHE B  35      -3.994   6.744  -2.570  1.00  0.00           C  
ATOM    613  CG  PHE B  35      -4.413   8.002  -3.277  1.00  0.00           C  
ATOM    614  CD1 PHE B  35      -5.481   7.995  -4.161  1.00  0.00           C  
ATOM    615  CD2 PHE B  35      -3.739   9.194  -3.060  1.00  0.00           C  
ATOM    616  CE1 PHE B  35      -5.867   9.151  -4.812  1.00  0.00           C  
ATOM    617  CE2 PHE B  35      -4.123  10.352  -3.708  1.00  0.00           C  
ATOM    618  CZ  PHE B  35      -5.189  10.329  -4.586  1.00  0.00           C  
ATOM    619  H   PHE B  35      -2.936   4.610  -1.672  1.00  0.00           H  
ATOM    620  HA  PHE B  35      -3.827   5.388  -4.222  1.00  0.00           H  
ATOM    621 1HB  PHE B  35      -4.891   6.238  -2.216  1.00  0.00           H  
ATOM    622 2HB  PHE B  35      -3.410   7.025  -1.694  1.00  0.00           H  
ATOM    623  HD1 PHE B  35      -6.018   7.063  -4.339  1.00  0.00           H  
ATOM    624  HD2 PHE B  35      -2.897   9.212  -2.367  1.00  0.00           H  
ATOM    625  HE1 PHE B  35      -6.708   9.131  -5.505  1.00  0.00           H  
ATOM    626  HE2 PHE B  35      -3.585  11.283  -3.529  1.00  0.00           H  
ATOM    627  HZ  PHE B  35      -5.491  11.241  -5.099  1.00  0.00           H  
ATOM    628  N   ILE B  36      -1.034   6.912  -3.321  1.00  0.00           N  
ATOM    629  CA  ILE B  36       0.131   7.618  -3.841  1.00  0.00           C  
ATOM    630  C   ILE B  36       0.823   6.810  -4.931  1.00  0.00           C  
ATOM    631  O   ILE B  36       1.184   7.345  -5.980  1.00  0.00           O  
ATOM    632  CB  ILE B  36       1.134   7.927  -2.715  1.00  0.00           C  
ATOM    633  CG1 ILE B  36       0.558   8.976  -1.760  1.00  0.00           C  
ATOM    634  CG2 ILE B  36       2.457   8.401  -3.296  1.00  0.00           C  
ATOM    635  CD1 ILE B  36       1.322   9.105  -0.462  1.00  0.00           C  
ATOM    636  H   ILE B  36      -1.078   6.694  -2.336  1.00  0.00           H  
ATOM    637  HA  ILE B  36      -0.201   8.560  -4.275  1.00  0.00           H  
ATOM    638  HB  ILE B  36       1.308   7.027  -2.126  1.00  0.00           H  
ATOM    639 1HG1 ILE B  36       0.550   9.948  -2.250  1.00  0.00           H  
ATOM    640 2HG1 ILE B  36      -0.476   8.722  -1.521  1.00  0.00           H  
ATOM    641 1HG2 ILE B  36       3.154   8.615  -2.486  1.00  0.00           H  
ATOM    642 2HG2 ILE B  36       2.872   7.624  -3.936  1.00  0.00           H  
ATOM    643 3HG2 ILE B  36       2.293   9.305  -3.883  1.00  0.00           H  
ATOM    644 1HD1 ILE B  36       0.854   9.867   0.162  1.00  0.00           H  
ATOM    645 2HD1 ILE B  36       1.313   8.150   0.063  1.00  0.00           H  
ATOM    646 3HD1 ILE B  36       2.351   9.393  -0.674  1.00  0.00           H  
ATOM    647  N   PHE B  37       1.007   5.519  -4.677  1.00  0.00           N  
ATOM    648  CA  PHE B  37       1.589   4.618  -5.666  1.00  0.00           C  
ATOM    649  C   PHE B  37       0.813   4.664  -6.976  1.00  0.00           C  
ATOM    650  O   PHE B  37       1.401   4.763  -8.053  1.00  0.00           O  
ATOM    651  CB  PHE B  37       1.615   3.185  -5.132  1.00  0.00           C  
ATOM    652  CG  PHE B  37       2.243   2.199  -6.076  1.00  0.00           C  
ATOM    653  CD1 PHE B  37       3.603   2.242  -6.344  1.00  0.00           C  
ATOM    654  CD2 PHE B  37       1.475   1.227  -6.699  1.00  0.00           C  
ATOM    655  CE1 PHE B  37       4.181   1.335  -7.212  1.00  0.00           C  
ATOM    656  CE2 PHE B  37       2.050   0.319  -7.566  1.00  0.00           C  
ATOM    657  CZ  PHE B  37       3.405   0.374  -7.823  1.00  0.00           C  
ATOM    658  H   PHE B  37       0.736   5.151  -3.776  1.00  0.00           H  
ATOM    659  HA  PHE B  37       2.613   4.937  -5.863  1.00  0.00           H  
ATOM    660 1HB  PHE B  37       2.168   3.156  -4.194  1.00  0.00           H  
ATOM    661 2HB  PHE B  37       0.598   2.856  -4.923  1.00  0.00           H  
ATOM    662  HD1 PHE B  37       4.217   3.002  -5.859  1.00  0.00           H  
ATOM    663  HD2 PHE B  37       0.404   1.184  -6.496  1.00  0.00           H  
ATOM    664  HE1 PHE B  37       5.251   1.381  -7.413  1.00  0.00           H  
ATOM    665  HE2 PHE B  37       1.435  -0.440  -8.049  1.00  0.00           H  
ATOM    666  HZ  PHE B  37       3.860  -0.340  -8.508  1.00  0.00           H  
ATOM    667  N   ILE B  38      -0.510   4.591  -6.878  1.00  0.00           N  
ATOM    668  CA  ILE B  38      -1.370   4.641  -8.054  1.00  0.00           C  
ATOM    669  C   ILE B  38      -1.183   5.946  -8.817  1.00  0.00           C  
ATOM    670  O   ILE B  38      -1.094   5.952 -10.045  1.00  0.00           O  
ATOM    671  CB  ILE B  38      -2.849   4.484  -7.660  1.00  0.00           C  
ATOM    672  CG1 ILE B  38      -3.121   3.062  -7.162  1.00  0.00           C  
ATOM    673  CG2 ILE B  38      -3.752   4.820  -8.837  1.00  0.00           C  
ATOM    674  CD1 ILE B  38      -4.457   2.901  -6.473  1.00  0.00           C  
ATOM    675  H   ILE B  38      -0.931   4.498  -5.964  1.00  0.00           H  
ATOM    676  HA  ILE B  38      -1.099   3.819  -8.715  1.00  0.00           H  
ATOM    677  HB  ILE B  38      -3.080   5.156  -6.834  1.00  0.00           H  
ATOM    678 1HG1 ILE B  38      -3.084   2.369  -8.001  1.00  0.00           H  
ATOM    679 2HG1 ILE B  38      -2.340   2.767  -6.461  1.00  0.00           H  
ATOM    680 1HG2 ILE B  38      -4.794   4.702  -8.542  1.00  0.00           H  
ATOM    681 2HG2 ILE B  38      -3.577   5.849  -9.148  1.00  0.00           H  
ATOM    682 3HG2 ILE B  38      -3.533   4.148  -9.667  1.00  0.00           H  
ATOM    683 1HD1 ILE B  38      -4.576   1.867  -6.148  1.00  0.00           H  
ATOM    684 2HD1 ILE B  38      -4.502   3.561  -5.606  1.00  0.00           H  
ATOM    685 3HD1 ILE B  38      -5.257   3.157  -7.167  1.00  0.00           H  
ATOM    686  N   VAL B  39      -1.123   7.052  -8.083  1.00  0.00           N  
ATOM    687  CA  VAL B  39      -0.899   8.361  -8.685  1.00  0.00           C  
ATOM    688  C   VAL B  39       0.433   8.407  -9.423  1.00  0.00           C  
ATOM    689  O   VAL B  39       0.532   8.980 -10.508  1.00  0.00           O  
ATOM    690  CB  VAL B  39      -0.921   9.457  -7.604  1.00  0.00           C  
ATOM    691  CG1 VAL B  39      -0.439  10.781  -8.178  1.00  0.00           C  
ATOM    692  CG2 VAL B  39      -2.325   9.596  -7.035  1.00  0.00           C  
ATOM    693  H   VAL B  39      -1.236   6.984  -7.081  1.00  0.00           H  
ATOM    694  HA  VAL B  39      -1.701   8.555  -9.398  1.00  0.00           H  
ATOM    695  HB  VAL B  39      -0.231   9.182  -6.806  1.00  0.00           H  
ATOM    696 1HG1 VAL B  39      -0.461  11.545  -7.400  1.00  0.00           H  
ATOM    697 2HG1 VAL B  39       0.581  10.668  -8.546  1.00  0.00           H  
ATOM    698 3HG1 VAL B  39      -1.091  11.081  -8.998  1.00  0.00           H  
ATOM    699 1HG2 VAL B  39      -2.333  10.372  -6.271  1.00  0.00           H  
ATOM    700 2HG2 VAL B  39      -3.016   9.865  -7.834  1.00  0.00           H  
ATOM    701 3HG2 VAL B  39      -2.634   8.648  -6.593  1.00  0.00           H  
ATOM    702  N   LEU B  40       1.454   7.799  -8.829  1.00  0.00           N  
ATOM    703  CA  LEU B  40       2.775   7.742  -9.445  1.00  0.00           C  
ATOM    704  C   LEU B  40       2.742   6.953 -10.747  1.00  0.00           C  
ATOM    705  O   LEU B  40       3.444   7.283 -11.702  1.00  0.00           O  
ATOM    706  CB  LEU B  40       3.782   7.106  -8.479  1.00  0.00           C  
ATOM    707  CG  LEU B  40       4.141   7.944  -7.245  1.00  0.00           C  
ATOM    708  CD1 LEU B  40       5.012   7.119  -6.307  1.00  0.00           C  
ATOM    709  CD2 LEU B  40       4.858   9.212  -7.683  1.00  0.00           C  
ATOM    710  H   LEU B  40       1.312   7.366  -7.928  1.00  0.00           H  
ATOM    711  HA  LEU B  40       3.096   8.759  -9.667  1.00  0.00           H  
ATOM    712 1HB  LEU B  40       3.377   6.158  -8.129  1.00  0.00           H  
ATOM    713 2HB  LEU B  40       4.705   6.905  -9.023  1.00  0.00           H  
ATOM    714  HG  LEU B  40       3.230   8.208  -6.707  1.00  0.00           H  
ATOM    715 1HD1 LEU B  40       5.267   7.714  -5.430  1.00  0.00           H  
ATOM    716 2HD1 LEU B  40       4.468   6.228  -5.994  1.00  0.00           H  
ATOM    717 3HD1 LEU B  40       5.925   6.825  -6.823  1.00  0.00           H  
ATOM    718 1HD2 LEU B  40       5.112   9.808  -6.805  1.00  0.00           H  
ATOM    719 2HD2 LEU B  40       5.770   8.948  -8.219  1.00  0.00           H  
ATOM    720 3HD2 LEU B  40       4.206   9.791  -8.338  1.00  0.00           H  
ATOM    721  N   LEU B  41       1.922   5.908 -10.779  1.00  0.00           N  
ATOM    722  CA  LEU B  41       1.769   5.090 -11.976  1.00  0.00           C  
ATOM    723  C   LEU B  41       1.148   5.890 -13.114  1.00  0.00           C  
ATOM    724  O   LEU B  41       1.548   5.756 -14.271  1.00  0.00           O  
ATOM    725  CB  LEU B  41       0.901   3.863 -11.673  1.00  0.00           C  
ATOM    726  CG  LEU B  41       1.541   2.802 -10.767  1.00  0.00           C  
ATOM    727  CD1 LEU B  41       0.525   1.708 -10.469  1.00  0.00           C  
ATOM    728  CD2 LEU B  41       2.776   2.232 -11.448  1.00  0.00           C  
ATOM    729  H   LEU B  41       1.391   5.673  -9.952  1.00  0.00           H  
ATOM    730  HA  LEU B  41       2.756   4.752 -12.292  1.00  0.00           H  
ATOM    731 1HB  LEU B  41      -0.018   4.197 -11.193  1.00  0.00           H  
ATOM    732 2HB  LEU B  41       0.640   3.380 -12.614  1.00  0.00           H  
ATOM    733  HG  LEU B  41       1.827   3.258  -9.819  1.00  0.00           H  
ATOM    734 1HD1 LEU B  41       0.979   0.955  -9.826  1.00  0.00           H  
ATOM    735 2HD1 LEU B  41      -0.339   2.141  -9.965  1.00  0.00           H  
ATOM    736 3HD1 LEU B  41       0.207   1.244 -11.402  1.00  0.00           H  
ATOM    737 1HD2 LEU B  41       3.231   1.478 -10.804  1.00  0.00           H  
ATOM    738 2HD2 LEU B  41       2.490   1.774 -12.396  1.00  0.00           H  
ATOM    739 3HD2 LEU B  41       3.492   3.032 -11.633  1.00  0.00           H  
ATOM    740  N   ILE B  42       0.169   6.724 -12.779  1.00  0.00           N  
ATOM    741  CA  ILE B  42      -0.562   7.490 -13.781  1.00  0.00           C  
ATOM    742  C   ILE B  42      -1.402   8.583 -13.134  1.00  0.00           C  
ATOM    743  O   ILE B  42      -0.888   9.612 -12.793  1.00  0.00           O  
ATOM    744  OXT ILE B  42      -2.578   8.415 -12.966  1.00  0.00           O  
ATOM    745  CB  ILE B  42      -1.470   6.571 -14.620  1.00  0.00           C  
ATOM    746  CG1 ILE B  42      -2.127   7.362 -15.754  1.00  0.00           C  
ATOM    747  CG2 ILE B  42      -2.525   5.919 -13.740  1.00  0.00           C  
ATOM    748  CD1 ILE B  42      -2.776   6.494 -16.808  1.00  0.00           C  
ATOM    749  H   ILE B  42      -0.075   6.829 -11.805  1.00  0.00           H  
ATOM    750  HA  ILE B  42       0.159   7.963 -14.447  1.00  0.00           H  
ATOM    751  HB  ILE B  42      -0.867   5.793 -15.087  1.00  0.00           H  
ATOM    752 1HG1 ILE B  42      -2.888   8.024 -15.342  1.00  0.00           H  
ATOM    753 2HG1 ILE B  42      -1.380   7.988 -16.242  1.00  0.00           H  
ATOM    754 1HG2 ILE B  42      -3.158   5.274 -14.349  1.00  0.00           H  
ATOM    755 2HG2 ILE B  42      -2.037   5.325 -12.968  1.00  0.00           H  
ATOM    756 3HG2 ILE B  42      -3.136   6.691 -13.272  1.00  0.00           H  
ATOM    757 1HD1 ILE B  42      -3.219   7.126 -17.578  1.00  0.00           H  
ATOM    758 2HD1 ILE B  42      -2.023   5.846 -17.259  1.00  0.00           H  
ATOM    759 3HD1 ILE B  42      -3.552   5.883 -16.349  1.00  0.00           H  
TER                                                                             
HETATM  761 THKN MEM C  45      15.000   0.000   0.000  1.00  0.00           X  
HETATM  762 CNTR MEM C  45       0.000   0.000   0.000  1.00  0.00           X  
HETATM  763 NORM MEM C  45      -0.000  -0.000   1.000  1.00  0.00           X  
TER                                                                             
CONECT  761  762                                                                
CONECT  762  761  763                                                           
CONECT  763  762                                                                
a_angle_1 0.771
a_angle_2 18.864
a_bind 1.251
a_ddg -16.474
a_helicality 0.043
a_helicality_symm 0.043
a_hha_ang -36.771
a_hha_dst_atm 4.459
a_hha_dst_vec 8.448
a_marl -18.857
a_pack 0.565
a_res_lipo -87.092
a_rmsd 2.295
a_sasa 1033.68
a_shape 0.738
a_span_topo 0.476
a_tms_span 1
a_tms_span_fa 1
a_unsat 0
maxsub 42
rms 2.295
score -168.802
silent_score -168.802
time 31
total -168.803
