# Supplementary material for: A lipophilicity-based energy function for membrane-protein modelling and design
Source: PLoS Comput Biol. 2019 Aug 28;15(8):e1007318. doi: 10.1371/journal.pcbi.1007318 (PMC6736313; doi:10.1371/journal.pcbi.1007318)
Supplement: S2 File — (GZ) [file pcbi.1007318.s008.tar.gz › 3LBW_all.pdb]

#MODEL 0
ATOM      1  N   LEU A   1       2.995  -6.971  17.952  1.00  0.00           N  
ATOM      2  CA  LEU A   1       1.959  -6.732  16.953  1.00  0.00           C  
ATOM      3  C   LEU A   1       2.309  -5.540  16.072  1.00  0.00           C  
ATOM      4  O   LEU A   1       2.275  -5.632  14.844  1.00  0.00           O  
ATOM      5  CB  LEU A   1       0.608  -6.491  17.638  1.00  0.00           C  
ATOM      6  CG  LEU A   1       0.058  -7.666  18.456  1.00  0.00           C  
ATOM      7  CD1 LEU A   1      -1.208  -7.231  19.182  1.00  0.00           C  
ATOM      8  CD2 LEU A   1      -0.219  -8.843  17.531  1.00  0.00           C  
ATOM      9 1H   LEU A   1       2.740  -7.757  18.515  1.00  0.00           H  
ATOM     10 2H   LEU A   1       3.864  -7.158  17.493  1.00  0.00           H  
ATOM     11 3H   LEU A   1       3.091  -6.163  18.532  1.00  0.00           H  
ATOM     12  HA  LEU A   1       1.879  -7.615  16.320  1.00  0.00           H  
ATOM     13 1HB  LEU A   1       0.706  -5.638  18.308  1.00  0.00           H  
ATOM     14 2HB  LEU A   1      -0.129  -6.244  16.875  1.00  0.00           H  
ATOM     15  HG  LEU A   1       0.789  -7.961  19.208  1.00  0.00           H  
ATOM     16 1HD1 LEU A   1      -1.600  -8.067  19.763  1.00  0.00           H  
ATOM     17 2HD1 LEU A   1      -0.978  -6.402  19.850  1.00  0.00           H  
ATOM     18 3HD1 LEU A   1      -1.955  -6.915  18.454  1.00  0.00           H  
ATOM     19 1HD2 LEU A   1      -0.610  -9.678  18.112  1.00  0.00           H  
ATOM     20 2HD2 LEU A   1      -0.952  -8.550  16.779  1.00  0.00           H  
ATOM     21 3HD2 LEU A   1       0.706  -9.144  17.039  1.00  0.00           H  
ATOM     22  N   VAL A   2       2.644  -4.421  16.704  1.00  0.00           N  
ATOM     23  CA  VAL A   2       2.890  -3.178  15.983  1.00  0.00           C  
ATOM     24  C   VAL A   2       4.061  -3.322  15.020  1.00  0.00           C  
ATOM     25  O   VAL A   2       4.016  -2.827  13.894  1.00  0.00           O  
ATOM     26  CB  VAL A   2       3.182  -2.035  16.974  1.00  0.00           C  
ATOM     27  CG1 VAL A   2       3.608  -0.779  16.227  1.00  0.00           C  
ATOM     28  CG2 VAL A   2       1.954  -1.764  17.829  1.00  0.00           C  
ATOM     29  H   VAL A   2       2.731  -4.432  17.710  1.00  0.00           H  
ATOM     30  HA  VAL A   2       1.996  -2.926  15.412  1.00  0.00           H  
ATOM     31  HB  VAL A   2       4.015  -2.325  17.615  1.00  0.00           H  
ATOM     32 1HG1 VAL A   2       3.810   0.018  16.943  1.00  0.00           H  
ATOM     33 2HG1 VAL A   2       4.509  -0.986  15.651  1.00  0.00           H  
ATOM     34 3HG1 VAL A   2       2.809  -0.468  15.555  1.00  0.00           H  
ATOM     35 1HG2 VAL A   2       2.167  -0.955  18.527  1.00  0.00           H  
ATOM     36 2HG2 VAL A   2       1.120  -1.479  17.187  1.00  0.00           H  
ATOM     37 3HG2 VAL A   2       1.692  -2.664  18.385  1.00  0.00           H  
ATOM     38  N   VAL A   3       5.110  -4.004  15.468  1.00  0.00           N  
ATOM     39  CA  VAL A   3       6.289  -4.229  14.641  1.00  0.00           C  
ATOM     40  C   VAL A   3       5.928  -4.965  13.357  1.00  0.00           C  
ATOM     41  O   VAL A   3       6.404  -4.618  12.276  1.00  0.00           O  
ATOM     42  CB  VAL A   3       7.340  -5.042  15.418  1.00  0.00           C  
ATOM     43  CG1 VAL A   3       8.477  -5.461  14.498  1.00  0.00           C  
ATOM     44  CG2 VAL A   3       7.867  -4.225  16.588  1.00  0.00           C  
ATOM     45  H   VAL A   3       5.089  -4.376  16.407  1.00  0.00           H  
ATOM     46  HA  VAL A   3       6.718  -3.260  14.380  1.00  0.00           H  
ATOM     47  HB  VAL A   3       6.876  -5.955  15.792  1.00  0.00           H  
ATOM     48 1HG1 VAL A   3       9.211  -6.036  15.064  1.00  0.00           H  
ATOM     49 2HG1 VAL A   3       8.082  -6.075  13.688  1.00  0.00           H  
ATOM     50 3HG1 VAL A   3       8.954  -4.574  14.082  1.00  0.00           H  
ATOM     51 1HG2 VAL A   3       8.609  -4.806  17.133  1.00  0.00           H  
ATOM     52 2HG2 VAL A   3       8.326  -3.309  16.214  1.00  0.00           H  
ATOM     53 3HG2 VAL A   3       7.043  -3.971  17.255  1.00  0.00           H  
ATOM     54  N   ALA A   4       5.085  -5.984  13.482  1.00  0.00           N  
ATOM     55  CA  ALA A   4       4.631  -6.750  12.328  1.00  0.00           C  
ATOM     56  C   ALA A   4       3.898  -5.861  11.331  1.00  0.00           C  
ATOM     57  O   ALA A   4       4.077  -5.991  10.120  1.00  0.00           O  
ATOM     58  CB  ALA A   4       3.735  -7.897  12.771  1.00  0.00           C  
ATOM     59  H   ALA A   4       4.749  -6.235  14.402  1.00  0.00           H  
ATOM     60  HA  ALA A   4       5.508  -7.160  11.827  1.00  0.00           H  
ATOM     61 1HB  ALA A   4       3.404  -8.459  11.898  1.00  0.00           H  
ATOM     62 2HB  ALA A   4       4.292  -8.556  13.438  1.00  0.00           H  
ATOM     63 3HB  ALA A   4       2.868  -7.499  13.296  1.00  0.00           H  
ATOM     64  N   ALA A   5       3.073  -4.957  11.848  1.00  0.00           N  
ATOM     65  CA  ALA A   5       2.330  -4.027  11.005  1.00  0.00           C  
ATOM     66  C   ALA A   5       3.271  -3.173  10.165  1.00  0.00           C  
ATOM     67  O   ALA A   5       3.004  -2.908   8.993  1.00  0.00           O  
ATOM     68  CB  ALA A   5       1.431  -3.143  11.856  1.00  0.00           C  
ATOM     69  H   ALA A   5       2.957  -4.912  12.850  1.00  0.00           H  
ATOM     70  HA  ALA A   5       1.710  -4.610  10.324  1.00  0.00           H  
ATOM     71 1HB  ALA A   5       0.883  -2.454  11.213  1.00  0.00           H  
ATOM     72 2HB  ALA A   5       0.725  -3.765  12.407  1.00  0.00           H  
ATOM     73 3HB  ALA A   5       2.039  -2.576  12.559  1.00  0.00           H  
ATOM     74  N   SER A   6       4.372  -2.744  10.772  1.00  0.00           N  
ATOM     75  CA  SER A   6       5.395  -1.988  10.058  1.00  0.00           C  
ATOM     76  C   SER A   6       6.071  -2.844   8.995  1.00  0.00           C  
ATOM     77  O   SER A   6       6.273  -2.401   7.864  1.00  0.00           O  
ATOM     78  CB  SER A   6       6.432  -1.464  11.032  1.00  0.00           C  
ATOM     79  OG  SER A   6       5.864  -0.544  11.923  1.00  0.00           O  
ATOM     80  H   SER A   6       4.505  -2.946  11.752  1.00  0.00           H  
ATOM     81  HA  SER A   6       4.917  -1.141   9.563  1.00  0.00           H  
ATOM     82 1HB  SER A   6       6.861  -2.296  11.590  1.00  0.00           H  
ATOM     83 2HB  SER A   6       7.241  -0.988  10.480  1.00  0.00           H  
ATOM     84  HG  SER A   6       5.253  -1.045  12.469  1.00  0.00           H  
ATOM     85  N   ILE A   7       6.418  -4.072   9.364  1.00  0.00           N  
ATOM     86  CA  ILE A   7       7.091  -4.986   8.448  1.00  0.00           C  
ATOM     87  C   ILE A   7       6.229  -5.274   7.225  1.00  0.00           C  
ATOM     88  O   ILE A   7       6.717  -5.272   6.095  1.00  0.00           O  
ATOM     89  CB  ILE A   7       7.442  -6.310   9.152  1.00  0.00           C  
ATOM     90  CG1 ILE A   7       8.534  -6.083  10.200  1.00  0.00           C  
ATOM     91  CG2 ILE A   7       7.882  -7.352   8.136  1.00  0.00           C  
ATOM     92  CD1 ILE A   7       8.737  -7.254  11.134  1.00  0.00           C  
ATOM     93  H   ILE A   7       6.211  -4.381  10.303  1.00  0.00           H  
ATOM     94  HA  ILE A   7       8.015  -4.519   8.111  1.00  0.00           H  
ATOM     95  HB  ILE A   7       6.567  -6.682   9.684  1.00  0.00           H  
ATOM     96 1HG1 ILE A   7       9.480  -5.877   9.701  1.00  0.00           H  
ATOM     97 2HG1 ILE A   7       8.286  -5.208  10.801  1.00  0.00           H  
ATOM     98 1HG2 ILE A   7       8.127  -8.281   8.650  1.00  0.00           H  
ATOM     99 2HG2 ILE A   7       7.075  -7.532   7.427  1.00  0.00           H  
ATOM    100 3HG2 ILE A   7       8.761  -6.991   7.601  1.00  0.00           H  
ATOM    101 1HD1 ILE A   7       9.526  -7.019  11.848  1.00  0.00           H  
ATOM    102 2HD1 ILE A   7       7.809  -7.456  11.672  1.00  0.00           H  
ATOM    103 3HD1 ILE A   7       9.020  -8.134  10.558  1.00  0.00           H  
ATOM    104  N   ILE A   8       4.944  -5.520   7.458  1.00  0.00           N  
ATOM    105  CA  ILE A   8       4.011  -5.807   6.375  1.00  0.00           C  
ATOM    106  C   ILE A   8       3.955  -4.659   5.376  1.00  0.00           C  
ATOM    107  O   ILE A   8       4.007  -4.873   4.165  1.00  0.00           O  
ATOM    108  CB  ILE A   8       2.599  -6.079   6.925  1.00  0.00           C  
ATOM    109  CG1 ILE A   8       2.578  -7.387   7.720  1.00  0.00           C  
ATOM    110  CG2 ILE A   8       1.586  -6.127   5.791  1.00  0.00           C  
ATOM    111  CD1 ILE A   8       1.367  -7.541   8.612  1.00  0.00           C  
ATOM    112  H   ILE A   8       4.605  -5.508   8.409  1.00  0.00           H  
ATOM    113  HA  ILE A   8       4.354  -6.698   5.850  1.00  0.00           H  
ATOM    114  HB  ILE A   8       2.319  -5.285   7.616  1.00  0.00           H  
ATOM    115 1HG1 ILE A   8       2.605  -8.232   7.033  1.00  0.00           H  
ATOM    116 2HG1 ILE A   8       3.470  -7.447   8.345  1.00  0.00           H  
ATOM    117 1HG2 ILE A   8       0.594  -6.320   6.197  1.00  0.00           H  
ATOM    118 2HG2 ILE A   8       1.584  -5.172   5.266  1.00  0.00           H  
ATOM    119 3HG2 ILE A   8       1.856  -6.922   5.095  1.00  0.00           H  
ATOM    120 1HD1 ILE A   8       1.424  -8.491   9.143  1.00  0.00           H  
ATOM    121 2HD1 ILE A   8       1.339  -6.723   9.333  1.00  0.00           H  
ATOM    122 3HD1 ILE A   8       0.463  -7.520   8.004  1.00  0.00           H  
ATOM    123  N   ALA A   9       3.849  -3.438   5.891  1.00  0.00           N  
ATOM    124  CA  ALA A   9       3.847  -2.249   5.048  1.00  0.00           C  
ATOM    125  C   ALA A   9       5.143  -2.134   4.255  1.00  0.00           C  
ATOM    126  O   ALA A   9       5.132  -1.761   3.081  1.00  0.00           O  
ATOM    127  CB  ALA A   9       3.632  -1.001   5.893  1.00  0.00           C  
ATOM    128  H   ALA A   9       3.768  -3.332   6.892  1.00  0.00           H  
ATOM    129  HA  ALA A   9       3.027  -2.339   4.337  1.00  0.00           H  
ATOM    130 1HB  ALA A   9       3.633  -0.122   5.249  1.00  0.00           H  
ATOM    131 2HB  ALA A   9       2.675  -1.072   6.409  1.00  0.00           H  
ATOM    132 3HB  ALA A   9       4.433  -0.916   6.625  1.00  0.00           H  
ATOM    133  N   ILE A  10       6.257  -2.456   4.902  1.00  0.00           N  
ATOM    134  CA  ILE A  10       7.563  -2.398   4.254  1.00  0.00           C  
ATOM    135  C   ILE A  10       7.671  -3.430   3.139  1.00  0.00           C  
ATOM    136  O   ILE A  10       8.131  -3.124   2.039  1.00  0.00           O  
ATOM    137  CB  ILE A  10       8.693  -2.624   5.275  1.00  0.00           C  
ATOM    138  CG1 ILE A  10       8.786  -1.439   6.240  1.00  0.00           C  
ATOM    139  CG2 ILE A  10      10.019  -2.839   4.562  1.00  0.00           C  
ATOM    140  CD1 ILE A  10       9.642  -1.707   7.456  1.00  0.00           C  
ATOM    141  H   ILE A  10       6.199  -2.748   5.867  1.00  0.00           H  
ATOM    142  HA  ILE A  10       7.688  -1.408   3.816  1.00  0.00           H  
ATOM    143  HB  ILE A  10       8.468  -3.504   5.878  1.00  0.00           H  
ATOM    144 1HG1 ILE A  10       9.196  -0.576   5.717  1.00  0.00           H  
ATOM    145 2HG1 ILE A  10       7.786  -1.168   6.581  1.00  0.00           H  
ATOM    146 1HG2 ILE A  10      10.806  -2.997   5.299  1.00  0.00           H  
ATOM    147 2HG2 ILE A  10       9.946  -3.713   3.916  1.00  0.00           H  
ATOM    148 3HG2 ILE A  10      10.255  -1.962   3.961  1.00  0.00           H  
ATOM    149 1HD1 ILE A  10       9.659  -0.822   8.092  1.00  0.00           H  
ATOM    150 2HD1 ILE A  10       9.228  -2.547   8.015  1.00  0.00           H  
ATOM    151 3HD1 ILE A  10      10.657  -1.946   7.141  1.00  0.00           H  
ATOM    152  N   LEU A  11       7.244  -4.654   3.430  1.00  0.00           N  
ATOM    153  CA  LEU A  11       7.315  -5.740   2.460  1.00  0.00           C  
ATOM    154  C   LEU A  11       6.508  -5.416   1.209  1.00  0.00           C  
ATOM    155  O   LEU A  11       6.942  -5.691   0.090  1.00  0.00           O  
ATOM    156  CB  LEU A  11       6.799  -7.043   3.084  1.00  0.00           C  
ATOM    157  CG  LEU A  11       7.700  -7.669   4.156  1.00  0.00           C  
ATOM    158  CD1 LEU A  11       6.978  -8.842   4.805  1.00  0.00           C  
ATOM    159  CD2 LEU A  11       9.009  -8.116   3.522  1.00  0.00           C  
ATOM    160  H   LEU A  11       6.861  -4.837   4.346  1.00  0.00           H  
ATOM    161  HA  LEU A  11       8.356  -5.878   2.171  1.00  0.00           H  
ATOM    162 1HB  LEU A  11       5.829  -6.850   3.539  1.00  0.00           H  
ATOM    163 2HB  LEU A  11       6.666  -7.779   2.292  1.00  0.00           H  
ATOM    164  HG  LEU A  11       7.906  -6.933   4.934  1.00  0.00           H  
ATOM    165 1HD1 LEU A  11       7.619  -9.287   5.567  1.00  0.00           H  
ATOM    166 2HD1 LEU A  11       6.056  -8.491   5.268  1.00  0.00           H  
ATOM    167 3HD1 LEU A  11       6.744  -9.589   4.048  1.00  0.00           H  
ATOM    168 1HD2 LEU A  11       9.650  -8.560   4.284  1.00  0.00           H  
ATOM    169 2HD2 LEU A  11       8.804  -8.853   2.745  1.00  0.00           H  
ATOM    170 3HD2 LEU A  11       9.512  -7.255   3.081  1.00  0.00           H  
ATOM    171  N   HIS A  12       5.332  -4.829   1.405  1.00  0.00           N  
ATOM    172  CA  HIS A  12       4.510  -4.369   0.292  1.00  0.00           C  
ATOM    173  C   HIS A  12       5.231  -3.300  -0.519  1.00  0.00           C  
ATOM    174  O   HIS A  12       5.302  -3.381  -1.746  1.00  0.00           O  
ATOM    175  CB  HIS A  12       3.173  -3.819   0.798  1.00  0.00           C  
ATOM    176  CG  HIS A  12       2.318  -3.229  -0.280  1.00  0.00           C  
ATOM    177  ND1 HIS A  12       1.727  -3.995  -1.262  1.00  0.00           N  
ATOM    178  CD2 HIS A  12       1.957  -1.949  -0.532  1.00  0.00           C  
ATOM    179  CE1 HIS A  12       1.036  -3.210  -2.072  1.00  0.00           C  
ATOM    180  NE2 HIS A  12       1.160  -1.965  -1.650  1.00  0.00           N  
ATOM    181  H   HIS A  12       4.999  -4.698   2.350  1.00  0.00           H  
ATOM    182  HA  HIS A  12       4.301  -5.204  -0.375  1.00  0.00           H  
ATOM    183 1HB  HIS A  12       2.610  -4.618   1.281  1.00  0.00           H  
ATOM    184 2HB  HIS A  12       3.356  -3.049   1.548  1.00  0.00           H  
ATOM    185  HD2 HIS A  12       2.244  -1.070   0.045  1.00  0.00           H  
ATOM    186  HE1 HIS A  12       0.462  -3.536  -2.939  1.00  0.00           H  
ATOM    187  HE2 HIS A  12       0.740  -1.152  -2.077  1.00  0.00           H  
ATOM    188  N   LEU A  13       5.764  -2.298   0.172  1.00  0.00           N  
ATOM    189  CA  LEU A  13       6.525  -1.238  -0.478  1.00  0.00           C  
ATOM    190  C   LEU A  13       7.641  -1.811  -1.343  1.00  0.00           C  
ATOM    191  O   LEU A  13       7.817  -1.409  -2.492  1.00  0.00           O  
ATOM    192  CB  LEU A  13       7.119  -0.291   0.572  1.00  0.00           C  
ATOM    193  CG  LEU A  13       8.039   0.810   0.030  1.00  0.00           C  
ATOM    194  CD1 LEU A  13       7.254   1.708  -0.917  1.00  0.00           C  
ATOM    195  CD2 LEU A  13       8.613   1.609   1.191  1.00  0.00           C  
ATOM    196  H   LEU A  13       5.639  -2.271   1.174  1.00  0.00           H  
ATOM    197  HA  LEU A  13       5.850  -0.672  -1.119  1.00  0.00           H  
ATOM    198 1HB  LEU A  13       6.302   0.193   1.105  1.00  0.00           H  
ATOM    199 2HB  LEU A  13       7.693  -0.881   1.287  1.00  0.00           H  
ATOM    200  HG  LEU A  13       8.853   0.358  -0.537  1.00  0.00           H  
ATOM    201 1HD1 LEU A  13       7.909   2.491  -1.302  1.00  0.00           H  
ATOM    202 2HD1 LEU A  13       6.872   1.115  -1.747  1.00  0.00           H  
ATOM    203 3HD1 LEU A  13       6.422   2.163  -0.381  1.00  0.00           H  
ATOM    204 1HD2 LEU A  13       9.268   2.391   0.806  1.00  0.00           H  
ATOM    205 2HD2 LEU A  13       7.800   2.062   1.758  1.00  0.00           H  
ATOM    206 3HD2 LEU A  13       9.184   0.946   1.842  1.00  0.00           H  
ATOM    207  N   ILE A  14       8.391  -2.754  -0.782  1.00  0.00           N  
ATOM    208  CA  ILE A  14       9.499  -3.377  -1.497  1.00  0.00           C  
ATOM    209  C   ILE A  14       9.019  -4.055  -2.774  1.00  0.00           C  
ATOM    210  O   ILE A  14       9.602  -3.872  -3.842  1.00  0.00           O  
ATOM    211  CB  ILE A  14      10.217  -4.407  -0.607  1.00  0.00           C  
ATOM    212  CG1 ILE A  14      10.963  -3.703   0.530  1.00  0.00           C  
ATOM    213  CG2 ILE A  14      11.175  -5.250  -1.435  1.00  0.00           C  
ATOM    214  CD1 ILE A  14      11.438  -4.638   1.619  1.00  0.00           C  
ATOM    215  H   ILE A  14       8.190  -3.046   0.163  1.00  0.00           H  
ATOM    216  HA  ILE A  14      10.213  -2.601  -1.771  1.00  0.00           H  
ATOM    217  HB  ILE A  14       9.481  -5.062  -0.142  1.00  0.00           H  
ATOM    218 1HG1 ILE A  14      11.829  -3.180   0.127  1.00  0.00           H  
ATOM    219 2HG1 ILE A  14      10.312  -2.955   0.984  1.00  0.00           H  
ATOM    220 1HG2 ILE A  14      11.675  -5.972  -0.790  1.00  0.00           H  
ATOM    221 2HG2 ILE A  14      10.620  -5.777  -2.209  1.00  0.00           H  
ATOM    222 3HG2 ILE A  14      11.920  -4.603  -1.900  1.00  0.00           H  
ATOM    223 1HD1 ILE A  14      11.956  -4.065   2.389  1.00  0.00           H  
ATOM    224 2HD1 ILE A  14      10.581  -5.147   2.061  1.00  0.00           H  
ATOM    225 3HD1 ILE A  14      12.119  -5.374   1.195  1.00  0.00           H  
ATOM    226  N   LEU A  15       7.952  -4.838  -2.656  1.00  0.00           N  
ATOM    227  CA  LEU A  15       7.388  -5.542  -3.802  1.00  0.00           C  
ATOM    228  C   LEU A  15       6.903  -4.564  -4.865  1.00  0.00           C  
ATOM    229  O   LEU A  15       7.074  -4.798  -6.061  1.00  0.00           O  
ATOM    230  CB  LEU A  15       6.227  -6.438  -3.355  1.00  0.00           C  
ATOM    231  CG  LEU A  15       6.616  -7.663  -2.518  1.00  0.00           C  
ATOM    232  CD1 LEU A  15       5.358  -8.340  -1.991  1.00  0.00           C  
ATOM    233  CD2 LEU A  15       7.437  -8.620  -3.369  1.00  0.00           C  
ATOM    234  H   LEU A  15       7.521  -4.949  -1.750  1.00  0.00           H  
ATOM    235  HA  LEU A  15       8.165  -6.167  -4.240  1.00  0.00           H  
ATOM    236 1HB  LEU A  15       5.534  -5.840  -2.765  1.00  0.00           H  
ATOM    237 2HB  LEU A  15       5.702  -6.796  -4.241  1.00  0.00           H  
ATOM    238  HG  LEU A  15       7.207  -7.344  -1.659  1.00  0.00           H  
ATOM    239 1HD1 LEU A  15       5.634  -9.210  -1.396  1.00  0.00           H  
ATOM    240 2HD1 LEU A  15       4.800  -7.639  -1.370  1.00  0.00           H  
ATOM    241 3HD1 LEU A  15       4.737  -8.656  -2.829  1.00  0.00           H  
ATOM    242 1HD2 LEU A  15       7.714  -9.491  -2.774  1.00  0.00           H  
ATOM    243 2HD2 LEU A  15       6.846  -8.941  -4.227  1.00  0.00           H  
ATOM    244 3HD2 LEU A  15       8.338  -8.117  -3.717  1.00  0.00           H  
ATOM    245  N   TRP A  16       6.298  -3.468  -4.421  1.00  0.00           N  
ATOM    246  CA  TRP A  16       5.836  -2.426  -5.330  1.00  0.00           C  
ATOM    247  C   TRP A  16       7.002  -1.795  -6.082  1.00  0.00           C  
ATOM    248  O   TRP A  16       6.943  -1.615  -7.298  1.00  0.00           O  
ATOM    249  CB  TRP A  16       5.077  -1.344  -4.560  1.00  0.00           C  
ATOM    250  CG  TRP A  16       4.579  -0.229  -5.428  1.00  0.00           C  
ATOM    251  CD1 TRP A  16       3.477  -0.249  -6.230  1.00  0.00           C  
ATOM    252  CD2 TRP A  16       5.166   1.086  -5.587  1.00  0.00           C  
ATOM    253  NE1 TRP A  16       3.339   0.955  -6.875  1.00  0.00           N  
ATOM    254  CE2 TRP A  16       4.362   1.784  -6.492  1.00  0.00           C  
ATOM    255  CE3 TRP A  16       6.291   1.716  -5.041  1.00  0.00           C  
ATOM    256  CZ2 TRP A  16       4.646   3.087  -6.871  1.00  0.00           C  
ATOM    257  CZ3 TRP A  16       6.574   3.023  -5.420  1.00  0.00           C  
ATOM    258  CH2 TRP A  16       5.772   3.690  -6.311  1.00  0.00           C  
ATOM    259  H   TRP A  16       6.153  -3.354  -3.428  1.00  0.00           H  
ATOM    260  HA  TRP A  16       5.161  -2.875  -6.057  1.00  0.00           H  
ATOM    261 1HB  TRP A  16       4.222  -1.791  -4.052  1.00  0.00           H  
ATOM    262 2HB  TRP A  16       5.726  -0.919  -3.795  1.00  0.00           H  
ATOM    263  HD1 TRP A  16       2.805  -1.098  -6.342  1.00  0.00           H  
ATOM    264  HE1 TRP A  16       2.604   1.192  -7.526  1.00  0.00           H  
ATOM    265  HE3 TRP A  16       6.930   1.192  -4.332  1.00  0.00           H  
ATOM    266  HZ2 TRP A  16       4.021   3.634  -7.578  1.00  0.00           H  
ATOM    267  HZ3 TRP A  16       7.453   3.506  -4.991  1.00  0.00           H  
ATOM    268  HH2 TRP A  16       6.023   4.715  -6.586  1.00  0.00           H  
ATOM    269  N   ILE A  17       8.060  -1.462  -5.351  1.00  0.00           N  
ATOM    270  CA  ILE A  17       9.251  -0.874  -5.952  1.00  0.00           C  
ATOM    271  C   ILE A  17       9.880  -1.820  -6.967  1.00  0.00           C  
ATOM    272  O   ILE A  17      10.226  -1.413  -8.077  1.00  0.00           O  
ATOM    273  CB  ILE A  17      10.290  -0.515  -4.873  1.00  0.00           C  
ATOM    274  CG1 ILE A  17       9.784   0.644  -4.010  1.00  0.00           C  
ATOM    275  CG2 ILE A  17      11.623  -0.162  -5.515  1.00  0.00           C  
ATOM    276  CD1 ILE A  17      10.606   0.881  -2.764  1.00  0.00           C  
ATOM    277  H   ILE A  17       8.038  -1.619  -4.354  1.00  0.00           H  
ATOM    278  HA  ILE A  17       8.963   0.039  -6.470  1.00  0.00           H  
ATOM    279  HB  ILE A  17      10.432  -1.365  -4.207  1.00  0.00           H  
ATOM    280 1HG1 ILE A  17       9.781   1.561  -4.597  1.00  0.00           H  
ATOM    281 2HG1 ILE A  17       8.755   0.449  -3.706  1.00  0.00           H  
ATOM    282 1HG2 ILE A  17      12.345   0.090  -4.739  1.00  0.00           H  
ATOM    283 2HG2 ILE A  17      11.988  -1.014  -6.087  1.00  0.00           H  
ATOM    284 3HG2 ILE A  17      11.492   0.692  -6.180  1.00  0.00           H  
ATOM    285 1HD1 ILE A  17      10.186   1.717  -2.204  1.00  0.00           H  
ATOM    286 2HD1 ILE A  17      10.593  -0.015  -2.143  1.00  0.00           H  
ATOM    287 3HD1 ILE A  17      11.633   1.114  -3.045  1.00  0.00           H  
ATOM    288  N   LEU A  18      10.024  -3.083  -6.582  1.00  0.00           N  
ATOM    289  CA  LEU A  18      10.630  -4.084  -7.451  1.00  0.00           C  
ATOM    290  C   LEU A  18       9.815  -4.275  -8.724  1.00  0.00           C  
ATOM    291  O   LEU A  18      10.371  -4.481  -9.803  1.00  0.00           O  
ATOM    292  CB  LEU A  18      10.755  -5.422  -6.711  1.00  0.00           C  
ATOM    293  CG  LEU A  18      11.781  -5.459  -5.571  1.00  0.00           C  
ATOM    294  CD1 LEU A  18      11.660  -6.779  -4.821  1.00  0.00           C  
ATOM    295  CD2 LEU A  18      13.180  -5.280  -6.141  1.00  0.00           C  
ATOM    296  H   LEU A  18       9.706  -3.356  -5.663  1.00  0.00           H  
ATOM    297  HA  LEU A  18      11.627  -3.743  -7.729  1.00  0.00           H  
ATOM    298 1HB  LEU A  18       9.784  -5.679  -6.291  1.00  0.00           H  
ATOM    299 2HB  LEU A  18      11.031  -6.193  -7.431  1.00  0.00           H  
ATOM    300  HG  LEU A  18      11.571  -4.654  -4.866  1.00  0.00           H  
ATOM    301 1HD1 LEU A  18      12.389  -6.805  -4.011  1.00  0.00           H  
ATOM    302 2HD1 LEU A  18      10.656  -6.871  -4.408  1.00  0.00           H  
ATOM    303 3HD1 LEU A  18      11.849  -7.605  -5.506  1.00  0.00           H  
ATOM    304 1HD2 LEU A  18      13.909  -5.306  -5.331  1.00  0.00           H  
ATOM    305 2HD2 LEU A  18      13.392  -6.085  -6.845  1.00  0.00           H  
ATOM    306 3HD2 LEU A  18      13.243  -4.322  -6.657  1.00  0.00           H  
ATOM    307  N   ASP A  19       8.495  -4.205  -8.591  1.00  0.00           N  
ATOM    308  CA  ASP A  19       7.603  -4.309  -9.740  1.00  0.00           C  
ATOM    309  C   ASP A  19       7.678  -3.061 -10.610  1.00  0.00           C  
ATOM    310  O   ASP A  19       7.646  -3.145 -11.838  1.00  0.00           O  
ATOM    311  CB  ASP A  19       6.161  -4.533  -9.281  1.00  0.00           C  
ATOM    312  CG  ASP A  19       5.242  -4.981 -10.409  1.00  0.00           C  
ATOM    313  OD1 ASP A  19       5.478  -6.030 -10.960  1.00  0.00           O  
ATOM    314  OD2 ASP A  19       4.314  -4.269 -10.710  1.00  0.00           O  
ATOM    315  H   ASP A  19       8.099  -4.077  -7.671  1.00  0.00           H  
ATOM    316  HA  ASP A  19       7.913  -5.163 -10.343  1.00  0.00           H  
ATOM    317 1HB  ASP A  19       6.142  -5.289  -8.495  1.00  0.00           H  
ATOM    318 2HB  ASP A  19       5.766  -3.609  -8.856  1.00  0.00           H  
ATOM    319  N   ARG A  20       7.776  -1.902  -9.966  1.00  0.00           N  
ATOM    320  CA  ARG A  20       7.860  -0.634 -10.680  1.00  0.00           C  
ATOM    321  C   ARG A  20       9.119  -0.565 -11.534  1.00  0.00           C  
ATOM    322  O   ARG A  20       9.073  -0.153 -12.693  1.00  0.00           O  
ATOM    323  CB  ARG A  20       7.849   0.532  -9.703  1.00  0.00           C  
ATOM    324  CG  ARG A  20       8.019   1.902 -10.340  1.00  0.00           C  
ATOM    325  CD  ARG A  20       7.971   2.988  -9.328  1.00  0.00           C  
ATOM    326  NE  ARG A  20       8.246   4.290  -9.916  1.00  0.00           N  
ATOM    327  CZ  ARG A  20       9.475   4.830 -10.036  1.00  0.00           C  
ATOM    328  NH1 ARG A  20      10.528   4.171  -9.606  1.00  0.00           N  
ATOM    329  NH2 ARG A  20       9.621   6.023 -10.586  1.00  0.00           N  
ATOM    330  H   ARG A  20       7.793  -1.901  -8.956  1.00  0.00           H  
ATOM    331  HA  ARG A  20       6.992  -0.547 -11.335  1.00  0.00           H  
ATOM    332 1HB  ARG A  20       6.908   0.538  -9.155  1.00  0.00           H  
ATOM    333 2HB  ARG A  20       8.651   0.405  -8.976  1.00  0.00           H  
ATOM    334 1HG  ARG A  20       8.982   1.950 -10.849  1.00  0.00           H  
ATOM    335 2HG  ARG A  20       7.219   2.070 -11.062  1.00  0.00           H  
ATOM    336 1HD  ARG A  20       6.979   3.021  -8.877  1.00  0.00           H  
ATOM    337 2HD  ARG A  20       8.715   2.799  -8.555  1.00  0.00           H  
ATOM    338  HE  ARG A  20       7.461   4.827 -10.258  1.00  0.00           H  
ATOM    339 1HH1 ARG A  20      10.416   3.259  -9.185  1.00  0.00           H  
ATOM    340 2HH1 ARG A  20      11.448   4.576  -9.696  1.00  0.00           H  
ATOM    341 1HH2 ARG A  20       8.811   6.529 -10.917  1.00  0.00           H  
ATOM    342 2HH2 ARG A  20      10.541   6.427 -10.676  1.00  0.00           H  
ATOM    343  N   LEU A  21      10.244  -0.971 -10.955  1.00  0.00           N  
ATOM    344  CA  LEU A  21      11.538  -0.833 -11.613  1.00  0.00           C  
ATOM    345  C   LEU A  21      11.659  -1.784 -12.796  1.00  0.00           C  
ATOM    346  O   LEU A  21      11.151  -1.504 -13.846  1.00  0.00           O  
ATOM    347  OXT LEU A  21      12.264  -2.814 -12.678  1.00  0.00           O  
ATOM    348  CB  LEU A  21      12.671  -1.101 -10.614  1.00  0.00           C  
ATOM    349  CG  LEU A  21      12.818  -0.075  -9.483  1.00  0.00           C  
ATOM    350  CD1 LEU A  21      13.870  -0.557  -8.494  1.00  0.00           C  
ATOM    351  CD2 LEU A  21      13.198   1.276 -10.070  1.00  0.00           C  
ATOM    352  H   LEU A  21      10.202  -1.387 -10.036  1.00  0.00           H  
ATOM    353  HA  LEU A  21      11.631   0.188 -11.982  1.00  0.00           H  
ATOM    354 1HB  LEU A  21      12.508  -2.076 -10.158  1.00  0.00           H  
ATOM    355 2HB  LEU A  21      13.615  -1.131 -11.159  1.00  0.00           H  
ATOM    356  HG  LEU A  21      11.873   0.014  -8.948  1.00  0.00           H  
ATOM    357 1HD1 LEU A  21      13.975   0.172  -7.690  1.00  0.00           H  
ATOM    358 2HD1 LEU A  21      13.564  -1.516  -8.075  1.00  0.00           H  
ATOM    359 3HD1 LEU A  21      14.825  -0.672  -9.005  1.00  0.00           H  
ATOM    360 1HD2 LEU A  21      13.301   2.006  -9.266  1.00  0.00           H  
ATOM    361 2HD2 LEU A  21      14.144   1.189 -10.604  1.00  0.00           H  
ATOM    362 3HD2 LEU A  21      12.420   1.605 -10.760  1.00  0.00           H  
TER                                                                             
ATOM    364  N   LEU B  22       6.971   2.995  17.952  1.00  0.00           N  
ATOM    365  CA  LEU B  22       6.732   1.959  16.953  1.00  0.00           C  
ATOM    366  C   LEU B  22       5.540   2.309  16.072  1.00  0.00           C  
ATOM    367  O   LEU B  22       5.632   2.275  14.844  1.00  0.00           O  
ATOM    368  CB  LEU B  22       6.491   0.608  17.638  1.00  0.00           C  
ATOM    369  CG  LEU B  22       7.666   0.058  18.456  1.00  0.00           C  
ATOM    370  CD1 LEU B  22       7.232  -1.208  19.182  1.00  0.00           C  
ATOM    371  CD2 LEU B  22       8.843  -0.219  17.531  1.00  0.00           C  
ATOM    372 1H   LEU B  22       7.757   2.740  18.515  1.00  0.00           H  
ATOM    373 2H   LEU B  22       7.158   3.864  17.493  1.00  0.00           H  
ATOM    374 3H   LEU B  22       6.163   3.091  18.532  1.00  0.00           H  
ATOM    375  HA  LEU B  22       7.616   1.879  16.320  1.00  0.00           H  
ATOM    376 1HB  LEU B  22       5.638   0.706  18.308  1.00  0.00           H  
ATOM    377 2HB  LEU B  22       6.244  -0.129  16.875  1.00  0.00           H  
ATOM    378  HG  LEU B  22       7.961   0.789  19.208  1.00  0.00           H  
ATOM    379 1HD1 LEU B  22       8.067  -1.600  19.763  1.00  0.00           H  
ATOM    380 2HD1 LEU B  22       6.402  -0.978  19.850  1.00  0.00           H  
ATOM    381 3HD1 LEU B  22       6.915  -1.955  18.454  1.00  0.00           H  
ATOM    382 1HD2 LEU B  22       9.678  -0.610  18.112  1.00  0.00           H  
ATOM    383 2HD2 LEU B  22       8.550  -0.952  16.779  1.00  0.00           H  
ATOM    384 3HD2 LEU B  22       9.144   0.706  17.039  1.00  0.00           H  
ATOM    385  N   VAL B  23       4.421   2.644  16.704  1.00  0.00           N  
ATOM    386  CA  VAL B  23       3.178   2.890  15.983  1.00  0.00           C  
ATOM    387  C   VAL B  23       3.322   4.061  15.020  1.00  0.00           C  
ATOM    388  O   VAL B  23       2.827   4.016  13.894  1.00  0.00           O  
ATOM    389  CB  VAL B  23       2.035   3.182  16.974  1.00  0.00           C  
ATOM    390  CG1 VAL B  23       0.779   3.608  16.227  1.00  0.00           C  
ATOM    391  CG2 VAL B  23       1.764   1.954  17.829  1.00  0.00           C  
ATOM    392  H   VAL B  23       4.432   2.731  17.710  1.00  0.00           H  
ATOM    393  HA  VAL B  23       2.926   1.996  15.412  1.00  0.00           H  
ATOM    394  HB  VAL B  23       2.325   4.015  17.615  1.00  0.00           H  
ATOM    395 1HG1 VAL B  23      -0.018   3.811  16.943  1.00  0.00           H  
ATOM    396 2HG1 VAL B  23       0.986   4.509  15.651  1.00  0.00           H  
ATOM    397 3HG1 VAL B  23       0.468   2.809  15.555  1.00  0.00           H  
ATOM    398 1HG2 VAL B  23       0.955   2.168  18.527  1.00  0.00           H  
ATOM    399 2HG2 VAL B  23       1.479   1.120  17.187  1.00  0.00           H  
ATOM    400 3HG2 VAL B  23       2.664   1.692  18.385  1.00  0.00           H  
ATOM    401  N   VAL B  24       4.004   5.110  15.468  1.00  0.00           N  
ATOM    402  CA  VAL B  24       4.229   6.289  14.641  1.00  0.00           C  
ATOM    403  C   VAL B  24       4.965   5.928  13.357  1.00  0.00           C  
ATOM    404  O   VAL B  24       4.618   6.404  12.276  1.00  0.00           O  
ATOM    405  CB  VAL B  24       5.042   7.340  15.418  1.00  0.00           C  
ATOM    406  CG1 VAL B  24       5.461   8.477  14.498  1.00  0.00           C  
ATOM    407  CG2 VAL B  24       4.225   7.867  16.588  1.00  0.00           C  
ATOM    408  H   VAL B  24       4.376   5.089  16.407  1.00  0.00           H  
ATOM    409  HA  VAL B  24       3.261   6.718  14.380  1.00  0.00           H  
ATOM    410  HB  VAL B  24       5.955   6.876  15.792  1.00  0.00           H  
ATOM    411 1HG1 VAL B  24       6.036   9.211  15.063  1.00  0.00           H  
ATOM    412 2HG1 VAL B  24       6.075   8.082  13.688  1.00  0.00           H  
ATOM    413 3HG1 VAL B  24       4.574   8.954  14.082  1.00  0.00           H  
ATOM    414 1HG2 VAL B  24       4.806   8.609  17.133  1.00  0.00           H  
ATOM    415 2HG2 VAL B  24       3.309   8.326  16.214  1.00  0.00           H  
ATOM    416 3HG2 VAL B  24       3.971   7.043  17.255  1.00  0.00           H  
ATOM    417  N   ALA B  25       5.984   5.085  13.482  1.00  0.00           N  
ATOM    418  CA  ALA B  25       6.750   4.631  12.328  1.00  0.00           C  
ATOM    419  C   ALA B  25       5.861   3.898  11.331  1.00  0.00           C  
ATOM    420  O   ALA B  25       5.991   4.077  10.120  1.00  0.00           O  
ATOM    421  CB  ALA B  25       7.897   3.735  12.771  1.00  0.00           C  
ATOM    422  H   ALA B  25       6.235   4.750  14.402  1.00  0.00           H  
ATOM    423  HA  ALA B  25       7.160   5.508  11.827  1.00  0.00           H  
ATOM    424 1HB  ALA B  25       8.459   3.404  11.898  1.00  0.00           H  
ATOM    425 2HB  ALA B  25       8.556   4.292  13.438  1.00  0.00           H  
ATOM    426 3HB  ALA B  25       7.499   2.868  13.296  1.00  0.00           H  
ATOM    427  N   ALA B  26       4.957   3.073  11.848  1.00  0.00           N  
ATOM    428  CA  ALA B  26       4.027   2.330  11.005  1.00  0.00           C  
ATOM    429  C   ALA B  26       3.173   3.271  10.165  1.00  0.00           C  
ATOM    430  O   ALA B  26       2.908   3.004   8.993  1.00  0.00           O  
ATOM    431  CB  ALA B  26       3.143   1.431  11.856  1.00  0.00           C  
ATOM    432  H   ALA B  26       4.912   2.957  12.850  1.00  0.00           H  
ATOM    433  HA  ALA B  26       4.610   1.710  10.324  1.00  0.00           H  
ATOM    434 1HB  ALA B  26       2.455   0.883  11.213  1.00  0.00           H  
ATOM    435 2HB  ALA B  26       3.765   0.725  12.407  1.00  0.00           H  
ATOM    436 3HB  ALA B  26       2.576   2.039  12.559  1.00  0.00           H  
ATOM    437  N   SER B  27       2.744   4.372  10.772  1.00  0.00           N  
ATOM    438  CA  SER B  27       1.988   5.395  10.058  1.00  0.00           C  
ATOM    439  C   SER B  27       2.844   6.071   8.995  1.00  0.00           C  
ATOM    440  O   SER B  27       2.401   6.273   7.864  1.00  0.00           O  
ATOM    441  CB  SER B  27       1.464   6.432  11.032  1.00  0.00           C  
ATOM    442  OG  SER B  27       0.544   5.864  11.923  1.00  0.00           O  
ATOM    443  H   SER B  27       2.946   4.505  11.752  1.00  0.00           H  
ATOM    444  HA  SER B  27       1.141   4.917   9.563  1.00  0.00           H  
ATOM    445 1HB  SER B  27       2.296   6.861  11.590  1.00  0.00           H  
ATOM    446 2HB  SER B  27       0.988   7.241  10.480  1.00  0.00           H  
ATOM    447  HG  SER B  27       1.045   5.253  12.468  1.00  0.00           H  
ATOM    448  N   ILE B  28       4.072   6.418   9.364  1.00  0.00           N  
ATOM    449  CA  ILE B  28       4.986   7.091   8.448  1.00  0.00           C  
ATOM    450  C   ILE B  28       5.274   6.229   7.225  1.00  0.00           C  
ATOM    451  O   ILE B  28       5.272   6.717   6.095  1.00  0.00           O  
ATOM    452  CB  ILE B  28       6.310   7.442   9.152  1.00  0.00           C  
ATOM    453  CG1 ILE B  28       6.083   8.534  10.200  1.00  0.00           C  
ATOM    454  CG2 ILE B  28       7.352   7.882   8.136  1.00  0.00           C  
ATOM    455  CD1 ILE B  28       7.255   8.737  11.134  1.00  0.00           C  
ATOM    456  H   ILE B  28       4.381   6.211  10.303  1.00  0.00           H  
ATOM    457  HA  ILE B  28       4.519   8.015   8.111  1.00  0.00           H  
ATOM    458  HB  ILE B  28       6.682   6.567   9.684  1.00  0.00           H  
ATOM    459 1HG1 ILE B  28       5.878   9.480   9.701  1.00  0.00           H  
ATOM    460 2HG1 ILE B  28       5.208   8.286  10.801  1.00  0.00           H  
ATOM    461 1HG2 ILE B  28       8.281   8.127   8.650  1.00  0.00           H  
ATOM    462 2HG2 ILE B  28       7.532   7.075   7.427  1.00  0.00           H  
ATOM    463 3HG2 ILE B  28       6.991   8.761   7.601  1.00  0.00           H  
ATOM    464 1HD1 ILE B  28       7.019   9.526  11.848  1.00  0.00           H  
ATOM    465 2HD1 ILE B  28       7.456   7.809  11.672  1.00  0.00           H  
ATOM    466 3HD1 ILE B  28       8.134   9.020  10.558  1.00  0.00           H  
ATOM    467  N   ILE B  29       5.520   4.944   7.458  1.00  0.00           N  
ATOM    468  CA  ILE B  29       5.807   4.011   6.375  1.00  0.00           C  
ATOM    469  C   ILE B  29       4.659   3.955   5.376  1.00  0.00           C  
ATOM    470  O   ILE B  29       4.873   4.007   4.165  1.00  0.00           O  
ATOM    471  CB  ILE B  29       6.079   2.599   6.925  1.00  0.00           C  
ATOM    472  CG1 ILE B  29       7.387   2.578   7.720  1.00  0.00           C  
ATOM    473  CG2 ILE B  29       6.127   1.586   5.791  1.00  0.00           C  
ATOM    474  CD1 ILE B  29       7.541   1.367   8.612  1.00  0.00           C  
ATOM    475  H   ILE B  29       5.508   4.605   8.409  1.00  0.00           H  
ATOM    476  HA  ILE B  29       6.698   4.354   5.850  1.00  0.00           H  
ATOM    477  HB  ILE B  29       5.285   2.319   7.616  1.00  0.00           H  
ATOM    478 1HG1 ILE B  29       8.232   2.605   7.033  1.00  0.00           H  
ATOM    479 2HG1 ILE B  29       7.447   3.470   8.345  1.00  0.00           H  
ATOM    480 1HG2 ILE B  29       6.320   0.594   6.197  1.00  0.00           H  
ATOM    481 2HG2 ILE B  29       5.172   1.584   5.266  1.00  0.00           H  
ATOM    482 3HG2 ILE B  29       6.922   1.856   5.095  1.00  0.00           H  
ATOM    483 1HD1 ILE B  29       8.491   1.424   9.143  1.00  0.00           H  
ATOM    484 2HD1 ILE B  29       6.723   1.339   9.333  1.00  0.00           H  
ATOM    485 3HD1 ILE B  29       7.520   0.463   8.004  1.00  0.00           H  
ATOM    486  N   ALA B  30       3.438   3.849   5.891  1.00  0.00           N  
ATOM    487  CA  ALA B  30       2.249   3.847   5.048  1.00  0.00           C  
ATOM    488  C   ALA B  30       2.134   5.143   4.255  1.00  0.00           C  
ATOM    489  O   ALA B  30       1.761   5.132   3.081  1.00  0.00           O  
ATOM    490  CB  ALA B  30       1.001   3.632   5.893  1.00  0.00           C  
ATOM    491  H   ALA B  30       3.332   3.768   6.892  1.00  0.00           H  
ATOM    492  HA  ALA B  30       2.339   3.027   4.337  1.00  0.00           H  
ATOM    493 1HB  ALA B  30       0.122   3.633   5.249  1.00  0.00           H  
ATOM    494 2HB  ALA B  30       1.072   2.675   6.409  1.00  0.00           H  
ATOM    495 3HB  ALA B  30       0.916   4.433   6.625  1.00  0.00           H  
ATOM    496  N   ILE B  31       2.456   6.258   4.902  1.00  0.00           N  
ATOM    497  CA  ILE B  31       2.398   7.563   4.254  1.00  0.00           C  
ATOM    498  C   ILE B  31       3.430   7.671   3.139  1.00  0.00           C  
ATOM    499  O   ILE B  31       3.124   8.131   2.039  1.00  0.00           O  
ATOM    500  CB  ILE B  31       2.624   8.693   5.275  1.00  0.00           C  
ATOM    501  CG1 ILE B  31       1.439   8.786   6.240  1.00  0.00           C  
ATOM    502  CG2 ILE B  31       2.839  10.019   4.562  1.00  0.00           C  
ATOM    503  CD1 ILE B  31       1.707   9.642   7.457  1.00  0.00           C  
ATOM    504  H   ILE B  31       2.748   6.199   5.867  1.00  0.00           H  
ATOM    505  HA  ILE B  31       1.408   7.688   3.816  1.00  0.00           H  
ATOM    506  HB  ILE B  31       3.504   8.468   5.878  1.00  0.00           H  
ATOM    507 1HG1 ILE B  31       0.576   9.196   5.717  1.00  0.00           H  
ATOM    508 2HG1 ILE B  31       1.168   7.786   6.581  1.00  0.00           H  
ATOM    509 1HG2 ILE B  31       2.997  10.806   5.299  1.00  0.00           H  
ATOM    510 2HG2 ILE B  31       3.713   9.946   3.916  1.00  0.00           H  
ATOM    511 3HG2 ILE B  31       1.962  10.255   3.961  1.00  0.00           H  
ATOM    512 1HD1 ILE B  31       0.822   9.659   8.092  1.00  0.00           H  
ATOM    513 2HD1 ILE B  31       2.547   9.228   8.015  1.00  0.00           H  
ATOM    514 3HD1 ILE B  31       1.946  10.657   7.141  1.00  0.00           H  
ATOM    515  N   LEU B  32       4.654   7.244   3.430  1.00  0.00           N  
ATOM    516  CA  LEU B  32       5.740   7.315   2.460  1.00  0.00           C  
ATOM    517  C   LEU B  32       5.416   6.508   1.209  1.00  0.00           C  
ATOM    518  O   LEU B  32       5.691   6.942   0.090  1.00  0.00           O  
ATOM    519  CB  LEU B  32       7.043   6.799   3.084  1.00  0.00           C  
ATOM    520  CG  LEU B  32       7.669   7.700   4.156  1.00  0.00           C  
ATOM    521  CD1 LEU B  32       8.842   6.978   4.805  1.00  0.00           C  
ATOM    522  CD2 LEU B  32       8.116   9.009   3.522  1.00  0.00           C  
ATOM    523  H   LEU B  32       4.837   6.861   4.346  1.00  0.00           H  
ATOM    524  HA  LEU B  32       5.878   8.356   2.171  1.00  0.00           H  
ATOM    525 1HB  LEU B  32       6.850   5.829   3.539  1.00  0.00           H  
ATOM    526 2HB  LEU B  32       7.779   6.666   2.292  1.00  0.00           H  
ATOM    527  HG  LEU B  32       6.933   7.906   4.934  1.00  0.00           H  
ATOM    528 1HD1 LEU B  32       9.287   7.619   5.567  1.00  0.00           H  
ATOM    529 2HD1 LEU B  32       8.491   6.056   5.268  1.00  0.00           H  
ATOM    530 3HD1 LEU B  32       9.589   6.744   4.048  1.00  0.00           H  
ATOM    531 1HD2 LEU B  32       8.560   9.650   4.284  1.00  0.00           H  
ATOM    532 2HD2 LEU B  32       8.853   8.804   2.745  1.00  0.00           H  
ATOM    533 3HD2 LEU B  32       7.255   9.512   3.081  1.00  0.00           H  
ATOM    534  N   HIS B  33       4.829   5.332   1.405  1.00  0.00           N  
ATOM    535  CA  HIS B  33       4.369   4.510   0.292  1.00  0.00           C  
ATOM    536  C   HIS B  33       3.300   5.231  -0.519  1.00  0.00           C  
ATOM    537  O   HIS B  33       3.381   5.302  -1.746  1.00  0.00           O  
ATOM    538  CB  HIS B  33       3.819   3.173   0.798  1.00  0.00           C  
ATOM    539  CG  HIS B  33       3.197   2.334  -0.274  1.00  0.00           C  
ATOM    540  ND1 HIS B  33       3.927   1.789  -1.309  1.00  0.00           N  
ATOM    541  CD2 HIS B  33       1.914   1.948  -0.473  1.00  0.00           C  
ATOM    542  CE1 HIS B  33       3.119   1.102  -2.099  1.00  0.00           C  
ATOM    543  NE2 HIS B  33       1.894   1.183  -1.614  1.00  0.00           N  
ATOM    544  H   HIS B  33       4.698   4.999   2.350  1.00  0.00           H  
ATOM    545  HA  HIS B  33       5.204   4.301  -0.375  1.00  0.00           H  
ATOM    546 1HB  HIS B  33       4.624   2.598   1.257  1.00  0.00           H  
ATOM    547 2HB  HIS B  33       3.068   3.356   1.567  1.00  0.00           H  
ATOM    548  HD1 HIS B  33       4.921   1.824  -1.415  1.00  0.00           H  
ATOM    549  HD2 HIS B  33       0.991   2.133   0.077  1.00  0.00           H  
ATOM    550  HE1 HIS B  33       3.507   0.590  -2.979  1.00  0.00           H  
ATOM    551  N   LEU B  34       2.298   5.764   0.172  1.00  0.00           N  
ATOM    552  CA  LEU B  34       1.238   6.525  -0.478  1.00  0.00           C  
ATOM    553  C   LEU B  34       1.812   7.641  -1.343  1.00  0.00           C  
ATOM    554  O   LEU B  34       1.409   7.817  -2.492  1.00  0.00           O  
ATOM    555  CB  LEU B  34       0.291   7.119   0.572  1.00  0.00           C  
ATOM    556  CG  LEU B  34      -0.810   8.039   0.030  1.00  0.00           C  
ATOM    557  CD1 LEU B  34      -1.707   7.255  -0.919  1.00  0.00           C  
ATOM    558  CD2 LEU B  34      -1.611   8.611   1.191  1.00  0.00           C  
ATOM    559  H   LEU B  34       2.271   5.639   1.174  1.00  0.00           H  
ATOM    560  HA  LEU B  34       0.672   5.850  -1.119  1.00  0.00           H  
ATOM    561 1HB  LEU B  34      -0.192   6.302   1.105  1.00  0.00           H  
ATOM    562 2HB  LEU B  34       0.881   7.693   1.287  1.00  0.00           H  
ATOM    563  HG  LEU B  34      -0.358   8.854  -0.535  1.00  0.00           H  
ATOM    564 1HD1 LEU B  34      -2.489   7.909  -1.304  1.00  0.00           H  
ATOM    565 2HD1 LEU B  34      -1.112   6.874  -1.749  1.00  0.00           H  
ATOM    566 3HD1 LEU B  34      -2.161   6.421  -0.384  1.00  0.00           H  
ATOM    567 1HD2 LEU B  34      -2.393   9.266   0.806  1.00  0.00           H  
ATOM    568 2HD2 LEU B  34      -2.064   7.797   1.756  1.00  0.00           H  
ATOM    569 3HD2 LEU B  34      -0.949   9.181   1.843  1.00  0.00           H  
ATOM    570  N   ILE B  35       2.754   8.391  -0.782  1.00  0.00           N  
ATOM    571  CA  ILE B  35       3.377   9.499  -1.497  1.00  0.00           C  
ATOM    572  C   ILE B  35       4.055   9.019  -2.774  1.00  0.00           C  
ATOM    573  O   ILE B  35       3.872   9.602  -3.842  1.00  0.00           O  
ATOM    574  CB  ILE B  35       4.407  10.217  -0.607  1.00  0.00           C  
ATOM    575  CG1 ILE B  35       3.703  10.963   0.530  1.00  0.00           C  
ATOM    576  CG2 ILE B  35       5.250  11.175  -1.435  1.00  0.00           C  
ATOM    577  CD1 ILE B  35       4.638  11.438   1.619  1.00  0.00           C  
ATOM    578  H   ILE B  35       3.046   8.190   0.163  1.00  0.00           H  
ATOM    579  HA  ILE B  35       2.601  10.213  -1.771  1.00  0.00           H  
ATOM    580  HB  ILE B  35       5.062   9.481  -0.142  1.00  0.00           H  
ATOM    581 1HG1 ILE B  35       3.180  11.829   0.127  1.00  0.00           H  
ATOM    582 2HG1 ILE B  35       2.955  10.312   0.984  1.00  0.00           H  
ATOM    583 1HG2 ILE B  35       5.972  11.675  -0.790  1.00  0.00           H  
ATOM    584 2HG2 ILE B  35       5.777  10.620  -2.209  1.00  0.00           H  
ATOM    585 3HG2 ILE B  35       4.603  11.920  -1.900  1.00  0.00           H  
ATOM    586 1HD1 ILE B  35       4.065  11.956   2.389  1.00  0.00           H  
ATOM    587 2HD1 ILE B  35       5.147  10.581   2.061  1.00  0.00           H  
ATOM    588 3HD1 ILE B  35       5.374  12.119   1.195  1.00  0.00           H  
ATOM    589  N   LEU B  36       4.838   7.952  -2.656  1.00  0.00           N  
ATOM    590  CA  LEU B  36       5.542   7.388  -3.802  1.00  0.00           C  
ATOM    591  C   LEU B  36       4.564   6.903  -4.865  1.00  0.00           C  
ATOM    592  O   LEU B  36       4.798   7.074  -6.061  1.00  0.00           O  
ATOM    593  CB  LEU B  36       6.438   6.227  -3.355  1.00  0.00           C  
ATOM    594  CG  LEU B  36       7.663   6.616  -2.518  1.00  0.00           C  
ATOM    595  CD1 LEU B  36       8.339   5.358  -1.991  1.00  0.00           C  
ATOM    596  CD2 LEU B  36       8.621   7.436  -3.370  1.00  0.00           C  
ATOM    597  H   LEU B  36       4.949   7.521  -1.750  1.00  0.00           H  
ATOM    598  HA  LEU B  36       6.167   8.165  -4.240  1.00  0.00           H  
ATOM    599 1HB  LEU B  36       5.840   5.534  -2.765  1.00  0.00           H  
ATOM    600 2HB  LEU B  36       6.795   5.702  -4.241  1.00  0.00           H  
ATOM    601  HG  LEU B  36       7.344   7.208  -1.659  1.00  0.00           H  
ATOM    602 1HD1 LEU B  36       9.210   5.635  -1.396  1.00  0.00           H  
ATOM    603 2HD1 LEU B  36       7.638   4.801  -1.369  1.00  0.00           H  
ATOM    604 3HD1 LEU B  36       8.655   4.737  -2.828  1.00  0.00           H  
ATOM    605 1HD2 LEU B  36       9.492   7.713  -2.775  1.00  0.00           H  
ATOM    606 2HD2 LEU B  36       8.942   6.844  -4.228  1.00  0.00           H  
ATOM    607 3HD2 LEU B  36       8.118   8.337  -3.719  1.00  0.00           H  
ATOM    608  N   TRP B  37       3.468   6.298  -4.421  1.00  0.00           N  
ATOM    609  CA  TRP B  37       2.426   5.836  -5.330  1.00  0.00           C  
ATOM    610  C   TRP B  37       1.795   7.002  -6.082  1.00  0.00           C  
ATOM    611  O   TRP B  37       1.615   6.943  -7.298  1.00  0.00           O  
ATOM    612  CB  TRP B  37       1.344   5.077  -4.560  1.00  0.00           C  
ATOM    613  CG  TRP B  37       0.230   4.576  -5.429  1.00  0.00           C  
ATOM    614  CD1 TRP B  37       0.253   3.472  -6.228  1.00  0.00           C  
ATOM    615  CD2 TRP B  37      -1.084   5.161  -5.591  1.00  0.00           C  
ATOM    616  NE1 TRP B  37      -0.949   3.331  -6.874  1.00  0.00           N  
ATOM    617  CE2 TRP B  37      -1.781   4.355  -6.496  1.00  0.00           C  
ATOM    618  CE3 TRP B  37      -1.716   6.287  -5.049  1.00  0.00           C  
ATOM    619  CZ2 TRP B  37      -3.083   4.636  -6.877  1.00  0.00           C  
ATOM    620  CZ3 TRP B  37      -3.023   6.569  -5.431  1.00  0.00           C  
ATOM    621  CH2 TRP B  37      -3.688   5.764  -6.321  1.00  0.00           C  
ATOM    622  H   TRP B  37       3.354   6.153  -3.428  1.00  0.00           H  
ATOM    623  HA  TRP B  37       2.875   5.161  -6.057  1.00  0.00           H  
ATOM    624 1HB  TRP B  37       1.791   4.224  -4.050  1.00  0.00           H  
ATOM    625 2HB  TRP B  37       0.917   5.727  -3.796  1.00  0.00           H  
ATOM    626  HD1 TRP B  37       1.103   2.800  -6.337  1.00  0.00           H  
ATOM    627  HE1 TRP B  37      -1.185   2.594  -7.524  1.00  0.00           H  
ATOM    628  HE3 TRP B  37      -1.194   6.929  -4.340  1.00  0.00           H  
ATOM    629  HZ2 TRP B  37      -3.628   4.009  -7.583  1.00  0.00           H  
ATOM    630  HZ3 TRP B  37      -3.507   7.448  -5.005  1.00  0.00           H  
ATOM    631  HH2 TRP B  37      -4.712   6.013  -6.598  1.00  0.00           H  
ATOM    632  N   ILE B  38       1.462   8.060  -5.351  1.00  0.00           N  
ATOM    633  CA  ILE B  38       0.874   9.251  -5.952  1.00  0.00           C  
ATOM    634  C   ILE B  38       1.820   9.880  -6.967  1.00  0.00           C  
ATOM    635  O   ILE B  38       1.413  10.226  -8.077  1.00  0.00           O  
ATOM    636  CB  ILE B  38       0.515  10.290  -4.873  1.00  0.00           C  
ATOM    637  CG1 ILE B  38      -0.644   9.784  -4.010  1.00  0.00           C  
ATOM    638  CG2 ILE B  38       0.162  11.623  -5.515  1.00  0.00           C  
ATOM    639  CD1 ILE B  38      -0.881  10.606  -2.763  1.00  0.00           C  
ATOM    640  H   ILE B  38       1.619   8.038  -4.354  1.00  0.00           H  
ATOM    641  HA  ILE B  38      -0.039   8.963  -6.470  1.00  0.00           H  
ATOM    642  HB  ILE B  38       1.365  10.432  -4.207  1.00  0.00           H  
ATOM    643 1HG1 ILE B  38      -1.561   9.782  -4.597  1.00  0.00           H  
ATOM    644 2HG1 ILE B  38      -0.449   8.755  -3.706  1.00  0.00           H  
ATOM    645 1HG2 ILE B  38      -0.090  12.345  -4.739  1.00  0.00           H  
ATOM    646 2HG2 ILE B  38       1.014  11.988  -6.087  1.00  0.00           H  
ATOM    647 3HG2 ILE B  38      -0.692  11.492  -6.180  1.00  0.00           H  
ATOM    648 1HD1 ILE B  38      -1.716  10.185  -2.203  1.00  0.00           H  
ATOM    649 2HD1 ILE B  38       0.016  10.592  -2.142  1.00  0.00           H  
ATOM    650 3HD1 ILE B  38      -1.112  11.632  -3.043  1.00  0.00           H  
ATOM    651  N   LEU B  39       3.083  10.024  -6.582  1.00  0.00           N  
ATOM    652  CA  LEU B  39       4.084  10.630  -7.451  1.00  0.00           C  
ATOM    653  C   LEU B  39       4.275   9.815  -8.724  1.00  0.00           C  
ATOM    654  O   LEU B  39       4.481  10.371  -9.803  1.00  0.00           O  
ATOM    655  CB  LEU B  39       5.422  10.755  -6.711  1.00  0.00           C  
ATOM    656  CG  LEU B  39       5.459  11.781  -5.571  1.00  0.00           C  
ATOM    657  CD1 LEU B  39       6.779  11.660  -4.821  1.00  0.00           C  
ATOM    658  CD2 LEU B  39       5.280  13.180  -6.141  1.00  0.00           C  
ATOM    659  H   LEU B  39       3.356   9.706  -5.663  1.00  0.00           H  
ATOM    660  HA  LEU B  39       3.743  11.627  -7.729  1.00  0.00           H  
ATOM    661 1HB  LEU B  39       5.679   9.784  -6.291  1.00  0.00           H  
ATOM    662 2HB  LEU B  39       6.193  11.031  -7.431  1.00  0.00           H  
ATOM    663  HG  LEU B  39       4.654  11.571  -4.866  1.00  0.00           H  
ATOM    664 1HD1 LEU B  39       6.805  12.389  -4.011  1.00  0.00           H  
ATOM    665 2HD1 LEU B  39       6.871  10.656  -4.408  1.00  0.00           H  
ATOM    666 3HD1 LEU B  39       7.605  11.849  -5.506  1.00  0.00           H  
ATOM    667 1HD2 LEU B  39       5.306  13.909  -5.331  1.00  0.00           H  
ATOM    668 2HD2 LEU B  39       6.085  13.392  -6.845  1.00  0.00           H  
ATOM    669 3HD2 LEU B  39       4.322  13.243  -6.657  1.00  0.00           H  
ATOM    670  N   ASP B  40       4.205   8.495  -8.591  1.00  0.00           N  
ATOM    671  CA  ASP B  40       4.309   7.603  -9.740  1.00  0.00           C  
ATOM    672  C   ASP B  40       3.061   7.678 -10.610  1.00  0.00           C  
ATOM    673  O   ASP B  40       3.145   7.646 -11.837  1.00  0.00           O  
ATOM    674  CB  ASP B  40       4.533   6.161  -9.281  1.00  0.00           C  
ATOM    675  CG  ASP B  40       4.980   5.242 -10.410  1.00  0.00           C  
ATOM    676  OD1 ASP B  40       6.030   5.477 -10.960  1.00  0.00           O  
ATOM    677  OD2 ASP B  40       4.269   4.314 -10.710  1.00  0.00           O  
ATOM    678  H   ASP B  40       4.077   8.099  -7.671  1.00  0.00           H  
ATOM    679  HA  ASP B  40       5.163   7.913 -10.343  1.00  0.00           H  
ATOM    680 1HB  ASP B  40       5.289   6.142  -8.495  1.00  0.00           H  
ATOM    681 2HB  ASP B  40       3.609   5.766  -8.855  1.00  0.00           H  
ATOM    682  N   ARG B  41       1.902   7.776  -9.966  1.00  0.00           N  
ATOM    683  CA  ARG B  41       0.634   7.860 -10.680  1.00  0.00           C  
ATOM    684  C   ARG B  41       0.565   9.119 -11.534  1.00  0.00           C  
ATOM    685  O   ARG B  41       0.153   9.073 -12.693  1.00  0.00           O  
ATOM    686  CB  ARG B  41      -0.532   7.849  -9.703  1.00  0.00           C  
ATOM    687  CG  ARG B  41      -1.902   8.019 -10.340  1.00  0.00           C  
ATOM    688  CD  ARG B  41      -2.989   7.970  -9.328  1.00  0.00           C  
ATOM    689  NE  ARG B  41      -4.290   8.246  -9.916  1.00  0.00           N  
ATOM    690  CZ  ARG B  41      -4.830   9.475 -10.034  1.00  0.00           C  
ATOM    691  NH1 ARG B  41      -4.171  10.527  -9.603  1.00  0.00           N  
ATOM    692  NH2 ARG B  41      -6.023   9.622 -10.585  1.00  0.00           N  
ATOM    693  H   ARG B  41       1.901   7.793  -8.956  1.00  0.00           H  
ATOM    694  HA  ARG B  41       0.547   6.992 -11.335  1.00  0.00           H  
ATOM    695 1HB  ARG B  41      -0.538   6.908  -9.155  1.00  0.00           H  
ATOM    696 2HB  ARG B  41      -0.405   8.651  -8.976  1.00  0.00           H  
ATOM    697 1HG  ARG B  41      -1.950   8.983 -10.848  1.00  0.00           H  
ATOM    698 2HG  ARG B  41      -2.070   7.220 -11.063  1.00  0.00           H  
ATOM    699 1HD  ARG B  41      -3.021   6.978  -8.878  1.00  0.00           H  
ATOM    700 2HD  ARG B  41      -2.799   8.713  -8.555  1.00  0.00           H  
ATOM    701  HE  ARG B  41      -4.827   7.461 -10.259  1.00  0.00           H  
ATOM    702 1HH1 ARG B  41      -3.259  10.415  -9.182  1.00  0.00           H  
ATOM    703 2HH1 ARG B  41      -4.576  11.448  -9.692  1.00  0.00           H  
ATOM    704 1HH2 ARG B  41      -6.529   8.812 -10.916  1.00  0.00           H  
ATOM    705 2HH2 ARG B  41      -6.427  10.542 -10.674  1.00  0.00           H  
ATOM    706  N   LEU B  42       0.971  10.244 -10.955  1.00  0.00           N  
ATOM    707  CA  LEU B  42       0.833  11.538 -11.613  1.00  0.00           C  
ATOM    708  C   LEU B  42       1.784  11.659 -12.796  1.00  0.00           C  
ATOM    709  O   LEU B  42       1.504  11.151 -13.846  1.00  0.00           O  
ATOM    710  OXT LEU B  42       2.814  12.264 -12.678  1.00  0.00           O  
ATOM    711  CB  LEU B  42       1.101  12.671 -10.614  1.00  0.00           C  
ATOM    712  CG  LEU B  42       0.075  12.818  -9.483  1.00  0.00           C  
ATOM    713  CD1 LEU B  42       0.557  13.870  -8.494  1.00  0.00           C  
ATOM    714  CD2 LEU B  42      -1.276  13.197 -10.069  1.00  0.00           C  
ATOM    715  H   LEU B  42       1.387  10.202 -10.036  1.00  0.00           H  
ATOM    716  HA  LEU B  42      -0.188  11.630 -11.982  1.00  0.00           H  
ATOM    717 1HB  LEU B  42       2.076  12.508 -10.158  1.00  0.00           H  
ATOM    718 2HB  LEU B  42       1.131  13.615 -11.159  1.00  0.00           H  
ATOM    719  HG  LEU B  42      -0.014  11.873  -8.948  1.00  0.00           H  
ATOM    720 1HD1 LEU B  42      -0.171  13.974  -7.690  1.00  0.00           H  
ATOM    721 2HD1 LEU B  42       1.516  13.564  -8.075  1.00  0.00           H  
ATOM    722 3HD1 LEU B  42       0.672  14.825  -9.005  1.00  0.00           H  
ATOM    723 1HD2 LEU B  42      -2.006  13.301  -9.265  1.00  0.00           H  
ATOM    724 2HD2 LEU B  42      -1.189  14.143 -10.604  1.00  0.00           H  
ATOM    725 3HD2 LEU B  42      -1.605  12.420 -10.759  1.00  0.00           H  
TER                                                                             
ATOM    727  N   LEU C  43      -2.995   6.971  17.952  1.00  0.00           N  
ATOM    728  CA  LEU C  43      -1.959   6.732  16.953  1.00  0.00           C  
ATOM    729  C   LEU C  43      -2.309   5.540  16.072  1.00  0.00           C  
ATOM    730  O   LEU C  43      -2.275   5.632  14.844  1.00  0.00           O  
ATOM    731  CB  LEU C  43      -0.608   6.491  17.638  1.00  0.00           C  
ATOM    732  CG  LEU C  43      -0.058   7.666  18.456  1.00  0.00           C  
ATOM    733  CD1 LEU C  43       1.208   7.232  19.182  1.00  0.00           C  
ATOM    734  CD2 LEU C  43       0.219   8.843  17.531  1.00  0.00           C  
ATOM    735 1H   LEU C  43      -2.740   7.757  18.515  1.00  0.00           H  
ATOM    736 2H   LEU C  43      -3.864   7.158  17.493  1.00  0.00           H  
ATOM    737 3H   LEU C  43      -3.091   6.163  18.532  1.00  0.00           H  
ATOM    738  HA  LEU C  43      -1.879   7.615  16.320  1.00  0.00           H  
ATOM    739 1HB  LEU C  43      -0.706   5.638  18.308  1.00  0.00           H  
ATOM    740 2HB  LEU C  43       0.129   6.244  16.875  1.00  0.00           H  
ATOM    741  HG  LEU C  43      -0.789   7.961  19.208  1.00  0.00           H  
ATOM    742 1HD1 LEU C  43       1.600   8.067  19.763  1.00  0.00           H  
ATOM    743 2HD1 LEU C  43       0.978   6.402  19.850  1.00  0.00           H  
ATOM    744 3HD1 LEU C  43       1.955   6.915  18.454  1.00  0.00           H  
ATOM    745 1HD2 LEU C  43       0.610   9.678  18.112  1.00  0.00           H  
ATOM    746 2HD2 LEU C  43       0.952   8.550  16.779  1.00  0.00           H  
ATOM    747 3HD2 LEU C  43      -0.706   9.144  17.039  1.00  0.00           H  
ATOM    748  N   VAL C  44      -2.644   4.421  16.704  1.00  0.00           N  
ATOM    749  CA  VAL C  44      -2.890   3.178  15.983  1.00  0.00           C  
ATOM    750  C   VAL C  44      -4.061   3.322  15.020  1.00  0.00           C  
ATOM    751  O   VAL C  44      -4.016   2.827  13.894  1.00  0.00           O  
ATOM    752  CB  VAL C  44      -3.182   2.035  16.974  1.00  0.00           C  
ATOM    753  CG1 VAL C  44      -3.608   0.779  16.227  1.00  0.00           C  
ATOM    754  CG2 VAL C  44      -1.954   1.764  17.828  1.00  0.00           C  
ATOM    755  H   VAL C  44      -2.731   4.432  17.710  1.00  0.00           H  
ATOM    756  HA  VAL C  44      -1.996   2.926  15.412  1.00  0.00           H  
ATOM    757  HB  VAL C  44      -4.015   2.325  17.615  1.00  0.00           H  
ATOM    758 1HG1 VAL C  44      -3.811  -0.018  16.943  1.00  0.00           H  
ATOM    759 2HG1 VAL C  44      -4.509   0.986  15.651  1.00  0.00           H  
ATOM    760 3HG1 VAL C  44      -2.809   0.468  15.555  1.00  0.00           H  
ATOM    761 1HG2 VAL C  44      -2.167   0.955  18.527  1.00  0.00           H  
ATOM    762 2HG2 VAL C  44      -1.120   1.479  17.187  1.00  0.00           H  
ATOM    763 3HG2 VAL C  44      -1.692   2.664  18.385  1.00  0.00           H  
ATOM    764  N   VAL C  45      -5.110   4.004  15.468  1.00  0.00           N  
ATOM    765  CA  VAL C  45      -6.289   4.229  14.641  1.00  0.00           C  
ATOM    766  C   VAL C  45      -5.928   4.965  13.357  1.00  0.00           C  
ATOM    767  O   VAL C  45      -6.404   4.618  12.276  1.00  0.00           O  
ATOM    768  CB  VAL C  45      -7.340   5.042  15.418  1.00  0.00           C  
ATOM    769  CG1 VAL C  45      -8.477   5.461  14.498  1.00  0.00           C  
ATOM    770  CG2 VAL C  45      -7.867   4.225  16.588  1.00  0.00           C  
ATOM    771  H   VAL C  45      -5.089   4.376  16.407  1.00  0.00           H  
ATOM    772  HA  VAL C  45      -6.718   3.261  14.380  1.00  0.00           H  
ATOM    773  HB  VAL C  45      -6.876   5.955  15.792  1.00  0.00           H  
ATOM    774 1HG1 VAL C  45      -9.211   6.036  15.064  1.00  0.00           H  
ATOM    775 2HG1 VAL C  45      -8.082   6.075  13.688  1.00  0.00           H  
ATOM    776 3HG1 VAL C  45      -8.954   4.574  14.082  1.00  0.00           H  
ATOM    777 1HG2 VAL C  45      -8.609   4.806  17.133  1.00  0.00           H  
ATOM    778 2HG2 VAL C  45      -8.326   3.309  16.214  1.00  0.00           H  
ATOM    779 3HG2 VAL C  45      -7.043   3.971  17.255  1.00  0.00           H  
ATOM    780  N   ALA C  46      -5.085   5.984  13.482  1.00  0.00           N  
ATOM    781  CA  ALA C  46      -4.631   6.750  12.328  1.00  0.00           C  
ATOM    782  C   ALA C  46      -3.898   5.861  11.331  1.00  0.00           C  
ATOM    783  O   ALA C  46      -4.077   5.991  10.120  1.00  0.00           O  
ATOM    784  CB  ALA C  46      -3.735   7.897  12.771  1.00  0.00           C  
ATOM    785  H   ALA C  46      -4.749   6.235  14.402  1.00  0.00           H  
ATOM    786  HA  ALA C  46      -5.508   7.160  11.827  1.00  0.00           H  
ATOM    787 1HB  ALA C  46      -3.404   8.459  11.898  1.00  0.00           H  
ATOM    788 2HB  ALA C  46      -4.292   8.556  13.438  1.00  0.00           H  
ATOM    789 3HB  ALA C  46      -2.868   7.499  13.296  1.00  0.00           H  
ATOM    790  N   ALA C  47      -3.073   4.957  11.848  1.00  0.00           N  
ATOM    791  CA  ALA C  47      -2.330   4.027  11.005  1.00  0.00           C  
ATOM    792  C   ALA C  47      -3.271   3.173  10.165  1.00  0.00           C  
ATOM    793  O   ALA C  47      -3.004   2.908   8.993  1.00  0.00           O  
ATOM    794  CB  ALA C  47      -1.431   3.143  11.856  1.00  0.00           C  
ATOM    795  H   ALA C  47      -2.957   4.912  12.850  1.00  0.00           H  
ATOM    796  HA  ALA C  47      -1.710   4.610  10.324  1.00  0.00           H  
ATOM    797 1HB  ALA C  47      -0.883   2.455  11.213  1.00  0.00           H  
ATOM    798 2HB  ALA C  47      -0.725   3.765  12.407  1.00  0.00           H  
ATOM    799 3HB  ALA C  47      -2.039   2.576  12.559  1.00  0.00           H  
ATOM    800  N   SER C  48      -4.372   2.744  10.772  1.00  0.00           N  
ATOM    801  CA  SER C  48      -5.395   1.988  10.058  1.00  0.00           C  
ATOM    802  C   SER C  48      -6.071   2.844   8.995  1.00  0.00           C  
ATOM    803  O   SER C  48      -6.273   2.401   7.864  1.00  0.00           O  
ATOM    804  CB  SER C  48      -6.432   1.464  11.032  1.00  0.00           C  
ATOM    805  OG  SER C  48      -5.864   0.544  11.923  1.00  0.00           O  
ATOM    806  H   SER C  48      -4.505   2.946  11.752  1.00  0.00           H  
ATOM    807  HA  SER C  48      -4.917   1.141   9.563  1.00  0.00           H  
ATOM    808 1HB  SER C  48      -6.861   2.296  11.590  1.00  0.00           H  
ATOM    809 2HB  SER C  48      -7.241   0.988  10.480  1.00  0.00           H  
ATOM    810  HG  SER C  48      -5.253   1.045  12.468  1.00  0.00           H  
ATOM    811  N   ILE C  49      -6.418   4.072   9.364  1.00  0.00           N  
ATOM    812  CA  ILE C  49      -7.091   4.986   8.448  1.00  0.00           C  
ATOM    813  C   ILE C  49      -6.229   5.274   7.225  1.00  0.00           C  
ATOM    814  O   ILE C  49      -6.717   5.272   6.095  1.00  0.00           O  
ATOM    815  CB  ILE C  49      -7.442   6.310   9.152  1.00  0.00           C  
ATOM    816  CG1 ILE C  49      -8.534   6.083  10.200  1.00  0.00           C  
ATOM    817  CG2 ILE C  49      -7.882   7.352   8.136  1.00  0.00           C  
ATOM    818  CD1 ILE C  49      -8.736   7.255  11.134  1.00  0.00           C  
ATOM    819  H   ILE C  49      -6.211   4.381  10.303  1.00  0.00           H  
ATOM    820  HA  ILE C  49      -8.015   4.519   8.111  1.00  0.00           H  
ATOM    821  HB  ILE C  49      -6.567   6.682   9.684  1.00  0.00           H  
ATOM    822 1HG1 ILE C  49      -9.480   5.877   9.701  1.00  0.00           H  
ATOM    823 2HG1 ILE C  49      -8.286   5.208  10.801  1.00  0.00           H  
ATOM    824 1HG2 ILE C  49      -8.127   8.281   8.650  1.00  0.00           H  
ATOM    825 2HG2 ILE C  49      -7.075   7.532   7.427  1.00  0.00           H  
ATOM    826 3HG2 ILE C  49      -8.761   6.991   7.601  1.00  0.00           H  
ATOM    827 1HD1 ILE C  49      -9.526   7.019  11.848  1.00  0.00           H  
ATOM    828 2HD1 ILE C  49      -7.809   7.456  11.672  1.00  0.00           H  
ATOM    829 3HD1 ILE C  49      -9.020   8.134  10.558  1.00  0.00           H  
ATOM    830  N   ILE C  50      -4.944   5.520   7.458  1.00  0.00           N  
ATOM    831  CA  ILE C  50      -4.011   5.807   6.375  1.00  0.00           C  
ATOM    832  C   ILE C  50      -3.955   4.659   5.376  1.00  0.00           C  
ATOM    833  O   ILE C  50      -4.007   4.873   4.165  1.00  0.00           O  
ATOM    834  CB  ILE C  50      -2.599   6.079   6.925  1.00  0.00           C  
ATOM    835  CG1 ILE C  50      -2.578   7.387   7.720  1.00  0.00           C  
ATOM    836  CG2 ILE C  50      -1.586   6.127   5.791  1.00  0.00           C  
ATOM    837  CD1 ILE C  50      -1.367   7.541   8.612  1.00  0.00           C  
ATOM    838  H   ILE C  50      -4.605   5.508   8.409  1.00  0.00           H  
ATOM    839  HA  ILE C  50      -4.354   6.698   5.850  1.00  0.00           H  
ATOM    840  HB  ILE C  50      -2.319   5.285   7.616  1.00  0.00           H  
ATOM    841 1HG1 ILE C  50      -2.605   8.232   7.033  1.00  0.00           H  
ATOM    842 2HG1 ILE C  50      -3.470   7.447   8.345  1.00  0.00           H  
ATOM    843 1HG2 ILE C  50      -0.594   6.320   6.197  1.00  0.00           H  
ATOM    844 2HG2 ILE C  50      -1.584   5.172   5.266  1.00  0.00           H  
ATOM    845 3HG2 ILE C  50      -1.856   6.922   5.095  1.00  0.00           H  
ATOM    846 1HD1 ILE C  50      -1.424   8.491   9.143  1.00  0.00           H  
ATOM    847 2HD1 ILE C  50      -1.339   6.723   9.333  1.00  0.00           H  
ATOM    848 3HD1 ILE C  50      -0.463   7.520   8.004  1.00  0.00           H  
ATOM    849  N   ALA C  51      -3.849   3.438   5.891  1.00  0.00           N  
ATOM    850  CA  ALA C  51      -3.847   2.249   5.048  1.00  0.00           C  
ATOM    851  C   ALA C  51      -5.143   2.134   4.255  1.00  0.00           C  
ATOM    852  O   ALA C  51      -5.132   1.761   3.081  1.00  0.00           O  
ATOM    853  CB  ALA C  51      -3.632   1.001   5.893  1.00  0.00           C  
ATOM    854  H   ALA C  51      -3.768   3.332   6.892  1.00  0.00           H  
ATOM    855  HA  ALA C  51      -3.027   2.339   4.337  1.00  0.00           H  
ATOM    856 1HB  ALA C  51      -3.633   0.122   5.249  1.00  0.00           H  
ATOM    857 2HB  ALA C  51      -2.675   1.072   6.409  1.00  0.00           H  
ATOM    858 3HB  ALA C  51      -4.433   0.916   6.625  1.00  0.00           H  
ATOM    859  N   ILE C  52      -6.257   2.456   4.902  1.00  0.00           N  
ATOM    860  CA  ILE C  52      -7.563   2.398   4.254  1.00  0.00           C  
ATOM    861  C   ILE C  52      -7.671   3.430   3.139  1.00  0.00           C  
ATOM    862  O   ILE C  52      -8.131   3.124   2.039  1.00  0.00           O  
ATOM    863  CB  ILE C  52      -8.693   2.624   5.275  1.00  0.00           C  
ATOM    864  CG1 ILE C  52      -8.786   1.439   6.240  1.00  0.00           C  
ATOM    865  CG2 ILE C  52     -10.019   2.839   4.562  1.00  0.00           C  
ATOM    866  CD1 ILE C  52      -9.642   1.707   7.457  1.00  0.00           C  
ATOM    867  H   ILE C  52      -6.199   2.748   5.867  1.00  0.00           H  
ATOM    868  HA  ILE C  52      -7.688   1.408   3.816  1.00  0.00           H  
ATOM    869  HB  ILE C  52      -8.468   3.504   5.878  1.00  0.00           H  
ATOM    870 1HG1 ILE C  52      -9.196   0.576   5.717  1.00  0.00           H  
ATOM    871 2HG1 ILE C  52      -7.786   1.168   6.581  1.00  0.00           H  
ATOM    872 1HG2 ILE C  52     -10.806   2.997   5.299  1.00  0.00           H  
ATOM    873 2HG2 ILE C  52      -9.946   3.713   3.916  1.00  0.00           H  
ATOM    874 3HG2 ILE C  52     -10.255   1.962   3.961  1.00  0.00           H  
ATOM    875 1HD1 ILE C  52      -9.659   0.822   8.092  1.00  0.00           H  
ATOM    876 2HD1 ILE C  52      -9.228   2.547   8.015  1.00  0.00           H  
ATOM    877 3HD1 ILE C  52     -10.657   1.946   7.141  1.00  0.00           H  
ATOM    878  N   LEU C  53      -7.244   4.654   3.430  1.00  0.00           N  
ATOM    879  CA  LEU C  53      -7.315   5.740   2.460  1.00  0.00           C  
ATOM    880  C   LEU C  53      -6.508   5.416   1.209  1.00  0.00           C  
ATOM    881  O   LEU C  53      -6.942   5.691   0.090  1.00  0.00           O  
ATOM    882  CB  LEU C  53      -6.799   7.043   3.084  1.00  0.00           C  
ATOM    883  CG  LEU C  53      -7.700   7.669   4.156  1.00  0.00           C  
ATOM    884  CD1 LEU C  53      -6.978   8.842   4.805  1.00  0.00           C  
ATOM    885  CD2 LEU C  53      -9.009   8.116   3.522  1.00  0.00           C  
ATOM    886  H   LEU C  53      -6.861   4.837   4.346  1.00  0.00           H  
ATOM    887  HA  LEU C  53      -8.356   5.878   2.171  1.00  0.00           H  
ATOM    888 1HB  LEU C  53      -5.829   6.850   3.539  1.00  0.00           H  
ATOM    889 2HB  LEU C  53      -6.666   7.779   2.292  1.00  0.00           H  
ATOM    890  HG  LEU C  53      -7.906   6.933   4.934  1.00  0.00           H  
ATOM    891 1HD1 LEU C  53      -7.619   9.287   5.567  1.00  0.00           H  
ATOM    892 2HD1 LEU C  53      -6.056   8.491   5.268  1.00  0.00           H  
ATOM    893 3HD1 LEU C  53      -6.744   9.589   4.048  1.00  0.00           H  
ATOM    894 1HD2 LEU C  53      -9.650   8.560   4.284  1.00  0.00           H  
ATOM    895 2HD2 LEU C  53      -8.804   8.853   2.745  1.00  0.00           H  
ATOM    896 3HD2 LEU C  53      -9.512   7.255   3.081  1.00  0.00           H  
ATOM    897  N   HIS C  54      -5.332   4.829   1.405  1.00  0.00           N  
ATOM    898  CA  HIS C  54      -4.510   4.369   0.292  1.00  0.00           C  
ATOM    899  C   HIS C  54      -5.231   3.300  -0.519  1.00  0.00           C  
ATOM    900  O   HIS C  54      -5.302   3.381  -1.746  1.00  0.00           O  
ATOM    901  CB  HIS C  54      -3.173   3.819   0.798  1.00  0.00           C  
ATOM    902  CG  HIS C  54      -2.322   3.221  -0.279  1.00  0.00           C  
ATOM    903  ND1 HIS C  54      -1.736   3.979  -1.270  1.00  0.00           N  
ATOM    904  CD2 HIS C  54      -1.960   1.939  -0.521  1.00  0.00           C  
ATOM    905  CE1 HIS C  54      -1.048   3.189  -2.076  1.00  0.00           C  
ATOM    906  NE2 HIS C  54      -1.169   1.947  -1.643  1.00  0.00           N  
ATOM    907  H   HIS C  54      -4.999   4.698   2.350  1.00  0.00           H  
ATOM    908  HA  HIS C  54      -4.301   5.204  -0.375  1.00  0.00           H  
ATOM    909 1HB  HIS C  54      -2.607   4.620   1.275  1.00  0.00           H  
ATOM    910 2HB  HIS C  54      -3.356   3.054   1.552  1.00  0.00           H  
ATOM    911  HD2 HIS C  54      -2.244   1.064   0.065  1.00  0.00           H  
ATOM    912  HE1 HIS C  54      -0.478   3.507  -2.948  1.00  0.00           H  
ATOM    913  HE2 HIS C  54      -0.749   1.131  -2.065  1.00  0.00           H  
ATOM    914  N   LEU C  55      -5.764   2.298   0.172  1.00  0.00           N  
ATOM    915  CA  LEU C  55      -6.525   1.238  -0.478  1.00  0.00           C  
ATOM    916  C   LEU C  55      -7.641   1.812  -1.343  1.00  0.00           C  
ATOM    917  O   LEU C  55      -7.817   1.409  -2.492  1.00  0.00           O  
ATOM    918  CB  LEU C  55      -7.119   0.291   0.572  1.00  0.00           C  
ATOM    919  CG  LEU C  55      -8.050  -0.802   0.032  1.00  0.00           C  
ATOM    920  CD1 LEU C  55      -7.276  -1.706  -0.917  1.00  0.00           C  
ATOM    921  CD2 LEU C  55      -8.629  -1.595   1.193  1.00  0.00           C  
ATOM    922  H   LEU C  55      -5.639   2.271   1.174  1.00  0.00           H  
ATOM    923  HA  LEU C  55      -5.850   0.672  -1.119  1.00  0.00           H  
ATOM    924 1HB  LEU C  55      -6.302  -0.200   1.098  1.00  0.00           H  
ATOM    925 2HB  LEU C  55      -7.684   0.882   1.293  1.00  0.00           H  
ATOM    926  HG  LEU C  55      -8.861  -0.342  -0.534  1.00  0.00           H  
ATOM    927 1HD1 LEU C  55      -7.937  -2.483  -1.301  1.00  0.00           H  
ATOM    928 2HD1 LEU C  55      -6.889  -1.116  -1.748  1.00  0.00           H  
ATOM    929 3HD1 LEU C  55      -6.446  -2.168  -0.383  1.00  0.00           H  
ATOM    930 1HD2 LEU C  55      -9.292  -2.372   0.809  1.00  0.00           H  
ATOM    931 2HD2 LEU C  55      -7.819  -2.057   1.759  1.00  0.00           H  
ATOM    932 3HD2 LEU C  55      -9.192  -0.928   1.846  1.00  0.00           H  
ATOM    933  N   ILE C  56      -8.391   2.754  -0.782  1.00  0.00           N  
ATOM    934  CA  ILE C  56      -9.499   3.377  -1.497  1.00  0.00           C  
ATOM    935  C   ILE C  56      -9.019   4.055  -2.774  1.00  0.00           C  
ATOM    936  O   ILE C  56      -9.602   3.872  -3.842  1.00  0.00           O  
ATOM    937  CB  ILE C  56     -10.217   4.407  -0.607  1.00  0.00           C  
ATOM    938  CG1 ILE C  56     -10.963   3.703   0.530  1.00  0.00           C  
ATOM    939  CG2 ILE C  56     -11.175   5.250  -1.435  1.00  0.00           C  
ATOM    940  CD1 ILE C  56     -11.438   4.638   1.619  1.00  0.00           C  
ATOM    941  H   ILE C  56      -8.190   3.046   0.163  1.00  0.00           H  
ATOM    942  HA  ILE C  56     -10.213   2.601  -1.771  1.00  0.00           H  
ATOM    943  HB  ILE C  56      -9.481   5.062  -0.142  1.00  0.00           H  
ATOM    944 1HG1 ILE C  56     -11.829   3.180   0.127  1.00  0.00           H  
ATOM    945 2HG1 ILE C  56     -10.312   2.955   0.984  1.00  0.00           H  
ATOM    946 1HG2 ILE C  56     -11.675   5.972  -0.790  1.00  0.00           H  
ATOM    947 2HG2 ILE C  56     -10.620   5.777  -2.209  1.00  0.00           H  
ATOM    948 3HG2 ILE C  56     -11.920   4.603  -1.900  1.00  0.00           H  
ATOM    949 1HD1 ILE C  56     -11.956   4.065   2.389  1.00  0.00           H  
ATOM    950 2HD1 ILE C  56     -10.581   5.147   2.061  1.00  0.00           H  
ATOM    951 3HD1 ILE C  56     -12.119   5.374   1.195  1.00  0.00           H  
ATOM    952  N   LEU C  57      -7.952   4.838  -2.656  1.00  0.00           N  
ATOM    953  CA  LEU C  57      -7.388   5.542  -3.802  1.00  0.00           C  
ATOM    954  C   LEU C  57      -6.903   4.564  -4.865  1.00  0.00           C  
ATOM    955  O   LEU C  57      -7.074   4.798  -6.061  1.00  0.00           O  
ATOM    956  CB  LEU C  57      -6.227   6.438  -3.355  1.00  0.00           C  
ATOM    957  CG  LEU C  57      -6.616   7.663  -2.518  1.00  0.00           C  
ATOM    958  CD1 LEU C  57      -5.358   8.339  -1.991  1.00  0.00           C  
ATOM    959  CD2 LEU C  57      -7.435   8.621  -3.371  1.00  0.00           C  
ATOM    960  H   LEU C  57      -7.521   4.949  -1.750  1.00  0.00           H  
ATOM    961  HA  LEU C  57      -8.165   6.167  -4.240  1.00  0.00           H  
ATOM    962 1HB  LEU C  57      -5.534   5.840  -2.765  1.00  0.00           H  
ATOM    963 2HB  LEU C  57      -5.702   6.795  -4.241  1.00  0.00           H  
ATOM    964  HG  LEU C  57      -7.208   7.345  -1.660  1.00  0.00           H  
ATOM    965 1HD1 LEU C  57      -5.635   9.210  -1.396  1.00  0.00           H  
ATOM    966 2HD1 LEU C  57      -4.802   7.638  -1.369  1.00  0.00           H  
ATOM    967 3HD1 LEU C  57      -4.737   8.655  -2.828  1.00  0.00           H  
ATOM    968 1HD2 LEU C  57      -7.713   9.492  -2.775  1.00  0.00           H  
ATOM    969 2HD2 LEU C  57      -6.844   8.942  -4.228  1.00  0.00           H  
ATOM    970 3HD2 LEU C  57      -8.337   8.118  -3.719  1.00  0.00           H  
ATOM    971  N   TRP C  58      -6.298   3.468  -4.421  1.00  0.00           N  
ATOM    972  CA  TRP C  58      -5.836   2.426  -5.330  1.00  0.00           C  
ATOM    973  C   TRP C  58      -7.002   1.795  -6.082  1.00  0.00           C  
ATOM    974  O   TRP C  58      -6.943   1.615  -7.298  1.00  0.00           O  
ATOM    975  CB  TRP C  58      -5.077   1.344  -4.560  1.00  0.00           C  
ATOM    976  CG  TRP C  58      -4.579   0.229  -5.428  1.00  0.00           C  
ATOM    977  CD1 TRP C  58      -3.477   0.250  -6.230  1.00  0.00           C  
ATOM    978  CD2 TRP C  58      -5.166  -1.086  -5.587  1.00  0.00           C  
ATOM    979  NE1 TRP C  58      -3.338  -0.954  -6.875  1.00  0.00           N  
ATOM    980  CE2 TRP C  58      -4.362  -1.784  -6.492  1.00  0.00           C  
ATOM    981  CE3 TRP C  58      -6.291  -1.716  -5.042  1.00  0.00           C  
ATOM    982  CZ2 TRP C  58      -4.645  -3.087  -6.871  1.00  0.00           C  
ATOM    983  CZ3 TRP C  58      -6.574  -3.023  -5.421  1.00  0.00           C  
ATOM    984  CH2 TRP C  58      -5.772  -3.690  -6.312  1.00  0.00           C  
ATOM    985  H   TRP C  58      -6.153   3.354  -3.428  1.00  0.00           H  
ATOM    986  HA  TRP C  58      -5.161   2.875  -6.057  1.00  0.00           H  
ATOM    987 1HB  TRP C  58      -4.222   1.791  -4.052  1.00  0.00           H  
ATOM    988 2HB  TRP C  58      -5.726   0.919  -3.795  1.00  0.00           H  
ATOM    989  HD1 TRP C  58      -2.805   1.098  -6.342  1.00  0.00           H  
ATOM    990  HE1 TRP C  58      -2.604  -1.192  -7.526  1.00  0.00           H  
ATOM    991  HE3 TRP C  58      -6.930  -1.192  -4.332  1.00  0.00           H  
ATOM    992  HZ2 TRP C  58      -4.020  -3.634  -7.578  1.00  0.00           H  
ATOM    993  HZ3 TRP C  58      -7.453  -3.506  -4.992  1.00  0.00           H  
ATOM    994  HH2 TRP C  58      -6.023  -4.715  -6.587  1.00  0.00           H  
ATOM    995  N   ILE C  59      -8.060   1.462  -5.351  1.00  0.00           N  
ATOM    996  CA  ILE C  59      -9.251   0.874  -5.952  1.00  0.00           C  
ATOM    997  C   ILE C  59      -9.880   1.820  -6.967  1.00  0.00           C  
ATOM    998  O   ILE C  59     -10.226   1.413  -8.077  1.00  0.00           O  
ATOM    999  CB  ILE C  59     -10.290   0.515  -4.873  1.00  0.00           C  
ATOM   1000  CG1 ILE C  59      -9.784  -0.644  -4.010  1.00  0.00           C  
ATOM   1001  CG2 ILE C  59     -11.623   0.162  -5.515  1.00  0.00           C  
ATOM   1002  CD1 ILE C  59     -10.606  -0.882  -2.764  1.00  0.00           C  
ATOM   1003  H   ILE C  59      -8.038   1.619  -4.354  1.00  0.00           H  
ATOM   1004  HA  ILE C  59      -8.963  -0.039  -6.470  1.00  0.00           H  
ATOM   1005  HB  ILE C  59     -10.432   1.365  -4.207  1.00  0.00           H  
ATOM   1006 1HG1 ILE C  59      -9.781  -1.561  -4.598  1.00  0.00           H  
ATOM   1007 2HG1 ILE C  59      -8.755  -0.449  -3.706  1.00  0.00           H  
ATOM   1008 1HG2 ILE C  59     -12.345  -0.090  -4.739  1.00  0.00           H  
ATOM   1009 2HG2 ILE C  59     -11.988   1.014  -6.087  1.00  0.00           H  
ATOM   1010 3HG2 ILE C  59     -11.492  -0.692  -6.180  1.00  0.00           H  
ATOM   1011 1HD1 ILE C  59     -10.186  -1.718  -2.205  1.00  0.00           H  
ATOM   1012 2HD1 ILE C  59     -10.593   0.014  -2.143  1.00  0.00           H  
ATOM   1013 3HD1 ILE C  59     -11.633  -1.114  -3.045  1.00  0.00           H  
ATOM   1014  N   LEU C  60     -10.024   3.083  -6.582  1.00  0.00           N  
ATOM   1015  CA  LEU C  60     -10.630   4.084  -7.451  1.00  0.00           C  
ATOM   1016  C   LEU C  60      -9.815   4.275  -8.724  1.00  0.00           C  
ATOM   1017  O   LEU C  60     -10.371   4.481  -9.803  1.00  0.00           O  
ATOM   1018  CB  LEU C  60     -10.755   5.422  -6.711  1.00  0.00           C  
ATOM   1019  CG  LEU C  60     -11.781   5.459  -5.571  1.00  0.00           C  
ATOM   1020  CD1 LEU C  60     -11.660   6.779  -4.821  1.00  0.00           C  
ATOM   1021  CD2 LEU C  60     -13.180   5.280  -6.141  1.00  0.00           C  
ATOM   1022  H   LEU C  60      -9.706   3.356  -5.663  1.00  0.00           H  
ATOM   1023  HA  LEU C  60     -11.627   3.743  -7.729  1.00  0.00           H  
ATOM   1024 1HB  LEU C  60      -9.784   5.679  -6.291  1.00  0.00           H  
ATOM   1025 2HB  LEU C  60     -11.031   6.193  -7.431  1.00  0.00           H  
ATOM   1026  HG  LEU C  60     -11.571   4.654  -4.866  1.00  0.00           H  
ATOM   1027 1HD1 LEU C  60     -12.389   6.805  -4.011  1.00  0.00           H  
ATOM   1028 2HD1 LEU C  60     -10.656   6.871  -4.408  1.00  0.00           H  
ATOM   1029 3HD1 LEU C  60     -11.849   7.605  -5.506  1.00  0.00           H  
ATOM   1030 1HD2 LEU C  60     -13.909   5.306  -5.331  1.00  0.00           H  
ATOM   1031 2HD2 LEU C  60     -13.392   6.085  -6.845  1.00  0.00           H  
ATOM   1032 3HD2 LEU C  60     -13.243   4.322  -6.657  1.00  0.00           H  
ATOM   1033  N   ASP C  61      -8.495   4.205  -8.591  1.00  0.00           N  
ATOM   1034  CA  ASP C  61      -7.603   4.309  -9.740  1.00  0.00           C  
ATOM   1035  C   ASP C  61      -7.678   3.061 -10.610  1.00  0.00           C  
ATOM   1036  O   ASP C  61      -7.646   3.145 -11.837  1.00  0.00           O  
ATOM   1037  CB  ASP C  61      -6.161   4.533  -9.281  1.00  0.00           C  
ATOM   1038  CG  ASP C  61      -5.241   4.978 -10.410  1.00  0.00           C  
ATOM   1039  OD1 ASP C  61      -5.478   6.025 -10.964  1.00  0.00           O  
ATOM   1040  OD2 ASP C  61      -4.311   4.267 -10.707  1.00  0.00           O  
ATOM   1041  H   ASP C  61      -8.099   4.077  -7.671  1.00  0.00           H  
ATOM   1042  HA  ASP C  61      -7.913   5.163 -10.343  1.00  0.00           H  
ATOM   1043 1HB  ASP C  61      -6.142   5.290  -8.496  1.00  0.00           H  
ATOM   1044 2HB  ASP C  61      -5.767   3.610  -8.854  1.00  0.00           H  
ATOM   1045  N   ARG C  62      -7.776   1.902  -9.966  1.00  0.00           N  
ATOM   1046  CA  ARG C  62      -7.860   0.634 -10.680  1.00  0.00           C  
ATOM   1047  C   ARG C  62      -9.119   0.565 -11.534  1.00  0.00           C  
ATOM   1048  O   ARG C  62      -9.073   0.153 -12.693  1.00  0.00           O  
ATOM   1049  CB  ARG C  62      -7.849  -0.532  -9.703  1.00  0.00           C  
ATOM   1050  CG  ARG C  62      -8.020  -1.902 -10.340  1.00  0.00           C  
ATOM   1051  CD  ARG C  62      -7.971  -2.988  -9.328  1.00  0.00           C  
ATOM   1052  NE  ARG C  62      -8.248  -4.289  -9.916  1.00  0.00           N  
ATOM   1053  CZ  ARG C  62      -9.477  -4.829 -10.035  1.00  0.00           C  
ATOM   1054  NH1 ARG C  62     -10.529  -4.170  -9.604  1.00  0.00           N  
ATOM   1055  NH2 ARG C  62      -9.624  -6.022 -10.585  1.00  0.00           N  
ATOM   1056  H   ARG C  62      -7.793   1.901  -8.956  1.00  0.00           H  
ATOM   1057  HA  ARG C  62      -6.992   0.547 -11.335  1.00  0.00           H  
ATOM   1058 1HB  ARG C  62      -6.908  -0.539  -9.155  1.00  0.00           H  
ATOM   1059 2HB  ARG C  62      -8.651  -0.405  -8.975  1.00  0.00           H  
ATOM   1060 1HG  ARG C  62      -8.983  -1.950 -10.848  1.00  0.00           H  
ATOM   1061 2HG  ARG C  62      -7.220  -2.070 -11.062  1.00  0.00           H  
ATOM   1062 1HD  ARG C  62      -6.979  -3.022  -8.878  1.00  0.00           H  
ATOM   1063 2HD  ARG C  62      -8.714  -2.798  -8.555  1.00  0.00           H  
ATOM   1064  HE  ARG C  62      -7.463  -4.827 -10.259  1.00  0.00           H  
ATOM   1065 1HH1 ARG C  62     -10.416  -3.258  -9.183  1.00  0.00           H  
ATOM   1066 2HH1 ARG C  62     -11.450  -4.574  -9.693  1.00  0.00           H  
ATOM   1067 1HH2 ARG C  62      -8.815  -6.529 -10.916  1.00  0.00           H  
ATOM   1068 2HH2 ARG C  62     -10.544  -6.426 -10.674  1.00  0.00           H  
ATOM   1069  N   LEU C  63     -10.244   0.971 -10.955  1.00  0.00           N  
ATOM   1070  CA  LEU C  63     -11.538   0.833 -11.613  1.00  0.00           C  
ATOM   1071  C   LEU C  63     -11.659   1.784 -12.796  1.00  0.00           C  
ATOM   1072  O   LEU C  63     -11.151   1.504 -13.846  1.00  0.00           O  
ATOM   1073  OXT LEU C  63     -12.264   2.814 -12.678  1.00  0.00           O  
ATOM   1074  CB  LEU C  63     -12.671   1.101 -10.614  1.00  0.00           C  
ATOM   1075  CG  LEU C  63     -12.818   0.075  -9.483  1.00  0.00           C  
ATOM   1076  CD1 LEU C  63     -13.870   0.557  -8.494  1.00  0.00           C  
ATOM   1077  CD2 LEU C  63     -13.198  -1.276 -10.070  1.00  0.00           C  
ATOM   1078  H   LEU C  63     -10.202   1.387 -10.036  1.00  0.00           H  
ATOM   1079  HA  LEU C  63     -11.630  -0.188 -11.982  1.00  0.00           H  
ATOM   1080 1HB  LEU C  63     -12.508   2.076 -10.158  1.00  0.00           H  
ATOM   1081 2HB  LEU C  63     -13.615   1.131 -11.159  1.00  0.00           H  
ATOM   1082  HG  LEU C  63     -11.873  -0.014  -8.948  1.00  0.00           H  
ATOM   1083 1HD1 LEU C  63     -13.975  -0.172  -7.690  1.00  0.00           H  
ATOM   1084 2HD1 LEU C  63     -13.564   1.516  -8.075  1.00  0.00           H  
ATOM   1085 3HD1 LEU C  63     -14.825   0.672  -9.005  1.00  0.00           H  
ATOM   1086 1HD2 LEU C  63     -13.301  -2.006  -9.266  1.00  0.00           H  
ATOM   1087 2HD2 LEU C  63     -14.144  -1.189 -10.605  1.00  0.00           H  
ATOM   1088 3HD2 LEU C  63     -12.420  -1.605 -10.760  1.00  0.00           H  
TER                                                                             
ATOM   1090  N   LEU D  64      -6.971  -2.995  17.952  1.00  0.00           N  
ATOM   1091  CA  LEU D  64      -6.732  -1.959  16.953  1.00  0.00           C  
ATOM   1092  C   LEU D  64      -5.540  -2.309  16.072  1.00  0.00           C  
ATOM   1093  O   LEU D  64      -5.632  -2.275  14.844  1.00  0.00           O  
ATOM   1094  CB  LEU D  64      -6.491  -0.608  17.638  1.00  0.00           C  
ATOM   1095  CG  LEU D  64      -7.666  -0.058  18.456  1.00  0.00           C  
ATOM   1096  CD1 LEU D  64      -7.232   1.208  19.182  1.00  0.00           C  
ATOM   1097  CD2 LEU D  64      -8.843   0.219  17.531  1.00  0.00           C  
ATOM   1098 1H   LEU D  64      -7.757  -2.740  18.515  1.00  0.00           H  
ATOM   1099 2H   LEU D  64      -7.158  -3.864  17.493  1.00  0.00           H  
ATOM   1100 3H   LEU D  64      -6.163  -3.091  18.532  1.00  0.00           H  
ATOM   1101  HA  LEU D  64      -7.616  -1.879  16.320  1.00  0.00           H  
ATOM   1102 1HB  LEU D  64      -5.638  -0.706  18.308  1.00  0.00           H  
ATOM   1103 2HB  LEU D  64      -6.244   0.129  16.875  1.00  0.00           H  
ATOM   1104  HG  LEU D  64      -7.961  -0.789  19.208  1.00  0.00           H  
ATOM   1105 1HD1 LEU D  64      -8.067   1.600  19.763  1.00  0.00           H  
ATOM   1106 2HD1 LEU D  64      -6.402   0.978  19.850  1.00  0.00           H  
ATOM   1107 3HD1 LEU D  64      -6.915   1.955  18.454  1.00  0.00           H  
ATOM   1108 1HD2 LEU D  64      -9.678   0.610  18.112  1.00  0.00           H  
ATOM   1109 2HD2 LEU D  64      -8.550   0.952  16.779  1.00  0.00           H  
ATOM   1110 3HD2 LEU D  64      -9.144  -0.706  17.039  1.00  0.00           H  
ATOM   1111  N   VAL D  65      -4.421  -2.644  16.704  1.00  0.00           N  
ATOM   1112  CA  VAL D  65      -3.178  -2.890  15.983  1.00  0.00           C  
ATOM   1113  C   VAL D  65      -3.322  -4.061  15.020  1.00  0.00           C  
ATOM   1114  O   VAL D  65      -2.827  -4.016  13.894  1.00  0.00           O  
ATOM   1115  CB  VAL D  65      -2.035  -3.182  16.974  1.00  0.00           C  
ATOM   1116  CG1 VAL D  65      -0.779  -3.608  16.227  1.00  0.00           C  
ATOM   1117  CG2 VAL D  65      -1.764  -1.954  17.829  1.00  0.00           C  
ATOM   1118  H   VAL D  65      -4.432  -2.731  17.710  1.00  0.00           H  
ATOM   1119  HA  VAL D  65      -2.926  -1.996  15.412  1.00  0.00           H  
ATOM   1120  HB  VAL D  65      -2.325  -4.015  17.615  1.00  0.00           H  
ATOM   1121 1HG1 VAL D  65       0.018  -3.810  16.943  1.00  0.00           H  
ATOM   1122 2HG1 VAL D  65      -0.986  -4.509  15.651  1.00  0.00           H  
ATOM   1123 3HG1 VAL D  65      -0.468  -2.809  15.555  1.00  0.00           H  
ATOM   1124 1HG2 VAL D  65      -0.955  -2.168  18.527  1.00  0.00           H  
ATOM   1125 2HG2 VAL D  65      -1.479  -1.120  17.187  1.00  0.00           H  
ATOM   1126 3HG2 VAL D  65      -2.664  -1.692  18.385  1.00  0.00           H  
ATOM   1127  N   VAL D  66      -4.004  -5.110  15.468  1.00  0.00           N  
ATOM   1128  CA  VAL D  66      -4.229  -6.289  14.641  1.00  0.00           C  
ATOM   1129  C   VAL D  66      -4.965  -5.928  13.357  1.00  0.00           C  
ATOM   1130  O   VAL D  66      -4.618  -6.404  12.276  1.00  0.00           O  
ATOM   1131  CB  VAL D  66      -5.042  -7.340  15.418  1.00  0.00           C  
ATOM   1132  CG1 VAL D  66      -5.461  -8.477  14.498  1.00  0.00           C  
ATOM   1133  CG2 VAL D  66      -4.225  -7.867  16.588  1.00  0.00           C  
ATOM   1134  H   VAL D  66      -4.376  -5.089  16.407  1.00  0.00           H  
ATOM   1135  HA  VAL D  66      -3.261  -6.718  14.380  1.00  0.00           H  
ATOM   1136  HB  VAL D  66      -5.955  -6.876  15.792  1.00  0.00           H  
ATOM   1137 1HG1 VAL D  66      -6.036  -9.211  15.063  1.00  0.00           H  
ATOM   1138 2HG1 VAL D  66      -6.075  -8.082  13.688  1.00  0.00           H  
ATOM   1139 3HG1 VAL D  66      -4.574  -8.954  14.082  1.00  0.00           H  
ATOM   1140 1HG2 VAL D  66      -4.806  -8.609  17.133  1.00  0.00           H  
ATOM   1141 2HG2 VAL D  66      -3.309  -8.326  16.214  1.00  0.00           H  
ATOM   1142 3HG2 VAL D  66      -3.971  -7.043  17.255  1.00  0.00           H  
ATOM   1143  N   ALA D  67      -5.984  -5.085  13.482  1.00  0.00           N  
ATOM   1144  CA  ALA D  67      -6.750  -4.631  12.328  1.00  0.00           C  
ATOM   1145  C   ALA D  67      -5.861  -3.898  11.331  1.00  0.00           C  
ATOM   1146  O   ALA D  67      -5.991  -4.077  10.120  1.00  0.00           O  
ATOM   1147  CB  ALA D  67      -7.897  -3.735  12.771  1.00  0.00           C  
ATOM   1148  H   ALA D  67      -6.235  -4.750  14.402  1.00  0.00           H  
ATOM   1149  HA  ALA D  67      -7.160  -5.508  11.827  1.00  0.00           H  
ATOM   1150 1HB  ALA D  67      -8.459  -3.404  11.898  1.00  0.00           H  
ATOM   1151 2HB  ALA D  67      -8.556  -4.292  13.438  1.00  0.00           H  
ATOM   1152 3HB  ALA D  67      -7.499  -2.868  13.296  1.00  0.00           H  
ATOM   1153  N   ALA D  68      -4.957  -3.073  11.848  1.00  0.00           N  
ATOM   1154  CA  ALA D  68      -4.027  -2.330  11.005  1.00  0.00           C  
ATOM   1155  C   ALA D  68      -3.173  -3.271  10.165  1.00  0.00           C  
ATOM   1156  O   ALA D  68      -2.908  -3.004   8.993  1.00  0.00           O  
ATOM   1157  CB  ALA D  68      -3.143  -1.431  11.856  1.00  0.00           C  
ATOM   1158  H   ALA D  68      -4.912  -2.957  12.850  1.00  0.00           H  
ATOM   1159  HA  ALA D  68      -4.610  -1.710  10.324  1.00  0.00           H  
ATOM   1160 1HB  ALA D  68      -2.455  -0.883  11.213  1.00  0.00           H  
ATOM   1161 2HB  ALA D  68      -3.765  -0.725  12.407  1.00  0.00           H  
ATOM   1162 3HB  ALA D  68      -2.576  -2.039  12.559  1.00  0.00           H  
ATOM   1163  N   SER D  69      -2.744  -4.372  10.772  1.00  0.00           N  
ATOM   1164  CA  SER D  69      -1.988  -5.395  10.058  1.00  0.00           C  
ATOM   1165  C   SER D  69      -2.844  -6.071   8.995  1.00  0.00           C  
ATOM   1166  O   SER D  69      -2.401  -6.273   7.864  1.00  0.00           O  
ATOM   1167  CB  SER D  69      -1.464  -6.432  11.032  1.00  0.00           C  
ATOM   1168  OG  SER D  69      -0.544  -5.864  11.923  1.00  0.00           O  
ATOM   1169  H   SER D  69      -2.946  -4.505  11.752  1.00  0.00           H  
ATOM   1170  HA  SER D  69      -1.141  -4.917   9.563  1.00  0.00           H  
ATOM   1171 1HB  SER D  69      -2.296  -6.861  11.590  1.00  0.00           H  
ATOM   1172 2HB  SER D  69      -0.988  -7.241  10.480  1.00  0.00           H  
ATOM   1173  HG  SER D  69      -1.045  -5.253  12.469  1.00  0.00           H  
ATOM   1174  N   ILE D  70      -4.072  -6.418   9.364  1.00  0.00           N  
ATOM   1175  CA  ILE D  70      -4.986  -7.091   8.448  1.00  0.00           C  
ATOM   1176  C   ILE D  70      -5.274  -6.229   7.225  1.00  0.00           C  
ATOM   1177  O   ILE D  70      -5.272  -6.717   6.095  1.00  0.00           O  
ATOM   1178  CB  ILE D  70      -6.310  -7.442   9.152  1.00  0.00           C  
ATOM   1179  CG1 ILE D  70      -6.083  -8.534  10.200  1.00  0.00           C  
ATOM   1180  CG2 ILE D  70      -7.352  -7.882   8.136  1.00  0.00           C  
ATOM   1181  CD1 ILE D  70      -7.255  -8.737  11.134  1.00  0.00           C  
ATOM   1182  H   ILE D  70      -4.381  -6.211  10.303  1.00  0.00           H  
ATOM   1183  HA  ILE D  70      -4.519  -8.015   8.111  1.00  0.00           H  
ATOM   1184  HB  ILE D  70      -6.682  -6.567   9.684  1.00  0.00           H  
ATOM   1185 1HG1 ILE D  70      -5.877  -9.480   9.701  1.00  0.00           H  
ATOM   1186 2HG1 ILE D  70      -5.208  -8.286  10.801  1.00  0.00           H  
ATOM   1187 1HG2 ILE D  70      -8.281  -8.127   8.650  1.00  0.00           H  
ATOM   1188 2HG2 ILE D  70      -7.532  -7.075   7.427  1.00  0.00           H  
ATOM   1189 3HG2 ILE D  70      -6.991  -8.761   7.601  1.00  0.00           H  
ATOM   1190 1HD1 ILE D  70      -7.019  -9.526  11.848  1.00  0.00           H  
ATOM   1191 2HD1 ILE D  70      -7.456  -7.809  11.672  1.00  0.00           H  
ATOM   1192 3HD1 ILE D  70      -8.134  -9.020  10.558  1.00  0.00           H  
ATOM   1193  N   ILE D  71      -5.520  -4.944   7.458  1.00  0.00           N  
ATOM   1194  CA  ILE D  71      -5.807  -4.011   6.375  1.00  0.00           C  
ATOM   1195  C   ILE D  71      -4.659  -3.955   5.376  1.00  0.00           C  
ATOM   1196  O   ILE D  71      -4.873  -4.007   4.165  1.00  0.00           O  
ATOM   1197  CB  ILE D  71      -6.079  -2.599   6.925  1.00  0.00           C  
ATOM   1198  CG1 ILE D  71      -7.387  -2.578   7.720  1.00  0.00           C  
ATOM   1199  CG2 ILE D  71      -6.127  -1.586   5.791  1.00  0.00           C  
ATOM   1200  CD1 ILE D  71      -7.541  -1.367   8.612  1.00  0.00           C  
ATOM   1201  H   ILE D  71      -5.508  -4.605   8.409  1.00  0.00           H  
ATOM   1202  HA  ILE D  71      -6.698  -4.354   5.850  1.00  0.00           H  
ATOM   1203  HB  ILE D  71      -5.285  -2.319   7.616  1.00  0.00           H  
ATOM   1204 1HG1 ILE D  71      -8.232  -2.605   7.033  1.00  0.00           H  
ATOM   1205 2HG1 ILE D  71      -7.447  -3.470   8.345  1.00  0.00           H  
ATOM   1206 1HG2 ILE D  71      -6.320  -0.594   6.197  1.00  0.00           H  
ATOM   1207 2HG2 ILE D  71      -5.172  -1.584   5.266  1.00  0.00           H  
ATOM   1208 3HG2 ILE D  71      -6.922  -1.856   5.095  1.00  0.00           H  
ATOM   1209 1HD1 ILE D  71      -8.491  -1.424   9.143  1.00  0.00           H  
ATOM   1210 2HD1 ILE D  71      -6.723  -1.339   9.333  1.00  0.00           H  
ATOM   1211 3HD1 ILE D  71      -7.520  -0.463   8.004  1.00  0.00           H  
ATOM   1212  N   ALA D  72      -3.438  -3.849   5.891  1.00  0.00           N  
ATOM   1213  CA  ALA D  72      -2.249  -3.847   5.048  1.00  0.00           C  
ATOM   1214  C   ALA D  72      -2.134  -5.143   4.255  1.00  0.00           C  
ATOM   1215  O   ALA D  72      -1.761  -5.132   3.081  1.00  0.00           O  
ATOM   1216  CB  ALA D  72      -1.001  -3.632   5.893  1.00  0.00           C  
ATOM   1217  H   ALA D  72      -3.332  -3.768   6.892  1.00  0.00           H  
ATOM   1218  HA  ALA D  72      -2.339  -3.027   4.337  1.00  0.00           H  
ATOM   1219 1HB  ALA D  72      -0.122  -3.633   5.249  1.00  0.00           H  
ATOM   1220 2HB  ALA D  72      -1.072  -2.675   6.409  1.00  0.00           H  
ATOM   1221 3HB  ALA D  72      -0.916  -4.433   6.625  1.00  0.00           H  
ATOM   1222  N   ILE D  73      -2.456  -6.258   4.902  1.00  0.00           N  
ATOM   1223  CA  ILE D  73      -2.398  -7.563   4.254  1.00  0.00           C  
ATOM   1224  C   ILE D  73      -3.430  -7.671   3.139  1.00  0.00           C  
ATOM   1225  O   ILE D  73      -3.124  -8.131   2.039  1.00  0.00           O  
ATOM   1226  CB  ILE D  73      -2.624  -8.693   5.275  1.00  0.00           C  
ATOM   1227  CG1 ILE D  73      -1.439  -8.786   6.240  1.00  0.00           C  
ATOM   1228  CG2 ILE D  73      -2.839 -10.019   4.562  1.00  0.00           C  
ATOM   1229  CD1 ILE D  73      -1.707  -9.642   7.457  1.00  0.00           C  
ATOM   1230  H   ILE D  73      -2.748  -6.199   5.867  1.00  0.00           H  
ATOM   1231  HA  ILE D  73      -1.408  -7.688   3.816  1.00  0.00           H  
ATOM   1232  HB  ILE D  73      -3.504  -8.468   5.878  1.00  0.00           H  
ATOM   1233 1HG1 ILE D  73      -0.576  -9.196   5.717  1.00  0.00           H  
ATOM   1234 2HG1 ILE D  73      -1.168  -7.786   6.581  1.00  0.00           H  
ATOM   1235 1HG2 ILE D  73      -2.997 -10.806   5.299  1.00  0.00           H  
ATOM   1236 2HG2 ILE D  73      -3.713  -9.946   3.916  1.00  0.00           H  
ATOM   1237 3HG2 ILE D  73      -1.962 -10.255   3.961  1.00  0.00           H  
ATOM   1238 1HD1 ILE D  73      -0.822  -9.659   8.092  1.00  0.00           H  
ATOM   1239 2HD1 ILE D  73      -2.547  -9.228   8.015  1.00  0.00           H  
ATOM   1240 3HD1 ILE D  73      -1.946 -10.657   7.141  1.00  0.00           H  
ATOM   1241  N   LEU D  74      -4.654  -7.244   3.430  1.00  0.00           N  
ATOM   1242  CA  LEU D  74      -5.740  -7.315   2.460  1.00  0.00           C  
ATOM   1243  C   LEU D  74      -5.416  -6.508   1.209  1.00  0.00           C  
ATOM   1244  O   LEU D  74      -5.691  -6.942   0.090  1.00  0.00           O  
ATOM   1245  CB  LEU D  74      -7.043  -6.799   3.084  1.00  0.00           C  
ATOM   1246  CG  LEU D  74      -7.669  -7.700   4.156  1.00  0.00           C  
ATOM   1247  CD1 LEU D  74      -8.842  -6.978   4.805  1.00  0.00           C  
ATOM   1248  CD2 LEU D  74      -8.116  -9.009   3.522  1.00  0.00           C  
ATOM   1249  H   LEU D  74      -4.837  -6.861   4.346  1.00  0.00           H  
ATOM   1250  HA  LEU D  74      -5.878  -8.356   2.171  1.00  0.00           H  
ATOM   1251 1HB  LEU D  74      -6.850  -5.829   3.539  1.00  0.00           H  
ATOM   1252 2HB  LEU D  74      -7.779  -6.666   2.292  1.00  0.00           H  
ATOM   1253  HG  LEU D  74      -6.933  -7.906   4.934  1.00  0.00           H  
ATOM   1254 1HD1 LEU D  74      -9.287  -7.619   5.567  1.00  0.00           H  
ATOM   1255 2HD1 LEU D  74      -8.491  -6.056   5.268  1.00  0.00           H  
ATOM   1256 3HD1 LEU D  74      -9.589  -6.744   4.048  1.00  0.00           H  
ATOM   1257 1HD2 LEU D  74      -8.560  -9.650   4.284  1.00  0.00           H  
ATOM   1258 2HD2 LEU D  74      -8.853  -8.804   2.745  1.00  0.00           H  
ATOM   1259 3HD2 LEU D  74      -7.255  -9.512   3.081  1.00  0.00           H  
ATOM   1260  N   HIS D  75      -4.829  -5.332   1.405  1.00  0.00           N  
ATOM   1261  CA  HIS D  75      -4.369  -4.510   0.292  1.00  0.00           C  
ATOM   1262  C   HIS D  75      -3.300  -5.231  -0.519  1.00  0.00           C  
ATOM   1263  O   HIS D  75      -3.381  -5.302  -1.746  1.00  0.00           O  
ATOM   1264  CB  HIS D  75      -3.819  -3.173   0.798  1.00  0.00           C  
ATOM   1265  CG  HIS D  75      -3.201  -2.332  -0.275  1.00  0.00           C  
ATOM   1266  ND1 HIS D  75      -3.933  -1.792  -1.311  1.00  0.00           N  
ATOM   1267  CD2 HIS D  75      -1.921  -1.939  -0.474  1.00  0.00           C  
ATOM   1268  CE1 HIS D  75      -3.129  -1.102  -2.101  1.00  0.00           C  
ATOM   1269  NE2 HIS D  75      -1.904  -1.176  -1.615  1.00  0.00           N  
ATOM   1270  H   HIS D  75      -4.698  -4.999   2.350  1.00  0.00           H  
ATOM   1271  HA  HIS D  75      -5.204  -4.301  -0.375  1.00  0.00           H  
ATOM   1272 1HB  HIS D  75      -4.624  -2.600   1.260  1.00  0.00           H  
ATOM   1273 2HB  HIS D  75      -3.066  -3.356   1.565  1.00  0.00           H  
ATOM   1274  HD1 HIS D  75      -4.927  -1.834  -1.418  1.00  0.00           H  
ATOM   1275  HD2 HIS D  75      -0.997  -2.118   0.077  1.00  0.00           H  
ATOM   1276  HE1 HIS D  75      -3.519  -0.594  -2.983  1.00  0.00           H  
ATOM   1277  N   LEU D  76      -2.298  -5.764   0.172  1.00  0.00           N  
ATOM   1278  CA  LEU D  76      -1.238  -6.525  -0.478  1.00  0.00           C  
ATOM   1279  C   LEU D  76      -1.812  -7.641  -1.343  1.00  0.00           C  
ATOM   1280  O   LEU D  76      -1.409  -7.817  -2.492  1.00  0.00           O  
ATOM   1281  CB  LEU D  76      -0.291  -7.119   0.572  1.00  0.00           C  
ATOM   1282  CG  LEU D  76       0.800  -8.052   0.032  1.00  0.00           C  
ATOM   1283  CD1 LEU D  76       1.703  -7.281  -0.921  1.00  0.00           C  
ATOM   1284  CD2 LEU D  76       1.596  -8.628   1.194  1.00  0.00           C  
ATOM   1285  H   LEU D  76      -2.271  -5.639   1.174  1.00  0.00           H  
ATOM   1286  HA  LEU D  76      -0.672  -5.850  -1.119  1.00  0.00           H  
ATOM   1287 1HB  LEU D  76       0.202  -6.302   1.097  1.00  0.00           H  
ATOM   1288 2HB  LEU D  76      -0.882  -7.682   1.294  1.00  0.00           H  
ATOM   1289  HG  LEU D  76       0.339  -8.865  -0.530  1.00  0.00           H  
ATOM   1290 1HD1 LEU D  76       2.478  -7.944  -1.305  1.00  0.00           H  
ATOM   1291 2HD1 LEU D  76       1.111  -6.897  -1.752  1.00  0.00           H  
ATOM   1292 3HD1 LEU D  76       2.166  -6.450  -0.391  1.00  0.00           H  
ATOM   1293 1HD2 LEU D  76       2.372  -9.292   0.810  1.00  0.00           H  
ATOM   1294 2HD2 LEU D  76       2.059  -7.816   1.755  1.00  0.00           H  
ATOM   1295 3HD2 LEU D  76       0.930  -9.189   1.849  1.00  0.00           H  
ATOM   1296  N   ILE D  77      -2.754  -8.391  -0.782  1.00  0.00           N  
ATOM   1297  CA  ILE D  77      -3.377  -9.499  -1.497  1.00  0.00           C  
ATOM   1298  C   ILE D  77      -4.055  -9.019  -2.774  1.00  0.00           C  
ATOM   1299  O   ILE D  77      -3.872  -9.602  -3.842  1.00  0.00           O  
ATOM   1300  CB  ILE D  77      -4.407 -10.217  -0.607  1.00  0.00           C  
ATOM   1301  CG1 ILE D  77      -3.703 -10.963   0.530  1.00  0.00           C  
ATOM   1302  CG2 ILE D  77      -5.250 -11.175  -1.435  1.00  0.00           C  
ATOM   1303  CD1 ILE D  77      -4.638 -11.438   1.619  1.00  0.00           C  
ATOM   1304  H   ILE D  77      -3.046  -8.190   0.163  1.00  0.00           H  
ATOM   1305  HA  ILE D  77      -2.601 -10.213  -1.771  1.00  0.00           H  
ATOM   1306  HB  ILE D  77      -5.062  -9.481  -0.142  1.00  0.00           H  
ATOM   1307 1HG1 ILE D  77      -3.180 -11.829   0.127  1.00  0.00           H  
ATOM   1308 2HG1 ILE D  77      -2.955 -10.312   0.984  1.00  0.00           H  
ATOM   1309 1HG2 ILE D  77      -5.972 -11.675  -0.790  1.00  0.00           H  
ATOM   1310 2HG2 ILE D  77      -5.777 -10.620  -2.209  1.00  0.00           H  
ATOM   1311 3HG2 ILE D  77      -4.603 -11.920  -1.900  1.00  0.00           H  
ATOM   1312 1HD1 ILE D  77      -4.065 -11.956   2.389  1.00  0.00           H  
ATOM   1313 2HD1 ILE D  77      -5.147 -10.581   2.061  1.00  0.00           H  
ATOM   1314 3HD1 ILE D  77      -5.374 -12.119   1.195  1.00  0.00           H  
ATOM   1315  N   LEU D  78      -4.838  -7.952  -2.656  1.00  0.00           N  
ATOM   1316  CA  LEU D  78      -5.542  -7.388  -3.802  1.00  0.00           C  
ATOM   1317  C   LEU D  78      -4.564  -6.903  -4.865  1.00  0.00           C  
ATOM   1318  O   LEU D  78      -4.798  -7.074  -6.061  1.00  0.00           O  
ATOM   1319  CB  LEU D  78      -6.438  -6.227  -3.355  1.00  0.00           C  
ATOM   1320  CG  LEU D  78      -7.663  -6.616  -2.518  1.00  0.00           C  
ATOM   1321  CD1 LEU D  78      -8.340  -5.358  -1.991  1.00  0.00           C  
ATOM   1322  CD2 LEU D  78      -8.621  -7.436  -3.370  1.00  0.00           C  
ATOM   1323  H   LEU D  78      -4.949  -7.521  -1.750  1.00  0.00           H  
ATOM   1324  HA  LEU D  78      -6.167  -8.165  -4.240  1.00  0.00           H  
ATOM   1325 1HB  LEU D  78      -5.840  -5.534  -2.765  1.00  0.00           H  
ATOM   1326 2HB  LEU D  78      -6.795  -5.702  -4.241  1.00  0.00           H  
ATOM   1327  HG  LEU D  78      -7.345  -7.208  -1.660  1.00  0.00           H  
ATOM   1328 1HD1 LEU D  78      -9.210  -5.635  -1.396  1.00  0.00           H  
ATOM   1329 2HD1 LEU D  78      -7.638  -4.801  -1.369  1.00  0.00           H  
ATOM   1330 3HD1 LEU D  78      -8.655  -4.737  -2.828  1.00  0.00           H  
ATOM   1331 1HD2 LEU D  78      -9.492  -7.713  -2.775  1.00  0.00           H  
ATOM   1332 2HD2 LEU D  78      -8.942  -6.844  -4.228  1.00  0.00           H  
ATOM   1333 3HD2 LEU D  78      -8.117  -8.337  -3.719  1.00  0.00           H  
ATOM   1334  N   TRP D  79      -3.468  -6.298  -4.421  1.00  0.00           N  
ATOM   1335  CA  TRP D  79      -2.426  -5.836  -5.330  1.00  0.00           C  
ATOM   1336  C   TRP D  79      -1.795  -7.002  -6.082  1.00  0.00           C  
ATOM   1337  O   TRP D  79      -1.615  -6.943  -7.298  1.00  0.00           O  
ATOM   1338  CB  TRP D  79      -1.344  -5.077  -4.560  1.00  0.00           C  
ATOM   1339  CG  TRP D  79      -0.230  -4.576  -5.429  1.00  0.00           C  
ATOM   1340  CD1 TRP D  79      -0.253  -3.472  -6.228  1.00  0.00           C  
ATOM   1341  CD2 TRP D  79       1.084  -5.162  -5.591  1.00  0.00           C  
ATOM   1342  NE1 TRP D  79       0.950  -3.332  -6.874  1.00  0.00           N  
ATOM   1343  CE2 TRP D  79       1.781  -4.356  -6.495  1.00  0.00           C  
ATOM   1344  CE3 TRP D  79       1.716  -6.288  -5.049  1.00  0.00           C  
ATOM   1345  CZ2 TRP D  79       3.083  -4.637  -6.877  1.00  0.00           C  
ATOM   1346  CZ3 TRP D  79       3.022  -6.570  -5.431  1.00  0.00           C  
ATOM   1347  CH2 TRP D  79       3.688  -5.765  -6.321  1.00  0.00           C  
ATOM   1348  H   TRP D  79      -3.354  -6.153  -3.428  1.00  0.00           H  
ATOM   1349  HA  TRP D  79      -2.875  -5.161  -6.057  1.00  0.00           H  
ATOM   1350 1HB  TRP D  79      -1.791  -4.223  -4.050  1.00  0.00           H  
ATOM   1351 2HB  TRP D  79      -0.917  -5.727  -3.796  1.00  0.00           H  
ATOM   1352  HD1 TRP D  79      -1.102  -2.800  -6.337  1.00  0.00           H  
ATOM   1353  HE1 TRP D  79       1.186  -2.595  -7.523  1.00  0.00           H  
ATOM   1354  HE3 TRP D  79       1.193  -6.929  -4.340  1.00  0.00           H  
ATOM   1355  HZ2 TRP D  79       3.628  -4.010  -7.583  1.00  0.00           H  
ATOM   1356  HZ3 TRP D  79       3.507  -7.449  -5.005  1.00  0.00           H  
ATOM   1357  HH2 TRP D  79       4.712  -6.015  -6.598  1.00  0.00           H  
ATOM   1358  N   ILE D  80      -1.462  -8.060  -5.351  1.00  0.00           N  
ATOM   1359  CA  ILE D  80      -0.874  -9.251  -5.952  1.00  0.00           C  
ATOM   1360  C   ILE D  80      -1.820  -9.880  -6.967  1.00  0.00           C  
ATOM   1361  O   ILE D  80      -1.413 -10.226  -8.077  1.00  0.00           O  
ATOM   1362  CB  ILE D  80      -0.515 -10.290  -4.873  1.00  0.00           C  
ATOM   1363  CG1 ILE D  80       0.644  -9.784  -4.010  1.00  0.00           C  
ATOM   1364  CG2 ILE D  80      -0.162 -11.623  -5.515  1.00  0.00           C  
ATOM   1365  CD1 ILE D  80       0.881 -10.606  -2.764  1.00  0.00           C  
ATOM   1366  H   ILE D  80      -1.619  -8.038  -4.354  1.00  0.00           H  
ATOM   1367  HA  ILE D  80       0.039  -8.963  -6.470  1.00  0.00           H  
ATOM   1368  HB  ILE D  80      -1.365 -10.432  -4.207  1.00  0.00           H  
ATOM   1369 1HG1 ILE D  80       1.561  -9.782  -4.598  1.00  0.00           H  
ATOM   1370 2HG1 ILE D  80       0.449  -8.755  -3.706  1.00  0.00           H  
ATOM   1371 1HG2 ILE D  80       0.090 -12.345  -4.739  1.00  0.00           H  
ATOM   1372 2HG2 ILE D  80      -1.014 -11.988  -6.087  1.00  0.00           H  
ATOM   1373 3HG2 ILE D  80       0.692 -11.492  -6.180  1.00  0.00           H  
ATOM   1374 1HD1 ILE D  80       1.717 -10.186  -2.204  1.00  0.00           H  
ATOM   1375 2HD1 ILE D  80      -0.015 -10.592  -2.142  1.00  0.00           H  
ATOM   1376 3HD1 ILE D  80       1.113 -11.633  -3.044  1.00  0.00           H  
ATOM   1377  N   LEU D  81      -3.083 -10.024  -6.582  1.00  0.00           N  
ATOM   1378  CA  LEU D  81      -4.084 -10.630  -7.451  1.00  0.00           C  
ATOM   1379  C   LEU D  81      -4.275  -9.815  -8.724  1.00  0.00           C  
ATOM   1380  O   LEU D  81      -4.481 -10.371  -9.803  1.00  0.00           O  
ATOM   1381  CB  LEU D  81      -5.422 -10.755  -6.711  1.00  0.00           C  
ATOM   1382  CG  LEU D  81      -5.459 -11.781  -5.571  1.00  0.00           C  
ATOM   1383  CD1 LEU D  81      -6.779 -11.660  -4.821  1.00  0.00           C  
ATOM   1384  CD2 LEU D  81      -5.280 -13.180  -6.141  1.00  0.00           C  
ATOM   1385  H   LEU D  81      -3.356  -9.706  -5.663  1.00  0.00           H  
ATOM   1386  HA  LEU D  81      -3.743 -11.627  -7.729  1.00  0.00           H  
ATOM   1387 1HB  LEU D  81      -5.679  -9.784  -6.291  1.00  0.00           H  
ATOM   1388 2HB  LEU D  81      -6.193 -11.031  -7.431  1.00  0.00           H  
ATOM   1389  HG  LEU D  81      -4.654 -11.571  -4.866  1.00  0.00           H  
ATOM   1390 1HD1 LEU D  81      -6.805 -12.389  -4.011  1.00  0.00           H  
ATOM   1391 2HD1 LEU D  81      -6.871 -10.656  -4.408  1.00  0.00           H  
ATOM   1392 3HD1 LEU D  81      -7.605 -11.849  -5.506  1.00  0.00           H  
ATOM   1393 1HD2 LEU D  81      -5.306 -13.909  -5.331  1.00  0.00           H  
ATOM   1394 2HD2 LEU D  81      -6.085 -13.392  -6.845  1.00  0.00           H  
ATOM   1395 3HD2 LEU D  81      -4.322 -13.243  -6.657  1.00  0.00           H  
ATOM   1396  N   ASP D  82      -4.205  -8.495  -8.591  1.00  0.00           N  
ATOM   1397  CA  ASP D  82      -4.309  -7.603  -9.740  1.00  0.00           C  
ATOM   1398  C   ASP D  82      -3.061  -7.678 -10.610  1.00  0.00           C  
ATOM   1399  O   ASP D  82      -3.145  -7.646 -11.837  1.00  0.00           O  
ATOM   1400  CB  ASP D  82      -4.533  -6.161  -9.281  1.00  0.00           C  
ATOM   1401  CG  ASP D  82      -4.980  -5.242 -10.410  1.00  0.00           C  
ATOM   1402  OD1 ASP D  82      -6.030  -5.477 -10.960  1.00  0.00           O  
ATOM   1403  OD2 ASP D  82      -4.269  -4.313 -10.710  1.00  0.00           O  
ATOM   1404  H   ASP D  82      -4.077  -8.099  -7.671  1.00  0.00           H  
ATOM   1405  HA  ASP D  82      -5.163  -7.913 -10.343  1.00  0.00           H  
ATOM   1406 1HB  ASP D  82      -5.289  -6.142  -8.495  1.00  0.00           H  
ATOM   1407 2HB  ASP D  82      -3.610  -5.766  -8.855  1.00  0.00           H  
ATOM   1408  N   ARG D  83      -1.902  -7.776  -9.966  1.00  0.00           N  
ATOM   1409  CA  ARG D  83      -0.634  -7.860 -10.680  1.00  0.00           C  
ATOM   1410  C   ARG D  83      -0.565  -9.119 -11.534  1.00  0.00           C  
ATOM   1411  O   ARG D  83      -0.153  -9.073 -12.693  1.00  0.00           O  
ATOM   1412  CB  ARG D  83       0.532  -7.849  -9.703  1.00  0.00           C  
ATOM   1413  CG  ARG D  83       1.902  -8.019 -10.340  1.00  0.00           C  
ATOM   1414  CD  ARG D  83       2.988  -7.971  -9.328  1.00  0.00           C  
ATOM   1415  NE  ARG D  83       4.290  -8.247  -9.916  1.00  0.00           N  
ATOM   1416  CZ  ARG D  83       4.830  -9.475 -10.036  1.00  0.00           C  
ATOM   1417  NH1 ARG D  83       4.171 -10.528  -9.605  1.00  0.00           N  
ATOM   1418  NH2 ARG D  83       6.022  -9.622 -10.586  1.00  0.00           N  
ATOM   1419  H   ARG D  83      -1.901  -7.793  -8.956  1.00  0.00           H  
ATOM   1420  HA  ARG D  83      -0.547  -6.992 -11.335  1.00  0.00           H  
ATOM   1421 1HB  ARG D  83       0.538  -6.908  -9.155  1.00  0.00           H  
ATOM   1422 2HB  ARG D  83       0.405  -8.651  -8.976  1.00  0.00           H  
ATOM   1423 1HG  ARG D  83       1.950  -8.983 -10.849  1.00  0.00           H  
ATOM   1424 2HG  ARG D  83       2.070  -7.219 -11.062  1.00  0.00           H  
ATOM   1425 1HD  ARG D  83       3.021  -6.979  -8.878  1.00  0.00           H  
ATOM   1426 2HD  ARG D  83       2.799  -8.714  -8.555  1.00  0.00           H  
ATOM   1427  HE  ARG D  83       4.827  -7.461 -10.258  1.00  0.00           H  
ATOM   1428 1HH1 ARG D  83       3.259 -10.416  -9.185  1.00  0.00           H  
ATOM   1429 2HH1 ARG D  83       4.575 -11.449  -9.695  1.00  0.00           H  
ATOM   1430 1HH2 ARG D  83       6.529  -8.812 -10.917  1.00  0.00           H  
ATOM   1431 2HH2 ARG D  83       6.427 -10.542 -10.676  1.00  0.00           H  
ATOM   1432  N   LEU D  84      -0.971 -10.244 -10.955  1.00  0.00           N  
ATOM   1433  CA  LEU D  84      -0.833 -11.538 -11.613  1.00  0.00           C  
ATOM   1434  C   LEU D  84      -1.784 -11.659 -12.796  1.00  0.00           C  
ATOM   1435  O   LEU D  84      -1.504 -11.151 -13.846  1.00  0.00           O  
ATOM   1436  OXT LEU D  84      -2.814 -12.264 -12.678  1.00  0.00           O  
ATOM   1437  CB  LEU D  84      -1.101 -12.671 -10.614  1.00  0.00           C  
ATOM   1438  CG  LEU D  84      -0.075 -12.818  -9.483  1.00  0.00           C  
ATOM   1439  CD1 LEU D  84      -0.557 -13.870  -8.494  1.00  0.00           C  
ATOM   1440  CD2 LEU D  84       1.276 -13.197 -10.070  1.00  0.00           C  
ATOM   1441  H   LEU D  84      -1.387 -10.202 -10.036  1.00  0.00           H  
ATOM   1442  HA  LEU D  84       0.188 -11.630 -11.982  1.00  0.00           H  
ATOM   1443 1HB  LEU D  84      -2.076 -12.508 -10.158  1.00  0.00           H  
ATOM   1444 2HB  LEU D  84      -1.131 -13.615 -11.159  1.00  0.00           H  
ATOM   1445  HG  LEU D  84       0.014 -11.873  -8.948  1.00  0.00           H  
ATOM   1446 1HD1 LEU D  84       0.172 -13.975  -7.690  1.00  0.00           H  
ATOM   1447 2HD1 LEU D  84      -1.516 -13.564  -8.075  1.00  0.00           H  
ATOM   1448 3HD1 LEU D  84      -0.672 -14.825  -9.005  1.00  0.00           H  
ATOM   1449 1HD2 LEU D  84       2.006 -13.301  -9.266  1.00  0.00           H  
ATOM   1450 2HD2 LEU D  84       1.189 -14.143 -10.604  1.00  0.00           H  
ATOM   1451 3HD2 LEU D  84       1.605 -12.420 -10.760  1.00  0.00           H  
TER                                                                             
HETATM 1453 THKN MEM E  89      15.000   0.000   0.000  1.00  0.00           X  
HETATM 1454 CNTR MEM E  89       0.000   0.000   0.000  1.00  0.00           X  
HETATM 1455 NORM MEM E  89      -0.000  -0.000   1.000  1.00  0.00           X  
TER                                                                             
CONECT 1453 1454                                                                
CONECT 1454 1453 1455                                                           
CONECT 1455 1454                                                                
a_angle_1 0.727
a_angle_2 15.048
a_bind 2.256
a_ddg -47.596
a_helicality 0.088
a_helicality_symm 0.088
a_hha_ang 19.834
a_hha_dst_atm 4.627
a_hha_dst_vec 8.193
a_marl -30.904
a_pack 0.44
a_res_lipo -155.677
a_rmsd 11.462
a_sasa 1742.84
a_shape 0.612
a_span_topo 0.226
a_tms_span 1
a_tms_span_fa 1
a_unsat 2
maxsub 42
rms 11.462
score -356.5
silent_score -356.5
time 100
total -356.498

#MODEL 1
ATOM      1  N   LEU A   1      -0.004   6.855  13.297  1.00  0.00           N  
ATOM      2  CA  LEU A   1       1.190   7.687  13.205  1.00  0.00           C  
ATOM      3  C   LEU A   1       1.595   7.909  11.753  1.00  0.00           C  
ATOM      4  O   LEU A   1       1.839   6.956  11.014  1.00  0.00           O  
ATOM      5  CB  LEU A   1       2.349   7.038  13.972  1.00  0.00           C  
ATOM      6  CG  LEU A   1       3.693   7.774  13.894  1.00  0.00           C  
ATOM      7  CD1 LEU A   1       3.560   9.143  14.548  1.00  0.00           C  
ATOM      8  CD2 LEU A   1       4.767   6.943  14.579  1.00  0.00           C  
ATOM      9 1H   LEU A   1      -0.246   6.725  14.259  1.00  0.00           H  
ATOM     10 2H   LEU A   1      -0.760   7.302  12.820  1.00  0.00           H  
ATOM     11 3H   LEU A   1       0.176   5.965  12.877  1.00  0.00           H  
ATOM     12  HA  LEU A   1       0.972   8.655  13.653  1.00  0.00           H  
ATOM     13 1HB  LEU A   1       2.072   6.963  15.022  1.00  0.00           H  
ATOM     14 2HB  LEU A   1       2.501   6.030  13.585  1.00  0.00           H  
ATOM     15  HG  LEU A   1       3.964   7.929  12.850  1.00  0.00           H  
ATOM     16 1HD1 LEU A   1       4.515   9.666  14.493  1.00  0.00           H  
ATOM     17 2HD1 LEU A   1       2.799   9.723  14.027  1.00  0.00           H  
ATOM     18 3HD1 LEU A   1       3.273   9.021  15.592  1.00  0.00           H  
ATOM     19 1HD2 LEU A   1       5.723   7.466  14.523  1.00  0.00           H  
ATOM     20 2HD2 LEU A   1       4.498   6.789  15.624  1.00  0.00           H  
ATOM     21 3HD2 LEU A   1       4.853   5.977  14.080  1.00  0.00           H  
ATOM     22  N   VAL A   2       1.664   9.174  11.351  1.00  0.00           N  
ATOM     23  CA  VAL A   2       1.990   9.522   9.973  1.00  0.00           C  
ATOM     24  C   VAL A   2       3.373   9.012   9.588  1.00  0.00           C  
ATOM     25  O   VAL A   2       3.581   8.538   8.471  1.00  0.00           O  
ATOM     26  CB  VAL A   2       1.938  11.050   9.782  1.00  0.00           C  
ATOM     27  CG1 VAL A   2       2.495  11.435   8.420  1.00  0.00           C  
ATOM     28  CG2 VAL A   2       0.507  11.543   9.939  1.00  0.00           C  
ATOM     29  H   VAL A   2       1.486   9.912  12.016  1.00  0.00           H  
ATOM     30  HA  VAL A   2       1.252   9.062   9.316  1.00  0.00           H  
ATOM     31  HB  VAL A   2       2.570  11.523  10.533  1.00  0.00           H  
ATOM     32 1HG1 VAL A   2       2.451  12.519   8.302  1.00  0.00           H  
ATOM     33 2HG1 VAL A   2       3.531  11.105   8.343  1.00  0.00           H  
ATOM     34 3HG1 VAL A   2       1.903  10.962   7.637  1.00  0.00           H  
ATOM     35 1HG2 VAL A   2       0.478  12.624   9.803  1.00  0.00           H  
ATOM     36 2HG2 VAL A   2      -0.126  11.066   9.191  1.00  0.00           H  
ATOM     37 3HG2 VAL A   2       0.144  11.293  10.936  1.00  0.00           H  
ATOM     38  N   VAL A   3       4.315   9.113  10.519  1.00  0.00           N  
ATOM     39  CA  VAL A   3       5.684   8.676  10.273  1.00  0.00           C  
ATOM     40  C   VAL A   3       5.733   7.198   9.907  1.00  0.00           C  
ATOM     41  O   VAL A   3       6.370   6.813   8.926  1.00  0.00           O  
ATOM     42  CB  VAL A   3       6.555   8.922  11.520  1.00  0.00           C  
ATOM     43  CG1 VAL A   3       7.925   8.282  11.347  1.00  0.00           C  
ATOM     44  CG2 VAL A   3       6.686  10.416  11.773  1.00  0.00           C  
ATOM     45  H   VAL A   3       4.077   9.502  11.420  1.00  0.00           H  
ATOM     46  HA  VAL A   3       6.089   9.255   9.443  1.00  0.00           H  
ATOM     47  HB  VAL A   3       6.085   8.446  12.380  1.00  0.00           H  
ATOM     48 1HG1 VAL A   3       8.527   8.465  12.237  1.00  0.00           H  
ATOM     49 2HG1 VAL A   3       7.809   7.208  11.203  1.00  0.00           H  
ATOM     50 3HG1 VAL A   3       8.421   8.714  10.478  1.00  0.00           H  
ATOM     51 1HG2 VAL A   3       7.303  10.582  12.656  1.00  0.00           H  
ATOM     52 2HG2 VAL A   3       7.152  10.892  10.910  1.00  0.00           H  
ATOM     53 3HG2 VAL A   3       5.697  10.845  11.935  1.00  0.00           H  
ATOM     54  N   ALA A   4       5.058   6.374  10.701  1.00  0.00           N  
ATOM     55  CA  ALA A   4       4.961   4.947  10.419  1.00  0.00           C  
ATOM     56  C   ALA A   4       4.267   4.694   9.086  1.00  0.00           C  
ATOM     57  O   ALA A   4       4.680   3.828   8.315  1.00  0.00           O  
ATOM     58  CB  ALA A   4       4.223   4.234  11.543  1.00  0.00           C  
ATOM     59  H   ALA A   4       4.599   6.746  11.520  1.00  0.00           H  
ATOM     60  HA  ALA A   4       5.972   4.546  10.350  1.00  0.00           H  
ATOM     61 1HB  ALA A   4       4.159   3.169  11.318  1.00  0.00           H  
ATOM     62 2HB  ALA A   4       4.763   4.375  12.479  1.00  0.00           H  
ATOM     63 3HB  ALA A   4       3.220   4.645  11.637  1.00  0.00           H  
ATOM     64  N   ALA A   5       3.211   5.456   8.821  1.00  0.00           N  
ATOM     65  CA  ALA A   5       2.470   5.329   7.572  1.00  0.00           C  
ATOM     66  C   ALA A   5       3.355   5.639   6.372  1.00  0.00           C  
ATOM     67  O   ALA A   5       3.268   4.978   5.337  1.00  0.00           O  
ATOM     68  CB  ALA A   5       1.254   6.244   7.583  1.00  0.00           C  
ATOM     69  H   ALA A   5       2.915   6.140   9.502  1.00  0.00           H  
ATOM     70  HA  ALA A   5       2.133   4.296   7.481  1.00  0.00           H  
ATOM     71 1HB  ALA A   5       0.711   6.139   6.643  1.00  0.00           H  
ATOM     72 2HB  ALA A   5       0.601   5.973   8.412  1.00  0.00           H  
ATOM     73 3HB  ALA A   5       1.578   7.277   7.700  1.00  0.00           H  
ATOM     74  N   SER A   6       4.208   6.647   6.517  1.00  0.00           N  
ATOM     75  CA  SER A   6       5.160   7.002   5.471  1.00  0.00           C  
ATOM     76  C   SER A   6       6.140   5.865   5.209  1.00  0.00           C  
ATOM     77  O   SER A   6       6.434   5.539   4.059  1.00  0.00           O  
ATOM     78  CB  SER A   6       5.919   8.256   5.860  1.00  0.00           C  
ATOM     79  OG  SER A   6       5.061   9.361   5.930  1.00  0.00           O  
ATOM     80  H   SER A   6       4.197   7.182   7.374  1.00  0.00           H  
ATOM     81  HA  SER A   6       4.607   7.196   4.551  1.00  0.00           H  
ATOM     82 1HB  SER A   6       6.402   8.104   6.825  1.00  0.00           H  
ATOM     83 2HB  SER A   6       6.704   8.447   5.129  1.00  0.00           H  
ATOM     84  HG  SER A   6       4.456   9.180   6.654  1.00  0.00           H  
ATOM     85  N   ILE A   7       6.642   5.264   6.283  1.00  0.00           N  
ATOM     86  CA  ILE A   7       7.555   4.133   6.171  1.00  0.00           C  
ATOM     87  C   ILE A   7       6.907   2.974   5.425  1.00  0.00           C  
ATOM     88  O   ILE A   7       7.532   2.346   4.570  1.00  0.00           O  
ATOM     89  CB  ILE A   7       8.014   3.658   7.561  1.00  0.00           C  
ATOM     90  CG1 ILE A   7       8.926   4.703   8.209  1.00  0.00           C  
ATOM     91  CG2 ILE A   7       8.724   2.317   7.458  1.00  0.00           C  
ATOM     92  CD1 ILE A   7       9.189   4.458   9.677  1.00  0.00           C  
ATOM     93  H   ILE A   7       6.385   5.600   7.200  1.00  0.00           H  
ATOM     94  HA  ILE A   7       8.432   4.451   5.609  1.00  0.00           H  
ATOM     95  HB  ILE A   7       7.147   3.549   8.213  1.00  0.00           H  
ATOM     96 1HG1 ILE A   7       9.883   4.722   7.689  1.00  0.00           H  
ATOM     97 2HG1 ILE A   7       8.478   5.692   8.104  1.00  0.00           H  
ATOM     98 1HG2 ILE A   7       9.042   1.996   8.449  1.00  0.00           H  
ATOM     99 2HG2 ILE A   7       8.045   1.577   7.037  1.00  0.00           H  
ATOM    100 3HG2 ILE A   7       9.597   2.417   6.812  1.00  0.00           H  
ATOM    101 1HD1 ILE A   7       9.842   5.240  10.065  1.00  0.00           H  
ATOM    102 2HD1 ILE A   7       8.245   4.470  10.223  1.00  0.00           H  
ATOM    103 3HD1 ILE A   7       9.669   3.489   9.804  1.00  0.00           H  
ATOM    104  N   ILE A   8       5.650   2.694   5.754  1.00  0.00           N  
ATOM    105  CA  ILE A   8       4.895   1.647   5.075  1.00  0.00           C  
ATOM    106  C   ILE A   8       4.789   1.926   3.582  1.00  0.00           C  
ATOM    107  O   ILE A   8       5.049   1.049   2.757  1.00  0.00           O  
ATOM    108  CB  ILE A   8       3.484   1.511   5.675  1.00  0.00           C  
ATOM    109  CG1 ILE A   8       3.561   0.977   7.107  1.00  0.00           C  
ATOM    110  CG2 ILE A   8       2.624   0.602   4.810  1.00  0.00           C  
ATOM    111  CD1 ILE A   8       2.271   1.119   7.883  1.00  0.00           C  
ATOM    112  H   ILE A   8       5.207   3.220   6.494  1.00  0.00           H  
ATOM    113  HA  ILE A   8       5.419   0.701   5.209  1.00  0.00           H  
ATOM    114  HB  ILE A   8       3.016   2.494   5.730  1.00  0.00           H  
ATOM    115 1HG1 ILE A   8       3.834  -0.078   7.088  1.00  0.00           H  
ATOM    116 2HG1 ILE A   8       4.345   1.506   7.651  1.00  0.00           H  
ATOM    117 1HG2 ILE A   8       1.630   0.517   5.249  1.00  0.00           H  
ATOM    118 2HG2 ILE A   8       2.544   1.023   3.809  1.00  0.00           H  
ATOM    119 3HG2 ILE A   8       3.082  -0.385   4.753  1.00  0.00           H  
ATOM    120 1HD1 ILE A   8       2.405   0.719   8.888  1.00  0.00           H  
ATOM    121 2HD1 ILE A   8       1.998   2.173   7.945  1.00  0.00           H  
ATOM    122 3HD1 ILE A   8       1.480   0.568   7.376  1.00  0.00           H  
ATOM    123  N   ALA A   9       4.405   3.151   3.239  1.00  0.00           N  
ATOM    124  CA  ALA A   9       4.273   3.550   1.843  1.00  0.00           C  
ATOM    125  C   ALA A   9       5.596   3.405   1.101  1.00  0.00           C  
ATOM    126  O   ALA A   9       5.636   2.907  -0.024  1.00  0.00           O  
ATOM    127  CB  ALA A   9       3.768   4.982   1.747  1.00  0.00           C  
ATOM    128  H   ALA A   9       4.199   3.823   3.964  1.00  0.00           H  
ATOM    129  HA  ALA A   9       3.550   2.888   1.368  1.00  0.00           H  
ATOM    130 1HB  ALA A   9       3.675   5.266   0.699  1.00  0.00           H  
ATOM    131 2HB  ALA A   9       2.794   5.057   2.231  1.00  0.00           H  
ATOM    132 3HB  ALA A   9       4.471   5.650   2.242  1.00  0.00           H  
ATOM    133  N   ILE A  10       6.677   3.842   1.738  1.00  0.00           N  
ATOM    134  CA  ILE A  10       7.994   3.825   1.113  1.00  0.00           C  
ATOM    135  C   ILE A  10       8.445   2.400   0.818  1.00  0.00           C  
ATOM    136  O   ILE A  10       8.900   2.099  -0.286  1.00  0.00           O  
ATOM    137  CB  ILE A  10       9.036   4.519   2.009  1.00  0.00           C  
ATOM    138  CG1 ILE A  10       8.766   6.024   2.074  1.00  0.00           C  
ATOM    139  CG2 ILE A  10      10.442   4.248   1.496  1.00  0.00           C  
ATOM    140  CD1 ILE A  10       9.512   6.731   3.183  1.00  0.00           C  
ATOM    141  H   ILE A  10       6.584   4.195   2.680  1.00  0.00           H  
ATOM    142  HA  ILE A  10       7.936   4.366   0.170  1.00  0.00           H  
ATOM    143  HB  ILE A  10       8.951   4.139   3.027  1.00  0.00           H  
ATOM    144 1HG1 ILE A  10       9.046   6.485   1.127  1.00  0.00           H  
ATOM    145 2HG1 ILE A  10       7.700   6.197   2.219  1.00  0.00           H  
ATOM    146 1HG2 ILE A  10      11.166   4.747   2.141  1.00  0.00           H  
ATOM    147 2HG2 ILE A  10      10.631   3.176   1.501  1.00  0.00           H  
ATOM    148 3HG2 ILE A  10      10.539   4.630   0.480  1.00  0.00           H  
ATOM    149 1HD1 ILE A  10       9.270   7.794   3.165  1.00  0.00           H  
ATOM    150 2HD1 ILE A  10       9.220   6.308   4.145  1.00  0.00           H  
ATOM    151 3HD1 ILE A  10      10.584   6.602   3.040  1.00  0.00           H  
ATOM    152  N   LEU A  11       8.317   1.527   1.810  1.00  0.00           N  
ATOM    153  CA  LEU A  11       8.761   0.144   1.677  1.00  0.00           C  
ATOM    154  C   LEU A  11       8.003  -0.573   0.567  1.00  0.00           C  
ATOM    155  O   LEU A  11       8.579  -1.361  -0.182  1.00  0.00           O  
ATOM    156  CB  LEU A  11       8.570  -0.604   3.002  1.00  0.00           C  
ATOM    157  CG  LEU A  11       9.514  -0.195   4.139  1.00  0.00           C  
ATOM    158  CD1 LEU A  11       9.089  -0.887   5.427  1.00  0.00           C  
ATOM    159  CD2 LEU A  11      10.944  -0.560   3.769  1.00  0.00           C  
ATOM    160  H   LEU A  11       7.901   1.828   2.680  1.00  0.00           H  
ATOM    161  HA  LEU A  11       9.821   0.145   1.424  1.00  0.00           H  
ATOM    162 1HB  LEU A  11       7.549  -0.446   3.346  1.00  0.00           H  
ATOM    163 2HB  LEU A  11       8.710  -1.670   2.822  1.00  0.00           H  
ATOM    164  HG  LEU A  11       9.445   0.881   4.300  1.00  0.00           H  
ATOM    165 1HD1 LEU A  11       9.760  -0.596   6.235  1.00  0.00           H  
ATOM    166 2HD1 LEU A  11       8.070  -0.593   5.679  1.00  0.00           H  
ATOM    167 3HD1 LEU A  11       9.132  -1.967   5.291  1.00  0.00           H  
ATOM    168 1HD2 LEU A  11      11.615  -0.269   4.577  1.00  0.00           H  
ATOM    169 2HD2 LEU A  11      11.015  -1.637   3.609  1.00  0.00           H  
ATOM    170 3HD2 LEU A  11      11.228  -0.038   2.855  1.00  0.00           H  
ATOM    171  N   HIS A  12       6.707  -0.295   0.467  1.00  0.00           N  
ATOM    172  CA  HIS A  12       5.882  -0.862  -0.592  1.00  0.00           C  
ATOM    173  C   HIS A  12       6.317  -0.356  -1.961  1.00  0.00           C  
ATOM    174  O   HIS A  12       6.446  -1.132  -2.908  1.00  0.00           O  
ATOM    175  CB  HIS A  12       4.404  -0.528  -0.364  1.00  0.00           C  
ATOM    176  CG  HIS A  12       3.486  -1.141  -1.375  1.00  0.00           C  
ATOM    177  ND1 HIS A  12       2.980  -0.434  -2.445  1.00  0.00           N  
ATOM    178  CD2 HIS A  12       2.981  -2.393  -1.478  1.00  0.00           C  
ATOM    179  CE1 HIS A  12       2.204  -1.227  -3.165  1.00  0.00           C  
ATOM    180  NE2 HIS A  12       2.188  -2.419  -2.599  1.00  0.00           N  
ATOM    181  H   HIS A  12       6.284   0.325   1.142  1.00  0.00           H  
ATOM    182  HA  HIS A  12       5.986  -1.947  -0.593  1.00  0.00           H  
ATOM    183 1HB  HIS A  12       4.101  -0.873   0.626  1.00  0.00           H  
ATOM    184 2HB  HIS A  12       4.267   0.552  -0.390  1.00  0.00           H  
ATOM    185  HD1 HIS A  12       3.219   0.503  -2.701  1.00  0.00           H  
ATOM    186  HD2 HIS A  12       3.096  -3.291  -0.870  1.00  0.00           H  
ATOM    187  HE1 HIS A  12       1.707  -0.853  -4.060  1.00  0.00           H  
ATOM    188  N   LEU A  13       6.542   0.950  -2.059  1.00  0.00           N  
ATOM    189  CA  LEU A  13       6.950   1.565  -3.317  1.00  0.00           C  
ATOM    190  C   LEU A  13       8.258   0.969  -3.822  1.00  0.00           C  
ATOM    191  O   LEU A  13       8.428   0.748  -5.021  1.00  0.00           O  
ATOM    192  CB  LEU A  13       7.106   3.080  -3.140  1.00  0.00           C  
ATOM    193  CG  LEU A  13       5.798   3.872  -3.009  1.00  0.00           C  
ATOM    194  CD1 LEU A  13       6.106   5.284  -2.526  1.00  0.00           C  
ATOM    195  CD2 LEU A  13       5.083   3.897  -4.352  1.00  0.00           C  
ATOM    196  H   LEU A  13       6.427   1.532  -1.242  1.00  0.00           H  
ATOM    197  HA  LEU A  13       6.177   1.376  -4.061  1.00  0.00           H  
ATOM    198 1HB  LEU A  13       7.697   3.266  -2.244  1.00  0.00           H  
ATOM    199 2HB  LEU A  13       7.649   3.476  -3.997  1.00  0.00           H  
ATOM    200  HG  LEU A  13       5.158   3.398  -2.265  1.00  0.00           H  
ATOM    201 1HD1 LEU A  13       5.177   5.846  -2.433  1.00  0.00           H  
ATOM    202 2HD1 LEU A  13       6.599   5.237  -1.555  1.00  0.00           H  
ATOM    203 3HD1 LEU A  13       6.759   5.779  -3.243  1.00  0.00           H  
ATOM    204 1HD2 LEU A  13       4.154   4.460  -4.259  1.00  0.00           H  
ATOM    205 2HD2 LEU A  13       5.723   4.373  -5.096  1.00  0.00           H  
ATOM    206 3HD2 LEU A  13       4.860   2.877  -4.664  1.00  0.00           H  
ATOM    207  N   ILE A  14       9.180   0.711  -2.901  1.00  0.00           N  
ATOM    208  CA  ILE A  14      10.449   0.081  -3.243  1.00  0.00           C  
ATOM    209  C   ILE A  14      10.234  -1.305  -3.836  1.00  0.00           C  
ATOM    210  O   ILE A  14      10.748  -1.617  -4.911  1.00  0.00           O  
ATOM    211  CB  ILE A  14      11.360  -0.025  -2.006  1.00  0.00           C  
ATOM    212  CG1 ILE A  14      11.819   1.366  -1.559  1.00  0.00           C  
ATOM    213  CG2 ILE A  14      12.558  -0.914  -2.302  1.00  0.00           C  
ATOM    214  CD1 ILE A  14      12.454   1.388  -0.188  1.00  0.00           C  
ATOM    215  H   ILE A  14       8.996   0.958  -1.939  1.00  0.00           H  
ATOM    216  HA  ILE A  14      10.951   0.697  -3.988  1.00  0.00           H  
ATOM    217  HB  ILE A  14      10.799  -0.453  -1.176  1.00  0.00           H  
ATOM    218 1HG1 ILE A  14      12.539   1.759  -2.276  1.00  0.00           H  
ATOM    219 2HG1 ILE A  14      10.965   2.044  -1.549  1.00  0.00           H  
ATOM    220 1HG2 ILE A  14      13.192  -0.978  -1.418  1.00  0.00           H  
ATOM    221 2HG2 ILE A  14      12.213  -1.911  -2.574  1.00  0.00           H  
ATOM    222 3HG2 ILE A  14      13.130  -0.491  -3.129  1.00  0.00           H  
ATOM    223 1HD1 ILE A  14      12.752   2.407   0.059  1.00  0.00           H  
ATOM    224 2HD1 ILE A  14      11.736   1.031   0.552  1.00  0.00           H  
ATOM    225 3HD1 ILE A  14      13.331   0.743  -0.183  1.00  0.00           H  
ATOM    226  N   LEU A  15       9.472  -2.133  -3.131  1.00  0.00           N  
ATOM    227  CA  LEU A  15       9.197  -3.493  -3.582  1.00  0.00           C  
ATOM    228  C   LEU A  15       8.394  -3.492  -4.876  1.00  0.00           C  
ATOM    229  O   LEU A  15       8.633  -4.308  -5.766  1.00  0.00           O  
ATOM    230  CB  LEU A  15       8.434  -4.266  -2.499  1.00  0.00           C  
ATOM    231  CG  LEU A  15       9.222  -4.570  -1.218  1.00  0.00           C  
ATOM    232  CD1 LEU A  15       8.289  -5.177  -0.180  1.00  0.00           C  
ATOM    233  CD2 LEU A  15      10.370  -5.515  -1.541  1.00  0.00           C  
ATOM    234  H   LEU A  15       9.072  -1.813  -2.261  1.00  0.00           H  
ATOM    235  HA  LEU A  15      10.147  -3.994  -3.767  1.00  0.00           H  
ATOM    236 1HB  LEU A  15       7.553  -3.691  -2.217  1.00  0.00           H  
ATOM    237 2HB  LEU A  15       8.103  -5.216  -2.918  1.00  0.00           H  
ATOM    238  HG  LEU A  15       9.620  -3.642  -0.807  1.00  0.00           H  
ATOM    239 1HD1 LEU A  15       8.849  -5.393   0.730  1.00  0.00           H  
ATOM    240 2HD1 LEU A  15       7.489  -4.473   0.047  1.00  0.00           H  
ATOM    241 3HD1 LEU A  15       7.862  -6.100  -0.570  1.00  0.00           H  
ATOM    242 1HD2 LEU A  15      10.931  -5.731  -0.631  1.00  0.00           H  
ATOM    243 2HD2 LEU A  15       9.973  -6.444  -1.951  1.00  0.00           H  
ATOM    244 3HD2 LEU A  15      11.031  -5.049  -2.272  1.00  0.00           H  
ATOM    245  N   TRP A  16       7.440  -2.572  -4.974  1.00  0.00           N  
ATOM    246  CA  TRP A  16       6.582  -2.481  -6.149  1.00  0.00           C  
ATOM    247  C   TRP A  16       7.382  -2.092  -7.386  1.00  0.00           C  
ATOM    248  O   TRP A  16       7.221  -2.685  -8.453  1.00  0.00           O  
ATOM    249  CB  TRP A  16       5.467  -1.459  -5.917  1.00  0.00           C  
ATOM    250  CG  TRP A  16       4.464  -1.405  -7.029  1.00  0.00           C  
ATOM    251  CD1 TRP A  16       3.399  -2.236  -7.207  1.00  0.00           C  
ATOM    252  CD2 TRP A  16       4.427  -0.464  -8.130  1.00  0.00           C  
ATOM    253  NE1 TRP A  16       2.705  -1.880  -8.338  1.00  0.00           N  
ATOM    254  CE2 TRP A  16       3.319  -0.797  -8.914  1.00  0.00           C  
ATOM    255  CE3 TRP A  16       5.233   0.617  -8.506  1.00  0.00           C  
ATOM    256  CZ2 TRP A  16       2.991  -0.089 -10.059  1.00  0.00           C  
ATOM    257  CZ3 TRP A  16       4.903   1.329  -9.653  1.00  0.00           C  
ATOM    258  CH2 TRP A  16       3.811   0.985 -10.409  1.00  0.00           C  
ATOM    259  H   TRP A  16       7.306  -1.920  -4.215  1.00  0.00           H  
ATOM    260  HA  TRP A  16       6.131  -3.457  -6.325  1.00  0.00           H  
ATOM    261 1HB  TRP A  16       4.941  -1.699  -4.993  1.00  0.00           H  
ATOM    262 2HB  TRP A  16       5.902  -0.467  -5.799  1.00  0.00           H  
ATOM    263  HD1 TRP A  16       3.136  -3.062  -6.549  1.00  0.00           H  
ATOM    264  HE1 TRP A  16       1.877  -2.340  -8.689  1.00  0.00           H  
ATOM    265  HE3 TRP A  16       6.100   0.897  -7.908  1.00  0.00           H  
ATOM    266  HZ2 TRP A  16       2.128  -0.347 -10.673  1.00  0.00           H  
ATOM    267  HZ3 TRP A  16       5.536   2.169  -9.940  1.00  0.00           H  
ATOM    268  HH2 TRP A  16       3.581   1.564 -11.303  1.00  0.00           H  
ATOM    269  N   ILE A  17       8.244  -1.092  -7.237  1.00  0.00           N  
ATOM    270  CA  ILE A  17       9.100  -0.649  -8.331  1.00  0.00           C  
ATOM    271  C   ILE A  17      10.026  -1.767  -8.794  1.00  0.00           C  
ATOM    272  O   ILE A  17      10.229  -1.962  -9.992  1.00  0.00           O  
ATOM    273  CB  ILE A  17       9.939   0.572  -7.912  1.00  0.00           C  
ATOM    274  CG1 ILE A  17       9.049   1.809  -7.774  1.00  0.00           C  
ATOM    275  CG2 ILE A  17      11.053   0.823  -8.917  1.00  0.00           C  
ATOM    276  CD1 ILE A  17       9.723   2.973  -7.084  1.00  0.00           C  
ATOM    277  H   ILE A  17       8.309  -0.627  -6.343  1.00  0.00           H  
ATOM    278  HA  ILE A  17       8.468  -0.362  -9.170  1.00  0.00           H  
ATOM    279  HB  ILE A  17      10.381   0.391  -6.932  1.00  0.00           H  
ATOM    280 1HG1 ILE A  17       8.727   2.138  -8.762  1.00  0.00           H  
ATOM    281 2HG1 ILE A  17       8.153   1.552  -7.208  1.00  0.00           H  
ATOM    282 1HG2 ILE A  17      11.635   1.689  -8.606  1.00  0.00           H  
ATOM    283 2HG2 ILE A  17      11.701  -0.051  -8.967  1.00  0.00           H  
ATOM    284 3HG2 ILE A  17      10.620   1.010  -9.900  1.00  0.00           H  
ATOM    285 1HD1 ILE A  17       9.030   3.812  -7.024  1.00  0.00           H  
ATOM    286 2HD1 ILE A  17      10.023   2.677  -6.079  1.00  0.00           H  
ATOM    287 3HD1 ILE A  17      10.603   3.272  -7.652  1.00  0.00           H  
ATOM    288  N   LEU A  18      10.585  -2.500  -7.837  1.00  0.00           N  
ATOM    289  CA  LEU A  18      11.453  -3.630  -8.145  1.00  0.00           C  
ATOM    290  C   LEU A  18      10.712  -4.690  -8.950  1.00  0.00           C  
ATOM    291  O   LEU A  18      11.283  -5.321  -9.839  1.00  0.00           O  
ATOM    292  CB  LEU A  18      11.998  -4.249  -6.852  1.00  0.00           C  
ATOM    293  CG  LEU A  18      13.046  -3.414  -6.105  1.00  0.00           C  
ATOM    294  CD1 LEU A  18      13.331  -4.049  -4.751  1.00  0.00           C  
ATOM    295  CD2 LEU A  18      14.312  -3.321  -6.944  1.00  0.00           C  
ATOM    296  H   LEU A  18      10.404  -2.268  -6.870  1.00  0.00           H  
ATOM    297  HA  LEU A  18      12.290  -3.270  -8.742  1.00  0.00           H  
ATOM    298 1HB  LEU A  18      11.165  -4.420  -6.171  1.00  0.00           H  
ATOM    299 2HB  LEU A  18      12.450  -5.212  -7.090  1.00  0.00           H  
ATOM    300  HG  LEU A  18      12.654  -2.412  -5.928  1.00  0.00           H  
ATOM    301 1HD1 LEU A  18      14.076  -3.456  -4.221  1.00  0.00           H  
ATOM    302 2HD1 LEU A  18      12.413  -4.085  -4.165  1.00  0.00           H  
ATOM    303 3HD1 LEU A  18      13.710  -5.060  -4.896  1.00  0.00           H  
ATOM    304 1HD2 LEU A  18      15.057  -2.727  -6.413  1.00  0.00           H  
ATOM    305 2HD2 LEU A  18      14.706  -4.322  -7.121  1.00  0.00           H  
ATOM    306 3HD2 LEU A  18      14.083  -2.847  -7.898  1.00  0.00           H  
ATOM    307  N   ASP A  19       9.436  -4.883  -8.631  1.00  0.00           N  
ATOM    308  CA  ASP A  19       8.580  -5.775  -9.403  1.00  0.00           C  
ATOM    309  C   ASP A  19       8.278  -5.195 -10.779  1.00  0.00           C  
ATOM    310  O   ASP A  19       8.242  -5.919 -11.774  1.00  0.00           O  
ATOM    311  CB  ASP A  19       7.270  -6.041  -8.657  1.00  0.00           C  
ATOM    312  CG  ASP A  19       6.463  -7.180  -9.265  1.00  0.00           C  
ATOM    313  OD1 ASP A  19       6.930  -8.294  -9.236  1.00  0.00           O  
ATOM    314  OD2 ASP A  19       5.387  -6.926  -9.751  1.00  0.00           O  
ATOM    315  H   ASP A  19       9.049  -4.398  -7.834  1.00  0.00           H  
ATOM    316  HA  ASP A  19       9.102  -6.723  -9.540  1.00  0.00           H  
ATOM    317 1HB  ASP A  19       7.487  -6.283  -7.617  1.00  0.00           H  
ATOM    318 2HB  ASP A  19       6.658  -5.138  -8.663  1.00  0.00           H  
ATOM    319  N   ARG A  20       8.063  -3.885 -10.830  1.00  0.00           N  
ATOM    320  CA  ARG A  20       7.725  -3.212 -12.078  1.00  0.00           C  
ATOM    321  C   ARG A  20       8.824  -3.393 -13.117  1.00  0.00           C  
ATOM    322  O   ARG A  20       8.556  -3.764 -14.259  1.00  0.00           O  
ATOM    323  CB  ARG A  20       7.495  -1.727 -11.839  1.00  0.00           C  
ATOM    324  CG  ARG A  20       7.106  -0.933 -13.076  1.00  0.00           C  
ATOM    325  CD  ARG A  20       7.006   0.521 -12.788  1.00  0.00           C  
ATOM    326  NE  ARG A  20       8.303   1.104 -12.485  1.00  0.00           N  
ATOM    327  CZ  ARG A  20       8.485   2.300 -11.892  1.00  0.00           C  
ATOM    328  NH1 ARG A  20       7.446   3.026 -11.545  1.00  0.00           N  
ATOM    329  NH2 ARG A  20       9.708   2.743 -11.660  1.00  0.00           N  
ATOM    330  H   ARG A  20       8.135  -3.342  -9.981  1.00  0.00           H  
ATOM    331  HA  ARG A  20       6.804  -3.647 -12.467  1.00  0.00           H  
ATOM    332 1HB  ARG A  20       6.706  -1.594 -11.101  1.00  0.00           H  
ATOM    333 2HB  ARG A  20       8.403  -1.279 -11.433  1.00  0.00           H  
ATOM    334 1HG  ARG A  20       7.857  -1.078 -13.853  1.00  0.00           H  
ATOM    335 2HG  ARG A  20       6.137  -1.278 -13.440  1.00  0.00           H  
ATOM    336 1HD  ARG A  20       6.595   1.036 -13.655  1.00  0.00           H  
ATOM    337 2HD  ARG A  20       6.354   0.677 -11.929  1.00  0.00           H  
ATOM    338  HE  ARG A  20       9.127   0.574 -12.737  1.00  0.00           H  
ATOM    339 1HH1 ARG A  20       6.511   2.687 -11.723  1.00  0.00           H  
ATOM    340 2HH1 ARG A  20       7.582   3.923 -11.101  1.00  0.00           H  
ATOM    341 1HH2 ARG A  20      10.508   2.184 -11.926  1.00  0.00           H  
ATOM    342 2HH2 ARG A  20       9.844   3.639 -11.216  1.00  0.00           H  
ATOM    343  N   LEU A  21      10.062  -3.128 -12.713  1.00  0.00           N  
ATOM    344  CA  LEU A  21      11.195  -3.184 -13.629  1.00  0.00           C  
ATOM    345  C   LEU A  21      12.505  -2.907 -12.903  1.00  0.00           C  
ATOM    346  O   LEU A  21      13.036  -3.778 -12.270  1.00  0.00           O  
ATOM    347  OXT LEU A  21      13.006  -1.818 -12.963  1.00  0.00           O  
ATOM    348  CB  LEU A  21      11.009  -2.171 -14.765  1.00  0.00           C  
ATOM    349  CG  LEU A  21      12.141  -2.115 -15.799  1.00  0.00           C  
ATOM    350  CD1 LEU A  21      12.197  -3.431 -16.562  1.00  0.00           C  
ATOM    351  CD2 LEU A  21      11.908  -0.945 -16.744  1.00  0.00           C  
ATOM    352  H   LEU A  21      10.222  -2.881 -11.747  1.00  0.00           H  
ATOM    353  HA  LEU A  21      11.244  -4.185 -14.057  1.00  0.00           H  
ATOM    354 1HB  LEU A  21      10.088  -2.408 -15.295  1.00  0.00           H  
ATOM    355 2HB  LEU A  21      10.907  -1.176 -14.331  1.00  0.00           H  
ATOM    356  HG  LEU A  21      13.095  -1.984 -15.287  1.00  0.00           H  
ATOM    357 1HD1 LEU A  21      13.002  -3.392 -17.296  1.00  0.00           H  
ATOM    358 2HD1 LEU A  21      12.384  -4.248 -15.864  1.00  0.00           H  
ATOM    359 3HD1 LEU A  21      11.249  -3.598 -17.071  1.00  0.00           H  
ATOM    360 1HD2 LEU A  21      12.713  -0.905 -17.478  1.00  0.00           H  
ATOM    361 2HD2 LEU A  21      10.955  -1.075 -17.257  1.00  0.00           H  
ATOM    362 3HD2 LEU A  21      11.890  -0.016 -16.174  1.00  0.00           H  
TER                                                                             
ATOM    364  N   LEU B  22      -6.855  -0.004  13.297  1.00  0.00           N  
ATOM    365  CA  LEU B  22      -7.687   1.190  13.204  1.00  0.00           C  
ATOM    366  C   LEU B  22      -7.910   1.594  11.753  1.00  0.00           C  
ATOM    367  O   LEU B  22      -6.956   1.839  11.013  1.00  0.00           O  
ATOM    368  CB  LEU B  22      -7.038   2.349  13.971  1.00  0.00           C  
ATOM    369  CG  LEU B  22      -7.775   3.692  13.894  1.00  0.00           C  
ATOM    370  CD1 LEU B  22      -9.143   3.560  14.548  1.00  0.00           C  
ATOM    371  CD2 LEU B  22      -6.943   4.767  14.579  1.00  0.00           C  
ATOM    372 1H   LEU B  22      -6.725  -0.247  14.259  1.00  0.00           H  
ATOM    373 2H   LEU B  22      -7.302  -0.761  12.820  1.00  0.00           H  
ATOM    374 3H   LEU B  22      -5.966   0.175  12.876  1.00  0.00           H  
ATOM    375  HA  LEU B  22      -8.656   0.971  13.653  1.00  0.00           H  
ATOM    376 1HB  LEU B  22      -6.964   2.072  15.022  1.00  0.00           H  
ATOM    377 2HB  LEU B  22      -6.030   2.500  13.585  1.00  0.00           H  
ATOM    378  HG  LEU B  22      -7.929   3.963  12.850  1.00  0.00           H  
ATOM    379 1HD1 LEU B  22      -9.667   4.514  14.493  1.00  0.00           H  
ATOM    380 2HD1 LEU B  22      -9.724   2.798  14.027  1.00  0.00           H  
ATOM    381 3HD1 LEU B  22      -9.022   3.273  15.592  1.00  0.00           H  
ATOM    382 1HD2 LEU B  22      -7.466   5.722  14.523  1.00  0.00           H  
ATOM    383 2HD2 LEU B  22      -6.790   4.498  15.624  1.00  0.00           H  
ATOM    384 3HD2 LEU B  22      -5.978   4.853  14.080  1.00  0.00           H  
ATOM    385  N   VAL B  23      -9.174   1.664  11.351  1.00  0.00           N  
ATOM    386  CA  VAL B  23      -9.523   1.990   9.973  1.00  0.00           C  
ATOM    387  C   VAL B  23      -9.013   3.372   9.588  1.00  0.00           C  
ATOM    388  O   VAL B  23      -8.538   3.581   8.471  1.00  0.00           O  
ATOM    389  CB  VAL B  23     -11.050   1.938   9.782  1.00  0.00           C  
ATOM    390  CG1 VAL B  23     -11.436   2.495   8.420  1.00  0.00           C  
ATOM    391  CG2 VAL B  23     -11.543   0.507   9.939  1.00  0.00           C  
ATOM    392  H   VAL B  23      -9.912   1.486  12.016  1.00  0.00           H  
ATOM    393  HA  VAL B  23      -9.062   1.251   9.315  1.00  0.00           H  
ATOM    394  HB  VAL B  23     -11.523   2.570  10.533  1.00  0.00           H  
ATOM    395 1HG1 VAL B  23     -12.519   2.451   8.301  1.00  0.00           H  
ATOM    396 2HG1 VAL B  23     -11.105   3.530   8.343  1.00  0.00           H  
ATOM    397 3HG1 VAL B  23     -10.962   1.903   7.637  1.00  0.00           H  
ATOM    398 1HG2 VAL B  23     -12.624   0.478   9.803  1.00  0.00           H  
ATOM    399 2HG2 VAL B  23     -11.066  -0.126   9.191  1.00  0.00           H  
ATOM    400 3HG2 VAL B  23     -11.293   0.143  10.935  1.00  0.00           H  
ATOM    401  N   VAL B  24      -9.113   4.315  10.519  1.00  0.00           N  
ATOM    402  CA  VAL B  24      -8.676   5.684  10.273  1.00  0.00           C  
ATOM    403  C   VAL B  24      -7.198   5.733   9.907  1.00  0.00           C  
ATOM    404  O   VAL B  24      -6.813   6.369   8.926  1.00  0.00           O  
ATOM    405  CB  VAL B  24      -8.922   6.555  11.520  1.00  0.00           C  
ATOM    406  CG1 VAL B  24      -8.282   7.925  11.347  1.00  0.00           C  
ATOM    407  CG2 VAL B  24     -10.416   6.686  11.773  1.00  0.00           C  
ATOM    408  H   VAL B  24      -9.502   4.077  11.420  1.00  0.00           H  
ATOM    409  HA  VAL B  24      -9.256   6.089   9.443  1.00  0.00           H  
ATOM    410  HB  VAL B  24      -8.446   6.084  12.380  1.00  0.00           H  
ATOM    411 1HG1 VAL B  24      -8.466   8.527  12.237  1.00  0.00           H  
ATOM    412 2HG1 VAL B  24      -7.208   7.809  11.203  1.00  0.00           H  
ATOM    413 3HG1 VAL B  24      -8.714   8.421  10.478  1.00  0.00           H  
ATOM    414 1HG2 VAL B  24     -10.583   7.302  12.656  1.00  0.00           H  
ATOM    415 2HG2 VAL B  24     -10.892   7.151  10.910  1.00  0.00           H  
ATOM    416 3HG2 VAL B  24     -10.846   5.697  11.935  1.00  0.00           H  
ATOM    417  N   ALA B  25      -6.374   5.057  10.701  1.00  0.00           N  
ATOM    418  CA  ALA B  25      -4.947   4.961  10.419  1.00  0.00           C  
ATOM    419  C   ALA B  25      -4.694   4.267   9.086  1.00  0.00           C  
ATOM    420  O   ALA B  25      -3.828   4.680   8.315  1.00  0.00           O  
ATOM    421  CB  ALA B  25      -4.234   4.223  11.543  1.00  0.00           C  
ATOM    422  H   ALA B  25      -6.746   4.599  11.520  1.00  0.00           H  
ATOM    423  HA  ALA B  25      -4.546   5.972  10.350  1.00  0.00           H  
ATOM    424 1HB  ALA B  25      -3.169   4.159  11.318  1.00  0.00           H  
ATOM    425 2HB  ALA B  25      -4.375   4.762  12.479  1.00  0.00           H  
ATOM    426 3HB  ALA B  25      -4.646   3.219  11.637  1.00  0.00           H  
ATOM    427  N   ALA B  26      -5.456   3.211   8.821  1.00  0.00           N  
ATOM    428  CA  ALA B  26      -5.329   2.470   7.572  1.00  0.00           C  
ATOM    429  C   ALA B  26      -5.639   3.355   6.372  1.00  0.00           C  
ATOM    430  O   ALA B  26      -4.978   3.268   5.337  1.00  0.00           O  
ATOM    431  CB  ALA B  26      -6.245   1.254   7.582  1.00  0.00           C  
ATOM    432  H   ALA B  26      -6.140   2.914   9.502  1.00  0.00           H  
ATOM    433  HA  ALA B  26      -4.296   2.133   7.481  1.00  0.00           H  
ATOM    434 1HB  ALA B  26      -6.139   0.711   6.643  1.00  0.00           H  
ATOM    435 2HB  ALA B  26      -5.973   0.601   8.412  1.00  0.00           H  
ATOM    436 3HB  ALA B  26      -7.278   1.578   7.699  1.00  0.00           H  
ATOM    437  N   SER B  27      -6.647   4.208   6.517  1.00  0.00           N  
ATOM    438  CA  SER B  27      -7.002   5.160   5.471  1.00  0.00           C  
ATOM    439  C   SER B  27      -5.865   6.140   5.209  1.00  0.00           C  
ATOM    440  O   SER B  27      -5.539   6.434   4.059  1.00  0.00           O  
ATOM    441  CB  SER B  27      -8.256   5.919   5.860  1.00  0.00           C  
ATOM    442  OG  SER B  27      -9.360   5.060   5.935  1.00  0.00           O  
ATOM    443  H   SER B  27      -7.182   4.197   7.374  1.00  0.00           H  
ATOM    444  HA  SER B  27      -7.197   4.607   4.551  1.00  0.00           H  
ATOM    445 1HB  SER B  27      -8.103   6.405   6.823  1.00  0.00           H  
ATOM    446 2HB  SER B  27      -8.449   6.701   5.126  1.00  0.00           H  
ATOM    447  HG  SER B  27      -9.161   4.434   6.636  1.00  0.00           H  
ATOM    448  N   ILE B  28      -5.265   6.642   6.283  1.00  0.00           N  
ATOM    449  CA  ILE B  28      -4.133   7.555   6.171  1.00  0.00           C  
ATOM    450  C   ILE B  28      -2.974   6.907   5.425  1.00  0.00           C  
ATOM    451  O   ILE B  28      -2.346   7.532   4.570  1.00  0.00           O  
ATOM    452  CB  ILE B  28      -3.658   8.013   7.562  1.00  0.00           C  
ATOM    453  CG1 ILE B  28      -4.703   8.926   8.209  1.00  0.00           C  
ATOM    454  CG2 ILE B  28      -2.317   8.724   7.458  1.00  0.00           C  
ATOM    455  CD1 ILE B  28      -4.458   9.188   9.678  1.00  0.00           C  
ATOM    456  H   ILE B  28      -5.600   6.384   7.200  1.00  0.00           H  
ATOM    457  HA  ILE B  28      -4.452   8.432   5.609  1.00  0.00           H  
ATOM    458  HB  ILE B  28      -3.549   7.147   8.213  1.00  0.00           H  
ATOM    459 1HG1 ILE B  28      -4.722   9.883   7.690  1.00  0.00           H  
ATOM    460 2HG1 ILE B  28      -5.692   8.478   8.104  1.00  0.00           H  
ATOM    461 1HG2 ILE B  28      -1.996   9.042   8.449  1.00  0.00           H  
ATOM    462 2HG2 ILE B  28      -1.577   8.045   7.037  1.00  0.00           H  
ATOM    463 3HG2 ILE B  28      -2.417   9.597   6.812  1.00  0.00           H  
ATOM    464 1HD1 ILE B  28      -5.240   9.842  10.066  1.00  0.00           H  
ATOM    465 2HD1 ILE B  28      -4.470   8.244  10.223  1.00  0.00           H  
ATOM    466 3HD1 ILE B  28      -3.489   9.669   9.804  1.00  0.00           H  
ATOM    467  N   ILE B  29      -2.694   5.650   5.754  1.00  0.00           N  
ATOM    468  CA  ILE B  29      -1.647   4.895   5.075  1.00  0.00           C  
ATOM    469  C   ILE B  29      -1.926   4.789   3.582  1.00  0.00           C  
ATOM    470  O   ILE B  29      -1.049   5.049   2.757  1.00  0.00           O  
ATOM    471  CB  ILE B  29      -1.512   3.484   5.675  1.00  0.00           C  
ATOM    472  CG1 ILE B  29      -0.977   3.561   7.107  1.00  0.00           C  
ATOM    473  CG2 ILE B  29      -0.603   2.624   4.810  1.00  0.00           C  
ATOM    474  CD1 ILE B  29      -1.119   2.271   7.883  1.00  0.00           C  
ATOM    475  H   ILE B  29      -3.220   5.206   6.494  1.00  0.00           H  
ATOM    476  HA  ILE B  29      -0.702   5.419   5.209  1.00  0.00           H  
ATOM    477  HB  ILE B  29      -2.494   3.016   5.730  1.00  0.00           H  
ATOM    478 1HG1 ILE B  29       0.077   3.834   7.088  1.00  0.00           H  
ATOM    479 2HG1 ILE B  29      -1.506   4.344   7.651  1.00  0.00           H  
ATOM    480 1HG2 ILE B  29      -0.517   1.630   5.249  1.00  0.00           H  
ATOM    481 2HG2 ILE B  29      -1.023   2.544   3.809  1.00  0.00           H  
ATOM    482 3HG2 ILE B  29       0.385   3.082   4.753  1.00  0.00           H  
ATOM    483 1HD1 ILE B  29      -0.719   2.405   8.888  1.00  0.00           H  
ATOM    484 2HD1 ILE B  29      -2.173   1.998   7.945  1.00  0.00           H  
ATOM    485 3HD1 ILE B  29      -0.568   1.480   7.376  1.00  0.00           H  
ATOM    486  N   ALA B  30      -3.151   4.405   3.239  1.00  0.00           N  
ATOM    487  CA  ALA B  30      -3.550   4.273   1.843  1.00  0.00           C  
ATOM    488  C   ALA B  30      -3.405   5.596   1.101  1.00  0.00           C  
ATOM    489  O   ALA B  30      -2.907   5.636  -0.024  1.00  0.00           O  
ATOM    490  CB  ALA B  30      -4.982   3.768   1.747  1.00  0.00           C  
ATOM    491  H   ALA B  30      -3.823   4.199   3.964  1.00  0.00           H  
ATOM    492  HA  ALA B  30      -2.888   3.550   1.368  1.00  0.00           H  
ATOM    493 1HB  ALA B  30      -5.266   3.675   0.698  1.00  0.00           H  
ATOM    494 2HB  ALA B  30      -5.058   2.794   2.231  1.00  0.00           H  
ATOM    495 3HB  ALA B  30      -5.650   4.471   2.242  1.00  0.00           H  
ATOM    496  N   ILE B  31      -3.842   6.677   1.738  1.00  0.00           N  
ATOM    497  CA  ILE B  31      -3.825   7.994   1.113  1.00  0.00           C  
ATOM    498  C   ILE B  31      -2.400   8.445   0.818  1.00  0.00           C  
ATOM    499  O   ILE B  31      -2.099   8.900  -0.286  1.00  0.00           O  
ATOM    500  CB  ILE B  31      -4.519   9.036   2.009  1.00  0.00           C  
ATOM    501  CG1 ILE B  31      -6.024   8.766   2.074  1.00  0.00           C  
ATOM    502  CG2 ILE B  31      -4.249  10.442   1.497  1.00  0.00           C  
ATOM    503  CD1 ILE B  31      -6.731   9.512   3.183  1.00  0.00           C  
ATOM    504  H   ILE B  31      -4.195   6.584   2.680  1.00  0.00           H  
ATOM    505  HA  ILE B  31      -4.366   7.936   0.170  1.00  0.00           H  
ATOM    506  HB  ILE B  31      -4.139   8.951   3.027  1.00  0.00           H  
ATOM    507 1HG1 ILE B  31      -6.485   9.046   1.128  1.00  0.00           H  
ATOM    508 2HG1 ILE B  31      -6.197   7.700   2.219  1.00  0.00           H  
ATOM    509 1HG2 ILE B  31      -4.747  11.166   2.141  1.00  0.00           H  
ATOM    510 2HG2 ILE B  31      -3.176  10.631   1.501  1.00  0.00           H  
ATOM    511 3HG2 ILE B  31      -4.630  10.539   0.480  1.00  0.00           H  
ATOM    512 1HD1 ILE B  31      -7.794   9.269   3.166  1.00  0.00           H  
ATOM    513 2HD1 ILE B  31      -6.308   9.220   4.145  1.00  0.00           H  
ATOM    514 3HD1 ILE B  31      -6.602  10.584   3.040  1.00  0.00           H  
ATOM    515  N   LEU B  32      -1.527   8.317   1.811  1.00  0.00           N  
ATOM    516  CA  LEU B  32      -0.144   8.761   1.677  1.00  0.00           C  
ATOM    517  C   LEU B  32       0.573   8.003   0.567  1.00  0.00           C  
ATOM    518  O   LEU B  32       1.361   8.579  -0.182  1.00  0.00           O  
ATOM    519  CB  LEU B  32       0.604   8.570   3.002  1.00  0.00           C  
ATOM    520  CG  LEU B  32       0.195   9.514   4.139  1.00  0.00           C  
ATOM    521  CD1 LEU B  32       0.887   9.089   5.427  1.00  0.00           C  
ATOM    522  CD2 LEU B  32       0.560  10.944   3.769  1.00  0.00           C  
ATOM    523  H   LEU B  32      -1.828   7.901   2.680  1.00  0.00           H  
ATOM    524  HA  LEU B  32      -0.145   9.821   1.424  1.00  0.00           H  
ATOM    525 1HB  LEU B  32       0.446   7.549   3.346  1.00  0.00           H  
ATOM    526 2HB  LEU B  32       1.670   8.710   2.822  1.00  0.00           H  
ATOM    527  HG  LEU B  32      -0.881   9.445   4.301  1.00  0.00           H  
ATOM    528 1HD1 LEU B  32       0.596   9.760   6.236  1.00  0.00           H  
ATOM    529 2HD1 LEU B  32       0.593   8.070   5.679  1.00  0.00           H  
ATOM    530 3HD1 LEU B  32       1.967   9.132   5.291  1.00  0.00           H  
ATOM    531 1HD2 LEU B  32       0.269  11.615   4.577  1.00  0.00           H  
ATOM    532 2HD2 LEU B  32       1.636  11.015   3.609  1.00  0.00           H  
ATOM    533 3HD2 LEU B  32       0.038  11.228   2.855  1.00  0.00           H  
ATOM    534  N   HIS B  33       0.295   6.708   0.467  1.00  0.00           N  
ATOM    535  CA  HIS B  33       0.862   5.882  -0.592  1.00  0.00           C  
ATOM    536  C   HIS B  33       0.356   6.317  -1.961  1.00  0.00           C  
ATOM    537  O   HIS B  33       1.132   6.447  -2.908  1.00  0.00           O  
ATOM    538  CB  HIS B  33       0.528   4.404  -0.364  1.00  0.00           C  
ATOM    539  CG  HIS B  33       1.141   3.486  -1.375  1.00  0.00           C  
ATOM    540  ND1 HIS B  33       0.433   2.981  -2.446  1.00  0.00           N  
ATOM    541  CD2 HIS B  33       2.392   2.980  -1.479  1.00  0.00           C  
ATOM    542  CE1 HIS B  33       1.225   2.205  -3.166  1.00  0.00           C  
ATOM    543  NE2 HIS B  33       2.418   2.188  -2.600  1.00  0.00           N  
ATOM    544  H   HIS B  33      -0.325   6.284   1.142  1.00  0.00           H  
ATOM    545  HA  HIS B  33       1.947   5.986  -0.593  1.00  0.00           H  
ATOM    546 1HB  HIS B  33       0.874   4.101   0.625  1.00  0.00           H  
ATOM    547 2HB  HIS B  33      -0.552   4.267  -0.389  1.00  0.00           H  
ATOM    548  HD1 HIS B  33      -0.504   3.221  -2.702  1.00  0.00           H  
ATOM    549  HD2 HIS B  33       3.290   3.095  -0.871  1.00  0.00           H  
ATOM    550  HE1 HIS B  33       0.851   1.709  -4.062  1.00  0.00           H  
ATOM    551  N   LEU B  34      -0.950   6.542  -2.059  1.00  0.00           N  
ATOM    552  CA  LEU B  34      -1.565   6.950  -3.317  1.00  0.00           C  
ATOM    553  C   LEU B  34      -0.969   8.258  -3.822  1.00  0.00           C  
ATOM    554  O   LEU B  34      -0.748   8.428  -5.021  1.00  0.00           O  
ATOM    555  CB  LEU B  34      -3.080   7.106  -3.140  1.00  0.00           C  
ATOM    556  CG  LEU B  34      -3.872   5.799  -3.008  1.00  0.00           C  
ATOM    557  CD1 LEU B  34      -5.283   6.106  -2.523  1.00  0.00           C  
ATOM    558  CD2 LEU B  34      -3.900   5.084  -4.351  1.00  0.00           C  
ATOM    559  H   LEU B  34      -1.532   6.427  -1.241  1.00  0.00           H  
ATOM    560  HA  LEU B  34      -1.376   6.177  -4.060  1.00  0.00           H  
ATOM    561 1HB  LEU B  34      -3.266   7.697  -2.245  1.00  0.00           H  
ATOM    562 2HB  LEU B  34      -3.476   7.649  -3.998  1.00  0.00           H  
ATOM    563  HG  LEU B  34      -3.397   5.158  -2.266  1.00  0.00           H  
ATOM    564 1HD1 LEU B  34      -5.846   5.177  -2.430  1.00  0.00           H  
ATOM    565 2HD1 LEU B  34      -5.234   6.599  -1.552  1.00  0.00           H  
ATOM    566 3HD1 LEU B  34      -5.779   6.760  -3.239  1.00  0.00           H  
ATOM    567 1HD2 LEU B  34      -4.462   4.155  -4.258  1.00  0.00           H  
ATOM    568 2HD2 LEU B  34      -4.377   5.724  -5.094  1.00  0.00           H  
ATOM    569 3HD2 LEU B  34      -2.880   4.861  -4.666  1.00  0.00           H  
ATOM    570  N   ILE B  35      -0.711   9.180  -2.900  1.00  0.00           N  
ATOM    571  CA  ILE B  35      -0.081  10.449  -3.242  1.00  0.00           C  
ATOM    572  C   ILE B  35       1.305  10.235  -3.836  1.00  0.00           C  
ATOM    573  O   ILE B  35       1.617  10.749  -4.910  1.00  0.00           O  
ATOM    574  CB  ILE B  35       0.025  11.360  -2.005  1.00  0.00           C  
ATOM    575  CG1 ILE B  35      -1.366  11.819  -1.559  1.00  0.00           C  
ATOM    576  CG2 ILE B  35       0.914  12.558  -2.302  1.00  0.00           C  
ATOM    577  CD1 ILE B  35      -1.388  12.454  -0.187  1.00  0.00           C  
ATOM    578  H   ILE B  35      -0.958   8.996  -1.938  1.00  0.00           H  
ATOM    579  HA  ILE B  35      -0.697  10.951  -3.988  1.00  0.00           H  
ATOM    580  HB  ILE B  35       0.453  10.799  -1.176  1.00  0.00           H  
ATOM    581 1HG1 ILE B  35      -1.759  12.539  -2.275  1.00  0.00           H  
ATOM    582 2HG1 ILE B  35      -2.044  10.965  -1.549  1.00  0.00           H  
ATOM    583 1HG2 ILE B  35       0.978  13.192  -1.418  1.00  0.00           H  
ATOM    584 2HG2 ILE B  35       1.911  12.213  -2.573  1.00  0.00           H  
ATOM    585 3HG2 ILE B  35       0.491  13.130  -3.128  1.00  0.00           H  
ATOM    586 1HD1 ILE B  35      -2.407  12.752   0.059  1.00  0.00           H  
ATOM    587 2HD1 ILE B  35      -1.031  11.736   0.552  1.00  0.00           H  
ATOM    588 3HD1 ILE B  35      -0.743  13.331  -0.183  1.00  0.00           H  
ATOM    589  N   LEU B  36       2.133   9.472  -3.131  1.00  0.00           N  
ATOM    590  CA  LEU B  36       3.493   9.197  -3.581  1.00  0.00           C  
ATOM    591  C   LEU B  36       3.492   8.394  -4.876  1.00  0.00           C  
ATOM    592  O   LEU B  36       4.308   8.633  -5.766  1.00  0.00           O  
ATOM    593  CB  LEU B  36       4.266   8.434  -2.499  1.00  0.00           C  
ATOM    594  CG  LEU B  36       4.570   9.222  -1.218  1.00  0.00           C  
ATOM    595  CD1 LEU B  36       5.177   8.289  -0.179  1.00  0.00           C  
ATOM    596  CD2 LEU B  36       5.515  10.370  -1.541  1.00  0.00           C  
ATOM    597  H   LEU B  36       1.813   9.072  -2.260  1.00  0.00           H  
ATOM    598  HA  LEU B  36       3.994  10.147  -3.767  1.00  0.00           H  
ATOM    599 1HB  LEU B  36       3.691   7.554  -2.217  1.00  0.00           H  
ATOM    600 2HB  LEU B  36       5.216   8.103  -2.918  1.00  0.00           H  
ATOM    601  HG  LEU B  36       3.642   9.620  -0.807  1.00  0.00           H  
ATOM    602 1HD1 LEU B  36       5.393   8.849   0.731  1.00  0.00           H  
ATOM    603 2HD1 LEU B  36       4.473   7.489   0.047  1.00  0.00           H  
ATOM    604 3HD1 LEU B  36       6.100   7.862  -0.570  1.00  0.00           H  
ATOM    605 1HD2 LEU B  36       5.731  10.931  -0.631  1.00  0.00           H  
ATOM    606 2HD2 LEU B  36       6.444   9.973  -1.951  1.00  0.00           H  
ATOM    607 3HD2 LEU B  36       5.049  11.031  -2.272  1.00  0.00           H  
ATOM    608  N   TRP B  37       2.572   7.440  -4.974  1.00  0.00           N  
ATOM    609  CA  TRP B  37       2.481   6.582  -6.149  1.00  0.00           C  
ATOM    610  C   TRP B  37       2.092   7.382  -7.386  1.00  0.00           C  
ATOM    611  O   TRP B  37       2.686   7.222  -8.452  1.00  0.00           O  
ATOM    612  CB  TRP B  37       1.459   5.467  -5.917  1.00  0.00           C  
ATOM    613  CG  TRP B  37       1.404   4.465  -7.030  1.00  0.00           C  
ATOM    614  CD1 TRP B  37       2.233   3.399  -7.209  1.00  0.00           C  
ATOM    615  CD2 TRP B  37       0.463   4.431  -8.131  1.00  0.00           C  
ATOM    616  NE1 TRP B  37       1.877   2.707  -8.340  1.00  0.00           N  
ATOM    617  CE2 TRP B  37       0.795   3.323  -8.915  1.00  0.00           C  
ATOM    618  CE3 TRP B  37      -0.618   5.238  -8.506  1.00  0.00           C  
ATOM    619  CZ2 TRP B  37       0.086   2.997 -10.061  1.00  0.00           C  
ATOM    620  CZ3 TRP B  37      -1.329   4.910  -9.654  1.00  0.00           C  
ATOM    621  CH2 TRP B  37      -0.986   3.818 -10.410  1.00  0.00           C  
ATOM    622  H   TRP B  37       1.920   7.306  -4.215  1.00  0.00           H  
ATOM    623  HA  TRP B  37       3.457   6.131  -6.325  1.00  0.00           H  
ATOM    624 1HB  TRP B  37       1.699   4.941  -4.993  1.00  0.00           H  
ATOM    625 2HB  TRP B  37       0.467   5.902  -5.798  1.00  0.00           H  
ATOM    626  HD1 TRP B  37       3.059   3.135  -6.550  1.00  0.00           H  
ATOM    627  HE1 TRP B  37       2.336   1.879  -8.692  1.00  0.00           H  
ATOM    628  HE3 TRP B  37      -0.896   6.105  -7.907  1.00  0.00           H  
ATOM    629  HZ2 TRP B  37       0.343   2.134 -10.675  1.00  0.00           H  
ATOM    630  HZ3 TRP B  37      -2.169   5.545  -9.940  1.00  0.00           H  
ATOM    631  HH2 TRP B  37      -1.566   3.590 -11.305  1.00  0.00           H  
ATOM    632  N   ILE B  38       1.093   8.245  -7.237  1.00  0.00           N  
ATOM    633  CA  ILE B  38       0.649   9.101  -8.331  1.00  0.00           C  
ATOM    634  C   ILE B  38       1.767  10.026  -8.793  1.00  0.00           C  
ATOM    635  O   ILE B  38       1.962  10.229  -9.992  1.00  0.00           O  
ATOM    636  CB  ILE B  38      -0.572   9.940  -7.911  1.00  0.00           C  
ATOM    637  CG1 ILE B  38      -1.809   9.049  -7.775  1.00  0.00           C  
ATOM    638  CG2 ILE B  38      -0.822  11.054  -8.916  1.00  0.00           C  
ATOM    639  CD1 ILE B  38      -2.974   9.724  -7.086  1.00  0.00           C  
ATOM    640  H   ILE B  38       0.627   8.309  -6.342  1.00  0.00           H  
ATOM    641  HA  ILE B  38       0.362   8.469  -9.170  1.00  0.00           H  
ATOM    642  HB  ILE B  38      -0.391  10.381  -6.932  1.00  0.00           H  
ATOM    643 1HG1 ILE B  38      -2.137   8.728  -8.763  1.00  0.00           H  
ATOM    644 2HG1 ILE B  38      -1.553   8.154  -7.209  1.00  0.00           H  
ATOM    645 1HG2 ILE B  38      -1.689  11.636  -8.605  1.00  0.00           H  
ATOM    646 2HG2 ILE B  38       0.052  11.702  -8.966  1.00  0.00           H  
ATOM    647 3HG2 ILE B  38      -1.009  10.622  -9.900  1.00  0.00           H  
ATOM    648 1HD1 ILE B  38      -3.813   9.030  -7.026  1.00  0.00           H  
ATOM    649 2HD1 ILE B  38      -2.678  10.024  -6.080  1.00  0.00           H  
ATOM    650 3HD1 ILE B  38      -3.272  10.604  -7.654  1.00  0.00           H  
ATOM    651  N   LEU B  39       2.500  10.585  -7.836  1.00  0.00           N  
ATOM    652  CA  LEU B  39       3.630  11.453  -8.145  1.00  0.00           C  
ATOM    653  C   LEU B  39       4.691  10.712  -8.949  1.00  0.00           C  
ATOM    654  O   LEU B  39       5.321  11.283  -9.839  1.00  0.00           O  
ATOM    655  CB  LEU B  39       4.249  11.998  -6.851  1.00  0.00           C  
ATOM    656  CG  LEU B  39       3.414  13.046  -6.105  1.00  0.00           C  
ATOM    657  CD1 LEU B  39       4.049  13.332  -4.751  1.00  0.00           C  
ATOM    658  CD2 LEU B  39       3.321  14.313  -6.943  1.00  0.00           C  
ATOM    659  H   LEU B  39       2.268  10.405  -6.870  1.00  0.00           H  
ATOM    660  HA  LEU B  39       3.270  12.291  -8.741  1.00  0.00           H  
ATOM    661 1HB  LEU B  39       4.420  11.166  -6.171  1.00  0.00           H  
ATOM    662 2HB  LEU B  39       5.212  12.450  -7.090  1.00  0.00           H  
ATOM    663  HG  LEU B  39       2.412  12.655  -5.927  1.00  0.00           H  
ATOM    664 1HD1 LEU B  39       3.456  14.077  -4.220  1.00  0.00           H  
ATOM    665 2HD1 LEU B  39       4.085  12.413  -4.165  1.00  0.00           H  
ATOM    666 3HD1 LEU B  39       5.060  13.710  -4.896  1.00  0.00           H  
ATOM    667 1HD2 LEU B  39       2.727  15.058  -6.413  1.00  0.00           H  
ATOM    668 2HD2 LEU B  39       4.322  14.706  -7.120  1.00  0.00           H  
ATOM    669 3HD2 LEU B  39       2.847  14.083  -7.898  1.00  0.00           H  
ATOM    670  N   ASP B  40       4.883   9.436  -8.631  1.00  0.00           N  
ATOM    671  CA  ASP B  40       5.775   8.580  -9.403  1.00  0.00           C  
ATOM    672  C   ASP B  40       5.196   8.279 -10.779  1.00  0.00           C  
ATOM    673  O   ASP B  40       5.920   8.243 -11.774  1.00  0.00           O  
ATOM    674  CB  ASP B  40       6.041   7.271  -8.657  1.00  0.00           C  
ATOM    675  CG  ASP B  40       7.178   6.461  -9.266  1.00  0.00           C  
ATOM    676  OD1 ASP B  40       8.293   6.927  -9.240  1.00  0.00           O  
ATOM    677  OD2 ASP B  40       6.921   5.386  -9.752  1.00  0.00           O  
ATOM    678  H   ASP B  40       4.398   9.050  -7.833  1.00  0.00           H  
ATOM    679  HA  ASP B  40       6.723   9.102  -9.539  1.00  0.00           H  
ATOM    680 1HB  ASP B  40       6.286   7.487  -7.617  1.00  0.00           H  
ATOM    681 2HB  ASP B  40       5.138   6.660  -8.660  1.00  0.00           H  
ATOM    682  N   ARG B  41       3.885   8.063 -10.829  1.00  0.00           N  
ATOM    683  CA  ARG B  41       3.212   7.725 -12.077  1.00  0.00           C  
ATOM    684  C   ARG B  41       3.393   8.824 -13.116  1.00  0.00           C  
ATOM    685  O   ARG B  41       3.764   8.557 -14.259  1.00  0.00           O  
ATOM    686  CB  ARG B  41       1.727   7.496 -11.839  1.00  0.00           C  
ATOM    687  CG  ARG B  41       0.933   7.106 -13.076  1.00  0.00           C  
ATOM    688  CD  ARG B  41      -0.521   7.010 -12.788  1.00  0.00           C  
ATOM    689  NE  ARG B  41      -1.101   8.309 -12.490  1.00  0.00           N  
ATOM    690  CZ  ARG B  41      -2.299   8.495 -11.901  1.00  0.00           C  
ATOM    691  NH1 ARG B  41      -3.029   7.458 -11.554  1.00  0.00           N  
ATOM    692  NH2 ARG B  41      -2.740   9.719 -11.671  1.00  0.00           N  
ATOM    693  H   ARG B  41       3.342   8.135  -9.981  1.00  0.00           H  
ATOM    694  HA  ARG B  41       3.647   6.805 -12.467  1.00  0.00           H  
ATOM    695 1HB  ARG B  41       1.594   6.707 -11.100  1.00  0.00           H  
ATOM    696 2HB  ARG B  41       1.279   8.403 -11.433  1.00  0.00           H  
ATOM    697 1HG  ARG B  41       1.080   7.855 -13.854  1.00  0.00           H  
ATOM    698 2HG  ARG B  41       1.276   6.135 -13.437  1.00  0.00           H  
ATOM    699 1HD  ARG B  41      -1.037   6.597 -13.655  1.00  0.00           H  
ATOM    700 2HD  ARG B  41      -0.679   6.360 -11.928  1.00  0.00           H  
ATOM    701  HE  ARG B  41      -0.569   9.131 -12.742  1.00  0.00           H  
ATOM    702 1HH1 ARG B  41      -2.692   6.521 -11.730  1.00  0.00           H  
ATOM    703 2HH1 ARG B  41      -3.926   7.597 -11.113  1.00  0.00           H  
ATOM    704 1HH2 ARG B  41      -2.178  10.517 -11.938  1.00  0.00           H  
ATOM    705 2HH2 ARG B  41      -3.637   9.858 -11.230  1.00  0.00           H  
ATOM    706  N   LEU B  42       3.128  10.062 -12.713  1.00  0.00           N  
ATOM    707  CA  LEU B  42       3.184  11.195 -13.629  1.00  0.00           C  
ATOM    708  C   LEU B  42       2.907  12.505 -12.902  1.00  0.00           C  
ATOM    709  O   LEU B  42       3.778  13.036 -12.269  1.00  0.00           O  
ATOM    710  OXT LEU B  42       1.819  13.006 -12.963  1.00  0.00           O  
ATOM    711  CB  LEU B  42       2.171  11.009 -14.765  1.00  0.00           C  
ATOM    712  CG  LEU B  42       2.115  12.141 -15.798  1.00  0.00           C  
ATOM    713  CD1 LEU B  42       3.432  12.198 -16.561  1.00  0.00           C  
ATOM    714  CD2 LEU B  42       0.945  11.909 -16.743  1.00  0.00           C  
ATOM    715  H   LEU B  42       2.881  10.222 -11.746  1.00  0.00           H  
ATOM    716  HA  LEU B  42       4.185  11.245 -14.056  1.00  0.00           H  
ATOM    717 1HB  LEU B  42       2.408  10.088 -15.295  1.00  0.00           H  
ATOM    718 2HB  LEU B  42       1.176  10.908 -14.330  1.00  0.00           H  
ATOM    719  HG  LEU B  42       1.985  13.095 -15.287  1.00  0.00           H  
ATOM    720 1HD1 LEU B  42       3.392  13.003 -17.296  1.00  0.00           H  
ATOM    721 2HD1 LEU B  42       4.248  12.384 -15.864  1.00  0.00           H  
ATOM    722 3HD1 LEU B  42       3.598  11.250 -17.071  1.00  0.00           H  
ATOM    723 1HD2 LEU B  42       0.905  12.714 -17.477  1.00  0.00           H  
ATOM    724 2HD2 LEU B  42       1.075  10.956 -17.256  1.00  0.00           H  
ATOM    725 3HD2 LEU B  42       0.016  11.891 -16.174  1.00  0.00           H  
TER                                                                             
ATOM    727  N   LEU C  43       0.004  -6.855  13.297  1.00  0.00           N  
ATOM    728  CA  LEU C  43      -1.190  -7.687  13.204  1.00  0.00           C  
ATOM    729  C   LEU C  43      -1.594  -7.910  11.753  1.00  0.00           C  
ATOM    730  O   LEU C  43      -1.839  -6.956  11.013  1.00  0.00           O  
ATOM    731  CB  LEU C  43      -2.349  -7.038  13.971  1.00  0.00           C  
ATOM    732  CG  LEU C  43      -3.692  -7.775  13.894  1.00  0.00           C  
ATOM    733  CD1 LEU C  43      -3.560  -9.143  14.548  1.00  0.00           C  
ATOM    734  CD2 LEU C  43      -4.767  -6.943  14.579  1.00  0.00           C  
ATOM    735 1H   LEU C  43       0.247  -6.725  14.259  1.00  0.00           H  
ATOM    736 2H   LEU C  43       0.761  -7.302  12.820  1.00  0.00           H  
ATOM    737 3H   LEU C  43      -0.175  -5.966  12.876  1.00  0.00           H  
ATOM    738  HA  LEU C  43      -0.971  -8.656  13.653  1.00  0.00           H  
ATOM    739 1HB  LEU C  43      -2.072  -6.964  15.022  1.00  0.00           H  
ATOM    740 2HB  LEU C  43      -2.500  -6.030  13.585  1.00  0.00           H  
ATOM    741  HG  LEU C  43      -3.963  -7.929  12.849  1.00  0.00           H  
ATOM    742 1HD1 LEU C  43      -4.514  -9.667  14.493  1.00  0.00           H  
ATOM    743 2HD1 LEU C  43      -2.798  -9.724  14.027  1.00  0.00           H  
ATOM    744 3HD1 LEU C  43      -3.273  -9.022  15.592  1.00  0.00           H  
ATOM    745 1HD2 LEU C  43      -5.722  -7.466  14.523  1.00  0.00           H  
ATOM    746 2HD2 LEU C  43      -4.498  -6.790  15.624  1.00  0.00           H  
ATOM    747 3HD2 LEU C  43      -4.853  -5.978  14.080  1.00  0.00           H  
ATOM    748  N   VAL C  44      -1.664  -9.174  11.351  1.00  0.00           N  
ATOM    749  CA  VAL C  44      -1.990  -9.523   9.973  1.00  0.00           C  
ATOM    750  C   VAL C  44      -3.372  -9.013   9.588  1.00  0.00           C  
ATOM    751  O   VAL C  44      -3.581  -8.538   8.471  1.00  0.00           O  
ATOM    752  CB  VAL C  44      -1.938 -11.050   9.782  1.00  0.00           C  
ATOM    753  CG1 VAL C  44      -2.495 -11.436   8.420  1.00  0.00           C  
ATOM    754  CG2 VAL C  44      -0.507 -11.543   9.939  1.00  0.00           C  
ATOM    755  H   VAL C  44      -1.486  -9.912  12.016  1.00  0.00           H  
ATOM    756  HA  VAL C  44      -1.251  -9.062   9.315  1.00  0.00           H  
ATOM    757  HB  VAL C  44      -2.570 -11.523  10.533  1.00  0.00           H  
ATOM    758 1HG1 VAL C  44      -2.451 -12.519   8.301  1.00  0.00           H  
ATOM    759 2HG1 VAL C  44      -3.530 -11.105   8.343  1.00  0.00           H  
ATOM    760 3HG1 VAL C  44      -1.903 -10.962   7.637  1.00  0.00           H  
ATOM    761 1HG2 VAL C  44      -0.478 -12.624   9.803  1.00  0.00           H  
ATOM    762 2HG2 VAL C  44       0.126 -11.066   9.191  1.00  0.00           H  
ATOM    763 3HG2 VAL C  44      -0.143 -11.293  10.935  1.00  0.00           H  
ATOM    764  N   VAL C  45      -4.315  -9.113  10.519  1.00  0.00           N  
ATOM    765  CA  VAL C  45      -5.684  -8.676  10.273  1.00  0.00           C  
ATOM    766  C   VAL C  45      -5.733  -7.198   9.907  1.00  0.00           C  
ATOM    767  O   VAL C  45      -6.369  -6.813   8.926  1.00  0.00           O  
ATOM    768  CB  VAL C  45      -6.555  -8.922  11.520  1.00  0.00           C  
ATOM    769  CG1 VAL C  45      -7.925  -8.282  11.347  1.00  0.00           C  
ATOM    770  CG2 VAL C  45      -6.686 -10.416  11.773  1.00  0.00           C  
ATOM    771  H   VAL C  45      -4.077  -9.502  11.420  1.00  0.00           H  
ATOM    772  HA  VAL C  45      -6.089  -9.256   9.443  1.00  0.00           H  
ATOM    773  HB  VAL C  45      -6.084  -8.446  12.380  1.00  0.00           H  
ATOM    774 1HG1 VAL C  45      -8.527  -8.466  12.237  1.00  0.00           H  
ATOM    775 2HG1 VAL C  45      -7.809  -7.208  11.203  1.00  0.00           H  
ATOM    776 3HG1 VAL C  45      -8.421  -8.714  10.478  1.00  0.00           H  
ATOM    777 1HG2 VAL C  45      -7.302 -10.583  12.656  1.00  0.00           H  
ATOM    778 2HG2 VAL C  45      -7.151 -10.892  10.910  1.00  0.00           H  
ATOM    779 3HG2 VAL C  45      -5.697 -10.846  11.935  1.00  0.00           H  
ATOM    780  N   ALA C  46      -5.057  -6.374  10.701  1.00  0.00           N  
ATOM    781  CA  ALA C  46      -4.961  -4.947  10.419  1.00  0.00           C  
ATOM    782  C   ALA C  46      -4.267  -4.694   9.086  1.00  0.00           C  
ATOM    783  O   ALA C  46      -4.680  -3.828   8.315  1.00  0.00           O  
ATOM    784  CB  ALA C  46      -4.223  -4.234  11.543  1.00  0.00           C  
ATOM    785  H   ALA C  46      -4.599  -6.746  11.520  1.00  0.00           H  
ATOM    786  HA  ALA C  46      -5.972  -4.546  10.350  1.00  0.00           H  
ATOM    787 1HB  ALA C  46      -4.159  -3.169  11.318  1.00  0.00           H  
ATOM    788 2HB  ALA C  46      -4.762  -4.375  12.479  1.00  0.00           H  
ATOM    789 3HB  ALA C  46      -3.219  -4.646  11.637  1.00  0.00           H  
ATOM    790  N   ALA C  47      -3.211  -5.456   8.821  1.00  0.00           N  
ATOM    791  CA  ALA C  47      -2.470  -5.329   7.572  1.00  0.00           C  
ATOM    792  C   ALA C  47      -3.355  -5.639   6.372  1.00  0.00           C  
ATOM    793  O   ALA C  47      -3.268  -4.978   5.337  1.00  0.00           O  
ATOM    794  CB  ALA C  47      -1.254  -6.245   7.582  1.00  0.00           C  
ATOM    795  H   ALA C  47      -2.914  -6.140   9.502  1.00  0.00           H  
ATOM    796  HA  ALA C  47      -2.133  -4.296   7.481  1.00  0.00           H  
ATOM    797 1HB  ALA C  47      -0.711  -6.139   6.643  1.00  0.00           H  
ATOM    798 2HB  ALA C  47      -0.601  -5.973   8.412  1.00  0.00           H  
ATOM    799 3HB  ALA C  47      -1.578  -7.278   7.699  1.00  0.00           H  
ATOM    800  N   SER C  48      -4.208  -6.647   6.517  1.00  0.00           N  
ATOM    801  CA  SER C  48      -5.160  -7.002   5.471  1.00  0.00           C  
ATOM    802  C   SER C  48      -6.140  -5.865   5.209  1.00  0.00           C  
ATOM    803  O   SER C  48      -6.434  -5.539   4.059  1.00  0.00           O  
ATOM    804  CB  SER C  48      -5.919  -8.256   5.860  1.00  0.00           C  
ATOM    805  OG  SER C  48      -5.060  -9.360   5.935  1.00  0.00           O  
ATOM    806  H   SER C  48      -4.197  -7.182   7.374  1.00  0.00           H  
ATOM    807  HA  SER C  48      -4.607  -7.197   4.551  1.00  0.00           H  
ATOM    808 1HB  SER C  48      -6.405  -8.103   6.823  1.00  0.00           H  
ATOM    809 2HB  SER C  48      -6.701  -8.449   5.126  1.00  0.00           H  
ATOM    810  HG  SER C  48      -4.434  -9.161   6.636  1.00  0.00           H  
ATOM    811  N   ILE C  49      -6.642  -5.265   6.283  1.00  0.00           N  
ATOM    812  CA  ILE C  49      -7.555  -4.133   6.171  1.00  0.00           C  
ATOM    813  C   ILE C  49      -6.907  -2.974   5.425  1.00  0.00           C  
ATOM    814  O   ILE C  49      -7.532  -2.346   4.570  1.00  0.00           O  
ATOM    815  CB  ILE C  49      -8.013  -3.658   7.562  1.00  0.00           C  
ATOM    816  CG1 ILE C  49      -8.925  -4.703   8.209  1.00  0.00           C  
ATOM    817  CG2 ILE C  49      -8.724  -2.317   7.458  1.00  0.00           C  
ATOM    818  CD1 ILE C  49      -9.188  -4.458   9.678  1.00  0.00           C  
ATOM    819  H   ILE C  49      -6.384  -5.600   7.200  1.00  0.00           H  
ATOM    820  HA  ILE C  49      -8.432  -4.452   5.609  1.00  0.00           H  
ATOM    821  HB  ILE C  49      -7.147  -3.549   8.213  1.00  0.00           H  
ATOM    822 1HG1 ILE C  49      -9.883  -4.722   7.690  1.00  0.00           H  
ATOM    823 2HG1 ILE C  49      -8.478  -5.692   8.104  1.00  0.00           H  
ATOM    824 1HG2 ILE C  49      -9.042  -1.996   8.449  1.00  0.00           H  
ATOM    825 2HG2 ILE C  49      -8.045  -1.577   7.037  1.00  0.00           H  
ATOM    826 3HG2 ILE C  49      -9.597  -2.417   6.812  1.00  0.00           H  
ATOM    827 1HD1 ILE C  49      -9.842  -5.240  10.066  1.00  0.00           H  
ATOM    828 2HD1 ILE C  49      -8.244  -4.470  10.223  1.00  0.00           H  
ATOM    829 3HD1 ILE C  49      -9.669  -3.489   9.804  1.00  0.00           H  
ATOM    830  N   ILE C  50      -5.650  -2.694   5.754  1.00  0.00           N  
ATOM    831  CA  ILE C  50      -4.895  -1.647   5.075  1.00  0.00           C  
ATOM    832  C   ILE C  50      -4.789  -1.926   3.582  1.00  0.00           C  
ATOM    833  O   ILE C  50      -5.049  -1.049   2.757  1.00  0.00           O  
ATOM    834  CB  ILE C  50      -3.484  -1.512   5.675  1.00  0.00           C  
ATOM    835  CG1 ILE C  50      -3.561  -0.977   7.107  1.00  0.00           C  
ATOM    836  CG2 ILE C  50      -2.624  -0.603   4.810  1.00  0.00           C  
ATOM    837  CD1 ILE C  50      -2.271  -1.119   7.883  1.00  0.00           C  
ATOM    838  H   ILE C  50      -5.206  -3.220   6.494  1.00  0.00           H  
ATOM    839  HA  ILE C  50      -5.419  -0.702   5.209  1.00  0.00           H  
ATOM    840  HB  ILE C  50      -3.016  -2.494   5.730  1.00  0.00           H  
ATOM    841 1HG1 ILE C  50      -3.834   0.077   7.088  1.00  0.00           H  
ATOM    842 2HG1 ILE C  50      -4.344  -1.507   7.651  1.00  0.00           H  
ATOM    843 1HG2 ILE C  50      -1.630  -0.517   5.249  1.00  0.00           H  
ATOM    844 2HG2 ILE C  50      -2.544  -1.023   3.809  1.00  0.00           H  
ATOM    845 3HG2 ILE C  50      -3.082   0.385   4.753  1.00  0.00           H  
ATOM    846 1HD1 ILE C  50      -2.405  -0.719   8.888  1.00  0.00           H  
ATOM    847 2HD1 ILE C  50      -1.998  -2.173   7.945  1.00  0.00           H  
ATOM    848 3HD1 ILE C  50      -1.480  -0.568   7.376  1.00  0.00           H  
ATOM    849  N   ALA C  51      -4.405  -3.151   3.239  1.00  0.00           N  
ATOM    850  CA  ALA C  51      -4.273  -3.550   1.843  1.00  0.00           C  
ATOM    851  C   ALA C  51      -5.596  -3.405   1.101  1.00  0.00           C  
ATOM    852  O   ALA C  51      -5.636  -2.907  -0.024  1.00  0.00           O  
ATOM    853  CB  ALA C  51      -3.768  -4.982   1.747  1.00  0.00           C  
ATOM    854  H   ALA C  51      -4.199  -3.823   3.964  1.00  0.00           H  
ATOM    855  HA  ALA C  51      -3.550  -2.888   1.368  1.00  0.00           H  
ATOM    856 1HB  ALA C  51      -3.675  -5.266   0.698  1.00  0.00           H  
ATOM    857 2HB  ALA C  51      -2.794  -5.058   2.231  1.00  0.00           H  
ATOM    858 3HB  ALA C  51      -4.471  -5.650   2.242  1.00  0.00           H  
ATOM    859  N   ILE C  52      -6.677  -3.842   1.738  1.00  0.00           N  
ATOM    860  CA  ILE C  52      -7.994  -3.825   1.113  1.00  0.00           C  
ATOM    861  C   ILE C  52      -8.445  -2.400   0.818  1.00  0.00           C  
ATOM    862  O   ILE C  52      -8.900  -2.099  -0.286  1.00  0.00           O  
ATOM    863  CB  ILE C  52      -9.036  -4.519   2.009  1.00  0.00           C  
ATOM    864  CG1 ILE C  52      -8.766  -6.024   2.074  1.00  0.00           C  
ATOM    865  CG2 ILE C  52     -10.442  -4.249   1.497  1.00  0.00           C  
ATOM    866  CD1 ILE C  52      -9.512  -6.731   3.183  1.00  0.00           C  
ATOM    867  H   ILE C  52      -6.584  -4.195   2.680  1.00  0.00           H  
ATOM    868  HA  ILE C  52      -7.936  -4.366   0.170  1.00  0.00           H  
ATOM    869  HB  ILE C  52      -8.951  -4.139   3.027  1.00  0.00           H  
ATOM    870 1HG1 ILE C  52      -9.046  -6.485   1.128  1.00  0.00           H  
ATOM    871 2HG1 ILE C  52      -7.700  -6.197   2.219  1.00  0.00           H  
ATOM    872 1HG2 ILE C  52     -11.166  -4.747   2.141  1.00  0.00           H  
ATOM    873 2HG2 ILE C  52     -10.631  -3.176   1.501  1.00  0.00           H  
ATOM    874 3HG2 ILE C  52     -10.539  -4.630   0.480  1.00  0.00           H  
ATOM    875 1HD1 ILE C  52      -9.270  -7.794   3.166  1.00  0.00           H  
ATOM    876 2HD1 ILE C  52      -9.220  -6.308   4.145  1.00  0.00           H  
ATOM    877 3HD1 ILE C  52     -10.584  -6.602   3.040  1.00  0.00           H  
ATOM    878  N   LEU C  53      -8.317  -1.527   1.811  1.00  0.00           N  
ATOM    879  CA  LEU C  53      -8.761  -0.144   1.677  1.00  0.00           C  
ATOM    880  C   LEU C  53      -8.003   0.573   0.567  1.00  0.00           C  
ATOM    881  O   LEU C  53      -8.579   1.361  -0.182  1.00  0.00           O  
ATOM    882  CB  LEU C  53      -8.570   0.604   3.002  1.00  0.00           C  
ATOM    883  CG  LEU C  53      -9.514   0.195   4.139  1.00  0.00           C  
ATOM    884  CD1 LEU C  53      -9.088   0.887   5.427  1.00  0.00           C  
ATOM    885  CD2 LEU C  53     -10.944   0.561   3.769  1.00  0.00           C  
ATOM    886  H   LEU C  53      -7.901  -1.828   2.680  1.00  0.00           H  
ATOM    887  HA  LEU C  53      -9.821  -0.145   1.424  1.00  0.00           H  
ATOM    888 1HB  LEU C  53      -7.549   0.446   3.346  1.00  0.00           H  
ATOM    889 2HB  LEU C  53      -8.710   1.670   2.822  1.00  0.00           H  
ATOM    890  HG  LEU C  53      -9.445  -0.881   4.300  1.00  0.00           H  
ATOM    891 1HD1 LEU C  53      -9.759   0.596   6.236  1.00  0.00           H  
ATOM    892 2HD1 LEU C  53      -8.069   0.592   5.679  1.00  0.00           H  
ATOM    893 3HD1 LEU C  53      -9.131   1.967   5.292  1.00  0.00           H  
ATOM    894 1HD2 LEU C  53     -11.615   0.269   4.577  1.00  0.00           H  
ATOM    895 2HD2 LEU C  53     -11.014   1.637   3.609  1.00  0.00           H  
ATOM    896 3HD2 LEU C  53     -11.228   0.039   2.855  1.00  0.00           H  
ATOM    897  N   HIS C  54      -6.708   0.295   0.467  1.00  0.00           N  
ATOM    898  CA  HIS C  54      -5.882   0.862  -0.592  1.00  0.00           C  
ATOM    899  C   HIS C  54      -6.317   0.356  -1.961  1.00  0.00           C  
ATOM    900  O   HIS C  54      -6.447   1.132  -2.908  1.00  0.00           O  
ATOM    901  CB  HIS C  54      -4.404   0.528  -0.364  1.00  0.00           C  
ATOM    902  CG  HIS C  54      -3.485   1.143  -1.374  1.00  0.00           C  
ATOM    903  ND1 HIS C  54      -2.971   0.435  -2.439  1.00  0.00           N  
ATOM    904  CD2 HIS C  54      -2.989   2.398  -1.480  1.00  0.00           C  
ATOM    905  CE1 HIS C  54      -2.197   1.229  -3.159  1.00  0.00           C  
ATOM    906  NE2 HIS C  54      -2.191   2.425  -2.597  1.00  0.00           N  
ATOM    907  H   HIS C  54      -6.284  -0.325   1.142  1.00  0.00           H  
ATOM    908  HA  HIS C  54      -5.986   1.947  -0.593  1.00  0.00           H  
ATOM    909 1HB  HIS C  54      -4.102   0.872   0.626  1.00  0.00           H  
ATOM    910 2HB  HIS C  54      -4.267  -0.552  -0.391  1.00  0.00           H  
ATOM    911  HD1 HIS C  54      -3.203  -0.505  -2.692  1.00  0.00           H  
ATOM    912  HD2 HIS C  54      -3.112   3.297  -0.875  1.00  0.00           H  
ATOM    913  HE1 HIS C  54      -1.694   0.856  -4.050  1.00  0.00           H  
ATOM    914  N   LEU C  55      -6.542  -0.950  -2.059  1.00  0.00           N  
ATOM    915  CA  LEU C  55      -6.950  -1.565  -3.317  1.00  0.00           C  
ATOM    916  C   LEU C  55      -8.258  -0.969  -3.822  1.00  0.00           C  
ATOM    917  O   LEU C  55      -8.428  -0.748  -5.021  1.00  0.00           O  
ATOM    918  CB  LEU C  55      -7.106  -3.080  -3.140  1.00  0.00           C  
ATOM    919  CG  LEU C  55      -5.799  -3.872  -3.008  1.00  0.00           C  
ATOM    920  CD1 LEU C  55      -6.106  -5.282  -2.522  1.00  0.00           C  
ATOM    921  CD2 LEU C  55      -5.084  -3.900  -4.350  1.00  0.00           C  
ATOM    922  H   LEU C  55      -6.427  -1.532  -1.241  1.00  0.00           H  
ATOM    923  HA  LEU C  55      -6.177  -1.376  -4.060  1.00  0.00           H  
ATOM    924 1HB  LEU C  55      -7.698  -3.266  -2.245  1.00  0.00           H  
ATOM    925 2HB  LEU C  55      -7.648  -3.477  -3.998  1.00  0.00           H  
ATOM    926  HG  LEU C  55      -5.158  -3.396  -2.265  1.00  0.00           H  
ATOM    927 1HD1 LEU C  55      -5.177  -5.845  -2.428  1.00  0.00           H  
ATOM    928 2HD1 LEU C  55      -6.599  -5.233  -1.551  1.00  0.00           H  
ATOM    929 3HD1 LEU C  55      -6.760  -5.779  -3.237  1.00  0.00           H  
ATOM    930 1HD2 LEU C  55      -4.154  -4.463  -4.256  1.00  0.00           H  
ATOM    931 2HD2 LEU C  55      -5.723  -4.377  -5.093  1.00  0.00           H  
ATOM    932 3HD2 LEU C  55      -4.861  -2.881  -4.665  1.00  0.00           H  
ATOM    933  N   ILE C  56      -9.180  -0.711  -2.900  1.00  0.00           N  
ATOM    934  CA  ILE C  56     -10.449  -0.081  -3.242  1.00  0.00           C  
ATOM    935  C   ILE C  56     -10.235   1.305  -3.836  1.00  0.00           C  
ATOM    936  O   ILE C  56     -10.749   1.617  -4.910  1.00  0.00           O  
ATOM    937  CB  ILE C  56     -11.360   0.025  -2.005  1.00  0.00           C  
ATOM    938  CG1 ILE C  56     -11.819  -1.366  -1.559  1.00  0.00           C  
ATOM    939  CG2 ILE C  56     -12.558   0.914  -2.302  1.00  0.00           C  
ATOM    940  CD1 ILE C  56     -12.454  -1.388  -0.187  1.00  0.00           C  
ATOM    941  H   ILE C  56      -8.996  -0.958  -1.938  1.00  0.00           H  
ATOM    942  HA  ILE C  56     -10.951  -0.697  -3.988  1.00  0.00           H  
ATOM    943  HB  ILE C  56     -10.799   0.453  -1.176  1.00  0.00           H  
ATOM    944 1HG1 ILE C  56     -12.539  -1.759  -2.275  1.00  0.00           H  
ATOM    945 2HG1 ILE C  56     -10.965  -2.044  -1.549  1.00  0.00           H  
ATOM    946 1HG2 ILE C  56     -13.192   0.978  -1.418  1.00  0.00           H  
ATOM    947 2HG2 ILE C  56     -12.213   1.911  -2.573  1.00  0.00           H  
ATOM    948 3HG2 ILE C  56     -13.130   0.491  -3.128  1.00  0.00           H  
ATOM    949 1HD1 ILE C  56     -12.752  -2.407   0.059  1.00  0.00           H  
ATOM    950 2HD1 ILE C  56     -11.736  -1.031   0.552  1.00  0.00           H  
ATOM    951 3HD1 ILE C  56     -13.332  -0.743  -0.183  1.00  0.00           H  
ATOM    952  N   LEU C  57      -9.472   2.133  -3.131  1.00  0.00           N  
ATOM    953  CA  LEU C  57      -9.197   3.493  -3.581  1.00  0.00           C  
ATOM    954  C   LEU C  57      -8.394   3.492  -4.876  1.00  0.00           C  
ATOM    955  O   LEU C  57      -8.633   4.308  -5.766  1.00  0.00           O  
ATOM    956  CB  LEU C  57      -8.434   4.266  -2.499  1.00  0.00           C  
ATOM    957  CG  LEU C  57      -9.222   4.570  -1.218  1.00  0.00           C  
ATOM    958  CD1 LEU C  57      -8.289   5.177  -0.179  1.00  0.00           C  
ATOM    959  CD2 LEU C  57     -10.370   5.515  -1.541  1.00  0.00           C  
ATOM    960  H   LEU C  57      -9.072   1.813  -2.260  1.00  0.00           H  
ATOM    961  HA  LEU C  57     -10.147   3.994  -3.767  1.00  0.00           H  
ATOM    962 1HB  LEU C  57      -7.554   3.691  -2.217  1.00  0.00           H  
ATOM    963 2HB  LEU C  57      -8.103   5.216  -2.918  1.00  0.00           H  
ATOM    964  HG  LEU C  57      -9.620   3.642  -0.807  1.00  0.00           H  
ATOM    965 1HD1 LEU C  57      -8.849   5.394   0.731  1.00  0.00           H  
ATOM    966 2HD1 LEU C  57      -7.489   4.473   0.047  1.00  0.00           H  
ATOM    967 3HD1 LEU C  57      -7.862   6.100  -0.570  1.00  0.00           H  
ATOM    968 1HD2 LEU C  57     -10.931   5.731  -0.631  1.00  0.00           H  
ATOM    969 2HD2 LEU C  57      -9.973   6.444  -1.951  1.00  0.00           H  
ATOM    970 3HD2 LEU C  57     -11.031   5.049  -2.272  1.00  0.00           H  
ATOM    971  N   TRP C  58      -7.440   2.572  -4.974  1.00  0.00           N  
ATOM    972  CA  TRP C  58      -6.582   2.481  -6.149  1.00  0.00           C  
ATOM    973  C   TRP C  58      -7.382   2.092  -7.386  1.00  0.00           C  
ATOM    974  O   TRP C  58      -7.222   2.686  -8.452  1.00  0.00           O  
ATOM    975  CB  TRP C  58      -5.467   1.459  -5.917  1.00  0.00           C  
ATOM    976  CG  TRP C  58      -4.459   1.412  -7.025  1.00  0.00           C  
ATOM    977  CD1 TRP C  58      -3.392   2.243  -7.192  1.00  0.00           C  
ATOM    978  CD2 TRP C  58      -4.417   0.479  -8.131  1.00  0.00           C  
ATOM    979  NE1 TRP C  58      -2.693   1.895  -8.321  1.00  0.00           N  
ATOM    980  CE2 TRP C  58      -3.305   0.817  -8.908  1.00  0.00           C  
ATOM    981  CE3 TRP C  58      -5.222  -0.599  -8.519  1.00  0.00           C  
ATOM    982  CZ2 TRP C  58      -2.973   0.116 -10.056  1.00  0.00           C  
ATOM    983  CZ3 TRP C  58      -4.887  -1.303  -9.670  1.00  0.00           C  
ATOM    984  CH2 TRP C  58      -3.791  -0.954 -10.418  1.00  0.00           C  
ATOM    985  H   TRP C  58      -7.306   1.920  -4.215  1.00  0.00           H  
ATOM    986  HA  TRP C  58      -6.131   3.457  -6.325  1.00  0.00           H  
ATOM    987 1HB  TRP C  58      -4.946   1.694  -4.989  1.00  0.00           H  
ATOM    988 2HB  TRP C  58      -5.901   0.466  -5.806  1.00  0.00           H  
ATOM    989  HD1 TRP C  58      -3.132   3.064  -6.526  1.00  0.00           H  
ATOM    990  HE1 TRP C  58      -1.864   2.357  -8.665  1.00  0.00           H  
ATOM    991  HE3 TRP C  58      -6.092  -0.882  -7.927  1.00  0.00           H  
ATOM    992  HZ2 TRP C  58      -2.106   0.377 -10.664  1.00  0.00           H  
ATOM    993  HZ3 TRP C  58      -5.520  -2.141  -9.965  1.00  0.00           H  
ATOM    994  HH2 TRP C  58      -3.557  -1.528 -11.315  1.00  0.00           H  
ATOM    995  N   ILE C  59      -8.245   1.093  -7.237  1.00  0.00           N  
ATOM    996  CA  ILE C  59      -9.101   0.649  -8.331  1.00  0.00           C  
ATOM    997  C   ILE C  59     -10.026   1.767  -8.793  1.00  0.00           C  
ATOM    998  O   ILE C  59     -10.229   1.962  -9.992  1.00  0.00           O  
ATOM    999  CB  ILE C  59      -9.940  -0.572  -7.911  1.00  0.00           C  
ATOM   1000  CG1 ILE C  59      -9.049  -1.809  -7.774  1.00  0.00           C  
ATOM   1001  CG2 ILE C  59     -11.053  -0.822  -8.916  1.00  0.00           C  
ATOM   1002  CD1 ILE C  59      -9.724  -2.973  -7.084  1.00  0.00           C  
ATOM   1003  H   ILE C  59      -8.309   0.627  -6.342  1.00  0.00           H  
ATOM   1004  HA  ILE C  59      -8.469   0.362  -9.170  1.00  0.00           H  
ATOM   1005  HB  ILE C  59     -10.381  -0.391  -6.932  1.00  0.00           H  
ATOM   1006 1HG1 ILE C  59      -8.728  -2.138  -8.762  1.00  0.00           H  
ATOM   1007 2HG1 ILE C  59      -8.153  -1.552  -7.209  1.00  0.00           H  
ATOM   1008 1HG2 ILE C  59     -11.636  -1.689  -8.605  1.00  0.00           H  
ATOM   1009 2HG2 ILE C  59     -11.702   0.052  -8.966  1.00  0.00           H  
ATOM   1010 3HG2 ILE C  59     -10.621  -1.009  -9.900  1.00  0.00           H  
ATOM   1011 1HD1 ILE C  59      -9.030  -3.812  -7.024  1.00  0.00           H  
ATOM   1012 2HD1 ILE C  59     -10.023  -2.677  -6.078  1.00  0.00           H  
ATOM   1013 3HD1 ILE C  59     -10.604  -3.272  -7.652  1.00  0.00           H  
ATOM   1014  N   LEU C  60     -10.585   2.500  -7.836  1.00  0.00           N  
ATOM   1015  CA  LEU C  60     -11.453   3.630  -8.145  1.00  0.00           C  
ATOM   1016  C   LEU C  60     -10.712   4.691  -8.949  1.00  0.00           C  
ATOM   1017  O   LEU C  60     -11.283   5.321  -9.839  1.00  0.00           O  
ATOM   1018  CB  LEU C  60     -11.998   4.249  -6.851  1.00  0.00           C  
ATOM   1019  CG  LEU C  60     -13.046   3.414  -6.105  1.00  0.00           C  
ATOM   1020  CD1 LEU C  60     -13.332   4.049  -4.751  1.00  0.00           C  
ATOM   1021  CD2 LEU C  60     -14.313   3.321  -6.943  1.00  0.00           C  
ATOM   1022  H   LEU C  60     -10.405   2.268  -6.870  1.00  0.00           H  
ATOM   1023  HA  LEU C  60     -12.291   3.270  -8.741  1.00  0.00           H  
ATOM   1024 1HB  LEU C  60     -11.166   4.420  -6.171  1.00  0.00           H  
ATOM   1025 2HB  LEU C  60     -12.450   5.212  -7.090  1.00  0.00           H  
ATOM   1026  HG  LEU C  60     -12.654   2.412  -5.927  1.00  0.00           H  
ATOM   1027 1HD1 LEU C  60     -14.076   3.456  -4.220  1.00  0.00           H  
ATOM   1028 2HD1 LEU C  60     -12.413   4.085  -4.165  1.00  0.00           H  
ATOM   1029 3HD1 LEU C  60     -13.710   5.060  -4.896  1.00  0.00           H  
ATOM   1030 1HD2 LEU C  60     -15.057   2.727  -6.413  1.00  0.00           H  
ATOM   1031 2HD2 LEU C  60     -14.706   4.322  -7.120  1.00  0.00           H  
ATOM   1032 3HD2 LEU C  60     -14.083   2.847  -7.898  1.00  0.00           H  
ATOM   1033  N   ASP C  61      -9.436   4.883  -8.631  1.00  0.00           N  
ATOM   1034  CA  ASP C  61      -8.580   5.775  -9.403  1.00  0.00           C  
ATOM   1035  C   ASP C  61      -8.279   5.196 -10.779  1.00  0.00           C  
ATOM   1036  O   ASP C  61      -8.243   5.920 -11.774  1.00  0.00           O  
ATOM   1037  CB  ASP C  61      -7.271   6.041  -8.657  1.00  0.00           C  
ATOM   1038  CG  ASP C  61      -6.463   7.181  -9.264  1.00  0.00           C  
ATOM   1039  OD1 ASP C  61      -6.930   8.295  -9.235  1.00  0.00           O  
ATOM   1040  OD2 ASP C  61      -5.388   6.926  -9.752  1.00  0.00           O  
ATOM   1041  H   ASP C  61      -9.050   4.398  -7.833  1.00  0.00           H  
ATOM   1042  HA  ASP C  61      -9.102   6.723  -9.539  1.00  0.00           H  
ATOM   1043 1HB  ASP C  61      -7.487   6.283  -7.616  1.00  0.00           H  
ATOM   1044 2HB  ASP C  61      -6.659   5.139  -8.662  1.00  0.00           H  
ATOM   1045  N   ARG C  62      -8.063   3.885 -10.829  1.00  0.00           N  
ATOM   1046  CA  ARG C  62      -7.725   3.212 -12.077  1.00  0.00           C  
ATOM   1047  C   ARG C  62      -8.824   3.393 -13.116  1.00  0.00           C  
ATOM   1048  O   ARG C  62      -8.557   3.764 -14.259  1.00  0.00           O  
ATOM   1049  CB  ARG C  62      -7.496   1.727 -11.839  1.00  0.00           C  
ATOM   1050  CG  ARG C  62      -7.104   0.934 -13.076  1.00  0.00           C  
ATOM   1051  CD  ARG C  62      -6.997  -0.519 -12.785  1.00  0.00           C  
ATOM   1052  NE  ARG C  62      -8.291  -1.108 -12.479  1.00  0.00           N  
ATOM   1053  CZ  ARG C  62      -8.465  -2.303 -11.882  1.00  0.00           C  
ATOM   1054  NH1 ARG C  62      -7.421  -3.023 -11.534  1.00  0.00           N  
ATOM   1055  NH2 ARG C  62      -9.686  -2.752 -11.646  1.00  0.00           N  
ATOM   1056  H   ARG C  62      -8.135   3.342  -9.981  1.00  0.00           H  
ATOM   1057  HA  ARG C  62      -6.805   3.647 -12.467  1.00  0.00           H  
ATOM   1058 1HB  ARG C  62      -6.708   1.594 -11.100  1.00  0.00           H  
ATOM   1059 2HB  ARG C  62      -8.403   1.279 -11.434  1.00  0.00           H  
ATOM   1060 1HG  ARG C  62      -7.858   1.073 -13.852  1.00  0.00           H  
ATOM   1061 2HG  ARG C  62      -6.138   1.283 -13.441  1.00  0.00           H  
ATOM   1062 1HD  ARG C  62      -6.585  -1.034 -13.653  1.00  0.00           H  
ATOM   1063 2HD  ARG C  62      -6.342  -0.671 -11.929  1.00  0.00           H  
ATOM   1064  HE  ARG C  62      -9.118  -0.583 -12.731  1.00  0.00           H  
ATOM   1065 1HH1 ARG C  62      -6.489  -2.680 -11.715  1.00  0.00           H  
ATOM   1066 2HH1 ARG C  62      -7.552  -3.919 -11.087  1.00  0.00           H  
ATOM   1067 1HH2 ARG C  62     -10.488  -2.198 -11.913  1.00  0.00           H  
ATOM   1068 2HH2 ARG C  62      -9.816  -3.647 -11.198  1.00  0.00           H  
ATOM   1069  N   LEU C  63     -10.062   3.128 -12.713  1.00  0.00           N  
ATOM   1070  CA  LEU C  63     -11.195   3.184 -13.629  1.00  0.00           C  
ATOM   1071  C   LEU C  63     -12.505   2.907 -12.902  1.00  0.00           C  
ATOM   1072  O   LEU C  63     -13.036   3.778 -12.269  1.00  0.00           O  
ATOM   1073  OXT LEU C  63     -13.006   1.819 -12.963  1.00  0.00           O  
ATOM   1074  CB  LEU C  63     -11.009   2.171 -14.765  1.00  0.00           C  
ATOM   1075  CG  LEU C  63     -12.141   2.115 -15.798  1.00  0.00           C  
ATOM   1076  CD1 LEU C  63     -12.198   3.432 -16.561  1.00  0.00           C  
ATOM   1077  CD2 LEU C  63     -11.909   0.945 -16.743  1.00  0.00           C  
ATOM   1078  H   LEU C  63     -10.222   2.881 -11.746  1.00  0.00           H  
ATOM   1079  HA  LEU C  63     -11.245   4.185 -14.056  1.00  0.00           H  
ATOM   1080 1HB  LEU C  63     -10.088   2.408 -15.295  1.00  0.00           H  
ATOM   1081 2HB  LEU C  63     -10.908   1.176 -14.330  1.00  0.00           H  
ATOM   1082  HG  LEU C  63     -13.095   1.985 -15.287  1.00  0.00           H  
ATOM   1083 1HD1 LEU C  63     -13.003   3.392 -17.296  1.00  0.00           H  
ATOM   1084 2HD1 LEU C  63     -12.384   4.248 -15.864  1.00  0.00           H  
ATOM   1085 3HD1 LEU C  63     -11.250   3.598 -17.071  1.00  0.00           H  
ATOM   1086 1HD2 LEU C  63     -12.714   0.905 -17.478  1.00  0.00           H  
ATOM   1087 2HD2 LEU C  63     -10.956   1.075 -17.256  1.00  0.00           H  
ATOM   1088 3HD2 LEU C  63     -11.891   0.016 -16.174  1.00  0.00           H  
TER                                                                             
ATOM   1090  N   LEU D  64       6.855   0.004  13.297  1.00  0.00           N  
ATOM   1091  CA  LEU D  64       7.687  -1.190  13.204  1.00  0.00           C  
ATOM   1092  C   LEU D  64       7.910  -1.594  11.753  1.00  0.00           C  
ATOM   1093  O   LEU D  64       6.956  -1.839  11.013  1.00  0.00           O  
ATOM   1094  CB  LEU D  64       7.038  -2.349  13.971  1.00  0.00           C  
ATOM   1095  CG  LEU D  64       7.775  -3.692  13.894  1.00  0.00           C  
ATOM   1096  CD1 LEU D  64       9.143  -3.560  14.548  1.00  0.00           C  
ATOM   1097  CD2 LEU D  64       6.943  -4.767  14.579  1.00  0.00           C  
ATOM   1098 1H   LEU D  64       6.725   0.247  14.259  1.00  0.00           H  
ATOM   1099 2H   LEU D  64       7.302   0.761  12.820  1.00  0.00           H  
ATOM   1100 3H   LEU D  64       5.966  -0.175  12.876  1.00  0.00           H  
ATOM   1101  HA  LEU D  64       8.656  -0.971  13.653  1.00  0.00           H  
ATOM   1102 1HB  LEU D  64       6.964  -2.072  15.022  1.00  0.00           H  
ATOM   1103 2HB  LEU D  64       6.030  -2.500  13.585  1.00  0.00           H  
ATOM   1104  HG  LEU D  64       7.929  -3.963  12.850  1.00  0.00           H  
ATOM   1105 1HD1 LEU D  64       9.667  -4.514  14.493  1.00  0.00           H  
ATOM   1106 2HD1 LEU D  64       9.724  -2.798  14.027  1.00  0.00           H  
ATOM   1107 3HD1 LEU D  64       9.022  -3.273  15.592  1.00  0.00           H  
ATOM   1108 1HD2 LEU D  64       7.466  -5.722  14.523  1.00  0.00           H  
ATOM   1109 2HD2 LEU D  64       6.790  -4.498  15.624  1.00  0.00           H  
ATOM   1110 3HD2 LEU D  64       5.978  -4.853  14.080  1.00  0.00           H  
ATOM   1111  N   VAL D  65       9.174  -1.664  11.351  1.00  0.00           N  
ATOM   1112  CA  VAL D  65       9.523  -1.990   9.973  1.00  0.00           C  
ATOM   1113  C   VAL D  65       9.013  -3.372   9.588  1.00  0.00           C  
ATOM   1114  O   VAL D  65       8.538  -3.581   8.471  1.00  0.00           O  
ATOM   1115  CB  VAL D  65      11.050  -1.938   9.782  1.00  0.00           C  
ATOM   1116  CG1 VAL D  65      11.436  -2.495   8.420  1.00  0.00           C  
ATOM   1117  CG2 VAL D  65      11.543  -0.507   9.939  1.00  0.00           C  
ATOM   1118  H   VAL D  65       9.912  -1.486  12.016  1.00  0.00           H  
ATOM   1119  HA  VAL D  65       9.062  -1.251   9.315  1.00  0.00           H  
ATOM   1120  HB  VAL D  65      11.523  -2.570  10.533  1.00  0.00           H  
ATOM   1121 1HG1 VAL D  65      12.519  -2.451   8.302  1.00  0.00           H  
ATOM   1122 2HG1 VAL D  65      11.105  -3.530   8.343  1.00  0.00           H  
ATOM   1123 3HG1 VAL D  65      10.962  -1.903   7.637  1.00  0.00           H  
ATOM   1124 1HG2 VAL D  65      12.624  -0.478   9.803  1.00  0.00           H  
ATOM   1125 2HG2 VAL D  65      11.066   0.126   9.191  1.00  0.00           H  
ATOM   1126 3HG2 VAL D  65      11.293  -0.143  10.935  1.00  0.00           H  
ATOM   1127  N   VAL D  66       9.113  -4.315  10.519  1.00  0.00           N  
ATOM   1128  CA  VAL D  66       8.676  -5.684  10.273  1.00  0.00           C  
ATOM   1129  C   VAL D  66       7.198  -5.733   9.907  1.00  0.00           C  
ATOM   1130  O   VAL D  66       6.813  -6.369   8.926  1.00  0.00           O  
ATOM   1131  CB  VAL D  66       8.922  -6.555  11.520  1.00  0.00           C  
ATOM   1132  CG1 VAL D  66       8.282  -7.925  11.347  1.00  0.00           C  
ATOM   1133  CG2 VAL D  66      10.416  -6.686  11.773  1.00  0.00           C  
ATOM   1134  H   VAL D  66       9.502  -4.077  11.420  1.00  0.00           H  
ATOM   1135  HA  VAL D  66       9.256  -6.089   9.443  1.00  0.00           H  
ATOM   1136  HB  VAL D  66       8.446  -6.084  12.380  1.00  0.00           H  
ATOM   1137 1HG1 VAL D  66       8.466  -8.527  12.237  1.00  0.00           H  
ATOM   1138 2HG1 VAL D  66       7.208  -7.809  11.203  1.00  0.00           H  
ATOM   1139 3HG1 VAL D  66       8.714  -8.421  10.478  1.00  0.00           H  
ATOM   1140 1HG2 VAL D  66      10.583  -7.302  12.656  1.00  0.00           H  
ATOM   1141 2HG2 VAL D  66      10.892  -7.151  10.910  1.00  0.00           H  
ATOM   1142 3HG2 VAL D  66      10.846  -5.697  11.935  1.00  0.00           H  
ATOM   1143  N   ALA D  67       6.374  -5.057  10.701  1.00  0.00           N  
ATOM   1144  CA  ALA D  67       4.947  -4.961  10.419  1.00  0.00           C  
ATOM   1145  C   ALA D  67       4.694  -4.267   9.086  1.00  0.00           C  
ATOM   1146  O   ALA D  67       3.828  -4.680   8.315  1.00  0.00           O  
ATOM   1147  CB  ALA D  67       4.234  -4.223  11.543  1.00  0.00           C  
ATOM   1148  H   ALA D  67       6.746  -4.599  11.520  1.00  0.00           H  
ATOM   1149  HA  ALA D  67       4.546  -5.972  10.350  1.00  0.00           H  
ATOM   1150 1HB  ALA D  67       3.169  -4.159  11.318  1.00  0.00           H  
ATOM   1151 2HB  ALA D  67       4.375  -4.762  12.479  1.00  0.00           H  
ATOM   1152 3HB  ALA D  67       4.646  -3.219  11.637  1.00  0.00           H  
ATOM   1153  N   ALA D  68       5.456  -3.211   8.821  1.00  0.00           N  
ATOM   1154  CA  ALA D  68       5.329  -2.470   7.572  1.00  0.00           C  
ATOM   1155  C   ALA D  68       5.639  -3.355   6.372  1.00  0.00           C  
ATOM   1156  O   ALA D  68       4.978  -3.268   5.337  1.00  0.00           O  
ATOM   1157  CB  ALA D  68       6.245  -1.254   7.582  1.00  0.00           C  
ATOM   1158  H   ALA D  68       6.140  -2.914   9.502  1.00  0.00           H  
ATOM   1159  HA  ALA D  68       4.296  -2.133   7.481  1.00  0.00           H  
ATOM   1160 1HB  ALA D  68       6.139  -0.711   6.643  1.00  0.00           H  
ATOM   1161 2HB  ALA D  68       5.973  -0.601   8.412  1.00  0.00           H  
ATOM   1162 3HB  ALA D  68       7.278  -1.578   7.699  1.00  0.00           H  
ATOM   1163  N   SER D  69       6.647  -4.208   6.517  1.00  0.00           N  
ATOM   1164  CA  SER D  69       7.002  -5.160   5.471  1.00  0.00           C  
ATOM   1165  C   SER D  69       5.865  -6.140   5.209  1.00  0.00           C  
ATOM   1166  O   SER D  69       5.539  -6.434   4.059  1.00  0.00           O  
ATOM   1167  CB  SER D  69       8.256  -5.919   5.860  1.00  0.00           C  
ATOM   1168  OG  SER D  69       9.361  -5.061   5.930  1.00  0.00           O  
ATOM   1169  H   SER D  69       7.182  -4.197   7.374  1.00  0.00           H  
ATOM   1170  HA  SER D  69       7.197  -4.607   4.551  1.00  0.00           H  
ATOM   1171 1HB  SER D  69       8.105  -6.402   6.825  1.00  0.00           H  
ATOM   1172 2HB  SER D  69       8.447  -6.704   5.129  1.00  0.00           H  
ATOM   1173  HG  SER D  69       9.180  -4.456   6.653  1.00  0.00           H  
ATOM   1174  N   ILE D  70       5.265  -6.642   6.283  1.00  0.00           N  
ATOM   1175  CA  ILE D  70       4.133  -7.555   6.171  1.00  0.00           C  
ATOM   1176  C   ILE D  70       2.974  -6.907   5.425  1.00  0.00           C  
ATOM   1177  O   ILE D  70       2.346  -7.532   4.570  1.00  0.00           O  
ATOM   1178  CB  ILE D  70       3.658  -8.013   7.562  1.00  0.00           C  
ATOM   1179  CG1 ILE D  70       4.703  -8.926   8.209  1.00  0.00           C  
ATOM   1180  CG2 ILE D  70       2.317  -8.724   7.458  1.00  0.00           C  
ATOM   1181  CD1 ILE D  70       4.458  -9.188   9.678  1.00  0.00           C  
ATOM   1182  H   ILE D  70       5.600  -6.384   7.200  1.00  0.00           H  
ATOM   1183  HA  ILE D  70       4.452  -8.432   5.609  1.00  0.00           H  
ATOM   1184  HB  ILE D  70       3.549  -7.147   8.213  1.00  0.00           H  
ATOM   1185 1HG1 ILE D  70       4.722  -9.883   7.690  1.00  0.00           H  
ATOM   1186 2HG1 ILE D  70       5.692  -8.478   8.104  1.00  0.00           H  
ATOM   1187 1HG2 ILE D  70       1.996  -9.042   8.449  1.00  0.00           H  
ATOM   1188 2HG2 ILE D  70       1.577  -8.045   7.037  1.00  0.00           H  
ATOM   1189 3HG2 ILE D  70       2.417  -9.597   6.812  1.00  0.00           H  
ATOM   1190 1HD1 ILE D  70       5.240  -9.842  10.066  1.00  0.00           H  
ATOM   1191 2HD1 ILE D  70       4.470  -8.244  10.223  1.00  0.00           H  
ATOM   1192 3HD1 ILE D  70       3.489  -9.669   9.804  1.00  0.00           H  
ATOM   1193  N   ILE D  71       2.694  -5.650   5.754  1.00  0.00           N  
ATOM   1194  CA  ILE D  71       1.647  -4.895   5.075  1.00  0.00           C  
ATOM   1195  C   ILE D  71       1.926  -4.789   3.582  1.00  0.00           C  
ATOM   1196  O   ILE D  71       1.049  -5.049   2.757  1.00  0.00           O  
ATOM   1197  CB  ILE D  71       1.512  -3.484   5.675  1.00  0.00           C  
ATOM   1198  CG1 ILE D  71       0.977  -3.561   7.107  1.00  0.00           C  
ATOM   1199  CG2 ILE D  71       0.603  -2.624   4.810  1.00  0.00           C  
ATOM   1200  CD1 ILE D  71       1.119  -2.271   7.883  1.00  0.00           C  
ATOM   1201  H   ILE D  71       3.220  -5.206   6.494  1.00  0.00           H  
ATOM   1202  HA  ILE D  71       0.702  -5.419   5.209  1.00  0.00           H  
ATOM   1203  HB  ILE D  71       2.494  -3.016   5.730  1.00  0.00           H  
ATOM   1204 1HG1 ILE D  71      -0.077  -3.834   7.088  1.00  0.00           H  
ATOM   1205 2HG1 ILE D  71       1.506  -4.344   7.651  1.00  0.00           H  
ATOM   1206 1HG2 ILE D  71       0.517  -1.630   5.249  1.00  0.00           H  
ATOM   1207 2HG2 ILE D  71       1.023  -2.544   3.809  1.00  0.00           H  
ATOM   1208 3HG2 ILE D  71      -0.385  -3.082   4.753  1.00  0.00           H  
ATOM   1209 1HD1 ILE D  71       0.719  -2.405   8.888  1.00  0.00           H  
ATOM   1210 2HD1 ILE D  71       2.173  -1.998   7.945  1.00  0.00           H  
ATOM   1211 3HD1 ILE D  71       0.568  -1.480   7.376  1.00  0.00           H  
ATOM   1212  N   ALA D  72       3.151  -4.405   3.239  1.00  0.00           N  
ATOM   1213  CA  ALA D  72       3.550  -4.273   1.843  1.00  0.00           C  
ATOM   1214  C   ALA D  72       3.405  -5.596   1.101  1.00  0.00           C  
ATOM   1215  O   ALA D  72       2.907  -5.636  -0.024  1.00  0.00           O  
ATOM   1216  CB  ALA D  72       4.982  -3.768   1.747  1.00  0.00           C  
ATOM   1217  H   ALA D  72       3.823  -4.199   3.964  1.00  0.00           H  
ATOM   1218  HA  ALA D  72       2.888  -3.550   1.368  1.00  0.00           H  
ATOM   1219 1HB  ALA D  72       5.266  -3.675   0.698  1.00  0.00           H  
ATOM   1220 2HB  ALA D  72       5.058  -2.794   2.231  1.00  0.00           H  
ATOM   1221 3HB  ALA D  72       5.650  -4.471   2.242  1.00  0.00           H  
ATOM   1222  N   ILE D  73       3.842  -6.677   1.738  1.00  0.00           N  
ATOM   1223  CA  ILE D  73       3.825  -7.994   1.113  1.00  0.00           C  
ATOM   1224  C   ILE D  73       2.400  -8.445   0.818  1.00  0.00           C  
ATOM   1225  O   ILE D  73       2.099  -8.900  -0.286  1.00  0.00           O  
ATOM   1226  CB  ILE D  73       4.519  -9.036   2.009  1.00  0.00           C  
ATOM   1227  CG1 ILE D  73       6.024  -8.766   2.074  1.00  0.00           C  
ATOM   1228  CG2 ILE D  73       4.249 -10.442   1.497  1.00  0.00           C  
ATOM   1229  CD1 ILE D  73       6.731  -9.512   3.183  1.00  0.00           C  
ATOM   1230  H   ILE D  73       4.195  -6.584   2.680  1.00  0.00           H  
ATOM   1231  HA  ILE D  73       4.366  -7.936   0.170  1.00  0.00           H  
ATOM   1232  HB  ILE D  73       4.139  -8.951   3.027  1.00  0.00           H  
ATOM   1233 1HG1 ILE D  73       6.485  -9.046   1.128  1.00  0.00           H  
ATOM   1234 2HG1 ILE D  73       6.197  -7.700   2.219  1.00  0.00           H  
ATOM   1235 1HG2 ILE D  73       4.747 -11.166   2.141  1.00  0.00           H  
ATOM   1236 2HG2 ILE D  73       3.176 -10.631   1.501  1.00  0.00           H  
ATOM   1237 3HG2 ILE D  73       4.630 -10.539   0.480  1.00  0.00           H  
ATOM   1238 1HD1 ILE D  73       7.794  -9.269   3.166  1.00  0.00           H  
ATOM   1239 2HD1 ILE D  73       6.308  -9.220   4.145  1.00  0.00           H  
ATOM   1240 3HD1 ILE D  73       6.602 -10.584   3.040  1.00  0.00           H  
ATOM   1241  N   LEU D  74       1.527  -8.317   1.811  1.00  0.00           N  
ATOM   1242  CA  LEU D  74       0.144  -8.761   1.677  1.00  0.00           C  
ATOM   1243  C   LEU D  74      -0.573  -8.003   0.567  1.00  0.00           C  
ATOM   1244  O   LEU D  74      -1.361  -8.579  -0.182  1.00  0.00           O  
ATOM   1245  CB  LEU D  74      -0.604  -8.570   3.002  1.00  0.00           C  
ATOM   1246  CG  LEU D  74      -0.195  -9.514   4.139  1.00  0.00           C  
ATOM   1247  CD1 LEU D  74      -0.887  -9.088   5.427  1.00  0.00           C  
ATOM   1248  CD2 LEU D  74      -0.561 -10.944   3.769  1.00  0.00           C  
ATOM   1249  H   LEU D  74       1.828  -7.901   2.680  1.00  0.00           H  
ATOM   1250  HA  LEU D  74       0.145  -9.821   1.424  1.00  0.00           H  
ATOM   1251 1HB  LEU D  74      -0.446  -7.549   3.346  1.00  0.00           H  
ATOM   1252 2HB  LEU D  74      -1.670  -8.710   2.822  1.00  0.00           H  
ATOM   1253  HG  LEU D  74       0.881  -9.445   4.300  1.00  0.00           H  
ATOM   1254 1HD1 LEU D  74      -0.596  -9.759   6.236  1.00  0.00           H  
ATOM   1255 2HD1 LEU D  74      -0.592  -8.069   5.679  1.00  0.00           H  
ATOM   1256 3HD1 LEU D  74      -1.967  -9.131   5.292  1.00  0.00           H  
ATOM   1257 1HD2 LEU D  74      -0.269 -11.615   4.577  1.00  0.00           H  
ATOM   1258 2HD2 LEU D  74      -1.637 -11.014   3.609  1.00  0.00           H  
ATOM   1259 3HD2 LEU D  74      -0.039 -11.228   2.855  1.00  0.00           H  
ATOM   1260  N   HIS D  75      -0.295  -6.708   0.467  1.00  0.00           N  
ATOM   1261  CA  HIS D  75      -0.862  -5.882  -0.592  1.00  0.00           C  
ATOM   1262  C   HIS D  75      -0.356  -6.317  -1.961  1.00  0.00           C  
ATOM   1263  O   HIS D  75      -1.132  -6.447  -2.908  1.00  0.00           O  
ATOM   1264  CB  HIS D  75      -0.528  -4.404  -0.364  1.00  0.00           C  
ATOM   1265  CG  HIS D  75      -1.141  -3.486  -1.375  1.00  0.00           C  
ATOM   1266  ND1 HIS D  75      -0.434  -2.979  -2.445  1.00  0.00           N  
ATOM   1267  CD2 HIS D  75      -2.394  -2.982  -1.479  1.00  0.00           C  
ATOM   1268  CE1 HIS D  75      -1.226  -2.203  -3.164  1.00  0.00           C  
ATOM   1269  NE2 HIS D  75      -2.420  -2.189  -2.599  1.00  0.00           N  
ATOM   1270  H   HIS D  75       0.325  -6.284   1.142  1.00  0.00           H  
ATOM   1271  HA  HIS D  75      -1.947  -5.986  -0.593  1.00  0.00           H  
ATOM   1272 1HB  HIS D  75      -0.873  -4.101   0.626  1.00  0.00           H  
ATOM   1273 2HB  HIS D  75       0.552  -4.267  -0.390  1.00  0.00           H  
ATOM   1274  HD1 HIS D  75       0.504  -3.216  -2.699  1.00  0.00           H  
ATOM   1275  HD2 HIS D  75      -3.292  -3.099  -0.871  1.00  0.00           H  
ATOM   1276  HE1 HIS D  75      -0.853  -1.706  -4.059  1.00  0.00           H  
ATOM   1277  N   LEU D  76       0.950  -6.542  -2.059  1.00  0.00           N  
ATOM   1278  CA  LEU D  76       1.565  -6.950  -3.317  1.00  0.00           C  
ATOM   1279  C   LEU D  76       0.969  -8.258  -3.822  1.00  0.00           C  
ATOM   1280  O   LEU D  76       0.748  -8.428  -5.021  1.00  0.00           O  
ATOM   1281  CB  LEU D  76       3.080  -7.106  -3.140  1.00  0.00           C  
ATOM   1282  CG  LEU D  76       3.872  -5.799  -3.008  1.00  0.00           C  
ATOM   1283  CD1 LEU D  76       5.283  -6.106  -2.525  1.00  0.00           C  
ATOM   1284  CD2 LEU D  76       3.898  -5.084  -4.351  1.00  0.00           C  
ATOM   1285  H   LEU D  76       1.532  -6.427  -1.241  1.00  0.00           H  
ATOM   1286  HA  LEU D  76       1.376  -6.177  -4.060  1.00  0.00           H  
ATOM   1287 1HB  LEU D  76       3.266  -7.697  -2.244  1.00  0.00           H  
ATOM   1288 2HB  LEU D  76       3.476  -7.649  -3.998  1.00  0.00           H  
ATOM   1289  HG  LEU D  76       3.397  -5.158  -2.265  1.00  0.00           H  
ATOM   1290 1HD1 LEU D  76       5.846  -5.177  -2.431  1.00  0.00           H  
ATOM   1291 2HD1 LEU D  76       5.236  -6.599  -1.554  1.00  0.00           H  
ATOM   1292 3HD1 LEU D  76       5.779  -6.760  -3.241  1.00  0.00           H  
ATOM   1293 1HD2 LEU D  76       4.461  -4.154  -4.258  1.00  0.00           H  
ATOM   1294 2HD2 LEU D  76       4.375  -5.723  -5.095  1.00  0.00           H  
ATOM   1295 3HD2 LEU D  76       2.878  -4.861  -4.664  1.00  0.00           H  
ATOM   1296  N   ILE D  77       0.711  -9.180  -2.900  1.00  0.00           N  
ATOM   1297  CA  ILE D  77       0.081 -10.449  -3.242  1.00  0.00           C  
ATOM   1298  C   ILE D  77      -1.305 -10.235  -3.836  1.00  0.00           C  
ATOM   1299  O   ILE D  77      -1.617 -10.749  -4.910  1.00  0.00           O  
ATOM   1300  CB  ILE D  77      -0.025 -11.360  -2.005  1.00  0.00           C  
ATOM   1301  CG1 ILE D  77       1.366 -11.819  -1.559  1.00  0.00           C  
ATOM   1302  CG2 ILE D  77      -0.914 -12.558  -2.302  1.00  0.00           C  
ATOM   1303  CD1 ILE D  77       1.388 -12.454  -0.187  1.00  0.00           C  
ATOM   1304  H   ILE D  77       0.958  -8.996  -1.938  1.00  0.00           H  
ATOM   1305  HA  ILE D  77       0.697 -10.951  -3.988  1.00  0.00           H  
ATOM   1306  HB  ILE D  77      -0.453 -10.799  -1.176  1.00  0.00           H  
ATOM   1307 1HG1 ILE D  77       1.759 -12.539  -2.275  1.00  0.00           H  
ATOM   1308 2HG1 ILE D  77       2.044 -10.965  -1.549  1.00  0.00           H  
ATOM   1309 1HG2 ILE D  77      -0.978 -13.192  -1.418  1.00  0.00           H  
ATOM   1310 2HG2 ILE D  77      -1.911 -12.213  -2.573  1.00  0.00           H  
ATOM   1311 3HG2 ILE D  77      -0.491 -13.130  -3.128  1.00  0.00           H  
ATOM   1312 1HD1 ILE D  77       2.407 -12.752   0.059  1.00  0.00           H  
ATOM   1313 2HD1 ILE D  77       1.031 -11.736   0.552  1.00  0.00           H  
ATOM   1314 3HD1 ILE D  77       0.743 -13.331  -0.183  1.00  0.00           H  
ATOM   1315  N   LEU D  78      -2.133  -9.472  -3.131  1.00  0.00           N  
ATOM   1316  CA  LEU D  78      -3.493  -9.197  -3.581  1.00  0.00           C  
ATOM   1317  C   LEU D  78      -3.492  -8.394  -4.876  1.00  0.00           C  
ATOM   1318  O   LEU D  78      -4.308  -8.633  -5.766  1.00  0.00           O  
ATOM   1319  CB  LEU D  78      -4.266  -8.434  -2.499  1.00  0.00           C  
ATOM   1320  CG  LEU D  78      -4.570  -9.222  -1.218  1.00  0.00           C  
ATOM   1321  CD1 LEU D  78      -5.177  -8.289  -0.179  1.00  0.00           C  
ATOM   1322  CD2 LEU D  78      -5.515 -10.370  -1.541  1.00  0.00           C  
ATOM   1323  H   LEU D  78      -1.813  -9.072  -2.260  1.00  0.00           H  
ATOM   1324  HA  LEU D  78      -3.994 -10.147  -3.767  1.00  0.00           H  
ATOM   1325 1HB  LEU D  78      -3.691  -7.554  -2.217  1.00  0.00           H  
ATOM   1326 2HB  LEU D  78      -5.216  -8.103  -2.918  1.00  0.00           H  
ATOM   1327  HG  LEU D  78      -3.642  -9.621  -0.807  1.00  0.00           H  
ATOM   1328 1HD1 LEU D  78      -5.394  -8.849   0.731  1.00  0.00           H  
ATOM   1329 2HD1 LEU D  78      -4.473  -7.489   0.047  1.00  0.00           H  
ATOM   1330 3HD1 LEU D  78      -6.100  -7.862  -0.570  1.00  0.00           H  
ATOM   1331 1HD2 LEU D  78      -5.731 -10.931  -0.631  1.00  0.00           H  
ATOM   1332 2HD2 LEU D  78      -6.444  -9.973  -1.951  1.00  0.00           H  
ATOM   1333 3HD2 LEU D  78      -5.049 -11.031  -2.272  1.00  0.00           H  
ATOM   1334  N   TRP D  79      -2.572  -7.440  -4.974  1.00  0.00           N  
ATOM   1335  CA  TRP D  79      -2.481  -6.582  -6.149  1.00  0.00           C  
ATOM   1336  C   TRP D  79      -2.092  -7.382  -7.386  1.00  0.00           C  
ATOM   1337  O   TRP D  79      -2.686  -7.222  -8.452  1.00  0.00           O  
ATOM   1338  CB  TRP D  79      -1.459  -5.467  -5.917  1.00  0.00           C  
ATOM   1339  CG  TRP D  79      -1.405  -4.465  -7.030  1.00  0.00           C  
ATOM   1340  CD1 TRP D  79      -2.234  -3.398  -7.207  1.00  0.00           C  
ATOM   1341  CD2 TRP D  79      -0.465  -4.430  -8.131  1.00  0.00           C  
ATOM   1342  NE1 TRP D  79      -1.878  -2.705  -8.338  1.00  0.00           N  
ATOM   1343  CE2 TRP D  79      -0.797  -3.322  -8.915  1.00  0.00           C  
ATOM   1344  CE3 TRP D  79       0.615  -5.238  -8.508  1.00  0.00           C  
ATOM   1345  CZ2 TRP D  79      -0.089  -2.995 -10.061  1.00  0.00           C  
ATOM   1346  CZ3 TRP D  79       1.325  -4.910  -9.657  1.00  0.00           C  
ATOM   1347  CH2 TRP D  79       0.982  -3.817 -10.412  1.00  0.00           C  
ATOM   1348  H   TRP D  79      -1.920  -7.306  -4.215  1.00  0.00           H  
ATOM   1349  HA  TRP D  79      -3.457  -6.131  -6.325  1.00  0.00           H  
ATOM   1350 1HB  TRP D  79      -1.699  -4.941  -4.993  1.00  0.00           H  
ATOM   1351 2HB  TRP D  79      -0.467  -5.902  -5.798  1.00  0.00           H  
ATOM   1352  HD1 TRP D  79      -3.059  -3.134  -6.547  1.00  0.00           H  
ATOM   1353  HE1 TRP D  79      -2.337  -1.877  -8.689  1.00  0.00           H  
ATOM   1354  HE3 TRP D  79       0.893  -6.105  -7.910  1.00  0.00           H  
ATOM   1355  HZ2 TRP D  79      -0.346  -2.132 -10.675  1.00  0.00           H  
ATOM   1356  HZ3 TRP D  79       2.164  -5.544  -9.944  1.00  0.00           H  
ATOM   1357  HH2 TRP D  79       1.561  -3.588 -11.307  1.00  0.00           H  
ATOM   1358  N   ILE D  80      -1.093  -8.245  -7.237  1.00  0.00           N  
ATOM   1359  CA  ILE D  80      -0.649  -9.101  -8.331  1.00  0.00           C  
ATOM   1360  C   ILE D  80      -1.767 -10.026  -8.793  1.00  0.00           C  
ATOM   1361  O   ILE D  80      -1.962 -10.229  -9.992  1.00  0.00           O  
ATOM   1362  CB  ILE D  80       0.572  -9.940  -7.911  1.00  0.00           C  
ATOM   1363  CG1 ILE D  80       1.809  -9.049  -7.775  1.00  0.00           C  
ATOM   1364  CG2 ILE D  80       0.822 -11.054  -8.916  1.00  0.00           C  
ATOM   1365  CD1 ILE D  80       2.974  -9.724  -7.085  1.00  0.00           C  
ATOM   1366  H   ILE D  80      -0.627  -8.309  -6.342  1.00  0.00           H  
ATOM   1367  HA  ILE D  80      -0.362  -8.469  -9.170  1.00  0.00           H  
ATOM   1368  HB  ILE D  80       0.391 -10.381  -6.932  1.00  0.00           H  
ATOM   1369 1HG1 ILE D  80       2.137  -8.728  -8.763  1.00  0.00           H  
ATOM   1370 2HG1 ILE D  80       1.553  -8.153  -7.209  1.00  0.00           H  
ATOM   1371 1HG2 ILE D  80       1.689 -11.636  -8.605  1.00  0.00           H  
ATOM   1372 2HG2 ILE D  80      -0.052 -11.702  -8.966  1.00  0.00           H  
ATOM   1373 3HG2 ILE D  80       1.009 -10.622  -9.900  1.00  0.00           H  
ATOM   1374 1HD1 ILE D  80       3.813  -9.030  -7.025  1.00  0.00           H  
ATOM   1375 2HD1 ILE D  80       2.677 -10.023  -6.079  1.00  0.00           H  
ATOM   1376 3HD1 ILE D  80       3.272 -10.604  -7.653  1.00  0.00           H  
ATOM   1377  N   LEU D  81      -2.500 -10.585  -7.836  1.00  0.00           N  
ATOM   1378  CA  LEU D  81      -3.630 -11.453  -8.145  1.00  0.00           C  
ATOM   1379  C   LEU D  81      -4.691 -10.712  -8.949  1.00  0.00           C  
ATOM   1380  O   LEU D  81      -5.321 -11.283  -9.839  1.00  0.00           O  
ATOM   1381  CB  LEU D  81      -4.249 -11.998  -6.851  1.00  0.00           C  
ATOM   1382  CG  LEU D  81      -3.414 -13.046  -6.105  1.00  0.00           C  
ATOM   1383  CD1 LEU D  81      -4.049 -13.332  -4.751  1.00  0.00           C  
ATOM   1384  CD2 LEU D  81      -3.321 -14.313  -6.943  1.00  0.00           C  
ATOM   1385  H   LEU D  81      -2.268 -10.405  -6.870  1.00  0.00           H  
ATOM   1386  HA  LEU D  81      -3.270 -12.291  -8.741  1.00  0.00           H  
ATOM   1387 1HB  LEU D  81      -4.420 -11.166  -6.171  1.00  0.00           H  
ATOM   1388 2HB  LEU D  81      -5.212 -12.450  -7.090  1.00  0.00           H  
ATOM   1389  HG  LEU D  81      -2.412 -12.654  -5.927  1.00  0.00           H  
ATOM   1390 1HD1 LEU D  81      -3.456 -14.076  -4.220  1.00  0.00           H  
ATOM   1391 2HD1 LEU D  81      -4.085 -12.413  -4.165  1.00  0.00           H  
ATOM   1392 3HD1 LEU D  81      -5.060 -13.710  -4.896  1.00  0.00           H  
ATOM   1393 1HD2 LEU D  81      -2.727 -15.057  -6.413  1.00  0.00           H  
ATOM   1394 2HD2 LEU D  81      -4.322 -14.706  -7.120  1.00  0.00           H  
ATOM   1395 3HD2 LEU D  81      -2.847 -14.083  -7.898  1.00  0.00           H  
ATOM   1396  N   ASP D  82      -4.883  -9.436  -8.631  1.00  0.00           N  
ATOM   1397  CA  ASP D  82      -5.775  -8.580  -9.403  1.00  0.00           C  
ATOM   1398  C   ASP D  82      -5.196  -8.279 -10.779  1.00  0.00           C  
ATOM   1399  O   ASP D  82      -5.920  -8.243 -11.774  1.00  0.00           O  
ATOM   1400  CB  ASP D  82      -6.041  -7.271  -8.657  1.00  0.00           C  
ATOM   1401  CG  ASP D  82      -7.179  -6.462  -9.266  1.00  0.00           C  
ATOM   1402  OD1 ASP D  82      -8.294  -6.928  -9.238  1.00  0.00           O  
ATOM   1403  OD2 ASP D  82      -6.923  -5.387  -9.752  1.00  0.00           O  
ATOM   1404  H   ASP D  82      -4.398  -9.050  -7.833  1.00  0.00           H  
ATOM   1405  HA  ASP D  82      -6.723  -9.102  -9.539  1.00  0.00           H  
ATOM   1406 1HB  ASP D  82      -6.285  -7.487  -7.617  1.00  0.00           H  
ATOM   1407 2HB  ASP D  82      -5.138  -6.659  -8.661  1.00  0.00           H  
ATOM   1408  N   ARG D  83      -3.885  -8.063 -10.829  1.00  0.00           N  
ATOM   1409  CA  ARG D  83      -3.212  -7.725 -12.077  1.00  0.00           C  
ATOM   1410  C   ARG D  83      -3.393  -8.824 -13.116  1.00  0.00           C  
ATOM   1411  O   ARG D  83      -3.764  -8.557 -14.259  1.00  0.00           O  
ATOM   1412  CB  ARG D  83      -1.727  -7.496 -11.839  1.00  0.00           C  
ATOM   1413  CG  ARG D  83      -0.933  -7.107 -13.076  1.00  0.00           C  
ATOM   1414  CD  ARG D  83       0.521  -7.009 -12.788  1.00  0.00           C  
ATOM   1415  NE  ARG D  83       1.103  -8.307 -12.486  1.00  0.00           N  
ATOM   1416  CZ  ARG D  83       2.299  -8.490 -11.894  1.00  0.00           C  
ATOM   1417  NH1 ARG D  83       3.026  -7.452 -11.547  1.00  0.00           N  
ATOM   1418  NH2 ARG D  83       2.741  -9.714 -11.662  1.00  0.00           N  
ATOM   1419  H   ARG D  83      -3.342  -8.135  -9.981  1.00  0.00           H  
ATOM   1420  HA  ARG D  83      -3.647  -6.805 -12.467  1.00  0.00           H  
ATOM   1421 1HB  ARG D  83      -1.594  -6.706 -11.101  1.00  0.00           H  
ATOM   1422 2HB  ARG D  83      -1.279  -8.403 -11.432  1.00  0.00           H  
ATOM   1423 1HG  ARG D  83      -1.079  -7.858 -13.853  1.00  0.00           H  
ATOM   1424 2HG  ARG D  83      -1.277  -6.138 -13.439  1.00  0.00           H  
ATOM   1425 1HD  ARG D  83       1.037  -6.597 -13.655  1.00  0.00           H  
ATOM   1426 2HD  ARG D  83       0.678  -6.357 -11.929  1.00  0.00           H  
ATOM   1427  HE  ARG D  83       0.572  -9.130 -12.739  1.00  0.00           H  
ATOM   1428 1HH1 ARG D  83       2.689  -6.516 -11.724  1.00  0.00           H  
ATOM   1429 2HH1 ARG D  83       3.923  -7.589 -11.103  1.00  0.00           H  
ATOM   1430 1HH2 ARG D  83       2.181 -10.512 -11.929  1.00  0.00           H  
ATOM   1431 2HH2 ARG D  83       3.637  -9.851 -11.219  1.00  0.00           H  
ATOM   1432  N   LEU D  84      -3.128 -10.062 -12.713  1.00  0.00           N  
ATOM   1433  CA  LEU D  84      -3.184 -11.195 -13.629  1.00  0.00           C  
ATOM   1434  C   LEU D  84      -2.907 -12.505 -12.902  1.00  0.00           C  
ATOM   1435  O   LEU D  84      -3.778 -13.036 -12.269  1.00  0.00           O  
ATOM   1436  OXT LEU D  84      -1.819 -13.006 -12.963  1.00  0.00           O  
ATOM   1437  CB  LEU D  84      -2.171 -11.009 -14.765  1.00  0.00           C  
ATOM   1438  CG  LEU D  84      -2.115 -12.141 -15.798  1.00  0.00           C  
ATOM   1439  CD1 LEU D  84      -3.432 -12.198 -16.561  1.00  0.00           C  
ATOM   1440  CD2 LEU D  84      -0.945 -11.909 -16.743  1.00  0.00           C  
ATOM   1441  H   LEU D  84      -2.881 -10.222 -11.746  1.00  0.00           H  
ATOM   1442  HA  LEU D  84      -4.185 -11.245 -14.056  1.00  0.00           H  
ATOM   1443 1HB  LEU D  84      -2.408 -10.088 -15.295  1.00  0.00           H  
ATOM   1444 2HB  LEU D  84      -1.176 -10.908 -14.330  1.00  0.00           H  
ATOM   1445  HG  LEU D  84      -1.985 -13.095 -15.287  1.00  0.00           H  
ATOM   1446 1HD1 LEU D  84      -3.392 -13.003 -17.296  1.00  0.00           H  
ATOM   1447 2HD1 LEU D  84      -4.248 -12.384 -15.864  1.00  0.00           H  
ATOM   1448 3HD1 LEU D  84      -3.598 -11.250 -17.071  1.00  0.00           H  
ATOM   1449 1HD2 LEU D  84      -0.905 -12.714 -17.478  1.00  0.00           H  
ATOM   1450 2HD2 LEU D  84      -1.075 -10.956 -17.256  1.00  0.00           H  
ATOM   1451 3HD2 LEU D  84      -0.016 -11.891 -16.174  1.00  0.00           H  
TER                                                                             
HETATM 1453 THKN MEM E  89      15.000   0.000   0.000  1.00  0.00           X  
HETATM 1454 CNTR MEM E  89       0.000   0.000   0.000  1.00  0.00           X  
HETATM 1455 NORM MEM E  89      -0.000  -0.000   1.000  1.00  0.00           X  
TER                                                                             
CONECT 1453 1454                                                                
CONECT 1454 1453 1455                                                           
CONECT 1455 1454                                                                
a_angle_1 1.117
a_angle_2 31.369
a_bind 2.483
a_ddg -34.873
a_helicality 0.085
a_helicality_symm 0.085
a_hha_ang -43.197
a_hha_dst_atm 4.796
a_hha_dst_vec 8.708
a_marl -32.096
a_pack 0.337
a_res_lipo -159.488
a_rmsd 12.002
a_sasa 1537.95
a_shape 0.64
a_span_topo 0.25
a_tms_span 1
a_tms_span_fa 1
a_unsat 0
maxsub 38
rms 12.002
score -356.025
silent_score -356.025
time 118
total -356.026

#MODEL 2
ATOM      1  N   LEU A   1       1.416  -7.007  15.190  1.00  0.00           N  
ATOM      2  CA  LEU A   1       0.219  -6.375  14.649  1.00  0.00           C  
ATOM      3  C   LEU A   1      -0.194  -7.016  13.331  1.00  0.00           C  
ATOM      4  O   LEU A   1      -0.595  -6.326  12.393  1.00  0.00           O  
ATOM      5  CB  LEU A   1       0.459  -4.874  14.442  1.00  0.00           C  
ATOM      6  CG  LEU A   1       0.726  -4.061  15.716  1.00  0.00           C  
ATOM      7  CD1 LEU A   1       1.026  -2.616  15.342  1.00  0.00           C  
ATOM      8  CD2 LEU A   1      -0.481  -4.150  16.637  1.00  0.00           C  
ATOM      9 1H   LEU A   1       1.665  -6.568  16.053  1.00  0.00           H  
ATOM     10 2H   LEU A   1       1.238  -7.978  15.350  1.00  0.00           H  
ATOM     11 3H   LEU A   1       2.169  -6.909  14.538  1.00  0.00           H  
ATOM     12  HA  LEU A   1      -0.593  -6.505  15.364  1.00  0.00           H  
ATOM     13 1HB  LEU A   1       1.316  -4.747  13.783  1.00  0.00           H  
ATOM     14 2HB  LEU A   1      -0.416  -4.446  13.953  1.00  0.00           H  
ATOM     15  HG  LEU A   1       1.603  -4.462  16.226  1.00  0.00           H  
ATOM     16 1HD1 LEU A   1       1.216  -2.038  16.247  1.00  0.00           H  
ATOM     17 2HD1 LEU A   1       1.905  -2.581  14.699  1.00  0.00           H  
ATOM     18 3HD1 LEU A   1       0.172  -2.192  14.815  1.00  0.00           H  
ATOM     19 1HD2 LEU A   1      -0.291  -3.573  17.543  1.00  0.00           H  
ATOM     20 2HD2 LEU A   1      -1.357  -3.748  16.128  1.00  0.00           H  
ATOM     21 3HD2 LEU A   1      -0.661  -5.192  16.902  1.00  0.00           H  
ATOM     22  N   VAL A   2      -0.095  -8.339  13.265  1.00  0.00           N  
ATOM     23  CA  VAL A   2      -0.379  -9.069  12.035  1.00  0.00           C  
ATOM     24  C   VAL A   2      -1.848  -8.948  11.649  1.00  0.00           C  
ATOM     25  O   VAL A   2      -2.178  -8.749  10.480  1.00  0.00           O  
ATOM     26  CB  VAL A   2      -0.016 -10.556  12.200  1.00  0.00           C  
ATOM     27  CG1 VAL A   2      -0.481 -11.356  10.992  1.00  0.00           C  
ATOM     28  CG2 VAL A   2       1.485 -10.704  12.398  1.00  0.00           C  
ATOM     29  H   VAL A   2       0.185  -8.853  14.088  1.00  0.00           H  
ATOM     30  HA  VAL A   2       0.229  -8.646  11.234  1.00  0.00           H  
ATOM     31  HB  VAL A   2      -0.539 -10.954  13.070  1.00  0.00           H  
ATOM     32 1HG1 VAL A   2      -0.217 -12.405  11.126  1.00  0.00           H  
ATOM     33 2HG1 VAL A   2      -1.563 -11.265  10.891  1.00  0.00           H  
ATOM     34 3HG1 VAL A   2       0.002 -10.972  10.094  1.00  0.00           H  
ATOM     35 1HG2 VAL A   2       1.735 -11.758  12.515  1.00  0.00           H  
ATOM     36 2HG2 VAL A   2       2.008 -10.300  11.531  1.00  0.00           H  
ATOM     37 3HG2 VAL A   2       1.790 -10.158  13.291  1.00  0.00           H  
ATOM     38  N   VAL A   3      -2.726  -9.068  12.639  1.00  0.00           N  
ATOM     39  CA  VAL A   3      -4.160  -8.934  12.411  1.00  0.00           C  
ATOM     40  C   VAL A   3      -4.507  -7.547  11.886  1.00  0.00           C  
ATOM     41  O   VAL A   3      -5.249  -7.409  10.913  1.00  0.00           O  
ATOM     42  CB  VAL A   3      -4.935  -9.194  13.717  1.00  0.00           C  
ATOM     43  CG1 VAL A   3      -6.407  -8.852  13.539  1.00  0.00           C  
ATOM     44  CG2 VAL A   3      -4.765 -10.645  14.139  1.00  0.00           C  
ATOM     45  H   VAL A   3      -2.392  -9.257  13.573  1.00  0.00           H  
ATOM     46  HA  VAL A   3      -4.463  -9.675  11.670  1.00  0.00           H  
ATOM     47  HB  VAL A   3      -4.545  -8.539  14.496  1.00  0.00           H  
ATOM     48 1HG1 VAL A   3      -6.939  -9.042  14.472  1.00  0.00           H  
ATOM     49 2HG1 VAL A   3      -6.506  -7.800  13.272  1.00  0.00           H  
ATOM     50 3HG1 VAL A   3      -6.831  -9.470  12.748  1.00  0.00           H  
ATOM     51 1HG2 VAL A   3      -5.315 -10.821  15.063  1.00  0.00           H  
ATOM     52 2HG2 VAL A   3      -5.150 -11.299  13.357  1.00  0.00           H  
ATOM     53 3HG2 VAL A   3      -3.708 -10.856  14.301  1.00  0.00           H  
ATOM     54  N   ALA A   4      -3.966  -6.521  12.535  1.00  0.00           N  
ATOM     55  CA  ALA A   4      -4.138  -5.148  12.076  1.00  0.00           C  
ATOM     56  C   ALA A   4      -3.558  -4.956  10.681  1.00  0.00           C  
ATOM     57  O   ALA A   4      -4.125  -4.242   9.855  1.00  0.00           O  
ATOM     58  CB  ALA A   4      -3.494  -4.178  13.056  1.00  0.00           C  
ATOM     59  H   ALA A   4      -3.422  -6.698  13.367  1.00  0.00           H  
ATOM     60  HA  ALA A   4      -5.207  -4.940  12.025  1.00  0.00           H  
ATOM     61 1HB  ALA A   4      -3.631  -3.157  12.700  1.00  0.00           H  
ATOM     62 2HB  ALA A   4      -3.960  -4.286  14.035  1.00  0.00           H  
ATOM     63 3HB  ALA A   4      -2.430  -4.395  13.135  1.00  0.00           H  
ATOM     64  N   ALA A   5      -2.423  -5.598  10.425  1.00  0.00           N  
ATOM     65  CA  ALA A   5      -1.763  -5.499   9.129  1.00  0.00           C  
ATOM     66  C   ALA A   5      -2.659  -6.022   8.013  1.00  0.00           C  
ATOM     67  O   ALA A   5      -2.706  -5.451   6.923  1.00  0.00           O  
ATOM     68  CB  ALA A   5      -0.443  -6.257   9.147  1.00  0.00           C  
ATOM     69  H   ALA A   5      -2.007  -6.169  11.146  1.00  0.00           H  
ATOM     70  HA  ALA A   5      -1.562  -4.446   8.930  1.00  0.00           H  
ATOM     71 1HB  ALA A   5       0.037  -6.174   8.172  1.00  0.00           H  
ATOM     72 2HB  ALA A   5       0.209  -5.834   9.910  1.00  0.00           H  
ATOM     73 3HB  ALA A   5      -0.630  -7.306   9.370  1.00  0.00           H  
ATOM     74  N   SER A   6      -3.368  -7.110   8.291  1.00  0.00           N  
ATOM     75  CA  SER A   6      -4.329  -7.661   7.344  1.00  0.00           C  
ATOM     76  C   SER A   6      -5.448  -6.669   7.054  1.00  0.00           C  
ATOM     77  O   SER A   6      -5.842  -6.481   5.903  1.00  0.00           O  
ATOM     78  CB  SER A   6      -4.913  -8.952   7.884  1.00  0.00           C  
ATOM     79  OG  SER A   6      -3.930  -9.945   7.984  1.00  0.00           O  
ATOM     80  H   SER A   6      -3.237  -7.568   9.182  1.00  0.00           H  
ATOM     81  HA  SER A   6      -3.810  -7.875   6.408  1.00  0.00           H  
ATOM     82 1HB  SER A   6      -5.352  -8.770   8.865  1.00  0.00           H  
ATOM     83 2HB  SER A   6      -5.712  -9.293   7.227  1.00  0.00           H  
ATOM     84  HG  SER A   6      -3.296  -9.626   8.631  1.00  0.00           H  
ATOM     85  N   ILE A   7      -5.957  -6.036   8.106  1.00  0.00           N  
ATOM     86  CA  ILE A   7      -6.984  -5.011   7.960  1.00  0.00           C  
ATOM     87  C   ILE A   7      -6.475  -3.836   7.135  1.00  0.00           C  
ATOM     88  O   ILE A   7      -7.175  -3.332   6.257  1.00  0.00           O  
ATOM     89  CB  ILE A   7      -7.457  -4.507   9.336  1.00  0.00           C  
ATOM     90  CG1 ILE A   7      -8.227  -5.607  10.071  1.00  0.00           C  
ATOM     91  CG2 ILE A   7      -8.318  -3.263   9.179  1.00  0.00           C  
ATOM     92  CD1 ILE A   7      -8.482  -5.304  11.529  1.00  0.00           C  
ATOM     93  H   ILE A   7      -5.625  -6.271   9.030  1.00  0.00           H  
ATOM     94  HA  ILE A   7      -7.836  -5.447   7.441  1.00  0.00           H  
ATOM     95  HB  ILE A   7      -6.592  -4.264   9.951  1.00  0.00           H  
ATOM     96 1HG1 ILE A   7      -9.188  -5.767   9.582  1.00  0.00           H  
ATOM     97 2HG1 ILE A   7      -7.672  -6.544  10.010  1.00  0.00           H  
ATOM     98 1HG2 ILE A   7      -8.644  -2.921  10.161  1.00  0.00           H  
ATOM     99 2HG2 ILE A   7      -7.738  -2.478   8.696  1.00  0.00           H  
ATOM    100 3HG2 ILE A   7      -9.190  -3.499   8.569  1.00  0.00           H  
ATOM    101 1HD1 ILE A   7      -9.032  -6.129  11.982  1.00  0.00           H  
ATOM    102 2HD1 ILE A   7      -7.531  -5.175  12.046  1.00  0.00           H  
ATOM    103 3HD1 ILE A   7      -9.068  -4.389  11.614  1.00  0.00           H  
ATOM    104  N   ILE A   8      -5.253  -3.402   7.424  1.00  0.00           N  
ATOM    105  CA  ILE A   8      -4.637  -2.303   6.690  1.00  0.00           C  
ATOM    106  C   ILE A   8      -4.515  -2.631   5.207  1.00  0.00           C  
ATOM    107  O   ILE A   8      -4.870  -1.820   4.351  1.00  0.00           O  
ATOM    108  CB  ILE A   8      -3.245  -1.974   7.260  1.00  0.00           C  
ATOM    109  CG1 ILE A   8      -3.369  -1.386   8.668  1.00  0.00           C  
ATOM    110  CG2 ILE A   8      -2.508  -1.012   6.341  1.00  0.00           C  
ATOM    111  CD1 ILE A   8      -2.070  -1.370   9.440  1.00  0.00           C  
ATOM    112  H   ILE A   8      -4.737  -3.845   8.171  1.00  0.00           H  
ATOM    113  HA  ILE A   8      -5.268  -1.421   6.793  1.00  0.00           H  
ATOM    114  HB  ILE A   8      -2.664  -2.891   7.351  1.00  0.00           H  
ATOM    115 1HG1 ILE A   8      -3.741  -0.364   8.603  1.00  0.00           H  
ATOM    116 2HG1 ILE A   8      -4.097  -1.962   9.239  1.00  0.00           H  
ATOM    117 1HG2 ILE A   8      -1.526  -0.790   6.759  1.00  0.00           H  
ATOM    118 2HG2 ILE A   8      -2.389  -1.467   5.358  1.00  0.00           H  
ATOM    119 3HG2 ILE A   8      -3.079  -0.089   6.247  1.00  0.00           H  
ATOM    120 1HD1 ILE A   8      -2.238  -0.940  10.427  1.00  0.00           H  
ATOM    121 2HD1 ILE A   8      -1.697  -2.390   9.547  1.00  0.00           H  
ATOM    122 3HD1 ILE A   8      -1.336  -0.770   8.904  1.00  0.00           H  
ATOM    123  N   ALA A   9      -4.011  -3.823   4.909  1.00  0.00           N  
ATOM    124  CA  ALA A   9      -3.829  -4.255   3.529  1.00  0.00           C  
ATOM    125  C   ALA A   9      -5.156  -4.280   2.780  1.00  0.00           C  
ATOM    126  O   ALA A   9      -5.240  -3.845   1.632  1.00  0.00           O  
ATOM    127  CB  ALA A   9      -3.172  -5.627   3.485  1.00  0.00           C  
ATOM    128  H   ALA A   9      -3.747  -4.447   5.659  1.00  0.00           H  
ATOM    129  HA  ALA A   9      -3.179  -3.536   3.032  1.00  0.00           H  
ATOM    130 1HB  ALA A   9      -3.043  -5.936   2.447  1.00  0.00           H  
ATOM    131 2HB  ALA A   9      -2.199  -5.580   3.973  1.00  0.00           H  
ATOM    132 3HB  ALA A   9      -3.802  -6.349   4.002  1.00  0.00           H  
ATOM    133  N   ILE A  10      -6.191  -4.791   3.438  1.00  0.00           N  
ATOM    134  CA  ILE A  10      -7.508  -4.908   2.822  1.00  0.00           C  
ATOM    135  C   ILE A  10      -8.095  -3.537   2.514  1.00  0.00           C  
ATOM    136  O   ILE A  10      -8.557  -3.285   1.400  1.00  0.00           O  
ATOM    137  CB  ILE A  10      -8.473  -5.688   3.734  1.00  0.00           C  
ATOM    138  CG1 ILE A  10      -8.051  -7.157   3.825  1.00  0.00           C  
ATOM    139  CG2 ILE A  10      -9.900  -5.571   3.221  1.00  0.00           C  
ATOM    140  CD1 ILE A  10      -8.730  -7.918   4.941  1.00  0.00           C  
ATOM    141  H   ILE A  10      -6.063  -5.106   4.389  1.00  0.00           H  
ATOM    142  HA  ILE A  10      -7.403  -5.453   1.885  1.00  0.00           H  
ATOM    143  HB  ILE A  10      -8.426  -5.283   4.744  1.00  0.00           H  
ATOM    144 1HG1 ILE A  10      -8.274  -7.658   2.884  1.00  0.00           H  
ATOM    145 2HG1 ILE A  10      -6.974  -7.217   3.979  1.00  0.00           H  
ATOM    146 1HG2 ILE A  10     -10.569  -6.128   3.876  1.00  0.00           H  
ATOM    147 2HG2 ILE A  10     -10.196  -4.523   3.206  1.00  0.00           H  
ATOM    148 3HG2 ILE A  10      -9.958  -5.979   2.211  1.00  0.00           H  
ATOM    149 1HD1 ILE A  10      -8.380  -8.951   4.942  1.00  0.00           H  
ATOM    150 2HD1 ILE A  10      -8.491  -7.453   5.897  1.00  0.00           H  
ATOM    151 3HD1 ILE A  10      -9.808  -7.902   4.788  1.00  0.00           H  
ATOM    152  N   LEU A  11      -8.076  -2.653   3.506  1.00  0.00           N  
ATOM    153  CA  LEU A  11      -8.698  -1.341   3.375  1.00  0.00           C  
ATOM    154  C   LEU A  11      -8.039  -0.527   2.270  1.00  0.00           C  
ATOM    155  O   LEU A  11      -8.719   0.123   1.475  1.00  0.00           O  
ATOM    156  CB  LEU A  11      -8.609  -0.579   4.703  1.00  0.00           C  
ATOM    157  CG  LEU A  11      -9.513  -1.097   5.830  1.00  0.00           C  
ATOM    158  CD1 LEU A  11      -9.207  -0.341   7.115  1.00  0.00           C  
ATOM    159  CD2 LEU A  11     -10.971  -0.927   5.430  1.00  0.00           C  
ATOM    160  H   LEU A  11      -7.618  -2.897   4.372  1.00  0.00           H  
ATOM    161  HA  LEU A  11      -9.748  -1.480   3.120  1.00  0.00           H  
ATOM    162 1HB  LEU A  11      -7.581  -0.619   5.059  1.00  0.00           H  
ATOM    163 2HB  LEU A  11      -8.869   0.464   4.523  1.00  0.00           H  
ATOM    164  HG  LEU A  11      -9.305  -2.152   6.006  1.00  0.00           H  
ATOM    165 1HD1 LEU A  11      -9.848  -0.709   7.916  1.00  0.00           H  
ATOM    166 2HD1 LEU A  11      -8.163  -0.495   7.388  1.00  0.00           H  
ATOM    167 3HD1 LEU A  11      -9.389   0.723   6.964  1.00  0.00           H  
ATOM    168 1HD2 LEU A  11     -11.613  -1.296   6.230  1.00  0.00           H  
ATOM    169 2HD2 LEU A  11     -11.180   0.128   5.254  1.00  0.00           H  
ATOM    170 3HD2 LEU A  11     -11.166  -1.492   4.518  1.00  0.00           H  
ATOM    171  N   HIS A  12      -6.712  -0.565   2.225  1.00  0.00           N  
ATOM    172  CA  HIS A  12      -5.958   0.164   1.211  1.00  0.00           C  
ATOM    173  C   HIS A  12      -6.206  -0.410  -0.178  1.00  0.00           C  
ATOM    174  O   HIS A  12      -6.482   0.328  -1.125  1.00  0.00           O  
ATOM    175  CB  HIS A  12      -4.459   0.131   1.523  1.00  0.00           C  
ATOM    176  CG  HIS A  12      -3.615   0.815   0.493  1.00  0.00           C  
ATOM    177  ND1 HIS A  12      -2.930   0.124  -0.485  1.00  0.00           N  
ATOM    178  CD2 HIS A  12      -3.344   2.125   0.288  1.00  0.00           C  
ATOM    179  CE1 HIS A  12      -2.275   0.982  -1.248  1.00  0.00           C  
ATOM    180  NE2 HIS A  12      -2.509   2.201  -0.800  1.00  0.00           N  
ATOM    181  H   HIS A  12      -6.212  -1.112   2.910  1.00  0.00           H  
ATOM    182  HA  HIS A  12      -6.278   1.206   1.199  1.00  0.00           H  
ATOM    183 1HB  HIS A  12      -4.277   0.610   2.486  1.00  0.00           H  
ATOM    184 2HB  HIS A  12      -4.127  -0.903   1.605  1.00  0.00           H  
ATOM    185  HD1 HIS A  12      -2.978  -0.860  -0.657  1.00  0.00           H  
ATOM    186  HD2 HIS A  12      -3.655   3.035   0.802  1.00  0.00           H  
ATOM    187  HE1 HIS A  12      -1.670   0.631  -2.084  1.00  0.00           H  
ATOM    188  N   LEU A  13      -6.107  -1.730  -0.294  1.00  0.00           N  
ATOM    189  CA  LEU A  13      -6.269  -2.400  -1.578  1.00  0.00           C  
ATOM    190  C   LEU A  13      -7.611  -2.059  -2.212  1.00  0.00           C  
ATOM    191  O   LEU A  13      -7.699  -1.833  -3.419  1.00  0.00           O  
ATOM    192  CB  LEU A  13      -6.152  -3.919  -1.401  1.00  0.00           C  
ATOM    193  CG  LEU A  13      -6.224  -4.747  -2.691  1.00  0.00           C  
ATOM    194  CD1 LEU A  13      -5.100  -4.327  -3.628  1.00  0.00           C  
ATOM    195  CD2 LEU A  13      -6.128  -6.227  -2.351  1.00  0.00           C  
ATOM    196  H   LEU A  13      -5.913  -2.282   0.529  1.00  0.00           H  
ATOM    197  HA  LEU A  13      -5.478  -2.063  -2.247  1.00  0.00           H  
ATOM    198 1HB  LEU A  13      -5.201  -4.141  -0.919  1.00  0.00           H  
ATOM    199 2HB  LEU A  13      -6.955  -4.256  -0.746  1.00  0.00           H  
ATOM    200  HG  LEU A  13      -7.170  -4.551  -3.196  1.00  0.00           H  
ATOM    201 1HD1 LEU A  13      -5.151  -4.915  -4.544  1.00  0.00           H  
ATOM    202 2HD1 LEU A  13      -5.204  -3.269  -3.870  1.00  0.00           H  
ATOM    203 3HD1 LEU A  13      -4.139  -4.496  -3.142  1.00  0.00           H  
ATOM    204 1HD2 LEU A  13      -6.180  -6.815  -3.267  1.00  0.00           H  
ATOM    205 2HD2 LEU A  13      -5.182  -6.424  -1.846  1.00  0.00           H  
ATOM    206 3HD2 LEU A  13      -6.953  -6.504  -1.695  1.00  0.00           H  
ATOM    207  N   ILE A  14      -8.656  -2.023  -1.391  1.00  0.00           N  
ATOM    208  CA  ILE A  14      -9.985  -1.649  -1.859  1.00  0.00           C  
ATOM    209  C   ILE A  14      -9.993  -0.232  -2.418  1.00  0.00           C  
ATOM    210  O   ILE A  14     -10.477   0.006  -3.525  1.00  0.00           O  
ATOM    211  CB  ILE A  14     -11.018  -1.758  -0.722  1.00  0.00           C  
ATOM    212  CG1 ILE A  14     -11.232  -3.224  -0.335  1.00  0.00           C  
ATOM    213  CG2 ILE A  14     -12.333  -1.115  -1.135  1.00  0.00           C  
ATOM    214  CD1 ILE A  14     -11.974  -3.409   0.969  1.00  0.00           C  
ATOM    215  H   ILE A  14      -8.525  -2.261  -0.419  1.00  0.00           H  
ATOM    216  HA  ILE A  14     -10.276  -2.331  -2.656  1.00  0.00           H  
ATOM    217  HB  ILE A  14     -10.638  -1.251   0.164  1.00  0.00           H  
ATOM    218 1HG1 ILE A  14     -11.792  -3.729  -1.122  1.00  0.00           H  
ATOM    219 2HG1 ILE A  14     -10.267  -3.723  -0.251  1.00  0.00           H  
ATOM    220 1HG2 ILE A  14     -13.052  -1.202  -0.320  1.00  0.00           H  
ATOM    221 2HG2 ILE A  14     -12.168  -0.063  -1.362  1.00  0.00           H  
ATOM    222 3HG2 ILE A  14     -12.723  -1.620  -2.019  1.00  0.00           H  
ATOM    223 1HD1 ILE A  14     -12.087  -4.474   1.175  1.00  0.00           H  
ATOM    224 2HD1 ILE A  14     -11.412  -2.940   1.777  1.00  0.00           H  
ATOM    225 3HD1 ILE A  14     -12.958  -2.948   0.896  1.00  0.00           H  
ATOM    226  N   LEU A  15      -9.455   0.707  -1.647  1.00  0.00           N  
ATOM    227  CA  LEU A  15      -9.400   2.102  -2.065  1.00  0.00           C  
ATOM    228  C   LEU A  15      -8.557   2.268  -3.323  1.00  0.00           C  
ATOM    229  O   LEU A  15      -8.897   3.051  -4.210  1.00  0.00           O  
ATOM    230  CB  LEU A  15      -8.824   2.970  -0.939  1.00  0.00           C  
ATOM    231  CG  LEU A  15      -9.717   3.134   0.298  1.00  0.00           C  
ATOM    232  CD1 LEU A  15      -8.948   3.869   1.387  1.00  0.00           C  
ATOM    233  CD2 LEU A  15     -10.980   3.890  -0.084  1.00  0.00           C  
ATOM    234  H   LEU A  15      -9.074   0.446  -0.749  1.00  0.00           H  
ATOM    235  HA  LEU A  15     -10.413   2.438  -2.283  1.00  0.00           H  
ATOM    236 1HB  LEU A  15      -7.882   2.534  -0.611  1.00  0.00           H  
ATOM    237 2HB  LEU A  15      -8.622   3.965  -1.335  1.00  0.00           H  
ATOM    238  HG  LEU A  15      -9.986   2.150   0.685  1.00  0.00           H  
ATOM    239 1HD1 LEU A  15      -9.582   3.985   2.266  1.00  0.00           H  
ATOM    240 2HD1 LEU A  15      -8.059   3.296   1.655  1.00  0.00           H  
ATOM    241 3HD1 LEU A  15      -8.650   4.851   1.022  1.00  0.00           H  
ATOM    242 1HD2 LEU A  15     -11.616   4.006   0.794  1.00  0.00           H  
ATOM    243 2HD2 LEU A  15     -10.713   4.874  -0.470  1.00  0.00           H  
ATOM    244 3HD2 LEU A  15     -11.520   3.334  -0.851  1.00  0.00           H  
ATOM    245  N   TRP A  16      -7.457   1.527  -3.394  1.00  0.00           N  
ATOM    246  CA  TRP A  16      -6.581   1.565  -4.559  1.00  0.00           C  
ATOM    247  C   TRP A  16      -7.303   1.075  -5.807  1.00  0.00           C  
ATOM    248  O   TRP A  16      -7.217   1.692  -6.869  1.00  0.00           O  
ATOM    249  CB  TRP A  16      -5.335   0.712  -4.318  1.00  0.00           C  
ATOM    250  CG  TRP A  16      -4.310   0.828  -5.405  1.00  0.00           C  
ATOM    251  CD1 TRP A  16      -3.313   1.753  -5.489  1.00  0.00           C  
ATOM    252  CD2 TRP A  16      -4.175  -0.014  -6.575  1.00  0.00           C  
ATOM    253  NE1 TRP A  16      -2.571   1.547  -6.626  1.00  0.00           N  
ATOM    254  CE2 TRP A  16      -3.083   0.469  -7.301  1.00  0.00           C  
ATOM    255  CE3 TRP A  16      -4.882  -1.123  -7.056  1.00  0.00           C  
ATOM    256  CZ2 TRP A  16      -2.677  -0.116  -8.490  1.00  0.00           C  
ATOM    257  CZ3 TRP A  16      -4.474  -1.710  -8.248  1.00  0.00           C  
ATOM    258  CH2 TRP A  16      -3.399  -1.220  -8.945  1.00  0.00           C  
ATOM    259  H   TRP A  16      -7.221   0.921  -2.621  1.00  0.00           H  
ATOM    260  HA  TRP A  16      -6.271   2.597  -4.725  1.00  0.00           H  
ATOM    261 1HB  TRP A  16      -4.870   1.004  -3.376  1.00  0.00           H  
ATOM    262 2HB  TRP A  16      -5.623  -0.336  -4.229  1.00  0.00           H  
ATOM    263  HD1 TRP A  16      -3.131   2.542  -4.760  1.00  0.00           H  
ATOM    264  HE1 TRP A  16      -1.777   2.099  -6.918  1.00  0.00           H  
ATOM    265  HE3 TRP A  16      -5.734  -1.518  -6.505  1.00  0.00           H  
ATOM    266  HZ2 TRP A  16      -1.826   0.259  -9.059  1.00  0.00           H  
ATOM    267  HZ3 TRP A  16      -5.030  -2.573  -8.616  1.00  0.00           H  
ATOM    268  HH2 TRP A  16      -3.105  -1.705  -9.877  1.00  0.00           H  
ATOM    269  N   ILE A  17      -8.015  -0.039  -5.674  1.00  0.00           N  
ATOM    270  CA  ILE A  17      -8.789  -0.591  -6.779  1.00  0.00           C  
ATOM    271  C   ILE A  17      -9.859   0.389  -7.244  1.00  0.00           C  
ATOM    272  O   ILE A  17     -10.063   0.576  -8.444  1.00  0.00           O  
ATOM    273  CB  ILE A  17      -9.451  -1.921  -6.376  1.00  0.00           C  
ATOM    274  CG1 ILE A  17      -8.395  -3.020  -6.231  1.00  0.00           C  
ATOM    275  CG2 ILE A  17     -10.504  -2.323  -7.398  1.00  0.00           C  
ATOM    276  CD1 ILE A  17      -8.905  -4.272  -5.555  1.00  0.00           C  
ATOM    277  H   ILE A  17      -8.019  -0.517  -4.784  1.00  0.00           H  
ATOM    278  HA  ILE A  17      -8.115  -0.780  -7.613  1.00  0.00           H  
ATOM    279  HB  ILE A  17      -9.927  -1.811  -5.402  1.00  0.00           H  
ATOM    280 1HG1 ILE A  17      -8.016  -3.294  -7.215  1.00  0.00           H  
ATOM    281 2HG1 ILE A  17      -7.552  -2.641  -5.651  1.00  0.00           H  
ATOM    282 1HG2 ILE A  17     -10.961  -3.266  -7.098  1.00  0.00           H  
ATOM    283 2HG2 ILE A  17     -11.269  -1.550  -7.453  1.00  0.00           H  
ATOM    284 3HG2 ILE A  17     -10.036  -2.441  -8.375  1.00  0.00           H  
ATOM    285 1HD1 ILE A  17      -8.100  -5.004  -5.488  1.00  0.00           H  
ATOM    286 2HD1 ILE A  17      -9.257  -4.027  -4.552  1.00  0.00           H  
ATOM    287 3HD1 ILE A  17      -9.726  -4.690  -6.136  1.00  0.00           H  
ATOM    288  N   LEU A  18     -10.541   1.011  -6.288  1.00  0.00           N  
ATOM    289  CA  LEU A  18     -11.574   1.991  -6.598  1.00  0.00           C  
ATOM    290  C   LEU A  18     -10.999   3.172  -7.370  1.00  0.00           C  
ATOM    291  O   LEU A  18     -11.664   3.744  -8.235  1.00  0.00           O  
ATOM    292  CB  LEU A  18     -12.236   2.490  -5.308  1.00  0.00           C  
ATOM    293  CG  LEU A  18     -13.127   1.475  -4.582  1.00  0.00           C  
ATOM    294  CD1 LEU A  18     -13.565   2.049  -3.241  1.00  0.00           C  
ATOM    295  CD2 LEU A  18     -14.329   1.140  -5.452  1.00  0.00           C  
ATOM    296  H   LEU A  18     -10.338   0.799  -5.322  1.00  0.00           H  
ATOM    297  HA  LEU A  18     -12.331   1.512  -7.218  1.00  0.00           H  
ATOM    298 1HB  LEU A  18     -11.455   2.800  -4.615  1.00  0.00           H  
ATOM    299 2HB  LEU A  18     -12.849   3.360  -5.545  1.00  0.00           H  
ATOM    300  HG  LEU A  18     -12.558   0.566  -4.385  1.00  0.00           H  
ATOM    301 1HD1 LEU A  18     -14.199   1.328  -2.726  1.00  0.00           H  
ATOM    302 2HD1 LEU A  18     -12.687   2.261  -2.632  1.00  0.00           H  
ATOM    303 3HD1 LEU A  18     -14.124   2.970  -3.406  1.00  0.00           H  
ATOM    304 1HD2 LEU A  18     -14.963   0.418  -4.937  1.00  0.00           H  
ATOM    305 2HD2 LEU A  18     -14.900   2.048  -5.649  1.00  0.00           H  
ATOM    306 3HD2 LEU A  18     -13.988   0.715  -6.396  1.00  0.00           H  
ATOM    307  N   ASP A  19      -9.760   3.533  -7.054  1.00  0.00           N  
ATOM    308  CA  ASP A  19      -9.048   4.564  -7.799  1.00  0.00           C  
ATOM    309  C   ASP A  19      -8.675   4.077  -9.193  1.00  0.00           C  
ATOM    310  O   ASP A  19      -8.768   4.824 -10.168  1.00  0.00           O  
ATOM    311  CB  ASP A  19      -7.786   4.994  -7.047  1.00  0.00           C  
ATOM    312  CG  ASP A  19      -7.156   6.257  -7.621  1.00  0.00           C  
ATOM    313  OD1 ASP A  19      -7.768   7.295  -7.533  1.00  0.00           O  
ATOM    314  OD2 ASP A  19      -6.070   6.170  -8.142  1.00  0.00           O  
ATOM    315  H   ASP A  19      -9.300   3.081  -6.277  1.00  0.00           H  
ATOM    316  HA  ASP A  19      -9.703   5.429  -7.904  1.00  0.00           H  
ATOM    317 1HB  ASP A  19      -8.029   5.171  -5.999  1.00  0.00           H  
ATOM    318 2HB  ASP A  19      -7.050   4.191  -7.082  1.00  0.00           H  
ATOM    319  N   ARG A  20      -8.252   2.821  -9.282  1.00  0.00           N  
ATOM    320  CA  ARG A  20      -7.883   2.226 -10.561  1.00  0.00           C  
ATOM    321  C   ARG A  20      -9.063   2.214 -11.524  1.00  0.00           C  
ATOM    322  O   ARG A  20      -8.927   2.579 -12.692  1.00  0.00           O  
ATOM    323  CB  ARG A  20      -7.379   0.804 -10.364  1.00  0.00           C  
ATOM    324  CG  ARG A  20      -6.939   0.099 -11.638  1.00  0.00           C  
ATOM    325  CD  ARG A  20      -6.647  -1.338 -11.397  1.00  0.00           C  
ATOM    326  NE  ARG A  20      -7.855  -2.099 -11.123  1.00  0.00           N  
ATOM    327  CZ  ARG A  20      -7.883  -3.291 -10.497  1.00  0.00           C  
ATOM    328  NH1 ARG A  20      -6.763  -3.844 -10.086  1.00  0.00           N  
ATOM    329  NH2 ARG A  20      -9.036  -3.905 -10.295  1.00  0.00           N  
ATOM    330  H   ARG A  20      -8.184   2.264  -8.443  1.00  0.00           H  
ATOM    331  HA  ARG A  20      -7.082   2.820 -11.002  1.00  0.00           H  
ATOM    332 1HB  ARG A  20      -6.531   0.810  -9.681  1.00  0.00           H  
ATOM    333 2HB  ARG A  20      -8.164   0.200  -9.907  1.00  0.00           H  
ATOM    334 1HG  ARG A  20      -7.731   0.167 -12.384  1.00  0.00           H  
ATOM    335 2HG  ARG A  20      -6.036   0.573 -12.023  1.00  0.00           H  
ATOM    336 1HD  ARG A  20      -6.168  -1.764 -12.279  1.00  0.00           H  
ATOM    337 2HD  ARG A  20      -5.981  -1.435 -10.541  1.00  0.00           H  
ATOM    338  HE  ARG A  20      -8.737  -1.705 -11.425  1.00  0.00           H  
ATOM    339 1HH1 ARG A  20      -5.882  -3.375 -10.241  1.00  0.00           H  
ATOM    340 2HH1 ARG A  20      -6.784  -4.737  -9.617  1.00  0.00           H  
ATOM    341 1HH2 ARG A  20      -9.897  -3.480 -10.610  1.00  0.00           H  
ATOM    342 2HH2 ARG A  20      -9.056  -4.798  -9.825  1.00  0.00           H  
ATOM    343  N   LEU A  21     -10.222   1.793 -11.028  1.00  0.00           N  
ATOM    344  CA  LEU A  21     -11.390   1.589 -11.876  1.00  0.00           C  
ATOM    345  C   LEU A  21     -11.927   2.914 -12.402  1.00  0.00           C  
ATOM    346  O   LEU A  21     -11.400   3.445 -13.340  1.00  0.00           O  
ATOM    347  OXT LEU A  21     -12.878   3.426 -11.878  1.00  0.00           O  
ATOM    348  CB  LEU A  21     -12.490   0.857 -11.096  1.00  0.00           C  
ATOM    349  CG  LEU A  21     -12.161  -0.580 -10.673  1.00  0.00           C  
ATOM    350  CD1 LEU A  21     -13.267  -1.109  -9.769  1.00  0.00           C  
ATOM    351  CD2 LEU A  21     -12.003  -1.450 -11.911  1.00  0.00           C  
ATOM    352  H   LEU A  21     -10.295   1.610 -10.037  1.00  0.00           H  
ATOM    353  HA  LEU A  21     -11.096   0.975 -12.727  1.00  0.00           H  
ATOM    354 1HB  LEU A  21     -12.712   1.425 -10.194  1.00  0.00           H  
ATOM    355 2HB  LEU A  21     -13.389   0.825 -11.711  1.00  0.00           H  
ATOM    356  HG  LEU A  21     -11.232  -0.588 -10.103  1.00  0.00           H  
ATOM    357 1HD1 LEU A  21     -13.033  -2.130  -9.468  1.00  0.00           H  
ATOM    358 2HD1 LEU A  21     -13.344  -0.479  -8.883  1.00  0.00           H  
ATOM    359 3HD1 LEU A  21     -14.213  -1.097 -10.308  1.00  0.00           H  
ATOM    360 1HD2 LEU A  21     -11.769  -2.472 -11.610  1.00  0.00           H  
ATOM    361 2HD2 LEU A  21     -12.933  -1.444 -12.481  1.00  0.00           H  
ATOM    362 3HD2 LEU A  21     -11.195  -1.060 -12.530  1.00  0.00           H  
TER                                                                             
ATOM    364  N   LEU B  22       7.007   1.416  15.190  1.00  0.00           N  
ATOM    365  CA  LEU B  22       6.375   0.219  14.649  1.00  0.00           C  
ATOM    366  C   LEU B  22       7.016  -0.195  13.331  1.00  0.00           C  
ATOM    367  O   LEU B  22       6.326  -0.595  12.393  1.00  0.00           O  
ATOM    368  CB  LEU B  22       4.874   0.459  14.442  1.00  0.00           C  
ATOM    369  CG  LEU B  22       4.061   0.726  15.716  1.00  0.00           C  
ATOM    370  CD1 LEU B  22       2.616   1.025  15.342  1.00  0.00           C  
ATOM    371  CD2 LEU B  22       4.150  -0.481  16.637  1.00  0.00           C  
ATOM    372 1H   LEU B  22       6.568   1.665  16.053  1.00  0.00           H  
ATOM    373 2H   LEU B  22       7.978   1.238  15.350  1.00  0.00           H  
ATOM    374 3H   LEU B  22       6.909   2.169  14.539  1.00  0.00           H  
ATOM    375  HA  LEU B  22       6.505  -0.593  15.364  1.00  0.00           H  
ATOM    376 1HB  LEU B  22       4.747   1.316  13.783  1.00  0.00           H  
ATOM    377 2HB  LEU B  22       4.446  -0.416  13.953  1.00  0.00           H  
ATOM    378  HG  LEU B  22       4.462   1.603  16.226  1.00  0.00           H  
ATOM    379 1HD1 LEU B  22       2.038   1.216  16.247  1.00  0.00           H  
ATOM    380 2HD1 LEU B  22       2.580   1.905  14.699  1.00  0.00           H  
ATOM    381 3HD1 LEU B  22       2.192   0.172  14.815  1.00  0.00           H  
ATOM    382 1HD2 LEU B  22       3.573  -0.291  17.543  1.00  0.00           H  
ATOM    383 2HD2 LEU B  22       3.748  -1.357  16.128  1.00  0.00           H  
ATOM    384 3HD2 LEU B  22       5.192  -0.661  16.902  1.00  0.00           H  
ATOM    385  N   VAL B  23       8.339  -0.095  13.265  1.00  0.00           N  
ATOM    386  CA  VAL B  23       9.069  -0.379  12.035  1.00  0.00           C  
ATOM    387  C   VAL B  23       8.947  -1.848  11.649  1.00  0.00           C  
ATOM    388  O   VAL B  23       8.749  -2.178  10.480  1.00  0.00           O  
ATOM    389  CB  VAL B  23      10.556  -0.016  12.200  1.00  0.00           C  
ATOM    390  CG1 VAL B  23      11.355  -0.481  10.992  1.00  0.00           C  
ATOM    391  CG2 VAL B  23      10.704   1.485  12.398  1.00  0.00           C  
ATOM    392  H   VAL B  23       8.853   0.185  14.088  1.00  0.00           H  
ATOM    393  HA  VAL B  23       8.646   0.229  11.234  1.00  0.00           H  
ATOM    394  HB  VAL B  23      10.954  -0.539  13.070  1.00  0.00           H  
ATOM    395 1HG1 VAL B  23      12.405  -0.217  11.126  1.00  0.00           H  
ATOM    396 2HG1 VAL B  23      11.265  -1.563  10.891  1.00  0.00           H  
ATOM    397 3HG1 VAL B  23      10.972   0.002  10.094  1.00  0.00           H  
ATOM    398 1HG2 VAL B  23      11.758   1.735  12.515  1.00  0.00           H  
ATOM    399 2HG2 VAL B  23      10.300   2.008  11.531  1.00  0.00           H  
ATOM    400 3HG2 VAL B  23      10.158   1.790  13.292  1.00  0.00           H  
ATOM    401  N   VAL B  24       9.068  -2.726  12.639  1.00  0.00           N  
ATOM    402  CA  VAL B  24       8.934  -4.160  12.411  1.00  0.00           C  
ATOM    403  C   VAL B  24       7.547  -4.507  11.886  1.00  0.00           C  
ATOM    404  O   VAL B  24       7.409  -5.249  10.913  1.00  0.00           O  
ATOM    405  CB  VAL B  24       9.194  -4.935  13.717  1.00  0.00           C  
ATOM    406  CG1 VAL B  24       8.852  -6.407  13.539  1.00  0.00           C  
ATOM    407  CG2 VAL B  24      10.645  -4.765  14.139  1.00  0.00           C  
ATOM    408  H   VAL B  24       9.257  -2.392  13.573  1.00  0.00           H  
ATOM    409  HA  VAL B  24       9.675  -4.463  11.670  1.00  0.00           H  
ATOM    410  HB  VAL B  24       8.539  -4.545  14.496  1.00  0.00           H  
ATOM    411 1HG1 VAL B  24       9.042  -6.939  14.472  1.00  0.00           H  
ATOM    412 2HG1 VAL B  24       7.800  -6.506  13.272  1.00  0.00           H  
ATOM    413 3HG1 VAL B  24       9.470  -6.831  12.748  1.00  0.00           H  
ATOM    414 1HG2 VAL B  24      10.821  -5.315  15.063  1.00  0.00           H  
ATOM    415 2HG2 VAL B  24      11.299  -5.150  13.357  1.00  0.00           H  
ATOM    416 3HG2 VAL B  24      10.856  -3.708  14.301  1.00  0.00           H  
ATOM    417  N   ALA B  25       6.521  -3.966  12.535  1.00  0.00           N  
ATOM    418  CA  ALA B  25       5.148  -4.138  12.076  1.00  0.00           C  
ATOM    419  C   ALA B  25       4.956  -3.558  10.681  1.00  0.00           C  
ATOM    420  O   ALA B  25       4.241  -4.125   9.855  1.00  0.00           O  
ATOM    421  CB  ALA B  25       4.178  -3.494  13.056  1.00  0.00           C  
ATOM    422  H   ALA B  25       6.698  -3.422  13.367  1.00  0.00           H  
ATOM    423  HA  ALA B  25       4.939  -5.207  12.025  1.00  0.00           H  
ATOM    424 1HB  ALA B  25       3.157  -3.631  12.700  1.00  0.00           H  
ATOM    425 2HB  ALA B  25       4.286  -3.960  14.035  1.00  0.00           H  
ATOM    426 3HB  ALA B  25       4.395  -2.430  13.135  1.00  0.00           H  
ATOM    427  N   ALA B  26       5.598  -2.423  10.425  1.00  0.00           N  
ATOM    428  CA  ALA B  26       5.499  -1.763   9.129  1.00  0.00           C  
ATOM    429  C   ALA B  26       6.022  -2.659   8.013  1.00  0.00           C  
ATOM    430  O   ALA B  26       5.451  -2.706   6.923  1.00  0.00           O  
ATOM    431  CB  ALA B  26       6.257  -0.443   9.147  1.00  0.00           C  
ATOM    432  H   ALA B  26       6.169  -2.007  11.146  1.00  0.00           H  
ATOM    433  HA  ALA B  26       4.446  -1.562   8.930  1.00  0.00           H  
ATOM    434 1HB  ALA B  26       6.174   0.037   8.172  1.00  0.00           H  
ATOM    435 2HB  ALA B  26       5.834   0.209   9.910  1.00  0.00           H  
ATOM    436 3HB  ALA B  26       7.306  -0.630   9.370  1.00  0.00           H  
ATOM    437  N   SER B  27       7.110  -3.368   8.291  1.00  0.00           N  
ATOM    438  CA  SER B  27       7.661  -4.329   7.344  1.00  0.00           C  
ATOM    439  C   SER B  27       6.669  -5.448   7.054  1.00  0.00           C  
ATOM    440  O   SER B  27       6.481  -5.842   5.903  1.00  0.00           O  
ATOM    441  CB  SER B  27       8.952  -4.913   7.884  1.00  0.00           C  
ATOM    442  OG  SER B  27       9.945  -3.930   7.984  1.00  0.00           O  
ATOM    443  H   SER B  27       7.568  -3.237   9.182  1.00  0.00           H  
ATOM    444  HA  SER B  27       7.875  -3.810   6.408  1.00  0.00           H  
ATOM    445 1HB  SER B  27       8.770  -5.352   8.865  1.00  0.00           H  
ATOM    446 2HB  SER B  27       9.293  -5.712   7.227  1.00  0.00           H  
ATOM    447  HG  SER B  27       9.625  -3.296   8.631  1.00  0.00           H  
ATOM    448  N   ILE B  28       6.036  -5.957   8.106  1.00  0.00           N  
ATOM    449  CA  ILE B  28       5.011  -6.984   7.960  1.00  0.00           C  
ATOM    450  C   ILE B  28       3.835  -6.475   7.135  1.00  0.00           C  
ATOM    451  O   ILE B  28       3.332  -7.175   6.257  1.00  0.00           O  
ATOM    452  CB  ILE B  28       4.507  -7.457   9.336  1.00  0.00           C  
ATOM    453  CG1 ILE B  28       5.607  -8.227  10.071  1.00  0.00           C  
ATOM    454  CG2 ILE B  28       3.263  -8.318   9.179  1.00  0.00           C  
ATOM    455  CD1 ILE B  28       5.304  -8.482  11.529  1.00  0.00           C  
ATOM    456  H   ILE B  28       6.271  -5.625   9.030  1.00  0.00           H  
ATOM    457  HA  ILE B  28       5.447  -7.836   7.441  1.00  0.00           H  
ATOM    458  HB  ILE B  28       4.264  -6.592   9.951  1.00  0.00           H  
ATOM    459 1HG1 ILE B  28       5.767  -9.188   9.582  1.00  0.00           H  
ATOM    460 2HG1 ILE B  28       6.544  -7.672  10.010  1.00  0.00           H  
ATOM    461 1HG2 ILE B  28       2.921  -8.644  10.161  1.00  0.00           H  
ATOM    462 2HG2 ILE B  28       2.478  -7.738   8.696  1.00  0.00           H  
ATOM    463 3HG2 ILE B  28       3.499  -9.190   8.569  1.00  0.00           H  
ATOM    464 1HD1 ILE B  28       6.129  -9.032  11.982  1.00  0.00           H  
ATOM    465 2HD1 ILE B  28       5.175  -7.531  12.046  1.00  0.00           H  
ATOM    466 3HD1 ILE B  28       4.389  -9.068  11.614  1.00  0.00           H  
ATOM    467  N   ILE B  29       3.402  -5.253   7.424  1.00  0.00           N  
ATOM    468  CA  ILE B  29       2.303  -4.637   6.690  1.00  0.00           C  
ATOM    469  C   ILE B  29       2.631  -4.515   5.207  1.00  0.00           C  
ATOM    470  O   ILE B  29       1.820  -4.870   4.351  1.00  0.00           O  
ATOM    471  CB  ILE B  29       1.974  -3.245   7.260  1.00  0.00           C  
ATOM    472  CG1 ILE B  29       1.386  -3.369   8.668  1.00  0.00           C  
ATOM    473  CG2 ILE B  29       1.012  -2.508   6.341  1.00  0.00           C  
ATOM    474  CD1 ILE B  29       1.370  -2.070   9.440  1.00  0.00           C  
ATOM    475  H   ILE B  29       3.845  -4.737   8.171  1.00  0.00           H  
ATOM    476  HA  ILE B  29       1.421  -5.268   6.793  1.00  0.00           H  
ATOM    477  HB  ILE B  29       2.891  -2.664   7.351  1.00  0.00           H  
ATOM    478 1HG1 ILE B  29       0.364  -3.741   8.603  1.00  0.00           H  
ATOM    479 2HG1 ILE B  29       1.962  -4.097   9.239  1.00  0.00           H  
ATOM    480 1HG2 ILE B  29       0.790  -1.526   6.759  1.00  0.00           H  
ATOM    481 2HG2 ILE B  29       1.467  -2.389   5.358  1.00  0.00           H  
ATOM    482 3HG2 ILE B  29       0.089  -3.079   6.247  1.00  0.00           H  
ATOM    483 1HD1 ILE B  29       0.940  -2.238  10.427  1.00  0.00           H  
ATOM    484 2HD1 ILE B  29       2.390  -1.697   9.547  1.00  0.00           H  
ATOM    485 3HD1 ILE B  29       0.770  -1.336   8.904  1.00  0.00           H  
ATOM    486  N   ALA B  30       3.823  -4.011   4.909  1.00  0.00           N  
ATOM    487  CA  ALA B  30       4.255  -3.829   3.529  1.00  0.00           C  
ATOM    488  C   ALA B  30       4.280  -5.156   2.780  1.00  0.00           C  
ATOM    489  O   ALA B  30       3.845  -5.240   1.632  1.00  0.00           O  
ATOM    490  CB  ALA B  30       5.627  -3.172   3.485  1.00  0.00           C  
ATOM    491  H   ALA B  30       4.447  -3.747   5.659  1.00  0.00           H  
ATOM    492  HA  ALA B  30       3.536  -3.179   3.032  1.00  0.00           H  
ATOM    493 1HB  ALA B  30       5.936  -3.043   2.447  1.00  0.00           H  
ATOM    494 2HB  ALA B  30       5.580  -2.199   3.973  1.00  0.00           H  
ATOM    495 3HB  ALA B  30       6.349  -3.802   4.002  1.00  0.00           H  
ATOM    496  N   ILE B  31       4.791  -6.191   3.438  1.00  0.00           N  
ATOM    497  CA  ILE B  31       4.908  -7.508   2.822  1.00  0.00           C  
ATOM    498  C   ILE B  31       3.537  -8.095   2.514  1.00  0.00           C  
ATOM    499  O   ILE B  31       3.285  -8.557   1.400  1.00  0.00           O  
ATOM    500  CB  ILE B  31       5.688  -8.473   3.734  1.00  0.00           C  
ATOM    501  CG1 ILE B  31       7.157  -8.051   3.825  1.00  0.00           C  
ATOM    502  CG2 ILE B  31       5.571  -9.900   3.221  1.00  0.00           C  
ATOM    503  CD1 ILE B  31       7.918  -8.730   4.941  1.00  0.00           C  
ATOM    504  H   ILE B  31       5.106  -6.063   4.389  1.00  0.00           H  
ATOM    505  HA  ILE B  31       5.453  -7.403   1.885  1.00  0.00           H  
ATOM    506  HB  ILE B  31       5.283  -8.426   4.744  1.00  0.00           H  
ATOM    507 1HG1 ILE B  31       7.658  -8.274   2.884  1.00  0.00           H  
ATOM    508 2HG1 ILE B  31       7.217  -6.974   3.979  1.00  0.00           H  
ATOM    509 1HG2 ILE B  31       6.128 -10.569   3.876  1.00  0.00           H  
ATOM    510 2HG2 ILE B  31       4.523 -10.196   3.206  1.00  0.00           H  
ATOM    511 3HG2 ILE B  31       5.979  -9.958   2.211  1.00  0.00           H  
ATOM    512 1HD1 ILE B  31       8.951  -8.380   4.942  1.00  0.00           H  
ATOM    513 2HD1 ILE B  31       7.453  -8.491   5.898  1.00  0.00           H  
ATOM    514 3HD1 ILE B  31       7.902  -9.808   4.788  1.00  0.00           H  
ATOM    515  N   LEU B  32       2.653  -8.076   3.506  1.00  0.00           N  
ATOM    516  CA  LEU B  32       1.341  -8.698   3.375  1.00  0.00           C  
ATOM    517  C   LEU B  32       0.527  -8.039   2.270  1.00  0.00           C  
ATOM    518  O   LEU B  32      -0.123  -8.719   1.475  1.00  0.00           O  
ATOM    519  CB  LEU B  32       0.579  -8.609   4.703  1.00  0.00           C  
ATOM    520  CG  LEU B  32       1.097  -9.513   5.830  1.00  0.00           C  
ATOM    521  CD1 LEU B  32       0.340  -9.207   7.115  1.00  0.00           C  
ATOM    522  CD2 LEU B  32       0.927 -10.971   5.430  1.00  0.00           C  
ATOM    523  H   LEU B  32       2.897  -7.618   4.372  1.00  0.00           H  
ATOM    524  HA  LEU B  32       1.480  -9.748   3.120  1.00  0.00           H  
ATOM    525 1HB  LEU B  32       0.619  -7.581   5.059  1.00  0.00           H  
ATOM    526 2HB  LEU B  32      -0.464  -8.869   4.523  1.00  0.00           H  
ATOM    527  HG  LEU B  32       2.152  -9.305   6.006  1.00  0.00           H  
ATOM    528 1HD1 LEU B  32       0.709  -9.849   7.916  1.00  0.00           H  
ATOM    529 2HD1 LEU B  32       0.495  -8.163   7.388  1.00  0.00           H  
ATOM    530 3HD1 LEU B  32      -0.723  -9.390   6.964  1.00  0.00           H  
ATOM    531 1HD2 LEU B  32       1.297 -11.613   6.230  1.00  0.00           H  
ATOM    532 2HD2 LEU B  32      -0.128 -11.180   5.254  1.00  0.00           H  
ATOM    533 3HD2 LEU B  32       1.493 -11.166   4.518  1.00  0.00           H  
ATOM    534  N   HIS B  33       0.565  -6.712   2.225  1.00  0.00           N  
ATOM    535  CA  HIS B  33      -0.164  -5.958   1.211  1.00  0.00           C  
ATOM    536  C   HIS B  33       0.410  -6.206  -0.178  1.00  0.00           C  
ATOM    537  O   HIS B  33      -0.328  -6.482  -1.125  1.00  0.00           O  
ATOM    538  CB  HIS B  33      -0.131  -4.459   1.523  1.00  0.00           C  
ATOM    539  CG  HIS B  33      -0.815  -3.615   0.493  1.00  0.00           C  
ATOM    540  ND1 HIS B  33      -0.124  -2.930  -0.485  1.00  0.00           N  
ATOM    541  CD2 HIS B  33      -2.125  -3.344   0.288  1.00  0.00           C  
ATOM    542  CE1 HIS B  33      -0.982  -2.274  -1.248  1.00  0.00           C  
ATOM    543  NE2 HIS B  33      -2.201  -2.509  -0.800  1.00  0.00           N  
ATOM    544  H   HIS B  33       1.112  -6.212   2.910  1.00  0.00           H  
ATOM    545  HA  HIS B  33      -1.206  -6.278   1.199  1.00  0.00           H  
ATOM    546 1HB  HIS B  33      -0.610  -4.277   2.486  1.00  0.00           H  
ATOM    547 2HB  HIS B  33       0.903  -4.127   1.605  1.00  0.00           H  
ATOM    548  HD1 HIS B  33       0.860  -2.978  -0.657  1.00  0.00           H  
ATOM    549  HD2 HIS B  33      -3.035  -3.655   0.802  1.00  0.00           H  
ATOM    550  HE1 HIS B  33      -0.631  -1.669  -2.084  1.00  0.00           H  
ATOM    551  N   LEU B  34       1.730  -6.107  -0.294  1.00  0.00           N  
ATOM    552  CA  LEU B  34       2.400  -6.269  -1.578  1.00  0.00           C  
ATOM    553  C   LEU B  34       2.059  -7.611  -2.212  1.00  0.00           C  
ATOM    554  O   LEU B  34       1.833  -7.699  -3.419  1.00  0.00           O  
ATOM    555  CB  LEU B  34       3.919  -6.152  -1.401  1.00  0.00           C  
ATOM    556  CG  LEU B  34       4.747  -6.224  -2.691  1.00  0.00           C  
ATOM    557  CD1 LEU B  34       4.327  -5.099  -3.628  1.00  0.00           C  
ATOM    558  CD2 LEU B  34       6.227  -6.128  -2.351  1.00  0.00           C  
ATOM    559  H   LEU B  34       2.282  -5.913   0.529  1.00  0.00           H  
ATOM    560  HA  LEU B  34       2.063  -5.478  -2.247  1.00  0.00           H  
ATOM    561 1HB  LEU B  34       4.141  -5.201  -0.918  1.00  0.00           H  
ATOM    562 2HB  LEU B  34       4.256  -6.955  -0.746  1.00  0.00           H  
ATOM    563  HG  LEU B  34       4.551  -7.170  -3.197  1.00  0.00           H  
ATOM    564 1HD1 LEU B  34       4.915  -5.150  -4.544  1.00  0.00           H  
ATOM    565 2HD1 LEU B  34       3.269  -5.203  -3.870  1.00  0.00           H  
ATOM    566 3HD1 LEU B  34       4.495  -4.139  -3.142  1.00  0.00           H  
ATOM    567 1HD2 LEU B  34       6.815  -6.179  -3.268  1.00  0.00           H  
ATOM    568 2HD2 LEU B  34       6.424  -5.181  -1.846  1.00  0.00           H  
ATOM    569 3HD2 LEU B  34       6.504  -6.953  -1.695  1.00  0.00           H  
ATOM    570  N   ILE B  35       2.023  -8.656  -1.391  1.00  0.00           N  
ATOM    571  CA  ILE B  35       1.649  -9.985  -1.859  1.00  0.00           C  
ATOM    572  C   ILE B  35       0.232  -9.993  -2.418  1.00  0.00           C  
ATOM    573  O   ILE B  35      -0.006 -10.477  -3.525  1.00  0.00           O  
ATOM    574  CB  ILE B  35       1.758 -11.018  -0.722  1.00  0.00           C  
ATOM    575  CG1 ILE B  35       3.224 -11.232  -0.335  1.00  0.00           C  
ATOM    576  CG2 ILE B  35       1.115 -12.333  -1.135  1.00  0.00           C  
ATOM    577  CD1 ILE B  35       3.409 -11.974   0.969  1.00  0.00           C  
ATOM    578  H   ILE B  35       2.261  -8.525  -0.419  1.00  0.00           H  
ATOM    579  HA  ILE B  35       2.331 -10.276  -2.656  1.00  0.00           H  
ATOM    580  HB  ILE B  35       1.251 -10.638   0.164  1.00  0.00           H  
ATOM    581 1HG1 ILE B  35       3.729 -11.792  -1.122  1.00  0.00           H  
ATOM    582 2HG1 ILE B  35       3.723 -10.267  -0.251  1.00  0.00           H  
ATOM    583 1HG2 ILE B  35       1.202 -13.052  -0.320  1.00  0.00           H  
ATOM    584 2HG2 ILE B  35       0.063 -12.168  -1.362  1.00  0.00           H  
ATOM    585 3HG2 ILE B  35       1.620 -12.723  -2.019  1.00  0.00           H  
ATOM    586 1HD1 ILE B  35       4.474 -12.087   1.175  1.00  0.00           H  
ATOM    587 2HD1 ILE B  35       2.940 -11.412   1.777  1.00  0.00           H  
ATOM    588 3HD1 ILE B  35       2.948 -12.958   0.896  1.00  0.00           H  
ATOM    589  N   LEU B  36      -0.707  -9.455  -1.647  1.00  0.00           N  
ATOM    590  CA  LEU B  36      -2.102  -9.400  -2.065  1.00  0.00           C  
ATOM    591  C   LEU B  36      -2.268  -8.557  -3.323  1.00  0.00           C  
ATOM    592  O   LEU B  36      -3.051  -8.897  -4.210  1.00  0.00           O  
ATOM    593  CB  LEU B  36      -2.970  -8.824  -0.939  1.00  0.00           C  
ATOM    594  CG  LEU B  36      -3.134  -9.717   0.298  1.00  0.00           C  
ATOM    595  CD1 LEU B  36      -3.869  -8.948   1.387  1.00  0.00           C  
ATOM    596  CD2 LEU B  36      -3.890 -10.980  -0.084  1.00  0.00           C  
ATOM    597  H   LEU B  36      -0.446  -9.074  -0.749  1.00  0.00           H  
ATOM    598  HA  LEU B  36      -2.438 -10.413  -2.283  1.00  0.00           H  
ATOM    599 1HB  LEU B  36      -2.534  -7.882  -0.611  1.00  0.00           H  
ATOM    600 2HB  LEU B  36      -3.965  -8.622  -1.335  1.00  0.00           H  
ATOM    601  HG  LEU B  36      -2.150  -9.986   0.685  1.00  0.00           H  
ATOM    602 1HD1 LEU B  36      -3.985  -9.582   2.266  1.00  0.00           H  
ATOM    603 2HD1 LEU B  36      -3.296  -8.059   1.655  1.00  0.00           H  
ATOM    604 3HD1 LEU B  36      -4.851  -8.650   1.022  1.00  0.00           H  
ATOM    605 1HD2 LEU B  36      -4.006 -11.616   0.794  1.00  0.00           H  
ATOM    606 2HD2 LEU B  36      -4.874 -10.713  -0.470  1.00  0.00           H  
ATOM    607 3HD2 LEU B  36      -3.334 -11.520  -0.851  1.00  0.00           H  
ATOM    608  N   TRP B  37      -1.527  -7.457  -3.394  1.00  0.00           N  
ATOM    609  CA  TRP B  37      -1.565  -6.581  -4.559  1.00  0.00           C  
ATOM    610  C   TRP B  37      -1.075  -7.303  -5.807  1.00  0.00           C  
ATOM    611  O   TRP B  37      -1.692  -7.217  -6.869  1.00  0.00           O  
ATOM    612  CB  TRP B  37      -0.712  -5.335  -4.318  1.00  0.00           C  
ATOM    613  CG  TRP B  37      -0.828  -4.310  -5.405  1.00  0.00           C  
ATOM    614  CD1 TRP B  37      -1.754  -3.313  -5.489  1.00  0.00           C  
ATOM    615  CD2 TRP B  37       0.014  -4.175  -6.575  1.00  0.00           C  
ATOM    616  NE1 TRP B  37      -1.547  -2.571  -6.626  1.00  0.00           N  
ATOM    617  CE2 TRP B  37      -0.469  -3.083  -7.301  1.00  0.00           C  
ATOM    618  CE3 TRP B  37       1.123  -4.882  -7.056  1.00  0.00           C  
ATOM    619  CZ2 TRP B  37       0.116  -2.677  -8.490  1.00  0.00           C  
ATOM    620  CZ3 TRP B  37       1.710  -4.473  -8.248  1.00  0.00           C  
ATOM    621  CH2 TRP B  37       1.219  -3.399  -8.945  1.00  0.00           C  
ATOM    622  H   TRP B  37      -0.921  -7.221  -2.621  1.00  0.00           H  
ATOM    623  HA  TRP B  37      -2.597  -6.271  -4.725  1.00  0.00           H  
ATOM    624 1HB  TRP B  37      -1.004  -4.870  -3.376  1.00  0.00           H  
ATOM    625 2HB  TRP B  37       0.336  -5.623  -4.229  1.00  0.00           H  
ATOM    626  HD1 TRP B  37      -2.542  -3.131  -4.760  1.00  0.00           H  
ATOM    627  HE1 TRP B  37      -2.099  -1.777  -6.918  1.00  0.00           H  
ATOM    628  HE3 TRP B  37       1.518  -5.734  -6.505  1.00  0.00           H  
ATOM    629  HZ2 TRP B  37      -0.259  -1.826  -9.059  1.00  0.00           H  
ATOM    630  HZ3 TRP B  37       2.572  -5.030  -8.616  1.00  0.00           H  
ATOM    631  HH2 TRP B  37       1.704  -3.105  -9.877  1.00  0.00           H  
ATOM    632  N   ILE B  38       0.039  -8.015  -5.674  1.00  0.00           N  
ATOM    633  CA  ILE B  38       0.591  -8.789  -6.779  1.00  0.00           C  
ATOM    634  C   ILE B  38      -0.389  -9.859  -7.244  1.00  0.00           C  
ATOM    635  O   ILE B  38      -0.576 -10.063  -8.444  1.00  0.00           O  
ATOM    636  CB  ILE B  38       1.921  -9.451  -6.376  1.00  0.00           C  
ATOM    637  CG1 ILE B  38       3.020  -8.395  -6.230  1.00  0.00           C  
ATOM    638  CG2 ILE B  38       2.323 -10.504  -7.398  1.00  0.00           C  
ATOM    639  CD1 ILE B  38       4.272  -8.905  -5.555  1.00  0.00           C  
ATOM    640  H   ILE B  38       0.517  -8.019  -4.784  1.00  0.00           H  
ATOM    641  HA  ILE B  38       0.780  -8.115  -7.613  1.00  0.00           H  
ATOM    642  HB  ILE B  38       1.811  -9.927  -5.402  1.00  0.00           H  
ATOM    643 1HG1 ILE B  38       3.294  -8.016  -7.215  1.00  0.00           H  
ATOM    644 2HG1 ILE B  38       2.641  -7.552  -5.651  1.00  0.00           H  
ATOM    645 1HG2 ILE B  38       3.266 -10.961  -7.098  1.00  0.00           H  
ATOM    646 2HG2 ILE B  38       1.550 -11.269  -7.454  1.00  0.00           H  
ATOM    647 3HG2 ILE B  38       2.441 -10.036  -8.375  1.00  0.00           H  
ATOM    648 1HD1 ILE B  38       5.004  -8.100  -5.487  1.00  0.00           H  
ATOM    649 2HD1 ILE B  38       4.027  -9.257  -4.552  1.00  0.00           H  
ATOM    650 3HD1 ILE B  38       4.690  -9.726  -6.136  1.00  0.00           H  
ATOM    651  N   LEU B  39      -1.011 -10.541  -6.288  1.00  0.00           N  
ATOM    652  CA  LEU B  39      -1.991 -11.574  -6.598  1.00  0.00           C  
ATOM    653  C   LEU B  39      -3.172 -10.999  -7.370  1.00  0.00           C  
ATOM    654  O   LEU B  39      -3.744 -11.664  -8.235  1.00  0.00           O  
ATOM    655  CB  LEU B  39      -2.490 -12.236  -5.308  1.00  0.00           C  
ATOM    656  CG  LEU B  39      -1.475 -13.127  -4.582  1.00  0.00           C  
ATOM    657  CD1 LEU B  39      -2.049 -13.565  -3.241  1.00  0.00           C  
ATOM    658  CD2 LEU B  39      -1.140 -14.329  -5.452  1.00  0.00           C  
ATOM    659  H   LEU B  39      -0.799 -10.338  -5.322  1.00  0.00           H  
ATOM    660  HA  LEU B  39      -1.512 -12.331  -7.218  1.00  0.00           H  
ATOM    661 1HB  LEU B  39      -2.800 -11.455  -4.615  1.00  0.00           H  
ATOM    662 2HB  LEU B  39      -3.360 -12.849  -5.545  1.00  0.00           H  
ATOM    663  HG  LEU B  39      -0.566 -12.558  -4.385  1.00  0.00           H  
ATOM    664 1HD1 LEU B  39      -1.328 -14.199  -2.726  1.00  0.00           H  
ATOM    665 2HD1 LEU B  39      -2.261 -12.687  -2.632  1.00  0.00           H  
ATOM    666 3HD1 LEU B  39      -2.970 -14.124  -3.406  1.00  0.00           H  
ATOM    667 1HD2 LEU B  39      -0.418 -14.963  -4.937  1.00  0.00           H  
ATOM    668 2HD2 LEU B  39      -2.048 -14.900  -5.649  1.00  0.00           H  
ATOM    669 3HD2 LEU B  39      -0.715 -13.988  -6.396  1.00  0.00           H  
ATOM    670  N   ASP B  40      -3.533  -9.760  -7.054  1.00  0.00           N  
ATOM    671  CA  ASP B  40      -4.564  -9.048  -7.799  1.00  0.00           C  
ATOM    672  C   ASP B  40      -4.077  -8.675  -9.193  1.00  0.00           C  
ATOM    673  O   ASP B  40      -4.824  -8.768 -10.168  1.00  0.00           O  
ATOM    674  CB  ASP B  40      -4.994  -7.786  -7.047  1.00  0.00           C  
ATOM    675  CG  ASP B  40      -6.256  -7.156  -7.621  1.00  0.00           C  
ATOM    676  OD1 ASP B  40      -7.295  -7.767  -7.534  1.00  0.00           O  
ATOM    677  OD2 ASP B  40      -6.170  -6.070  -8.142  1.00  0.00           O  
ATOM    678  H   ASP B  40      -3.081  -9.300  -6.277  1.00  0.00           H  
ATOM    679  HA  ASP B  40      -5.429  -9.703  -7.904  1.00  0.00           H  
ATOM    680 1HB  ASP B  40      -5.172  -8.029  -6.000  1.00  0.00           H  
ATOM    681 2HB  ASP B  40      -4.190  -7.050  -7.082  1.00  0.00           H  
ATOM    682  N   ARG B  41      -2.821  -8.252  -9.283  1.00  0.00           N  
ATOM    683  CA  ARG B  41      -2.226  -7.883 -10.561  1.00  0.00           C  
ATOM    684  C   ARG B  41      -2.214  -9.063 -11.524  1.00  0.00           C  
ATOM    685  O   ARG B  41      -2.579  -8.927 -12.692  1.00  0.00           O  
ATOM    686  CB  ARG B  41      -0.803  -7.379 -10.364  1.00  0.00           C  
ATOM    687  CG  ARG B  41      -0.099  -6.939 -11.638  1.00  0.00           C  
ATOM    688  CD  ARG B  41       1.338  -6.647 -11.398  1.00  0.00           C  
ATOM    689  NE  ARG B  41       2.098  -7.856 -11.125  1.00  0.00           N  
ATOM    690  CZ  ARG B  41       3.291  -7.885 -10.499  1.00  0.00           C  
ATOM    691  NH1 ARG B  41       3.845  -6.765 -10.088  1.00  0.00           N  
ATOM    692  NH2 ARG B  41       3.904  -9.038 -10.298  1.00  0.00           N  
ATOM    693  H   ARG B  41      -2.264  -8.184  -8.443  1.00  0.00           H  
ATOM    694  HA  ARG B  41      -2.820  -7.082 -11.002  1.00  0.00           H  
ATOM    695 1HB  ARG B  41      -0.810  -6.532  -9.681  1.00  0.00           H  
ATOM    696 2HB  ARG B  41      -0.200  -8.164  -9.908  1.00  0.00           H  
ATOM    697 1HG  ARG B  41      -0.168  -7.730 -12.384  1.00  0.00           H  
ATOM    698 2HG  ARG B  41      -0.573  -6.035 -12.022  1.00  0.00           H  
ATOM    699 1HD  ARG B  41       1.763  -6.168 -12.279  1.00  0.00           H  
ATOM    700 2HD  ARG B  41       1.435  -5.982 -10.540  1.00  0.00           H  
ATOM    701  HE  ARG B  41       1.704  -8.737 -11.426  1.00  0.00           H  
ATOM    702 1HH1 ARG B  41       3.376  -5.884 -10.242  1.00  0.00           H  
ATOM    703 2HH1 ARG B  41       4.739  -6.787  -9.619  1.00  0.00           H  
ATOM    704 1HH2 ARG B  41       3.479  -9.899 -10.614  1.00  0.00           H  
ATOM    705 2HH2 ARG B  41       4.798  -9.059  -9.830  1.00  0.00           H  
ATOM    706  N   LEU B  42      -1.793 -10.222 -11.028  1.00  0.00           N  
ATOM    707  CA  LEU B  42      -1.589 -11.390 -11.876  1.00  0.00           C  
ATOM    708  C   LEU B  42      -2.914 -11.927 -12.402  1.00  0.00           C  
ATOM    709  O   LEU B  42      -3.445 -11.400 -13.340  1.00  0.00           O  
ATOM    710  OXT LEU B  42      -3.426 -12.877 -11.878  1.00  0.00           O  
ATOM    711  CB  LEU B  42      -0.857 -12.489 -11.096  1.00  0.00           C  
ATOM    712  CG  LEU B  42       0.580 -12.161 -10.673  1.00  0.00           C  
ATOM    713  CD1 LEU B  42       1.109 -13.267  -9.769  1.00  0.00           C  
ATOM    714  CD2 LEU B  42       1.450 -12.003 -11.911  1.00  0.00           C  
ATOM    715  H   LEU B  42      -1.610 -10.295 -10.037  1.00  0.00           H  
ATOM    716  HA  LEU B  42      -0.975 -11.096 -12.727  1.00  0.00           H  
ATOM    717 1HB  LEU B  42      -1.425 -12.712 -10.194  1.00  0.00           H  
ATOM    718 2HB  LEU B  42      -0.825 -13.389 -11.711  1.00  0.00           H  
ATOM    719  HG  LEU B  42       0.588 -11.232 -10.103  1.00  0.00           H  
ATOM    720 1HD1 LEU B  42       2.130 -13.033  -9.468  1.00  0.00           H  
ATOM    721 2HD1 LEU B  42       0.479 -13.344  -8.883  1.00  0.00           H  
ATOM    722 3HD1 LEU B  42       1.097 -14.213 -10.308  1.00  0.00           H  
ATOM    723 1HD2 LEU B  42       2.472 -11.769 -11.610  1.00  0.00           H  
ATOM    724 2HD2 LEU B  42       1.444 -12.933 -12.481  1.00  0.00           H  
ATOM    725 3HD2 LEU B  42       1.060 -11.195 -12.530  1.00  0.00           H  
TER                                                                             
ATOM    727  N   LEU C  43      -1.416   7.007  15.190  1.00  0.00           N  
ATOM    728  CA  LEU C  43      -0.219   6.375  14.649  1.00  0.00           C  
ATOM    729  C   LEU C  43       0.195   7.016  13.331  1.00  0.00           C  
ATOM    730  O   LEU C  43       0.595   6.326  12.393  1.00  0.00           O  
ATOM    731  CB  LEU C  43      -0.459   4.874  14.442  1.00  0.00           C  
ATOM    732  CG  LEU C  43      -0.726   4.061  15.716  1.00  0.00           C  
ATOM    733  CD1 LEU C  43      -1.025   2.616  15.342  1.00  0.00           C  
ATOM    734  CD2 LEU C  43       0.481   4.150  16.637  1.00  0.00           C  
ATOM    735 1H   LEU C  43      -1.665   6.568  16.053  1.00  0.00           H  
ATOM    736 2H   LEU C  43      -1.238   7.978  15.350  1.00  0.00           H  
ATOM    737 3H   LEU C  43      -2.169   6.909  14.539  1.00  0.00           H  
ATOM    738  HA  LEU C  43       0.593   6.505  15.364  1.00  0.00           H  
ATOM    739 1HB  LEU C  43      -1.316   4.747  13.783  1.00  0.00           H  
ATOM    740 2HB  LEU C  43       0.416   4.446  13.953  1.00  0.00           H  
ATOM    741  HG  LEU C  43      -1.603   4.462  16.226  1.00  0.00           H  
ATOM    742 1HD1 LEU C  43      -1.216   2.038  16.247  1.00  0.00           H  
ATOM    743 2HD1 LEU C  43      -1.905   2.581  14.699  1.00  0.00           H  
ATOM    744 3HD1 LEU C  43      -0.172   2.192  14.815  1.00  0.00           H  
ATOM    745 1HD2 LEU C  43       0.291   3.573  17.543  1.00  0.00           H  
ATOM    746 2HD2 LEU C  43       1.357   3.748  16.128  1.00  0.00           H  
ATOM    747 3HD2 LEU C  43       0.661   5.192  16.902  1.00  0.00           H  
ATOM    748  N   VAL C  44       0.095   8.339  13.265  1.00  0.00           N  
ATOM    749  CA  VAL C  44       0.379   9.069  12.035  1.00  0.00           C  
ATOM    750  C   VAL C  44       1.848   8.947  11.649  1.00  0.00           C  
ATOM    751  O   VAL C  44       2.178   8.749  10.480  1.00  0.00           O  
ATOM    752  CB  VAL C  44       0.016  10.556  12.200  1.00  0.00           C  
ATOM    753  CG1 VAL C  44       0.481  11.355  10.992  1.00  0.00           C  
ATOM    754  CG2 VAL C  44      -1.485  10.704  12.398  1.00  0.00           C  
ATOM    755  H   VAL C  44      -0.185   8.853  14.088  1.00  0.00           H  
ATOM    756  HA  VAL C  44      -0.229   8.646  11.234  1.00  0.00           H  
ATOM    757  HB  VAL C  44       0.539  10.954  13.070  1.00  0.00           H  
ATOM    758 1HG1 VAL C  44       0.217  12.405  11.126  1.00  0.00           H  
ATOM    759 2HG1 VAL C  44       1.563  11.265  10.891  1.00  0.00           H  
ATOM    760 3HG1 VAL C  44      -0.002  10.972  10.094  1.00  0.00           H  
ATOM    761 1HG2 VAL C  44      -1.735  11.758  12.515  1.00  0.00           H  
ATOM    762 2HG2 VAL C  44      -2.008  10.300  11.531  1.00  0.00           H  
ATOM    763 3HG2 VAL C  44      -1.790  10.158  13.292  1.00  0.00           H  
ATOM    764  N   VAL C  45       2.726   9.068  12.639  1.00  0.00           N  
ATOM    765  CA  VAL C  45       4.160   8.934  12.411  1.00  0.00           C  
ATOM    766  C   VAL C  45       4.507   7.547  11.886  1.00  0.00           C  
ATOM    767  O   VAL C  45       5.249   7.409  10.913  1.00  0.00           O  
ATOM    768  CB  VAL C  45       4.935   9.194  13.717  1.00  0.00           C  
ATOM    769  CG1 VAL C  45       6.407   8.852  13.539  1.00  0.00           C  
ATOM    770  CG2 VAL C  45       4.765  10.645  14.139  1.00  0.00           C  
ATOM    771  H   VAL C  45       2.392   9.257  13.573  1.00  0.00           H  
ATOM    772  HA  VAL C  45       4.463   9.675  11.670  1.00  0.00           H  
ATOM    773  HB  VAL C  45       4.545   8.539  14.496  1.00  0.00           H  
ATOM    774 1HG1 VAL C  45       6.939   9.042  14.472  1.00  0.00           H  
ATOM    775 2HG1 VAL C  45       6.506   7.800  13.272  1.00  0.00           H  
ATOM    776 3HG1 VAL C  45       6.831   9.470  12.748  1.00  0.00           H  
ATOM    777 1HG2 VAL C  45       5.315  10.821  15.063  1.00  0.00           H  
ATOM    778 2HG2 VAL C  45       5.150  11.299  13.357  1.00  0.00           H  
ATOM    779 3HG2 VAL C  45       3.708  10.856  14.301  1.00  0.00           H  
ATOM    780  N   ALA C  46       3.966   6.521  12.535  1.00  0.00           N  
ATOM    781  CA  ALA C  46       4.138   5.148  12.076  1.00  0.00           C  
ATOM    782  C   ALA C  46       3.558   4.956  10.681  1.00  0.00           C  
ATOM    783  O   ALA C  46       4.125   4.241   9.855  1.00  0.00           O  
ATOM    784  CB  ALA C  46       3.494   4.178  13.056  1.00  0.00           C  
ATOM    785  H   ALA C  46       3.422   6.698  13.367  1.00  0.00           H  
ATOM    786  HA  ALA C  46       5.207   4.939  12.025  1.00  0.00           H  
ATOM    787 1HB  ALA C  46       3.631   3.157  12.700  1.00  0.00           H  
ATOM    788 2HB  ALA C  46       3.960   4.286  14.035  1.00  0.00           H  
ATOM    789 3HB  ALA C  46       2.430   4.395  13.135  1.00  0.00           H  
ATOM    790  N   ALA C  47       2.423   5.598  10.425  1.00  0.00           N  
ATOM    791  CA  ALA C  47       1.763   5.499   9.129  1.00  0.00           C  
ATOM    792  C   ALA C  47       2.659   6.022   8.013  1.00  0.00           C  
ATOM    793  O   ALA C  47       2.706   5.451   6.923  1.00  0.00           O  
ATOM    794  CB  ALA C  47       0.443   6.257   9.147  1.00  0.00           C  
ATOM    795  H   ALA C  47       2.007   6.169  11.146  1.00  0.00           H  
ATOM    796  HA  ALA C  47       1.562   4.446   8.930  1.00  0.00           H  
ATOM    797 1HB  ALA C  47      -0.037   6.174   8.172  1.00  0.00           H  
ATOM    798 2HB  ALA C  47      -0.209   5.834   9.910  1.00  0.00           H  
ATOM    799 3HB  ALA C  47       0.630   7.306   9.370  1.00  0.00           H  
ATOM    800  N   SER C  48       3.368   7.110   8.291  1.00  0.00           N  
ATOM    801  CA  SER C  48       4.329   7.661   7.344  1.00  0.00           C  
ATOM    802  C   SER C  48       5.448   6.669   7.054  1.00  0.00           C  
ATOM    803  O   SER C  48       5.842   6.481   5.903  1.00  0.00           O  
ATOM    804  CB  SER C  48       4.913   8.952   7.884  1.00  0.00           C  
ATOM    805  OG  SER C  48       3.930   9.945   7.984  1.00  0.00           O  
ATOM    806  H   SER C  48       3.237   7.568   9.182  1.00  0.00           H  
ATOM    807  HA  SER C  48       3.810   7.875   6.408  1.00  0.00           H  
ATOM    808 1HB  SER C  48       5.352   8.770   8.865  1.00  0.00           H  
ATOM    809 2HB  SER C  48       5.712   9.293   7.227  1.00  0.00           H  
ATOM    810  HG  SER C  48       3.296   9.626   8.631  1.00  0.00           H  
ATOM    811  N   ILE C  49       5.957   6.036   8.106  1.00  0.00           N  
ATOM    812  CA  ILE C  49       6.984   5.011   7.960  1.00  0.00           C  
ATOM    813  C   ILE C  49       6.475   3.835   7.135  1.00  0.00           C  
ATOM    814  O   ILE C  49       7.175   3.332   6.257  1.00  0.00           O  
ATOM    815  CB  ILE C  49       7.457   4.507   9.336  1.00  0.00           C  
ATOM    816  CG1 ILE C  49       8.227   5.607  10.071  1.00  0.00           C  
ATOM    817  CG2 ILE C  49       8.318   3.263   9.179  1.00  0.00           C  
ATOM    818  CD1 ILE C  49       8.482   5.304  11.529  1.00  0.00           C  
ATOM    819  H   ILE C  49       5.625   6.271   9.030  1.00  0.00           H  
ATOM    820  HA  ILE C  49       7.836   5.447   7.441  1.00  0.00           H  
ATOM    821  HB  ILE C  49       6.592   4.264   9.951  1.00  0.00           H  
ATOM    822 1HG1 ILE C  49       9.188   5.767   9.582  1.00  0.00           H  
ATOM    823 2HG1 ILE C  49       7.672   6.543  10.010  1.00  0.00           H  
ATOM    824 1HG2 ILE C  49       8.644   2.921  10.161  1.00  0.00           H  
ATOM    825 2HG2 ILE C  49       7.738   2.478   8.696  1.00  0.00           H  
ATOM    826 3HG2 ILE C  49       9.190   3.499   8.569  1.00  0.00           H  
ATOM    827 1HD1 ILE C  49       9.032   6.129  11.982  1.00  0.00           H  
ATOM    828 2HD1 ILE C  49       7.531   5.175  12.046  1.00  0.00           H  
ATOM    829 3HD1 ILE C  49       9.068   4.389  11.614  1.00  0.00           H  
ATOM    830  N   ILE C  50       5.253   3.402   7.424  1.00  0.00           N  
ATOM    831  CA  ILE C  50       4.637   2.303   6.690  1.00  0.00           C  
ATOM    832  C   ILE C  50       4.515   2.631   5.207  1.00  0.00           C  
ATOM    833  O   ILE C  50       4.870   1.820   4.351  1.00  0.00           O  
ATOM    834  CB  ILE C  50       3.245   1.974   7.260  1.00  0.00           C  
ATOM    835  CG1 ILE C  50       3.369   1.386   8.668  1.00  0.00           C  
ATOM    836  CG2 ILE C  50       2.508   1.012   6.341  1.00  0.00           C  
ATOM    837  CD1 ILE C  50       2.070   1.370   9.440  1.00  0.00           C  
ATOM    838  H   ILE C  50       4.737   3.845   8.171  1.00  0.00           H  
ATOM    839  HA  ILE C  50       5.268   1.421   6.793  1.00  0.00           H  
ATOM    840  HB  ILE C  50       2.664   2.891   7.351  1.00  0.00           H  
ATOM    841 1HG1 ILE C  50       3.741   0.364   8.603  1.00  0.00           H  
ATOM    842 2HG1 ILE C  50       4.097   1.962   9.239  1.00  0.00           H  
ATOM    843 1HG2 ILE C  50       1.526   0.790   6.759  1.00  0.00           H  
ATOM    844 2HG2 ILE C  50       2.389   1.467   5.358  1.00  0.00           H  
ATOM    845 3HG2 ILE C  50       3.079   0.089   6.247  1.00  0.00           H  
ATOM    846 1HD1 ILE C  50       2.238   0.940  10.427  1.00  0.00           H  
ATOM    847 2HD1 ILE C  50       1.697   2.390   9.547  1.00  0.00           H  
ATOM    848 3HD1 ILE C  50       1.336   0.770   8.904  1.00  0.00           H  
ATOM    849  N   ALA C  51       4.011   3.823   4.909  1.00  0.00           N  
ATOM    850  CA  ALA C  51       3.829   4.255   3.529  1.00  0.00           C  
ATOM    851  C   ALA C  51       5.156   4.280   2.780  1.00  0.00           C  
ATOM    852  O   ALA C  51       5.240   3.845   1.632  1.00  0.00           O  
ATOM    853  CB  ALA C  51       3.172   5.627   3.485  1.00  0.00           C  
ATOM    854  H   ALA C  51       3.747   4.447   5.659  1.00  0.00           H  
ATOM    855  HA  ALA C  51       3.179   3.536   3.032  1.00  0.00           H  
ATOM    856 1HB  ALA C  51       3.043   5.936   2.447  1.00  0.00           H  
ATOM    857 2HB  ALA C  51       2.199   5.580   3.973  1.00  0.00           H  
ATOM    858 3HB  ALA C  51       3.802   6.349   4.002  1.00  0.00           H  
ATOM    859  N   ILE C  52       6.191   4.791   3.438  1.00  0.00           N  
ATOM    860  CA  ILE C  52       7.508   4.908   2.822  1.00  0.00           C  
ATOM    861  C   ILE C  52       8.095   3.537   2.514  1.00  0.00           C  
ATOM    862  O   ILE C  52       8.557   3.285   1.400  1.00  0.00           O  
ATOM    863  CB  ILE C  52       8.473   5.688   3.734  1.00  0.00           C  
ATOM    864  CG1 ILE C  52       8.051   7.157   3.825  1.00  0.00           C  
ATOM    865  CG2 ILE C  52       9.900   5.571   3.221  1.00  0.00           C  
ATOM    866  CD1 ILE C  52       8.730   7.918   4.941  1.00  0.00           C  
ATOM    867  H   ILE C  52       6.063   5.106   4.389  1.00  0.00           H  
ATOM    868  HA  ILE C  52       7.403   5.453   1.885  1.00  0.00           H  
ATOM    869  HB  ILE C  52       8.426   5.283   4.744  1.00  0.00           H  
ATOM    870 1HG1 ILE C  52       8.274   7.658   2.884  1.00  0.00           H  
ATOM    871 2HG1 ILE C  52       6.974   7.217   3.979  1.00  0.00           H  
ATOM    872 1HG2 ILE C  52      10.569   6.128   3.876  1.00  0.00           H  
ATOM    873 2HG2 ILE C  52      10.196   4.523   3.206  1.00  0.00           H  
ATOM    874 3HG2 ILE C  52       9.958   5.979   2.211  1.00  0.00           H  
ATOM    875 1HD1 ILE C  52       8.380   8.951   4.942  1.00  0.00           H  
ATOM    876 2HD1 ILE C  52       8.491   7.453   5.898  1.00  0.00           H  
ATOM    877 3HD1 ILE C  52       9.808   7.902   4.788  1.00  0.00           H  
ATOM    878  N   LEU C  53       8.076   2.653   3.506  1.00  0.00           N  
ATOM    879  CA  LEU C  53       8.698   1.341   3.375  1.00  0.00           C  
ATOM    880  C   LEU C  53       8.039   0.527   2.270  1.00  0.00           C  
ATOM    881  O   LEU C  53       8.719  -0.123   1.475  1.00  0.00           O  
ATOM    882  CB  LEU C  53       8.609   0.579   4.703  1.00  0.00           C  
ATOM    883  CG  LEU C  53       9.513   1.097   5.830  1.00  0.00           C  
ATOM    884  CD1 LEU C  53       9.207   0.341   7.115  1.00  0.00           C  
ATOM    885  CD2 LEU C  53      10.971   0.927   5.430  1.00  0.00           C  
ATOM    886  H   LEU C  53       7.618   2.897   4.372  1.00  0.00           H  
ATOM    887  HA  LEU C  53       9.748   1.480   3.120  1.00  0.00           H  
ATOM    888 1HB  LEU C  53       7.581   0.619   5.059  1.00  0.00           H  
ATOM    889 2HB  LEU C  53       8.869  -0.464   4.523  1.00  0.00           H  
ATOM    890  HG  LEU C  53       9.305   2.152   6.006  1.00  0.00           H  
ATOM    891 1HD1 LEU C  53       9.849   0.709   7.916  1.00  0.00           H  
ATOM    892 2HD1 LEU C  53       8.163   0.495   7.388  1.00  0.00           H  
ATOM    893 3HD1 LEU C  53       9.390  -0.723   6.964  1.00  0.00           H  
ATOM    894 1HD2 LEU C  53      11.613   1.296   6.230  1.00  0.00           H  
ATOM    895 2HD2 LEU C  53      11.180  -0.128   5.254  1.00  0.00           H  
ATOM    896 3HD2 LEU C  53      11.166   1.492   4.518  1.00  0.00           H  
ATOM    897  N   HIS C  54       6.712   0.565   2.225  1.00  0.00           N  
ATOM    898  CA  HIS C  54       5.958  -0.164   1.211  1.00  0.00           C  
ATOM    899  C   HIS C  54       6.206   0.410  -0.178  1.00  0.00           C  
ATOM    900  O   HIS C  54       6.482  -0.328  -1.125  1.00  0.00           O  
ATOM    901  CB  HIS C  54       4.459  -0.131   1.523  1.00  0.00           C  
ATOM    902  CG  HIS C  54       3.615  -0.815   0.493  1.00  0.00           C  
ATOM    903  ND1 HIS C  54       2.931  -0.124  -0.486  1.00  0.00           N  
ATOM    904  CD2 HIS C  54       3.343  -2.125   0.288  1.00  0.00           C  
ATOM    905  CE1 HIS C  54       2.275  -0.981  -1.248  1.00  0.00           C  
ATOM    906  NE2 HIS C  54       2.509  -2.201  -0.800  1.00  0.00           N  
ATOM    907  H   HIS C  54       6.212   1.112   2.910  1.00  0.00           H  
ATOM    908  HA  HIS C  54       6.278  -1.206   1.199  1.00  0.00           H  
ATOM    909 1HB  HIS C  54       4.277  -0.611   2.486  1.00  0.00           H  
ATOM    910 2HB  HIS C  54       4.127   0.903   1.605  1.00  0.00           H  
ATOM    911  HD1 HIS C  54       2.980   0.860  -0.659  1.00  0.00           H  
ATOM    912  HD2 HIS C  54       3.653  -3.035   0.803  1.00  0.00           H  
ATOM    913  HE1 HIS C  54       1.671  -0.631  -2.085  1.00  0.00           H  
ATOM    914  N   LEU C  55       6.107   1.730  -0.294  1.00  0.00           N  
ATOM    915  CA  LEU C  55       6.269   2.400  -1.578  1.00  0.00           C  
ATOM    916  C   LEU C  55       7.611   2.059  -2.212  1.00  0.00           C  
ATOM    917  O   LEU C  55       7.699   1.833  -3.419  1.00  0.00           O  
ATOM    918  CB  LEU C  55       6.152   3.919  -1.401  1.00  0.00           C  
ATOM    919  CG  LEU C  55       6.224   4.747  -2.691  1.00  0.00           C  
ATOM    920  CD1 LEU C  55       5.099   4.327  -3.628  1.00  0.00           C  
ATOM    921  CD2 LEU C  55       6.128   6.227  -2.351  1.00  0.00           C  
ATOM    922  H   LEU C  55       5.913   2.282   0.529  1.00  0.00           H  
ATOM    923  HA  LEU C  55       5.478   2.063  -2.247  1.00  0.00           H  
ATOM    924 1HB  LEU C  55       5.201   4.141  -0.919  1.00  0.00           H  
ATOM    925 2HB  LEU C  55       6.955   4.256  -0.746  1.00  0.00           H  
ATOM    926  HG  LEU C  55       7.170   4.551  -3.197  1.00  0.00           H  
ATOM    927 1HD1 LEU C  55       5.151   4.915  -4.544  1.00  0.00           H  
ATOM    928 2HD1 LEU C  55       5.204   3.269  -3.870  1.00  0.00           H  
ATOM    929 3HD1 LEU C  55       4.139   4.496  -3.142  1.00  0.00           H  
ATOM    930 1HD2 LEU C  55       6.180   6.815  -3.267  1.00  0.00           H  
ATOM    931 2HD2 LEU C  55       5.182   6.424  -1.846  1.00  0.00           H  
ATOM    932 3HD2 LEU C  55       6.953   6.504  -1.695  1.00  0.00           H  
ATOM    933  N   ILE C  56       8.656   2.023  -1.391  1.00  0.00           N  
ATOM    934  CA  ILE C  56       9.985   1.649  -1.859  1.00  0.00           C  
ATOM    935  C   ILE C  56       9.993   0.232  -2.418  1.00  0.00           C  
ATOM    936  O   ILE C  56      10.477  -0.006  -3.525  1.00  0.00           O  
ATOM    937  CB  ILE C  56      11.018   1.758  -0.722  1.00  0.00           C  
ATOM    938  CG1 ILE C  56      11.232   3.224  -0.335  1.00  0.00           C  
ATOM    939  CG2 ILE C  56      12.333   1.115  -1.135  1.00  0.00           C  
ATOM    940  CD1 ILE C  56      11.974   3.409   0.969  1.00  0.00           C  
ATOM    941  H   ILE C  56       8.525   2.261  -0.419  1.00  0.00           H  
ATOM    942  HA  ILE C  56      10.276   2.331  -2.656  1.00  0.00           H  
ATOM    943  HB  ILE C  56      10.638   1.251   0.164  1.00  0.00           H  
ATOM    944 1HG1 ILE C  56      11.792   3.729  -1.122  1.00  0.00           H  
ATOM    945 2HG1 ILE C  56      10.267   3.723  -0.251  1.00  0.00           H  
ATOM    946 1HG2 ILE C  56      13.052   1.202  -0.320  1.00  0.00           H  
ATOM    947 2HG2 ILE C  56      12.168   0.063  -1.362  1.00  0.00           H  
ATOM    948 3HG2 ILE C  56      12.723   1.620  -2.019  1.00  0.00           H  
ATOM    949 1HD1 ILE C  56      12.087   4.474   1.175  1.00  0.00           H  
ATOM    950 2HD1 ILE C  56      11.412   2.940   1.777  1.00  0.00           H  
ATOM    951 3HD1 ILE C  56      12.958   2.948   0.896  1.00  0.00           H  
ATOM    952  N   LEU C  57       9.455  -0.707  -1.647  1.00  0.00           N  
ATOM    953  CA  LEU C  57       9.400  -2.102  -2.065  1.00  0.00           C  
ATOM    954  C   LEU C  57       8.557  -2.268  -3.323  1.00  0.00           C  
ATOM    955  O   LEU C  57       8.897  -3.051  -4.210  1.00  0.00           O  
ATOM    956  CB  LEU C  57       8.824  -2.970  -0.939  1.00  0.00           C  
ATOM    957  CG  LEU C  57       9.717  -3.134   0.298  1.00  0.00           C  
ATOM    958  CD1 LEU C  57       8.948  -3.869   1.387  1.00  0.00           C  
ATOM    959  CD2 LEU C  57      10.980  -3.890  -0.084  1.00  0.00           C  
ATOM    960  H   LEU C  57       9.074  -0.446  -0.749  1.00  0.00           H  
ATOM    961  HA  LEU C  57      10.413  -2.438  -2.283  1.00  0.00           H  
ATOM    962 1HB  LEU C  57       7.882  -2.534  -0.611  1.00  0.00           H  
ATOM    963 2HB  LEU C  57       8.622  -3.965  -1.335  1.00  0.00           H  
ATOM    964  HG  LEU C  57       9.986  -2.150   0.685  1.00  0.00           H  
ATOM    965 1HD1 LEU C  57       9.582  -3.985   2.266  1.00  0.00           H  
ATOM    966 2HD1 LEU C  57       8.059  -3.296   1.655  1.00  0.00           H  
ATOM    967 3HD1 LEU C  57       8.650  -4.851   1.022  1.00  0.00           H  
ATOM    968 1HD2 LEU C  57      11.616  -4.005   0.794  1.00  0.00           H  
ATOM    969 2HD2 LEU C  57      10.713  -4.874  -0.470  1.00  0.00           H  
ATOM    970 3HD2 LEU C  57      11.520  -3.334  -0.851  1.00  0.00           H  
ATOM    971  N   TRP C  58       7.457  -1.527  -3.394  1.00  0.00           N  
ATOM    972  CA  TRP C  58       6.581  -1.565  -4.559  1.00  0.00           C  
ATOM    973  C   TRP C  58       7.303  -1.075  -5.807  1.00  0.00           C  
ATOM    974  O   TRP C  58       7.217  -1.692  -6.869  1.00  0.00           O  
ATOM    975  CB  TRP C  58       5.335  -0.712  -4.318  1.00  0.00           C  
ATOM    976  CG  TRP C  58       4.310  -0.828  -5.405  1.00  0.00           C  
ATOM    977  CD1 TRP C  58       3.313  -1.753  -5.490  1.00  0.00           C  
ATOM    978  CD2 TRP C  58       4.176   0.015  -6.575  1.00  0.00           C  
ATOM    979  NE1 TRP C  58       2.571  -1.546  -6.627  1.00  0.00           N  
ATOM    980  CE2 TRP C  58       3.084  -0.467  -7.302  1.00  0.00           C  
ATOM    981  CE3 TRP C  58       4.884   1.124  -7.056  1.00  0.00           C  
ATOM    982  CZ2 TRP C  58       2.679   0.118  -8.491  1.00  0.00           C  
ATOM    983  CZ3 TRP C  58       4.476   1.712  -8.247  1.00  0.00           C  
ATOM    984  CH2 TRP C  58       3.401   1.222  -8.945  1.00  0.00           C  
ATOM    985  H   TRP C  58       7.221  -0.921  -2.621  1.00  0.00           H  
ATOM    986  HA  TRP C  58       6.271  -2.597  -4.725  1.00  0.00           H  
ATOM    987 1HB  TRP C  58       4.870  -1.004  -3.376  1.00  0.00           H  
ATOM    988 2HB  TRP C  58       5.623   0.336  -4.229  1.00  0.00           H  
ATOM    989  HD1 TRP C  58       3.131  -2.541  -4.762  1.00  0.00           H  
ATOM    990  HE1 TRP C  58       1.778  -2.097  -6.920  1.00  0.00           H  
ATOM    991  HE3 TRP C  58       5.736   1.519  -6.504  1.00  0.00           H  
ATOM    992  HZ2 TRP C  58       1.828  -0.257  -9.061  1.00  0.00           H  
ATOM    993  HZ3 TRP C  58       5.033   2.574  -8.615  1.00  0.00           H  
ATOM    994  HH2 TRP C  58       3.108   1.707  -9.877  1.00  0.00           H  
ATOM    995  N   ILE C  59       8.015   0.039  -5.674  1.00  0.00           N  
ATOM    996  CA  ILE C  59       8.789   0.591  -6.779  1.00  0.00           C  
ATOM    997  C   ILE C  59       9.859  -0.389  -7.244  1.00  0.00           C  
ATOM    998  O   ILE C  59      10.063  -0.576  -8.444  1.00  0.00           O  
ATOM    999  CB  ILE C  59       9.451   1.921  -6.376  1.00  0.00           C  
ATOM   1000  CG1 ILE C  59       8.395   3.020  -6.231  1.00  0.00           C  
ATOM   1001  CG2 ILE C  59      10.504   2.323  -7.398  1.00  0.00           C  
ATOM   1002  CD1 ILE C  59       8.905   4.272  -5.555  1.00  0.00           C  
ATOM   1003  H   ILE C  59       8.019   0.517  -4.784  1.00  0.00           H  
ATOM   1004  HA  ILE C  59       8.115   0.780  -7.613  1.00  0.00           H  
ATOM   1005  HB  ILE C  59       9.927   1.811  -5.402  1.00  0.00           H  
ATOM   1006 1HG1 ILE C  59       8.016   3.293  -7.215  1.00  0.00           H  
ATOM   1007 2HG1 ILE C  59       7.552   2.641  -5.651  1.00  0.00           H  
ATOM   1008 1HG2 ILE C  59      10.961   3.266  -7.098  1.00  0.00           H  
ATOM   1009 2HG2 ILE C  59      11.269   1.550  -7.453  1.00  0.00           H  
ATOM   1010 3HG2 ILE C  59      10.036   2.441  -8.375  1.00  0.00           H  
ATOM   1011 1HD1 ILE C  59       8.100   5.004  -5.488  1.00  0.00           H  
ATOM   1012 2HD1 ILE C  59       9.257   4.027  -4.552  1.00  0.00           H  
ATOM   1013 3HD1 ILE C  59       9.726   4.690  -6.136  1.00  0.00           H  
ATOM   1014  N   LEU C  60      10.541  -1.011  -6.288  1.00  0.00           N  
ATOM   1015  CA  LEU C  60      11.574  -1.991  -6.598  1.00  0.00           C  
ATOM   1016  C   LEU C  60      10.999  -3.172  -7.370  1.00  0.00           C  
ATOM   1017  O   LEU C  60      11.664  -3.744  -8.235  1.00  0.00           O  
ATOM   1018  CB  LEU C  60      12.236  -2.490  -5.308  1.00  0.00           C  
ATOM   1019  CG  LEU C  60      13.127  -1.475  -4.582  1.00  0.00           C  
ATOM   1020  CD1 LEU C  60      13.565  -2.049  -3.241  1.00  0.00           C  
ATOM   1021  CD2 LEU C  60      14.329  -1.140  -5.452  1.00  0.00           C  
ATOM   1022  H   LEU C  60      10.338  -0.799  -5.322  1.00  0.00           H  
ATOM   1023  HA  LEU C  60      12.331  -1.512  -7.218  1.00  0.00           H  
ATOM   1024 1HB  LEU C  60      11.455  -2.800  -4.615  1.00  0.00           H  
ATOM   1025 2HB  LEU C  60      12.849  -3.360  -5.545  1.00  0.00           H  
ATOM   1026  HG  LEU C  60      12.558  -0.566  -4.385  1.00  0.00           H  
ATOM   1027 1HD1 LEU C  60      14.199  -1.328  -2.726  1.00  0.00           H  
ATOM   1028 2HD1 LEU C  60      12.687  -2.261  -2.632  1.00  0.00           H  
ATOM   1029 3HD1 LEU C  60      14.124  -2.970  -3.406  1.00  0.00           H  
ATOM   1030 1HD2 LEU C  60      14.963  -0.418  -4.937  1.00  0.00           H  
ATOM   1031 2HD2 LEU C  60      14.900  -2.048  -5.649  1.00  0.00           H  
ATOM   1032 3HD2 LEU C  60      13.988  -0.715  -6.396  1.00  0.00           H  
ATOM   1033  N   ASP C  61       9.760  -3.533  -7.054  1.00  0.00           N  
ATOM   1034  CA  ASP C  61       9.048  -4.564  -7.799  1.00  0.00           C  
ATOM   1035  C   ASP C  61       8.675  -4.077  -9.193  1.00  0.00           C  
ATOM   1036  O   ASP C  61       8.768  -4.824 -10.168  1.00  0.00           O  
ATOM   1037  CB  ASP C  61       7.786  -4.994  -7.047  1.00  0.00           C  
ATOM   1038  CG  ASP C  61       7.156  -6.257  -7.621  1.00  0.00           C  
ATOM   1039  OD1 ASP C  61       7.768  -7.295  -7.533  1.00  0.00           O  
ATOM   1040  OD2 ASP C  61       6.070  -6.170  -8.142  1.00  0.00           O  
ATOM   1041  H   ASP C  61       9.300  -3.081  -6.277  1.00  0.00           H  
ATOM   1042  HA  ASP C  61       9.703  -5.429  -7.904  1.00  0.00           H  
ATOM   1043 1HB  ASP C  61       8.029  -5.171  -5.999  1.00  0.00           H  
ATOM   1044 2HB  ASP C  61       7.050  -4.191  -7.082  1.00  0.00           H  
ATOM   1045  N   ARG C  62       8.252  -2.821  -9.283  1.00  0.00           N  
ATOM   1046  CA  ARG C  62       7.883  -2.226 -10.561  1.00  0.00           C  
ATOM   1047  C   ARG C  62       9.063  -2.214 -11.524  1.00  0.00           C  
ATOM   1048  O   ARG C  62       8.927  -2.579 -12.692  1.00  0.00           O  
ATOM   1049  CB  ARG C  62       7.379  -0.803 -10.364  1.00  0.00           C  
ATOM   1050  CG  ARG C  62       6.940  -0.099 -11.638  1.00  0.00           C  
ATOM   1051  CD  ARG C  62       6.648   1.338 -11.398  1.00  0.00           C  
ATOM   1052  NE  ARG C  62       7.856   2.098 -11.123  1.00  0.00           N  
ATOM   1053  CZ  ARG C  62       7.884   3.291 -10.497  1.00  0.00           C  
ATOM   1054  NH1 ARG C  62       6.764   3.845 -10.089  1.00  0.00           N  
ATOM   1055  NH2 ARG C  62       9.037   3.904 -10.294  1.00  0.00           N  
ATOM   1056  H   ARG C  62       8.184  -2.264  -8.443  1.00  0.00           H  
ATOM   1057  HA  ARG C  62       7.082  -2.820 -11.002  1.00  0.00           H  
ATOM   1058 1HB  ARG C  62       6.531  -0.810  -9.681  1.00  0.00           H  
ATOM   1059 2HB  ARG C  62       8.163  -0.200  -9.907  1.00  0.00           H  
ATOM   1060 1HG  ARG C  62       7.731  -0.168 -12.384  1.00  0.00           H  
ATOM   1061 2HG  ARG C  62       6.036  -0.573 -12.023  1.00  0.00           H  
ATOM   1062 1HD  ARG C  62       6.170   1.764 -12.279  1.00  0.00           H  
ATOM   1063 2HD  ARG C  62       5.982   1.435 -10.541  1.00  0.00           H  
ATOM   1064  HE  ARG C  62       8.738   1.704 -11.422  1.00  0.00           H  
ATOM   1065 1HH1 ARG C  62       5.882   3.377 -10.244  1.00  0.00           H  
ATOM   1066 2HH1 ARG C  62       6.785   4.740  -9.620  1.00  0.00           H  
ATOM   1067 1HH2 ARG C  62       9.898   3.478 -10.608  1.00  0.00           H  
ATOM   1068 2HH2 ARG C  62       9.058   4.798  -9.826  1.00  0.00           H  
ATOM   1069  N   LEU C  63      10.222  -1.793 -11.028  1.00  0.00           N  
ATOM   1070  CA  LEU C  63      11.390  -1.589 -11.876  1.00  0.00           C  
ATOM   1071  C   LEU C  63      11.927  -2.914 -12.402  1.00  0.00           C  
ATOM   1072  O   LEU C  63      11.400  -3.445 -13.340  1.00  0.00           O  
ATOM   1073  OXT LEU C  63      12.877  -3.426 -11.878  1.00  0.00           O  
ATOM   1074  CB  LEU C  63      12.489  -0.857 -11.096  1.00  0.00           C  
ATOM   1075  CG  LEU C  63      12.161   0.580 -10.673  1.00  0.00           C  
ATOM   1076  CD1 LEU C  63      13.267   1.109  -9.769  1.00  0.00           C  
ATOM   1077  CD2 LEU C  63      12.003   1.450 -11.911  1.00  0.00           C  
ATOM   1078  H   LEU C  63      10.295  -1.610 -10.037  1.00  0.00           H  
ATOM   1079  HA  LEU C  63      11.096  -0.975 -12.727  1.00  0.00           H  
ATOM   1080 1HB  LEU C  63      12.712  -1.425 -10.194  1.00  0.00           H  
ATOM   1081 2HB  LEU C  63      13.389  -0.825 -11.711  1.00  0.00           H  
ATOM   1082  HG  LEU C  63      11.232   0.588 -10.103  1.00  0.00           H  
ATOM   1083 1HD1 LEU C  63      13.033   2.130  -9.468  1.00  0.00           H  
ATOM   1084 2HD1 LEU C  63      13.344   0.479  -8.883  1.00  0.00           H  
ATOM   1085 3HD1 LEU C  63      14.213   1.097 -10.308  1.00  0.00           H  
ATOM   1086 1HD2 LEU C  63      11.769   2.472 -11.610  1.00  0.00           H  
ATOM   1087 2HD2 LEU C  63      12.933   1.444 -12.481  1.00  0.00           H  
ATOM   1088 3HD2 LEU C  63      11.195   1.060 -12.530  1.00  0.00           H  
TER                                                                             
ATOM   1090  N   LEU D  64      -7.007  -1.416  15.190  1.00  0.00           N  
ATOM   1091  CA  LEU D  64      -6.375  -0.219  14.649  1.00  0.00           C  
ATOM   1092  C   LEU D  64      -7.016   0.195  13.331  1.00  0.00           C  
ATOM   1093  O   LEU D  64      -6.326   0.595  12.393  1.00  0.00           O  
ATOM   1094  CB  LEU D  64      -4.874  -0.459  14.442  1.00  0.00           C  
ATOM   1095  CG  LEU D  64      -4.061  -0.726  15.716  1.00  0.00           C  
ATOM   1096  CD1 LEU D  64      -2.616  -1.025  15.342  1.00  0.00           C  
ATOM   1097  CD2 LEU D  64      -4.150   0.481  16.637  1.00  0.00           C  
ATOM   1098 1H   LEU D  64      -6.568  -1.665  16.053  1.00  0.00           H  
ATOM   1099 2H   LEU D  64      -7.978  -1.238  15.350  1.00  0.00           H  
ATOM   1100 3H   LEU D  64      -6.909  -2.169  14.539  1.00  0.00           H  
ATOM   1101  HA  LEU D  64      -6.505   0.593  15.364  1.00  0.00           H  
ATOM   1102 1HB  LEU D  64      -4.747  -1.316  13.783  1.00  0.00           H  
ATOM   1103 2HB  LEU D  64      -4.446   0.416  13.953  1.00  0.00           H  
ATOM   1104  HG  LEU D  64      -4.462  -1.603  16.226  1.00  0.00           H  
ATOM   1105 1HD1 LEU D  64      -2.038  -1.216  16.247  1.00  0.00           H  
ATOM   1106 2HD1 LEU D  64      -2.581  -1.905  14.699  1.00  0.00           H  
ATOM   1107 3HD1 LEU D  64      -2.192  -0.172  14.815  1.00  0.00           H  
ATOM   1108 1HD2 LEU D  64      -3.573   0.291  17.543  1.00  0.00           H  
ATOM   1109 2HD2 LEU D  64      -3.748   1.357  16.128  1.00  0.00           H  
ATOM   1110 3HD2 LEU D  64      -5.192   0.661  16.902  1.00  0.00           H  
ATOM   1111  N   VAL D  65      -8.339   0.095  13.265  1.00  0.00           N  
ATOM   1112  CA  VAL D  65      -9.069   0.379  12.035  1.00  0.00           C  
ATOM   1113  C   VAL D  65      -8.947   1.848  11.649  1.00  0.00           C  
ATOM   1114  O   VAL D  65      -8.749   2.178  10.480  1.00  0.00           O  
ATOM   1115  CB  VAL D  65     -10.556   0.016  12.200  1.00  0.00           C  
ATOM   1116  CG1 VAL D  65     -11.355   0.481  10.992  1.00  0.00           C  
ATOM   1117  CG2 VAL D  65     -10.704  -1.485  12.398  1.00  0.00           C  
ATOM   1118  H   VAL D  65      -8.853  -0.185  14.088  1.00  0.00           H  
ATOM   1119  HA  VAL D  65      -8.646  -0.229  11.234  1.00  0.00           H  
ATOM   1120  HB  VAL D  65     -10.954   0.539  13.070  1.00  0.00           H  
ATOM   1121 1HG1 VAL D  65     -12.405   0.217  11.126  1.00  0.00           H  
ATOM   1122 2HG1 VAL D  65     -11.265   1.563  10.891  1.00  0.00           H  
ATOM   1123 3HG1 VAL D  65     -10.972  -0.002  10.094  1.00  0.00           H  
ATOM   1124 1HG2 VAL D  65     -11.758  -1.735  12.515  1.00  0.00           H  
ATOM   1125 2HG2 VAL D  65     -10.300  -2.008  11.531  1.00  0.00           H  
ATOM   1126 3HG2 VAL D  65     -10.158  -1.790  13.292  1.00  0.00           H  
ATOM   1127  N   VAL D  66      -9.068   2.726  12.639  1.00  0.00           N  
ATOM   1128  CA  VAL D  66      -8.934   4.160  12.411  1.00  0.00           C  
ATOM   1129  C   VAL D  66      -7.547   4.507  11.886  1.00  0.00           C  
ATOM   1130  O   VAL D  66      -7.409   5.249  10.913  1.00  0.00           O  
ATOM   1131  CB  VAL D  66      -9.194   4.935  13.717  1.00  0.00           C  
ATOM   1132  CG1 VAL D  66      -8.852   6.407  13.539  1.00  0.00           C  
ATOM   1133  CG2 VAL D  66     -10.645   4.765  14.139  1.00  0.00           C  
ATOM   1134  H   VAL D  66      -9.257   2.392  13.573  1.00  0.00           H  
ATOM   1135  HA  VAL D  66      -9.675   4.463  11.670  1.00  0.00           H  
ATOM   1136  HB  VAL D  66      -8.539   4.545  14.496  1.00  0.00           H  
ATOM   1137 1HG1 VAL D  66      -9.042   6.939  14.472  1.00  0.00           H  
ATOM   1138 2HG1 VAL D  66      -7.800   6.506  13.272  1.00  0.00           H  
ATOM   1139 3HG1 VAL D  66      -9.470   6.831  12.748  1.00  0.00           H  
ATOM   1140 1HG2 VAL D  66     -10.821   5.315  15.063  1.00  0.00           H  
ATOM   1141 2HG2 VAL D  66     -11.299   5.150  13.357  1.00  0.00           H  
ATOM   1142 3HG2 VAL D  66     -10.856   3.708  14.301  1.00  0.00           H  
ATOM   1143  N   ALA D  67      -6.521   3.966  12.535  1.00  0.00           N  
ATOM   1144  CA  ALA D  67      -5.148   4.138  12.076  1.00  0.00           C  
ATOM   1145  C   ALA D  67      -4.956   3.558  10.681  1.00  0.00           C  
ATOM   1146  O   ALA D  67      -4.241   4.125   9.855  1.00  0.00           O  
ATOM   1147  CB  ALA D  67      -4.178   3.494  13.056  1.00  0.00           C  
ATOM   1148  H   ALA D  67      -6.698   3.422  13.367  1.00  0.00           H  
ATOM   1149  HA  ALA D  67      -4.939   5.207  12.025  1.00  0.00           H  
ATOM   1150 1HB  ALA D  67      -3.157   3.631  12.700  1.00  0.00           H  
ATOM   1151 2HB  ALA D  67      -4.286   3.960  14.035  1.00  0.00           H  
ATOM   1152 3HB  ALA D  67      -4.395   2.430  13.135  1.00  0.00           H  
ATOM   1153  N   ALA D  68      -5.598   2.423  10.425  1.00  0.00           N  
ATOM   1154  CA  ALA D  68      -5.499   1.763   9.129  1.00  0.00           C  
ATOM   1155  C   ALA D  68      -6.022   2.659   8.013  1.00  0.00           C  
ATOM   1156  O   ALA D  68      -5.451   2.706   6.923  1.00  0.00           O  
ATOM   1157  CB  ALA D  68      -6.257   0.443   9.147  1.00  0.00           C  
ATOM   1158  H   ALA D  68      -6.169   2.007  11.146  1.00  0.00           H  
ATOM   1159  HA  ALA D  68      -4.446   1.562   8.930  1.00  0.00           H  
ATOM   1160 1HB  ALA D  68      -6.174  -0.037   8.172  1.00  0.00           H  
ATOM   1161 2HB  ALA D  68      -5.834  -0.209   9.910  1.00  0.00           H  
ATOM   1162 3HB  ALA D  68      -7.306   0.630   9.370  1.00  0.00           H  
ATOM   1163  N   SER D  69      -7.110   3.368   8.291  1.00  0.00           N  
ATOM   1164  CA  SER D  69      -7.661   4.329   7.344  1.00  0.00           C  
ATOM   1165  C   SER D  69      -6.669   5.448   7.054  1.00  0.00           C  
ATOM   1166  O   SER D  69      -6.481   5.842   5.903  1.00  0.00           O  
ATOM   1167  CB  SER D  69      -8.952   4.913   7.884  1.00  0.00           C  
ATOM   1168  OG  SER D  69      -9.945   3.930   7.984  1.00  0.00           O  
ATOM   1169  H   SER D  69      -7.568   3.237   9.182  1.00  0.00           H  
ATOM   1170  HA  SER D  69      -7.875   3.810   6.408  1.00  0.00           H  
ATOM   1171 1HB  SER D  69      -8.770   5.352   8.865  1.00  0.00           H  
ATOM   1172 2HB  SER D  69      -9.293   5.712   7.227  1.00  0.00           H  
ATOM   1173  HG  SER D  69      -9.625   3.296   8.631  1.00  0.00           H  
ATOM   1174  N   ILE D  70      -6.036   5.957   8.106  1.00  0.00           N  
ATOM   1175  CA  ILE D  70      -5.011   6.984   7.960  1.00  0.00           C  
ATOM   1176  C   ILE D  70      -3.835   6.475   7.135  1.00  0.00           C  
ATOM   1177  O   ILE D  70      -3.332   7.175   6.257  1.00  0.00           O  
ATOM   1178  CB  ILE D  70      -4.507   7.457   9.336  1.00  0.00           C  
ATOM   1179  CG1 ILE D  70      -5.607   8.227  10.071  1.00  0.00           C  
ATOM   1180  CG2 ILE D  70      -3.263   8.318   9.179  1.00  0.00           C  
ATOM   1181  CD1 ILE D  70      -5.304   8.482  11.529  1.00  0.00           C  
ATOM   1182  H   ILE D  70      -6.271   5.625   9.030  1.00  0.00           H  
ATOM   1183  HA  ILE D  70      -5.447   7.836   7.441  1.00  0.00           H  
ATOM   1184  HB  ILE D  70      -4.264   6.592   9.951  1.00  0.00           H  
ATOM   1185 1HG1 ILE D  70      -5.767   9.188   9.582  1.00  0.00           H  
ATOM   1186 2HG1 ILE D  70      -6.544   7.672  10.010  1.00  0.00           H  
ATOM   1187 1HG2 ILE D  70      -2.921   8.644  10.161  1.00  0.00           H  
ATOM   1188 2HG2 ILE D  70      -2.478   7.738   8.696  1.00  0.00           H  
ATOM   1189 3HG2 ILE D  70      -3.499   9.190   8.569  1.00  0.00           H  
ATOM   1190 1HD1 ILE D  70      -6.129   9.032  11.982  1.00  0.00           H  
ATOM   1191 2HD1 ILE D  70      -5.175   7.531  12.046  1.00  0.00           H  
ATOM   1192 3HD1 ILE D  70      -4.389   9.068  11.614  1.00  0.00           H  
ATOM   1193  N   ILE D  71      -3.402   5.253   7.424  1.00  0.00           N  
ATOM   1194  CA  ILE D  71      -2.303   4.637   6.690  1.00  0.00           C  
ATOM   1195  C   ILE D  71      -2.631   4.515   5.207  1.00  0.00           C  
ATOM   1196  O   ILE D  71      -1.820   4.870   4.351  1.00  0.00           O  
ATOM   1197  CB  ILE D  71      -1.974   3.245   7.260  1.00  0.00           C  
ATOM   1198  CG1 ILE D  71      -1.386   3.369   8.668  1.00  0.00           C  
ATOM   1199  CG2 ILE D  71      -1.012   2.508   6.341  1.00  0.00           C  
ATOM   1200  CD1 ILE D  71      -1.370   2.070   9.440  1.00  0.00           C  
ATOM   1201  H   ILE D  71      -3.845   4.737   8.171  1.00  0.00           H  
ATOM   1202  HA  ILE D  71      -1.421   5.268   6.793  1.00  0.00           H  
ATOM   1203  HB  ILE D  71      -2.891   2.664   7.351  1.00  0.00           H  
ATOM   1204 1HG1 ILE D  71      -0.364   3.741   8.603  1.00  0.00           H  
ATOM   1205 2HG1 ILE D  71      -1.962   4.097   9.239  1.00  0.00           H  
ATOM   1206 1HG2 ILE D  71      -0.790   1.526   6.759  1.00  0.00           H  
ATOM   1207 2HG2 ILE D  71      -1.467   2.389   5.358  1.00  0.00           H  
ATOM   1208 3HG2 ILE D  71      -0.089   3.079   6.247  1.00  0.00           H  
ATOM   1209 1HD1 ILE D  71      -0.940   2.238  10.427  1.00  0.00           H  
ATOM   1210 2HD1 ILE D  71      -2.390   1.697   9.547  1.00  0.00           H  
ATOM   1211 3HD1 ILE D  71      -0.770   1.336   8.904  1.00  0.00           H  
ATOM   1212  N   ALA D  72      -3.823   4.011   4.909  1.00  0.00           N  
ATOM   1213  CA  ALA D  72      -4.255   3.829   3.529  1.00  0.00           C  
ATOM   1214  C   ALA D  72      -4.280   5.156   2.780  1.00  0.00           C  
ATOM   1215  O   ALA D  72      -3.845   5.240   1.632  1.00  0.00           O  
ATOM   1216  CB  ALA D  72      -5.627   3.172   3.485  1.00  0.00           C  
ATOM   1217  H   ALA D  72      -4.447   3.747   5.659  1.00  0.00           H  
ATOM   1218  HA  ALA D  72      -3.536   3.179   3.032  1.00  0.00           H  
ATOM   1219 1HB  ALA D  72      -5.936   3.043   2.447  1.00  0.00           H  
ATOM   1220 2HB  ALA D  72      -5.580   2.199   3.973  1.00  0.00           H  
ATOM   1221 3HB  ALA D  72      -6.349   3.802   4.002  1.00  0.00           H  
ATOM   1222  N   ILE D  73      -4.791   6.191   3.438  1.00  0.00           N  
ATOM   1223  CA  ILE D  73      -4.908   7.508   2.822  1.00  0.00           C  
ATOM   1224  C   ILE D  73      -3.537   8.095   2.514  1.00  0.00           C  
ATOM   1225  O   ILE D  73      -3.285   8.557   1.400  1.00  0.00           O  
ATOM   1226  CB  ILE D  73      -5.688   8.473   3.734  1.00  0.00           C  
ATOM   1227  CG1 ILE D  73      -7.157   8.051   3.825  1.00  0.00           C  
ATOM   1228  CG2 ILE D  73      -5.571   9.900   3.221  1.00  0.00           C  
ATOM   1229  CD1 ILE D  73      -7.918   8.730   4.941  1.00  0.00           C  
ATOM   1230  H   ILE D  73      -5.106   6.063   4.389  1.00  0.00           H  
ATOM   1231  HA  ILE D  73      -5.453   7.403   1.885  1.00  0.00           H  
ATOM   1232  HB  ILE D  73      -5.283   8.426   4.744  1.00  0.00           H  
ATOM   1233 1HG1 ILE D  73      -7.658   8.274   2.884  1.00  0.00           H  
ATOM   1234 2HG1 ILE D  73      -7.217   6.974   3.979  1.00  0.00           H  
ATOM   1235 1HG2 ILE D  73      -6.128  10.569   3.876  1.00  0.00           H  
ATOM   1236 2HG2 ILE D  73      -4.523  10.196   3.206  1.00  0.00           H  
ATOM   1237 3HG2 ILE D  73      -5.979   9.958   2.211  1.00  0.00           H  
ATOM   1238 1HD1 ILE D  73      -8.951   8.380   4.942  1.00  0.00           H  
ATOM   1239 2HD1 ILE D  73      -7.453   8.491   5.897  1.00  0.00           H  
ATOM   1240 3HD1 ILE D  73      -7.902   9.808   4.788  1.00  0.00           H  
ATOM   1241  N   LEU D  74      -2.653   8.076   3.506  1.00  0.00           N  
ATOM   1242  CA  LEU D  74      -1.341   8.698   3.375  1.00  0.00           C  
ATOM   1243  C   LEU D  74      -0.527   8.039   2.270  1.00  0.00           C  
ATOM   1244  O   LEU D  74       0.123   8.719   1.475  1.00  0.00           O  
ATOM   1245  CB  LEU D  74      -0.579   8.609   4.703  1.00  0.00           C  
ATOM   1246  CG  LEU D  74      -1.097   9.513   5.830  1.00  0.00           C  
ATOM   1247  CD1 LEU D  74      -0.340   9.207   7.115  1.00  0.00           C  
ATOM   1248  CD2 LEU D  74      -0.927  10.971   5.430  1.00  0.00           C  
ATOM   1249  H   LEU D  74      -2.897   7.618   4.372  1.00  0.00           H  
ATOM   1250  HA  LEU D  74      -1.480   9.748   3.120  1.00  0.00           H  
ATOM   1251 1HB  LEU D  74      -0.619   7.581   5.059  1.00  0.00           H  
ATOM   1252 2HB  LEU D  74       0.464   8.869   4.523  1.00  0.00           H  
ATOM   1253  HG  LEU D  74      -2.152   9.305   6.006  1.00  0.00           H  
ATOM   1254 1HD1 LEU D  74      -0.709   9.849   7.916  1.00  0.00           H  
ATOM   1255 2HD1 LEU D  74      -0.495   8.163   7.388  1.00  0.00           H  
ATOM   1256 3HD1 LEU D  74       0.723   9.390   6.964  1.00  0.00           H  
ATOM   1257 1HD2 LEU D  74      -1.297  11.613   6.230  1.00  0.00           H  
ATOM   1258 2HD2 LEU D  74       0.128  11.180   5.254  1.00  0.00           H  
ATOM   1259 3HD2 LEU D  74      -1.492  11.166   4.518  1.00  0.00           H  
ATOM   1260  N   HIS D  75      -0.565   6.712   2.225  1.00  0.00           N  
ATOM   1261  CA  HIS D  75       0.164   5.958   1.211  1.00  0.00           C  
ATOM   1262  C   HIS D  75      -0.410   6.206  -0.178  1.00  0.00           C  
ATOM   1263  O   HIS D  75       0.328   6.482  -1.125  1.00  0.00           O  
ATOM   1264  CB  HIS D  75       0.131   4.459   1.523  1.00  0.00           C  
ATOM   1265  CG  HIS D  75       0.815   3.615   0.493  1.00  0.00           C  
ATOM   1266  ND1 HIS D  75       0.124   2.930  -0.485  1.00  0.00           N  
ATOM   1267  CD2 HIS D  75       2.125   3.344   0.288  1.00  0.00           C  
ATOM   1268  CE1 HIS D  75       0.982   2.275  -1.248  1.00  0.00           C  
ATOM   1269  NE2 HIS D  75       2.201   2.509  -0.800  1.00  0.00           N  
ATOM   1270  H   HIS D  75      -1.112   6.212   2.910  1.00  0.00           H  
ATOM   1271  HA  HIS D  75       1.206   6.278   1.199  1.00  0.00           H  
ATOM   1272 1HB  HIS D  75       0.610   4.277   2.486  1.00  0.00           H  
ATOM   1273 2HB  HIS D  75      -0.903   4.127   1.605  1.00  0.00           H  
ATOM   1274  HD1 HIS D  75      -0.860   2.978  -0.658  1.00  0.00           H  
ATOM   1275  HD2 HIS D  75       3.035   3.655   0.802  1.00  0.00           H  
ATOM   1276  HE1 HIS D  75       0.631   1.670  -2.084  1.00  0.00           H  
ATOM   1277  N   LEU D  76      -1.730   6.107  -0.294  1.00  0.00           N  
ATOM   1278  CA  LEU D  76      -2.400   6.269  -1.578  1.00  0.00           C  
ATOM   1279  C   LEU D  76      -2.059   7.611  -2.212  1.00  0.00           C  
ATOM   1280  O   LEU D  76      -1.833   7.699  -3.419  1.00  0.00           O  
ATOM   1281  CB  LEU D  76      -3.919   6.152  -1.401  1.00  0.00           C  
ATOM   1282  CG  LEU D  76      -4.747   6.224  -2.691  1.00  0.00           C  
ATOM   1283  CD1 LEU D  76      -4.327   5.100  -3.628  1.00  0.00           C  
ATOM   1284  CD2 LEU D  76      -6.227   6.128  -2.351  1.00  0.00           C  
ATOM   1285  H   LEU D  76      -2.282   5.913   0.529  1.00  0.00           H  
ATOM   1286  HA  LEU D  76      -2.063   5.478  -2.247  1.00  0.00           H  
ATOM   1287 1HB  LEU D  76      -4.141   5.201  -0.919  1.00  0.00           H  
ATOM   1288 2HB  LEU D  76      -4.256   6.955  -0.746  1.00  0.00           H  
ATOM   1289  HG  LEU D  76      -4.551   7.170  -3.196  1.00  0.00           H  
ATOM   1290 1HD1 LEU D  76      -4.915   5.151  -4.544  1.00  0.00           H  
ATOM   1291 2HD1 LEU D  76      -3.269   5.204  -3.870  1.00  0.00           H  
ATOM   1292 3HD1 LEU D  76      -4.496   4.139  -3.142  1.00  0.00           H  
ATOM   1293 1HD2 LEU D  76      -6.815   6.180  -3.267  1.00  0.00           H  
ATOM   1294 2HD2 LEU D  76      -6.424   5.182  -1.846  1.00  0.00           H  
ATOM   1295 3HD2 LEU D  76      -6.504   6.953  -1.695  1.00  0.00           H  
ATOM   1296  N   ILE D  77      -2.023   8.656  -1.391  1.00  0.00           N  
ATOM   1297  CA  ILE D  77      -1.649   9.985  -1.859  1.00  0.00           C  
ATOM   1298  C   ILE D  77      -0.232   9.993  -2.418  1.00  0.00           C  
ATOM   1299  O   ILE D  77       0.006  10.477  -3.525  1.00  0.00           O  
ATOM   1300  CB  ILE D  77      -1.758  11.018  -0.722  1.00  0.00           C  
ATOM   1301  CG1 ILE D  77      -3.224  11.232  -0.335  1.00  0.00           C  
ATOM   1302  CG2 ILE D  77      -1.115  12.333  -1.135  1.00  0.00           C  
ATOM   1303  CD1 ILE D  77      -3.409  11.974   0.969  1.00  0.00           C  
ATOM   1304  H   ILE D  77      -2.261   8.525  -0.419  1.00  0.00           H  
ATOM   1305  HA  ILE D  77      -2.331  10.276  -2.656  1.00  0.00           H  
ATOM   1306  HB  ILE D  77      -1.251  10.638   0.164  1.00  0.00           H  
ATOM   1307 1HG1 ILE D  77      -3.729  11.792  -1.122  1.00  0.00           H  
ATOM   1308 2HG1 ILE D  77      -3.723  10.267  -0.251  1.00  0.00           H  
ATOM   1309 1HG2 ILE D  77      -1.202  13.052  -0.320  1.00  0.00           H  
ATOM   1310 2HG2 ILE D  77      -0.063  12.168  -1.362  1.00  0.00           H  
ATOM   1311 3HG2 ILE D  77      -1.620  12.723  -2.019  1.00  0.00           H  
ATOM   1312 1HD1 ILE D  77      -4.474  12.087   1.175  1.00  0.00           H  
ATOM   1313 2HD1 ILE D  77      -2.940  11.412   1.777  1.00  0.00           H  
ATOM   1314 3HD1 ILE D  77      -2.948  12.958   0.896  1.00  0.00           H  
ATOM   1315  N   LEU D  78       0.707   9.455  -1.647  1.00  0.00           N  
ATOM   1316  CA  LEU D  78       2.102   9.400  -2.065  1.00  0.00           C  
ATOM   1317  C   LEU D  78       2.268   8.557  -3.323  1.00  0.00           C  
ATOM   1318  O   LEU D  78       3.051   8.897  -4.210  1.00  0.00           O  
ATOM   1319  CB  LEU D  78       2.970   8.824  -0.939  1.00  0.00           C  
ATOM   1320  CG  LEU D  78       3.134   9.717   0.298  1.00  0.00           C  
ATOM   1321  CD1 LEU D  78       3.869   8.948   1.387  1.00  0.00           C  
ATOM   1322  CD2 LEU D  78       3.890  10.980  -0.084  1.00  0.00           C  
ATOM   1323  H   LEU D  78       0.446   9.074  -0.749  1.00  0.00           H  
ATOM   1324  HA  LEU D  78       2.438  10.413  -2.283  1.00  0.00           H  
ATOM   1325 1HB  LEU D  78       2.534   7.882  -0.611  1.00  0.00           H  
ATOM   1326 2HB  LEU D  78       3.965   8.622  -1.335  1.00  0.00           H  
ATOM   1327  HG  LEU D  78       2.150   9.986   0.685  1.00  0.00           H  
ATOM   1328 1HD1 LEU D  78       3.984   9.582   2.266  1.00  0.00           H  
ATOM   1329 2HD1 LEU D  78       3.296   8.059   1.655  1.00  0.00           H  
ATOM   1330 3HD1 LEU D  78       4.851   8.650   1.022  1.00  0.00           H  
ATOM   1331 1HD2 LEU D  78       4.005  11.616   0.795  1.00  0.00           H  
ATOM   1332 2HD2 LEU D  78       4.874  10.713  -0.470  1.00  0.00           H  
ATOM   1333 3HD2 LEU D  78       3.334  11.520  -0.851  1.00  0.00           H  
ATOM   1334  N   TRP D  79       1.527   7.457  -3.394  1.00  0.00           N  
ATOM   1335  CA  TRP D  79       1.565   6.581  -4.559  1.00  0.00           C  
ATOM   1336  C   TRP D  79       1.075   7.303  -5.807  1.00  0.00           C  
ATOM   1337  O   TRP D  79       1.692   7.217  -6.869  1.00  0.00           O  
ATOM   1338  CB  TRP D  79       0.712   5.335  -4.318  1.00  0.00           C  
ATOM   1339  CG  TRP D  79       0.828   4.310  -5.405  1.00  0.00           C  
ATOM   1340  CD1 TRP D  79       1.753   3.313  -5.489  1.00  0.00           C  
ATOM   1341  CD2 TRP D  79      -0.014   4.175  -6.575  1.00  0.00           C  
ATOM   1342  NE1 TRP D  79       1.547   2.571  -6.626  1.00  0.00           N  
ATOM   1343  CE2 TRP D  79       0.468   3.083  -7.302  1.00  0.00           C  
ATOM   1344  CE3 TRP D  79      -1.123   4.882  -7.056  1.00  0.00           C  
ATOM   1345  CZ2 TRP D  79      -0.116   2.677  -8.491  1.00  0.00           C  
ATOM   1346  CZ3 TRP D  79      -1.711   4.474  -8.248  1.00  0.00           C  
ATOM   1347  CH2 TRP D  79      -1.220   3.399  -8.945  1.00  0.00           C  
ATOM   1348  H   TRP D  79       0.921   7.221  -2.621  1.00  0.00           H  
ATOM   1349  HA  TRP D  79       2.597   6.271  -4.725  1.00  0.00           H  
ATOM   1350 1HB  TRP D  79       1.004   4.870  -3.376  1.00  0.00           H  
ATOM   1351 2HB  TRP D  79      -0.336   5.623  -4.229  1.00  0.00           H  
ATOM   1352  HD1 TRP D  79       2.541   3.131  -4.761  1.00  0.00           H  
ATOM   1353  HE1 TRP D  79       2.099   1.777  -6.919  1.00  0.00           H  
ATOM   1354  HE3 TRP D  79      -1.518   5.735  -6.504  1.00  0.00           H  
ATOM   1355  HZ2 TRP D  79       0.259   1.826  -9.060  1.00  0.00           H  
ATOM   1356  HZ3 TRP D  79      -2.573   5.030  -8.616  1.00  0.00           H  
ATOM   1357  HH2 TRP D  79      -1.705   3.106  -9.877  1.00  0.00           H  
ATOM   1358  N   ILE D  80      -0.039   8.015  -5.674  1.00  0.00           N  
ATOM   1359  CA  ILE D  80      -0.591   8.789  -6.779  1.00  0.00           C  
ATOM   1360  C   ILE D  80       0.389   9.859  -7.244  1.00  0.00           C  
ATOM   1361  O   ILE D  80       0.576  10.063  -8.444  1.00  0.00           O  
ATOM   1362  CB  ILE D  80      -1.921   9.451  -6.376  1.00  0.00           C  
ATOM   1363  CG1 ILE D  80      -3.020   8.395  -6.231  1.00  0.00           C  
ATOM   1364  CG2 ILE D  80      -2.323  10.504  -7.398  1.00  0.00           C  
ATOM   1365  CD1 ILE D  80      -4.272   8.905  -5.555  1.00  0.00           C  
ATOM   1366  H   ILE D  80      -0.517   8.019  -4.784  1.00  0.00           H  
ATOM   1367  HA  ILE D  80      -0.780   8.115  -7.613  1.00  0.00           H  
ATOM   1368  HB  ILE D  80      -1.811   9.927  -5.402  1.00  0.00           H  
ATOM   1369 1HG1 ILE D  80      -3.294   8.016  -7.215  1.00  0.00           H  
ATOM   1370 2HG1 ILE D  80      -2.641   7.552  -5.652  1.00  0.00           H  
ATOM   1371 1HG2 ILE D  80      -3.266  10.961  -7.098  1.00  0.00           H  
ATOM   1372 2HG2 ILE D  80      -1.550  11.269  -7.453  1.00  0.00           H  
ATOM   1373 3HG2 ILE D  80      -2.441  10.036  -8.375  1.00  0.00           H  
ATOM   1374 1HD1 ILE D  80      -5.004   8.100  -5.488  1.00  0.00           H  
ATOM   1375 2HD1 ILE D  80      -4.027   9.257  -4.552  1.00  0.00           H  
ATOM   1376 3HD1 ILE D  80      -4.690   9.726  -6.136  1.00  0.00           H  
ATOM   1377  N   LEU D  81       1.011  10.541  -6.288  1.00  0.00           N  
ATOM   1378  CA  LEU D  81       1.991  11.574  -6.598  1.00  0.00           C  
ATOM   1379  C   LEU D  81       3.172  10.999  -7.370  1.00  0.00           C  
ATOM   1380  O   LEU D  81       3.744  11.664  -8.235  1.00  0.00           O  
ATOM   1381  CB  LEU D  81       2.490  12.236  -5.308  1.00  0.00           C  
ATOM   1382  CG  LEU D  81       1.475  13.127  -4.582  1.00  0.00           C  
ATOM   1383  CD1 LEU D  81       2.049  13.565  -3.241  1.00  0.00           C  
ATOM   1384  CD2 LEU D  81       1.140  14.329  -5.452  1.00  0.00           C  
ATOM   1385  H   LEU D  81       0.799  10.338  -5.322  1.00  0.00           H  
ATOM   1386  HA  LEU D  81       1.512  12.331  -7.218  1.00  0.00           H  
ATOM   1387 1HB  LEU D  81       2.800  11.455  -4.615  1.00  0.00           H  
ATOM   1388 2HB  LEU D  81       3.360  12.849  -5.545  1.00  0.00           H  
ATOM   1389  HG  LEU D  81       0.566  12.558  -4.385  1.00  0.00           H  
ATOM   1390 1HD1 LEU D  81       1.328  14.199  -2.726  1.00  0.00           H  
ATOM   1391 2HD1 LEU D  81       2.261  12.687  -2.632  1.00  0.00           H  
ATOM   1392 3HD1 LEU D  81       2.970  14.124  -3.406  1.00  0.00           H  
ATOM   1393 1HD2 LEU D  81       0.418  14.963  -4.937  1.00  0.00           H  
ATOM   1394 2HD2 LEU D  81       2.048  14.900  -5.649  1.00  0.00           H  
ATOM   1395 3HD2 LEU D  81       0.715  13.988  -6.396  1.00  0.00           H  
ATOM   1396  N   ASP D  82       3.533   9.760  -7.054  1.00  0.00           N  
ATOM   1397  CA  ASP D  82       4.564   9.048  -7.799  1.00  0.00           C  
ATOM   1398  C   ASP D  82       4.077   8.675  -9.193  1.00  0.00           C  
ATOM   1399  O   ASP D  82       4.824   8.768 -10.168  1.00  0.00           O  
ATOM   1400  CB  ASP D  82       4.994   7.786  -7.047  1.00  0.00           C  
ATOM   1401  CG  ASP D  82       6.256   7.156  -7.621  1.00  0.00           C  
ATOM   1402  OD1 ASP D  82       7.295   7.767  -7.534  1.00  0.00           O  
ATOM   1403  OD2 ASP D  82       6.170   6.070  -8.142  1.00  0.00           O  
ATOM   1404  H   ASP D  82       3.081   9.300  -6.277  1.00  0.00           H  
ATOM   1405  HA  ASP D  82       5.429   9.703  -7.904  1.00  0.00           H  
ATOM   1406 1HB  ASP D  82       5.172   8.029  -6.000  1.00  0.00           H  
ATOM   1407 2HB  ASP D  82       4.190   7.050  -7.082  1.00  0.00           H  
ATOM   1408  N   ARG D  83       2.821   8.252  -9.283  1.00  0.00           N  
ATOM   1409  CA  ARG D  83       2.226   7.883 -10.561  1.00  0.00           C  
ATOM   1410  C   ARG D  83       2.214   9.063 -11.524  1.00  0.00           C  
ATOM   1411  O   ARG D  83       2.579   8.927 -12.692  1.00  0.00           O  
ATOM   1412  CB  ARG D  83       0.803   7.379 -10.364  1.00  0.00           C  
ATOM   1413  CG  ARG D  83       0.099   6.939 -11.638  1.00  0.00           C  
ATOM   1414  CD  ARG D  83      -1.338   6.647 -11.398  1.00  0.00           C  
ATOM   1415  NE  ARG D  83      -2.099   7.855 -11.124  1.00  0.00           N  
ATOM   1416  CZ  ARG D  83      -3.291   7.883 -10.497  1.00  0.00           C  
ATOM   1417  NH1 ARG D  83      -3.844   6.764 -10.086  1.00  0.00           N  
ATOM   1418  NH2 ARG D  83      -3.905   9.036 -10.296  1.00  0.00           N  
ATOM   1419  H   ARG D  83       2.264   8.184  -8.443  1.00  0.00           H  
ATOM   1420  HA  ARG D  83       2.820   7.082 -11.002  1.00  0.00           H  
ATOM   1421 1HB  ARG D  83       0.810   6.531  -9.681  1.00  0.00           H  
ATOM   1422 2HB  ARG D  83       0.200   8.164  -9.907  1.00  0.00           H  
ATOM   1423 1HG  ARG D  83       0.168   7.731 -12.384  1.00  0.00           H  
ATOM   1424 2HG  ARG D  83       0.573   6.035 -12.022  1.00  0.00           H  
ATOM   1425 1HD  ARG D  83      -1.763   6.168 -12.279  1.00  0.00           H  
ATOM   1426 2HD  ARG D  83      -1.435   5.982 -10.540  1.00  0.00           H  
ATOM   1427  HE  ARG D  83      -1.705   8.737 -11.426  1.00  0.00           H  
ATOM   1428 1HH1 ARG D  83      -3.374   5.882 -10.240  1.00  0.00           H  
ATOM   1429 2HH1 ARG D  83      -4.737   6.785  -9.616  1.00  0.00           H  
ATOM   1430 1HH2 ARG D  83      -3.480   9.897 -10.613  1.00  0.00           H  
ATOM   1431 2HH2 ARG D  83      -4.798   9.057  -9.827  1.00  0.00           H  
ATOM   1432  N   LEU D  84       1.793  10.222 -11.028  1.00  0.00           N  
ATOM   1433  CA  LEU D  84       1.589  11.390 -11.876  1.00  0.00           C  
ATOM   1434  C   LEU D  84       2.914  11.927 -12.402  1.00  0.00           C  
ATOM   1435  O   LEU D  84       3.445  11.400 -13.340  1.00  0.00           O  
ATOM   1436  OXT LEU D  84       3.426  12.877 -11.878  1.00  0.00           O  
ATOM   1437  CB  LEU D  84       0.857  12.489 -11.096  1.00  0.00           C  
ATOM   1438  CG  LEU D  84      -0.580  12.161 -10.673  1.00  0.00           C  
ATOM   1439  CD1 LEU D  84      -1.109  13.267  -9.769  1.00  0.00           C  
ATOM   1440  CD2 LEU D  84      -1.450  12.003 -11.911  1.00  0.00           C  
ATOM   1441  H   LEU D  84       1.610  10.295 -10.037  1.00  0.00           H  
ATOM   1442  HA  LEU D  84       0.975  11.096 -12.727  1.00  0.00           H  
ATOM   1443 1HB  LEU D  84       1.425  12.712 -10.194  1.00  0.00           H  
ATOM   1444 2HB  LEU D  84       0.825  13.389 -11.711  1.00  0.00           H  
ATOM   1445  HG  LEU D  84      -0.588  11.232 -10.103  1.00  0.00           H  
ATOM   1446 1HD1 LEU D  84      -2.130  13.033  -9.468  1.00  0.00           H  
ATOM   1447 2HD1 LEU D  84      -0.479  13.344  -8.883  1.00  0.00           H  
ATOM   1448 3HD1 LEU D  84      -1.097  14.213 -10.308  1.00  0.00           H  
ATOM   1449 1HD2 LEU D  84      -2.472  11.769 -11.610  1.00  0.00           H  
ATOM   1450 2HD2 LEU D  84      -1.444  12.933 -12.481  1.00  0.00           H  
ATOM   1451 3HD2 LEU D  84      -1.060  11.195 -12.530  1.00  0.00           H  
TER                                                                             
HETATM 1453 THKN MEM E  89      15.000   0.000   0.000  1.00  0.00           X  
HETATM 1454 CNTR MEM E  89       0.000   0.000   0.000  1.00  0.00           X  
HETATM 1455 NORM MEM E  89      -0.000  -0.000   1.000  1.00  0.00           X  
TER                                                                             
CONECT 1453 1454                                                                
CONECT 1454 1453 1455                                                           
CONECT 1455 1454                                                                
a_angle_1 1.053
a_angle_2 30.384
a_bind 2.701
a_ddg -41.05
a_helicality 0.055
a_helicality_symm 0.055
a_hha_ang -41.912
a_hha_dst_atm 4.659
a_hha_dst_vec 8.488
a_marl -27.586
a_pack 0.294
a_res_lipo -152.74
a_rmsd 11.82
a_sasa 1757.2
a_shape 0.513
a_span_topo 0.25
a_tms_span 1
a_tms_span_fa 1
a_unsat 0
maxsub 39
rms 11.82
score -350.128
silent_score -350.128
time 120
total -350.127

#MODEL 3
ATOM      1  N   LEU A   1       6.512   4.757  17.970  1.00  0.00           N  
ATOM      2  CA  LEU A   1       5.538   5.472  17.153  1.00  0.00           C  
ATOM      3  C   LEU A   1       4.933   4.560  16.093  1.00  0.00           C  
ATOM      4  O   LEU A   1       5.650   3.977  15.281  1.00  0.00           O  
ATOM      5  CB  LEU A   1       6.197   6.682  16.480  1.00  0.00           C  
ATOM      6  CG  LEU A   1       5.299   7.488  15.533  1.00  0.00           C  
ATOM      7  CD1 LEU A   1       4.152   8.105  16.322  1.00  0.00           C  
ATOM      8  CD2 LEU A   1       6.125   8.561  14.839  1.00  0.00           C  
ATOM      9 1H   LEU A   1       6.892   5.378  18.656  1.00  0.00           H  
ATOM     10 2H   LEU A   1       6.064   3.990  18.428  1.00  0.00           H  
ATOM     11 3H   LEU A   1       7.248   4.414  17.387  1.00  0.00           H  
ATOM     12  HA  LEU A   1       4.736   5.825  17.801  1.00  0.00           H  
ATOM     13 1HB  LEU A   1       6.554   7.359  17.254  1.00  0.00           H  
ATOM     14 2HB  LEU A   1       7.057   6.335  15.906  1.00  0.00           H  
ATOM     15  HG  LEU A   1       4.868   6.821  14.785  1.00  0.00           H  
ATOM     16 1HD1 LEU A   1       3.514   8.677  15.649  1.00  0.00           H  
ATOM     17 2HD1 LEU A   1       3.567   7.315  16.792  1.00  0.00           H  
ATOM     18 3HD1 LEU A   1       4.554   8.765  17.090  1.00  0.00           H  
ATOM     19 1HD2 LEU A   1       5.486   9.133  14.165  1.00  0.00           H  
ATOM     20 2HD2 LEU A   1       6.555   9.228  15.586  1.00  0.00           H  
ATOM     21 3HD2 LEU A   1       6.926   8.091  14.268  1.00  0.00           H  
ATOM     22  N   VAL A   2       3.610   4.442  16.107  1.00  0.00           N  
ATOM     23  CA  VAL A   2       2.909   3.568  15.174  1.00  0.00           C  
ATOM     24  C   VAL A   2       3.130   4.011  13.733  1.00  0.00           C  
ATOM     25  O   VAL A   2       3.292   3.182  12.837  1.00  0.00           O  
ATOM     26  CB  VAL A   2       1.399   3.561  15.480  1.00  0.00           C  
ATOM     27  CG1 VAL A   2       0.640   2.813  14.394  1.00  0.00           C  
ATOM     28  CG2 VAL A   2       1.151   2.932  16.843  1.00  0.00           C  
ATOM     29  H   VAL A   2       3.076   4.971  16.782  1.00  0.00           H  
ATOM     30  HA  VAL A   2       3.295   2.555  15.292  1.00  0.00           H  
ATOM     31  HB  VAL A   2       1.033   4.587  15.480  1.00  0.00           H  
ATOM     32 1HG1 VAL A   2      -0.426   2.818  14.627  1.00  0.00           H  
ATOM     33 2HG1 VAL A   2       0.803   3.301  13.434  1.00  0.00           H  
ATOM     34 3HG1 VAL A   2       0.995   1.784  14.345  1.00  0.00           H  
ATOM     35 1HG2 VAL A   2       0.081   2.931  17.053  1.00  0.00           H  
ATOM     36 2HG2 VAL A   2       1.523   1.908  16.845  1.00  0.00           H  
ATOM     37 3HG2 VAL A   2       1.670   3.508  17.609  1.00  0.00           H  
ATOM     38  N   VAL A   3       3.135   5.322  13.516  1.00  0.00           N  
ATOM     39  CA  VAL A   3       3.320   5.877  12.181  1.00  0.00           C  
ATOM     40  C   VAL A   3       4.631   5.405  11.566  1.00  0.00           C  
ATOM     41  O   VAL A   3       4.655   4.899  10.444  1.00  0.00           O  
ATOM     42  CB  VAL A   3       3.306   7.416  12.235  1.00  0.00           C  
ATOM     43  CG1 VAL A   3       3.688   8.000  10.883  1.00  0.00           C  
ATOM     44  CG2 VAL A   3       1.932   7.906  12.666  1.00  0.00           C  
ATOM     45  H   VAL A   3       3.006   5.950  14.297  1.00  0.00           H  
ATOM     46  HA  VAL A   3       2.497   5.541  11.549  1.00  0.00           H  
ATOM     47  HB  VAL A   3       4.054   7.752  12.954  1.00  0.00           H  
ATOM     48 1HG1 VAL A   3       3.674   9.089  10.940  1.00  0.00           H  
ATOM     49 2HG1 VAL A   3       4.689   7.665  10.612  1.00  0.00           H  
ATOM     50 3HG1 VAL A   3       2.976   7.667  10.129  1.00  0.00           H  
ATOM     51 1HG2 VAL A   3       1.930   8.995  12.702  1.00  0.00           H  
ATOM     52 2HG2 VAL A   3       1.183   7.565  11.950  1.00  0.00           H  
ATOM     53 3HG2 VAL A   3       1.697   7.509  13.653  1.00  0.00           H  
ATOM     54  N   ALA A   4       5.721   5.574  12.307  1.00  0.00           N  
ATOM     55  CA  ALA A   4       7.037   5.154  11.841  1.00  0.00           C  
ATOM     56  C   ALA A   4       7.077   3.654  11.581  1.00  0.00           C  
ATOM     57  O   ALA A   4       7.622   3.202  10.574  1.00  0.00           O  
ATOM     58  CB  ALA A   4       8.106   5.544  12.851  1.00  0.00           C  
ATOM     59  H   ALA A   4       5.636   6.004  13.217  1.00  0.00           H  
ATOM     60  HA  ALA A   4       7.240   5.662  10.898  1.00  0.00           H  
ATOM     61 1HB  ALA A   4       9.083   5.224  12.489  1.00  0.00           H  
ATOM     62 2HB  ALA A   4       8.105   6.626  12.982  1.00  0.00           H  
ATOM     63 3HB  ALA A   4       7.898   5.063  13.805  1.00  0.00           H  
ATOM     64  N   ALA A   5       6.496   2.884  12.496  1.00  0.00           N  
ATOM     65  CA  ALA A   5       6.419   1.437  12.342  1.00  0.00           C  
ATOM     66  C   ALA A   5       5.641   1.057  11.089  1.00  0.00           C  
ATOM     67  O   ALA A   5       6.011   0.125  10.375  1.00  0.00           O  
ATOM     68  CB  ALA A   5       5.780   0.807  13.571  1.00  0.00           C  
ATOM     69  H   ALA A   5       6.099   3.314  13.319  1.00  0.00           H  
ATOM     70  HA  ALA A   5       7.433   1.052  12.235  1.00  0.00           H  
ATOM     71 1HB  ALA A   5       5.729  -0.274  13.441  1.00  0.00           H  
ATOM     72 2HB  ALA A   5       6.380   1.038  14.452  1.00  0.00           H  
ATOM     73 3HB  ALA A   5       4.775   1.204  13.703  1.00  0.00           H  
ATOM     74  N   SER A   6       4.560   1.784  10.826  1.00  0.00           N  
ATOM     75  CA  SER A   6       3.743   1.543   9.643  1.00  0.00           C  
ATOM     76  C   SER A   6       4.506   1.881   8.368  1.00  0.00           C  
ATOM     77  O   SER A   6       4.416   1.165   7.371  1.00  0.00           O  
ATOM     78  CB  SER A   6       2.469   2.361   9.713  1.00  0.00           C  
ATOM     79  OG  SER A   6       1.677   1.966  10.799  1.00  0.00           O  
ATOM     80  H   SER A   6       4.298   2.523  11.462  1.00  0.00           H  
ATOM     81  HA  SER A   6       3.480   0.484   9.614  1.00  0.00           H  
ATOM     82 1HB  SER A   6       2.719   3.418   9.807  1.00  0.00           H  
ATOM     83 2HB  SER A   6       1.907   2.240   8.787  1.00  0.00           H  
ATOM     84  HG  SER A   6       2.153   2.239  11.587  1.00  0.00           H  
ATOM     85  N   ILE A   7       5.256   2.977   8.407  1.00  0.00           N  
ATOM     86  CA  ILE A   7       6.043   3.408   7.258  1.00  0.00           C  
ATOM     87  C   ILE A   7       7.065   2.350   6.863  1.00  0.00           C  
ATOM     88  O   ILE A   7       7.312   2.123   5.678  1.00  0.00           O  
ATOM     89  CB  ILE A   7       6.766   4.735   7.554  1.00  0.00           C  
ATOM     90  CG1 ILE A   7       5.761   5.888   7.614  1.00  0.00           C  
ATOM     91  CG2 ILE A   7       7.830   5.007   6.502  1.00  0.00           C  
ATOM     92  CD1 ILE A   7       6.337   7.172   8.168  1.00  0.00           C  
ATOM     93  H   ILE A   7       5.281   3.527   9.254  1.00  0.00           H  
ATOM     94  HA  ILE A   7       5.370   3.563   6.416  1.00  0.00           H  
ATOM     95  HB  ILE A   7       7.242   4.680   8.532  1.00  0.00           H  
ATOM     96 1HG1 ILE A   7       5.378   6.089   6.615  1.00  0.00           H  
ATOM     97 2HG1 ILE A   7       4.914   5.600   8.237  1.00  0.00           H  
ATOM     98 1HG2 ILE A   7       8.331   5.948   6.726  1.00  0.00           H  
ATOM     99 2HG2 ILE A   7       8.560   4.198   6.506  1.00  0.00           H  
ATOM    100 3HG2 ILE A   7       7.363   5.069   5.519  1.00  0.00           H  
ATOM    101 1HD1 ILE A   7       5.566   7.942   8.180  1.00  0.00           H  
ATOM    102 2HD1 ILE A   7       6.696   7.002   9.183  1.00  0.00           H  
ATOM    103 3HD1 ILE A   7       7.165   7.499   7.540  1.00  0.00           H  
ATOM    104  N   ILE A   8       7.656   1.703   7.861  1.00  0.00           N  
ATOM    105  CA  ILE A   8       8.579   0.601   7.620  1.00  0.00           C  
ATOM    106  C   ILE A   8       7.917  -0.505   6.809  1.00  0.00           C  
ATOM    107  O   ILE A   8       8.504  -1.031   5.863  1.00  0.00           O  
ATOM    108  CB  ILE A   8       9.102   0.021   8.948  1.00  0.00           C  
ATOM    109  CG1 ILE A   8      10.029   1.024   9.640  1.00  0.00           C  
ATOM    110  CG2 ILE A   8       9.823  -1.296   8.706  1.00  0.00           C  
ATOM    111  CD1 ILE A   8      10.371   0.656  11.065  1.00  0.00           C  
ATOM    112  H   ILE A   8       7.461   1.982   8.812  1.00  0.00           H  
ATOM    113  HA  ILE A   8       9.428   0.979   7.052  1.00  0.00           H  
ATOM    114  HB  ILE A   8       8.265  -0.152   9.623  1.00  0.00           H  
ATOM    115 1HG1 ILE A   8      10.958   1.110   9.077  1.00  0.00           H  
ATOM    116 2HG1 ILE A   8       9.560   2.009   9.646  1.00  0.00           H  
ATOM    117 1HG2 ILE A   8      10.186  -1.691   9.655  1.00  0.00           H  
ATOM    118 2HG2 ILE A   8       9.135  -2.010   8.256  1.00  0.00           H  
ATOM    119 3HG2 ILE A   8      10.666  -1.131   8.035  1.00  0.00           H  
ATOM    120 1HD1 ILE A   8      11.031   1.414  11.489  1.00  0.00           H  
ATOM    121 2HD1 ILE A   8       9.457   0.600  11.657  1.00  0.00           H  
ATOM    122 3HD1 ILE A   8      10.874  -0.310  11.081  1.00  0.00           H  
ATOM    123  N   ALA A   9       6.691  -0.855   7.184  1.00  0.00           N  
ATOM    124  CA  ALA A   9       5.903  -1.817   6.425  1.00  0.00           C  
ATOM    125  C   ALA A   9       5.628  -1.314   5.014  1.00  0.00           C  
ATOM    126  O   ALA A   9       5.630  -2.088   4.057  1.00  0.00           O  
ATOM    127  CB  ALA A   9       4.595  -2.115   7.144  1.00  0.00           C  
ATOM    128  H   ALA A   9       6.296  -0.442   8.017  1.00  0.00           H  
ATOM    129  HA  ALA A   9       6.479  -2.739   6.344  1.00  0.00           H  
ATOM    130 1HB  ALA A   9       4.017  -2.836   6.565  1.00  0.00           H  
ATOM    131 2HB  ALA A   9       4.808  -2.530   8.129  1.00  0.00           H  
ATOM    132 3HB  ALA A   9       4.022  -1.196   7.253  1.00  0.00           H  
ATOM    133  N   ILE A  10       5.392  -0.012   4.891  1.00  0.00           N  
ATOM    134  CA  ILE A  10       5.185   0.610   3.589  1.00  0.00           C  
ATOM    135  C   ILE A  10       6.428   0.488   2.716  1.00  0.00           C  
ATOM    136  O   ILE A  10       6.333   0.228   1.517  1.00  0.00           O  
ATOM    137  CB  ILE A  10       4.808   2.095   3.742  1.00  0.00           C  
ATOM    138  CG1 ILE A  10       3.423   2.231   4.381  1.00  0.00           C  
ATOM    139  CG2 ILE A  10       4.847   2.796   2.393  1.00  0.00           C  
ATOM    140  CD1 ILE A  10       2.310   1.618   3.561  1.00  0.00           C  
ATOM    141  H   ILE A  10       5.356   0.562   5.721  1.00  0.00           H  
ATOM    142  HA  ILE A  10       4.366   0.096   3.087  1.00  0.00           H  
ATOM    143  HB  ILE A  10       5.514   2.581   4.415  1.00  0.00           H  
ATOM    144 1HG1 ILE A  10       3.427   1.756   5.361  1.00  0.00           H  
ATOM    145 2HG1 ILE A  10       3.194   3.286   4.530  1.00  0.00           H  
ATOM    146 1HG2 ILE A  10       4.578   3.844   2.520  1.00  0.00           H  
ATOM    147 2HG2 ILE A  10       5.851   2.727   1.977  1.00  0.00           H  
ATOM    148 3HG2 ILE A  10       4.140   2.319   1.715  1.00  0.00           H  
ATOM    149 1HD1 ILE A  10       1.360   1.754   4.078  1.00  0.00           H  
ATOM    150 2HD1 ILE A  10       2.266   2.104   2.586  1.00  0.00           H  
ATOM    151 3HD1 ILE A  10       2.501   0.554   3.428  1.00  0.00           H  
ATOM    152  N   LEU A  11       7.593   0.679   3.325  1.00  0.00           N  
ATOM    153  CA  LEU A  11       8.860   0.531   2.619  1.00  0.00           C  
ATOM    154  C   LEU A  11       9.027  -0.883   2.078  1.00  0.00           C  
ATOM    155  O   LEU A  11       9.512  -1.078   0.963  1.00  0.00           O  
ATOM    156  CB  LEU A  11      10.030   0.870   3.552  1.00  0.00           C  
ATOM    157  CG  LEU A  11      10.161   2.347   3.944  1.00  0.00           C  
ATOM    158  CD1 LEU A  11      11.266   2.501   4.981  1.00  0.00           C  
ATOM    159  CD2 LEU A  11      10.455   3.178   2.704  1.00  0.00           C  
ATOM    160  H   LEU A  11       7.602   0.932   4.303  1.00  0.00           H  
ATOM    161  HA  LEU A  11       8.870   1.224   1.778  1.00  0.00           H  
ATOM    162 1HB  LEU A  11       9.921   0.292   4.468  1.00  0.00           H  
ATOM    163 2HB  LEU A  11      10.959   0.572   3.066  1.00  0.00           H  
ATOM    164  HG  LEU A  11       9.229   2.688   4.397  1.00  0.00           H  
ATOM    165 1HD1 LEU A  11      11.359   3.551   5.260  1.00  0.00           H  
ATOM    166 2HD1 LEU A  11      11.020   1.912   5.865  1.00  0.00           H  
ATOM    167 3HD1 LEU A  11      12.209   2.152   4.562  1.00  0.00           H  
ATOM    168 1HD2 LEU A  11      10.547   4.228   2.983  1.00  0.00           H  
ATOM    169 2HD2 LEU A  11      11.387   2.839   2.252  1.00  0.00           H  
ATOM    170 3HD2 LEU A  11       9.641   3.063   1.988  1.00  0.00           H  
ATOM    171  N   HIS A  12       8.624  -1.867   2.873  1.00  0.00           N  
ATOM    172  CA  HIS A  12       8.592  -3.253   2.422  1.00  0.00           C  
ATOM    173  C   HIS A  12       7.737  -3.405   1.170  1.00  0.00           C  
ATOM    174  O   HIS A  12       8.153  -4.032   0.195  1.00  0.00           O  
ATOM    175  CB  HIS A  12       8.056  -4.170   3.526  1.00  0.00           C  
ATOM    176  CG  HIS A  12       7.976  -5.611   3.126  1.00  0.00           C  
ATOM    177  ND1 HIS A  12       9.092  -6.413   3.008  1.00  0.00           N  
ATOM    178  CD2 HIS A  12       6.916  -6.392   2.815  1.00  0.00           C  
ATOM    179  CE1 HIS A  12       8.720  -7.628   2.643  1.00  0.00           C  
ATOM    180  NE2 HIS A  12       7.405  -7.641   2.519  1.00  0.00           N  
ATOM    181  H   HIS A  12       8.332  -1.650   3.815  1.00  0.00           H  
ATOM    182  HA  HIS A  12       9.602  -3.578   2.173  1.00  0.00           H  
ATOM    183 1HB  HIS A  12       8.698  -4.095   4.405  1.00  0.00           H  
ATOM    184 2HB  HIS A  12       7.060  -3.842   3.820  1.00  0.00           H  
ATOM    185  HD1 HIS A  12      10.031  -6.158   3.241  1.00  0.00           H  
ATOM    186  HD2 HIS A  12       5.843  -6.201   2.769  1.00  0.00           H  
ATOM    187  HE1 HIS A  12       9.460  -8.414   2.497  1.00  0.00           H  
ATOM    188  N   LEU A  13       6.541  -2.827   1.202  1.00  0.00           N  
ATOM    189  CA  LEU A  13       5.663  -2.818   0.039  1.00  0.00           C  
ATOM    190  C   LEU A  13       6.341  -2.165  -1.159  1.00  0.00           C  
ATOM    191  O   LEU A  13       6.341  -2.715  -2.260  1.00  0.00           O  
ATOM    192  CB  LEU A  13       4.360  -2.077   0.364  1.00  0.00           C  
ATOM    193  CG  LEU A  13       3.388  -1.894  -0.809  1.00  0.00           C  
ATOM    194  CD1 LEU A  13       2.879  -3.254  -1.265  1.00  0.00           C  
ATOM    195  CD2 LEU A  13       2.238  -0.995  -0.380  1.00  0.00           C  
ATOM    196  H   LEU A  13       6.233  -2.382   2.055  1.00  0.00           H  
ATOM    197  HA  LEU A  13       5.424  -3.849  -0.222  1.00  0.00           H  
ATOM    198 1HB  LEU A  13       3.835  -2.623   1.146  1.00  0.00           H  
ATOM    199 2HB  LEU A  13       4.609  -1.087   0.745  1.00  0.00           H  
ATOM    200  HG  LEU A  13       3.913  -1.436  -1.648  1.00  0.00           H  
ATOM    201 1HD1 LEU A  13       2.189  -3.124  -2.098  1.00  0.00           H  
ATOM    202 2HD1 LEU A  13       3.721  -3.870  -1.584  1.00  0.00           H  
ATOM    203 3HD1 LEU A  13       2.363  -3.744  -0.440  1.00  0.00           H  
ATOM    204 1HD2 LEU A  13       1.548  -0.864  -1.214  1.00  0.00           H  
ATOM    205 2HD2 LEU A  13       1.712  -1.452   0.458  1.00  0.00           H  
ATOM    206 3HD2 LEU A  13       2.629  -0.024  -0.077  1.00  0.00           H  
ATOM    207  N   ILE A  14       6.917  -0.989  -0.937  1.00  0.00           N  
ATOM    208  CA  ILE A  14       7.535  -0.223  -2.014  1.00  0.00           C  
ATOM    209  C   ILE A  14       8.640  -1.021  -2.694  1.00  0.00           C  
ATOM    210  O   ILE A  14       8.744  -1.035  -3.920  1.00  0.00           O  
ATOM    211  CB  ILE A  14       8.109   1.103  -1.484  1.00  0.00           C  
ATOM    212  CG1 ILE A  14       6.978   2.077  -1.143  1.00  0.00           C  
ATOM    213  CG2 ILE A  14       9.055   1.718  -2.505  1.00  0.00           C  
ATOM    214  CD1 ILE A  14       7.434   3.298  -0.378  1.00  0.00           C  
ATOM    215  H   ILE A  14       6.928  -0.616   0.001  1.00  0.00           H  
ATOM    216  HA  ILE A  14       6.772   0.004  -2.758  1.00  0.00           H  
ATOM    217  HB  ILE A  14       8.657   0.920  -0.560  1.00  0.00           H  
ATOM    218 1HG1 ILE A  14       6.495   2.409  -2.061  1.00  0.00           H  
ATOM    219 2HG1 ILE A  14       6.224   1.563  -0.545  1.00  0.00           H  
ATOM    220 1HG2 ILE A  14       9.451   2.655  -2.115  1.00  0.00           H  
ATOM    221 2HG2 ILE A  14       9.876   1.030  -2.700  1.00  0.00           H  
ATOM    222 3HG2 ILE A  14       8.515   1.910  -3.432  1.00  0.00           H  
ATOM    223 1HD1 ILE A  14       6.577   3.940  -0.173  1.00  0.00           H  
ATOM    224 2HD1 ILE A  14       7.890   2.989   0.563  1.00  0.00           H  
ATOM    225 3HD1 ILE A  14       8.163   3.848  -0.972  1.00  0.00           H  
ATOM    226  N   LEU A  15       9.464  -1.685  -1.890  1.00  0.00           N  
ATOM    227  CA  LEU A  15      10.523  -2.538  -2.414  1.00  0.00           C  
ATOM    228  C   LEU A  15       9.951  -3.679  -3.245  1.00  0.00           C  
ATOM    229  O   LEU A  15      10.488  -4.023  -4.298  1.00  0.00           O  
ATOM    230  CB  LEU A  15      11.363  -3.108  -1.264  1.00  0.00           C  
ATOM    231  CG  LEU A  15      12.249  -2.097  -0.524  1.00  0.00           C  
ATOM    232  CD1 LEU A  15      12.871  -2.764   0.696  1.00  0.00           C  
ATOM    233  CD2 LEU A  15      13.322  -1.575  -1.468  1.00  0.00           C  
ATOM    234  H   LEU A  15       9.353  -1.596  -0.890  1.00  0.00           H  
ATOM    235  HA  LEU A  15      11.167  -1.936  -3.054  1.00  0.00           H  
ATOM    236 1HB  LEU A  15      10.692  -3.557  -0.533  1.00  0.00           H  
ATOM    237 2HB  LEU A  15      12.011  -3.889  -1.660  1.00  0.00           H  
ATOM    238  HG  LEU A  15      11.638  -1.265  -0.173  1.00  0.00           H  
ATOM    239 1HD1 LEU A  15      13.501  -2.046   1.222  1.00  0.00           H  
ATOM    240 2HD1 LEU A  15      12.082  -3.111   1.363  1.00  0.00           H  
ATOM    241 3HD1 LEU A  15      13.477  -3.612   0.377  1.00  0.00           H  
ATOM    242 1HD2 LEU A  15      13.951  -0.856  -0.942  1.00  0.00           H  
ATOM    243 2HD2 LEU A  15      13.934  -2.406  -1.818  1.00  0.00           H  
ATOM    244 3HD2 LEU A  15      12.849  -1.088  -2.321  1.00  0.00           H  
ATOM    245  N   TRP A  16       8.858  -4.263  -2.767  1.00  0.00           N  
ATOM    246  CA  TRP A  16       8.149  -5.294  -3.516  1.00  0.00           C  
ATOM    247  C   TRP A  16       7.643  -4.756  -4.848  1.00  0.00           C  
ATOM    248  O   TRP A  16       7.787  -5.404  -5.885  1.00  0.00           O  
ATOM    249  CB  TRP A  16       6.973  -5.833  -2.700  1.00  0.00           C  
ATOM    250  CG  TRP A  16       6.154  -6.852  -3.431  1.00  0.00           C  
ATOM    251  CD1 TRP A  16       6.423  -8.183  -3.549  1.00  0.00           C  
ATOM    252  CD2 TRP A  16       4.919  -6.628  -4.155  1.00  0.00           C  
ATOM    253  NE1 TRP A  16       5.448  -8.800  -4.293  1.00  0.00           N  
ATOM    254  CE2 TRP A  16       4.519  -7.863  -4.670  1.00  0.00           C  
ATOM    255  CE3 TRP A  16       4.134  -5.495  -4.402  1.00  0.00           C  
ATOM    256  CZ2 TRP A  16       3.364  -8.004  -5.424  1.00  0.00           C  
ATOM    257  CZ3 TRP A  16       2.975  -5.636  -5.156  1.00  0.00           C  
ATOM    258  CH2 TRP A  16       2.601  -6.859  -5.653  1.00  0.00           C  
ATOM    259  H   TRP A  16       8.509  -3.986  -1.860  1.00  0.00           H  
ATOM    260  HA  TRP A  16       8.840  -6.113  -3.716  1.00  0.00           H  
ATOM    261 1HB  TRP A  16       7.345  -6.287  -1.781  1.00  0.00           H  
ATOM    262 2HB  TRP A  16       6.319  -5.008  -2.415  1.00  0.00           H  
ATOM    263  HD1 TRP A  16       7.287  -8.684  -3.115  1.00  0.00           H  
ATOM    264  HE1 TRP A  16       5.418  -9.782  -4.525  1.00  0.00           H  
ATOM    265  HE3 TRP A  16       4.426  -4.522  -4.007  1.00  0.00           H  
ATOM    266  HZ2 TRP A  16       3.050  -8.967  -5.828  1.00  0.00           H  
ATOM    267  HZ3 TRP A  16       2.370  -4.749  -5.344  1.00  0.00           H  
ATOM    268  HH2 TRP A  16       1.686  -6.934  -6.241  1.00  0.00           H  
ATOM    269  N   ILE A  17       7.049  -3.568  -4.814  1.00  0.00           N  
ATOM    270  CA  ILE A  17       6.543  -2.930  -6.023  1.00  0.00           C  
ATOM    271  C   ILE A  17       7.659  -2.704  -7.036  1.00  0.00           C  
ATOM    272  O   ILE A  17       7.510  -3.015  -8.217  1.00  0.00           O  
ATOM    273  CB  ILE A  17       5.869  -1.585  -5.694  1.00  0.00           C  
ATOM    274  CG1 ILE A  17       4.576  -1.815  -4.907  1.00  0.00           C  
ATOM    275  CG2 ILE A  17       5.589  -0.804  -6.968  1.00  0.00           C  
ATOM    276  CD1 ILE A  17       3.983  -0.553  -4.324  1.00  0.00           C  
ATOM    277  H   ILE A  17       6.945  -3.095  -3.928  1.00  0.00           H  
ATOM    278  HA  ILE A  17       5.800  -3.586  -6.476  1.00  0.00           H  
ATOM    279  HB  ILE A  17       6.526  -0.996  -5.055  1.00  0.00           H  
ATOM    280 1HG1 ILE A  17       3.831  -2.273  -5.557  1.00  0.00           H  
ATOM    281 2HG1 ILE A  17       4.766  -2.511  -4.089  1.00  0.00           H  
ATOM    282 1HG2 ILE A  17       5.112   0.143  -6.717  1.00  0.00           H  
ATOM    283 2HG2 ILE A  17       6.525  -0.611  -7.490  1.00  0.00           H  
ATOM    284 3HG2 ILE A  17       4.927  -1.384  -7.612  1.00  0.00           H  
ATOM    285 1HD1 ILE A  17       3.070  -0.796  -3.781  1.00  0.00           H  
ATOM    286 2HD1 ILE A  17       4.700  -0.096  -3.641  1.00  0.00           H  
ATOM    287 3HD1 ILE A  17       3.751   0.145  -5.128  1.00  0.00           H  
ATOM    288  N   LEU A  18       8.777  -2.162  -6.565  1.00  0.00           N  
ATOM    289  CA  LEU A  18       9.898  -1.838  -7.439  1.00  0.00           C  
ATOM    290  C   LEU A  18      10.448  -3.087  -8.115  1.00  0.00           C  
ATOM    291  O   LEU A  18      10.828  -3.055  -9.286  1.00  0.00           O  
ATOM    292  CB  LEU A  18      11.012  -1.150  -6.640  1.00  0.00           C  
ATOM    293  CG  LEU A  18      10.716   0.286  -6.188  1.00  0.00           C  
ATOM    294  CD1 LEU A  18      11.806   0.752  -5.232  1.00  0.00           C  
ATOM    295  CD2 LEU A  18      10.631   1.194  -7.405  1.00  0.00           C  
ATOM    296  H   LEU A  18       8.852  -1.968  -5.577  1.00  0.00           H  
ATOM    297  HA  LEU A  18       9.548  -1.155  -8.212  1.00  0.00           H  
ATOM    298 1HB  LEU A  18      11.216  -1.742  -5.749  1.00  0.00           H  
ATOM    299 2HB  LEU A  18      11.914  -1.126  -7.250  1.00  0.00           H  
ATOM    300  HG  LEU A  18       9.768   0.310  -5.650  1.00  0.00           H  
ATOM    301 1HD1 LEU A  18      11.596   1.773  -4.911  1.00  0.00           H  
ATOM    302 2HD1 LEU A  18      11.832   0.097  -4.362  1.00  0.00           H  
ATOM    303 3HD1 LEU A  18      12.770   0.723  -5.738  1.00  0.00           H  
ATOM    304 1HD2 LEU A  18      10.420   2.215  -7.084  1.00  0.00           H  
ATOM    305 2HD2 LEU A  18      11.579   1.172  -7.943  1.00  0.00           H  
ATOM    306 3HD2 LEU A  18       9.832   0.848  -8.062  1.00  0.00           H  
ATOM    307  N   ASP A  19      10.486  -4.188  -7.372  1.00  0.00           N  
ATOM    308  CA  ASP A  19      10.932  -5.465  -7.916  1.00  0.00           C  
ATOM    309  C   ASP A  19       9.942  -6.003  -8.941  1.00  0.00           C  
ATOM    310  O   ASP A  19      10.335  -6.570  -9.960  1.00  0.00           O  
ATOM    311  CB  ASP A  19      11.122  -6.489  -6.795  1.00  0.00           C  
ATOM    312  CG  ASP A  19      12.368  -6.228  -5.959  1.00  0.00           C  
ATOM    313  OD1 ASP A  19      13.175  -5.426  -6.365  1.00  0.00           O  
ATOM    314  OD2 ASP A  19      12.501  -6.834  -4.923  1.00  0.00           O  
ATOM    315  H   ASP A  19      10.200  -4.139  -6.405  1.00  0.00           H  
ATOM    316  HA  ASP A  19      11.890  -5.313  -8.415  1.00  0.00           H  
ATOM    317 1HB  ASP A  19      10.252  -6.475  -6.138  1.00  0.00           H  
ATOM    318 2HB  ASP A  19      11.193  -7.489  -7.224  1.00  0.00           H  
ATOM    319  N   ARG A  20       8.655  -5.821  -8.665  1.00  0.00           N  
ATOM    320  CA  ARG A  20       7.605  -6.274  -9.569  1.00  0.00           C  
ATOM    321  C   ARG A  20       7.652  -5.517 -10.890  1.00  0.00           C  
ATOM    322  O   ARG A  20       7.561  -6.114 -11.963  1.00  0.00           O  
ATOM    323  CB  ARG A  20       6.235  -6.095  -8.933  1.00  0.00           C  
ATOM    324  CG  ARG A  20       5.066  -6.541  -9.796  1.00  0.00           C  
ATOM    325  CD  ARG A  20       3.771  -6.399  -9.082  1.00  0.00           C  
ATOM    326  NE  ARG A  20       3.460  -5.008  -8.793  1.00  0.00           N  
ATOM    327  CZ  ARG A  20       2.940  -4.140  -9.682  1.00  0.00           C  
ATOM    328  NH1 ARG A  20       2.680  -4.533 -10.910  1.00  0.00           N  
ATOM    329  NH2 ARG A  20       2.692  -2.893  -9.321  1.00  0.00           N  
ATOM    330  H   ARG A  20       8.397  -5.357  -7.806  1.00  0.00           H  
ATOM    331  HA  ARG A  20       7.758  -7.335  -9.772  1.00  0.00           H  
ATOM    332 1HB  ARG A  20       6.191  -6.657  -8.001  1.00  0.00           H  
ATOM    333 2HB  ARG A  20       6.083  -5.043  -8.688  1.00  0.00           H  
ATOM    334 1HG  ARG A  20       5.027  -5.932 -10.699  1.00  0.00           H  
ATOM    335 2HG  ARG A  20       5.194  -7.589 -10.069  1.00  0.00           H  
ATOM    336 1HD  ARG A  20       2.969  -6.807  -9.697  1.00  0.00           H  
ATOM    337 2HD  ARG A  20       3.815  -6.942  -8.138  1.00  0.00           H  
ATOM    338  HE  ARG A  20       3.647  -4.669  -7.859  1.00  0.00           H  
ATOM    339 1HH1 ARG A  20       2.869  -5.486 -11.186  1.00  0.00           H  
ATOM    340 2HH1 ARG A  20       2.291  -3.882 -11.576  1.00  0.00           H  
ATOM    341 1HH2 ARG A  20       2.893  -2.591  -8.378  1.00  0.00           H  
ATOM    342 2HH2 ARG A  20       2.303  -2.243  -9.988  1.00  0.00           H  
ATOM    343  N   LEU A  21       7.793  -4.199 -10.806  1.00  0.00           N  
ATOM    344  CA  LEU A  21       7.718  -3.343 -11.984  1.00  0.00           C  
ATOM    345  C   LEU A  21       8.859  -3.635 -12.950  1.00  0.00           C  
ATOM    346  O   LEU A  21       8.792  -4.577 -13.691  1.00  0.00           O  
ATOM    347  OXT LEU A  21       9.824  -2.922 -12.971  1.00  0.00           O  
ATOM    348  CB  LEU A  21       7.755  -1.867 -11.570  1.00  0.00           C  
ATOM    349  CG  LEU A  21       6.527  -1.360 -10.802  1.00  0.00           C  
ATOM    350  CD1 LEU A  21       6.792   0.050 -10.293  1.00  0.00           C  
ATOM    351  CD2 LEU A  21       5.309  -1.393 -11.713  1.00  0.00           C  
ATOM    352  H   LEU A  21       7.957  -3.778  -9.902  1.00  0.00           H  
ATOM    353  HA  LEU A  21       6.776  -3.540 -12.495  1.00  0.00           H  
ATOM    354 1HB  LEU A  21       8.629  -1.704 -10.941  1.00  0.00           H  
ATOM    355 2HB  LEU A  21       7.860  -1.257 -12.467  1.00  0.00           H  
ATOM    356  HG  LEU A  21       6.350  -1.999  -9.937  1.00  0.00           H  
ATOM    357 1HD1 LEU A  21       5.920   0.410  -9.747  1.00  0.00           H  
ATOM    358 2HD1 LEU A  21       7.656   0.041  -9.629  1.00  0.00           H  
ATOM    359 3HD1 LEU A  21       6.990   0.710 -11.137  1.00  0.00           H  
ATOM    360 1HD2 LEU A  21       4.436  -1.033 -11.167  1.00  0.00           H  
ATOM    361 2HD2 LEU A  21       5.485  -0.753 -12.579  1.00  0.00           H  
ATOM    362 3HD2 LEU A  21       5.132  -2.415 -12.048  1.00  0.00           H  
TER                                                                             
ATOM    364  N   LEU B  22      -4.757   6.512  17.970  1.00  0.00           N  
ATOM    365  CA  LEU B  22      -5.472   5.538  17.153  1.00  0.00           C  
ATOM    366  C   LEU B  22      -4.560   4.933  16.093  1.00  0.00           C  
ATOM    367  O   LEU B  22      -3.977   5.650  15.281  1.00  0.00           O  
ATOM    368  CB  LEU B  22      -6.682   6.197  16.480  1.00  0.00           C  
ATOM    369  CG  LEU B  22      -7.488   5.299  15.533  1.00  0.00           C  
ATOM    370  CD1 LEU B  22      -8.105   4.153  16.323  1.00  0.00           C  
ATOM    371  CD2 LEU B  22      -8.561   6.125  14.839  1.00  0.00           C  
ATOM    372 1H   LEU B  22      -5.378   6.892  18.656  1.00  0.00           H  
ATOM    373 2H   LEU B  22      -3.990   6.064  18.428  1.00  0.00           H  
ATOM    374 3H   LEU B  22      -4.414   7.248  17.387  1.00  0.00           H  
ATOM    375  HA  LEU B  22      -5.825   4.736  17.801  1.00  0.00           H  
ATOM    376 1HB  LEU B  22      -7.359   6.554  17.254  1.00  0.00           H  
ATOM    377 2HB  LEU B  22      -6.335   7.057  15.906  1.00  0.00           H  
ATOM    378  HG  LEU B  22      -6.822   4.868  14.785  1.00  0.00           H  
ATOM    379 1HD1 LEU B  22      -8.678   3.514  15.650  1.00  0.00           H  
ATOM    380 2HD1 LEU B  22      -7.315   3.567  16.792  1.00  0.00           H  
ATOM    381 3HD1 LEU B  22      -8.765   4.554  17.090  1.00  0.00           H  
ATOM    382 1HD2 LEU B  22      -9.133   5.486  14.165  1.00  0.00           H  
ATOM    383 2HD2 LEU B  22      -9.228   6.555  15.586  1.00  0.00           H  
ATOM    384 3HD2 LEU B  22      -8.091   6.926  14.268  1.00  0.00           H  
ATOM    385  N   VAL B  23      -4.442   3.610  16.107  1.00  0.00           N  
ATOM    386  CA  VAL B  23      -3.568   2.909  15.174  1.00  0.00           C  
ATOM    387  C   VAL B  23      -4.011   3.130  13.733  1.00  0.00           C  
ATOM    388  O   VAL B  23      -3.182   3.292  12.837  1.00  0.00           O  
ATOM    389  CB  VAL B  23      -3.561   1.400  15.480  1.00  0.00           C  
ATOM    390  CG1 VAL B  23      -2.813   0.640  14.394  1.00  0.00           C  
ATOM    391  CG2 VAL B  23      -2.932   1.151  16.843  1.00  0.00           C  
ATOM    392  H   VAL B  23      -4.971   3.076  16.782  1.00  0.00           H  
ATOM    393  HA  VAL B  23      -2.555   3.295  15.292  1.00  0.00           H  
ATOM    394  HB  VAL B  23      -4.587   1.033  15.480  1.00  0.00           H  
ATOM    395 1HG1 VAL B  23      -2.818  -0.426  14.627  1.00  0.00           H  
ATOM    396 2HG1 VAL B  23      -3.301   0.803  13.434  1.00  0.00           H  
ATOM    397 3HG1 VAL B  23      -1.784   0.995  14.345  1.00  0.00           H  
ATOM    398 1HG2 VAL B  23      -2.931   0.081  17.053  1.00  0.00           H  
ATOM    399 2HG2 VAL B  23      -1.908   1.523  16.844  1.00  0.00           H  
ATOM    400 3HG2 VAL B  23      -3.508   1.670  17.609  1.00  0.00           H  
ATOM    401  N   VAL B  24      -5.322   3.135  13.516  1.00  0.00           N  
ATOM    402  CA  VAL B  24      -5.876   3.320  12.181  1.00  0.00           C  
ATOM    403  C   VAL B  24      -5.405   4.631  11.566  1.00  0.00           C  
ATOM    404  O   VAL B  24      -4.899   4.655  10.444  1.00  0.00           O  
ATOM    405  CB  VAL B  24      -7.416   3.306  12.235  1.00  0.00           C  
ATOM    406  CG1 VAL B  24      -8.000   3.688  10.883  1.00  0.00           C  
ATOM    407  CG2 VAL B  24      -7.906   1.932  12.666  1.00  0.00           C  
ATOM    408  H   VAL B  24      -5.950   3.006  14.297  1.00  0.00           H  
ATOM    409  HA  VAL B  24      -5.541   2.497  11.549  1.00  0.00           H  
ATOM    410  HB  VAL B  24      -7.752   4.054  12.954  1.00  0.00           H  
ATOM    411 1HG1 VAL B  24      -9.089   3.673  10.940  1.00  0.00           H  
ATOM    412 2HG1 VAL B  24      -7.665   4.689  10.612  1.00  0.00           H  
ATOM    413 3HG1 VAL B  24      -7.667   2.976  10.129  1.00  0.00           H  
ATOM    414 1HG2 VAL B  24      -8.995   1.930  12.703  1.00  0.00           H  
ATOM    415 2HG2 VAL B  24      -7.565   1.183  11.950  1.00  0.00           H  
ATOM    416 3HG2 VAL B  24      -7.509   1.697  13.654  1.00  0.00           H  
ATOM    417  N   ALA B  25      -5.574   5.721  12.307  1.00  0.00           N  
ATOM    418  CA  ALA B  25      -5.154   7.037  11.841  1.00  0.00           C  
ATOM    419  C   ALA B  25      -3.654   7.077  11.581  1.00  0.00           C  
ATOM    420  O   ALA B  25      -3.202   7.622  10.574  1.00  0.00           O  
ATOM    421  CB  ALA B  25      -5.544   8.107  12.851  1.00  0.00           C  
ATOM    422  H   ALA B  25      -6.004   5.636  13.217  1.00  0.00           H  
ATOM    423  HA  ALA B  25      -5.662   7.240  10.898  1.00  0.00           H  
ATOM    424 1HB  ALA B  25      -5.224   9.083  12.489  1.00  0.00           H  
ATOM    425 2HB  ALA B  25      -6.626   8.105  12.982  1.00  0.00           H  
ATOM    426 3HB  ALA B  25      -5.063   7.898  13.805  1.00  0.00           H  
ATOM    427  N   ALA B  26      -2.884   6.496  12.496  1.00  0.00           N  
ATOM    428  CA  ALA B  26      -1.437   6.419  12.342  1.00  0.00           C  
ATOM    429  C   ALA B  26      -1.057   5.641  11.089  1.00  0.00           C  
ATOM    430  O   ALA B  26      -0.125   6.011  10.375  1.00  0.00           O  
ATOM    431  CB  ALA B  26      -0.807   5.781  13.571  1.00  0.00           C  
ATOM    432  H   ALA B  26      -3.314   6.099  13.319  1.00  0.00           H  
ATOM    433  HA  ALA B  26      -1.052   7.433  12.235  1.00  0.00           H  
ATOM    434 1HB  ALA B  26       0.274   5.729  13.441  1.00  0.00           H  
ATOM    435 2HB  ALA B  26      -1.038   6.380  14.452  1.00  0.00           H  
ATOM    436 3HB  ALA B  26      -1.204   4.775  13.703  1.00  0.00           H  
ATOM    437  N   SER B  27      -1.784   4.560  10.826  1.00  0.00           N  
ATOM    438  CA  SER B  27      -1.543   3.743   9.643  1.00  0.00           C  
ATOM    439  C   SER B  27      -1.881   4.506   8.368  1.00  0.00           C  
ATOM    440  O   SER B  27      -1.165   4.416   7.371  1.00  0.00           O  
ATOM    441  CB  SER B  27      -2.361   2.469   9.713  1.00  0.00           C  
ATOM    442  OG  SER B  27      -1.966   1.677  10.799  1.00  0.00           O  
ATOM    443  H   SER B  27      -2.523   4.298  11.462  1.00  0.00           H  
ATOM    444  HA  SER B  27      -0.484   3.480   9.614  1.00  0.00           H  
ATOM    445 1HB  SER B  27      -3.417   2.719   9.807  1.00  0.00           H  
ATOM    446 2HB  SER B  27      -2.240   1.908   8.787  1.00  0.00           H  
ATOM    447  HG  SER B  27      -2.256   2.143  11.586  1.00  0.00           H  
ATOM    448  N   ILE B  28      -2.977   5.256   8.407  1.00  0.00           N  
ATOM    449  CA  ILE B  28      -3.408   6.043   7.258  1.00  0.00           C  
ATOM    450  C   ILE B  28      -2.350   7.065   6.863  1.00  0.00           C  
ATOM    451  O   ILE B  28      -2.123   7.312   5.678  1.00  0.00           O  
ATOM    452  CB  ILE B  28      -4.735   6.766   7.554  1.00  0.00           C  
ATOM    453  CG1 ILE B  28      -5.888   5.761   7.614  1.00  0.00           C  
ATOM    454  CG2 ILE B  28      -5.007   7.830   6.502  1.00  0.00           C  
ATOM    455  CD1 ILE B  28      -7.172   6.337   8.168  1.00  0.00           C  
ATOM    456  H   ILE B  28      -3.526   5.281   9.254  1.00  0.00           H  
ATOM    457  HA  ILE B  28      -3.563   5.370   6.416  1.00  0.00           H  
ATOM    458  HB  ILE B  28      -4.680   7.242   8.532  1.00  0.00           H  
ATOM    459 1HG1 ILE B  28      -6.089   5.378   6.615  1.00  0.00           H  
ATOM    460 2HG1 ILE B  28      -5.600   4.914   8.237  1.00  0.00           H  
ATOM    461 1HG2 ILE B  28      -5.948   8.331   6.726  1.00  0.00           H  
ATOM    462 2HG2 ILE B  28      -4.198   8.560   6.506  1.00  0.00           H  
ATOM    463 3HG2 ILE B  28      -5.069   7.363   5.519  1.00  0.00           H  
ATOM    464 1HD1 ILE B  28      -7.942   5.566   8.180  1.00  0.00           H  
ATOM    465 2HD1 ILE B  28      -7.001   6.696   9.184  1.00  0.00           H  
ATOM    466 3HD1 ILE B  28      -7.499   7.165   7.540  1.00  0.00           H  
ATOM    467  N   ILE B  29      -1.703   7.656   7.861  1.00  0.00           N  
ATOM    468  CA  ILE B  29      -0.601   8.580   7.620  1.00  0.00           C  
ATOM    469  C   ILE B  29       0.505   7.917   6.809  1.00  0.00           C  
ATOM    470  O   ILE B  29       1.031   8.504   5.863  1.00  0.00           O  
ATOM    471  CB  ILE B  29      -0.021   9.102   8.948  1.00  0.00           C  
ATOM    472  CG1 ILE B  29      -1.024  10.029   9.640  1.00  0.00           C  
ATOM    473  CG2 ILE B  29       1.296   9.823   8.706  1.00  0.00           C  
ATOM    474  CD1 ILE B  29      -0.656  10.371  11.065  1.00  0.00           C  
ATOM    475  H   ILE B  29      -1.982   7.461   8.812  1.00  0.00           H  
ATOM    476  HA  ILE B  29      -0.979   9.428   7.052  1.00  0.00           H  
ATOM    477  HB  ILE B  29       0.152   8.265   9.623  1.00  0.00           H  
ATOM    478 1HG1 ILE B  29      -1.110  10.958   9.077  1.00  0.00           H  
ATOM    479 2HG1 ILE B  29      -2.009   9.560   9.646  1.00  0.00           H  
ATOM    480 1HG2 ILE B  29       1.691  10.187   9.655  1.00  0.00           H  
ATOM    481 2HG2 ILE B  29       2.010   9.135   8.256  1.00  0.00           H  
ATOM    482 3HG2 ILE B  29       1.131  10.666   8.035  1.00  0.00           H  
ATOM    483 1HD1 ILE B  29      -1.414  11.031  11.489  1.00  0.00           H  
ATOM    484 2HD1 ILE B  29      -0.600   9.457  11.657  1.00  0.00           H  
ATOM    485 3HD1 ILE B  29       0.310  10.874  11.081  1.00  0.00           H  
ATOM    486  N   ALA B  30       0.855   6.691   7.184  1.00  0.00           N  
ATOM    487  CA  ALA B  30       1.817   5.903   6.425  1.00  0.00           C  
ATOM    488  C   ALA B  30       1.314   5.628   5.014  1.00  0.00           C  
ATOM    489  O   ALA B  30       2.088   5.630   4.057  1.00  0.00           O  
ATOM    490  CB  ALA B  30       2.116   4.595   7.144  1.00  0.00           C  
ATOM    491  H   ALA B  30       0.442   6.296   8.017  1.00  0.00           H  
ATOM    492  HA  ALA B  30       2.739   6.479   6.344  1.00  0.00           H  
ATOM    493 1HB  ALA B  30       2.836   4.017   6.565  1.00  0.00           H  
ATOM    494 2HB  ALA B  30       2.530   4.808   8.129  1.00  0.00           H  
ATOM    495 3HB  ALA B  30       1.196   4.022   7.253  1.00  0.00           H  
ATOM    496  N   ILE B  31       0.012   5.393   4.891  1.00  0.00           N  
ATOM    497  CA  ILE B  31      -0.610   5.185   3.589  1.00  0.00           C  
ATOM    498  C   ILE B  31      -0.488   6.428   2.716  1.00  0.00           C  
ATOM    499  O   ILE B  31      -0.228   6.333   1.517  1.00  0.00           O  
ATOM    500  CB  ILE B  31      -2.095   4.808   3.742  1.00  0.00           C  
ATOM    501  CG1 ILE B  31      -2.230   3.424   4.382  1.00  0.00           C  
ATOM    502  CG2 ILE B  31      -2.795   4.846   2.393  1.00  0.00           C  
ATOM    503  CD1 ILE B  31      -1.618   2.310   3.563  1.00  0.00           C  
ATOM    504  H   ILE B  31      -0.562   5.356   5.721  1.00  0.00           H  
ATOM    505  HA  ILE B  31      -0.096   4.366   3.087  1.00  0.00           H  
ATOM    506  HB  ILE B  31      -2.581   5.515   4.414  1.00  0.00           H  
ATOM    507 1HG1 ILE B  31      -1.755   3.428   5.362  1.00  0.00           H  
ATOM    508 2HG1 ILE B  31      -3.286   3.195   4.533  1.00  0.00           H  
ATOM    509 1HG2 ILE B  31      -3.844   4.576   2.520  1.00  0.00           H  
ATOM    510 2HG2 ILE B  31      -2.727   5.849   1.976  1.00  0.00           H  
ATOM    511 3HG2 ILE B  31      -2.318   4.138   1.715  1.00  0.00           H  
ATOM    512 1HD1 ILE B  31      -1.755   1.361   4.081  1.00  0.00           H  
ATOM    513 2HD1 ILE B  31      -2.105   2.265   2.589  1.00  0.00           H  
ATOM    514 3HD1 ILE B  31      -0.554   2.500   3.430  1.00  0.00           H  
ATOM    515  N   LEU B  32      -0.679   7.593   3.325  1.00  0.00           N  
ATOM    516  CA  LEU B  32      -0.531   8.860   2.619  1.00  0.00           C  
ATOM    517  C   LEU B  32       0.883   9.028   2.078  1.00  0.00           C  
ATOM    518  O   LEU B  32       1.078   9.512   0.963  1.00  0.00           O  
ATOM    519  CB  LEU B  32      -0.870  10.030   3.552  1.00  0.00           C  
ATOM    520  CG  LEU B  32      -2.347  10.161   3.945  1.00  0.00           C  
ATOM    521  CD1 LEU B  32      -2.501  11.266   4.981  1.00  0.00           C  
ATOM    522  CD2 LEU B  32      -3.178  10.455   2.704  1.00  0.00           C  
ATOM    523  H   LEU B  32      -0.932   7.602   4.303  1.00  0.00           H  
ATOM    524  HA  LEU B  32      -1.224   8.870   1.778  1.00  0.00           H  
ATOM    525 1HB  LEU B  32      -0.292   9.922   4.468  1.00  0.00           H  
ATOM    526 2HB  LEU B  32      -0.572  10.959   3.066  1.00  0.00           H  
ATOM    527  HG  LEU B  32      -2.687   9.229   4.397  1.00  0.00           H  
ATOM    528 1HD1 LEU B  32      -3.551  11.359   5.260  1.00  0.00           H  
ATOM    529 2HD1 LEU B  32      -1.912  11.021   5.865  1.00  0.00           H  
ATOM    530 3HD1 LEU B  32      -2.152  12.209   4.561  1.00  0.00           H  
ATOM    531 1HD2 LEU B  32      -4.228  10.547   2.983  1.00  0.00           H  
ATOM    532 2HD2 LEU B  32      -2.839  11.387   2.252  1.00  0.00           H  
ATOM    533 3HD2 LEU B  32      -3.063   9.641   1.988  1.00  0.00           H  
ATOM    534  N   HIS B  33       1.867   8.624   2.873  1.00  0.00           N  
ATOM    535  CA  HIS B  33       3.253   8.592   2.422  1.00  0.00           C  
ATOM    536  C   HIS B  33       3.405   7.737   1.170  1.00  0.00           C  
ATOM    537  O   HIS B  33       4.032   8.153   0.195  1.00  0.00           O  
ATOM    538  CB  HIS B  33       4.170   8.057   3.526  1.00  0.00           C  
ATOM    539  CG  HIS B  33       5.611   7.977   3.126  1.00  0.00           C  
ATOM    540  ND1 HIS B  33       6.413   9.092   3.009  1.00  0.00           N  
ATOM    541  CD2 HIS B  33       6.392   6.916   2.815  1.00  0.00           C  
ATOM    542  CE1 HIS B  33       7.628   8.720   2.643  1.00  0.00           C  
ATOM    543  NE2 HIS B  33       7.641   7.406   2.519  1.00  0.00           N  
ATOM    544  H   HIS B  33       1.650   8.332   3.815  1.00  0.00           H  
ATOM    545  HA  HIS B  33       3.578   9.602   2.173  1.00  0.00           H  
ATOM    546 1HB  HIS B  33       4.095   8.699   4.405  1.00  0.00           H
[truncated: 180,605 more chars]
